# Supplementary material for: Improved Structure-Based Histidine pKa Prediction for pH-Responsive Protein Design
Source: J Chem Inf Model. 2025 Jan 18;65(3):1560–9. doi: 10.1021/acs.jcim.4c01957 (PMC11815838; doi:10.1021/acs.jcim.4c01957)
Supplement: Supplementary file 2 — ci4c01957_si_002.xlsx [file ci4c01957_si_002.xlsx]

## Sheet: HIS_CALC_PKA
ID	GRP	Residue	PDBs	EXP_PKA	DELE	SESA	PSESA	CALC_PKA SIE	CALC_PKA SIE+SESA
1	2	HIS18	1A2P,1B2X,1BNI,1BNJ,1BNR,1FW7	7.75	-20.93	64.94	20.71	7.09	7.18
2	2	HIS102	1A2P,1B2X,1BNI,1BNJ,1BNR,1FW7	6.3	-16.74	71.68	23.1	6.23	6.35
3	3	HIS12	1A6K,1A6M,1MBC,2MB5,4MBN	6.37	-18.07	69.73	23.58	6.5	6.62
4	3	HIS36	1A6K,1A6M,1DUK,1MBC,2MB5,4MBN	8.03	-21.4	36.39	15.64	7.19	7.27
5	3	HIS48	1A6K,1A6M,1MBC,2MB5,4MBN	5.41	-16.48	77.47	21.29	6.17	6.3
6	3	HIS81	1A6K,1A6M,1DUK,1MBC,2MB5,4MBN	6.71	-20.22	88.58	27.67	6.94	7.04
7	3	HIS97	1A6K,1A6M,1MBC,2MB5	5.62	-15.17	16.48	6.78	5.9	5.66
8	3	HIS113	1A6K,1A6M,1DUK,1MBC,2MB5,4MBN	5.44	-15.18	57.32	21.28	5.91	6.05
9	3	HIS116	1A6K,1A6M,1DUK,1MBC,2MB5,4MBN	6.58	-17.91	69.06	25.66	6.47	6.58
10	3	HIS119	1A6K,1A6M,1DUK,1MBC,2MB5,4MBN	6.21	-16.09	21.66	8.75	6.09	6.23
11	4	HIS36	1DWR,1WLA,1YMB	7.86	-21.61	42.29	18.14	7.23	7.31
12	4	HIS48	1DWR,1WLA,1YMB	5.62	-16.81	77.42	22.13	6.24	6.37
13	4	HIS81	1DWR,1WLA,1YMB	6.87	-19.2	88.72	26.11	6.73	6.84
14	4	HIS113	1DWR,1WLA,1YMB	5.75	-14.69	61.53	22.29	5.8	5.95
15	4	HIS116	1DWR,1WLA,1YMB	6.76	-14.75	50.27	11.44	5.82	5.96
16	4	HIS119	1DWR,1WLA,1YMB	6.5	-13.18	26.22	10.54	5.49	5.65
17	6	HIS29	1A93	6.85	-19.3	70.95	20.83	6.75	6.86
18	7	HIS70	2CPL	5.84	-18.32	69.18	21.23	6.55	6.67
19	7	HIS126	2CPL	6.34	-15.42	24.96	11.42	5.96	6.09
20	8	HIS83	1B2V	5.6	-15.04	59.45	16.77	5.88	6.02
21	8	HIS128	1B2V	7.1	-22.82	66.36	18.83	7.48	7.55
22	11	HIS66	1DG9,1PNT,1Z12	8.31	-23.52	31.3	10.91	7.62	7.69
23	11	HIS72	1DG9,1PNT,1Z12	9.19	-24.62	18.07	7.69	7.85	7.91
24	12	HIS27	1BVI,1I0V,1RGA,1YGW,9RNT	7.57	-22.18	29.76	13.4	7.35	7.43
25	12	HIS40	1BVI,1I0V,1RGA,1YGW,9RNT	7.44	-23.62	47.17	12.18	7.64	7.71
26	12	HIS92	1BVI,1I0V,1RGA,1YGW,9RNT	7.31	-19.88	37.61	9.75	6.88	6.97
27	14	HIS4	1KXI	5.6	-15.61	20.5	9.02	5.99	6.13
28	15	HIS35	1DE3	6.3	-18.53	59.47	16.23	6.6	6.71
29	15	HIS36	1DE3	6.8	-20.96	67.75	23.49	7.1	7.19
30	15	HIS50	1DE3	7.7	-21.96	54.69	19.11	7.3	7.38
31	15	HIS82	1DE3	7.3	-25.05	18.07	6.58	7.94	7.16
32	15	HIS92	1DE3	6.9	-17.18	51.58	13.98	6.32	6.44
33	15	HIS104	1DE3	6.6	-18.96	76.03	22.36	6.68	6.79
34	15	HIS137	1DE3	5.8	-13.38	18.87	6.86	5.54	5.69
35	15	HIS150	1DE3	7.6	-21.37	55.09	21.45	7.18	7.27
36	17	HIS22	1EPH,1EPI,3EGF	6.8	-18.39	29.79	10.96	6.57	6.68
37	18	HIS6	3EBX	2.8	-7.48	16.82	5.12	4.32	2.97
38	18	HIS26	1ERA,3EBX	5.8	-15.58	33.66	10.73	5.99	6.12
39	19	HIS43	1ERT	5.5	-12.75	50.76	14.35	5.41	5.57
40	20	HIS8	1EY0,1STG,1STN	6.62	-17.16	84.31	26.07	6.31	6.44
41	20	HIS46	1EY0,1STG,1STN	5.84	-14.4	44.07	17.58	5.74	5.89
42	20	HIS121	1EY0,1STN	5.3	-17.96	29.02	10.02	6.48	6.59
43	20	HIS124	1EY0,1STG,1STN	5.82	-11.86	71.42	23.75	5.22	5.39
44	21	HIS87	1FKS	6.51	-17.66	74.1	26.49	6.42	6.53
45	21	HIS94	1FKS	5.84	-17.47	78.8	23.39	6.38	6.5
46	24	HIS62	1GOA,1RDD,2RN2	7	-16.74	75.41	21.07	6.23	6.35
47	24	HIS124	1GOA,1RDD,2RN2	7.1	-19.85	72.29	21.5	6.87	6.97
48	24	HIS127	1GOA,1RDD,2RN2	7.9	-21.95	52.19	19.64	7.3	7.38
49	25	HIS32	1GYM,1PTD	7.6	-20.75	22.48	10.39	7.05	7.14
50	25	HIS82	1GYM,1PTD	6.9	-18.55	34.51	14.48	6.6	6.71
51	25	HIS92	1GYM,1PTD	5.4	-12.29	66.82	21.58	5.31	5.48
52	25	HIS227	1GYM,1PTD	6.9	-15.7	23.99	7.88	6.01	6.15
53	26	HIS11	1H4G,1QH7	6.52	-11.07	45.41	18.03	5.06	5.24
54	26	HIS32	1H4G,1QH7	6.68	-18.53	91.94	26.32	6.6	6.71
55	26	HIS60	1H4G,1QH7	4.01	-15.02	2.65	1.26	5.87	4.13
56	27	HIS2	1HHO,4HHB	6.7	-16.6	90.37	28.09	6.2	6.33
57	27	HIS20	1HHO,4HHB	7.3	-21.65	63.19	23.37	7.24	7.32
58	27	HIS50	1HHO,4HHB	7.15	-21.23	86.06	21.89	7.15	7.24
59	27	HIS72	1HHO,4HHB	7.2	-21.8	64.37	22.84	7.27	7.35
60	27	HIS77	1HHO,4HHB	7.8	-19.33	59.58	20.21	6.76	6.86
61	27	HIS89	1HHO,4HHB	6.4	-16.58	59.24	15.85	6.2	6.32
62	27	HIS112	1HHO,4HHB	8.1	-23.48	24.04	9.33	7.62	7.68
63	27	HIS143	4HHB	5.6	-14.97	51.11	19.15	5.86	6.01
64	27	HIS146	1HHO,4HHB	7.55	-25.59	71.64	20.42	8.05	8.1
65	30	HIS33	1HRC,3NBS	6.4	-17	27.63	8.52	6.28	6.41
66	35	HIS48	3RN3	6	-20.02	0	0	6.9	5.11
67	35	HIS105	1KF3,1RNZ,3RN3,3SRN,7RSA,9RAT	6.59	-19.41	41.86	17.06	6.78	6.88
68	36	HIS53	1LNI,1RGG	8.27	-24.58	44.64	16.06	7.84	7.9
69	36	HIS85	1LNI,1RGG	6.35	-18.55	67.61	23.05	6.6	6.71
70	37	HIS15	2LZT,4LZT,6LYZ	5.41	-13.56	37.33	10.2	5.57	5.73
71	38	HIS78	1LZ1	7.12	-18.39	88.24	25.97	6.57	6.68
72	39	HIS76	1POH	6	-13.46	51.92	16.86	5.55	5.71
73	40	HIS52	1PPF,2OVO	7.5	-19.66	59.22	15.04	6.83	6.93
74	42	HIS110	1THE	6.9	-29.65	12.29	3.4	8.89	7.01
75	42	HIS111	1THE	7.7	-20.84	59.12	22.91	7.07	7.16
76	43	HIS28	1U2U	6.79	-21.27	77.81	23.09	7.16	7.25
77	45	HIS40	1YPH	7.2	-18.53	25.9	1.24	6.6	6.71
78	45	HIS57	1YPH	6.14	-18.17	35.81	6.94	6.52	6.64
79	46	HIS103	1YPI	7.29	-24.76	85.42	25.31	7.88	7.93
80	49	HIS43	3SSI	3.25	-11.3	0	0	5.11	3.39
81	49	HIS106	3SSI	6	-17.15	23.19	9.24	6.31	6.44
82	50	HIS40	2TGA	4.57	-8.6	21.88	1.63	4.55	4.75
83	50	HIS57	2TGA	7.33	-20.58	34.85	5.09	7.02	7.11
84	51	HIS6	2TRX	6.2	-20.4	83.86	24.63	6.98	7.08
85	52	HIS18	2ZTA	6.24	-19.23	79.77	23.89	6.74	6.84
86	53	HIS83	6GST	5.18	-13.35	35.29	11.96	5.53	5.68
87	53	HIS84	6GST	7.08	-20.02	90.78	28.49	6.9	7
88	53	HIS167	6GST	7.77	-21.79	46.88	19.32	7.27	7.35
89	61	HIS46	2PYO	5.75	-20.57	18.81	7.2	7.02	7.11
90	61	HIS79	2PYO	6.59	-17.92	70.28	21.68	6.47	6.59
91	61	HIS106	2PYO	6.61	-23.11	62.74	21.28	7.54	7.61

## Sheet: ASP_CALC_PKA
ID	GRP	Residue	PDBs	EXP_PKA	DELE	SESA	PSESA	CALC_PKA SIE
1	1	ASP18	135L,1LZ3	2.68	29.91	37.44	24.48	2.72
2	1	ASP87	135L,1LZ3	2.13	29.17	57.86	31.85	2.83
3	2	ASP22	1A2P,1B2X,1BNI,1BNJ,1BNR,1FW7	3.3	23.52	68.12	37.52	3.71
4	2	ASP44	1A2P,1B2X,1BNI,1BNJ,1BNR,1FW7	3.6	22.88	55.44	35.76	3.81
5	2	ASP86	1A2P,1B2X,1BNI,1BNJ,1BNR,1FW7	4.2	23.64	22.6	19.87	3.69
6	2	ASP101	1A2P	2	31	31.59	13.3	2.55
7	5	ASP7	1A91	5.6	21.28	51.1	36.37	4.06
8	5	ASP44	1A91	5.6	19.97	50.13	31.04	4.26
9	9	ASP3	1BHC,1BPI,1D0D,4PTI	3	25.33	64.52	35.52	3.43
10	10	ASP12	1BUS,2BUS	3.6	23.12	60.63	38.37	3.77
11	12	ASP3	1BVI,1I0V,1YGW,9RNT	3.54	25.02	39.58	27.12	3.48
12	12	ASP15	1BVI,1I0V,1YGW,9RNT	3.52	22.98	37.24	29.86	3.79
13	12	ASP66	1BVI,1I0V,1YGW,9RNT	3.9	21.15	54.53	35.61	4.08
14	13	ASP25	1CDC	3.53	23.93	68.54	37.61	3.64
15	13	ASP26	1CDC	3.58	21.85	60.06	33.18	3.97
16	13	ASP28	1CDC	3.57	28.86	47.5	22.35	2.88
17	13	ASP62	1CDC	4.15	24.16	50	35.29	3.61
18	13	ASP94	1CDC	3.87	25.17	47.71	21.56	3.45
19	14	ASP42	1CVO,1KXI	3.2	30.88	45.81	26.81	2.57
20	14	ASP59	1CVO,1KXI	2.3	28.79	46.61	28.55	2.89
21	16	ASP8	1DIV	2.99	25.96	55.8	42.68	3.33
22	16	ASP23	1DIV	3.05	23.72	50.61	29.71	3.68
23	17	ASP11	1EGF,1EPG,1EPH,1EPI,3EGF	3.9	21.17	62.94	40.5	4.07
24	17	ASP40	1EGF,1EPG,1EPH,1EPI,3EGF	3.6	26.02	49.22	29.84	3.32
25	17	ASP46	1EGF,1EPG,1EPH,1EPI,3EGF	3.8	25.45	41.28	27.73	3.41
26	19	ASP20	1ERT,1ERU,1TRS,1TRW	3.75	24.78	58.06	31.29	3.51
27	20	ASP95	1STN	2.16	30.09	36.65	14.6	2.69
28	22	ASP67	1FNA	4.2	26.85	35.85	13.55	3.19
29	22	ASP80	1FNA	3.4	23.18	57.81	36.87	3.76
30	23	ASP22	1GB1,1PGA,1PGB,2GB1,2QMT,3GB1	2.9	27.34	41.97	20.23	3.12
31	23	ASP36	1GB1,1PGA,1PGB,2GB1,2QMT,3GB1	3.8	20.25	54.45	34	4.22
32	23	ASP46	1GB1,1PGA,1PGB,2GB1,2QMT,3GB1	3.6	26.33	42.5	24.18	3.27
33	23	ASP47	1GB1,1PGA,1PGB,2GB1,2QMT,3GB1	3.4	25.26	57.97	32.08	3.44
34	24	ASP94	1GOA,1RDD,2RN2	3.2	29	52.91	26.72	2.86
35	26	ASP5	1H4G,1QH7	3.84	23.88	63.07	36.83	3.65
36	26	ASP15	1H4G,1QH7	3.35	24.83	20.67	16.01	3.51
37	26	ASP21	1H4G,1QH7	3.46	24.25	32.8	14.24	3.6
38	26	ASP90	1H4G,1QH7	3.88	21.37	61.77	38.67	4.04
39	28	ASP5	1HIC	4.25	20.38	55.35	29.84	4.2
40	29	ASP2	1HNG	3.55	23.21	63.14	40.18	3.76
41	29	ASP25	1HNG	3.53	24.41	69.12	37.54	3.57
42	29	ASP26	1HNG	3.58	23.23	50.85	25.67	3.75
43	29	ASP62	1HNG	4.15	23.8	14.36	14.36	3.67
44	29	ASP71	1HNG	3.18	22.71	64.55	39.86	3.83
45	29	ASP72	1HNG	4.14	27.63	15.29	14.97	3.07
46	29	ASP94	1HNG	3.87	25.19	34.4	23.45	3.45
47	31	ASP4	1XNB	3	30.49	44.5	18.18	2.63
48	31	ASP11	1XNB	2.5	27.3	35.15	18.85	3.12
49	31	ASP106	1XNB	2.7	30.78	16.62	14.94	2.58
50	31	ASP119	1XNB	3.2	27.47	43.71	21.77	3.1
51	31	ASP121	1XNB	3.6	24.85	63.18	36.16	3.5
52	33	ASP41	1IGC	3.9	20.47	49.81	33.19	4.18
53	33	ASP51	1IGC	3.6	27	48.05	27.78	3.17
54	33	ASP52	1IGC	3.4	27.3	53.73	29.9	3.12
55	34	ASP41	1IGD,2IGD,2IGH	3.9	22.59	52.5	35.54	3.85
56	35	ASP38	1KF3,1RNZ,3RN3,7RSA,9RAT	2.38	28.83	57.74	29.96	2.89
57	35	ASP83	1KF3,1RNZ,3RN3,7RSA,9RAT	3.34	28.93	28.6	16.96	2.87
58	36	ASP25	1LNI,1RGG	4.87	16.18	65.68	38.49	4.85
59	36	ASP33	1LNI,1RGG	2.39	33.62	0.42	0	2.14
60	36	ASP79	1LNI,1RGG	7.37	12.34	14.37	12.46	5.44
61	36	ASP84	1LNI,1RGG	3.01	28.8	35.91	10.35	2.89
62	36	ASP93	1LNI,1RGG	3.09	22.24	31.47	22.39	3.91
63	37	ASP18	1LSE,1LYS,2LZT,4LZT	2.66	28.97	42.04	29.13	2.86
64	37	ASP48	1LSE,1LYS,2LZT,4LZT	1.6	31.15	43.28	18.26	2.53
65	37	ASP66	1LSE,1LYS,2LZT,4LZT	0.9	35.76	6.67	0.17	1.81
66	37	ASP101	1LSE,1LYS,2LZT,4LZT	4.09	22.37	43.98	35.85	3.89
67	37	ASP119	1LSE,1LYS,2LZT,4LZT	3.2	29.36	49.3	21.99	2.8
68	40	ASP27	1PPF,2OVO	2.26	24.97	26.68	6.03	3.48
69	41	ASP16	1SAP	2.89	29.05	42.45	27.19	2.85
70	41	ASP35	1SAP	3.42	24.86	31.68	17.56	3.5
71	41	ASP36	1SAP	3.12	31.51	27.24	25.35	2.47
72	41	ASP49	1SAP	3.55	29.09	42.18	19.04	2.85
73	41	ASP56	1SAP	3.35	31.16	46.84	33.75	2.52
74	44	ASP32	1UBQ	3.8	22.52	62.77	43.03	3.86
75	44	ASP39	1UBQ	3.6	23.77	51.29	21.9	3.67
76	44	ASP58	1UBQ	3.6	25.11	40.6	29.69	3.46
77	51	ASP20	2TRX	3.8	20.77	73.31	41.1	4.13
78	51	ASP26	2TRX	7.5	16.7	4.04	4.04	4.77
79	54	ASP21	1BEG,1BEO	2.49	33.14	32.7	23.6	2.22
80	54	ASP30	1BEG,1BEO	2.51	23.68	35.54	23.45	3.68
81	54	ASP72	1BEG,1BEO	2.61	24.87	38.28	29.23	3.5
82	55	ASP13	1BI6	3.8	22.1	59.66	34.78	3.93
83	55	ASP32	1BI6	3.1	21.81	19.69	15.48	3.97
84	57	ASP44	1YRF	3.04	23.47	61.06	31.2	3.72
85	57	ASP46	1YRF	3.44	24.51	48.7	39.28	3.55
86	58	ASP33	5G39	3.47	23.47	45.75	27.15	3.72
87	58	ASP83	5G39	1.56	25.38	45.98	24.2	3.42
88	58	ASP134	5G39	4.89	20.44	37.78	27.69	4.19
89	59	ASP35	1BF4,1BNZ,1C8C	2.62	23.29	42.74	26.37	3.74
90	59	ASP50	1BF4,1BNZ,1C8C	3.18	23.77	54.24	33.98	3.67
91	60	ASP16	1AZP,1CA5	2.89	26.74	34.66	21.17	3.21
92	60	ASP49	1AZP,1CA5	3.55	35.84	44.83	23.23	1.8
93	99	ASP23	4KY5	6.5	5.09	0	0	6.57
94	99	ASP25	4KY6	6.5	6.02	0	0	6.42
95	99	ASP39	3SK5	7.8	0.36	0	0	7.3
96	99	ASP58	5I6W	6.5	-2.88	0	0	7.8
97	99	ASP62	5IIF	8.4	-5.56	0	0	8.22
98	99	ASP72	4EQP	7.3	0.76	5.45	0	7.24
99	99	ASP90	5J1Z	7.2	1.25	0	0	7.16
100	99	ASP99	4EQO	8.2	-4.01	0	0	7.98
101	99	ASP100	5DEH	6.6	7.91	0	0	6.13
102	99	ASP103	5J22	8.4	-9.81	0	0	8.87
