# Supplementary material for: Improved Structure-Based Histidine pKa Prediction for pH-Responsive Protein Design
Source: J Chem Inf Model. 2025 Jan 18;65(3):1560–9. doi: 10.1021/acs.jcim.4c01957 (PMC11815838; doi:10.1021/acs.jcim.4c01957)
Supplement: Supplementary file 3 — ci4c01957_si_003.zip [file ci4c01957_si_003.zip]

Archive with 1,324 entries (1,321 files):
- structures/
- structures/prep_mol2/
- structures/prep_mol2/135L_prep.mol2
- structures/prep_mol2/1A2P_A_prep.mol2
- structures/prep_mol2/1A2P_B_prep.mol2
- structures/prep_mol2/1A2P_C_prep.mol2
- structures/prep_mol2/1A6K_prep.mol2
- structures/prep_mol2/1A6M_prep.mol2
- structures/prep_mol2/1A91_0001_prep.mol2
- structures/prep_mol2/1A91_0002_prep.mol2
- structures/prep_mol2/1A91_0003_prep.mol2
- structures/prep_mol2/1A91_0004_prep.mol2
- structures/prep_mol2/1A91_0005_prep.mol2
- structures/prep_mol2/1A91_0006_prep.mol2
- structures/prep_mol2/1A91_0007_prep.mol2
- structures/prep_mol2/1A91_0008_prep.mol2
- structures/prep_mol2/1A91_0009_prep.mol2
- structures/prep_mol2/1A91_0010_prep.mol2
- structures/prep_mol2/1A93_prep.mol2
- structures/prep_mol2/1AK4_prep.mol2
- structures/prep_mol2/1ANS_0001_prep.mol2
- structures/prep_mol2/1ANS_0002_prep.mol2
- structures/prep_mol2/1ANS_0003_prep.mol2
- structures/prep_mol2/1ANS_0004_prep.mol2
- structures/prep_mol2/1ANS_0005_prep.mol2
- structures/prep_mol2/1ANS_0006_prep.mol2
- structures/prep_mol2/1ANS_0007_prep.mol2
- structures/prep_mol2/1ANS_0008_prep.mol2
- structures/prep_mol2/1ANS_0009_prep.mol2
- structures/prep_mol2/1ANS_0010_prep.mol2
- structures/prep_mol2/1ANS_0011_prep.mol2
- structures/prep_mol2/1ANS_0012_prep.mol2
- structures/prep_mol2/1ANS_0013_prep.mol2
- structures/prep_mol2/1ANS_0014_prep.mol2
- structures/prep_mol2/1ANS_0015_prep.mol2
- structures/prep_mol2/1ANS_0016_prep.mol2
- structures/prep_mol2/1ANS_0017_prep.mol2
- structures/prep_mol2/1ANS_0018_prep.mol2
- structures/prep_mol2/1ANS_0019_prep.mol2
- structures/prep_mol2/1ANS_0020_prep.mol2
- structures/prep_mol2/1ANS_0021_prep.mol2
- structures/prep_mol2/1ANS_0022_prep.mol2
- structures/prep_mol2/1ANS_0023_prep.mol2
- structures/prep_mol2/1ANS_0024_prep.mol2
- structures/prep_mol2/1ANS_0025_prep.mol2
- structures/prep_mol2/1ANS_0026_prep.mol2
- structures/prep_mol2/1ANS_0027_prep.mol2
- structures/prep_mol2/1ANS_0028_prep.mol2
- structures/prep_mol2/1AZP_prep.mol2
- structures/prep_mol2/1B2V_prep.mol2
- structures/prep_mol2/1B2X_A_prep.mol2
- structures/prep_mol2/1B2X_B_prep.mol2
- structures/prep_mol2/1B2X_C_prep.mol2
- structures/prep_mol2/1BCK_prep.mol2
- structures/prep_mol2/1BEG_0001_prep.mol2
- structures/prep_mol2/1BEG_0002_prep.mol2
- structures/prep_mol2/1BEG_0003_prep.mol2
- structures/prep_mol2/1BEG_0004_prep.mol2
- structures/prep_mol2/1BEG_0005_prep.mol2
- structures/prep_mol2/1BEG_0006_prep.mol2
- structures/prep_mol2/1BEG_0007_prep.mol2
- structures/prep_mol2/1BEG_0008_prep.mol2
- structures/prep_mol2/1BEG_0009_prep.mol2
- structures/prep_mol2/1BEG_0010_prep.mol2
- structures/prep_mol2/1BEG_0011_prep.mol2
- structures/prep_mol2/1BEG_0012_prep.mol2
- structures/prep_mol2/1BEG_0013_prep.mol2
- structures/prep_mol2/1BEG_0014_prep.mol2
- structures/prep_mol2/1BEG_0015_prep.mol2
- structures/prep_mol2/1BEG_0016_prep.mol2
- structures/prep_mol2/1BEG_0017_prep.mol2
- structures/prep_mol2/1BEG_0018_prep.mol2
- structures/prep_mol2/1BEO_prep.mol2
- structures/prep_mol2/1BF4_prep.mol2
- structures/prep_mol2/1BHC_prep.mol2
- structures/prep_mol2/1BI6_prep.mol2
- structures/prep_mol2/1BNI_A_prep.mol2
- structures/prep_mol2/1BNI_B_prep.mol2
- structures/prep_mol2/1BNI_C_prep.mol2
- structures/prep_mol2/1BNJ_A_prep.mol2
- structures/prep_mol2/1BNJ_B_prep.mol2
- structures/prep_mol2/1BNJ_C_prep.mol2
- structures/prep_mol2/1BNR_0001_prep.mol2
- structures/prep_mol2/1BNR_0002_prep.mol2
- structures/prep_mol2/1BNR_0003_prep.mol2
- structures/prep_mol2/1BNR_0004_prep.mol2
- structures/prep_mol2/1BNR_0005_prep.mol2
- structures/prep_mol2/1BNR_0006_prep.mol2
- structures/prep_mol2/1BNR_0007_prep.mol2
- structures/prep_mol2/1BNR_0008_prep.mol2
- structures/prep_mol2/1BNR_0009_prep.mol2
- structures/prep_mol2/1BNR_0010_prep.mol2
- structures/prep_mol2/1BNR_0011_prep.mol2
- structures/prep_mol2/1BNR_0012_prep.mol2
- structures/prep_mol2/1BNR_0013_prep.mol2
- structures/prep_mol2/1BNR_0014_prep.mol2
- structures/prep_mol2/1BNR_0015_prep.mol2
- structures/prep_mol2/1BNR_0016_prep.mol2
- structures/prep_mol2/1BNR_0017_prep.mol2
- structures/prep_mol2/1BNR_0018_prep.mol2
- structures/prep_mol2/1BNR_0019_prep.mol2
- structures/prep_mol2/1BNR_0020_prep.mol2
- structures/prep_mol2/1BNZ_prep.mol2
- structures/prep_mol2/1BPI_prep.mol2
- structures/prep_mol2/1BUS_0001_prep.mol2
- structures/prep_mol2/1BUS_0002_prep.mol2
- structures/prep_mol2/1BUS_0003_prep.mol2
- structures/prep_mol2/1BUS_0004_prep.mol2
- structures/prep_mol2/1BUS_0005_prep.mol2
- structures/prep_mol2/1BVH_0001_prep.mol2
- structures/prep_mol2/1BVH_0002_prep.mol2
- structures/prep_mol2/1BVH_0003_prep.mol2
- structures/prep_mol2/1BVH_0004_prep.mol2
- structures/prep_mol2/1BVH_0005_prep.mol2
- structures/prep_mol2/1BVH_0006_prep.mol2
- structures/prep_mol2/1BVH_0007_prep.mol2
- structures/prep_mol2/1BVH_0008_prep.mol2
- structures/prep_mol2/1BVH_0009_prep.mol2
- structures/prep_mol2/1BVH_0010_prep.mol2
- structures/prep_mol2/1BVH_0011_prep.mol2
- structures/prep_mol2/1BVH_0012_prep.mol2
- structures/prep_mol2/1BVH_0013_prep.mol2
- structures/prep_mol2/1BVH_0014_prep.mol2
- structures/prep_mol2/1BVH_0015_prep.mol2
- structures/prep_mol2/1BVI_A_prep.mol2
- structures/prep_mol2/1BVI_B_prep.mol2
- structures/prep_mol2/1BVI_C_prep.mol2
- structures/prep_mol2/1BVI_D_prep.mol2
- structures/prep_mol2/1C8C_prep.mol2
- structures/prep_mol2/1CA5_prep.mol2
- structures/prep_mol2/1CDC_A_prep.mol2
- structures/prep_mol2/1CDC_B_prep.mol2
- structures/prep_mol2/1CVO_0001_prep.mol2
- structures/prep_mol2/1CVO_0002_prep.mol2
- structures/prep_mol2/1CWA_prep.mol2
- structures/prep_mol2/1D0D_prep.mol2
- structures/prep_mol2/1D6O_prep.mol2
- structures/prep_mol2/1DE3_0001_prep.mol2
- structures/prep_mol2/1DE3_0002_prep.mol2
- structures/prep_mol2/1DE3_0003_prep.mol2
- structures/prep_mol2/1DE3_0004_prep.mol2
- structures/prep_mol2/1DE3_0005_prep.mol2
- structures/prep_mol2/1DE3_0006_prep.mol2
- structures/prep_mol2/1DE3_0007_prep.mol2
- structures/prep_mol2/1DE3_0008_prep.mol2
- structures/prep_mol2/1DE3_0009_prep.mol2
- structures/prep_mol2/1DE3_0010_prep.mol2
- structures/prep_mol2/1DE3_0011_prep.mol2
- structures/prep_mol2/1DE3_0012_prep.mol2
- structures/prep_mol2/1DE3_0013_prep.mol2
- structures/prep_mol2/1DE3_0014_prep.mol2
- structures/prep_mol2/1DE3_0015_prep.mol2
- structures/prep_mol2/1DE3_0016_prep.mol2
- structures/prep_mol2/1DE3_0017_prep.mol2
- structures/prep_mol2/1DE3_0018_prep.mol2
- structures/prep_mol2/1DE3_0019_prep.mol2
- structures/prep_mol2/1DE3_0020_prep.mol2
- structures/prep_mol2/1DG9_prep.mol2
- structures/prep_mol2/1DIV_prep.mol2
- structures/prep_mol2/1DUK_prep.mol2
- structures/prep_mol2/1DWR_prep.mol2
- structures/prep_mol2/1EGF_0001_prep.mol2
- structures/prep_mol2/1EGF_0002_prep.mol2
- structures/prep_mol2/1EGF_0003_prep.mol2
- structures/prep_mol2/1EGF_0004_prep.mol2
- structures/prep_mol2/1EGF_0005_prep.mol2
- structures/prep_mol2/1EGF_0006_prep.mol2
- structures/prep_mol2/1EGF_0007_prep.mol2
- structures/prep_mol2/1EGF_0008_prep.mol2
- structures/prep_mol2/1EGF_0009_prep.mol2
- structures/prep_mol2/1EGF_0010_prep.mol2
- structures/prep_mol2/1EGF_0011_prep.mol2
- structures/prep_mol2/1EGF_0012_prep.mol2
- structures/prep_mol2/1EGF_0013_prep.mol2
- structures/prep_mol2/1EGF_0014_prep.mol2
- structures/prep_mol2/1EGF_0015_prep.mol2
- structures/prep_mol2/1EGF_0016_prep.mol2
- structures/prep_mol2/1EPG_prep.mol2
- structures/prep_mol2/1EPH_0001_prep.mol2
- structures/prep_mol2/1EPH_0002_prep.mol2
- structures/prep_mol2/1EPH_0003_prep.mol2
- structures/prep_mol2/1EPH_0004_prep.mol2
- structures/prep_mol2/1EPH_0005_prep.mol2
- structures/prep_mol2/1EPH_0006_prep.mol2
- structures/prep_mol2/1EPH_0007_prep.mol2
- structures/prep_mol2/1EPH_0008_prep.mol2
- structures/prep_mol2/1EPH_0009_prep.mol2
- structures/prep_mol2/1EPH_0010_prep.mol2
- structures/prep_mol2/1EPI_prep.mol2
- structures/prep_mol2/1ERA_prep.mol2
- structures/prep_mol2/1ERT_B_prep.mol2
- structures/prep_mol2/1ERT_prep.mol2
- structures/prep_mol2/1ERU_prep.mol2
- structures/prep_mol2/1EX3_prep.mol2
- structures/prep_mol2/1EY0_prep.mol2
- structures/prep_mol2/1F0L_prep.mol2
- structures/prep_mol2/1FGL_prep.mol2
- structures/prep_mol2/1FKS_prep.mol2
- structures/prep_mol2/1FMH_0001_prep.mol2
- structures/prep_mol2/1FMH_0002_prep.mol2
- structures/prep_mol2/1FMH_0003_prep.mol2
- structures/prep_mol2/1FMH_0004_prep.mol2
- structures/prep_mol2/1FMH_0005_prep.mol2
- structures/prep_mol2/1FMH_0006_prep.mol2
- structures/prep_mol2/1FMH_0007_prep.mol2
- structures/prep_mol2/1FMH_0008_prep.mol2
- structures/prep_mol2/1FMH_0009_prep.mol2
- structures/prep_mol2/1FMH_0010_prep.mol2
- structures/prep_mol2/1FMH_0011_prep.mol2
- structures/prep_mol2/1FMH_0012_prep.mol2
- structures/prep_mol2/1FMH_0013_prep.mol2
- structures/prep_mol2/1FMH_0014_prep.mol2
- structures/prep_mol2/1FMH_0015_prep.mol2
- structures/prep_mol2/1FMH_0016_prep.mol2
- structures/prep_mol2/1FMH_0017_prep.mol2
- structures/prep_mol2/1FMH_0018_prep.mol2
- structures/prep_mol2/1FMH_0019_prep.mol2
- structures/prep_mol2/1FMH_0020_prep.mol2
- structures/prep_mol2/1FMH_0021_prep.mol2
- structures/prep_mol2/1FMH_0022_prep.mol2
- structures/prep_mol2/1FMH_0023_prep.mol2
- structures/prep_mol2/1FMH_0024_prep.mol2
- structures/prep_mol2/1FMH_0025_prep.mol2
- structures/prep_mol2/1FNA_prep.mol2
- structures/prep_mol2/1FW7_0001_prep.mol2
- structures/prep_mol2/1FW7_0002_prep.mol2
- structures/prep_mol2/1FW7_0003_prep.mol2
- structures/prep_mol2/1FW7_0004_prep.mol2
- structures/prep_mol2/1FW7_0005_prep.mol2
- structures/prep_mol2/1FW7_0006_prep.mol2
- structures/prep_mol2/1FW7_0007_prep.mol2
- structures/prep_mol2/1FW7_0008_prep.mol2
- structures/prep_mol2/1FW7_0009_prep.mol2
- structures/prep_mol2/1FW7_0010_prep.mol2
- structures/prep_mol2/1FW7_0011_prep.mol2
- structures/prep_mol2/1FW7_0012_prep.mol2
- structures/prep_mol2/1FW7_0013_prep.mol2
- structures/prep_mol2/1FW7_0014_prep.mol2
- structures/prep_mol2/1FW7_0015_prep.mol2
- structures/prep_mol2/1FW7_0016_prep.mol2
- structures/prep_mol2/1FW7_0017_prep.mol2
- structures/prep_mol2/1FW7_0018_prep.mol2
- structures/prep_mol2/1FW7_0019_prep.mol2
- structures/prep_mol2/1FW7_0020_prep.mol2
- structures/prep_mol2/1GB1_0001_prep.mol2
- structures/prep_mol2/1GB1_0002_prep.mol2
- structures/prep_mol2/1GB1_0003_prep.mol2
- structures/prep_mol2/1GB1_0004_prep.mol2
- structures/prep_mol2/1GB1_0005_prep.mol2
- structures/prep_mol2/1GB1_0006_prep.mol2
- structures/prep_mol2/1GB1_0007_prep.mol2
- structures/prep_mol2/1GB1_0008_prep.mol2
- structures/prep_mol2/1GB1_0009_prep.mol2
- structures/prep_mol2/1GB1_0010_prep.mol2
- structures/prep_mol2/1GB1_0011_prep.mol2
- structures/prep_mol2/1GB1_0012_prep.mol2
- structures/prep_mol2/1GB1_0013_prep.mol2
- structures/prep_mol2/1GB1_0014_prep.mol2
- structures/prep_mol2/1GB1_0015_prep.mol2
- structures/prep_mol2/1GB1_0016_prep.mol2
- structures/prep_mol2/1GB1_0017_prep.mol2
- structures/prep_mol2/1GB1_0018_prep.mol2
- structures/prep_mol2/1GB1_0019_prep.mol2
- structures/prep_mol2/1GB1_0020_prep.mol2
- structures/prep_mol2/1GB1_0021_prep.mol2
- structures/prep_mol2/1GB1_0022_prep.mol2
- structures/prep_mol2/1GB1_0023_prep.mol2
- structures/prep_mol2/1GB1_0024_prep.mol2
- structures/prep_mol2/1GB1_0025_prep.mol2
- structures/prep_mol2/1GB1_0026_prep.mol2
- structures/prep_mol2/1GB1_0027_prep.mol2
- structures/prep_mol2/1GB1_0028_prep.mol2
- structures/prep_mol2/1GB1_0029_prep.mol2
- structures/prep_mol2/1GB1_0030_prep.mol2
- structures/prep_mol2/1GB1_0031_prep.mol2
- structures/prep_mol2/1GB1_0032_prep.mol2
- structures/prep_mol2/1GB1_0033_prep.mol2
- structures/prep_mol2/1GB1_0034_prep.mol2
- structures/prep_mol2/1GB1_0035_prep.mol2
- structures/prep_mol2/1GB1_0036_prep.mol2
- structures/prep_mol2/1GB1_0037_prep.mol2
- structures/prep_mol2/1GB1_0038_prep.mol2
- structures/prep_mol2/1GB1_0039_prep.mol2
- structures/prep_mol2/1GB1_0040_prep.mol2
- structures/prep_mol2/1GB1_0041_prep.mol2
- structures/prep_mol2/1GB1_0042_prep.mol2
- structures/prep_mol2/1GB1_0043_prep.mol2
- structures/prep_mol2/1GB1_0044_prep.mol2
- structures/prep_mol2/1GB1_0045_prep.mol2
- structures/prep_mol2/1GB1_0046_prep.mol2
- structures/prep_mol2/1GB1_0047_prep.mol2
- structures/prep_mol2/1GB1_0048_prep.mol2
- structures/prep_mol2/1GB1_0049_prep.mol2
- structures/prep_mol2/1GB1_0050_prep.mol2
- structures/prep_mol2/1GB1_0051_prep.mol2
- structures/prep_mol2/1GB1_0052_prep.mol2
- structures/prep_mol2/1GB1_0053_prep.mol2
- structures/prep_mol2/1GB1_0054_prep.mol2
- structures/prep_mol2/1GB1_0055_prep.mol2
- structures/prep_mol2/1GB1_0056_prep.mol2
[truncated: 1,024 more entries]
