# Supplementary material for: Improved Structure-Based Histidine pKa Prediction for pH-Responsive Protein Design
Source: J Chem Inf Model. 2025 Jan 18;65(3):1560–9. doi: 10.1021/acs.jcim.4c01957 (PMC11815838; doi:10.1021/acs.jcim.4c01957)
Supplement: Supplementary file 3 — ci4c01957_si_003.zip [file ci4c01957_si_003.zip › structures/prep_mol2/135L_prep.mol2]

@<TRIPOS>MOLECULE
Cpptraj generated mol2 file.
 1950  1975   129     0     0
SMALL
USER_CHARGES


@<TRIPOS>ATOM
      1 N            24.7338      21.0195      28.0193 N.am      1 LYS1       0.0966
      2 H1           24.2650      20.3622      28.6319 H         1 LYS1       0.2165
      3 H2           24.0421      21.6619      27.6514 H         1 LYS1       0.2165
      4 H3           25.4138      21.5397      28.5587 H         1 LYS1       0.2165
      5 CA           25.3993      20.2788      26.9241 C.3       1 LYS1      -0.0015
      6 HA           25.6989      20.9916      26.1545 H         1 LYS1       0.1180
      7 CB           26.6601      19.5586      27.4145 C.3       1 LYS1       0.0212
      8 HB2          27.1735      19.1867      26.5276 H         1 LYS1       0.0283
      9 HB3          27.3247      20.2842      27.8874 H         1 LYS1       0.0283
     10 CG           26.4172      18.3963      28.3932 C.3       1 LYS1      -0.0048
     11 HG2          26.1379      18.8016      29.3630 H         1 LYS1       0.0121
     12 HG3          25.6165      17.7433      28.0455 H         1 LYS1       0.0121
     13 CD           27.6980      17.5640      28.5293 C.3       1 LYS1      -0.0608
     14 HD2          28.5522      18.2173      28.7179 H         1 LYS1       0.0633
     15 HD3          27.5847      16.8923      29.3832 H         1 LYS1       0.0633
     16 CE           27.9358      16.7158      27.2652 C.3       1 LYS1      -0.0181
     17 HE2          27.0755      16.0525      27.1213 H         1 LYS1       0.1171
     18 HE3          28.0143      17.3479      26.3771 H         1 LYS1       0.1171
     19 NZ           29.1536      15.8835      27.3803 N.4       1 LYS1      -0.3764
     20 HZ1          29.1325      15.2658      28.1821 H         1 LYS1       0.3382
     21 HZ2          29.2401      15.1962      26.6179 H         1 LYS1       0.3382
     22 HZ3          30.0143      16.4042      27.3825 H         1 LYS1       0.3382
     23 C            24.4368      19.2929      26.2838 C.2       1 LYS1       0.7214
     24 O            23.4519      18.9408      26.9209 O.2       1 LYS1      -0.6013
     25 N            24.6992      18.8481      25.0655 N.am      2 VAL2      -0.4157
     26 H            25.5237      19.1467      24.5626 H         2 VAL2       0.2719
     27 CA           23.9572      17.7318      24.4755 C.3       2 VAL2      -0.0875
     28 HA           23.1538      17.4685      25.1472 H         2 VAL2       0.0969
     29 CB           23.2268      18.0761      23.1521 C.3       2 VAL2       0.2985
     30 HB           22.1597      18.0609      23.3776 H         2 VAL2      -0.0297
     31 CG1          23.5303      19.4929      22.6425 C.3       2 VAL2      -0.3192
     32 HG11         24.5882      19.5905      22.3984 H         2 VAL2       0.0791
     33 HG12         22.9494      19.6764      21.7372 H         2 VAL2       0.0791
     34 HG13         23.2288      20.2372      23.3784 H         2 VAL2       0.0791
     35 CG2          23.4450      17.0563      22.0329 C.3       2 VAL2      -0.3192
     36 HG21         23.1508      16.0604      22.3685 H         2 VAL2       0.0791
     37 HG22         22.8267      17.3176      21.1731 H         2 VAL2       0.0791
     38 HG23         24.4914      17.0455      21.7259 H         2 VAL2       0.0791
     39 C            24.8980      16.5380      24.4727 C.2       2 VAL2       0.5973
     40 O            26.0532      16.6605      24.0672 O.2       2 VAL2      -0.5679
     41 N            24.4514      15.4539      25.0927 N.am      3 TYR3      -0.4157
     42 H            23.4799      15.4328      25.3884 H         3 TYR3       0.2719
     43 CA           25.2148      14.2198      25.1962 C.3       3 TYR3      -0.0014
     44 HA           26.2621      14.4426      25.4069 H         3 TYR3       0.0876
     45 CB           24.6464      13.3720      26.3341 C.3       3 TYR3      -0.0152
     46 HB2          23.5720      13.4989      26.4180 H         3 TYR3       0.0295
     47 HB3          24.8309      12.3249      26.1071 H         3 TYR3       0.0295
     48 CG           25.2553      13.6678      27.6727 C.ar      3 TYR3      -0.0011
     49 CD1          24.7846      14.7328      28.4623 C.ar      3 TYR3      -0.1906
     50 HD1          23.9609      15.3438      28.1162 H         3 TYR3       0.1699
     51 CE1          25.3637      14.9657      29.7233 C.ar      3 TYR3      -0.2341
     52 HE1          24.9886      15.7536      30.3611 H         3 TYR3       0.1656
     53 CZ           26.4025      14.1242      30.1805 C.ar      3 TYR3       0.3226
     54 OH           26.9945      14.3265      31.3817 O.3       3 TYR3      -0.5579
     55 HH           26.7146      15.1538      31.8161 H         3 TYR3       0.3992
     56 CE2          26.8642      13.0628      29.3826 C.ar      3 TYR3      -0.2341
     57 HE2          27.6502      12.4207      29.7497 H         3 TYR3       0.1656
     58 CD2          26.2911      12.8385      28.1255 C.ar      3 TYR3      -0.1906
     59 HD2          26.6396      12.0214      27.5085 H         3 TYR3       0.1699
     60 C            25.1616      13.4293      23.8927 C.2       3 TYR3       0.5973
     61 O            24.1258      13.3725      23.2309 O.2       3 TYR3      -0.5679
     62 N            26.2435      12.7259      23.5635 N.am      4 GLY4      -0.4157
     63 H            27.0815      12.8248      24.1402 H         4 GLY4       0.2719
     64 CA           26.1468      11.6162      22.6153 C.3       4 GLY4      -0.0252
     65 HA2          25.6236      11.9464      21.7170 H         4 GLY4       0.0698
     66 HA3          27.1481      11.2902      22.3372 H         4 GLY4       0.0698
     67 C            25.3919      10.4350      23.2429 C.2       4 GLY4       0.5973
     68 O            25.4026      10.2642      24.4597 O.2       4 GLY4      -0.5679
     69 N            24.7900       9.5539      22.4334 N.am      5 ARG5      -0.3479
     70 H            24.7736       9.7608      21.4463 H         5 ARG5       0.2747
     71 CA           24.0400       8.3844      22.9402 C.3       5 ARG5      -0.2637
     72 HA           23.2101       8.7451      23.5549 H         5 ARG5       0.1560
     73 CB           23.4856       7.5869      21.7512 C.3       5 ARG5      -0.0007
     74 HB2          22.8105       8.2311      21.1860 H         5 ARG5       0.0327
     75 HB3          24.3188       7.3180      21.1002 H         5 ARG5       0.0327
     76 CG           22.7256       6.3092      22.1546 C.3       5 ARG5       0.0390
     77 HG2          23.3751       5.6358      22.7154 H         5 ARG5       0.0285
     78 HG3          21.8776       6.5817      22.7834 H         5 ARG5       0.0285
     79 CD           22.2089       5.5716      20.9118 C.3       5 ARG5       0.0486
     80 HD2          21.5996       4.7228      21.2241 H         5 ARG5       0.0687
     81 HD3          21.5562       6.2434      20.3509 H         5 ARG5       0.0687
     82 NE           23.3068       5.1166      20.0331 N.pl3     5 ARG5      -0.5295
     83 HE           23.5713       5.7274      19.2795 H         5 ARG5       0.3456
     84 CZ           23.9283       3.9508      20.0854 C.cat     5 ARG5       0.8076
     85 NH1          23.6640       3.0218      20.9546 N.pl3     5 ARG5      -0.8627
     86 HH11         22.9847       3.1794      21.6915 H         5 ARG5       0.4478
     87 HH12         24.1381       2.1332      20.8625 H         5 ARG5       0.4478
     88 NH2          24.8604       3.6574      19.2264 N.pl3     5 ARG5      -0.8627
     89 HH21         25.1650       4.3168      18.5378 H         5 ARG5       0.4478
     90 HH22         25.2772       2.7380      19.2926 H         5 ARG5       0.4478
     91 C            24.8863       7.4878      23.8470 C.2       5 ARG5       0.7341
     92 O            24.4890       7.1837      24.9670 O.2       5 ARG5      -0.5894
     93 N            26.0450       7.0394      23.3596 N.am      6 CYX6      -0.4157
     94 H            26.3094       7.3033      22.4259 H         6 CYX6       0.2719
     95 CA           26.9147       6.1525      24.1422 C.3       6 CYX6       0.0429
     96 HA           26.2998       5.3821      24.6045 H         6 CYX6       0.0766
     97 CB           27.9480       5.4753      23.2419 C.3       6 CYX6      -0.0790
     98 HB2          28.5148       6.2316      22.6978 H         6 CYX6       0.0910
     99 HB3          28.6487       4.9281      23.8753 H         6 CYX6       0.0910
    100 SG           27.2274       4.3065      22.0688 S.3       6 CYX6      -0.1081
    101 C            27.6193       6.8739      25.2884 C.2       6 CYX6       0.5973
    102 O            27.8816       6.2721      26.3260 O.2       6 CYX6      -0.5679
    103 N            27.8876       8.1671      25.1230 N.am      7 GLU7      -0.5163
    104 H            27.6242       8.6183      24.2641 H         7 GLU7       0.2936
    105 CA           28.4174       9.0087      26.1906 C.3       7 GLU7       0.0397
    106 HA           29.3583       8.5876      26.5493 H         7 GLU7       0.1105
    107 CB           28.6856      10.3955      25.5905 C.3       7 GLU7       0.0560
    108 HB2          29.2949      10.2965      24.6905 H         7 GLU7      -0.0173
    109 HB3          27.7322      10.8406      25.3155 H         7 GLU7      -0.0173
    110 CG           29.4085      11.3135      26.5770 C.3       7 GLU7       0.0136
    111 HG2          28.9306      11.2498      27.5556 H         7 GLU7      -0.0425
    112 HG3          30.4358      10.9602      26.6893 H         7 GLU7      -0.0425
    113 CD           29.4092      12.7899      26.1602 C.2       7 GLU7       0.8054
    114 OE1          28.5422      13.2348      25.3687 O.co2     7 GLU7      -0.8188
    115 OE2          30.2052      13.5538      26.7489 O.co2     7 GLU7      -0.8188
    116 C            27.4396       9.0640      27.3815 C.2       7 GLU7       0.5366
    117 O            27.8349       8.8679      28.5331 O.2       7 GLU7      -0.5819
    118 N            26.1443       9.2461      27.0952 N.am      8 LEU8      -0.4157
    119 H            25.8884       9.4113      26.1266 H         8 LEU8       0.2719
    120 CA           25.0685       9.2456      28.0869 C.3       8 LEU8      -0.0518
    121 HA           25.3308       9.9619      28.8647 H         8 LEU8       0.0922
    122 CB           23.7666       9.6702      27.3721 C.3       8 LEU8      -0.1102
    123 HB2          24.0294      10.3415      26.5606 H         8 LEU8       0.0457
    124 HB3          23.3444       8.7945      26.8772 H         8 LEU8       0.0457
    125 CG           22.6638      10.4134      28.1549 C.3       8 LEU8       0.3531
    126 HG           22.5474      11.3998      27.7055 H         8 LEU8      -0.0361
    127 CD1          21.3383       9.6805      27.9683 C.3       8 LEU8      -0.4121
    128 HD11         21.3977       8.6870      28.4134 H         8 LEU8       0.1000
    129 HD12         20.5437      10.2416      28.4558 H         8 LEU8       0.1000
    130 HD13         21.1174       9.5864      26.9087 H         8 LEU8       0.1000
    131 CD2          22.9232      10.6339      29.6430 C.3       8 LEU8      -0.4121
    132 HD21         23.7918      11.2791      29.7753 H         8 LEU8       0.1000
    133 HD22         22.0647      11.1232      30.1002 H         8 LEU8       0.1000
    134 HD23         23.0872       9.6813      30.1337 H         8 LEU8       0.1000
    135 C            24.9116       7.8587      28.7295 C.2       8 LEU8       0.5973
    136 O            24.8598       7.7431      29.9526 O.2       8 LEU8      -0.5679
    137 N            24.8846       6.7933      27.9200 N.am      9 ALA9      -0.4157
    138 H            24.8997       6.9484      26.9184 H         9 ALA9       0.2719
    139 CA           24.7696       5.4222      28.4135 C.3       9 ALA9       0.0337
    140 HA           23.8080       5.3055      28.9158 H         9 ALA9       0.0823
    141 CB           24.8225       4.4647      27.2187 C.3       9 ALA9      -0.1825
    142 HB1          25.7835       4.5482      26.7127 H         9 ALA9       0.0603
    143 HB2          24.6915       3.4399      27.5665 H         9 ALA9       0.0603
    144 HB3          24.0281       4.7078      26.5127 H         9 ALA9       0.0603
    145 C            25.8717       5.0913      29.4311 C.2       9 ALA9       0.5973
    146 O            25.5908       4.5503      30.4998 O.2       9 ALA9      -0.5679
    147 N            27.1184       5.4743      29.1458 N.am     10 ALA10     -0.4157
    148 H            27.3094       5.9025      28.2452 H        10 ALA10      0.2719
    149 CA           28.2317       5.2419      30.0581 C.3      10 ALA10      0.0337
    150 HA           28.2424       4.1882      30.3411 H        10 ALA10      0.0823
    151 CB           29.5316       5.5482      29.3094 C.3      10 ALA10     -0.1825
    152 HB1          29.5583       6.5978      29.0113 H        10 ALA10      0.0603
    153 HB2          30.3870       5.3254      29.9476 H        10 ALA10      0.0603
    154 HB3          29.5962       4.9265      28.4145 H        10 ALA10      0.0603
    155 C            28.1041       6.0623      31.3531 C.2      10 ALA10      0.5973
    156 O            28.3449       5.5420      32.4458 O.2      10 ALA10     -0.5679
    157 N            27.7131       7.3388      31.2574 N.am     11 ALA11     -0.4157
    158 H            27.5135       7.7194      30.3364 H        11 ALA11      0.2719
    159 CA           27.4403       8.1761      32.4257 C.3      11 ALA11      0.0337
    160 HA           28.3343       8.2377      33.0393 H        11 ALA11      0.0823
    161 CB           27.0775       9.5867      31.9492 C.3      11 ALA11     -0.1825
    162 HB1          26.1491       9.5694      31.3769 H        11 ALA11      0.0603
    163 HB2          26.9481      10.2437      32.8100 H        11 ALA11      0.0603
    164 HB3          27.8717       9.9853      31.3166 H        11 ALA11      0.0603
    165 C            26.3394       7.5772      33.3120 C.2      11 ALA11      0.5973
    166 O            26.5061       7.4728      34.5275 O.2      11 ALA11     -0.5679
    167 N            25.2487       7.1127      32.7021 N.am     12 MET12     -0.4157
    168 H            25.1746       7.2335      31.6957 H        12 MET12      0.2719
    169 CA           24.1265       6.4974      33.4106 C.3      12 MET12     -0.0237
    170 HA           23.8101       7.1538      34.2231 H        12 MET12      0.0880
    171 CB           22.9577       6.2969      32.4493 C.3      12 MET12      0.0342
    172 HB2          23.3131       5.8646      31.5132 H        12 MET12      0.0241
    173 HB3          22.2324       5.6152      32.8947 H        12 MET12      0.0241
    174 CG           22.2555       7.6166      32.1622 C.3      12 MET12      0.0018
    175 HG2          21.9019       8.0393      33.1023 H        12 MET12      0.0440
    176 HG3          22.9607       8.3160      31.7217 H        12 MET12      0.0440
    177 SD           20.8458       7.3870      31.0540 S.3      12 MET12     -0.2737
    178 CE           19.7999       8.7671      31.5777 C.3      12 MET12     -0.0536
    179 HE1          20.3243       9.7076      31.4075 H        12 MET12      0.0684
    180 HE2          18.8760       8.7619      30.9982 H        12 MET12      0.0684
    181 HE3          19.5612       8.6676      32.6370 H        12 MET12      0.0684
    182 C            24.4947       5.1567      34.0309 C.2      12 MET12      0.5973
    183 O            24.0898       4.8802      35.1635 O.2      12 MET12     -0.5679
    184 N            25.2989       4.3456      33.3328 N.am     13 LYS13     -0.3479
    185 H            25.5420       4.5978      32.3770 H        13 LYS13      0.2747
    186 CA           25.7769       3.0786      33.8829 C.3      13 LYS13     -0.2400
    187 HA           24.9110       2.4822      34.1750 H        13 LYS13      0.1426
    188 CB           26.6048       2.2977      32.8604 C.3      13 LYS13     -0.0094
    189 HB2          26.0166       2.1518      31.9593 H        13 LYS13      0.0362
    190 HB3          27.5178       2.8366      32.6008 H        13 LYS13      0.0362
    191 CG           26.9522       0.9331      33.4673 C.3      13 LYS13      0.0187
    192 HG2          27.6842       1.0488      34.2678 H        13 LYS13      0.0103
    193 HG3          26.0392       0.5072      33.8845 H        13 LYS13      0.0103
    194 CD           27.5237      -0.0199      32.4180 C.3      13 LYS13     -0.0479
    195 HD2          26.8681      -0.0429      31.5460 H        13 LYS13      0.0621
    196 HD3          28.5084       0.3313      32.0992 H        13 LYS13      0.0621
    197 CE           27.6546      -1.4450      32.9697 C.3      13 LYS13     -0.0143
    198 HE2          28.0820      -2.0719      32.1792 H        13 LYS13      0.1135
    199 HE3          28.3712      -1.4360      33.7959 H        13 LYS13      0.1135
    200 NZ           26.3471      -2.0121      33.4215 N.4      13 LYS13     -0.3854
    201 HZ1          25.6455      -2.0786      32.6798 H        13 LYS13      0.3400
    202 HZ2          26.4544      -2.9595      33.7561 H        13 LYS13      0.3400
    203 HZ3          25.9314      -1.4600      34.1548 H        13 LYS13      0.3400
    204 C            26.5978       3.3155      35.1349 C.2      13 LYS13      0.7341
    205 O            26.3405       2.6816      36.1544 O.2      13 LYS13     -0.5894
    206 N            27.5466       4.2522      35.0869 N.am     14 ARG14     -0.3479
    207 H            27.7027       4.7296      34.2034 H        14 ARG14      0.2747
    208 CA           28.3946       4.5639      36.2483 C.3      14 ARG14     -0.2637
    209 HA           28.8746       3.6499      36.6059 H        14 ARG14      0.1560
    210 CB           29.4672       5.5702      35.8470 C.3      14 ARG14     -0.0007
    211 HB2          29.0059       6.4046      35.3150 H        14 ARG14      0.0327
    212 HB3          29.9455       5.9566      36.7496 H        14 ARG14      0.0327
    213 CG           30.5393       4.9143      34.9775 C.3      14 ARG14      0.0390
    214 HG2          31.0115       4.1143      35.5496 H        14 ARG14      0.0285
    215 HG3          30.1130       4.4882      34.0691 H        14 ARG14      0.0285
    216 CD           31.6017       5.9584      34.6295 C.3      14 ARG14      0.0486
    217 HD2          31.8220       6.5775      35.5008 H        14 ARG14      0.0687
    218 HD3          32.5203       5.4220      34.3805 H        14 ARG14      0.0687
    219 NE           31.2304       6.7739      33.4574 N.pl3    14 ARG14     -0.5295
    220 HE           31.2028       6.2774      32.5813 H        14 ARG14      0.3456
    221 CZ           30.9662       8.0699      33.4137 C.cat    14 ARG14      0.8076
    222 NH1          30.8136       8.8053      34.4833 N.pl3    14 ARG14     -0.8627
    223 HH11         30.8613       8.3709      35.3881 H        14 ARG14      0.4478
    224 HH12         30.5847       9.7811      34.4105 H        14 ARG14      0.4478
    225 NH2          30.8188       8.6600      32.2597 N.pl3    14 ARG14     -0.8627
    226 HH21         30.9029       8.1338      31.4087 H        14 ARG14      0.4478
    227 HH22         30.6006       9.6396      32.2157 H        14 ARG14      0.4478
    228 C            27.6137       5.0984      37.4438 C.2      14 ARG14      0.7341
    229 O            28.1078       5.0278      38.5608 O.2      14 ARG14     -0.5894
    230 N            26.4086       5.6211      37.2246 N.am     15 LEU15     -0.4157
    231 H            26.0920       5.7039      36.2678 H        15 LEU15      0.2719
    232 CA           25.5217       6.0970      38.2838 C.3      15 LEU15     -0.0518
    233 HA           26.1180       6.2769      39.1782 H        15 LEU15      0.0922
    234 CB           24.9135       7.4371      37.8505 C.3      15 LEU15     -0.1102
    235 HB2          24.5094       7.3364      36.8415 H        15 LEU15      0.0457
    236 HB3          24.1010       7.6806      38.5277 H        15 LEU15      0.0457
    237 CG           25.9133       8.6036      37.9070 C.3      15 LEU15      0.3531
    238 HG           26.8729       8.3072      37.4827 H        15 LEU15     -0.0361
    239 CD1          25.3795       9.7934      37.1193 C.3      15 LEU15     -0.4121
    240 HD11         24.4190      10.1002      37.5245 H        15 LEU15      0.1000
    241 HD12         26.0817      10.6258      37.1921 H        15 LEU15      0.1000
    242 HD13         25.2681       9.5172      36.0715 H        15 LEU15      0.1000
    243 CD2          26.1068       9.0564      39.3553 C.3      15 LEU15     -0.4121
    244 HD21         26.5688       8.2680      39.9470 H        15 LEU15      0.1000
    245 HD22         26.7673       9.9257      39.3789 H        15 LEU15      0.1000
    246 HD23         25.1514       9.3373      39.7991 H        15 LEU15      0.1000
    247 C            24.4750       5.0584      38.7212 C.2      15 LEU15      0.5973
    248 O            23.5537       5.3924      39.4665 O.2      15 LEU15     -0.5679
    249 N            24.6077       3.7947      38.3110 N.am     16 GLY16     -0.4157
    250 H            25.3635       3.5681      37.6723 H        16 GLY16      0.2719
    251 CA           23.8115       2.6869      38.8454 C.3      16 GLY16     -0.0252
    252 HA2          24.3359       1.7567      38.6258 H        16 GLY16      0.0698
    253 HA3          23.7400       2.7789      39.9290 H        16 GLY16      0.0698
    254 C            22.3960       2.5571      38.2803 C.2      16 GLY16      0.5973
    255 O            21.5239       2.0604      38.9879 O.2      16 GLY16     -0.5679
    256 N            22.1357       3.0436      37.0623 N.am     17 LEU17     -0.4157
    257 H            22.8757       3.5077      36.5491 H        17 LEU17      0.2719
    258 CA           20.8048       2.9164      36.4494 C.3      17 LEU17     -0.0518
    259 HA           20.0519       2.9503      37.2328 H        17 LEU17      0.0922
    260 CB           20.5661       4.0740      35.4764 C.3      17 LEU17     -0.1102
    261 HB2          21.4572       4.2265      34.8673 H        17 LEU17      0.0457
    262 HB3          19.7587       3.7853      34.8011 H        17 LEU17      0.0457
    263 CG           20.1574       5.3960      36.1396 C.3      17 LEU17      0.3531
    264 HG           20.9743       5.7803      36.7511 H        17 LEU17     -0.0361
    265 CD1          19.8580       6.3852      35.0130 C.3      17 LEU17     -0.4121
    266 HD11         19.1561       5.9478      34.3044 H        17 LEU17      0.1000
    267 HD12         19.4095       7.2940      35.4028 H        17 LEU17      0.1000
    268 HD13         20.7786       6.6368      34.4954 H        17 LEU17      0.1000
    269 CD2          18.8975       5.2727      37.0029 C.3      17 LEU17     -0.4121
    270 HD21         19.1004       4.6991      37.9038 H        17 LEU17      0.1000
    271 HD22         18.5514       6.2618      37.3003 H        17 LEU17      0.1000
    272 HD23         18.1061       4.7827      36.4349 H        17 LEU17      0.1000
    273 C            20.5398       1.5884      35.7373 C.2      17 LEU17      0.5973
    274 O            19.3801       1.2414      35.5099 O.2      17 LEU17     -0.5679
    275 N            21.5813       0.8420      35.3765 N.am     18 ASP18     -0.5163
    276 H            22.5079       1.1134      35.6523 H        18 ASP18      0.2936
    277 CA           21.3770      -0.4504      34.7357 C.3      18 ASP18      0.0381
    278 HA           20.7436      -0.2830      33.8633 H        18 ASP18      0.0880
    279 CB           22.7018      -1.0350      34.2617 C.3      18 ASP18     -0.0303
    280 HB2          23.3103      -0.2345      33.8377 H        18 ASP18     -0.0122
    281 HB3          23.2498      -1.4498      35.1099 H        18 ASP18     -0.0122
    282 CG           22.5181      -2.1057      33.1859 C.2      18 ASP18      0.7994
    283 OD1          21.3804      -2.2828      32.6757 O.co2    18 ASP18     -0.8014
    284 OD2          23.5929      -2.6300      32.8099 O.co2    18 ASP18     -0.8014
    285 C            20.6653      -1.4169      35.6828 C.2      18 ASP18      0.5366
    286 O            21.1432      -1.6958      36.7811 O.2      18 ASP18     -0.5819
    287 N            19.4941      -1.8798      35.2550 N.am     19 ASN19     -0.4157
    288 H            19.1376      -1.4945      34.3943 H        19 ASN19      0.2719
    289 CA           18.5943      -2.7461      36.0140 C.3      19 ASN19      0.0143
    290 HA           17.7270      -2.9088      35.3790 H        19 ASN19      0.1048
    291 CB           19.2331      -4.1248      36.2465 C.3      19 ASN19     -0.2041
    292 HB2          20.1133      -4.0319      36.8819 H        19 ASN19      0.0797
    293 HB3          18.5207      -4.7723      36.7550 H        19 ASN19      0.0797
    294 CG           19.6327      -4.8101      34.9593 C.2      19 ASN19      0.7130
    295 OD1          20.7473      -5.2563      34.7831 O.2      19 ASN19     -0.5931
    296 ND2          18.7390      -4.9413      34.0034 N.am     19 ASN19     -0.9191
    297 HD21         19.0891      -5.3823      33.1722 H        19 ASN19      0.4196
    298 HD22         17.7919      -4.6530      34.1376 H        19 ASN19      0.4196
    299 C            17.9986      -2.1243      37.2811 C.2      19 ASN19      0.5973
    300 O            17.4350      -2.8387      38.1142 O.2      19 ASN19     -0.5679
    301 N            18.0186      -0.7985      37.4185 N.am     20 TYR20     -0.4157
    302 H            18.4628      -0.2320      36.7046 H        20 TYR20      0.2719
    303 CA           17.3728      -0.1474      38.5456 C.3      20 TYR20     -0.0014
    304 HA           17.7796      -0.5787      39.4609 H        20 TYR20      0.0876
    305 CB           17.6987       1.3415      38.5419 C.3      20 TYR20     -0.0152
    306 HB2          18.7816       1.4679      38.5172 H        20 TYR20      0.0295
    307 HB3          17.2836       1.8108      37.6484 H        20 TYR20      0.0295
    308 CG           17.1584       2.0130      39.7801 C.ar     20 TYR20     -0.0011
    309 CD1          17.8731       1.8962      40.9866 C.ar     20 TYR20     -0.1906
    310 HD1          18.8207       1.3705      40.9983 H        20 TYR20      0.1699
    311 CE1          17.3498       2.4479      42.1696 C.ar     20 TYR20     -0.2341
    312 HE1          17.8863       2.3486      43.1008 H        20 TYR20      0.1656
    313 CZ           16.1093       3.1191      42.1348 C.ar     20 TYR20      0.3226
    314 OH           15.5894       3.6531      43.2675 O.3      20 TYR20     -0.5579
    315 HH           15.9195       3.2372      44.0643 H        20 TYR20      0.3992
    316 CE2          15.3975       3.2376      40.9242 C.ar     20 TYR20     -0.2341
    317 HE2          14.4499       3.7551      40.9179 H        20 TYR20      0.1656
    318 CD2          15.9192       2.6784      39.7451 C.ar     20 TYR20     -0.1906
    319 HD2          15.3668       2.7512      38.8170 H        20 TYR20      0.1699
    320 C            15.8594      -0.4000      38.5117 C.2      20 TYR20      0.5973
    321 O            15.2029      -0.0981      37.5159 O.2      20 TYR20     -0.5679
    322 N            15.3105      -0.9882      39.5869 N.am     21 ARG21     -0.3479
    323 H            15.9412      -1.2193      40.3411 H        21 ARG21      0.2747
    324 CA           13.8981      -1.4307      39.6904 C.3      21 ARG21     -0.2637
    325 HA           13.8201      -2.1326      40.5204 H        21 ARG21      0.1560
    326 CB           12.9548      -0.2532      39.9812 C.3      21 ARG21     -0.0007
    327 HB2          13.1884       0.5783      39.3135 H        21 ARG21      0.0327
    328 HB3          11.9232      -0.5533      39.7947 H        21 ARG21      0.0327
    329 CG           12.9992       0.2105      41.4349 C.3      21 ARG21      0.0390
    330 HG2          12.8127      -0.6219      42.1148 H        21 ARG21      0.0285
    331 HG3          13.9849       0.6296      41.6410 H        21 ARG21      0.0285
    332 CD           11.9359       1.3003      41.6289 C.3      21 ARG21      0.0486
    333 HD2          12.3275       1.9865      42.3823 H        21 ARG21      0.0687
    334 HD3          11.8446       1.8738      40.7085 H        21 ARG21      0.0687
    335 NE           10.6067       0.8267      42.1082 N.pl3    21 ARG21     -0.5295
    336 HE           10.5527       0.6115      43.0871 H        21 ARG21      0.3456
    337 CZ            9.4337       0.8925      41.4869 C.cat    21 ARG21      0.8076
    338 NH1           9.3113       1.0532      40.2046 N.pl3    21 ARG21     -0.8627
    339 HH11         10.0829       1.5234      39.7576 H        21 ARG21      0.4478
    340 HH12          8.3973       1.1419      39.8110 H        21 ARG21      0.4478
    341 NH2           8.3249       0.8332      42.1684 N.pl3    21 ARG21     -0.8627
    342 HH21          8.3574       0.8701      43.1708 H        21 ARG21      0.4478
    343 HH22          7.4720       1.1221      41.7167 H        21 ARG21      0.4478
    344 C            13.4224      -2.2415      38.4806 C.2      21 ARG21      0.7341
    345 O            12.2741      -2.1481      38.0568 O.2      21 ARG21     -0.5894
    346 N            14.3236      -3.0502      37.9347 N.am     22 GLY22     -0.4157
    347 H            15.2667      -3.0497      38.3027 H        22 GLY22      0.2719
    348 CA           14.0138      -3.9381      36.8227 C.3      22 GLY22     -0.0252
    349 HA2          14.7265      -4.7627      36.8240 H        22 GLY22      0.0698
    350 HA3          13.0132      -4.3521      36.9528 H        22 GLY22      0.0698
    351 C            14.0713      -3.2714      35.4508 C.2      22 GLY22      0.5973
    352 O            13.7823      -3.9383      34.4624 O.2      22 GLY22     -0.5679
    353 N            14.4839      -2.0073      35.3401 N.am     23 TYR23     -0.4157
    354 H            14.6909      -1.4669      36.1744 H        23 TYR23      0.2719
    355 CA           14.6229      -1.3501      34.0416 C.3      23 TYR23     -0.0014
    356 HA           13.9832      -1.8431      33.3087 H        23 TYR23      0.0876
    357 CB           14.1405       0.0953      34.1502 C.3      23 TYR23     -0.0152
    358 HB2          14.7300       0.6202      34.9027 H        23 TYR23      0.0295
    359 HB3          14.3094       0.5969      33.1966 H        23 TYR23      0.0295
    360 CG           12.6716       0.2037      34.4987 C.ar     23 TYR23     -0.0011
    361 CD1          11.7081       0.0565      33.4851 C.ar     23 TYR23     -0.1906
    362 HD1          12.0233      -0.1311      32.4670 H        23 TYR23      0.1699
    363 CE1          10.3433       0.1963      33.7932 C.ar     23 TYR23     -0.2341
    364 HE1           9.6034       0.1158      33.0144 H        23 TYR23      0.1656
    365 CZ            9.9504       0.4865      35.1156 C.ar     23 TYR23      0.3226
    366 OH            8.6396       0.6941      35.3953 O.3      23 TYR23     -0.5579
    367 HH            8.0784       0.1507      34.8395 H        23 TYR23      0.3992
    368 CE2          10.9109       0.6012      36.1378 C.ar     23 TYR23     -0.2341
    369 HE2          10.6011       0.7969      37.1518 H        23 TYR23      0.1656
    370 CD2          12.2730       0.4571      35.8243 C.ar     23 TYR23     -0.1906
    371 HD2          13.0171       0.5542      36.6000 H        23 TYR23      0.1699
    372 C            16.0647      -1.4326      33.5467 C.2      23 TYR23      0.5973
    373 O            16.9674      -0.8631      34.1574 O.2      23 TYR23     -0.5679
    374 N            16.3095      -2.1290      32.4337 N.am     24 SER24     -0.4157
    375 H            15.5534      -2.6039      31.9650 H        24 SER24      0.2719
    376 CA           17.6521      -2.1642      31.8350 C.3      24 SER24     -0.0249
    377 HA           18.3692      -2.4705      32.5988 H        24 SER24      0.0843
    378 CB           17.7345      -3.1855      30.6992 C.3      24 SER24      0.2117
    379 HB2          18.7746      -3.2813      30.3821 H        24 SER24      0.0352
    380 HB3          17.3934      -4.1575      31.0590 H        24 SER24      0.0352
    381 OG           16.9501      -2.7827      29.5915 O.3      24 SER24     -0.6546
    382 HG           17.1395      -3.3851      28.8642 H        24 SER24      0.4275
    383 C            18.0746      -0.7838      31.3298 C.2      24 SER24      0.5973
    384 O            17.2264       0.0730      31.0475 O.2      24 SER24     -0.5679
    385 N            19.3899      -0.5903      31.1738 N.am     25 LEU25     -0.4157
    386 H            20.0228      -1.3290      31.4903 H        25 LEU25      0.2719
    387 CA           20.0073       0.6988      30.8390 C.3      25 LEU25     -0.0518
    388 HA           19.9072       1.3390      31.7111 H        25 LEU25      0.0922
    389 CB           21.5009       0.4679      30.5396 C.3      25 LEU25     -0.1102
    390 HB2          21.8128      -0.4951      30.9404 H        25 LEU25      0.0457
    391 HB3          21.6102       0.3696      29.4622 H        25 LEU25      0.0457
    392 CG           22.5174       1.4993      31.0659 C.3      25 LEU25      0.3531
    393 HG           22.9023       1.1516      32.0234 H        25 LEU25     -0.0361
    394 CD1          23.6705       1.5618      30.0680 C.3      25 LEU25     -0.4121
    395 HD11         23.3426       2.0271      29.1430 H        25 LEU25      0.1000
    396 HD12         24.4756       2.1654      30.4732 H        25 LEU25      0.1000
    397 HD13         24.0376       0.5545      29.8758 H        25 LEU25      0.1000
    398 CD2          22.0133       2.9268      31.2616 C.3      25 LEU25     -0.4121
    399 HD21         21.2651       2.9655      32.0515 H        25 LEU25      0.1000
    400 HD22         22.8501       3.5572      31.5549 H        25 LEU25      0.1000
    401 HD23         21.5899       3.3099      30.3344 H        25 LEU25      0.1000
    402 C            19.3610       1.3963      29.6278 C.2      25 LEU25      0.5973
    403 O            19.1129       2.5995      29.6655 O.2      25 LEU25     -0.5679
    404 N            19.0430       0.6461      28.5668 N.am     26 GLY26     -0.4157
    405 H            19.2538      -0.3393      28.6081 H        26 GLY26      0.2719
    406 CA           18.4601       1.2017      27.3429 C.3      26 GLY26     -0.0252
    407 HA2          19.1701       1.8906      26.8876 H        26 GLY26      0.0698
    408 HA3          18.2802       0.3811      26.6558 H        26 GLY26      0.0698
    409 C            17.1388       1.9569      27.5477 C.2      26 GLY26      0.5973
    410 O            16.8632       2.8981      26.8050 O.2      26 GLY26     -0.5679
    411 N            16.3563       1.6168      28.5835 N.am     27 ASN27     -0.4157
    412 H            16.6702       0.8818      29.2065 H        27 ASN27      0.2719
    413 CA           15.1444       2.3621      28.9345 C.3      27 ASN27      0.0143
    414 HA           14.4623       2.3636      28.0823 H        27 ASN27      0.1048
    415 CB           14.4425       1.7441      30.1489 C.3      27 ASN27     -0.2041
    416 HB2          15.1379       1.6166      30.9783 H        27 ASN27      0.0797
    417 HB3          13.6622       2.4249      30.4806 H        27 ASN27      0.0797
    418 CG           13.7660       0.4454      29.8157 C.2      27 ASN27      0.7130
    419 OD1          12.7092       0.4274      29.2002 O.2      27 ASN27     -0.5931
    420 ND2          14.3755      -0.6563      30.1852 N.am     27 ASN27     -0.9191
    421 HD21         13.9860      -1.5303      29.8823 H        27 ASN27      0.4196
    422 HD22         15.3020      -0.5876      30.5917 H        27 ASN27      0.4196
    423 C            15.4584       3.8130      29.2708 C.2      27 ASN27      0.5973
    424 O            14.7764       4.7129      28.7911 O.2      27 ASN27     -0.5679
    425 N            16.4886       4.0364      30.0818 N.am     28 TRP28     -0.4157
    426 H            17.0281       3.2475      30.4117 H        28 TRP28      0.2719
    427 CA           16.8722       5.3611      30.5550 C.3      28 TRP28     -0.0275
    428 HA           15.9927       5.8855      30.9326 H        28 TRP28      0.1123
    429 CB           17.8640       5.1830      31.7020 C.3      28 TRP28     -0.0050
    430 HB2          18.7892       4.7451      31.3234 H        28 TRP28      0.0339
    431 HB3          18.1045       6.1662      32.1073 H        28 TRP28      0.0339
    432 CG           17.3421       4.3296      32.8108 C.2      28 TRP28     -0.1415
    433 CD1          17.5735       3.0045      32.9547 C.2      28 TRP28     -0.1638
    434 HD1          18.1766       2.4007      32.2963 H        28 TRP28      0.2062
    435 NE1          16.9166       2.5345      34.0642 N.pl3    28 TRP28     -0.3418
    436 HE1          16.9963       1.5777      34.4002 H        28 TRP28      0.3412
    437 CE2          16.2128       3.5395      34.6805 C.ar     28 TRP28      0.1380
    438 CZ2          15.4275       3.5566      35.8314 C.ar     28 TRP28     -0.2601
    439 HZ2          15.2725       2.6505      36.3988 H        28 TRP28      0.1572
    440 CH2          14.8667       4.7719      36.2383 C.ar     28 TRP28     -0.1134
    441 HH2          14.3068       4.8078      37.1498 H        28 TRP28      0.1417
    442 CZ3          15.0537       5.9405      35.4816 C.ar     28 TRP28     -0.1972
    443 HZ3          14.5946       6.8657      35.7971 H        28 TRP28      0.1447
    444 CE3          15.8442       5.9128      34.3193 C.ar     28 TRP28     -0.2387
    445 HE3          15.9956       6.8162      33.7475 H        28 TRP28      0.1700
    446 CD2          16.4553       4.7097      33.9009 C.ar     28 TRP28      0.1243
    447 C            17.4709       6.2047      29.4362 C.2      28 TRP28      0.5973
    448 O            17.1742       7.3935      29.3349 O.2      28 TRP28     -0.5679
    449 N            18.2586       5.5804      28.5523 N.am     29 VAL29     -0.4157
    450 H            18.4930       4.6099      28.7286 H        29 VAL29      0.2719
    451 CA           18.7993       6.2465      27.3569 C.3      29 VAL29     -0.0875
    452 HA           19.2936       7.1673      27.6703 H        29 VAL29      0.0969
    453 CB           19.8368       5.3651      26.6315 C.3      29 VAL29      0.2985
    454 HB           19.3571       4.4397      26.3120 H        29 VAL29     -0.0297
    455 CG1          20.4183       6.0700      25.3966 C.3      29 VAL29     -0.3192
    456 HG11         20.8918       7.0085      25.6884 H        29 VAL29      0.0791
    457 HG12         21.1628       5.4246      24.9293 H        29 VAL29      0.0791
    458 HG13         19.6343       6.2719      24.6682 H        29 VAL29      0.0791
    459 CG2          21.0062       5.0036      27.5545 C.3      29 VAL29     -0.3192
    460 HG21         20.6481       4.4501      28.4211 H        29 VAL29      0.0791
    461 HG22         21.7173       4.3777      27.0195 H        29 VAL29      0.0791
    462 HG23         21.5056       5.9114      27.8956 H        29 VAL29      0.0791
    463 C            17.6700       6.6399      26.4028 C.2      29 VAL29      0.5973
    464 O            17.6220       7.7791      25.9435 O.2      29 VAL29     -0.5679
    465 N            16.7445       5.7209      26.1164 N.am     30 CYX30     -0.4157
    466 H            16.8414       4.7873      26.5037 H        30 CYX30      0.2719
    467 CA           15.5878       6.0117      25.2772 C.3      30 CYX30      0.0429
    468 HA           15.9423       6.3537      24.3040 H        30 CYX30      0.0766
    469 CB           14.7999       4.7165      25.0683 C.3      30 CYX30     -0.0790
    470 HB2          15.4900       3.9493      24.7236 H        30 CYX30      0.0910
    471 HB3          14.3816       4.3813      26.0189 H        30 CYX30      0.0910
    472 SG           13.4687       4.8717      23.8515 S.3      30 CYX30     -0.1081
    473 C            14.7132       7.1309      25.8753 C.2      30 CYX30      0.5973
    474 O            14.3242       8.0570      25.1588 O.2      30 CYX30     -0.5679
    475 N            14.4585       7.0889      27.1903 N.am     31 ALA31     -0.4157
    476 H            14.8232       6.3182      27.7383 H        31 ALA31      0.2719
    477 CA           13.6885       8.1142      27.8895 C.3      31 ALA31      0.0337
    478 HA           12.6877       8.1643      27.4568 H        31 ALA31      0.0823
    479 CB           13.5599       7.7404      29.3714 C.3      31 ALA31     -0.1825
    480 HB1          14.5404       7.7222      29.8471 H        31 ALA31      0.0603
    481 HB2          12.9360       8.4774      29.8809 H        31 ALA31      0.0603
    482 HB3          13.0966       6.7603      29.4728 H        31 ALA31      0.0603
    483 C            14.3374       9.4928      27.7218 C.2      31 ALA31      0.5973
    484 O            13.6871      10.4216      27.2574 O.2      31 ALA31     -0.5679
    485 N            15.6430       9.6099      27.9762 N.am     32 ALA32     -0.4157
    486 H            16.1403       8.8144      28.3628 H        32 ALA32      0.2719
    487 CA           16.3691      10.8612      27.7773 C.3      32 ALA32      0.0337
    488 HA           15.9206      11.6385      28.3987 H        32 ALA32      0.0823
    489 CB           17.8134      10.6401      28.2203 C.3      32 ALA32     -0.1825
    490 HB1          18.2441       9.7929      27.6864 H        32 ALA32      0.0603
    491 HB2          18.4007      11.5279      28.0006 H        32 ALA32      0.0603
    492 HB3          17.8425      10.4396      29.2917 H        32 ALA32      0.0603
    493 C            16.3332      11.3485      26.3217 C.2      32 ALA32      0.5973
    494 O            16.2685      12.5542      26.0659 O.2      32 ALA32     -0.5679
    495 N            16.3758      10.4280      25.3474 N.am     33 LYS33     -0.3479
    496 H            16.4505       9.4474      25.6098 H        33 LYS33      0.2747
    497 CA           16.3077      10.8009      23.9353 C.3      33 LYS33     -0.2400
    498 HA           17.0891      11.5408      23.7565 H        33 LYS33      0.1426
    499 CB           16.5746       9.5793      23.0436 C.3      33 LYS33     -0.0094
    500 HB2          17.4758       9.0831      23.4019 H        33 LYS33      0.0362
    501 HB3          15.7585       8.8587      23.1128 H        33 LYS33      0.0362
    502 CG           16.8062       9.9908      21.5815 C.3      33 LYS33      0.0187
    503 HG2          17.2513      10.9867      21.5432 H        33 LYS33      0.0103
    504 HG3          17.5202       9.3016      21.1379 H        33 LYS33      0.0103
    505 CD           15.5246       9.9607      20.7453 C.3      33 LYS33     -0.0479
    506 HD2          15.1279       8.9454      20.7236 H        33 LYS33      0.0621
    507 HD3          14.7713      10.6147      21.1790 H        33 LYS33      0.0621
    508 CE           15.8465      10.4398      19.3314 C.3      33 LYS33     -0.0143
    509 HE2          16.3138      11.4282      19.3944 H        33 LYS33      0.1135
    510 HE3          16.5639       9.7523      18.8733 H        33 LYS33      0.1135
    511 NZ           14.6081      10.5172      18.5324 N.4      33 LYS33     -0.3854
    512 HZ1          13.9680      11.1479      18.9990 H        33 LYS33      0.3400
    513 HZ2          14.8012      10.8679      17.6014 H        33 LYS33      0.3400
    514 HZ3          14.1768       9.6027      18.4866 H        33 LYS33      0.3400
    515 C            14.9771      11.4687      23.6167 C.2      33 LYS33      0.7341
    516 O            14.9745      12.5347      23.0084 O.2      33 LYS33     -0.5894
    517 N            13.8556      10.8486      23.9701 N.am     34 PHE34     -0.4157
    518 H            13.9159       9.9964      24.5168 H        34 PHE34      0.2719
    519 CA           12.5402      11.3835      23.6165 C.3      34 PHE34     -0.0024
    520 HA           12.6141      11.8591      22.6390 H        34 PHE34      0.0978
    521 CB           11.5196      10.2544      23.4826 C.3      34 PHE34     -0.0343
    522 HB2          11.5404       9.6245      24.3744 H        34 PHE34      0.0295
    523 HB3          10.5234      10.6864      23.3965 H        34 PHE34      0.0295
    524 CG           11.7642       9.4314      22.2384 C.ar     34 PHE34      0.0118
    525 CD1          11.3814       9.9311      20.9800 C.ar     34 PHE34     -0.1256
    526 HD1          10.8857      10.8907      20.9175 H        34 PHE34      0.1330
    527 CE1          11.6197       9.1741      19.8186 C.ar     34 PHE34     -0.1704
    528 HE1          11.2876       9.5432      18.8610 H        34 PHE34      0.1430
    529 CZ           12.2390       7.9141      19.9157 C.ar     34 PHE34     -0.1072
    530 HZ           12.3832       7.3007      19.0366 H        34 PHE34      0.1297
    531 CE2          12.6253       7.4220      21.1731 C.ar     34 PHE34     -0.1704
    532 HE2          13.0665       6.4407      21.2698 H        34 PHE34      0.1430
    533 CD2          12.3958       8.1838      22.3282 C.ar     34 PHE34     -0.1256
    534 HD2          12.6886       7.7988      23.2933 H        34 PHE34      0.1330
    535 C            12.0501      12.4958      24.5364 C.2      34 PHE34      0.5973
    536 O            11.2358      13.2856      24.0754 O.2      34 PHE34     -0.5679
    537 N            12.5672      12.5953      25.7608 N.am     35 GLU35     -0.5163
    538 H            13.1277      11.8376      26.1339 H        35 GLU35      0.2936
    539 CA           12.2852      13.7298      26.6450 C.3      35 GLU35      0.0397
    540 HA           11.2225      13.9812      26.5990 H        35 GLU35      0.1105
    541 CB           12.6400      13.3627      28.1000 C.3      35 GLU35      0.0560
    542 HB2          13.6566      12.9677      28.1272 H        35 GLU35     -0.0173
    543 HB3          12.6418      14.2644      28.7055 H        35 GLU35     -0.0173
    544 CG           11.6909      12.3460      28.7680 C.3      35 GLU35      0.0136
    545 HG2          11.6987      11.4163      28.2022 H        35 GLU35     -0.0425
    546 HG3          12.0792      12.1258      29.7652 H        35 GLU35     -0.0425
    547 CD           10.2263      12.7941      28.8923 C.2      35 GLU35      0.8054
    548 OE1           9.9466      13.9873      28.6740 O.co2    35 GLU35     -0.8188
    549 OE2           9.3747      11.9064      29.1552 O.co2    35 GLU35     -0.8188
    550 C            13.0401      15.0005      26.2248 C.2      35 GLU35      0.5366
    551 O            12.4647      16.0816      26.2192 O.2      35 GLU35     -0.5819
    552 N            14.3248      14.9136      25.8581 N.am     36 SER36     -0.4157
    553 H            14.7849      14.0134      25.9259 H        36 SER36      0.2719
    554 CA           15.1604      16.1239      25.7181 C.3      36 SER36     -0.0249
    555 HA           14.5301      17.0070      25.6101 H        36 SER36      0.0843
    556 CB           15.9805      16.2905      26.9919 C.3      36 SER36      0.2117
    557 HB2          16.5291      17.2307      26.9533 H        36 SER36      0.0352
    558 HB3          15.3246      16.2984      27.8646 H        36 SER36      0.0352
    559 OG           16.9010      15.2178      27.0763 O.3      36 SER36     -0.6546
    560 HG           16.4975      14.5598      27.6737 H        36 SER36      0.4275
    561 C            16.1146      16.1342      24.5278 C.2      36 SER36      0.5973
    562 O            16.8884      17.0786      24.3724 O.2      36 SER36     -0.5679
    563 N            16.1351      15.0764      23.7153 N.am     37 ASN37     -0.4157
    564 H            15.4426      14.3523      23.8656 H        37 ASN37      0.2719
    565 CA           17.1549      14.8552      22.6917 C.3      37 ASN37      0.0143
    566 HA           17.0192      13.8260      22.3715 H        37 ASN37      0.1048
    567 CB           16.9080      15.7838      21.4824 C.3      37 ASN37     -0.2041
    568 HB2          15.8479      15.7752      21.2348 H        37 ASN37      0.0797
    569 HB3          17.1920      16.8046      21.7397 H        37 ASN37      0.0797
    570 CG           17.6763      15.3742      20.2367 C.2      37 ASN37      0.7130
    571 OD1          18.1749      16.1778      19.4756 O.2      37 ASN37     -0.5931
    572 ND2          17.8209      14.0954      19.9628 N.am     37 ASN37     -0.9191
    573 HD21         18.4991      13.9490      19.2348 H        37 ASN37      0.4196
    574 HD22         17.5821      13.4228      20.6579 H        37 ASN37      0.4196
    575 C            18.5831      14.9241      23.2624 C.2      37 ASN37      0.5973
    576 O            19.4970      15.4439      22.6292 O.2      37 ASN37     -0.5679
    577 N            18.7680      14.3851      24.4718 N.am     38 PHE38     -0.4157
    578 H            17.9518      14.0328      24.9606 H        38 PHE38      0.2719
    579 CA           20.0413      14.3860      25.2025 C.3      38 PHE38     -0.0024
    580 HA           19.8535      13.8654      26.1386 H        38 PHE38      0.0978
    581 CB           21.1183      13.5946      24.4416 C.3      38 PHE38     -0.0343
    582 HB2          21.4383      14.1676      23.5712 H        38 PHE38      0.0295
    583 HB3          21.9842      13.5058      25.0824 H        38 PHE38      0.0295
    584 CG           20.7660      12.1897      24.0136 C.ar     38 PHE38      0.0118
    585 CD1          20.1359      11.3082      24.9089 C.ar     38 PHE38     -0.1256
    586 HD1          19.8631      11.6373      25.8998 H        38 PHE38      0.1330
    587 CE1          19.8795       9.9840      24.5247 C.ar     38 PHE38     -0.1704
    588 HE1          19.4026       9.3060      25.2165 H        38 PHE38      0.1430
    589 CZ           20.2473       9.5366      23.2468 C.ar     38 PHE38     -0.1072
    590 HZ           20.0415       8.5169      22.9589 H        38 PHE38      0.1297
    591 CE2          20.8733      10.4175      22.3490 C.ar     38 PHE38     -0.1704
    592 HE2          21.1567      10.0832      21.3632 H        38 PHE38      0.1430
    593 CD2          21.1397      11.7409      22.7357 C.ar     38 PHE38     -0.1256
    594 HD2          21.6461      12.4142      22.0567 H        38 PHE38      0.1330
    595 C            20.5496      15.7750      25.6133 C.2      38 PHE38      0.5973
    596 O            21.7170      15.9318      25.9812 O.2      38 PHE38     -0.5679
    597 N            19.6869      16.7897      25.5823 N.am     39 ASN39     -0.4157
    598 H            18.7356      16.6160      25.2693 H        39 ASN39      0.2719
    599 CA           20.0356      18.1518      25.9240 C.3      39 ASN39      0.0143
    600 HA           21.1021      18.2805      25.7435 H        39 ASN39      0.1048
    601 CB           19.3059      19.1063      24.9770 C.3      39 ASN39     -0.2041
    602 HB2          19.3670      18.7191      23.9585 H        39 ASN39      0.0797
    603 HB3          18.2512      19.1551      25.2462 H        39 ASN39      0.0797
    604 CG           19.8533      20.5196      24.9489 C.2      39 ASN39      0.7130
    605 OD1          19.6774      21.2511      24.0036 O.2      39 ASN39     -0.5931
    606 ND2          20.6133      20.9747      25.9187 N.am     39 ASN39     -0.9191
    607 HD21         20.8845      21.9367      25.7838 H        39 ASN39      0.4196
    608 HD22         21.0145      20.3453      26.5762 H        39 ASN39      0.4196
    609 C            19.7405      18.4359      27.3965 C.2      39 ASN39      0.5973
    610 O            18.6166      18.6210      27.8454 O.2      39 ASN39     -0.5679
    611 N            20.8201      18.6111      28.1334 N.am     40 THR40     -0.4157
    612 H            21.7035      18.3284      27.7192 H        40 THR40      0.2719
    613 CA           20.8249      18.9550      29.5521 C.3      40 THR40     -0.0389
    614 HA           20.2920      18.1791      30.1019 H        40 THR40      0.1007
    615 CB           22.3140      18.8831      29.9233 C.3      40 THR40      0.3654
    616 HB           22.8969      18.6784      29.0429 H        40 THR40      0.0043
    617 CG2          22.9214      20.1387      30.4933 C.3      40 THR40     -0.2438
    618 HG21         22.4515      20.2908      31.4561 H        40 THR40      0.0642
    619 HG22         23.9914      20.0075      30.6405 H        40 THR40      0.0642
    620 HG23         22.7245      20.9973      29.8565 H        40 THR40      0.0642
    621 OG1          22.5890      17.7774      30.7231 O.3      40 THR40     -0.6761
    622 HG1          22.6706      18.0827      31.6433 H        40 THR40      0.4102
    623 C            20.1162      20.2955      29.8729 C.2      40 THR40      0.5973
    624 O            19.6905      20.5152      30.9951 O.2      40 THR40     -0.5679
    625 N            19.9636      21.1949      28.8934 N.am     41 HIE41     -0.4157
    626 H            20.2016      20.9262      27.9563 H        41 HIE41      0.2719
    627 CA           19.2740      22.4876      29.0358 C.3      41 HIE41     -0.0581
    628 HA           19.2303      22.7731      30.0872 H        41 HIE41      0.1360
    629 CB           20.0327      23.5672      28.2557 C.3      41 HIE41     -0.0074
    630 HB2          20.1003      23.2982      27.2028 H        41 HIE41      0.0367
    631 HB3          19.4998      24.5167      28.3246 H        41 HIE41      0.0367
    632 CG           21.4001      23.7966      28.8114 C.2      41 HIE41      0.1868
    633 ND1          22.4749      24.3612      28.1315 N.2      41 HIE41     -0.5432
    634 CE1          23.4314      24.5319      29.0541 C.2      41 HIE41      0.1635
    635 HE1          24.3667      25.0480      28.8753 H        41 HIE41      0.1435
    636 NE2          23.0454      24.0261      30.2368 N.pl3    41 HIE41     -0.2795
    637 HE2          23.5323      24.1201      31.1206 H        41 HIE41      0.3339
    638 CD2          21.7590      23.5817      30.1067 C.2      41 HIE41     -0.2207
    639 HD2          21.1260      23.2113      30.9028 H        41 HIE41      0.1862
    640 C            17.8209      22.4855      28.6059 C.2      41 HIE41      0.5973
    641 O            17.2047      23.5469      28.6237 O.2      41 HIE41     -0.5679
    642 N            17.2755      21.3392      28.2053 N.am     42 ALA42     -0.4157
    643 H            17.7975      20.4737      28.2411 H        42 ALA42      0.2719
    644 CA           15.8756      21.2831      27.8237 C.3      42 ALA42      0.0337
    645 HA           15.7182      21.9573      26.9801 H        42 ALA42      0.0823
    646 CB           15.5239      19.8671      27.3744 C.3      42 ALA42     -0.1825
    647 HB1          15.7001      19.1627      28.1888 H        42 ALA42      0.0603
    648 HB2          14.4696      19.8206      27.0951 H        42 ALA42      0.0603
    649 HB3          16.1303      19.5858      26.5135 H        42 ALA42      0.0603
    650 C            14.9887      21.7425      28.9863 C.2      42 ALA42      0.5973
    651 O            15.1813      21.3428      30.1366 O.2      42 ALA42     -0.5679
    652 N            14.0129      22.5841      28.6828 N.am     43 THR43     -0.4157
    653 H            13.8629      22.8273      27.7140 H        43 THR43      0.2719
    654 CA           12.9730      22.9741      29.6258 C.3      43 THR43     -0.0389
    655 HA           12.8780      22.1846      30.3582 H        43 THR43      0.1007
    656 CB           13.2611      24.2945      30.3657 C.3      43 THR43      0.3654
    657 HB           12.4602      24.4569      31.0881 H        43 THR43      0.0043
    658 CG2          14.5855      24.3077      31.1240 C.3      43 THR43     -0.2438
    659 HG21         15.4260      24.2359      30.4363 H        43 THR43      0.0642
    660 HG22         14.6656      25.2291      31.6990 H        43 THR43      0.0642
    661 HG23         14.5993      23.4609      31.8077 H        43 THR43      0.0642
    662 OG1          13.2803      25.3915      29.4794 O.3      43 THR43     -0.6761
    663 HG1          13.8332      25.1330      28.7353 H        43 THR43      0.4102
    664 C            11.6734      23.0738      28.8592 C.2      43 THR43      0.5973
    665 O            11.6741      23.5394      27.7192 O.2      43 THR43     -0.5679
    666 N            10.5774      22.6642      29.4808 N.am     44 ASN44     -0.4157
    667 H            10.6653      22.2036      30.3844 H        44 ASN44      0.2719
    668 CA            9.2436      22.8045      28.9144 C.3      44 ASN44      0.0143
    669 HA            9.2513      23.5814      28.1468 H        44 ASN44      0.1048
    670 CB            8.8083      21.4937      28.2430 C.3      44 ASN44     -0.2041
    671 HB2           9.0137      20.6442      28.8975 H        44 ASN44      0.0797
    672 HB3           7.7359      21.5143      28.0528 H        44 ASN44      0.0797
    673 CG            9.5073      21.3049      26.9081 C.2      44 ASN44      0.7130
    674 OD1           9.2157      21.9981      25.9424 O.2      44 ASN44     -0.5931
    675 ND2          10.4620      20.4085      26.8290 N.am     44 ASN44     -0.9191
    676 HD21         10.8999      20.2747      25.9411 H        44 ASN44      0.4196
    677 HD22         10.6519      19.8142      27.6364 H        44 ASN44      0.4196
    678 C             8.3117      23.2587      30.0281 C.2      44 ASN44      0.5973
    679 O             8.3557      22.7494      31.1427 O.2      44 ASN44     -0.5679
    680 N             7.5129      24.2956      29.7765 N.am     45 ARG45     -0.3479
    681 H             7.4108      24.5894      28.8176 H        45 ARG45      0.2747
    682 CA            6.5337      24.7445      30.7733 C.3      45 ARG45     -0.2637
    683 HA            6.9495      24.6297      31.7752 H        45 ARG45      0.1560
    684 CB            6.1234      26.2000      30.5705 C.3      45 ARG45     -0.0007
    685 HB2           5.8106      26.3353      29.5332 H        45 ARG45      0.0327
    686 HB3           5.2693      26.4184      31.2156 H        45 ARG45      0.0327
    687 CG            7.2499      27.1795      30.9114 C.3      45 ARG45      0.0390
    688 HG2           7.4943      27.1140      31.9719 H        45 ARG45      0.0285
    689 HG3           8.1341      26.9430      30.3179 H        45 ARG45      0.0285
    690 CD            6.7710      28.5929      30.5673 C.3      45 ARG45      0.0486
    691 HD2           6.3774      28.5866      29.5499 H        45 ARG45      0.0687
    692 HD3           5.9479      28.8545      31.2372 H        45 ARG45      0.0687
    693 NE            7.8496      29.5923      30.7110 N.pl3    45 ARG45     -0.5295
    694 HE            8.2942      29.6392      31.6119 H        45 ARG45      0.3456
    695 CZ            8.3049      30.4063      29.7729 C.cat    45 ARG45      0.8076
    696 NH1           7.8421      30.4014      28.5531 N.pl3    45 ARG45     -0.8627
    697 HH11          7.1160      29.7508      28.3131 H        45 ARG45      0.4478
    698 HH12          8.2055      31.0284      27.8587 H        45 ARG45      0.4478
    699 NH2           9.2518      31.2631      30.0332 N.pl3    45 ARG45     -0.8627
    700 HH21          9.6648      31.3048      30.9464 H        45 ARG45      0.4478
    701 HH22          9.6108      31.8489      29.3001 H        45 ARG45      0.4478
    702 C             5.3147      23.8463      30.6936 C.2      45 ARG45      0.7341
    703 O             4.8985      23.4862      29.5961 O.2      45 ARG45     -0.5894
    704 N             4.7196      23.5905      31.8482 N.am     46 ASN46     -0.4157
    705 H             5.1258      23.9441      32.7045 H        46 ASN46      0.2719
    706 CA            3.4854      22.8440      31.9770 C.3      46 ASN46      0.0143
    707 HA            3.3215      22.2616      31.0658 H        46 ASN46      0.1048
    708 CB            3.5852      21.8664      33.1521 C.3      46 ASN46     -0.2041
    709 HB2           3.7504      22.4387      34.0608 H        46 ASN46      0.0797
    710 HB3           2.6602      21.3039      33.2643 H        46 ASN46      0.0797
    711 CG            4.7089      20.8701      32.9859 C.2      46 ASN46      0.7130
    712 OD1           4.8065      20.2311      31.9589 O.2      46 ASN46     -0.5931
    713 ND2           5.5583      20.7130      33.9707 N.am     46 ASN46     -0.9191
    714 HD21          6.2845      20.0027      33.8099 H        46 ASN46      0.4196
    715 HD22          5.3323      21.0672      34.8843 H        46 ASN46      0.4196
    716 C             2.2934      23.7688      32.1861 C.2      46 ASN46      0.5973
    717 O             2.3763      24.8562      32.7633 O.2      46 ASN46     -0.5679
    718 N             1.1557      23.2348      31.7731 N.am     47 THR47     -0.4157
    719 H             1.2143      22.3593      31.2676 H        47 THR47      0.2719
    720 CA           -0.1948      23.7803      31.8779 C.3      47 THR47     -0.0389
    721 HA           -0.3241      24.5785      31.1481 H        47 THR47      0.1007
    722 CB           -1.1337      22.6093      31.5314 C.3      47 THR47      0.3654
    723 HB           -1.1563      21.9137      32.3717 H        47 THR47      0.0043
    724 CG2          -2.5597      23.0346      31.2105 C.3      47 THR47     -0.2438
    725 HG21         -2.5575      23.7151      30.3586 H        47 THR47      0.0642
    726 HG22         -3.1653      22.1592      30.9778 H        47 THR47      0.0642
    727 HG23         -2.9942      23.5433      32.0714 H        47 THR47      0.0642
    728 OG1          -0.6388      21.9136      30.4004 O.3      47 THR47     -0.6761
    729 HG1          -1.2181      21.1657      30.2371 H        47 THR47      0.4102
    730 C            -0.5309      24.3333      33.2712 C.2      47 THR47      0.5973
    731 O            -1.2319      25.3312      33.3974 O.2      47 THR47     -0.5679
    732 N            -0.0163      23.6967      34.3227 N.am     48 ASP48     -0.5163
    733 H             0.6759      22.9763      34.1578 H        48 ASP48      0.2936
    734 CA           -0.2776      24.0054      35.7332 C.3      48 ASP48      0.0381
    735 HA           -1.2598      24.4719      35.8128 H        48 ASP48      0.0880
    736 CB           -0.3230      22.6790      36.5057 C.3      48 ASP48     -0.0303
    737 HB2          -0.5501      22.8755      37.5545 H        48 ASP48     -0.0122
    738 HB3          -1.1458      22.0829      36.1057 H        48 ASP48     -0.0122
    739 CG            0.9612      21.8428      36.4193 C.2      48 ASP48      0.7994
    740 OD1           1.9760      22.3130      35.8481 O.co2    48 ASP48     -0.8014
    741 OD2           0.9250      20.7067      36.9399 O.co2    48 ASP48     -0.8014
    742 C             0.7233      24.9881      36.3742 C.2      48 ASP48      0.5366
    743 O             0.7631      25.1266      37.5968 O.2      48 ASP48     -0.5819
    744 N             1.5591      25.6591      35.5792 N.am     49 GLY49     -0.4157
    745 H             1.5207      25.4765      34.5822 H        49 GLY49      0.2719
    746 CA            2.5554      26.6051      36.0842 C.3      49 GLY49     -0.0252
    747 HA2           2.8005      27.3088      35.2909 H        49 GLY49      0.0698
    748 HA3           2.1337      27.1623      36.9210 H        49 GLY49      0.0698
    749 C             3.8562      25.9605      36.5602 C.2      49 GLY49      0.5973
    750 O             4.8088      26.6838      36.8538 O.2      49 GLY49     -0.5679
    751 N             3.9431      24.6289      36.5876 N.am     50 SER50     -0.4157
    752 H             3.1334      24.0771      36.3201 H        50 SER50      0.2719
    753 CA            5.2149      23.9472      36.8000 C.3      50 SER50     -0.0249
    754 HA            5.7834      24.5123      37.5398 H        50 SER50      0.0843
    755 CB            4.9782      22.5617      37.4050 C.3      50 SER50      0.2117
    756 HB2           5.9327      22.1646      37.7508 H        50 SER50      0.0352
    757 HB3           4.3152      22.6585      38.2655 H        50 SER50      0.0352
    758 OG            4.4273      21.6484      36.4840 O.3      50 SER50     -0.6546
    759 HG            3.4663      21.8550      36.3322 H        50 SER50      0.4275
    760 C             6.0412      23.9311      35.5068 C.2      50 SER50      0.5973
    761 O             5.6079      24.3478      34.4291 O.2      50 SER50     -0.5679
    762 N             7.2987      23.5269      35.6042 N.am     51 THR51     -0.4157
    763 H             7.6291      23.1917      36.5028 H        51 THR51      0.2719
    764 CA            8.2129      23.4025      34.4664 C.3      51 THR51     -0.0389
    765 HA            7.6501      23.3703      33.5342 H        51 THR51      0.1007
    766 CB            9.1713      24.6072      34.4334 C.3      51 THR51      0.3654
    767 HB            9.6837      24.6636      35.3914 H        51 THR51      0.0043
    768 CG2          10.2105      24.5758      33.3160 C.3      51 THR51     -0.2438
    769 HG21          9.7218      24.5572      32.3433 H        51 THR51      0.0642
    770 HG22         10.8583      25.4461      33.3827 H        51 THR51      0.0642
    771 HG23         10.8385      23.6918      33.4211 H        51 THR51      0.0642
    772 OG1           8.4184      25.7996      34.2663 O.3      51 THR51     -0.6761
    773 HG1           7.5455      25.5599      34.6181 H        51 THR51      0.4102
    774 C             8.9444      22.0748      34.5881 C.2      51 THR51      0.5973
    775 O             9.2537      21.6548      35.7045 O.2      51 THR51     -0.5679
    776 N             9.2108      21.4415      33.4556 N.am     52 ASP52     -0.5163
    777 H             8.8463      21.8160      32.5862 H        52 ASP52      0.2936
    778 CA           10.0446      20.2564      33.3266 C.3      52 ASP52      0.0381
    779 HA           10.0271      19.6779      34.2488 H        52 ASP52      0.0880
    780 CB            9.5222      19.3703      32.1992 C.3      52 ASP52     -0.0303
    781 HB2           9.4494      19.9588      31.2832 H        52 ASP52     -0.0122
    782 HB3          10.2478      18.5798      32.0355 H        52 ASP52     -0.0122
    783 CG            8.1673      18.7317      32.4930 C.2      52 ASP52      0.7994
    784 OD1           7.6606      18.8865      33.6294 O.co2    52 ASP52     -0.8014
    785 OD2           7.6322      18.0890      31.5753 O.co2    52 ASP52     -0.8014
    786 C            11.4722      20.6751      33.0185 C.2      52 ASP52      0.5366
    787 O            11.6978      21.5095      32.1403 O.2      52 ASP52     -0.5819
    788 N            12.4413      20.1125      33.7339 N.am     53 TYR53     -0.4157
    789 H            12.1803      19.4665      34.4722 H        53 TYR53      0.2719
    790 CA           13.8405      20.5133      33.6297 C.3      53 TYR53     -0.0014
    791 HA           13.9505      21.2838      32.8660 H        53 TYR53      0.0876
    792 CB           14.3249      21.0994      34.9544 C.3      53 TYR53     -0.0152
    793 HB2          14.1251      20.3857      35.7554 H        53 TYR53      0.0295
    794 HB3          15.4043      21.2380      34.9148 H        53 TYR53      0.0295
    795 CG           13.6893      22.4198      35.2997 C.ar     53 TYR53     -0.0011
    796 CD1          14.2645      23.6157      34.8345 C.ar     53 TYR53     -0.1906
    797 HD1          15.1525      23.5827      34.2239 H        53 TYR53      0.1699
    798 CE1          13.6793      24.8516      35.1572 C.ar     53 TYR53     -0.2341
    799 HE1          14.1086      25.7734      34.7977 H        53 TYR53      0.1656
    800 CZ           12.5185      24.8862      35.9567 C.ar     53 TYR53      0.3226
    801 OH           11.9301      26.0776      36.2534 O.3      53 TYR53     -0.5579
    802 HH           11.2319      25.9684      36.9409 H        53 TYR53      0.3992
    803 CE2          11.9447      23.6856      36.4171 C.ar     53 TYR53     -0.2341
    804 HE2          11.0385      23.7141      36.9998 H        53 TYR53      0.1656
    805 CD2          12.5230      22.4512      36.0802 C.ar     53 TYR53     -0.1906
    806 HD2          12.0575      21.5272      36.4048 H        53 TYR53      0.1699
    807 C            14.7565      19.3663      33.2594 C.2      53 TYR53      0.5973
    808 O            14.7168      18.2861      33.8548 O.2      53 TYR53     -0.5679
    809 N            15.6860      19.6693      32.3600 N.am     54 GLY54     -0.4157
    810 H            15.5690      20.5161      31.8128 H        54 GLY54      0.2719
    811 CA           16.8712      18.8712      32.1184 C.3      54 GLY54     -0.0252
    812 HA2          17.6262      19.5011      31.6596 H        54 GLY54      0.0698
    813 HA3          17.2563      18.5219      33.0760 H        54 GLY54      0.0698
    814 C            16.6480      17.6653      31.2216 C.2      54 GLY54      0.5973
    815 O            15.6096      17.4875      30.5848 O.2      54 GLY54     -0.5679
    816 N            17.6614      16.8077      31.2001 N.am     55 ILE55     -0.4157
    817 H            18.4611      17.0100      31.7807 H        55 ILE55      0.2719
    818 CA           17.7335      15.6825      30.2718 C.3      55 ILE55     -0.0597
    819 HA           17.6527      16.1144      29.2751 H        55 ILE55      0.0869
    820 CB           19.1297      15.0467      30.4064 C.3      55 ILE55      0.1303
    821 HB           19.8548      15.8617      30.4552 H        55 ILE55      0.0187
    822 CG2          19.2855      14.2063      31.6901 C.3      55 ILE55     -0.3204
    823 HG21         18.7059      13.2887      31.6113 H        55 ILE55      0.0882
    824 HG22         20.3331      13.9412      31.8347 H        55 ILE55      0.0882
    825 HG23         18.9559      14.7733      32.5617 H        55 ILE55      0.0882
    826 CG1          19.4418      14.2465      29.1328 C.3      55 ILE55     -0.0430
    827 HG12         18.8815      13.3155      29.1485 H        55 ILE55      0.0236
    828 HG13         19.1377      14.8240      28.2621 H        55 ILE55      0.0236
    829 CD1          20.9318      13.9485      28.9566 C.3      55 ILE55     -0.0660
    830 HD11         21.3036      13.3633      29.7961 H        55 ILE55      0.0186
    831 HD12         21.0841      13.3804      28.0394 H        55 ILE55      0.0186
    832 HD13         21.4913      14.8825      28.8916 H        55 ILE55      0.0186
    833 C            16.5762      14.6732      30.4196 C.2      55 ILE55      0.5973
    834 O            16.1781      14.0455      29.4414 O.2      55 ILE55     -0.5679
    835 N            16.0135      14.5456      31.6240 N.am     56 LEU56     -0.4157
    836 H            16.3620      15.1336      32.3660 H        56 LEU56      0.2719
    837 CA           14.8615      13.6853      31.9175 C.3      56 LEU56     -0.0518
    838 HA           14.5880      13.1286      31.0212 H        56 LEU56      0.0922
    839 CB           15.2271      12.6828      33.0299 C.3      56 LEU56     -0.1102
    840 HB2          15.7032      13.2328      33.8433 H        56 LEU56      0.0457
    841 HB3          14.3257      12.2233      33.4357 H        56 LEU56      0.0457
    842 CG           16.1387      11.5403      32.5714 C.3      56 LEU56      0.3531
    843 HG           17.0034      11.9372      32.0451 H        56 LEU56     -0.0361
    844 CD1          16.6242      10.7826      33.8058 C.3      56 LEU56     -0.4121
    845 HD11         15.7713      10.3398      34.3202 H        56 LEU56      0.1000
    846 HD12         17.3094       9.9914      33.5051 H        56 LEU56      0.1000
    847 HD13         17.1456      11.4615      34.4799 H        56 LEU56      0.1000
    848 CD2          15.4060      10.5535      31.6593 C.3      56 LEU56     -0.4121
    849 HD21         15.1046      11.0434      30.7342 H        56 LEU56      0.1000
    850 HD22         16.0645       9.7245      31.4022 H        56 LEU56      0.1000
    851 HD23         14.5149      10.1668      32.1573 H        56 LEU56      0.1000
    852 C            13.6005      14.4750      32.2719 C.2      56 LEU56      0.5973
    853 O            12.6765      13.8838      32.8149 O.2      56 LEU56     -0.5679
    854 N            13.5572      15.7853      32.0086 N.am     57 GLN57     -0.4157
    855 H            14.3602      16.2239      31.5789 H        57 GLN57      0.2719
    856 CA           12.3107      16.5640      32.0707 C.3      57 GLN57     -0.0031
    857 HA           12.5830      17.6163      32.0473 H        57 GLN57      0.0850
    858 CB           11.4735      16.2648      30.8183 C.3      57 GLN57     -0.0036
    859 HB2          11.3376      15.1875      30.7178 H        57 GLN57      0.0171
    860 HB3          10.4820      16.7081      30.9070 H        57 GLN57      0.0171
    861 CG           12.1378      16.8156      29.5477 C.3      57 GLN57     -0.0645
    862 HG2          13.1431      16.4130      29.4311 H        57 GLN57      0.0352
    863 HG3          11.5420      16.4961      28.6927 H        57 GLN57      0.0352
    864 CD           12.1871      18.3358      29.5375 C.2      57 GLN57      0.6951
    865 OE1          11.2446      19.0230      29.1896 O.2      57 GLN57     -0.6086
    866 NE2          13.2907      18.9394      29.9258 N.am     57 GLN57     -0.9407
    867 HE21         13.2804      19.9396      29.9822 H        57 GLN57      0.4251
    868 HE22         14.1051      18.3844      30.1571 H        57 GLN57      0.4251
    869 C            11.5517      16.3961      33.3943 C.2      57 GLN57      0.5973
    870 O            10.3686      16.0830      33.4781 O.2      57 GLN57     -0.5679
    871 N            12.2988      16.5768      34.4781 N.am     58 ILE58     -0.4157
    872 H            13.2459      16.9126      34.3421 H        58 ILE58      0.2719
    873 CA           11.7929      16.3892      35.8331 C.3      58 ILE58     -0.0597
    874 HA           11.1017      15.5454      35.8428 H        58 ILE58      0.0869
    875 CB           12.9843      16.0579      36.7519 C.3      58 ILE58      0.1303
    876 HB           13.7846      16.7711      36.5478 H        58 ILE58      0.0187
    877 CG2          12.6064      16.1856      38.2341 C.3      58 ILE58     -0.3204
    878 HG21         11.8115      15.4798      38.4756 H        58 ILE58      0.0882
    879 HG22         13.4750      15.9869      38.8554 H        58 ILE58      0.0882
    880 HG23         12.2806      17.2023      38.4571 H        58 ILE58      0.0882
    881 CG1          13.4925      14.6332      36.4200 C.3      58 ILE58     -0.0430
    882 HG12         12.7312      13.9015      36.6954 H        58 ILE58      0.0236
    883 HG13         13.6590      14.5484      35.3465 H        58 ILE58      0.0236
    884 CD1          14.8128      14.2597      37.1018 C.3      58 ILE58     -0.0660
    885 HD11         14.6722      14.1731      38.1757 H        58 ILE58      0.0186
    886 HD12         15.1532      13.2964      36.7204 H        58 ILE58      0.0186
    887 HD13         15.5708      15.0138      36.8869 H        58 ILE58      0.0186
    888 C            11.0156      17.6413      36.2430 C.2      58 ILE58      0.5973
    889 O            11.5632      18.7420      36.1834 O.2      58 ILE58     -0.5679
    890 N             9.7604      17.4946      36.6739 N.am     59 ASN59     -0.4157
    891 H             9.3299      16.5924      36.5616 H        59 ASN59      0.2719
    892 CA            8.8964      18.6503      36.9443 C.3      59 ASN59      0.0143
    893 HA            9.1743      19.4040      36.2149 H        59 ASN59      0.1048
    894 CB            7.4328      18.3246      36.6304 C.3      59 ASN59     -0.2041
    895 HB2           6.8670      19.2510      36.5319 H        59 ASN59      0.0797
    896 HB3           7.3904      17.8170      35.6720 H        59 ASN59      0.0797
    897 CG            6.7447      17.4498      37.6453 C.2      59 ASN59      0.7130
    898 OD1           6.4662      17.8373      38.7748 O.2      59 ASN59     -0.5931
    899 ND2           6.4405      16.2328      37.2562 N.am     59 ASN59     -0.9191
    900 HD21          5.8333      15.7036      37.8401 H        59 ASN59      0.4196
    901 HD22          6.5820      16.0085      36.2776 H        59 ASN59      0.4196
    902 C             9.0494      19.2947      38.3360 C.2      59 ASN59      0.5973
    903 O             9.2770      18.6294      39.3560 O.2      59 ASN59     -0.5679
    904 N             8.8250      20.6076      38.3882 N.am     60 SER60     -0.4157
    905 H             8.7145      21.0970      37.5023 H        60 SER60      0.2719
    906 CA            8.8773      21.4102      39.6143 C.3      60 SER60     -0.0249
    907 HA            9.6937      21.0220      40.2178 H        60 SER60      0.0843
    908 CB            9.2298      22.8576      39.2733 C.3      60 SER60      0.2117
    909 HB2           9.3033      23.4411      40.1929 H        60 SER60      0.0352
    910 HB3          10.2070      22.8647      38.7963 H        60 SER60      0.0352
    911 OG            8.2970      23.4726      38.4012 O.3      60 SER60     -0.6546
    912 HG            8.6546      24.3718      38.2414 H        60 SER60      0.4275
    913 C             7.6270      21.3581      40.4969 C.2      60 SER60      0.5973
    914 O             7.6192      21.9702      41.5631 O.2      60 SER60     -0.5679
    915 N             6.5668      20.6368      40.1131 N.am     61 ARG61     -0.3479
    916 H             6.6221      20.1277      39.2401 H        61 ARG61      0.2747
    917 CA            5.3991      20.4375      40.9816 C.3      61 ARG61     -0.2637
    918 HA            5.1344      21.3862      41.4549 H        61 ARG61      0.1560
    919 CB            4.2129      19.9639      40.1335 C.3      61 ARG61     -0.0007
    920 HB2           3.9521      20.7502      39.4254 H        61 ARG61      0.0327
    921 HB3           4.4819      19.0739      39.5688 H        61 ARG61      0.0327
    922 CG            2.9887      19.6423      40.9897 C.3      61 ARG61      0.0390
    923 HG2           3.1912      18.7741      41.6188 H        61 ARG61      0.0285
    924 HG3           2.7441      20.4996      41.6193 H        61 ARG61      0.0285
    925 CD            1.8077      19.3306      40.0772 C.3      61 ARG61      0.0486
    926 HD2           1.5641      20.2181      39.4855 H        61 ARG61      0.0687
    927 HD3           2.1064      18.5382      39.3893 H        61 ARG61      0.0687
    928 NE            0.6387      18.9346      40.8827 N.pl3    61 ARG61     -0.5295
    929 HE            0.4541      19.4958      41.6963 H        61 ARG61      0.3456
    930 CZ           -0.1952      17.9503      40.6099 C.cat    61 ARG61      0.8076
    931 NH1          -0.0791      17.2361      39.5231 N.pl3    61 ARG61     -0.8627
    932 HH11          0.5327      17.6121      38.8126 H        61 ARG61      0.4478
    933 HH12         -0.7754      16.5655      39.2657 H        61 ARG61      0.4478
    934 NH2          -1.1783      17.6728      41.4262 N.pl3    61 ARG61     -0.8627
    935 HH21         -1.2983      18.2186      42.2611 H        61 ARG61      0.4478
    936 HH22         -1.8607      16.9786      41.1810 H        61 ARG61      0.4478
    937 C             5.7316      19.4691      42.1123 C.2      61 ARG61      0.7341
    938 O             5.4553      19.7525      43.2771 O.2      61 ARG61     -0.5894
    939 N             6.3274      18.3209      41.7906 N.am     62 TRP62     -0.4157
    940 H             6.4956      18.1277      40.8075 H        62 TRP62      0.2719
    941 CA            6.6574      17.3193      42.8086 C.3      62 TRP62     -0.0275
    942 HA            6.1141      17.5345      43.7280 H        62 TRP62      0.1123
    943 CB            6.2450      15.9259      42.3675 C.3      62 TRP62     -0.0050
    944 HB2           6.8217      15.6709      41.4824 H        62 TRP62      0.0339
    945 HB3           6.5105      15.2116      43.1479 H        62 TRP62      0.0339
    946 CG            4.8112      15.7377      42.0556 C.2      62 TRP62     -0.1415
    947 CD1           4.3497      15.5449      40.8052 C.2      62 TRP62     -0.1638
    948 HD1           4.9665      15.5412      39.9144 H        62 TRP62      0.2062
    949 NE1           2.9992      15.3133      40.8526 N.pl3    62 TRP62     -0.3418
    950 HE1           2.4473      15.0754      40.0423 H        62 TRP62      0.3412
    951 CE2           2.5260      15.3765      42.1387 C.ar     62 TRP62      0.1380
    952 CZ2           1.2469      15.1966      42.6630 C.ar     62 TRP62     -0.2601
    953 HZ2           0.4210      14.9452      42.0160 H        62 TRP62      0.1572
    954 CH2           1.0582      15.3318      44.0443 C.ar     62 TRP62     -0.1134
    955 HH2           0.0734      15.1930      44.4717 H        62 TRP62      0.1417
    956 CZ3           2.1492      15.6432      44.8759 C.ar     62 TRP62     -0.1972
    957 HZ3           1.9846      15.7544      45.9373 H        62 TRP62      0.1447
    958 CE3           3.4417      15.8074      44.3354 C.ar     62 TRP62     -0.2387
    959 HE3           4.2798      16.0488      44.9658 H        62 TRP62      0.1700
    960 CD2           3.6603      15.6706      42.9479 C.ar     62 TRP62      0.1243
    961 C             8.1261      17.2407      43.1754 C.2      62 TRP62      0.5973
    962 O             8.4112      16.9235      44.3256 O.2      62 TRP62     -0.5679
    963 N             9.0551      17.4390      42.2388 N.am     63 TRP63     -0.4157
    964 H             8.7765      17.7255      41.3044 H        63 TRP63      0.2719
    965 CA           10.3964      16.8668      42.3965 C.3      63 TRP63     -0.0275
    966 HA           10.3782      16.1223      43.1920 H        63 TRP63      0.1123
    967 CB           10.7700      16.1225      41.1216 C.3      63 TRP63     -0.0050
    968 HB2          10.8363      16.8318      40.2991 H        63 TRP63      0.0339
    969 HB3          11.7439      15.6566      41.2516 H        63 TRP63      0.0339
    970 CG            9.7766      15.0681      40.7902 C.2      63 TRP63     -0.1415
    971 CD1           8.9100      15.0920      39.7557 C.2      63 TRP63     -0.1638
    972 HD1           8.8643      15.8733      39.0027 H        63 TRP63      0.2062
    973 NE1           8.0789      13.9975      39.8455 N.pl3    63 TRP63     -0.3418
    974 HE1           7.3927      13.7690      39.1430 H        63 TRP63      0.3412
    975 CE2           8.3515      13.2447      40.9684 C.ar     63 TRP63      0.1380
    976 CZ2           7.7798      12.0901      41.5146 C.ar     63 TRP63     -0.2601
    977 HZ2           6.9371      11.6198      41.0306 H        63 TRP63      0.1572
    978 CH2           8.3551      11.5235      42.6649 C.ar     63 TRP63     -0.1134
    979 HH2           7.9449      10.6082      43.0712 H        63 TRP63      0.1417
    980 CZ3           9.4750      12.1246      43.2675 C.ar     63 TRP63     -0.1972
    981 HZ3           9.9229      11.6686      44.1360 H        63 TRP63      0.1447
    982 CE3          10.0211      13.3027      42.7307 C.ar     63 TRP63     -0.2387
    983 HE3          10.8848      13.7612      43.1828 H        63 TRP63      0.1700
    984 CD2           9.4728      13.8817      41.5678 C.ar     63 TRP63      0.1243
    985 C            11.4726      17.8599      42.7855 C.2      63 TRP63      0.5973
    986 O            12.2600      17.5704      43.6824 O.2      63 TRP63     -0.5679
    987 N            11.4945      19.0385      42.1865 N.am     64 CYX64     -0.4157
    988 H            10.7927      19.2522      41.4883 H        64 CYX64      0.2719
    989 CA           12.5183      20.0460      42.4409 C.3      64 CYX64      0.0429
    990 HA           13.1032      19.7751      43.3101 H        64 CYX64      0.0766
    991 CB           13.5067      20.0745      41.2719 C.3      64 CYX64     -0.0790
    992 HB2          14.3402      20.7283      41.5277 H        64 CYX64      0.0910
    993 HB3          13.9073      19.0691      41.1385 H        64 CYX64      0.0910
    994 SG           12.8136      20.6144      39.6885 S.3      64 CYX64     -0.1081
    995 C            11.8535      21.3900      42.7253 C.2      64 CYX64      0.5973
    996 O            10.7090      21.6049      42.3260 O.2      64 CYX64     -0.5679
    997 N            12.5481      22.2859      43.4218 N.am     65 ASN65     -0.4157
    998 H            13.4948      22.0684      43.7091 H        65 ASN65      0.2719
    999 CA           12.0527      23.6411      43.6375 C.3      65 ASN65      0.0143
   1000 HA           10.9832      23.6851      43.4164 H        65 ASN65      0.1048
   1001 CB           12.2300      24.0112      45.1173 C.3      65 ASN65     -0.2041
   1002 HB2          11.8597      23.1990      45.7376 H        65 ASN65      0.0797
   1003 HB3          13.2826      24.1720      45.3481 H        65 ASN65      0.0797
   1004 CG           11.4396      25.2551      45.4821 C.2      65 ASN65      0.7130
   1005 OD1          10.9384      25.9785      44.6371 O.2      65 ASN65     -0.5931
   1006 ND2          11.2863      25.5401      46.7528 N.am     65 ASN65     -0.9191
   1007 HD21         10.7372      26.3526      46.9708 H        65 ASN65      0.4196
   1008 HD22         11.6895      24.9491      47.4583 H        65 ASN65      0.4196
   1009 C            12.7656      24.6154      42.6894 C.2      65 ASN65      0.5973
   1010 O            13.9924      24.7002      42.7040 O.2      65 ASN65     -0.5679
   1011 N            12.0332      25.3572      41.8597 N.am     66 ASP66     -0.5163
   1012 H            11.0218      25.3040      41.9054 H        66 ASP66      0.2936
   1013 CA           12.6025      26.3914      40.9773 C.3      66 ASP66      0.0381
   1014 HA           13.6863      26.2878      40.9482 H        66 ASP66      0.0880
   1015 CB           12.1006      26.2166      39.5361 C.3      66 ASP66     -0.0303
   1016 HB2          12.5615      26.9777      38.9051 H        66 ASP66     -0.0122
   1017 HB3          12.4353      25.2585      39.1577 H        66 ASP66     -0.0122
   1018 CG           10.5872      26.2836      39.3546 C.2      66 ASP66      0.7994
   1019 OD1           9.8774      26.6240      40.3257 O.co2    66 ASP66     -0.8014
   1020 OD2          10.1601      25.9777      38.2133 O.co2    66 ASP66     -0.8014
   1021 C            12.3347      27.8191      41.4764 C.2      66 ASP66      0.5366
   1022 O            12.6312      28.7856      40.7758 O.2      66 ASP66     -0.5819
   1023 N            11.7440      27.9664      42.6626 N.am     67 GLY67     -0.4157
   1024 H            11.4974      27.1294      43.1823 H        67 GLY67      0.2719
   1025 CA           11.3760      29.2525      43.2435 C.3      67 GLY67     -0.0252
   1026 HA2          11.2153      29.1219      44.3133 H        67 GLY67      0.0698
   1027 HA3          12.1956      29.9565      43.1002 H        67 GLY67      0.0698
   1028 C            10.1126      29.8750      42.6477 C.2      67 GLY67      0.5973
   1029 O             9.5290      30.7418      43.2927 O.2      67 GLY67     -0.5679
   1030 N             9.6486      29.4448      41.4655 N.am     68 ARG68     -0.3479
   1031 H            10.1070      28.6522      41.0219 H        68 ARG68      0.2747
   1032 CA            8.4735      30.0368      40.8068 C.3      68 ARG68     -0.2637
   1033 HA            8.1226      30.8746      41.4118 H        68 ARG68      0.1560
   1034 CB            8.8489      30.6345      39.4428 C.3      68 ARG68     -0.0007
   1035 HB2           7.9675      31.1305      39.0326 H        68 ARG68      0.0327
   1036 HB3           9.6108      31.3997      39.6004 H        68 ARG68      0.0327
   1037 CG            9.3762      29.6218      38.4120 C.3      68 ARG68      0.0390
   1038 HG2          10.3557      29.2626      38.7314 H        68 ARG68      0.0285
   1039 HG3           8.6947      28.7731      38.3320 H        68 ARG68      0.0285
   1040 CD            9.4965      30.3110      37.0425 C.3      68 ARG68      0.0486
   1041 HD2           8.4972      30.5436      36.6708 H        68 ARG68      0.0687
   1042 HD3          10.0192      31.2592      37.1879 H        68 ARG68      0.0687
   1043 NE           10.2691      29.5126      36.0632 N.pl3    68 ARG68     -0.5295
   1044 HE           11.2643      29.4656      36.2153 H        68 ARG68      0.3456
   1045 CZ            9.7782      28.7615      35.0925 C.cat    68 ARG68      0.8076
   1046 NH1           8.4984      28.6461      34.8832 N.pl3    68 ARG68     -0.8627
   1047 HH11          7.8998      29.0077      35.6072 H        68 ARG68      0.4478
   1048 HH12          8.2004      27.7929      34.4271 H        68 ARG68      0.4478
   1049 NH2          10.5543      28.0557      34.3259 N.pl3    68 ARG68     -0.8627
   1050 HH21         11.4774      27.8483      34.6761 H        68 ARG68      0.4478
   1051 HH22         10.1006      27.3111      33.8169 H        68 ARG68      0.4478
   1052 C             7.2568      29.1207      40.7459 C.2      68 ARG68      0.7341
   1053 O             6.2331      29.5519      40.2261 O.2      68 ARG68     -0.5894
   1054 N             7.3270      27.9014      41.2664 N.am     69 THR69     -0.4157
   1055 H             8.2439      27.5160      41.4583 H        69 THR69      0.2719
   1056 CA            6.1734      26.9980      41.2878 C.3      69 THR69     -0.0389
   1057 HA            5.4748      27.2875      40.5067 H        69 THR69      0.1007
   1058 CB            6.5991      25.5736      40.9544 C.3      69 THR69      0.3654
   1059 HB            7.3214      25.2082      41.6850 H        69 THR69      0.0043
   1060 CG2           5.4139      24.6152      40.8618 C.3      69 THR69     -0.2438
   1061 HG21          4.6722      25.0061      40.1636 H        69 THR69      0.0642
   1062 HG22          5.7546      23.6436      40.5098 H        69 THR69      0.0642
   1063 HG23          4.9568      24.4884      41.8435 H        69 THR69      0.0642
   1064 OG1           7.1889      25.5939      39.6879 O.3      69 THR69     -0.6761
   1065 HG1           7.5042      24.7012      39.5178 H        69 THR69      0.4102
   1066 C             5.4985      27.0522      42.6537 C.2      69 THR69      0.5973
   1067 O             6.0818      26.5627      43.6287 O.2      69 THR69     -0.5679
   1068 N             4.2854      27.6209      42.7799 N.am     70 PRO70     -0.2548
   1069 CD            3.4653      28.2352      41.7448 C.3      70 PRO70      0.0192
   1070 HD2           3.4585      27.6507      40.8245 H        70 PRO70      0.0391
   1071 HD3           3.8197      29.2482      41.5497 H        70 PRO70      0.0391
   1072 CG            2.0548      28.2737      42.3276 C.3      70 PRO70      0.0189
   1073 HG2           1.5491      27.3294      42.1188 H        70 PRO70      0.0213
   1074 HG3           1.4785      29.1107      41.9325 H        70 PRO70      0.0213
   1075 CB            2.2941      28.4065      43.8311 C.3      70 PRO70     -0.0070
   1076 HB2           1.4592      28.0083      44.4096 H        70 PRO70      0.0253
   1077 HB3           2.4606      29.4562      44.0783 H        70 PRO70      0.0253
   1078 CA            3.5868      27.6212      44.0579 C.3      70 PRO70     -0.0266
   1079 HA            4.1915      28.1397      44.8030 H        70 PRO70      0.0641
   1080 C             3.3350      26.1835      44.5231 C.2      70 PRO70      0.5896
   1081 O             2.8112      25.3529      43.7827 O.2      70 PRO70     -0.5748
   1082 N             3.7201      25.8884      45.7658 N.am     71 GLY71     -0.4157
   1083 H             4.1832      26.5979      46.3105 H        71 GLY71      0.2719
   1084 CA            3.4599      24.5867      46.3808 C.3      71 GLY71     -0.0252
   1085 HA2           3.6667      24.6588      47.4477 H        71 GLY71      0.0698
   1086 HA3           2.4064      24.3349      46.2529 H        71 GLY71      0.0698
   1087 C             4.2912      23.4253      45.8319 C.2      71 GLY71      0.5973
   1088 O             3.8690      22.2772      45.9788 O.2      71 GLY71     -0.5679
   1089 N             5.4580      23.6946      45.2309 N.am     72 SER72     -0.4157
   1090 H             5.7128      24.6597      45.0662 H        72 SER72      0.2719
   1091 CA            6.4181      22.6413      44.8896 C.3      72 SER72     -0.0249
   1092 HA            6.0061      22.0457      44.0775 H        72 SER72      0.0843
   1093 CB            7.7405      23.2456      44.4190 C.3      72 SER72      0.2117
   1094 HB2           7.5810      23.8185      43.5046 H        72 SER72      0.0352
   1095 HB3           8.1298      23.9128      45.1903 H        72 SER72      0.0352
   1096 OG            8.6802      22.2116      44.1877 O.3      72 SER72     -0.6546
   1097 HG            8.7766      22.1210      43.2227 H        72 SER72      0.4275
   1098 C             6.6721      21.7448      46.1066 C.2      72 SER72      0.5973
   1099 O             6.9944      22.2290      47.1939 O.2      72 SER72     -0.5679
   1100 N             6.5056      20.4276      45.9402 N.am     73 LYS73     -0.3479
   1101 H             6.1355      20.1167      45.0462 H        73 LYS73      0.2747
   1102 CA            6.7711      19.4603      47.0173 C.3      73 LYS73     -0.2400
   1103 HA            6.4524      19.9090      47.9609 H        73 LYS73      0.1426
   1104 CB            5.9562      18.1859      46.7752 C.3      73 LYS73     -0.0094
   1105 HB2           4.9740      18.4697      46.3901 H        73 LYS73      0.0362
   1106 HB3           6.4564      17.5751      46.0248 H        73 LYS73      0.0362
   1107 CG            5.7529      17.3709      48.0628 C.3      73 LYS73      0.0187
   1108 HG2           6.7040      17.0414      48.4664 H        73 LYS73      0.0103
   1109 HG3           5.2535      17.9929      48.8072 H        73 LYS73      0.0103
   1110 CD            4.8727      16.1601      47.7400 C.3      73 LYS73     -0.0479
   1111 HD2           3.9209      16.5089      47.3358 H        73 LYS73      0.0621
   1112 HD3           5.3500      15.5787      46.9654 H        73 LYS73      0.0621
   1113 CE            4.6001      15.2392      48.9289 C.3      73 LYS73     -0.0143
   1114 HE2           4.2485      14.2783      48.5405 H        73 LYS73      0.1135
   1115 HE3           5.5351      15.0664      49.4700 H        73 LYS73      0.1135
   1116 NZ            3.5753      15.8170      49.8311 N.4      73 LYS73     -0.3854
   1117 HZ1           2.7448      16.0683      49.3136 H        73 LYS73      0.3400
   1118 HZ2           3.3159      15.1605      50.5581 H        73 LYS73      0.3400
   1119 HZ3           3.9308      16.6564      50.2741 H        73 LYS73      0.3400
   1120 C             8.2620      19.1589      47.1730 C.2      73 LYS73      0.7341
   1121 O             8.6617      18.6468      48.2112 O.2      73 LYS73     -0.5894
   1122 N             9.0681      19.4400      46.1458 N.am     74 ASN74     -0.4157
   1123 H             8.6670      19.9613      45.3790 H        74 ASN74      0.2719
   1124 CA           10.5168      19.2485      46.1593 C.3      74 ASN74      0.0143
   1125 HA           10.8284      19.2761      45.1171 H        74 ASN74      0.1048
   1126 CB           11.1679      20.4371      46.8844 C.3      74 ASN74     -0.2041
   1127 HB2          10.7264      21.3598      46.5099 H        74 ASN74      0.0797
   1128 HB3          10.9609      20.3686      47.9534 H        74 ASN74      0.0797
   1129 CG           12.6763      20.5447      46.7021 C.2      74 ASN74      0.7130
   1130 OD1          13.3537      21.2767      47.3948 O.2      74 ASN74     -0.5931
   1131 ND2          13.2758      19.9080      45.7194 N.am     74 ASN74     -0.9191
   1132 HD21         14.1200      20.3665      45.4019 H        74 ASN74      0.4196
   1133 HD22         12.7828      19.2444      45.1488 H        74 ASN74      0.4196
   1134 C            10.9771      17.8897      46.7321 C.2      74 ASN74      0.5973
   1135 O            11.9208      17.8239      47.5137 O.2      74 ASN74     -0.5679
   1136 N            10.3466      16.7804      46.3388 N.am     75 LEU75     -0.4157
   1137 H             9.5540      16.8788      45.7143 H        75 LEU75      0.2719
   1138 CA           10.6723      15.4527      46.8763 C.3      75 LEU75     -0.0518
   1139 HA           10.5416      15.4776      47.9579 H        75 LEU75      0.0922
   1140 CB            9.7759      14.3803      46.2249 C.3      75 LEU75     -0.1102
   1141 HB2           9.5737      14.6886      45.1984 H        75 LEU75      0.0457
   1142 HB3          10.3642      13.4690      46.1154 H        75 LEU75      0.0457
   1143 CG            8.4750      13.9304      46.9143 C.3      75 LEU75      0.3531
   1144 HG            8.5349      12.8463      47.0256 H        75 LEU75     -0.0361
   1145 CD1           8.2263      14.4845      48.3153 C.3      75 LEU75     -0.4121
   1146 HD11          8.2430      15.5720      48.2884 H        75 LEU75      0.1000
   1147 HD12          7.2707      14.1280      48.6898 H        75 LEU75      0.1000
   1148 HD13          9.0105      14.1436      48.9912 H        75 LEU75      0.1000
   1149 CD2           7.3100      14.1929      45.9725 C.3      75 LEU75     -0.4121
   1150 HD21          7.5050      13.7263      45.0051 H        75 LEU75      0.1000
   1151 HD22          6.4038      13.7461      46.3773 H        75 LEU75      0.1000
   1152 HD23          7.1943      15.2636      45.8243 H        75 LEU75      0.1000
   1153 C            12.1246      15.0229      46.6472 C.2      75 LEU75      0.5973
   1154 O            12.5900      14.1424      47.3711 O.2      75 LEU75     -0.5679
   1155 N            12.8107      15.5356      45.6252 N.am     76 CYX76     -0.4157
   1156 H            12.3790      16.2322      45.0301 H        76 CYX76      0.2719
   1157 CA           14.2209      15.2266      45.3999 C.3      76 CYX76      0.0429
   1158 HA           14.4162      14.2055      45.7280 H        76 CYX76      0.0766
   1159 CB           14.5459      15.2834      43.9069 C.3      76 CYX76     -0.0790
   1160 HB2          14.2761      16.2552      43.4999 H        76 CYX76      0.0910
   1161 HB3          15.6222      15.1590      43.7783 H        76 CYX76      0.0910
   1162 SG           13.7221      13.9764      42.9748 S.3      76 CYX76     -0.1081
   1163 C            15.1780      16.1093      46.2049 C.2      76 CYX76      0.5973
   1164 O            16.3776      15.8736      46.1157 O.2      76 CYX76     -0.5679
   1165 N            14.6798      17.0938      46.9684 N.am     77 ASN77     -0.4157
   1166 H            13.6744      17.2055      47.0458 H        77 ASN77      0.2719
   1167 CA           15.4889      18.0016      47.7910 C.3      77 ASN77      0.0143
   1168 HA           14.8384      18.8163      48.1205 H        77 ASN77      0.1048
   1169 CB           15.9911      17.2843      49.0507 C.3      77 ASN77     -0.2041
   1170 HB2          16.5139      16.3677      48.7823 H        77 ASN77      0.0797
   1171 HB3          16.6946      17.9300      49.5766 H        77 ASN77      0.0797
   1172 CG           14.8651      17.0003      50.0155 C.2      77 ASN77      0.7130
   1173 OD1          14.1569      17.8822      50.4555 O.2      77 ASN77     -0.5931
   1174 ND2          14.6519      15.7636      50.3946 N.am     77 ASN77     -0.9191
   1175 HD21         13.9471      15.6487      51.0990 H        77 ASN77      0.4196
   1176 HD22         15.2678      15.0361      50.0918 H        77 ASN77      0.4196
   1177 C            16.6128      18.6699      46.9986 C.2      77 ASN77      0.5973
   1178 O            17.7926      18.5988      47.3345 O.2      77 ASN77     -0.5679
   1179 N            16.2231      19.2888      45.8927 N.am     78 ILE78     -0.4157
   1180 H            15.2409      19.2665      45.6785 H        78 ILE78      0.2719
   1181 CA           17.1454      19.8545      44.9263 C.3      78 ILE78     -0.0597
   1182 HA           18.0446      20.1391      45.4676 H        78 ILE78      0.0869
   1183 CB           17.4968      18.7233      43.9266 C.3      78 ILE78      0.1303
   1184 HB           17.5499      17.7823      44.4783 H        78 ILE78      0.0187
   1185 CG2          16.4397      18.5090      42.8332 C.3      78 ILE78     -0.3204
   1186 HG21         16.4340      19.3518      42.1401 H        78 ILE78      0.0882
   1187 HG22         16.6682      17.5994      42.2771 H        78 ILE78      0.0882
   1188 HG23         15.4552      18.4009      43.2872 H        78 ILE78      0.0882
   1189 CG1          18.8715      18.9260      43.2884 C.3      78 ILE78     -0.0430
   1190 HG12         18.9726      18.2625      42.4290 H        78 ILE78      0.0236
   1191 HG13         18.9722      19.9514      42.9436 H        78 ILE78      0.0236
   1192 CD1          19.9916      18.5816      44.2770 C.3      78 ILE78     -0.0660
   1193 HD11         19.8870      17.5509      44.6181 H        78 ILE78      0.0186
   1194 HD12         20.9539      18.6871      43.7751 H        78 ILE78      0.0186
   1195 HD13         19.9757      19.2493      45.1373 H        78 ILE78      0.0186
   1196 C            16.5399      21.1213      44.3008 C.2      78 ILE78      0.5973
   1197 O            15.3316      21.1332      44.0173 O.2      78 ILE78     -0.5679
   1198 N            17.3251      22.1926      44.0736 N.am     79 PRO79     -0.2548
   1199 CD           18.6969      22.4278      44.5157 C.3      79 PRO79      0.0192
   1200 HD2          19.3418      21.5680      44.3465 H        79 PRO79      0.0391
   1201 HD3          18.6891      22.6812      45.5768 H        79 PRO79      0.0391
   1202 CG           19.2038      23.6237      43.7054 C.3      79 PRO79      0.0189
   1203 HG2          19.6785      23.2715      42.7892 H        79 PRO79      0.0213
   1204 HG3          19.8963      24.2376      44.2818 H        79 PRO79      0.0213
   1205 CB           17.9253      24.3843      43.3563 C.3      79 PRO79     -0.0070
   1206 HB2          18.0361      24.9682      42.4420 H        79 PRO79      0.0253
   1207 HB3          17.6523      25.0340      44.1892 H        79 PRO79      0.0253
   1208 CA           16.8772      23.2786      43.2148 C.3      79 PRO79     -0.0266
   1209 HA           15.9150      23.6445      43.5620 H        79 PRO79      0.0641
   1210 C            16.7632      22.7579      41.7791 C.2      79 PRO79      0.5896
   1211 O            17.6233      21.9942      41.3318 O.2      79 PRO79     -0.5748
   1212 N            15.7491      23.1707      41.0173 N.am     80 CYX80     -0.4157
   1213 H            15.0370      23.7745      41.4185 H        80 CYX80      0.2719
   1214 CA           15.6091      22.6821      39.6423 C.3      80 CYX80      0.0429
   1215 HA           15.5753      21.5950      39.6664 H        80 CYX80      0.0766
   1216 CB           14.3176      23.1842      39.0165 C.3      80 CYX80     -0.0790
   1217 HB2          14.3419      24.2725      38.9932 H        80 CYX80      0.0910
   1218 HB3          14.2847      22.8347      37.9852 H        80 CYX80      0.0910
   1219 SG           12.8042      22.6398      39.8386 S.3      80 CYX80     -0.1081
   1220 C            16.7860      23.0722      38.7424 C.2      80 CYX80      0.5973
   1221 O            17.0779      22.3676      37.7847 O.2      80 CYX80     -0.5679
   1222 N            17.5083      24.1525      39.0495 N.am     81 SER81     -0.4157
   1223 H            17.2859      24.6740      39.8841 H        81 SER81      0.2719
   1224 CA           18.7037      24.5413      38.2927 C.3      81 SER81     -0.0249
   1225 HA           18.4254      24.6565      37.2454 H        81 SER81      0.0843
   1226 CB           19.2221      25.8946      38.7895 C.3      81 SER81      0.2117
   1227 HB2          20.1089      26.1671      38.2146 H        81 SER81      0.0352
   1228 HB3          18.4571      26.6563      38.6322 H        81 SER81      0.0352
   1229 OG           19.5527      25.8364      40.1668 O.3      81 SER81     -0.6546
   1230 HG           20.0915      26.6052      40.3867 H        81 SER81      0.4275
   1231 C            19.8224      23.4891      38.3479 C.2      81 SER81      0.5973
   1232 O            20.6220      23.4173      37.4169 O.2      81 SER81     -0.5679
   1233 N            19.8751      22.6283      39.3737 N.am     82 ALA82     -0.4157
   1234 H            19.1950      22.7042      40.1206 H        82 ALA82      0.2719
   1235 CA           20.8442      21.5259      39.4248 C.3      82 ALA82      0.0337
   1236 HA           21.8502      21.9300      39.3001 H        82 ALA82      0.0823
   1237 CB           20.7480      20.8543      40.7958 C.3      82 ALA82     -0.1825
   1238 HB1          19.7573      20.4171      40.9116 H        82 ALA82      0.0603
   1239 HB2          21.4963      20.0639      40.8706 H        82 ALA82      0.0603
   1240 HB3          20.9271      21.5852      41.5842 H        82 ALA82      0.0603
   1241 C            20.6133      20.4873      38.3095 C.2      82 ALA82      0.5973
   1242 O            21.5496      19.8226      37.8603 O.2      82 ALA82     -0.5679
   1243 N            19.3684      20.3794      37.8315 N.am     83 LEU83     -0.4157
   1244 H            18.6530      20.9824      38.2205 H        83 LEU83      0.2719
   1245 CA           18.9621      19.4616      36.7619 C.3      83 LEU83     -0.0518
   1246 HA           19.4675      18.5056      36.8995 H        83 LEU83      0.0922
   1247 CB           17.4380      19.2271      36.8504 C.3      83 LEU83     -0.1102
   1248 HB2          16.9298      20.1780      36.9491 H        83 LEU83      0.0457
   1249 HB3          17.1029      18.8243      35.8925 H        83 LEU83      0.0457
   1250 CG           16.9277      18.2418      37.9253 C.3      83 LEU83      0.3531
   1251 HG           16.8935      17.2485      37.4768 H        83 LEU83     -0.0361
   1252 CD1          17.7794      18.1272      39.1931 C.3      83 LEU83     -0.4121
   1253 HD11         17.8134      19.0854      39.7105 H        83 LEU83      0.1000
   1254 HD12         17.3411      17.3819      39.8551 H        83 LEU83      0.1000
   1255 HD13         18.7877      17.7995      38.9444 H        83 LEU83      0.1000
   1256 CD2          15.5040      18.6309      38.3319 C.3      83 LEU83     -0.4121
   1257 HD21         14.8713      18.6796      37.4447 H        83 LEU83      0.1000
   1258 HD22         15.0962      17.8888      39.0162 H        83 LEU83      0.1000
   1259 HD23         15.5113      19.6037      38.8137 H        83 LEU83      0.1000
   1260 C            19.3782      19.9567      35.3652 C.2      83 LEU83      0.5973
   1261 O            19.2681      19.2185      34.3905 O.2      83 LEU83     -0.5679
   1262 N            19.8660      21.1931      35.2588 N.am     84 LEU84     -0.4157
   1263 H            19.9206      21.7468      36.1031 H        84 LEU84      0.2719
   1264 CA           20.3165      21.8118      34.0090 C.3      84 LEU84     -0.0518
   1265 HA           19.8503      21.3044      33.1747 H        84 LEU84      0.0922
   1266 CB           19.8861      23.2895      34.0374 C.3      84 LEU84     -0.1102
   1267 HB2          19.7786      23.5933      35.0772 H        84 LEU84      0.0457
   1268 HB3          20.6862      23.9144      33.6396 H        84 LEU84      0.0457
   1269 CG           18.6115      23.6779      33.2710 C.3      84 LEU84      0.3531
   1270 HG           18.8975      24.0055      32.2709 H        84 LEU84     -0.0361
   1271 CD1          17.5578      22.5831      33.1159 C.3      84 LEU84     -0.4121
   1272 HD11         17.2950      22.1844      34.0939 H        84 LEU84      0.1000
   1273 HD12         16.6770      22.9897      32.6278 H        84 LEU84      0.1000
   1274 HD13         17.9272      21.7796      32.4835 H        84 LEU84      0.1000
   1275 CD2          17.9774      24.8572      34.0128 C.3      84 LEU84     -0.4121
   1276 HD21         18.7073      25.6582      34.1337 H        84 LEU84      0.1000
   1277 HD22         17.1373      25.2388      33.4324 H        84 LEU84      0.1000
   1278 HD23         17.6159      24.5369      34.9899 H        84 LEU84      0.1000
   1279 C            21.8248      21.6878      33.7776 C.2      84 LEU84      0.5973
   1280 O            22.3425      22.2024      32.7849 O.2      84 LEU84     -0.5679
   1281 N            22.5669      21.0824      34.6992 N.am     85 SER85     -0.4157
   1282 H            22.1121      20.6431      35.4864 H        85 SER85      0.2719
   1283 CA           24.0210      21.0459      34.5979 C.3      85 SER85     -0.0249
   1284 HA           24.3477      21.9948      34.1726 H        85 SER85      0.0843
   1285 CB           24.6504      20.9863      35.9900 C.3      85 SER85      0.2117
   1286 HB2          25.7135      21.2140      35.9038 H        85 SER85      0.0352
   1287 HB3          24.1932      21.7423      36.6307 H        85 SER85      0.0352
   1288 OG           24.5230      19.7253      36.5917 O.3      85 SER85     -0.6546
   1289 HG           23.6157      19.5534      36.8842 H        85 SER85      0.4275
   1290 C            24.5072      19.9466      33.6484 C.2      85 SER85      0.5973
   1291 O            23.7767      19.0282      33.2649 O.2      85 SER85     -0.5679
   1292 N            25.7610      20.0685      33.2054 N.am     86 SER86     -0.4157
   1293 H            26.3139      20.8488      33.5195 H        86 SER86      0.2719
   1294 CA           26.3969      19.0438      32.3714 C.3      86 SER86     -0.0249
   1295 HA           25.7647      18.8381      31.5119 H        86 SER86      0.0843
   1296 CB           27.7649      19.5257      31.8931 C.3      86 SER86      0.2117
   1297 HB2          28.4015      19.7304      32.7563 H        86 SER86      0.0352
   1298 HB3          28.2350      18.7566      31.2785 H        86 SER86      0.0352
   1299 OG           27.5917      20.7095      31.1321 O.3      86 SER86     -0.6546
   1300 HG           28.3245      21.2996      31.3478 H        86 SER86      0.4275
   1301 C            26.5709      17.7297      33.1191 C.2      86 SER86      0.5973
   1302 O            26.5411      16.6742      32.4916 O.2      86 SER86     -0.5679
   1303 N            26.7629      17.8065      34.4337 N.am     87 ASP87     -0.5163
   1304 H            26.6263      18.6958      34.8881 H        87 ASP87      0.2936
   1305 CA           26.8300      16.6685      35.3390 C.3      87 ASP87      0.0381
   1306 HA           27.4279      15.8709      34.8958 H        87 ASP87      0.0880
   1307 CB           27.5244      17.1216      36.6308 C.3      87 ASP87     -0.0303
   1308 HB2          28.5129      17.5065      36.3723 H        87 ASP87     -0.0122
   1309 HB3          26.9549      17.9400      37.0752 H        87 ASP87     -0.0122
   1310 CG           27.6981      16.0178      37.6804 C.2      87 ASP87      0.7994
   1311 OD1          27.1951      14.8831      37.4781 O.co2    87 ASP87     -0.8014
   1312 OD2          28.3392      16.3199      38.7038 O.co2    87 ASP87     -0.8014
   1313 C            25.4108      16.1516      35.5965 C.2      87 ASP87      0.5366
   1314 O            24.5600      16.8457      36.1502 O.2      87 ASP87     -0.5819
   1315 N            25.1322      14.9235      35.1664 N.am     88 ILE88     -0.4157
   1316 H            25.8632      14.3787      34.7384 H        88 ILE88      0.2719
   1317 CA           23.7956      14.3453      35.2958 C.3      88 ILE88     -0.0597
   1318 HA           23.0731      15.1533      35.1772 H        88 ILE88      0.0869
   1319 CB           23.5157      13.3348      34.1699 C.3      88 ILE88      0.1303
   1320 HB           22.4856      12.9938      34.2895 H        88 ILE88      0.0187
   1321 CG2          23.5955      14.0352      32.8050 C.3      88 ILE88     -0.3204
   1322 HG21         24.6216      14.3260      32.5924 H        88 ILE88      0.0882
   1323 HG22         23.2478      13.3674      32.0173 H        88 ILE88      0.0882
   1324 HG23         22.9698      14.9281      32.8030 H        88 ILE88      0.0882
   1325 CG1          24.4366      12.0992      34.2597 C.3      88 ILE88     -0.0430
   1326 HG12         25.4554      12.3704      33.9792 H        88 ILE88      0.0236
   1327 HG13         24.4523      11.7363      35.2856 H        88 ILE88      0.0236
   1328 CD1          23.9611      10.9400      33.3766 C.3      88 ILE88     -0.0660
   1329 HD11         24.0796      11.1964      32.3247 H        88 ILE88      0.0186
   1330 HD12         24.5581      10.0543      33.5911 H        88 ILE88      0.0186
   1331 HD13         22.9142      10.7149      33.5801 H        88 ILE88      0.0186
   1332 C            23.5128      13.7464      36.6759 C.2      88 ILE88      0.5973
   1333 O            22.3948      13.2693      36.8704 O.2      88 ILE88     -0.5679
   1334 N            24.4571      13.7524      37.6283 N.am     89 THR89     -0.4157
   1335 H            25.3637      14.1726      37.4187 H        89 THR89      0.2719
   1336 CA           24.3004      13.0764      38.9299 C.3      89 THR89     -0.0389
   1337 HA           24.2992      12.0018      38.7621 H        89 THR89      0.1007
   1338 CB           25.4713      13.3915      39.8712 C.3      89 THR89      0.3654
   1339 HB           25.5155      14.4627      40.0728 H        89 THR89      0.0043
   1340 CG2          25.3771      12.6271      41.1967 C.3      89 THR89     -0.2438
   1341 HG21         25.2266      11.5651      41.0056 H        89 THR89      0.0642
   1342 HG22         26.3069      12.7615      41.7511 H        89 THR89      0.0642
   1343 HG23         24.5569      13.0168      41.7977 H        89 THR89      0.0642
   1344 OG1          26.6609      12.9942      39.2443 O.3      89 THR89     -0.6761
   1345 HG1          26.9573      13.7278      38.6531 H        89 THR89      0.4102
   1346 C            22.9884      13.4276      39.6213 C.2      89 THR89      0.5973
   1347 O            22.2089      12.5324      39.9517 O.2      89 THR89     -0.5679
   1348 N            22.6847      14.7202      39.7836 N.am     90 ALA90     -0.4157
   1349 H            23.3472      15.4204      39.4781 H        90 ALA90      0.2719
   1350 CA           21.4452      15.1468      40.4325 C.3      90 ALA90      0.0337
   1351 HA           21.3995      14.6941      41.4238 H        90 ALA90      0.0823
   1352 CB           21.4612      16.6693      40.6048 C.3      90 ALA90     -0.1825
   1353 HB1          21.5070      17.1604      39.6308 H        90 ALA90      0.0603
   1354 HB2          20.5562      16.9886      41.1227 H        90 ALA90      0.0603
   1355 HB3          22.3299      16.9674      41.1937 H        90 ALA90      0.0603
   1356 C            20.2002      14.6833      39.6581 C.2      90 ALA90      0.5973
   1357 O            19.2403      14.2133      40.2766 O.2      90 ALA90     -0.5679
   1358 N            20.2273      14.7527      38.3198 N.am     91 SER91     -0.4157
   1359 H            21.0664      15.0785      37.8610 H        91 SER91      0.2719
   1360 CA           19.1246      14.2512      37.4956 C.3      91 SER91     -0.0249
   1361 HA           18.2081      14.7575      37.8025 H        91 SER91      0.0843
   1362 CB           19.3278      14.5386      36.0046 C.3      91 SER91      0.2117
   1363 HB2          20.3178      14.2135      35.6840 H        91 SER91      0.0352
   1364 HB3          18.5800      13.9830      35.4363 H        91 SER91      0.0352
   1365 OG           19.1515      15.9141      35.7263 O.3      91 SER91     -0.6546
   1366 HG           20.0102      16.3508      35.7249 H        91 SER91      0.4275
   1367 C            18.8981      12.7537      37.6994 C.2      91 SER91      0.5973
   1368 O            17.7503      12.3613      37.9023 O.2      91 SER91     -0.5679
   1369 N            19.9357      11.9017      37.6980 N.am     92 VAL92     -0.4157
   1370 H            20.8788      12.2505      37.5463 H        92 VAL92      0.2719
   1371 CA           19.6982      10.4580      37.8916 C.3      92 VAL92     -0.0875
   1372 HA           18.8004      10.2328      37.3172 H        92 VAL92      0.0969
   1373 CB           20.7534       9.4869      37.3177 C.3      92 VAL92      0.2985
   1374 HB           20.1783       8.7583      36.7561 H        92 VAL92     -0.0297
   1375 CG1          21.6953      10.1360      36.3061 C.3      92 VAL92     -0.3192
   1376 HG11         22.3748      10.8068      36.8234 H        92 VAL92      0.0791
   1377 HG12         22.2791       9.3656      35.8028 H        92 VAL92      0.0791
   1378 HG13         21.1263      10.6862      35.5564 H        92 VAL92      0.0791
   1379 CG2          21.5390       8.6507      38.3370 C.3      92 VAL92     -0.3192
   1380 HG21         20.8682       8.1093      39.0015 H        92 VAL92      0.0791
   1381 HG22         22.1131       7.9088      37.7879 H        92 VAL92      0.0791
   1382 HG23         22.2036       9.2923      38.9183 H        92 VAL92      0.0791
   1383 C            19.3344      10.1256      39.3282 C.2      92 VAL92      0.5973
   1384 O            18.4490       9.2986      39.5328 O.2      92 VAL92     -0.5679
   1385 N            19.9235      10.7717      40.3366 N.am     93 ASN93     -0.4157
   1386 H            20.6597      11.4445      40.1401 H        93 ASN93      0.2719
   1387 CA           19.5140      10.5212      41.7194 C.3      93 ASN93      0.0143
   1388 HA           19.6045       9.4527      41.9231 H        93 ASN93      0.1048
   1389 CB           20.4338      11.2758      42.6865 C.3      93 ASN93     -0.2041
   1390 HB2          20.5129      12.3185      42.3770 H        93 ASN93      0.0797
   1391 HB3          20.0052      11.2461      43.6877 H        93 ASN93      0.0797
   1392 CG           21.8270      10.6723      42.7679 C.2      93 ASN93      0.7130
   1393 OD1          22.1098       9.5748      42.3013 O.2      93 ASN93     -0.5931
   1394 ND2          22.7405      11.3727      43.3963 N.am     93 ASN93     -0.9191
   1395 HD21         23.6692      10.9904      43.4080 H        93 ASN93      0.4196
   1396 HD22         22.5318      12.2823      43.7594 H        93 ASN93      0.4196
   1397 C            18.0352      10.8750      41.9274 C.2      93 ASN93      0.5973
   1398 O            17.3049      10.1103      42.5607 O.2      93 ASN93     -0.5679
   1399 N            17.5658      11.9739      41.3301 N.am     94 CYX94     -0.4157
   1400 H            18.2057      12.5839      40.8273 H        94 CYX94      0.2719
   1401 CA           16.1497      12.3102      41.3661 C.3      94 CYX94      0.0429
   1402 HA           15.8119      12.2297      42.3997 H        94 CYX94      0.0766
   1403 CB           15.9671      13.7600      40.9210 C.3      94 CYX94     -0.0790
   1404 HB2          16.5998      14.3999      41.5380 H        94 CYX94      0.0910
   1405 HB3          16.2969      13.8632      39.8857 H        94 CYX94      0.0910
   1406 SG           14.2615      14.3486      41.0527 S.3      94 CYX94     -0.1081
   1407 C            15.3023      11.3349      40.5353 C.2      94 CYX94      0.5973
   1408 O            14.2601      10.8817      41.0093 O.2      94 CYX94     -0.5679
   1409 N            15.7726      10.9369      39.3460 N.am     95 ALA95     -0.4157
   1410 H            16.6320      11.3523      39.0000 H        95 ALA95      0.2719
   1411 CA           15.0823       9.9781      38.4817 C.3      95 ALA95      0.0337
   1412 HA           14.1232      10.3976      38.1853 H        95 ALA95      0.0823
   1413 CB           15.8943       9.7367      37.2082 C.3      95 ALA95     -0.1825
   1414 HB1          16.8194       9.2120      37.4392 H        95 ALA95      0.0603
   1415 HB2          15.3118       9.1280      36.5161 H        95 ALA95      0.0603
   1416 HB3          16.1214      10.6872      36.7269 H        95 ALA95      0.0603
   1417 C            14.8243       8.6486      39.1942 C.2      95 ALA95      0.5973
   1418 O            13.7320       8.0966      39.0824 O.2      95 ALA95     -0.5679
   1419 N            15.7912       8.1526      39.9794 N.am     96 LYS96     -0.3479
   1420 H            16.6844       8.6395      40.0020 H        96 LYS96      0.2747
   1421 CA           15.6132       6.9315      40.7824 C.3      96 LYS96     -0.2400
   1422 HA           15.3882       6.0880      40.1278 H        96 LYS96      0.1426
   1423 CB           16.8902       6.6357      41.5734 C.3      96 LYS96     -0.0094
   1424 HB2          17.2301       7.5466      42.0671 H        96 LYS96      0.0362
   1425 HB3          16.6686       5.9008      42.3467 H        96 LYS96      0.0362
   1426 CG           18.0072       6.0817      40.6857 C.3      96 LYS96      0.0187
   1427 HG2          17.6924       5.1352      40.2444 H        96 LYS96      0.0103
   1428 HG3          18.2335       6.7842      39.8854 H        96 LYS96      0.0103
   1429 CD           19.2547       5.8598      41.5407 C.3      96 LYS96     -0.0479
   1430 HD2          19.5161       6.7992      42.0325 H        96 LYS96      0.0621
   1431 HD3          19.0491       5.1006      42.2974 H        96 LYS96      0.0621
   1432 CE           20.4187       5.4139      40.6613 C.3      96 LYS96     -0.0143
   1433 HE2          20.1994       4.4309      40.2293 H        96 LYS96      0.1135
   1434 HE3          20.5283       6.1235      39.8360 H        96 LYS96      0.1135
   1435 NZ           21.6719       5.3668      41.4448 N.4      96 LYS96     -0.3854
   1436 HZ1          21.6611       4.6166      42.1200 H        96 LYS96      0.3400
   1437 HZ2          22.4550       5.2199      40.8069 H        96 LYS96      0.3400
   1438 HZ3          21.8487       6.2560      41.8973 H        96 LYS96      0.3400
   1439 C            14.4418       7.0655      41.7501 C.2      96 LYS96      0.7341
   1440 O            13.6886       6.1133      41.9600 O.2      96 LYS96     -0.5894
   1441 N            14.2603       8.2535      42.3286 N.am     97 LYS97     -0.3479
   1442 H            14.8958       9.0031      42.0822 H        97 LYS97      0.2747
   1443 CA           13.1628       8.5347      43.2493 C.3      97 LYS97     -0.2400
   1444 HA           13.1321       7.7224      43.9781 H        97 LYS97      0.1426
   1445 CB           13.4538       9.8584      43.9597 C.3      97 LYS97     -0.0094
   1446 HB2          14.5307       9.9320      44.1285 H        97 LYS97      0.0362
   1447 HB3          13.1412      10.7072      43.3492 H        97 LYS97      0.0362
   1448 CG           12.7448       9.8997      45.3094 C.3      97 LYS97      0.0187
   1449 HG2          11.6761      10.0540      45.1562 H        97 LYS97      0.0103
   1450 HG3          12.9004       8.9521      45.8282 H        97 LYS97      0.0103
   1451 CD           13.3369      11.0226      46.1665 C.3      97 LYS97     -0.0479
   1452 HD2          14.4256      10.9415      46.1815 H        97 LYS97      0.0621
   1453 HD3          13.0719      11.9924      45.7409 H        97 LYS97      0.0621
   1454 CE           12.8383      10.9206      47.6084 C.3      97 LYS97     -0.0143
   1455 HE2          13.1595       9.9601      48.0238 H        97 LYS97      0.1135
   1456 HE3          13.3130      11.7188      48.1905 H        97 LYS97      0.1135
   1457 NZ           11.3669      11.0533      47.6878 N.4      97 LYS97     -0.3854
   1458 HZ1          10.9168      10.3583      47.1065 H        97 LYS97      0.3400
   1459 HZ2          11.0646      10.9410      48.6465 H        97 LYS97      0.3400
   1460 HZ3          11.1112      11.9838      47.3800 H        97 LYS97      0.3400
   1461 C            11.8111       8.5430      42.5475 C.2      97 LYS97      0.7341
   1462 O            10.8833       7.9225      43.0600 O.2      97 LYS97     -0.5894
   1463 N            11.6945       9.1649      41.3731 N.am     98 ILE98     -0.4157
   1464 H            12.4932       9.6535      40.9842 H        98 ILE98      0.2719
   1465 CA           10.4220       9.1379      40.6374 C.3      98 ILE98     -0.0597
   1466 HA            9.6385       9.2999      41.3790 H        98 ILE98      0.0869
   1467 CB           10.2328      10.2964      39.6161 C.3      98 ILE98      0.1303
   1468 HB            9.4030      10.8710      40.0082 H        98 ILE98      0.0187
   1469 CG2          11.4015      11.2964      39.5411 C.3      98 ILE98     -0.3204
   1470 HG21         12.2571      10.8260      39.0682 H        98 ILE98      0.0882
   1471 HG22         11.1218      12.1825      38.9729 H        98 ILE98      0.0882
   1472 HG23         11.6694      11.6428      40.5400 H        98 ILE98      0.0882
   1473 CG1           9.7513       9.8297      38.2306 C.3      98 ILE98     -0.0430
   1474 HG12         10.5627       9.3248      37.7175 H        98 ILE98      0.0236
   1475 HG13          8.9220       9.1321      38.3425 H        98 ILE98      0.0236
   1476 CD1           9.2261      10.9818      37.3677 C.3      98 ILE98     -0.0660
   1477 HD11         10.0079      11.7144      37.1754 H        98 ILE98      0.0186
   1478 HD12          8.9179      10.5962      36.3977 H        98 ILE98      0.0186
   1479 HD13          8.3791      11.4648      37.8553 H        98 ILE98      0.0186
   1480 C            10.1425       7.7305      40.0990 C.2      98 ILE98      0.5973
   1481 O             9.0190       7.2532      40.2321 O.2      98 ILE98     -0.5679
   1482 N            11.1568       7.0030      39.6260 N.am     99 ALA99     -0.4157
   1483 H            12.0607       7.4455      39.4970 H        99 ALA99      0.2719
   1484 CA           10.9827       5.6149      39.2062 C.3      99 ALA99      0.0337
   1485 HA           10.1515       5.5735      38.4998 H        99 ALA99      0.0823
   1486 CB           12.2419       5.1455      38.4943 C.3      99 ALA99     -0.1825
   1487 HB1          13.0905       5.1729      39.1790 H        99 ALA99      0.0603
   1488 HB2          12.1040       4.1284      38.1249 H        99 ALA99      0.0603
   1489 HB3          12.4328       5.8092      37.6510 H        99 ALA99      0.0603
   1490 C            10.6534       4.6650      40.3613 C.2      99 ALA99      0.5973
   1491 O            10.2460       3.5419      40.1020 O.2      99 ALA99     -0.5679
   1492 N            10.8301       5.0741      41.6190 N.am    100 SER100    -0.4157
   1493 H            11.2192       5.9948      41.7679 H       100 SER100     0.2719
   1494 CA           10.3781       4.3194      42.7925 C.3     100 SER100    -0.0249
   1495 HA           10.5578       3.2696      42.6195 H       100 SER100     0.0843
   1496 CB           11.1818       4.7070      44.0235 C.3     100 SER100     0.2117
   1497 HB2          11.1016       5.7735      44.2239 H       100 SER100     0.0352
   1498 HB3          10.8138       4.1522      44.8878 H       100 SER100     0.0352
   1499 OG           12.5251       4.3439      43.7871 O.3     100 SER100    -0.6546
   1500 HG           12.9254       4.9514      43.1360 H       100 SER100     0.4275
   1501 C             8.8866       4.4426      43.0775 C.2     100 SER100     0.5973
   1502 O             8.3721       3.6880      43.9031 O.2     100 SER100    -0.5679
   1503 N             8.1780       5.3453      42.3951 N.am    101 GLY101    -0.4157
   1504 H             8.6480       5.9293      41.7118 H       101 GLY101     0.2719
   1505 CA            6.7283       5.4395      42.4860 C.3     101 GLY101    -0.0252
   1506 HA2           6.4458       5.6146      43.5244 H       101 GLY101     0.0698
   1507 HA3           6.3862       6.2810      41.8831 H       101 GLY101     0.0698
   1508 C             6.0315       4.1707      41.9900 C.2     101 GLY101     0.5973
   1509 O             6.6260       3.3169      41.3201 O.2     101 GLY101    -0.5679
   1510 N             4.7378       4.0607      42.2986 N.am    102 GLY102    -0.4157
   1511 H             4.3095       4.7797      42.8615 H       102 GLY102     0.2719
   1512 CA            3.9391       2.8901      41.9402 C.3     102 GLY102    -0.0252
   1513 HA2           4.3042       2.0209      42.4894 H       102 GLY102     0.0698
   1514 HA3           2.9016       3.0649      42.2247 H       102 GLY102     0.0698
   1515 C             3.9725       2.5666      40.4442 C.2     102 GLY102     0.5973
   1516 O             4.0254       1.3957      40.0929 O.2     102 GLY102    -0.5679
   1517 N             3.9998       3.5666      39.5536 N.am    103 ASN103    -0.4157
   1518 H             4.0038       4.5212      39.8795 H       103 ASN103     0.2719
   1519 CA            4.0150       3.3193      38.1056 C.3     103 ASN103     0.0143
   1520 HA            3.6772       2.2948      37.9413 H       103 ASN103     0.1048
   1521 CB            2.9648       4.2032      37.4139 C.3     103 ASN103    -0.2041
   1522 HB2           2.8041       3.8195      36.4087 H       103 ASN103     0.0797
   1523 HB3           2.0195       4.1121      37.9485 H       103 ASN103     0.0797
   1524 CG            3.3155       5.6751      37.3090 C.2     103 ASN103     0.7130
   1525 OD1           4.3304       6.1598      37.7643 O.2     103 ASN103    -0.5931
   1526 ND2           2.4414       6.4561      36.7252 N.am    103 ASN103    -0.9191
   1527 HD21          2.6671       7.4355      36.7435 H       103 ASN103     0.4196
   1528 HD22          1.5389       6.1074      36.4683 H       103 ASN103     0.4196
   1529 C             5.4098       3.3487      37.4508 C.2     103 ASN103     0.5973
   1530 O             5.5101       3.3141      36.2230 O.2     103 ASN103    -0.5679
   1531 N             6.4840       3.3818      38.2430 N.am    104 GLY104    -0.4157
   1532 H             6.3454       3.4511      39.2430 H       104 GLY104     0.2719
   1533 CA            7.8510       3.2848      37.7404 C.3     104 GLY104    -0.0252
   1534 HA2           8.5328       3.4916      38.5538 H       104 GLY104     0.0698
   1535 HA3           8.0304       2.2723      37.3824 H       104 GLY104     0.0698
   1536 C             8.1502       4.2827      36.6255 C.2     104 GLY104     0.5973
   1537 O             7.8322       5.4674      36.7248 O.2     104 GLY104    -0.5679
   1538 N             8.7266       3.7980      35.5254 N.am    105 MET105    -0.4157
   1539 H             8.9355       2.8082      35.4716 H       105 MET105     0.2719
   1540 CA            9.0703       4.6615      34.3955 C.3     105 MET105    -0.0237
   1541 HA            9.5736       5.5410      34.7960 H       105 MET105     0.0880
   1542 CB           10.0407       3.9607      33.4453 C.3     105 MET105     0.0342
   1543 HB2           9.6671       2.9735      33.1738 H       105 MET105     0.0241
   1544 HB3          10.1258       4.5549      32.5371 H       105 MET105     0.0241
   1545 CG           11.4276       3.8431      34.0760 C.3     105 MET105     0.0018
   1546 HG2          11.6858       4.7803      34.5696 H       105 MET105     0.0440
   1547 HG3          11.4107       3.0568      34.8292 H       105 MET105     0.0440
   1548 SD           12.7262       3.4736      32.8772 S.3     105 MET105    -0.2737
   1549 CE           12.8408       5.0904      32.0606 C.3     105 MET105    -0.0536
   1550 HE1          13.0131       5.8674      32.8066 H       105 MET105     0.0684
   1551 HE2          13.6752       5.0808      31.3599 H       105 MET105     0.0684
   1552 HE3          11.9249       5.3093      31.5129 H       105 MET105     0.0684
   1553 C             7.8636       5.1945      33.6211 C.2     105 MET105     0.5973
   1554 O             8.0318       6.0868      32.7945 O.2     105 MET105    -0.5679
   1555 N             6.6318       4.7300      33.8801 N.am    106 ASN106    -0.4157
   1556 H             6.5038       4.0669      34.6420 H       106 ASN106     0.2719
   1557 CA            5.4512       5.3255      33.2459 C.3     106 ASN106     0.0143
   1558 HA            5.6283       5.3392      32.1700 H       106 ASN106     0.1048
   1559 CB            4.1781       4.5258      33.5554 C.3     106 ASN106    -0.2041
   1560 HB2           4.0441       4.4459      34.6292 H       106 ASN106     0.0797
   1561 HB3           3.3047       5.0296      33.1466 H       106 ASN106     0.0797
   1562 CG            4.2551       3.1514      32.9521 C.2     106 ASN106     0.7130
   1563 OD1           4.4110       2.1329      33.5861 O.2     106 ASN106    -0.5931
   1564 ND2           4.2481       3.0660      31.6411 N.am    106 ASN106    -0.9191
   1565 HD21          4.8564       2.3195      31.3514 H       106 ASN106     0.4196
   1566 HD22          4.2629       3.9321      31.1320 H       106 ASN106     0.4196
   1567 C             5.2277       6.7777      33.6353 C.2     106 ASN106     0.5973
   1568 O             4.4380       7.4344      32.9580 O.2     106 ASN106    -0.5679
   1569 N             5.8931       7.2706      34.6776 N.am    107 ALA107    -0.4157
   1570 H             6.4835       6.6598      35.2330 H       107 ALA107     0.2719
   1571 CA            5.9058       8.6850      35.0049 C.3     107 ALA107     0.0337
   1572 HA            4.8876       9.0105      35.2177 H       107 ALA107     0.0823
   1573 CB            6.7390       8.8622      36.2706 C.3     107 ALA107    -0.1825
   1574 HB1           7.7724       8.5625      36.0854 H       107 ALA107     0.0603
   1575 HB2           6.7037       9.9073      36.5765 H       107 ALA107     0.0603
   1576 HB3           6.3310       8.2480      37.0754 H       107 ALA107     0.0603
   1577 C             6.4342       9.5558      33.8511 C.2     107 ALA107     0.5973
   1578 O             5.9783      10.6860      33.7285 O.2     107 ALA107    -0.5679
   1579 N             7.3060       9.0329      32.9773 N.am    108 TRP108    -0.4157
   1580 H             7.6567       8.0960      33.1239 H       108 TRP108     0.2719
   1581 CA            7.7372       9.7286      31.7592 C.3     108 TRP108    -0.0275
   1582 HA            7.6812      10.8112      31.8987 H       108 TRP108     0.1123
   1583 CB            9.1938       9.3885      31.4563 C.3     108 TRP108    -0.0050
   1584 HB2           9.3263       8.3071      31.4714 H       108 TRP108     0.0339
   1585 HB3           9.4464       9.7371      30.4557 H       108 TRP108     0.0339
   1586 CG           10.1491       9.9963      32.4164 C.2     108 TRP108    -0.1415
   1587 CD1          10.5840      11.2719      32.3702 C.2     108 TRP108    -0.1638
   1588 HD1          10.3056      12.0062      31.6168 H       108 TRP108     0.2062
   1589 NE1          11.4409      11.4949      33.4199 N.pl3   108 TRP108    -0.3418
   1590 HE1          11.9006      12.3972      33.5359 H       108 TRP108     0.3412
   1591 CE2          11.5951      10.3737      34.2002 C.ar    108 TRP108     0.1380
   1592 CZ2          12.3584      10.0931      35.3373 C.ar    108 TRP108    -0.2601
   1593 HZ2          12.9860      10.8581      35.7663 H       108 TRP108     0.1572
   1594 CH2          12.2882       8.8060      35.8954 C.ar    108 TRP108    -0.1134
   1595 HH2          12.8656       8.5636      36.7728 H       108 TRP108     0.1417
   1596 CZ3          11.4545       7.8264      35.3263 C.ar    108 TRP108    -0.1972
   1597 HZ3          11.4091       6.8413      35.7664 H       108 TRP108     0.1447
   1598 CE3          10.6963       8.1210      34.1805 C.ar    108 TRP108    -0.2387
   1599 HE3          10.0791       7.3709      33.7198 H       108 TRP108     0.1700
   1600 CD2          10.7551       9.3984      33.5914 C.ar    108 TRP108     0.1243
   1601 C             6.8423       9.3427      30.5887 C.2     108 TRP108     0.5973
   1602 O             6.9098       8.2098      30.0935 O.2     108 TRP108    -0.5679
   1603 N             5.9607      10.2404      30.1384 N.am    109 VAL109    -0.4157
   1604 H             5.9767      11.1824      30.5110 H       109 VAL109     0.2719
   1605 CA            5.0530       9.8777      29.0368 C.3     109 VAL109    -0.0875
   1606 HA            4.6486       8.8992      29.2851 H       109 VAL109     0.0969
   1607 CB            3.8249      10.7890      28.8543 C.3     109 VAL109     0.2985
   1608 HB            3.0674      10.2027      28.3322 H       109 VAL109    -0.0297
   1609 CG1           3.2346      11.1920      30.2069 C.3     109 VAL109    -0.3192
   1610 HG11          3.8534      11.9705      30.6588 H       109 VAL109     0.0791
   1611 HG12          2.2307      11.5933      30.0705 H       109 VAL109     0.0791
   1612 HG13          3.2237      10.3464      30.8824 H       109 VAL109     0.0791
   1613 CG2           4.0700      12.0481      28.0247 C.3     109 VAL109    -0.3192
   1614 HG21          4.3230      11.7905      26.9962 H       109 VAL109     0.0791
   1615 HG22          3.1708      12.6650      28.0042 H       109 VAL109     0.0791
   1616 HG23          4.8854      12.6318      28.4576 H       109 VAL109     0.0791
   1617 C             5.8015       9.6976      27.7231 C.2     109 VAL109     0.5973
   1618 O             5.3814       8.8378      26.9492 O.2     109 VAL109    -0.5679
   1619 N             6.9232      10.3871      27.4752 N.am    110 ALA110    -0.4157
   1620 H             7.2887      11.0635      28.1427 H       110 ALA110     0.2719
   1621 CA            7.6881      10.1397      26.2568 C.3     110 ALA110     0.0337
   1622 HA            7.0116      10.2300      25.4059 H       110 ALA110     0.0823
   1623 CB            8.7850      11.1919      26.0968 C.3     110 ALA110    -0.1825
   1624 HB1           9.6105      10.9884      26.7781 H       110 ALA110     0.0603
   1625 HB2           9.1600      11.1783      25.0778 H       110 ALA110     0.0603
   1626 HB3           8.3893      12.1884      26.3065 H       110 ALA110     0.0603
   1627 C             8.2690       8.7178      26.2542 C.2     110 ALA110     0.5973
   1628 O             8.2056       8.0314      25.2298 O.2     110 ALA110    -0.5679
   1629 N             8.7508       8.2216      27.4036 N.am    111 TRP111    -0.4157
   1630 H             8.8037       8.8312      28.2133 H       111 TRP111     0.2719
   1631 CA            9.1796       6.8228      27.5106 C.3     111 TRP111    -0.0275
   1632 HA            9.8969       6.6180      26.7167 H       111 TRP111     0.1123
   1633 CB            9.8729       6.5499      28.8492 C.3     111 TRP111    -0.0050
   1634 HB2          10.7885       7.1372      28.8998 H       111 TRP111     0.0339
   1635 HB3           9.2230       6.8829      29.6570 H       111 TRP111     0.0339
   1636 CG           10.1918       5.1046      29.0841 C.2     111 TRP111    -0.1415
   1637 CD1          11.3281       4.4594      28.7270 C.2     111 TRP111    -0.1638
   1638 HD1          12.1799       4.9284      28.2461 H       111 TRP111     0.2062
   1639 NE1          11.2233       3.1204      29.0544 N.pl3   111 TRP111    -0.3418
   1640 HE1          11.9573       2.4300      28.9177 H       111 TRP111     0.3412
   1641 CE2          10.0191       2.8547      29.6620 C.ar    111 TRP111     0.1380
   1642 CZ2           9.4656       1.6897      30.1999 C.ar    111 TRP111    -0.2601
   1643 HZ2          10.0251       0.7650      30.1664 H       111 TRP111     0.1572
   1644 CH2           8.2174       1.7623      30.8372 C.ar    111 TRP111    -0.1134
   1645 HH2           7.8128       0.8865      31.3234 H       111 TRP111     0.1417
   1646 CZ3           7.5413       2.9900      30.9142 C.ar    111 TRP111    -0.1972
   1647 HZ3           6.6680       3.0670      31.5222 H       111 TRP111     0.1447
   1648 CE3           8.0774       4.1462      30.3278 C.ar    111 TRP111    -0.2387
   1649 HE3           7.5885       5.1039      30.4371 H       111 TRP111     0.1700
   1650 CD2           9.3374       4.1040      29.6988 C.ar    111 TRP111     0.1243
   1651 C             7.9995       5.8757      27.3068 C.2     111 TRP111     0.5973
   1652 O             8.0793       4.9199      26.5299 O.2     111 TRP111    -0.5679
   1653 N             6.8615       6.1645      27.9435 N.am    112 ARG112    -0.3479
   1654 H             6.8594       6.9782      28.5592 H       112 ARG112     0.2747
   1655 CA            5.6678       5.3284      27.8151 C.3     112 ARG112    -0.2637
   1656 HA            5.9138       4.3283      28.1671 H       112 ARG112     0.1560
   1657 CB            4.5518       5.9327      28.6693 C.3     112 ARG112    -0.0007
   1658 HB2           4.9413       6.1612      29.6635 H       112 ARG112     0.0327
   1659 HB3           4.2115       6.8603      28.2075 H       112 ARG112     0.0327
   1660 CG            3.3653       4.9711      28.8014 C.3     112 ARG112     0.0390
   1661 HG2           3.0955       4.5719      27.8245 H       112 ARG112     0.0285
   1662 HG3           3.6451       4.1328      29.4278 H       112 ARG112     0.0285
   1663 CD            2.1143       5.6548      29.3570 C.3     112 ARG112     0.0486
   1664 HD2           1.7061       6.2703      28.5541 H       112 ARG112     0.0687
   1665 HD3           1.3674       4.8916      29.5865 H       112 ARG112     0.0687
   1666 NE            2.3609       6.4752      30.5657 N.pl3   112 ARG112    -0.5295
   1667 HE            2.8653       6.0753      31.3363 H       112 ARG112     0.3456
   1668 CZ            1.9201       7.7078      30.7688 C.cat   112 ARG112     0.8076
   1669 NH1           1.2965       8.3830      29.8446 N.pl3   112 ARG112    -0.8627
   1670 HH11          1.1804       7.9896      28.9300 H       112 ARG112     0.4478
   1671 HH12          1.0225       9.3357      30.0105 H       112 ARG112     0.4478
   1672 NH2           2.1014       8.3045      31.9086 N.pl3   112 ARG112    -0.8627
   1673 HH21          2.8510       7.9794      32.5130 H       112 ARG112     0.4478
   1674 HH22          1.8015       9.2552      32.0274 H       112 ARG112     0.4478
   1675 C             5.2371       5.1894      26.3545 C.2     112 ARG112     0.7341
   1676 O             4.8171       4.1087      25.9570 O.2     112 ARG112    -0.5894
   1677 N             5.3034       6.2680      25.5785 N.am    113 ASN113    -0.4157
   1678 H             5.6025       7.1453      25.9959 H       113 ASN113     0.2719
   1679 CA            4.7840       6.2769      24.2135 C.3     113 ASN113     0.0143
   1680 HA            4.0073       5.5175      24.1176 H       113 ASN113     0.1048
   1681 CB            4.1544       7.6473      23.9393 C.3     113 ASN113    -0.2041
   1682 HB2           4.8760       8.4392      24.1445 H       113 ASN113     0.0797
   1683 HB3           3.8677       7.7020      22.8890 H       113 ASN113     0.0797
   1684 CG            2.8966       7.9099      24.7531 C.2     113 ASN113     0.7130
   1685 OD1           2.5044       9.0361      24.9767 O.2     113 ASN113    -0.5931
   1686 ND2           2.1863       6.9105      25.2375 N.am    113 ASN113    -0.9191
   1687 HD21          1.2795       7.1904      25.5600 H       113 ASN113     0.4196
   1688 HD22          2.3963       5.9691      24.9616 H       113 ASN113     0.4196
   1689 C             5.7853       5.8984      23.1287 C.2     113 ASN113     0.5973
   1690 O             5.3472       5.4478      22.0747 O.2     113 ASN113    -0.5679
   1691 N             7.0930       6.0861      23.3372 N.am    114 ARG114    -0.3479
   1692 H             7.3882       6.5449      24.1958 H       114 ARG114     0.2747
   1693 CA            8.1004       5.8602      22.2820 C.3     114 ARG114    -0.2637
   1694 HA            7.6121       5.5129      21.3708 H       114 ARG114     0.1560
   1695 CB            8.8354       7.1770      21.9771 C.3     114 ARG114    -0.0007
   1696 HB2           9.4441       7.4421      22.8437 H       114 ARG114     0.0327
   1697 HB3           9.5164       7.0182      21.1399 H       114 ARG114     0.0327
   1698 CG            7.9209       8.3725      21.6574 C.3     114 ARG114     0.0390
   1699 HG2           7.2875       8.5853      22.5191 H       114 ARG114     0.0285
   1700 HG3           8.5424       9.2528      21.4929 H       114 ARG114     0.0285
   1701 CD            7.0251       8.1511      20.4299 C.3     114 ARG114     0.0486
   1702 HD2           6.4584       7.2269      20.5528 H       114 ARG114     0.0687
   1703 HD3           6.2949       8.9597      20.3713 H       114 ARG114     0.0687
   1704 NE            7.8158       8.0746      19.1870 N.pl3   114 ARG114    -0.5295
   1705 HE            8.0977       7.1503      18.8964 H       114 ARG114     0.3456
   1706 CZ            8.1745       9.1007      18.4358 C.cat   114 ARG114     0.8076
   1707 NH1           7.8135      10.3260      18.7133 N.pl3   114 ARG114    -0.8627
   1708 HH11          7.2262      10.4714      19.5179 H       114 ARG114     0.4478
   1709 HH12          8.0133      11.0917      18.0975 H       114 ARG114     0.4478
   1710 NH2           8.8935       8.9121      17.3631 N.pl3   114 ARG114    -0.8627
   1711 HH21          9.0692       7.9698      17.0556 H       114 ARG114     0.4478
   1712 HH22          9.0632       9.6790      16.7405 H       114 ARG114     0.4478
   1713 C             9.1171       4.7684      22.5943 C.2     114 ARG114     0.7341
   1714 O             9.8328       4.3594      21.6867 O.2     114 ARG114    -0.5894
   1715 N             9.2084       4.3304      23.8506 N.am    115 CYX115    -0.4157
   1716 H             8.6014       4.7413      24.5442 H       115 CYX115     0.2719
   1717 CA           10.2423       3.3945      24.3082 C.3     115 CYX115     0.0429
   1718 HA           10.9092       3.1318      23.4842 H       115 CYX115     0.0766
   1719 CB           11.0762       4.0517      25.4127 C.3     115 CYX115    -0.0790
   1720 HB2          10.4305       4.2753      26.2586 H       115 CYX115     0.0910
   1721 HB3          11.8343       3.3435      25.7518 H       115 CYX115     0.0910
   1722 SG           11.9002       5.5740      24.9249 S.3     115 CYX115    -0.1081
   1723 C             9.6628       2.0989      24.8601 C.2     115 CYX115     0.5973
   1724 O            10.1269       1.0094      24.5186 O.2     115 CYX115    -0.5679
   1725 N             8.6738       2.2199      25.7473 N.am    116 LYS116    -0.3479
   1726 H             8.3471       3.1549      25.9689 H       116 LYS116     0.2747
   1727 CA            8.1102       1.0939      26.4822 C.3     116 LYS116    -0.2400
   1728 HA            8.8693       0.7175      27.1696 H       116 LYS116     0.1426
   1729 CB            6.9160       1.6103      27.2720 C.3     116 LYS116    -0.0094
   1730 HB2           7.2503       2.4139      27.9301 H       116 LYS116     0.0362
   1731 HB3           6.1812       2.0084      26.5706 H       116 LYS116     0.0362
   1732 CG            6.2707       0.5058      28.1051 C.3     116 LYS116     0.0187
   1733 HG2           5.9591      -0.3282      27.4754 H       116 LYS116     0.0103
   1734 HG3           6.9772       0.1508      28.8563 H       116 LYS116     0.0103
   1735 CD            5.0369       1.0967      28.7712 C.3     116 LYS116    -0.0479
   1736 HD2           5.3192       1.9885      29.3291 H       116 LYS116     0.0621
   1737 HD3           4.3080       1.3626      28.0018 H       116 LYS116     0.0621
   1738 CE            4.4538       0.0501      29.7125 C.3     116 LYS116    -0.0143
   1739 HE2           4.2752      -0.8678      29.1407 H       116 LYS116     0.1135
   1740 HE3           5.1902      -0.1833      30.4880 H       116 LYS116     0.1135
   1741 NZ            3.1870       0.5201      30.3200 N.4     116 LYS116    -0.3854
   1742 HZ1           2.4825       0.6592      29.6061 H       116 LYS116     0.3400
   1743 HZ2           2.8386      -0.1837      30.9628 H       116 LYS116     0.3400
   1744 HZ3           3.3103       1.3737      30.8519 H       116 LYS116     0.3400
   1745 C             7.6924      -0.0324      25.5365 C.2     116 LYS116     0.7341
   1746 O             6.9734       0.1958      24.5713 O.2     116 LYS116    -0.5894
   1747 N             8.1119      -1.2531      25.8508 N.am    117 GLY117    -0.4157
   1748 H             8.7780      -1.3642      26.5971 H       117 GLY117     0.2719
   1749 CA            7.7286      -2.4438      25.0937 C.3     117 GLY117    -0.0252
   1750 HA2           7.8240      -3.3198      25.7343 H       117 GLY117     0.0698
   1751 HA3           6.6859      -2.3588      24.7851 H       117 GLY117     0.0698
   1752 C             8.5593      -2.6971      23.8380 C.2     117 GLY117     0.5973
   1753 O             8.5031      -3.8026      23.3149 O.2     117 GLY117    -0.5679
   1754 N             9.3468      -1.7298      23.3675 N.am    118 THR118    -0.4157
   1755 H             9.3947      -0.8471      23.8542 H       118 THR118     0.2719
   1756 CA           10.2544      -1.9483      22.2320 C.3     118 THR118    -0.0389
   1757 HA            9.7732      -2.6217      21.5222 H       118 THR118     0.1007
   1758 CB           10.5517      -0.6396      21.4853 C.3     118 THR118     0.3654
   1759 HB           11.0696      -0.8863      20.5581 H       118 THR118     0.0043
   1760 CG2           9.2826       0.1382      21.1315 C.3     118 THR118    -0.2438
   1761 HG21          8.7821       0.5009      22.0291 H       118 THR118     0.0642
   1762 HG22          9.5489       0.9919      20.5082 H       118 THR118     0.0642
   1763 HG23          8.6019      -0.5061      20.5747 H       118 THR118     0.0642
   1764 OG1          11.3903       0.2031      22.2425 O.3     118 THR118    -0.6761
   1765 HG1          10.9214       0.4408      23.0594 H       118 THR118     0.4102
   1766 C            11.5485      -2.6233      22.6904 C.2     118 THR118     0.5973
   1767 O            11.8166      -2.7133      23.8940 O.2     118 THR118    -0.5679
   1768 N            12.3716      -3.0840      21.7393 N.am    119 ASP119    -0.5163
   1769 H            12.1019      -3.0041      20.7733 H       119 ASP119     0.2936
   1770 CA           13.7272      -3.5727      22.0223 C.3     119 ASP119     0.0381
   1771 HA           13.6692      -4.2184      22.9014 H       119 ASP119     0.0880
   1772 CB           14.3065      -4.4358      20.8978 C.3     119 ASP119    -0.0303
   1773 HB2          13.6444      -5.2851      20.7225 H       119 ASP119    -0.0122
   1774 HB3          14.3660      -3.8474      19.9801 H       119 ASP119    -0.0122
   1775 CG           15.7066      -4.9604      21.2722 C.2     119 ASP119     0.7994
   1776 OD1          16.0225      -4.9853      22.4861 O.co2   119 ASP119    -0.8014
   1777 OD2          16.4864      -5.2779      20.3445 O.co2   119 ASP119    -0.8014
   1778 C            14.6625      -2.4094      22.3651 C.2     119 ASP119     0.5366
   1779 O            15.4728      -1.8912      21.5917 O.2     119 ASP119    -0.5819
   1780 N            14.5200      -2.0011      23.6078 N.am    120 VAL120    -0.4157
   1781 H            13.7428      -2.4171      24.1133 H       120 VAL120     0.2719
   1782 CA           15.1956      -0.8799      24.2156 C.3     120 VAL120    -0.0875
   1783 HA           15.0578      -0.0385      23.5412 H       120 VAL120     0.0969
   1784 CB           14.3970      -0.6234      25.5085 C.3     120 VAL120     0.2985
   1785 HB           13.4997      -1.2457      25.5194 H       120 VAL120    -0.0297
   1786 CG1          15.1394      -1.0158      26.7777 C.3     120 VAL120    -0.3192
   1787 HG11         16.0537      -0.4430      26.8827 H       120 VAL120     0.0791
   1788 HG12         14.4864      -0.8346      27.6201 H       120 VAL120     0.0791
   1789 HG13         15.3652      -2.0797      26.7486 H       120 VAL120     0.0791
   1790 CG2          13.8451       0.7977      25.5099 C.3     120 VAL120    -0.3192
   1791 HG21         13.2370       0.9545      24.6172 H       120 VAL120     0.0791
   1792 HG22         13.2134       0.9407      26.3866 H       120 VAL120     0.0791
   1793 HG23         14.6637       1.5174      25.5270 H       120 VAL120     0.0791
   1794 C            16.7155      -1.1294      24.3480 C.2     120 VAL120     0.5973
   1795 O            17.4914      -0.1807      24.4807 O.2     120 VAL120    -0.5679
   1796 N            17.1807      -2.3844      24.2280 N.am    121 HIE121    -0.4157
   1797 H            16.5208      -3.1231      23.9938 H       121 HIE121     0.2719
   1798 CA           18.6096      -2.7388      24.2271 C.3     121 HIE121    -0.0581
   1799 HA           19.0841      -2.3019      25.1047 H       121 HIE121     0.1360
   1800 CB           18.8064      -4.2692      24.2844 C.3     121 HIE121    -0.0074
   1801 HB2          18.4439      -4.7036      23.3522 H       121 HIE121     0.0367
   1802 HB3          19.8759      -4.4746      24.3374 H       121 HIE121     0.0367
   1803 CG           18.1434      -5.0170      25.4272 C.2     121 HIE121     0.1868
   1804 ND1          18.1863      -6.3995      25.5926 N.2     121 HIE121    -0.5432
   1805 CE1          17.4019      -6.6891      26.6351 C.2     121 HIE121     0.1635
   1806 HE1          17.1855      -7.6956      26.9708 H       121 HIE121     0.1435
   1807 NE2          16.9007      -5.5623      27.1648 N.pl3   121 HIE121    -0.2795
   1808 HE2          16.2047      -5.5419      27.8945 H       121 HIE121     0.3339
   1809 CD2          17.3675      -4.4958      26.4268 C.2     121 HIE121    -0.2207
   1810 HD2          17.1076      -3.4583      26.5518 H       121 HIE121     0.1862
   1811 C            19.3191      -2.1553      22.9988 C.2     121 HIE121     0.5973
   1812 O            20.5200      -1.8808      23.0507 O.2     121 HIE121    -0.5679
   1813 N            18.5832      -1.8549      21.9224 N.am    122 ALA122    -0.4157
   1814 H            17.5985      -2.1121      21.9189 H       122 ALA122     0.2719
   1815 CA           19.1046      -1.1221      20.7741 C.3     122 ALA122     0.0337
   1816 HA           19.8614      -1.7368      20.2932 H       122 ALA122     0.0823
   1817 CB           17.9511      -0.8949      19.7918 C.3     122 ALA122    -0.1825
   1818 HB1          17.1917      -0.2584      20.2503 H       122 ALA122     0.0603
   1819 HB2          18.3199      -0.4066      18.8895 H       122 ALA122     0.0603
   1820 HB3          17.4890      -1.8473      19.5241 H       122 ALA122     0.0603
   1821 C            19.7685       0.2151      21.1612 C.2     122 ALA122     0.5973
   1822 O            20.7915       0.5868      20.5810 O.2     122 ALA122    -0.5679
   1823 N            19.2555       0.9149      22.1785 N.am    123 TRP123    -0.4157
   1824 H            18.4415       0.5498      22.6617 H       123 TRP123     0.2719
   1825 CA           19.7831       2.2177      22.5984 C.3     123 TRP123    -0.0275
   1826 HA           19.8422       2.8565      21.7164 H       123 TRP123     0.1123
   1827 CB           18.8034       2.8703      23.5688 C.3     123 TRP123    -0.0050
   1828 HB2          18.5574       2.1897      24.3838 H       123 TRP123     0.0339
   1829 HB3          19.2631       3.7590      23.9983 H       123 TRP123     0.0339
   1830 CG           17.5723       3.2932      22.8544 C.2     123 TRP123    -0.1415
   1831 CD1          16.4336       2.5785      22.7378 C.2     123 TRP123    -0.1638
   1832 HD1          16.2574       1.6237      23.2087 H       123 TRP123     0.2062
   1833 NE1          15.5623       3.2338      21.8983 N.pl3   123 TRP123    -0.3418
   1834 HE1          14.6449       2.8741      21.6598 H       123 TRP123     0.3412
   1835 CE2          16.1155       4.4045      21.4308 C.ar    123 TRP123     0.1380
   1836 CZ2          15.6581       5.3868      20.5512 C.ar    123 TRP123    -0.2601
   1837 HZ2          14.6886       5.2830      20.0889 H       123 TRP123     0.1572
   1838 CH2          16.5044       6.4623      20.2384 C.ar    123 TRP123    -0.1134
   1839 HH2          16.1834       7.2004      19.5210 H       123 TRP123     0.1417
   1840 CZ3          17.7857       6.5527      20.8131 C.ar    123 TRP123    -0.1972
   1841 HZ3          18.4406       7.3696      20.5488 H       123 TRP123     0.1447
   1842 CE3          18.2321       5.5689      21.7098 C.ar    123 TRP123    -0.2387
   1843 HE3          19.2082       5.6421      22.1620 H       123 TRP123     0.1700
   1844 CD2          17.4059       4.4715      22.0284 C.ar    123 TRP123     0.1243
   1845 C            21.1924       2.1744      23.1797 C.2     123 TRP123     0.5973
   1846 O            21.8776       3.1988      23.1688 O.2     123 TRP123    -0.5679
   1847 N            21.6741       1.0053      23.6068 N.am    124 ILE124    -0.4157
   1848 H            21.0591       0.1976      23.5967 H       124 ILE124     0.2719
   1849 CA           23.0501       0.8296      24.1041 C.3     124 ILE124    -0.0597
   1850 HA           23.5297       1.8073      24.1476 H       124 ILE124     0.0869
   1851 CB           23.0482       0.3105      25.5501 C.3     124 ILE124     0.1303
   1852 HB           24.0863       0.3016      25.8804 H       124 ILE124     0.0187
   1853 CG2          22.2879       1.3101      26.4333 C.3     124 ILE124    -0.3204
   1854 HG21         21.2327       1.3371      26.1708 H       124 ILE124     0.0882
   1855 HG22         22.3729       1.0164      27.4718 H       124 ILE124     0.0882
   1856 HG23         22.7178       2.3051      26.3193 H       124 ILE124     0.0882
   1857 CG1          22.4956      -1.1188      25.6995 C.3     124 ILE124    -0.0430
   1858 HG12         21.4092      -1.1120      25.6031 H       124 ILE124     0.0236
   1859 HG13         22.9057      -1.7546      24.9145 H       124 ILE124     0.0236
   1860 CD1          22.8857      -1.7355      27.0489 C.3     124 ILE124    -0.0660
   1861 HD11         22.4228      -1.1945      27.8718 H       124 ILE124     0.0186
   1862 HD12         22.5399      -2.7691      27.0815 H       124 ILE124     0.0186
   1863 HD13         23.9692      -1.7268      27.1677 H       124 ILE124     0.0186
   1864 C            23.9452       0.0123      23.1621 C.2     124 ILE124     0.5973
   1865 O            25.1102      -0.2380      23.4633 O.2     124 ILE124    -0.5679
   1866 N            23.4325      -0.3553      21.9774 N.am    125 ARG125    -0.3479
   1867 H            22.4645      -0.1068      21.8032 H       125 ARG125     0.2747
   1868 CA           24.1301      -1.1128      20.9199 C.3     125 ARG125    -0.2637
   1869 HA           24.4541      -2.0656      21.3410 H       125 ARG125     0.1560
   1870 CB           23.1062      -1.3697      19.7919 C.3     125 ARG125    -0.0007
   1871 HB2          22.2197      -1.8041      20.2557 H       125 ARG125     0.0327
   1872 HB3          22.8213      -0.4086      19.3599 H       125 ARG125     0.0327
   1873 CG           23.5319      -2.2938      18.6357 C.3     125 ARG125     0.0390
   1874 HG2          24.4243      -1.8858      18.1600 H       125 ARG125     0.0285
   1875 HG3          23.7747      -3.2779      19.0376 H       125 ARG125     0.0285
   1876 CD           22.4247      -2.4316      17.5614 C.3     125 ARG125     0.0486
   1877 HD2          22.2579      -1.4500      17.1123 H       125 ARG125     0.0687
   1878 HD3          22.7747      -3.0957      16.7686 H       125 ARG125     0.0687
   1879 NE           21.1350      -2.9298      18.1010 N.pl3   125 ARG125    -0.5295
   1880 HE           20.3903      -2.2576      18.1978 H       125 ARG125     0.3456
   1881 CZ           20.8521      -4.1619      18.4986 C.cat   125 ARG125     0.8076
   1882 NH1          21.7022      -5.1396      18.3432 N.pl3   125 ARG125    -0.8627
   1883 HH11         22.5616      -4.9748      17.8585 H       125 ARG125     0.4478
   1884 HH12         21.4359      -6.0682      18.6200 H       125 ARG125     0.4478
   1885 NH2          19.7050      -4.4387      19.0588 N.pl3   125 ARG125    -0.8627
   1886 HH21         18.9725      -3.7557      19.1689 H       125 ARG125     0.4478
   1887 HH22         19.4606      -5.3640      19.3817 H       125 ARG125     0.4478
   1888 C            25.3542      -0.3454      20.4116 C.2     125 ARG125     0.7341
   1889 O            25.2398       0.8257      20.0436 O.2     125 ARG125    -0.5894
   1890 N            26.5254      -0.9780      20.3684 N.am    126 GLY126    -0.4157
   1891 H            26.5745      -1.9158      20.7337 H       126 GLY126     0.2719
   1892 CA           27.7588      -0.3324      19.8938 C.3     126 GLY126    -0.0252
   1893 HA2          28.4725      -1.1013      19.6013 H       126 GLY126     0.0698
   1894 HA3          27.5377       0.2713      19.0123 H       126 GLY126     0.0698
   1895 C            28.4402       0.5753      20.9225 C.2     126 GLY126     0.5973
   1896 O            29.5477       1.0402      20.6739 O.2     126 GLY126    -0.5679
   1897 N            27.8369       0.7936      22.0893 N.am    127 CYX127    -0.4157
   1898 H            26.9530       0.3522      22.3041 H       127 CYX127     0.2719
   1899 CA           28.5020       1.4958      23.1734 C.3     127 CYX127     0.0429
   1900 HA           29.0865       2.3247      22.7725 H       127 CYX127     0.0766
   1901 CB           27.4547       2.0651      24.1272 C.3     127 CYX127    -0.0790
   1902 HB2          26.9655       1.2417      24.6514 H       127 CYX127     0.0910
   1903 HB3          27.9511       2.6916      24.8707 H       127 CYX127     0.0910
   1904 SG           26.1819       3.0367      23.2769 S.3     127 CYX127    -0.1081
   1905 C            29.4488       0.5158      23.8511 C.2     127 CYX127     0.5973
   1906 O            29.0476      -0.5917      24.2083 O.2     127 CYX127    -0.5679
   1907 N            30.7211       0.8876      23.9778 N.am    128 ARG128    -0.3479
   1908 H            30.9816       1.8180      23.6871 H       128 ARG128     0.2747
   1909 CA           31.6121       0.1866      24.8974 C.3     128 ARG128    -0.2637
   1910 HA           31.4414      -0.8890      24.8542 H       128 ARG128     0.1560
   1911 CB           33.0836       0.4975      24.5740 C.3     128 ARG128    -0.0007
   1912 HB2          33.2446       1.5739      24.6610 H       128 ARG128     0.0327
   1913 HB3          33.7068       0.0166      25.3305 H       128 ARG128     0.0327
   1914 CG           33.5780       0.0493      23.1850 C.3     128 ARG128     0.0390
   1915 HG2          33.0656       0.6174      22.4070 H       128 ARG128     0.0285
   1916 HG3          34.6381       0.2993      23.1235 H       128 ARG128     0.0285
   1917 CD           33.4335      -1.4573      22.9243 C.3     128 ARG128     0.0486
   1918 HD2          34.3177      -1.7926      22.3780 H       128 ARG128     0.0687
   1919 HD3          33.4152      -1.9838      23.8798 H       128 ARG128     0.0687
   1920 NE           32.2456      -1.7602      22.1015 N.pl3   128 ARG128    -0.5295
   1921 HE           32.0099      -1.0828      21.3948 H       128 ARG128     0.3456
   1922 CZ           31.4564      -2.8138      22.2059 C.cat   128 ARG128     0.8076
   1923 NH1          31.6065      -3.7082      23.1454 N.pl3   128 ARG128    -0.8627
   1924 HH11         32.3214      -3.5682      23.8392 H       128 ARG128     0.4478
   1925 HH12         30.9675      -4.4724      23.2517 H       128 ARG128     0.4478
   1926 NH2          30.5035      -2.9971      21.3340 N.pl3   128 ARG128    -0.8627
   1927 HH21         30.4358      -2.3747      20.5515 H       128 ARG128     0.4478
   1928 HH22         29.9165      -3.8039      21.4190 H       128 ARG128     0.4478
   1929 C            31.1930       0.6665      26.2894 C.2     128 ARG128     0.7341
   1930 O            31.2465       1.8691      26.5436 O.2     128 ARG128    -0.5894
   1931 N            30.6908      -0.2479      27.1147 N.am    129 LEU129    -0.3821
   1932 H            30.7534      -1.2226      26.8610 H       129 LEU129     0.2681
   1933 CA           30.1787      -0.0180      28.4714 C.3     129 LEU129    -0.2847
   1934 HA           30.4704       0.9650      28.8387 H       129 LEU129     0.1346
   1935 CB           28.6437      -0.1765      28.5124 C.3     129 LEU129    -0.2469
   1936 HB2          28.4166      -1.1980      28.2000 H       129 LEU129     0.0974
   1937 HB3          28.3395      -0.0924      29.5547 H       129 LEU129     0.0974
   1938 CG           27.7787       0.7719      27.6880 C.3     129 LEU129     0.3706
   1939 HG           28.0506       0.7058      26.6364 H       129 LEU129    -0.0374
   1940 CD1          26.3246       0.3430      27.8605 C.3     129 LEU129    -0.4163
   1941 HD11         26.0752       0.3106      28.9188 H       129 LEU129     0.1038
   1942 HD12         25.6708       1.0488      27.3534 H       129 LEU129     0.1038
   1943 HD13         26.1920      -0.6489      27.4294 H       129 LEU129     0.1038
   1944 CD2          27.9091       2.2155      28.1550 C.3     129 LEU129    -0.4163
   1945 HD21         28.9500       2.5287      28.0659 H       129 LEU129     0.1038
   1946 HD22         27.2984       2.8610      27.5289 H       129 LEU129     0.1038
   1947 HD23         27.5918       2.2955      29.1937 H       129 LEU129     0.1038
   1948 C            30.7911      -1.0354      29.4343 C.2     129 LEU129     0.8326
   1949 O            31.1463      -2.1260      28.9364 O.2     129 LEU129    -0.8199
   1950 OXT          30.8009      -0.7217      30.6431 O.3     129 LEU129    -0.8199
@<TRIPOS>BOND
      1      23      24 2
      2      23      25 am
      3      16      19 1
      4      13      16 1
      5      10      13 1
      6       7      10 1
      7       5       7 1
      8       5      23 1
      9       1       5 1
     10      39      40 2
     11      39      41 am
     12      29      31 1
     13      29      35 1
     14      27      29 1
     15      27      39 1
     16      25      27 1
     17      60      61 2
     18      60      62 am
     19      56      58 ar
     20      53      54 1
     21      53      56 ar
     22      51      53 ar
     23      49      51 ar
     24      48      49 ar
     25      48      58 ar
     26      45      48 1
     27      43      45 1
     28      43      60 1
     29      41      43 1
     30      67      68 2
     31      67      69 am
     32      64      67 1
     33      62      64 1
     34      91      92 2
     35      91      93 am
     36      84      85 ar
     37      84      88 ar
     38      82      84 ar
     39      79      82 1
     40      76      79 1
     41      73      76 1
     42      71      73 1
     43      71      91 1
     44      69      71 1
     45     101     102 2
     46     101     103 am
     47     100    1904 1
     48      97     100 1
     49      95      97 1
     50      95     101 1
     51      93      95 1
     52     116     117 2
     53     116     118 am
     54     113     114 ar
     55     113     115 ar
     56     110     113 1
     57     107     110 1
     58     105     107 1
     59     105     116 1
     60     103     105 1
     61     135     136 2
     62     135     137 am
     63     125     127 1
     64     125     131 1
     65     122     125 1
     66     120     122 1
     67     120     135 1
     68     118     120 1
     69     145     146 2
     70     145     147 am
     71     139     141 1
     72     139     145 1
     73     137     139 1
     74     155     156 2
     75     155     157 am
     76     149     151 1
     77     149     155 1
     78     147     149 1
     79     165     166 2
     80     165     167 am
     81     159     161 1
     82     159     165 1
     83     157     159 1
     84     182     183 2
     85     182     184 am
     86     177     178 1
     87     174     177 1
     88     171     174 1
     89     169     171 1
     90     169     182 1
     91     167     169 1
     92     204     205 2
     93     204     206 am
     94     197     200 1
     95     194     197 1
     96     191     194 1
     97     188     191 1
     98     186     188 1
     99     186     204 1
    100     184     186 1
    101     228     229 2
    102     228     230 am
    103     221     222 ar
    104     221     225 ar
    105     219     221 ar
    106     216     219 1
    107     213     216 1
    108     210     213 1
    109     208     210 1
    110     208     228 1
    111     206     208 1
    112     247     248 2
    113     247     249 am
    114     237     239 1
    115     237     243 1
    116     234     237 1
    117     232     234 1
    118     232     247 1
    119     230     232 1
    120     254     255 2
    121     254     256 am
    122     251     254 1
    123     249     251 1
    124     273     274 2
    125     273     275 am
    126     263     265 1
    127     263     269 1
    128     260     263 1
    129     258     260 1
    130     258     273 1
    131     256     258 1
    132     285     286 2
    133     285     287 am
    134     282     283 ar
    135     282     284 ar
    136     279     282 1
    137     277     279 1
    138     277     285 1
    139     275     277 1
    140     299     300 2
    141     299     301 am
    142     294     295 2
    143     294     296 am
    144     291     294 1
    145     289     291 1
    146     289     299 1
    147     287     289 1
    148     320     321 2
    149     320     322 am
    150     316     318 ar
    151     313     314 1
    152     313     316 ar
    153     311     313 ar
    154     309     311 ar
    155     308     309 ar
    156     308     318 ar
    157     305     308 1
    158     303     305 1
    159     303     320 1
    160     301     303 1
    161     344     345 2
    162     344     346 am
    163     337     338 ar
    164     337     341 ar
    165     335     337 ar
    166     332     335 1
    167     329     332 1
    168     326     329 1
    169     324     326 1
    170     324     344 1
    171     322     324 1
    172     351     352 2
    173     351     353 am
    174     348     351 1
    175     346     348 1
    176     372     373 2
    177     372     374 am
    178     368     370 ar
    179     365     366 1
    180     365     368 ar
    181     363     365 ar
    182     361     363 ar
    183     360     361 ar
    184     360     370 ar
    185     357     360 1
    186     355     357 1
    187     355     372 1
    188     353     355 1
    189     383     384 2
    190     383     385 am
    191     378     381 1
    192     376     378 1
    193     376     383 1
    194     374     376 1
    195     402     403 2
    196     402     404 am
    197     392     394 1
    198     392     398 1
    199     389     392 1
    200     387     389 1
    201     387     402 1
    202     385     387 1
    203     409     410 2
    204     409     411 am
    205     406     409 1
    206     404     406 1
    207     423     424 2
    208     423     425 am
    209     418     419 2
    210     418     420 am
    211     415     418 1
    212     413     415 1
    213     413     423 1
    214     411     413 1
    215     447     448 2
    216     447     449 am
    217     444     446 ar
    218     442     444 ar
    219     440     442 ar
    220     438     440 ar
    221     437     438 ar
    222     437     446 ar
    223     435     437 1
    224     433     435 1
    225     432     433 2
    226     432     446 1
    227     429     432 1
    228     427     429 1
    229     427     447 1
    230     425     427 1
    231     463     464 2
    232     463     465 am
    233     453     455 1
    234     453     459 1
    235     451     453 1
    236     451     463 1
    237     449     451 1
    238     473     474 2
    239     473     475 am
    240     472    1722 1
    241     469     472 1
    242     467     469 1
    243     467     473 1
    244     465     467 1
    245     483     484 2
    246     483     485 am
    247     477     479 1
    248     477     483 1
    249     475     477 1
    250     493     494 2
    251     493     495 am
    252     487     489 1
    253     487     493 1
    254     485     487 1
    255     515     516 2
    256     515     517 am
    257     508     511 1
    258     505     508 1
    259     502     505 1
    260     499     502 1
    261     497     499 1
    262     497     515 1
    263     495     497 1
    264     535     536 2
    265     535     537 am
    266     531     533 ar
    267     529     531 ar
    268     527     529 ar
    269     525     527 ar
    270     524     525 ar
    271     524     533 ar
    272     521     524 1
    273     519     521 1
    274     519     535 1
    275     517     519 1
    276     550     551 2
    277     550     552 am
    278     547     548 ar
    279     547     549 ar
    280     544     547 1
    281     541     544 1
    282     539     541 1
    283     539     550 1
    284     537     539 1
    285     561     562 2
    286     561     563 am
    287     556     559 1
    288     554     556 1
    289     554     561 1
    290     552     554 1
    291     575     576 2
    292     575     577 am
    293     570     571 2
    294     570     572 am
    295     567     570 1
    296     565     567 1
    297     565     575 1
    298     563     565 1
    299     595     596 2
    300     595     597 am
    301     591     593 ar
    302     589     591 ar
    303     587     589 ar
    304     585     587 ar
    305     584     585 ar
    306     584     593 ar
    307     581     584 1
    308     579     581 1
    309     579     595 1
    310     577     579 1
    311     609     610 2
    312     609     611 am
    313     604     605 2
    314     604     606 am
    315     601     604 1
    316     599     601 1
    317     599     609 1
    318     597     599 1
    319     623     624 2
    320     623     625 am
    321     615     617 1
    322     615     621 1
    323     613     615 1
    324     613     623 1
    325     611     613 1
    326     640     641 2
    327     640     642 am
    328     636     638 1
    329     634     636 1
    330     633     634 2
    331     632     633 1
    332     632     638 2
    333     629     632 1
    334     627     629 1
    335     627     640 1
    336     625     627 1
    337     650     651 2
    338     650     652 am
    339     644     646 1
    340     644     650 1
    341     642     644 1
    342     664     665 2
    343     664     666 am
    344     656     658 1
    345     656     662 1
    346     654     656 1
    347     654     664 1
    348     652     654 1
    349     678     679 2
    350     678     680 am
    351     673     674 2
    352     673     675 am
    353     670     673 1
    354     668     670 1
    355     668     678 1
    356     666     668 1
    357     702     703 2
    358     702     704 am
    359     695     696 ar
    360     695     699 ar
    361     693     695 ar
    362     690     693 1
    363     687     690 1
    364     684     687 1
    365     682     684 1
    366     682     702 1
    367     680     682 1
    368     716     717 2
    369     716     718 am
    370     711     712 2
    371     711     713 am
    372     708     711 1
    373     706     708 1
    374     706     716 1
    375     704     706 1
    376     730     731 2
    377     730     732 am
    378     722     724 1
    379     722     728 1
    380     720     722 1
    381     720     730 1
    382     718     720 1
    383     742     743 2
    384     742     744 am
    385     739     740 ar
    386     739     741 ar
    387     736     739 1
    388     734     736 1
    389     734     742 1
    390     732     734 1
    391     749     750 2
    392     749     751 am
    393     746     749 1
    394     744     746 1
    395     760     761 2
    396     760     762 am
    397     755     758 1
    398     753     755 1
    399     753     760 1
    400     751     753 1
    401     774     775 2
    402     774     776 am
    403     766     768 1
    404     766     772 1
    405     764     766 1
    406     764     774 1
    407     762     764 1
    408     786     787 2
    409     786     788 am
    410     783     784 ar
    411     783     785 ar
    412     780     783 1
    413     778     780 1
    414     778     786 1
    415     776     778 1
    416     807     808 2
    417     807     809 am
    418     803     805 ar
    419     800     801 1
    420     800     803 ar
    421     798     800 ar
    422     796     798 ar
    423     795     796 ar
    424     795     805 ar
    425     792     795 1
    426     790     792 1
    427     790     807 1
    428     788     790 1
    429     814     815 2
    430     814     816 am
    431     811     814 1
    432     809     811 1
    433     833     834 2
    434     833     835 am
    435     826     829 1
    436     820     822 1
    437     820     826 1
    438     818     820 1
    439     818     833 1
    440     816     818 1
    441     852     853 2
    442     852     854 am
    443     842     844 1
    444     842     848 1
    445     839     842 1
    446     837     839 1
    447     837     852 1
    448     835     837 1
    449     869     870 2
    450     869     871 am
    451     864     865 2
    452     864     866 am
    453     861     864 1
    454     858     861 1
    455     856     858 1
    456     856     869 1
    457     854     856 1
    458     888     889 2
    459     888     890 am
    460     881     884 1
    461     875     877 1
    462     875     881 1
    463     873     875 1
    464     873     888 1
    465     871     873 1
    466     902     903 2
    467     902     904 am
    468     897     898 2
    469     897     899 am
    470     894     897 1
    471     892     894 1
    472     892     902 1
    473     890     892 1
    474     913     914 2
    475     913     915 am
    476     908     911 1
    477     906     908 1
    478     906     913 1
    479     904     906 1
    480     937     938 2
    481     937     939 am
    482     930     931 ar
    483     930     934 ar
    484     928     930 ar
    485     925     928 1
    486     922     925 1
    487     919     922 1
    488     917     919 1
    489     917     937 1
    490     915     917 1
    491     961     962 2
    492     961     963 am
    493     958     960 ar
    494     956     958 ar
    495     954     956 ar
    496     952     954 ar
    497     951     952 ar
    498     951     960 ar
    499     949     951 1
    500     947     949 1
    501     946     947 2
    502     946     960 1
    503     943     946 1
    504     941     943 1
    505     941     961 1
    506     939     941 1
    507     985     986 2
    508     985     987 am
    509     982     984 ar
    510     980     982 ar
    511     978     980 ar
    512     976     978 ar
    513     975     976 ar
    514     975     984 ar
    515     973     975 1
    516     971     973 1
    517     970     971 2
    518     970     984 1
    519     967     970 1
    520     965     967 1
    521     965     985 1
    522     963     965 1
    523     995     996 2
    524     995     997 am
    525     994    1219 1
    526     991     994 1
    527     989     991 1
    528     989     995 1
    529     987     989 1
    530    1009    1010 2
    531    1009    1011 am
    532    1004    1005 2
    533    1004    1006 am
    534    1001    1004 1
    535     999    1001 1
    536     999    1009 1
    537     997     999 1
    538    1021    1022 2
    539    1021    1023 am
    540    1018    1019 ar
    541    1018    1020 ar
    542    1015    1018 1
    543    1013    1015 1
    544    1013    1021 1
    545    1011    1013 1
    546    1028    1029 2
    547    1028    1030 am
    548    1025    1028 1
    549    1023    1025 1
    550    1052    1053 2
    551    1052    1054 am
    552    1045    1046 ar
    553    1045    1049 ar
    554    1043    1045 ar
    555    1040    1043 1
    556    1037    1040 1
    557    1034    1037 1
    558    1032    1034 1
    559    1032    1052 1
    560    1030    1032 1
    561    1066    1067 2
    562    1066    1068 am
    563    1058    1060 1
    564    1058    1064 1
    565    1056    1058 1
    566    1056    1066 1
    567    1054    1056 1
    568    1080    1081 2
    569    1080    1082 am
    570    1078    1080 1
    571    1075    1078 1
    572    1072    1075 1
    573    1069    1072 1
    574    1068    1069 1
    575    1068    1078 1
    576    1087    1088 2
    577    1087    1089 am
    578    1084    1087 1
    579    1082    1084 1
    580    1098    1099 2
    581    1098    1100 am
    582    1093    1096 1
    583    1091    1093 1
    584    1091    1098 1
    585    1089    1091 1
    586    1120    1121 2
    587    1120    1122 am
    588    1113    1116 1
    589    1110    1113 1
    590    1107    1110 1
    591    1104    1107 1
    592    1102    1104 1
    593    1102    1120 1
    594    1100    1102 1
    595    1134    1135 2
    596    1134    1136 am
    597    1129    1130 2
    598    1129    1131 am
    599    1126    1129 1
    600    1124    1126 1
    601    1124    1134 1
    602    1122    1124 1
    603    1153    1154 2
    604    1153    1155 am
    605    1143    1145 1
    606    1143    1149 1
    607    1140    1143 1
    608    1138    1140 1
    609    1138    1153 1
    610    1136    1138 1
    611    1163    1164 2
    612    1163    1165 am
    613    1162    1406 1
    614    1159    1162 1
    615    1157    1159 1
    616    1157    1163 1
    617    1155    1157 1
    618    1177    1178 2
    619    1177    1179 am
    620    1172    1173 2
    621    1172    1174 am
    622    1169    1172 1
    623    1167    1169 1
    624    1167    1177 1
    625    1165    1167 1
    626    1196    1197 2
    627    1196    1198 am
    628    1189    1192 1
    629    1183    1185 1
    630    1183    1189 1
    631    1181    1183 1
    632    1181    1196 1
    633    1179    1181 1
    634    1210    1211 2
    635    1210    1212 am
    636    1208    1210 1
    637    1205    1208 1
    638    1202    1205 1
    639    1199    1202 1
    640    1198    1199 1
    641    1198    1208 1
    642    1220    1221 2
    643    1220    1222 am
    644    1216    1219 1
    645    1214    1216 1
    646    1214    1220 1
    647    1212    1214 1
    648    1231    1232 2
    649    1231    1233 am
    650    1226    1229 1
    651    1224    1226 1
    652    1224    1231 1
    653    1222    1224 1
    654    1241    1242 2
    655    1241    1243 am
    656    1235    1237 1
    657    1235    1241 1
    658    1233    1235 1
    659    1260    1261 2
    660    1260    1262 am
    661    1250    1252 1
    662    1250    1256 1
    663    1247    1250 1
    664    1245    1247 1
    665    1245    1260 1
    666    1243    1245 1
    667    1279    1280 2
    668    1279    1281 am
    669    1269    1271 1
    670    1269    1275 1
    671    1266    1269 1
    672    1264    1266 1
    673    1264    1279 1
    674    1262    1264 1
    675    1290    1291 2
    676    1290    1292 am
    677    1285    1288 1
    678    1283    1285 1
    679    1283    1290 1
    680    1281    1283 1
    681    1301    1302 2
    682    1301    1303 am
    683    1296    1299 1
    684    1294    1296 1
    685    1294    1301 1
    686    1292    1294 1
    687    1313    1314 2
    688    1313    1315 am
    689    1310    1311 ar
    690    1310    1312 ar
    691    1307    1310 1
    692    1305    1307 1
    693    1305    1313 1
    694    1303    1305 1
    695    1332    1333 2
    696    1332    1334 am
    697    1325    1328 1
    698    1319    1321 1
    699    1319    1325 1
    700    1317    1319 1
    701    1317    1332 1
    702    1315    1317 1
    703    1346    1347 2
    704    1346    1348 am
    705    1338    1340 1
    706    1338    1344 1
    707    1336    1338 1
    708    1336    1346 1
    709    1334    1336 1
    710    1356    1357 2
    711    1356    1358 am
    712    1350    1352 1
    713    1350    1356 1
    714    1348    1350 1
    715    1367    1368 2
    716    1367    1369 am
    717    1362    1365 1
    718    1360    1362 1
    719    1360    1367 1
    720    1358    1360 1
    721    1383    1384 2
    722    1383    1385 am
    723    1373    1375 1
    724    1373    1379 1
    725    1371    1373 1
    726    1371    1383 1
    727    1369    1371 1
    728    1397    1398 2
    729    1397    1399 am
    730    1392    1393 2
    731    1392    1394 am
    732    1389    1392 1
    733    1387    1389 1
    734    1387    1397 1
    735    1385    1387 1
    736    1407    1408 2
    737    1407    1409 am
    738    1403    1406 1
    739    1401    1403 1
    740    1401    1407 1
    741    1399    1401 1
    742    1417    1418 2
    743    1417    1419 am
    744    1411    1413 1
    745    1411    1417 1
    746    1409    1411 1
    747    1439    1440 2
    748    1439    1441 am
    749    1432    1435 1
    750    1429    1432 1
    751    1426    1429 1
    752    1423    1426 1
    753    1421    1423 1
    754    1421    1439 1
    755    1419    1421 1
    756    1461    1462 2
    757    1461    1463 am
    758    1454    1457 1
    759    1451    1454 1
    760    1448    1451 1
    761    1445    1448 1
    762    1443    1445 1
    763    1443    1461 1
    764    1441    1443 1
    765    1480    1481 2
    766    1480    1482 am
    767    1473    1476 1
    768    1467    1469 1
    769    1467    1473 1
    770    1465    1467 1
    771    1465    1480 1
    772    1463    1465 1
    773    1490    1491 2
    774    1490    1492 am
    775    1484    1486 1
    776    1484    1490 1
    777    1482    1484 1
    778    1501    1502 2
    779    1501    1503 am
    780    1496    1499 1
    781    1494    1496 1
    782    1494    1501 1
    783    1492    1494 1
    784    1508    1509 2
    785    1508    1510 am
    786    1505    1508 1
    787    1503    1505 1
    788    1515    1516 2
    789    1515    1517 am
    790    1512    1515 1
    791    1510    1512 1
    792    1529    1530 2
    793    1529    1531 am
    794    1524    1525 2
    795    1524    1526 am
    796    1521    1524 1
    797    1519    1521 1
    798    1519    1529 1
    799    1517    1519 1
    800    1536    1537 2
    801    1536    1538 am
    802    1533    1536 1
    803    1531    1533 1
    804    1553    1554 2
    805    1553    1555 am
    806    1548    1549 1
    807    1545    1548 1
    808    1542    1545 1
    809    1540    1542 1
    810    1540    1553 1
    811    1538    1540 1
    812    1567    1568 2
    813    1567    1569 am
    814    1562    1563 2
    815    1562    1564 am
    816    1559    1562 1
    817    1557    1559 1
    818    1557    1567 1
    819    1555    1557 1
    820    1577    1578 2
    821    1577    1579 am
    822    1571    1573 1
    823    1571    1577 1
    824    1569    1571 1
    825    1601    1602 2
    826    1601    1603 am
    827    1598    1600 ar
    828    1596    1598 ar
    829    1594    1596 ar
    830    1592    1594 ar
    831    1591    1592 ar
    832    1591    1600 ar
    833    1589    1591 1
    834    1587    1589 1
    835    1586    1587 2
    836    1586    1600 1
    837    1583    1586 1
    838    1581    1583 1
    839    1581    1601 1
    840    1579    1581 1
    841    1617    1618 2
    842    1617    1619 am
    843    1607    1609 1
    844    1607    1613 1
    845    1605    1607 1
    846    1605    1617 1
    847    1603    1605 1
    848    1627    1628 2
    849    1627    1629 am
    850    1621    1623 1
    851    1621    1627 1
    852    1619    1621 1
    853    1651    1652 2
    854    1651    1653 am
    855    1648    1650 ar
    856    1646    1648 ar
    857    1644    1646 ar
    858    1642    1644 ar
    859    1641    1642 ar
    860    1641    1650 ar
    861    1639    1641 1
    862    1637    1639 1
    863    1636    1637 2
    864    1636    1650 1
    865    1633    1636 1
    866    1631    1633 1
    867    1631    1651 1
    868    1629    1631 1
    869    1675    1676 2
    870    1675    1677 am
    871    1668    1669 ar
    872    1668    1672 ar
    873    1666    1668 ar
    874    1663    1666 1
    875    1660    1663 1
    876    1657    1660 1
    877    1655    1657 1
    878    1655    1675 1
    879    1653    1655 1
    880    1689    1690 2
    881    1689    1691 am
    882    1684    1685 2
    883    1684    1686 am
    884    1681    1684 1
    885    1679    1681 1
    886    1679    1689 1
    887    1677    1679 1
    888    1713    1714 2
    889    1713    1715 am
    890    1706    1707 ar
    891    1706    1710 ar
    892    1704    1706 ar
    893    1701    1704 1
    894    1698    1701 1
    895    1695    1698 1
    896    1693    1695 1
    897    1693    1713 1
    898    1691    1693 1
    899    1723    1724 2
    900    1723    1725 am
    901    1719    1722 1
    902    1717    1719 1
    903    1717    1723 1
    904    1715    1717 1
    905    1745    1746 2
    906    1745    1747 am
    907    1738    1741 1
    908    1735    1738 1
    909    1732    1735 1
    910    1729    1732 1
    911    1727    1729 1
    912    1727    1745 1
    913    1725    1727 1
    914    1752    1753 2
    915    1752    1754 am
    916    1749    1752 1
    917    1747    1749 1
    918    1766    1767 2
    919    1766    1768 am
    920    1758    1760 1
    921    1758    1764 1
    922    1756    1758 1
    923    1756    1766 1
    924    1754    1756 1
    925    1778    1779 2
    926    1778    1780 am
    927    1775    1776 ar
    928    1775    1777 ar
    929    1772    1775 1
    930    1770    1772 1
    931    1770    1778 1
    932    1768    1770 1
    933    1794    1795 2
    934    1794    1796 am
    935    1784    1786 1
    936    1784    1790 1
    937    1782    1784 1
    938    1782    1794 1
    939    1780    1782 1
    940    1811    1812 2
    941    1811    1813 am
    942    1807    1809 1
    943    1805    1807 1
    944    1804    1805 2
    945    1803    1804 1
    946    1803    1809 2
    947    1800    1803 1
    948    1798    1800 1
    949    1798    1811 1
    950    1796    1798 1
    951    1821    1822 2
    952    1821    1823 am
    953    1815    1817 1
    954    1815    1821 1
    955    1813    1815 1
    956    1845    1846 2
    957    1845    1847 am
    958    1842    1844 ar
    959    1840    1842 ar
    960    1838    1840 ar
    961    1836    1838 ar
    962    1835    1836 ar
    963    1835    1844 ar
    964    1833    1835 1
    965    1831    1833 1
    966    1830    1831 2
    967    1830    1844 1
    968    1827    1830 1
    969    1825    1827 1
    970    1825    1845 1
    971    1823    1825 1
    972    1864    1865 2
    973    1864    1866 am
    974    1857    1860 1
    975    1851    1853 1
    976    1851    1857 1
    977    1849    1851 1
    978    1849    1864 1
    979    1847    1849 1
    980    1888    1889 2
    981    1888    1890 am
    982    1881    1882 ar
    983    1881    1885 ar
    984    1879    1881 ar
    985    1876    1879 1
    986    1873    1876 1
    987    1870    1873 1
    988    1868    1870 1
    989    1868    1888 1
    990    1866    1868 1
    991    1895    1896 2
    992    1895    1897 am
    993    1892    1895 1
    994    1890    1892 1
    995    1905    1906 2
    996    1905    1907 am
    997    1901    1904 1
    998    1899    1901 1
    999    1899    1905 1
   1000    1897    1899 1
   1001    1929    1930 2
   1002    1929    1931 am
   1003    1922    1923 ar
   1004    1922    1926 ar
   1005    1920    1922 ar
   1006    1917    1920 1
   1007    1914    1917 1
   1008    1911    1914 1
   1009    1909    1911 1
   1010    1909    1929 1
   1011    1907    1909 1
   1012    1948    1949 2
   1013    1948    1950 1
   1014    1938    1940 1
   1015    1938    1944 1
   1016    1935    1938 1
   1017    1933    1935 1
   1018    1933    1948 1
   1019    1931    1933 1
   1020      19      20 1
   1021      19      21 1
   1022      19      22 1
   1023      16      17 1
   1024      16      18 1
   1025      13      14 1
   1026      13      15 1
   1027      10      11 1
   1028      10      12 1
   1029       7       8 1
   1030       7       9 1
   1031       5       6 1
   1032       1       2 1
   1033       1       3 1
   1034       1       4 1
   1035      35      36 1
   1036      35      37 1
   1037      35      38 1
   1038      31      32 1
   1039      31      33 1
   1040      31      34 1
   1041      29      30 1
   1042      27      28 1
   1043      25      26 1
   1044      58      59 1
   1045      56      57 1
   1046      54      55 1
   1047      51      52 1
   1048      49      50 1
   1049      45      46 1
   1050      45      47 1
   1051      43      44 1
   1052      41      42 1
   1053      64      65 1
   1054      64      66 1
   1055      62      63 1
   1056      88      89 1
   1057      88      90 1
   1058      85      86 1
   1059      85      87 1
   1060      82      83 1
   1061      79      80 1
   1062      79      81 1
   1063      76      77 1
   1064      76      78 1
   1065      73      74 1
   1066      73      75 1
   1067      71      72 1
   1068      69      70 1
   1069      97      98 1
   1070      97      99 1
   1071      95      96 1
   1072      93      94 1
   1073     110     111 1
   1074     110     112 1
   1075     107     108 1
   1076     107     109 1
   1077     105     106 1
   1078     103     104 1
   1079     131     132 1
   1080     131     133 1
   1081     131     134 1
   1082     127     128 1
   1083     127     129 1
   1084     127     130 1
   1085     125     126 1
   1086     122     123 1
   1087     122     124 1
   1088     120     121 1
   1089     118     119 1
   1090     141     142 1
   1091     141     143 1
   1092     141     144 1
   1093     139     140 1
   1094     137     138 1
   1095     151     152 1
   1096     151     153 1
   1097     151     154 1
   1098     149     150 1
   1099     147     148 1
   1100     161     162 1
   1101     161     163 1
   1102     161     164 1
   1103     159     160 1
   1104     157     158 1
   1105     178     179 1
   1106     178     180 1
   1107     178     181 1
   1108     174     175 1
   1109     174     176 1
   1110     171     172 1
   1111     171     173 1
   1112     169     170 1
   1113     167     168 1
   1114     200     201 1
   1115     200     202 1
   1116     200     203 1
   1117     197     198 1
   1118     197     199 1
   1119     194     195 1
   1120     194     196 1
   1121     191     192 1
   1122     191     193 1
   1123     188     189 1
   1124     188     190 1
   1125     186     187 1
   1126     184     185 1
   1127     225     226 1
   1128     225     227 1
   1129     222     223 1
   1130     222     224 1
   1131     219     220 1
   1132     216     217 1
   1133     216     218 1
   1134     213     214 1
   1135     213     215 1
   1136     210     211 1
   1137     210     212 1
   1138     208     209 1
   1139     206     207 1
   1140     243     244 1
   1141     243     245 1
   1142     243     246 1
   1143     239     240 1
   1144     239     241 1
   1145     239     242 1
   1146     237     238 1
   1147     234     235 1
   1148     234     236 1
   1149     232     233 1
   1150     230     231 1
   1151     251     252 1
   1152     251     253 1
   1153     249     250 1
   1154     269     270 1
   1155     269     271 1
   1156     269     272 1
   1157     265     266 1
   1158     265     267 1
   1159     265     268 1
   1160     263     264 1
   1161     260     261 1
   1162     260     262 1
   1163     258     259 1
   1164     256     257 1
   1165     279     280 1
   1166     279     281 1
   1167     277     278 1
   1168     275     276 1
   1169     296     297 1
   1170     296     298 1
   1171     291     292 1
   1172     291     293 1
   1173     289     290 1
   1174     287     288 1
   1175     318     319 1
   1176     316     317 1
   1177     314     315 1
   1178     311     312 1
   1179     309     310 1
   1180     305     306 1
   1181     305     307 1
   1182     303     304 1
   1183     301     302 1
   1184     341     342 1
   1185     341     343 1
   1186     338     339 1
   1187     338     340 1
   1188     335     336 1
   1189     332     333 1
   1190     332     334 1
   1191     329     330 1
   1192     329     331 1
   1193     326     327 1
   1194     326     328 1
   1195     324     325 1
   1196     322     323 1
   1197     348     349 1
   1198     348     350 1
   1199     346     347 1
   1200     370     371 1
   1201     368     369 1
   1202     366     367 1
   1203     363     364 1
   1204     361     362 1
   1205     357     358 1
   1206     357     359 1
   1207     355     356 1
   1208     353     354 1
   1209     381     382 1
   1210     378     379 1
   1211     378     380 1
   1212     376     377 1
   1213     374     375 1
   1214     398     399 1
   1215     398     400 1
   1216     398     401 1
   1217     394     395 1
   1218     394     396 1
   1219     394     397 1
   1220     392     393 1
   1221     389     390 1
   1222     389     391 1
   1223     387     388 1
   1224     385     386 1
   1225     406     407 1
   1226     406     408 1
   1227     404     405 1
   1228     420     421 1
   1229     420     422 1
   1230     415     416 1
   1231     415     417 1
   1232     413     414 1
   1233     411     412 1
   1234     444     445 1
   1235     442     443 1
   1236     440     441 1
   1237     438     439 1
   1238     435     436 1
   1239     433     434 1
   1240     429     430 1
   1241     429     431 1
   1242     427     428 1
   1243     425     426 1
   1244     459     460 1
   1245     459     461 1
   1246     459     462 1
   1247     455     456 1
   1248     455     457 1
   1249     455     458 1
   1250     453     454 1
   1251     451     452 1
   1252     449     450 1
   1253     469     470 1
   1254     469     471 1
   1255     467     468 1
   1256     465     466 1
   1257     479     480 1
   1258     479     481 1
   1259     479     482 1
   1260     477     478 1
   1261     475     476 1
   1262     489     490 1
   1263     489     491 1
   1264     489     492 1
   1265     487     488 1
   1266     485     486 1
   1267     511     512 1
   1268     511     513 1
   1269     511     514 1
   1270     508     509 1
   1271     508     510 1
   1272     505     506 1
   1273     505     507 1
   1274     502     503 1
   1275     502     504 1
   1276     499     500 1
   1277     499     501 1
   1278     497     498 1
   1279     495     496 1
   1280     533     534 1
   1281     531     532 1
   1282     529     530 1
   1283     527     528 1
   1284     525     526 1
   1285     521     522 1
   1286     521     523 1
   1287     519     520 1
   1288     517     518 1
   1289     544     545 1
   1290     544     546 1
   1291     541     542 1
   1292     541     543 1
   1293     539     540 1
   1294     537     538 1
   1295     559     560 1
   1296     556     557 1
   1297     556     558 1
   1298     554     555 1
   1299     552     553 1
   1300     572     573 1
   1301     572     574 1
   1302     567     568 1
   1303     567     569 1
   1304     565     566 1
   1305     563     564 1
   1306     593     594 1
   1307     591     592 1
   1308     589     590 1
   1309     587     588 1
   1310     585     586 1
   1311     581     582 1
   1312     581     583 1
   1313     579     580 1
   1314     577     578 1
   1315     606     607 1
   1316     606     608 1
   1317     601     602 1
   1318     601     603 1
   1319     599     600 1
   1320     597     598 1
   1321     621     622 1
   1322     617     618 1
   1323     617     619 1
   1324     617     620 1
   1325     615     616 1
   1326     613     614 1
   1327     611     612 1
   1328     638     639 1
   1329     636     637 1
   1330     634     635 1
   1331     629     630 1
   1332     629     631 1
   1333     627     628 1
   1334     625     626 1
   1335     646     647 1
   1336     646     648 1
   1337     646     649 1
   1338     644     645 1
   1339     642     643 1
   1340     662     663 1
   1341     658     659 1
   1342     658     660 1
   1343     658     661 1
   1344     656     657 1
   1345     654     655 1
   1346     652     653 1
   1347     675     676 1
   1348     675     677 1
   1349     670     671 1
   1350     670     672 1
   1351     668     669 1
   1352     666     667 1
   1353     699     700 1
   1354     699     701 1
   1355     696     697 1
   1356     696     698 1
   1357     693     694 1
   1358     690     691 1
   1359     690     692 1
   1360     687     688 1
   1361     687     689 1
   1362     684     685 1
   1363     684     686 1
   1364     682     683 1
   1365     680     681 1
   1366     713     714 1
   1367     713     715 1
   1368     708     709 1
   1369     708     710 1
   1370     706     707 1
   1371     704     705 1
   1372     728     729 1
   1373     724     725 1
   1374     724     726 1
   1375     724     727 1
   1376     722     723 1
   1377     720     721 1
   1378     718     719 1
   1379     736     737 1
   1380     736     738 1
   1381     734     735 1
   1382     732     733 1
   1383     746     747 1
   1384     746     748 1
   1385     744     745 1
   1386     758     759 1
   1387     755     756 1
   1388     755     757 1
   1389     753     754 1
   1390     751     752 1
   1391     772     773 1
   1392     768     769 1
   1393     768     770 1
   1394     768     771 1
   1395     766     767 1
   1396     764     765 1
   1397     762     763 1
   1398     780     781 1
   1399     780     782 1
   1400     778     779 1
   1401     776     777 1
   1402     805     806 1
   1403     803     804 1
   1404     801     802 1
   1405     798     799 1
   1406     796     797 1
   1407     792     793 1
   1408     792     794 1
   1409     790     791 1
   1410     788     789 1
   1411     811     812 1
   1412     811     813 1
   1413     809     810 1
   1414     829     830 1
   1415     829     831 1
   1416     829     832 1
   1417     826     827 1
   1418     826     828 1
   1419     822     823 1
   1420     822     824 1
   1421     822     825 1
   1422     820     821 1
   1423     818     819 1
   1424     816     817 1
   1425     848     849 1
   1426     848     850 1
   1427     848     851 1
   1428     844     845 1
   1429     844     846 1
   1430     844     847 1
   1431     842     843 1
   1432     839     840 1
   1433     839     841 1
   1434     837     838 1
   1435     835     836 1
   1436     866     867 1
   1437     866     868 1
   1438     861     862 1
   1439     861     863 1
   1440     858     859 1
   1441     858     860 1
   1442     856     857 1
   1443     854     855 1
   1444     884     885 1
   1445     884     886 1
   1446     884     887 1
   1447     881     882 1
   1448     881     883 1
   1449     877     878 1
   1450     877     879 1
   1451     877     880 1
   1452     875     876 1
   1453     873     874 1
   1454     871     872 1
   1455     899     900 1
   1456     899     901 1
   1457     894     895 1
   1458     894     896 1
   1459     892     893 1
   1460     890     891 1
   1461     911     912 1
   1462     908     909 1
   1463     908     910 1
   1464     906     907 1
   1465     904     905 1
   1466     934     935 1
   1467     934     936 1
   1468     931     932 1
   1469     931     933 1
   1470     928     929 1
   1471     925     926 1
   1472     925     927 1
   1473     922     923 1
   1474     922     924 1
   1475     919     920 1
   1476     919     921 1
   1477     917     918 1
   1478     915     916 1
   1479     958     959 1
   1480     956     957 1
   1481     954     955 1
   1482     952     953 1
   1483     949     950 1
   1484     947     948 1
   1485     943     944 1
   1486     943     945 1
   1487     941     942 1
   1488     939     940 1
   1489     982     983 1
   1490     980     981 1
   1491     978     979 1
   1492     976     977 1
   1493     973     974 1
   1494     971     972 1
   1495     967     968 1
   1496     967     969 1
   1497     965     966 1
   1498     963     964 1
   1499     991     992 1
   1500     991     993 1
   1501     989     990 1
   1502     987     988 1
   1503    1006    1007 1
   1504    1006    1008 1
   1505    1001    1002 1
   1506    1001    1003 1
   1507     999    1000 1
   1508     997     998 1
   1509    1015    1016 1
   1510    1015    1017 1
   1511    1013    1014 1
   1512    1011    1012 1
   1513    1025    1026 1
   1514    1025    1027 1
   1515    1023    1024 1
   1516    1049    1050 1
   1517    1049    1051 1
   1518    1046    1047 1
   1519    1046    1048 1
   1520    1043    1044 1
   1521    1040    1041 1
   1522    1040    1042 1
   1523    1037    1038 1
   1524    1037    1039 1
   1525    1034    1035 1
   1526    1034    1036 1
   1527    1032    1033 1
   1528    1030    1031 1
   1529    1064    1065 1
   1530    1060    1061 1
   1531    1060    1062 1
   1532    1060    1063 1
   1533    1058    1059 1
   1534    1056    1057 1
   1535    1054    1055 1
   1536    1078    1079 1
   1537    1075    1076 1
   1538    1075    1077 1
   1539    1072    1073 1
   1540    1072    1074 1
   1541    1069    1070 1
   1542    1069    1071 1
   1543    1084    1085 1
   1544    1084    1086 1
   1545    1082    1083 1
   1546    1096    1097 1
   1547    1093    1094 1
   1548    1093    1095 1
   1549    1091    1092 1
   1550    1089    1090 1
   1551    1116    1117 1
   1552    1116    1118 1
   1553    1116    1119 1
   1554    1113    1114 1
   1555    1113    1115 1
   1556    1110    1111 1
   1557    1110    1112 1
   1558    1107    1108 1
   1559    1107    1109 1
   1560    1104    1105 1
   1561    1104    1106 1
   1562    1102    1103 1
   1563    1100    1101 1
   1564    1131    1132 1
   1565    1131    1133 1
   1566    1126    1127 1
   1567    1126    1128 1
   1568    1124    1125 1
   1569    1122    1123 1
   1570    1149    1150 1
   1571    1149    1151 1
   1572    1149    1152 1
   1573    1145    1146 1
   1574    1145    1147 1
   1575    1145    1148 1
   1576    1143    1144 1
   1577    1140    1141 1
   1578    1140    1142 1
   1579    1138    1139 1
   1580    1136    1137 1
   1581    1159    1160 1
   1582    1159    1161 1
   1583    1157    1158 1
   1584    1155    1156 1
   1585    1174    1175 1
   1586    1174    1176 1
   1587    1169    1170 1
   1588    1169    1171 1
   1589    1167    1168 1
   1590    1165    1166 1
   1591    1192    1193 1
   1592    1192    1194 1
   1593    1192    1195 1
   1594    1189    1190 1
   1595    1189    1191 1
   1596    1185    1186 1
   1597    1185    1187 1
   1598    1185    1188 1
   1599    1183    1184 1
   1600    1181    1182 1
   1601    1179    1180 1
   1602    1208    1209 1
   1603    1205    1206 1
   1604    1205    1207 1
   1605    1202    1203 1
   1606    1202    1204 1
   1607    1199    1200 1
   1608    1199    1201 1
   1609    1216    1217 1
   1610    1216    1218 1
   1611    1214    1215 1
   1612    1212    1213 1
   1613    1229    1230 1
   1614    1226    1227 1
   1615    1226    1228 1
   1616    1224    1225 1
   1617    1222    1223 1
   1618    1237    1238 1
   1619    1237    1239 1
   1620    1237    1240 1
   1621    1235    1236 1
   1622    1233    1234 1
   1623    1256    1257 1
   1624    1256    1258 1
   1625    1256    1259 1
   1626    1252    1253 1
   1627    1252    1254 1
   1628    1252    1255 1
   1629    1250    1251 1
   1630    1247    1248 1
   1631    1247    1249 1
   1632    1245    1246 1
   1633    1243    1244 1
   1634    1275    1276 1
   1635    1275    1277 1
   1636    1275    1278 1
   1637    1271    1272 1
   1638    1271    1273 1
   1639    1271    1274 1
   1640    1269    1270 1
   1641    1266    1267 1
   1642    1266    1268 1
   1643    1264    1265 1
   1644    1262    1263 1
   1645    1288    1289 1
   1646    1285    1286 1
   1647    1285    1287 1
   1648    1283    1284 1
   1649    1281    1282 1
   1650    1299    1300 1
   1651    1296    1297 1
   1652    1296    1298 1
   1653    1294    1295 1
   1654    1292    1293 1
   1655    1307    1308 1
   1656    1307    1309 1
   1657    1305    1306 1
   1658    1303    1304 1
   1659    1328    1329 1
   1660    1328    1330 1
   1661    1328    1331 1
   1662    1325    1326 1
   1663    1325    1327 1
   1664    1321    1322 1
   1665    1321    1323 1
   1666    1321    1324 1
   1667    1319    1320 1
   1668    1317    1318 1
   1669    1315    1316 1
   1670    1344    1345 1
   1671    1340    1341 1
   1672    1340    1342 1
   1673    1340    1343 1
   1674    1338    1339 1
   1675    1336    1337 1
   1676    1334    1335 1
   1677    1352    1353 1
   1678    1352    1354 1
   1679    1352    1355 1
   1680    1350    1351 1
   1681    1348    1349 1
   1682    1365    1366 1
   1683    1362    1363 1
   1684    1362    1364 1
   1685    1360    1361 1
   1686    1358    1359 1
   1687    1379    1380 1
   1688    1379    1381 1
   1689    1379    1382 1
   1690    1375    1376 1
   1691    1375    1377 1
   1692    1375    1378 1
   1693    1373    1374 1
   1694    1371    1372 1
   1695    1369    1370 1
   1696    1394    1395 1
   1697    1394    1396 1
   1698    1389    1390 1
   1699    1389    1391 1
   1700    1387    1388 1
   1701    1385    1386 1
   1702    1403    1404 1
   1703    1403    1405 1
   1704    1401    1402 1
   1705    1399    1400 1
   1706    1413    1414 1
   1707    1413    1415 1
   1708    1413    1416 1
   1709    1411    1412 1
   1710    1409    1410 1
   1711    1435    1436 1
   1712    1435    1437 1
   1713    1435    1438 1
   1714    1432    1433 1
   1715    1432    1434 1
   1716    1429    1430 1
   1717    1429    1431 1
   1718    1426    1427 1
   1719    1426    1428 1
   1720    1423    1424 1
   1721    1423    1425 1
   1722    1421    1422 1
   1723    1419    1420 1
   1724    1457    1458 1
   1725    1457    1459 1
   1726    1457    1460 1
   1727    1454    1455 1
   1728    1454    1456 1
   1729    1451    1452 1
   1730    1451    1453 1
   1731    1448    1449 1
   1732    1448    1450 1
   1733    1445    1446 1
   1734    1445    1447 1
   1735    1443    1444 1
   1736    1441    1442 1
   1737    1476    1477 1
   1738    1476    1478 1
   1739    1476    1479 1
   1740    1473    1474 1
   1741    1473    1475 1
   1742    1469    1470 1
   1743    1469    1471 1
   1744    1469    1472 1
   1745    1467    1468 1
   1746    1465    1466 1
   1747    1463    1464 1
   1748    1486    1487 1
   1749    1486    1488 1
   1750    1486    1489 1
   1751    1484    1485 1
   1752    1482    1483 1
   1753    1499    1500 1
   1754    1496    1497 1
   1755    1496    1498 1
   1756    1494    1495 1
   1757    1492    1493 1
   1758    1505    1506 1
   1759    1505    1507 1
   1760    1503    1504 1
   1761    1512    1513 1
   1762    1512    1514 1
   1763    1510    1511 1
   1764    1526    1527 1
   1765    1526    1528 1
   1766    1521    1522 1
   1767    1521    1523 1
   1768    1519    1520 1
   1769    1517    1518 1
   1770    1533    1534 1
   1771    1533    1535 1
   1772    1531    1532 1
   1773    1549    1550 1
   1774    1549    1551 1
   1775    1549    1552 1
   1776    1545    1546 1
   1777    1545    1547 1
   1778    1542    1543 1
   1779    1542    1544 1
   1780    1540    1541 1
   1781    1538    1539 1
   1782    1564    1565 1
   1783    1564    1566 1
   1784    1559    1560 1
   1785    1559    1561 1
   1786    1557    1558 1
   1787    1555    1556 1
   1788    1573    1574 1
   1789    1573    1575 1
   1790    1573    1576 1
   1791    1571    1572 1
   1792    1569    1570 1
   1793    1598    1599 1
   1794    1596    1597 1
   1795    1594    1595 1
   1796    1592    1593 1
   1797    1589    1590 1
   1798    1587    1588 1
   1799    1583    1584 1
   1800    1583    1585 1
   1801    1581    1582 1
   1802    1579    1580 1
   1803    1613    1614 1
   1804    1613    1615 1
   1805    1613    1616 1
   1806    1609    1610 1
   1807    1609    1611 1
   1808    1609    1612 1
   1809    1607    1608 1
   1810    1605    1606 1
   1811    1603    1604 1
   1812    1623    1624 1
   1813    1623    1625 1
   1814    1623    1626 1
   1815    1621    1622 1
   1816    1619    1620 1
   1817    1648    1649 1
   1818    1646    1647 1
   1819    1644    1645 1
   1820    1642    1643 1
   1821    1639    1640 1
   1822    1637    1638 1
   1823    1633    1634 1
   1824    1633    1635 1
   1825    1631    1632 1
   1826    1629    1630 1
   1827    1672    1673 1
   1828    1672    1674 1
   1829    1669    1670 1
   1830    1669    1671 1
   1831    1666    1667 1
   1832    1663    1664 1
   1833    1663    1665 1
   1834    1660    1661 1
   1835    1660    1662 1
   1836    1657    1658 1
   1837    1657    1659 1
   1838    1655    1656 1
   1839    1653    1654 1
   1840    1686    1687 1
   1841    1686    1688 1
   1842    1681    1682 1
   1843    1681    1683 1
   1844    1679    1680 1
   1845    1677    1678 1
   1846    1710    1711 1
   1847    1710    1712 1
   1848    1707    1708 1
   1849    1707    1709 1
   1850    1704    1705 1
   1851    1701    1702 1
   1852    1701    1703 1
   1853    1698    1699 1
   1854    1698    1700 1
   1855    1695    1696 1
   1856    1695    1697 1
   1857    1693    1694 1
   1858    1691    1692 1
   1859    1719    1720 1
   1860    1719    1721 1
   1861    1717    1718 1
   1862    1715    1716 1
   1863    1741    1742 1
   1864    1741    1743 1
   1865    1741    1744 1
   1866    1738    1739 1
   1867    1738    1740 1
   1868    1735    1736 1
   1869    1735    1737 1
   1870    1732    1733 1
   1871    1732    1734 1
   1872    1729    1730 1
   1873    1729    1731 1
   1874    1727    1728 1
   1875    1725    1726 1
   1876    1749    1750 1
   1877    1749    1751 1
   1878    1747    1748 1
   1879    1764    1765 1
   1880    1760    1761 1
   1881    1760    1762 1
   1882    1760    1763 1
   1883    1758    1759 1
   1884    1756    1757 1
   1885    1754    1755 1
   1886    1772    1773 1
   1887    1772    1774 1
   1888    1770    1771 1
   1889    1768    1769 1
   1890    1790    1791 1
   1891    1790    1792 1
   1892    1790    1793 1
   1893    1786    1787 1
   1894    1786    1788 1
   1895    1786    1789 1
   1896    1784    1785 1
   1897    1782    1783 1
   1898    1780    1781 1
   1899    1809    1810 1
   1900    1807    1808 1
   1901    1805    1806 1
   1902    1800    1801 1
   1903    1800    1802 1
   1904    1798    1799 1
   1905    1796    1797 1
   1906    1817    1818 1
   1907    1817    1819 1
   1908    1817    1820 1
   1909    1815    1816 1
   1910    1813    1814 1
   1911    1842    1843 1
   1912    1840    1841 1
   1913    1838    1839 1
   1914    1836    1837 1
   1915    1833    1834 1
   1916    1831    1832 1
   1917    1827    1828 1
   1918    1827    1829 1
   1919    1825    1826 1
   1920    1823    1824 1
   1921    1860    1861 1
   1922    1860    1862 1
   1923    1860    1863 1
   1924    1857    1858 1
   1925    1857    1859 1
   1926    1853    1854 1
   1927    1853    1855 1
   1928    1853    1856 1
   1929    1851    1852 1
   1930    1849    1850 1
   1931    1847    1848 1
   1932    1885    1886 1
   1933    1885    1887 1
   1934    1882    1883 1
   1935    1882    1884 1
   1936    1879    1880 1
   1937    1876    1877 1
   1938    1876    1878 1
   1939    1873    1874 1
   1940    1873    1875 1
   1941    1870    1871 1
   1942    1870    1872 1
   1943    1868    1869 1
   1944    1866    1867 1
   1945    1892    1893 1
   1946    1892    1894 1
   1947    1890    1891 1
   1948    1901    1902 1
   1949    1901    1903 1
   1950    1899    1900 1
   1951    1897    1898 1
   1952    1926    1927 1
   1953    1926    1928 1
   1954    1923    1924 1
   1955    1923    1925 1
   1956    1920    1921 1
   1957    1917    1918 1
   1958    1917    1919 1
   1959    1914    1915 1
   1960    1914    1916 1
   1961    1911    1912 1
   1962    1911    1913 1
   1963    1909    1910 1
   1964    1907    1908 1
   1965    1944    1945 1
   1966    1944    1946 1
   1967    1944    1947 1
   1968    1940    1941 1
   1969    1940    1942 1
   1970    1940    1943 1
   1971    1938    1939 1
   1972    1935    1936 1
   1973    1935    1937 1
   1974    1933    1934 1
   1975    1931    1932 1
@<TRIPOS>SUBSTRUCTURE
      1 LYS1           1 RESIDUE    4    A LYS
      2 VAL2          25 RESIDUE    4    A VAL
      3 TYR3          41 RESIDUE    4    A TYR
      4 GLY4          62 RESIDUE    4    A GLY
      5 ARG5          69 RESIDUE    4    A ARG
      6 CYX6          93 RESIDUE    4    A CYX
      7 GLU7         103 RESIDUE    4    A GLU
      8 LEU8         118 RESIDUE    4    A LEU
      9 ALA9         137 RESIDUE    4    A ALA
     10 ALA10        147 RESIDUE    4    A ALA
     11 ALA11        157 RESIDUE    4    A ALA
     12 MET12        167 RESIDUE    4    A MET
     13 LYS13        184 RESIDUE    4    A LYS
     14 ARG14        206 RESIDUE    4    A ARG
     15 LEU15        230 RESIDUE    4    A LEU
     16 GLY16        249 RESIDUE    4    A GLY
     17 LEU17        256 RESIDUE    4    A LEU
     18 ASP18        275 RESIDUE    4    A ASP
     19 ASN19        287 RESIDUE    4    A ASN
     20 TYR20        301 RESIDUE    4    A TYR
     21 ARG21        322 RESIDUE    4    A ARG
     22 GLY22        346 RESIDUE    4    A GLY
     23 TYR23        353 RESIDUE    4    A TYR
     24 SER24        374 RESIDUE    4    A SER
     25 LEU25        385 RESIDUE    4    A LEU
     26 GLY26        404 RESIDUE    4    A GLY
     27 ASN27        411 RESIDUE    4    A ASN
     28 TRP28        425 RESIDUE    4    A TRP
     29 VAL29        449 RESIDUE    4    A VAL
     30 CYX30        465 RESIDUE    4    A CYX
     31 ALA31        475 RESIDUE    4    A ALA
     32 ALA32        485 RESIDUE    4    A ALA
     33 LYS33        495 RESIDUE    4    A LYS
     34 PHE34        517 RESIDUE    4    A PHE
     35 GLU35        537 RESIDUE    4    A GLU
     36 SER36        552 RESIDUE    4    A SER
     37 ASN37        563 RESIDUE    4    A ASN
     38 PHE38        577 RESIDUE    4    A PHE
     39 ASN39        597 RESIDUE    4    A ASN
     40 THR40        611 RESIDUE    4    A THR
     41 HIE41        625 RESIDUE    4    A HIE
     42 ALA42        642 RESIDUE    4    A ALA
     43 THR43        652 RESIDUE    4    A THR
     44 ASN44        666 RESIDUE    4    A ASN
     45 ARG45        680 RESIDUE    4    A ARG
     46 ASN46        704 RESIDUE    4    A ASN
     47 THR47        718 RESIDUE    4    A THR
     48 ASP48        732 RESIDUE    4    A ASP
     49 GLY49        744 RESIDUE    4    A GLY
     50 SER50        751 RESIDUE    4    A SER
     51 THR51        762 RESIDUE    4    A THR
     52 ASP52        776 RESIDUE    4    A ASP
     53 TYR53        788 RESIDUE    4    A TYR
     54 GLY54        809 RESIDUE    4    A GLY
     55 ILE55        816 RESIDUE    4    A ILE
     56 LEU56        835 RESIDUE    4    A LEU
     57 GLN57        854 RESIDUE    4    A GLN
     58 ILE58        871 RESIDUE    4    A ILE
     59 ASN59        890 RESIDUE    4    A ASN
     60 SER60        904 RESIDUE    4    A SER
     61 ARG61        915 RESIDUE    4    A ARG
     62 TRP62        939 RESIDUE    4    A TRP
     63 TRP63        963 RESIDUE    4    A TRP
     64 CYX64        987 RESIDUE    4    A CYX
     65 ASN65        997 RESIDUE    4    A ASN
     66 ASP66       1011 RESIDUE    4    A ASP
     67 GLY67       1023 RESIDUE    4    A GLY
     68 ARG68       1030 RESIDUE    4    A ARG
     69 THR69       1054 RESIDUE    4    A THR
     70 PRO70       1068 RESIDUE    4    A PRO
     71 GLY71       1082 RESIDUE    4    A GLY
     72 SER72       1089 RESIDUE    4    A SER
     73 LYS73       1100 RESIDUE    4    A LYS
     74 ASN74       1122 RESIDUE    4    A ASN
     75 LEU75       1136 RESIDUE    4    A LEU
     76 CYX76       1155 RESIDUE    4    A CYX
     77 ASN77       1165 RESIDUE    4    A ASN
     78 ILE78       1179 RESIDUE    4    A ILE
     79 PRO79       1198 RESIDUE    4    A PRO
     80 CYX80       1212 RESIDUE    4    A CYX
     81 SER81       1222 RESIDUE    4    A SER
     82 ALA82       1233 RESIDUE    4    A ALA
     83 LEU83       1243 RESIDUE    4    A LEU
     84 LEU84       1262 RESIDUE    4    A LEU
     85 SER85       1281 RESIDUE    4    A SER
     86 SER86       1292 RESIDUE    4    A SER
     87 ASP87       1303 RESIDUE    4    A ASP
     88 ILE88       1315 RESIDUE    4    A ILE
     89 THR89       1334 RESIDUE    4    A THR
     90 ALA90       1348 RESIDUE    4    A ALA
     91 SER91       1358 RESIDUE    4    A SER
     92 VAL92       1369 RESIDUE    4    A VAL
     93 ASN93       1385 RESIDUE    4    A ASN
     94 CYX94       1399 RESIDUE    4    A CYX
     95 ALA95       1409 RESIDUE    4    A ALA
     96 LYS96       1419 RESIDUE    4    A LYS
     97 LYS97       1441 RESIDUE    4    A LYS
     98 ILE98       1463 RESIDUE    4    A ILE
     99 ALA99       1482 RESIDUE    4    A ALA
    100 SER100      1492 RESIDUE    4    A SER
    101 GLY101      1503 RESIDUE    4    A GLY
    102 GLY102      1510 RESIDUE    4    A GLY
    103 ASN103      1517 RESIDUE    4    A ASN
    104 GLY104      1531 RESIDUE    4    A GLY
    105 MET105      1538 RESIDUE    4    A MET
    106 ASN106      1555 RESIDUE    4    A ASN
    107 ALA107      1569 RESIDUE    4    A ALA
    108 TRP108      1579 RESIDUE    4    A TRP
    109 VAL109      1603 RESIDUE    4    A VAL
    110 ALA110      1619 RESIDUE    4    A ALA
    111 TRP111      1629 RESIDUE    4    A TRP
    112 ARG112      1653 RESIDUE    4    A ARG
    113 ASN113      1677 RESIDUE    4    A ASN
    114 ARG114      1691 RESIDUE    4    A ARG
    115 CYX115      1715 RESIDUE    4    A CYX
    116 LYS116      1725 RESIDUE    4    A LYS
    117 GLY117      1747 RESIDUE    4    A GLY
    118 THR118      1754 RESIDUE    4    A THR
    119 ASP119      1768 RESIDUE    4    A ASP
    120 VAL120      1780 RESIDUE    4    A VAL
    121 HIE121      1796 RESIDUE    4    A HIE
    122 ALA122      1813 RESIDUE    4    A ALA
    123 TRP123      1823 RESIDUE    4    A TRP
    124 ILE124      1847 RESIDUE    4    A ILE
    125 ARG125      1866 RESIDUE    4    A ARG
    126 GLY126      1890 RESIDUE    4    A GLY
    127 CYX127      1897 RESIDUE    4    A CYX
    128 ARG128      1907 RESIDUE    4    A ARG
    129 LEU129      1931 RESIDUE    4    A LEU
