# Supplementary material for: Improved Structure-Based Histidine pKa Prediction for pH-Responsive Protein Design
Source: J Chem Inf Model. 2025 Jan 18;65(3):1560–9. doi: 10.1021/acs.jcim.4c01957 (PMC11815838; doi:10.1021/acs.jcim.4c01957)
Supplement: Supplementary file 3 — ci4c01957_si_003.zip [file ci4c01957_si_003.zip › structures/prep_mol2/1A2P_A_prep.mol2]

@<TRIPOS>MOLECULE
Cpptraj generated mol2 file.
 1700  1721   108     0     0
SMALL
USER_CHARGES


@<TRIPOS>ATOM
      1 N            16.9165      37.8839      43.4998 N.am      1 VAL3       0.0577
      2 H1           16.0899      38.4694      43.4583 H         1 VAL3       0.2272
      3 H2           17.1608      37.7455      44.4726 H         1 VAL3       0.2272
      4 H3           16.7222      36.9862      43.0756 H         1 VAL3       0.2272
      5 CA           18.0199      38.5678      42.7832 C.3       1 VAL3      -0.0054
      6 HA           18.9623      38.0506      42.9652 H         1 VAL3       0.1093
      7 CB           17.7748      38.5921      41.2647 C.3       1 VAL3       0.3196
      8 HB           16.7325      38.8530      41.0777 H         1 VAL3      -0.0221
      9 CG1          18.6548      39.5992      40.5162 C.3       1 VAL3      -0.3129
     10 HG11         19.7074      39.4251      40.7362 H         1 VAL3       0.0735
     11 HG12         18.5041      39.4904      39.4407 H         1 VAL3       0.0735
     12 HG13         18.3852      40.6231      40.7790 H         1 VAL3       0.0735
     13 CG2          18.0379      37.1927      40.6991 C.3       1 VAL3      -0.3129
     14 HG21         17.3731      36.4541      41.1447 H         1 VAL3       0.0735
     15 HG22         17.8633      37.1957      39.6215 H         1 VAL3       0.0735
     16 HG23         19.0761      36.9007      40.8718 H         1 VAL3       0.0735
     17 C            18.1477      39.9797      43.3126 C.2       1 VAL3       0.6163
     18 O            17.1388      40.6718      43.3687 O.2       1 VAL3      -0.5722
     19 N            19.3523      40.3939      43.7023 N.am      2 ILE4      -0.4157
     20 H            20.1605      39.7885      43.5966 H         2 ILE4       0.2719
     21 CA           19.6338      41.7737      44.1151 C.3       2 ILE4      -0.0597
     22 HA           18.7092      42.3212      44.3027 H         2 ILE4       0.0869
     23 CB           20.4727      41.7817      45.4144 C.3       2 ILE4       0.1303
     24 HB           21.4171      41.2716      45.2154 H         2 ILE4       0.0187
     25 CG2          20.7926      43.2263      45.8370 C.3       2 ILE4      -0.3204
     26 HG21         19.8770      43.7577      46.0968 H         2 ILE4       0.0882
     27 HG22         21.4613      43.2352      46.6987 H         2 ILE4       0.0882
     28 HG23         21.3054      43.7613      45.0393 H         2 ILE4       0.0882
     29 CG1          19.7585      41.0153      46.5511 C.3       2 ILE4      -0.0430
     30 HG12         18.8131      41.5071      46.7838 H         2 ILE4       0.0236
     31 HG13         19.5425      39.9979      46.2267 H         2 ILE4       0.0236
     32 CD1          20.5903      40.9038      47.8336 C.3       2 ILE4      -0.0660
     33 HD11         20.6883      41.8774      48.3127 H         2 ILE4       0.0186
     34 HD12         20.0894      40.2299      48.5289 H         2 ILE4       0.0186
     35 HD13         21.5783      40.5041      47.6052 H         2 ILE4       0.0186
     36 C            20.3813      42.4411      42.9611 C.2       2 ILE4       0.5973
     37 O            21.5325      42.0938      42.7044 O.2       2 ILE4      -0.5679
     38 N            19.7380      43.3480      42.2260 N.am      3 ASN5      -0.4157
     39 H            18.7550      43.5196      42.3905 H         3 ASN5       0.2719
     40 CA           20.3608      43.9892      41.0568 C.3       3 ASN5       0.0143
     41 HA           21.4446      43.9789      41.1951 H         3 ASN5       0.1048
     42 CB           20.0527      43.1834      39.7747 C.3       3 ASN5      -0.2041
     43 HB2          20.7170      43.5292      38.9825 H         3 ASN5       0.0797
     44 HB3          20.2544      42.1265      39.9385 H         3 ASN5       0.0797
     45 CG           18.6180      43.3530      39.2947 C.2       3 ASN5       0.7130
     46 OD1          17.7294      43.7069      40.0564 O.2       3 ASN5      -0.5931
     47 ND2          18.3381      43.0970      38.0358 N.am      3 ASN5      -0.9191
     48 HD21         17.3852      43.2347      37.7514 H         3 ASN5       0.4196
     49 HD22         19.0062      42.6950      37.3869 H         3 ASN5       0.4196
     50 C            19.9987      45.4719      40.8920 C.2       3 ASN5       0.5973
     51 O            20.1948      46.0135      39.8084 O.2       3 ASN5      -0.5679
     52 N            19.4680      46.1228      41.9290 N.am      4 THR6      -0.4157
     53 H            19.3779      45.6472      42.8130 H         4 THR6       0.2719
     54 CA           19.1414      47.5593      41.9144 C.3       4 THR6      -0.0389
     55 HA           18.9528      47.8783      40.8878 H         4 THR6       0.1007
     56 CB           17.8719      47.8318      42.7319 C.3       4 THR6       0.3654
     57 HB           17.6672      48.9028      42.7226 H         4 THR6       0.0043
     58 CG2          16.6581      47.1041      42.1609 C.3       4 THR6      -0.2438
     59 HG21         16.7850      46.0235      42.2343 H         4 THR6       0.0642
     60 HG22         15.7607      47.3999      42.7043 H         4 THR6       0.0642
     61 HG23         16.5337      47.3741      41.1108 H         4 THR6       0.0642
     62 OG1          18.0361      47.4091      44.0674 O.3       4 THR6      -0.6761
     63 HG1          17.1953      47.5503      44.5168 H         4 THR6       0.4102
     64 C            20.2908      48.4010      42.4649 C.2       4 THR6       0.5973
     65 O            21.1425      47.8910      43.1945 O.2       4 THR6      -0.5679
     66 N            20.3122      49.7060      42.1621 N.am      5 PHE7      -0.4157
     67 H            19.6147      50.0855      41.5429 H         5 PHE7       0.2719
     68 CA           21.3401      50.5969      42.7162 C.3       5 PHE7      -0.0024
     69 HA           22.3179      50.2367      42.3922 H         5 PHE7       0.0978
     70 CB           21.1713      52.0445      42.2334 C.3       5 PHE7      -0.0343
     71 HB2          20.1248      52.3403      42.3280 H         5 PHE7       0.0295
     72 HB3          21.7506      52.6973      42.8893 H         5 PHE7       0.0295
     73 CG           21.6568      52.2870      40.8208 C.ar      5 PHE7       0.0118
     74 CD1          23.0321      52.2055      40.5372 C.ar      5 PHE7      -0.1256
     75 HD1          23.7392      51.9835      41.3246 H         5 PHE7       0.1330
     76 CE1          23.4907      52.3981      39.2242 C.ar      5 PHE7      -0.1704
     77 HE1          24.5435      52.3258      39.0056 H         5 PHE7       0.1430
     78 CZ           22.5841      52.6751      38.1907 C.ar      5 PHE7      -0.1072
     79 HZ           22.9420      52.8110      37.1780 H         5 PHE7       0.1297
     80 CE2          21.2115      52.7682      38.4726 C.ar      5 PHE7      -0.1704
     81 HE2          20.5147      52.9645      37.6665 H         5 PHE7       0.1430
     82 CD2          20.7485      52.5853      39.7884 C.ar      5 PHE7      -0.1256
     83 HD2          19.6898      52.6429      39.9980 H         5 PHE7       0.1330
     84 C            21.3621      50.5590      44.2444 C.2       5 PHE7       0.5973
     85 O            22.4230      50.3277      44.8141 O.2       5 PHE7      -0.5679
     86 N            20.2119      50.7451      44.8983 N.am      6 ASP8      -0.5163
     87 H            19.3815      51.0137      44.3935 H         6 ASP8       0.2936
     88 CA           20.1526      50.7359      46.3627 C.3       6 ASP8       0.0381
     89 HA           20.9452      51.3824      46.7438 H         6 ASP8       0.0880
     90 CB           18.8117      51.3119      46.8343 C.3       6 ASP8      -0.0303
     91 HB2          17.9909      50.8056      46.3220 H         6 ASP8      -0.0122
     92 HB3          18.7075      51.1426      47.9073 H         6 ASP8      -0.0122
     93 CG           18.7639      52.8194      46.5775 C.2       6 ASP8       0.7994
     94 OD1          19.6727      53.5191      47.0931 O.co2     6 ASP8      -0.8014
     95 OD2          17.8774      53.2415      45.8043 O.co2     6 ASP8      -0.8014
     96 C            20.4284      49.3534      46.9570 C.2       6 ASP8       0.5366
     97 O            21.1871      49.2459      47.9174 O.2       6 ASP8      -0.5819
     98 N            19.9000      48.2855      46.3473 N.am      7 GLY9      -0.4157
     99 H            19.3155      48.4163      45.5346 H         7 GLY9       0.2719
    100 CA           20.0972      46.9353      46.8686 C.3       7 GLY9      -0.0252
    101 HA2          19.7565      46.8977      47.9041 H         7 GLY9       0.0698
    102 HA3          19.5157      46.2336      46.2737 H         7 GLY9       0.0698
    103 C            21.5614      46.5074      46.8311 C.2       7 GLY9       0.5973
    104 O            22.0785      45.9584      47.8007 O.2       7 GLY9      -0.5679
    105 N            22.2487      46.7582      45.7144 N.am      8 VAL10     -0.4157
    106 H            21.7916      47.2548      44.9555 H         8 VAL10      0.2719
    107 CA           23.6626      46.3975      45.5682 C.3       8 VAL10     -0.0875
    108 HA           23.8038      45.3998      45.9832 H         8 VAL10      0.0969
    109 CB           24.0716      46.3358      44.0889 C.3       8 VAL10      0.2985
    110 HB           23.9089      47.3087      43.6248 H         8 VAL10     -0.0297
    111 CG1          25.5443      45.9441      43.9208 C.3       8 VAL10     -0.3192
    112 HG11         25.7478      45.0119      44.4488 H         8 VAL10      0.0791
    113 HG12         25.7728      45.8105      42.8629 H         8 VAL10      0.0791
    114 HG13         26.1891      46.7253      44.3155 H         8 VAL10      0.0791
    115 CG2          23.2365      45.2784      43.3541 C.3       8 VAL10     -0.3192
    116 HG21         22.1755      45.5047      43.4254 H         8 VAL10      0.0791
    117 HG22         23.5050      45.2763      42.3002 H         8 VAL10      0.0791
    118 HG23         23.4225      44.2890      43.7712 H         8 VAL10      0.0791
    119 C            24.5637      47.3297      46.3759 C.2       8 VAL10      0.5973
    120 O            25.4960      46.8345      47.0062 O.2       8 VAL10     -0.5679
    121 N            24.2834      48.6392      46.4097 N.am      9 ALA11     -0.4157
    122 H            23.4831      48.9984      45.8990 H         9 ALA11      0.2719
    123 CA           25.0512      49.5896      47.2185 C.3       9 ALA11      0.0337
    124 HA           26.0874      49.5936      46.8797 H         9 ALA11      0.0823
    125 CB           24.4654      50.9967      47.0453 C.3       9 ALA11     -0.1825
    126 HB1          23.4237      51.0157      47.3714 H         9 ALA11      0.0603
    127 HB2          25.0346      51.7003      47.6494 H         9 ALA11      0.0603
    128 HB3          24.5171      51.3080      46.0045 H         9 ALA11      0.0603
    129 C            25.0459      49.2027      48.7020 C.2       9 ALA11      0.5973
    130 O            26.1073      49.1140      49.3237 O.2       9 ALA11     -0.5679
    131 N            23.8644      48.9153      49.2537 N.am     10 ASP12     -0.5163
    132 H            23.0076      49.0425      48.7199 H        10 ASP12      0.2936
    133 CA           23.7574      48.5409      50.6661 C.3      10 ASP12      0.0381
    134 HA           24.3455      49.2490      51.2547 H        10 ASP12      0.0880
    135 CB           22.3031      48.6434      51.1481 C.3      10 ASP12     -0.0303
    136 HB2          21.6658      48.0346      50.5038 H        10 ASP12     -0.0122
    137 HB3          22.2423      48.2413      52.1608 H        10 ASP12     -0.0122
    138 CG           21.7812      50.0879      51.1809 C.2      10 ASP12      0.7994
    139 OD1          22.5979      51.0399      51.2162 O.co2    10 ASP12     -0.8014
    140 OD2          20.5488      50.2730      51.1135 O.co2    10 ASP12     -0.8014
    141 C            24.3474      47.1554      50.9456 C.2      10 ASP12      0.5366
    142 O            24.9642      46.9445      51.9948 O.2      10 ASP12     -0.5819
    143 N            24.2381      46.2120      50.0028 N.am     11 TYR13     -0.4157
    144 H            23.7061      46.4198      49.1651 H        11 TYR13      0.2719
    145 CA           24.8719      44.8999      50.1492 C.3      11 TYR13     -0.0014
    146 HA           24.5534      44.4720      51.1006 H        11 TYR13      0.0876
    147 CB           24.3946      43.9692      49.0250 C.3      11 TYR13     -0.0152
    148 HB2          23.3121      44.0587      48.9439 H        11 TYR13      0.0295
    149 HB3          24.8222      44.2951      48.0761 H        11 TYR13      0.0295
    150 CG           24.7143      42.5020      49.2377 C.ar     11 TYR13     -0.0011
    151 CD1          26.0046      42.0164      48.9817 C.ar     11 TYR13     -0.1906
    152 HD1          26.7609      42.7016      48.6339 H        11 TYR13      0.1699
    153 CE1          26.3043      40.6567      49.1692 C.ar     11 TYR13     -0.2341
    154 HE1          27.2940      40.3009      48.9519 H        11 TYR13      0.1656
    155 CZ           25.3114      39.7746      49.6343 C.ar     11 TYR13      0.3226
    156 OH           25.6074      38.4563      49.7971 O.3      11 TYR13     -0.5579
    157 HH           26.0491      38.1267      49.0140 H        11 TYR13      0.3992
    158 CE2          24.0103      40.2537      49.8810 C.ar     11 TYR13     -0.2341
    159 HE2          23.2511      39.5734      50.2342 H        11 TYR13      0.1656
    160 CD2          23.7145      41.6154      49.6794 C.ar     11 TYR13     -0.1906
    161 HD2          22.7192      41.9851      49.8821 H        11 TYR13      0.1699
    162 C            26.4025      45.0295      50.1908 C.2      11 TYR13      0.5973
    163 O            27.0527      44.4574      51.0647 O.2      11 TYR13     -0.5679
    164 N            26.9902      45.8270      49.2935 N.am     12 LEU14     -0.4157
    165 H            26.4008      46.3185      48.6274 H        12 LEU14      0.2719
    166 CA           28.4362      46.0574      49.2369 C.3      12 LEU14     -0.0518
    167 HA           28.9402      45.1003      49.1084 H        12 LEU14      0.0922
    168 CB           28.7725      46.9932      48.0596 C.3      12 LEU14     -0.1102
    169 HB2          28.0741      47.8305      48.0728 H        12 LEU14      0.0457
    170 HB3          29.7738      47.4047      48.1963 H        12 LEU14      0.0457
    171 CG           28.7140      46.3102      46.6859 C.3      12 LEU14      0.3531
    172 HG           27.8178      45.6945      46.6119 H        12 LEU14     -0.0361
    173 CD1          28.6805      47.3624      45.5762 C.3      12 LEU14     -0.4121
    174 HD11         29.5675      47.9900      45.6338 H        12 LEU14      0.1000
    175 HD12         28.6506      46.8711      44.6046 H        12 LEU14      0.1000
    176 HD13         27.7947      47.9856      45.6942 H        12 LEU14      0.1000
    177 CD2          29.9366      45.4153      46.4637 C.3      12 LEU14     -0.4121
    178 HD21         30.0631      44.7244      47.2936 H        12 LEU14      0.1000
    179 HD22         29.8112      44.8498      45.5454 H        12 LEU14      0.1000
    180 HD23         30.8277      46.0283      46.3623 H        12 LEU14      0.1000
    181 C            28.9703      46.6669      50.5315 C.2      12 LEU14      0.5973
    182 O            29.9431      46.1579      51.0864 O.2      12 LEU14     -0.5679
    183 N            28.3403      47.7315      51.0313 N.am     13 GLN15     -0.4157
    184 H            27.5383      48.1203      50.5402 H        13 GLN15      0.2719
    185 CA           28.8448      48.4027      52.2337 C.3      13 GLN15     -0.0031
    186 HA           29.9149      48.5781      52.1093 H        13 GLN15      0.0850
    187 CB           28.1566      49.7598      52.4086 C.3      13 GLN15     -0.0036
    188 HB2          27.0710      49.6448      52.3796 H        13 GLN15      0.0171
    189 HB3          28.4351      50.1577      53.3861 H        13 GLN15      0.0171
    190 CG           28.6097      50.7650      51.3399 C.3      13 GLN15     -0.0645
    191 HG2          29.6802      50.6532      51.1723 H        13 GLN15      0.0352
    192 HG3          28.0977      50.5698      50.3987 H        13 GLN15      0.0352
    193 CD           28.3373      52.2022      51.7658 C.2      13 GLN15      0.6951
    194 OE1          27.2934      52.5416      52.2979 O.2      13 GLN15     -0.6086
    195 NE2          29.2532      53.1160      51.5323 N.am     13 GLN15     -0.9407
    196 HE21         29.0295      54.0541      51.8136 H        13 GLN15      0.4251
    197 HE22         30.1290      52.8986      51.0663 H        13 GLN15      0.4251
    198 C            28.7068      47.5499      53.5006 C.2      13 GLN15      0.5973
    199 O            29.4090      47.7994      54.4810 O.2      13 GLN15     -0.5679
    200 N            27.8265      46.5435      53.4715 N.am     14 THR16     -0.4157
    201 H            27.2429      46.4644      52.6492 H        14 THR16      0.2719
    202 CA           27.5690      45.6342      54.5946 C.3      14 THR16     -0.0389
    203 HA           27.7886      46.1481      55.5311 H        14 THR16      0.1007
    204 CB           26.0879      45.2304      54.6137 C.3      14 THR16      0.3654
    205 HB           25.8363      44.7088      53.6900 H        14 THR16      0.0043
    206 CG2          25.7388      44.3337      55.8005 C.3      14 THR16     -0.2438
    207 HG21         26.0588      44.8097      56.7280 H        14 THR16      0.0642
    208 HG22         24.6601      44.1815      55.8318 H        14 THR16      0.0642
    209 HG23         26.2221      43.3618      55.7032 H        14 THR16      0.0642
    210 OG1          25.2767      46.3752      54.7081 O.3      14 THR16     -0.6761
    211 HG1          25.1834      46.7449      53.8127 H        14 THR16      0.4102
    212 C            28.4265      44.3711      54.5530 C.2      14 THR16      0.5973
    213 O            29.0085      43.9848      55.5611 O.2      14 THR16     -0.5679
    214 N            28.4531      43.6878      53.4051 N.am     15 TYR17     -0.4157
    215 H            27.9689      44.0861      52.6069 H        15 TYR17      0.2719
    216 CA           29.0789      42.3709      53.2293 C.3      15 TYR17     -0.0014
    217 HA           29.1782      41.8788      54.1980 H        15 TYR17      0.0876
    218 CB           28.2009      41.5040      52.3146 C.3      15 TYR17     -0.0152
    219 HB2          27.9707      42.0533      51.4014 H        15 TYR17      0.0295
    220 HB3          28.7707      40.6288      52.0127 H        15 TYR17      0.0295
    221 CG           26.9211      40.9921      52.9278 C.ar     15 TYR17     -0.0011
    222 CD1          25.7612      41.7852      52.9312 C.ar     15 TYR17     -0.1906
    223 HD1          25.7824      42.7747      52.4982 H        15 TYR17      0.1699
    224 CE1          24.5680      41.2868      53.4827 C.ar     15 TYR17     -0.2341
    225 HE1          23.6819      41.9028      53.4926 H        15 TYR17      0.1656
    226 CZ           24.5319      39.9769      54.0021 C.ar     15 TYR17      0.3226
    227 OH           23.3839      39.4782      54.5259 O.3      15 TYR17     -0.5579
    228 HH           22.6749      40.1234      54.5039 H        15 TYR17      0.3992
    229 CE2          25.6922      39.1778      53.9890 C.ar     15 TYR17     -0.2341
    230 HE2          25.6475      38.1872      54.4144 H        15 TYR17      0.1656
    231 CD2          26.8895      39.6914      53.4633 C.ar     15 TYR17     -0.1906
    232 HD2          27.7912      39.1014      53.4998 H        15 TYR17      0.1699
    233 C            30.4748      42.4407      52.6105 C.2      15 TYR17      0.5973
    234 O            31.1552      41.4147      52.5446 O.2      15 TYR17     -0.5679
    235 N            30.8596      43.6013      52.0710 N.am     16 HIE18     -0.4157
    236 H            30.2587      44.4107      52.1839 H        16 HIE18      0.2719
    237 CA           32.1453      43.8201      51.3984 C.3      16 HIE18     -0.0581
    238 HA           32.1182      44.8210      50.9680 H        16 HIE18      0.1360
    239 CB           33.2748      43.8114      52.4371 C.3      16 HIE18     -0.0074
    240 HB2          33.3923      42.8019      52.8323 H        16 HIE18      0.0367
    241 HB3          34.2161      44.0841      51.9706 H        16 HIE18      0.0367
    242 CG           33.0190      44.7459      53.5891 C.2      16 HIE18      0.1868
    243 ND1          33.0777      44.3741      54.9288 N.2      16 HIE18     -0.5432
    244 CE1          32.6505      45.4365      55.6246 C.2      16 HIE18      0.1635
    245 HE1          32.5142      45.4506      56.6980 H        16 HIE18      0.1435
    246 NE2          32.3457      46.4515      54.7974 N.pl3    16 HIE18     -0.2795
    247 HE2          31.8643      47.3037      55.0637 H        16 HIE18      0.3339
    248 CD2          32.5746      46.0345      53.5072 C.2      16 HIE18     -0.2207
    249 HD2          32.3584      46.5846      52.6015 H        16 HIE18      0.1862
    250 C            32.3808      42.8763      50.2145 C.2      16 HIE18      0.5973
    251 O            33.5126      42.5320      49.8775 O.2      16 HIE18     -0.5679
    252 N            31.2899      42.4555      49.5655 N.am     17 LYS19     -0.3479
    253 H            30.3975      42.7816      49.9136 H        17 LYS19      0.2747
    254 CA           31.2794      41.6071      48.3699 C.3      17 LYS19     -0.2400
    255 HA           32.1264      41.8909      47.7438 H        17 LYS19      0.1426
    256 CB           31.4425      40.1244      48.7484 C.3      17 LYS19     -0.0094
    257 HB2          31.5089      39.5437      47.8267 H        17 LYS19      0.0362
    258 HB3          32.3862      40.0023      49.2838 H        17 LYS19      0.0362
    259 CG           30.3049      39.5455      49.6063 C.3      17 LYS19      0.0187
    260 HG2          30.3360      40.0329      50.5751 H        17 LYS19      0.0103
    261 HG3          29.3422      39.7327      49.1419 H        17 LYS19      0.0103
    262 CD           30.4775      38.0303      49.7836 C.3      17 LYS19     -0.0479
    263 HD2          29.9790      37.4957      48.9724 H        17 LYS19      0.0621
    264 HD3          31.5430      37.7998      49.7222 H        17 LYS19      0.0621
    265 CE           30.0102      37.5441      51.1624 C.3      17 LYS19     -0.0143
    266 HE2          30.7140      36.7767      51.4967 H        17 LYS19      0.1135
    267 HE3          30.0782      38.3771      51.8707 H        17 LYS19      0.1135
    268 NZ           28.6407      36.9719      51.1482 N.4      17 LYS19     -0.3854
    269 HZ1          28.5790      36.2076      50.4892 H        17 LYS19      0.3400
    270 HZ2          28.3846      36.6273      52.0625 H        17 LYS19      0.3400
    271 HZ3          27.9625      37.6814      50.8866 H        17 LYS19      0.3400
    272 C            30.0094      41.8237      47.5608 C.2      17 LYS19      0.7341
    273 O            29.0187      42.3057      48.0969 O.2      17 LYS19     -0.5894
    274 N            30.0214      41.4233      46.2937 N.am     18 LEU20     -0.4157
    275 H            30.8352      40.9508      45.9382 H        18 LEU20      0.2719
    276 CA           28.7954      41.3998      45.5009 C.3      18 LEU20     -0.0518
    277 HA           28.2621      42.3307      45.6847 H        18 LEU20      0.0922
    278 CB           29.1213      41.2972      44.0010 C.3      18 LEU20     -0.1102
    279 HB2          29.8370      40.4861      43.8578 H        18 LEU20      0.0457
    280 HB3          28.2179      41.0247      43.4554 H        18 LEU20      0.0457
    281 CG           29.6798      42.5899      43.3843 C.3      18 LEU20      0.3531
    282 HG           30.4961      42.9624      44.0024 H        18 LEU20     -0.0361
    283 CD1          30.2307      42.3007      41.9912 C.3      18 LEU20     -0.4121
    284 HD11         29.4312      41.9345      41.3461 H        18 LEU20      0.1000
    285 HD12         30.6366      43.2119      41.5600 H        18 LEU20      0.1000
    286 HD13         31.0134      41.5437      42.0472 H        18 LEU20      0.1000
    287 CD2          28.6167      43.6845      43.2516 C.3      18 LEU20     -0.4121
    288 HD21         28.1905      43.9314      44.2210 H        18 LEU20      0.1000
    289 HD22         29.0647      44.5846      42.8299 H        18 LEU20      0.1000
    290 HD23         27.8159      43.3446      42.5919 H        18 LEU20      0.1000
    291 C            27.8871      40.2405      45.9453 C.2      18 LEU20      0.5973
    292 O            28.3813      39.2206      46.4404 O.2      18 LEU20     -0.5679
    293 N            26.5623      40.3651      45.7646 N.am     19 PRO21     -0.2548
    294 CD           25.8506      41.5745      45.3755 C.3      19 PRO21      0.0192
    295 HD2          26.1739      41.9108      44.3896 H        19 PRO21      0.0391
    296 HD3          26.0213      42.3619      46.1112 H        19 PRO21      0.0391
    297 CG           24.3674      41.2226      45.3387 C.3      19 PRO21      0.0189
    298 HG2          23.9918      41.2949      44.3190 H        19 PRO21      0.0213
    299 HG3          23.8038      41.8927      45.9895 H        19 PRO21      0.0213
    300 CB           24.2518      39.7801      45.8278 C.3      19 PRO21     -0.0070
    301 HB2          23.6333      39.1823      45.1663 H        19 PRO21      0.0253
    302 HB3          23.8036      39.7786      46.8216 H        19 PRO21      0.0253
    303 CA           25.6708      39.2276      45.9295 C.3      19 PRO21     -0.0266
    304 HA           25.8065      38.8186      46.9289 H        19 PRO21      0.0641
    305 C            25.9637      38.1011      44.9224 C.2      19 PRO21      0.5896
    306 O            26.6264      38.3015      43.9057 O.2      19 PRO21     -0.5748
    307 N            25.4503      36.9031      45.2176 N.am     20 ASP22     -0.5163
    308 H            24.8457      36.8240      46.0200 H        20 ASP22      0.2936
    309 CA           25.7360      35.6463      44.5032 C.3      20 ASP22      0.0381
    310 HA           26.8173      35.5061      44.4877 H        20 ASP22      0.0880
    311 CB           25.1152      34.4812      45.2957 C.3      20 ASP22     -0.0303
    312 HB2          25.4750      33.5427      44.8714 H        20 ASP22     -0.0122
    313 HB3          25.4750      34.5288      46.3257 H        20 ASP22     -0.0122
    314 CG           23.5762      34.4545      45.2868 C.2      20 ASP22      0.7994
    315 OD1          22.9681      34.5947      44.2007 O.co2    20 ASP22     -0.8014
    316 OD2          23.0094      34.3148      46.3889 O.co2    20 ASP22     -0.8014
    317 C            25.2696      35.5853      43.0347 C.2      20 ASP22      0.5366
    318 O            25.6340      34.6636      42.2914 O.2      20 ASP22     -0.5819
    319 N            24.4436      36.5343      42.5948 N.am     21 ASN23     -0.4157
    320 H            24.1052      37.2228      43.2548 H        21 ASN23      0.2719
    321 CA           23.9705      36.5937      41.2192 C.3      21 ASN23      0.0143
    322 HA           23.8434      35.5753      40.8557 H        21 ASN23      0.1048
    323 CB           22.5934      37.2633      41.1604 C.3      21 ASN23     -0.2041
    324 HB2          22.2522      37.3091      40.1273 H        21 ASN23      0.0797
    325 HB3          21.8863      36.6524      41.7207 H        21 ASN23      0.0797
    326 CG           22.5897      38.6516      41.7616 C.2      21 ASN23      0.7130
    327 OD1          22.6984      38.8154      42.9613 O.2      21 ASN23     -0.5931
    328 ND2          22.3929      39.6802      40.9798 N.am     21 ASN23     -0.9191
    329 HD21         22.4212      40.5942      41.4154 H        21 ASN23      0.4196
    330 HD22         22.4497      39.5637      39.9824 H        21 ASN23      0.4196
    331 C            24.9806      37.2667      40.2836 C.2      21 ASN23      0.5973
    332 O            24.6886      37.3948      39.0999 O.2      21 ASN23     -0.5679
    333 N            26.1361      37.7089      40.7743 N.am     22 TYR24     -0.4157
    334 H            26.3399      37.5866      41.7589 H        22 TYR24      0.2719
    335 CA           27.1742      38.3025      39.9396 C.3      22 TYR24     -0.0014
    336 HA           26.7222      38.6559      39.0165 H        22 TYR24      0.0876
    337 CB           27.7544      39.5333      40.6341 C.3      22 TYR24     -0.0152
    338 HB2          27.9935      39.2960      41.6718 H        22 TYR24      0.0295
    339 HB3          28.6848      39.8135      40.1369 H        22 TYR24      0.0295
    340 CG           26.8056      40.7121      40.5662 C.ar     22 TYR24     -0.0011
    341 CD1          26.7811      41.4934      39.3984 C.ar     22 TYR24     -0.1906
    342 HD1          27.4425      41.2482      38.5833 H        22 TYR24      0.1699
    343 CE1          25.8913      42.5717      39.2783 C.ar     22 TYR24     -0.2341
    344 HE1          25.8918      43.1661      38.3765 H        22 TYR24      0.1656
    345 CZ           24.9970      42.8574      40.3277 C.ar     22 TYR24      0.3226
    346 OH           24.1210      43.8843      40.2056 O.3      22 TYR24     -0.5579
    347 HH           24.3146      44.4015      39.3996 H        22 TYR24      0.3992
    348 CE2          25.0032      42.0657      41.4939 C.ar     22 TYR24     -0.2341
    349 HE2          24.2972      42.2901      42.2778 H        22 TYR24      0.1656
    350 CD2          25.9095      40.9916      41.6148 C.ar     22 TYR24     -0.1906
    351 HD2          25.9026      40.3635      42.4956 H        22 TYR24      0.1699
    352 C            28.2577      37.2987      39.5509 C.2      22 TYR24      0.5973
    353 O            28.7171      36.5149      40.3767 O.2      22 TYR24     -0.5679
    354 N            28.6827      37.3704      38.2905 N.am     23 ILE25     -0.4157
    355 H            28.2479      38.0522      37.6780 H        23 ILE25      0.2719
    356 CA           29.8531      36.6662      37.7546 C.3      23 ILE25     -0.0597
    357 HA           30.4513      36.2760      38.5814 H        23 ILE25      0.0869
    358 CB           29.4450      35.4728      36.8636 C.3      23 ILE25      0.1303
    359 HB           30.3625      35.0250      36.4800 H        23 ILE25      0.0187
    360 CG2          28.7401      34.3985      37.7096 C.3      23 ILE25     -0.3204
    361 HG21         27.7566      34.7510      38.0145 H        23 ILE25      0.0882
    362 HG22         28.6474      33.4734      37.1425 H        23 ILE25      0.0882
    363 HG23         29.3393      34.1922      38.5990 H        23 ILE25      0.0882
    364 CG1          28.5941      35.9192      35.6512 C.3      23 ILE25     -0.0430
    365 HG12         27.6822      36.4062      35.9935 H        23 ILE25      0.0236
    366 HG13         29.1614      36.6415      35.0648 H        23 ILE25      0.0236
    367 CD1          28.2149      34.7683      34.7147 C.3      23 ILE25     -0.0660
    368 HD11         27.5273      34.0840      35.2089 H        23 ILE25      0.0186
    369 HD12         27.7237      35.1697      33.8292 H        23 ILE25      0.0186
    370 HD13         29.1117      34.2277      34.4117 H        23 ILE25      0.0186
    371 C            30.7359      37.6562      36.9983 C.2      23 ILE25      0.5973
    372 O            30.2469      38.6415      36.4392 O.2      23 ILE25     -0.5679
    373 N            32.0392      37.4133      36.9610 N.am     24 THR26     -0.4157
    374 H            32.3829      36.5652      37.4137 H        24 THR26      0.2719
    375 CA           32.9670      38.2799      36.2160 C.3      24 THR26     -0.0389
    376 HA           32.7352      39.3204      36.4445 H        24 THR26      0.1007
    377 CB           34.4226      38.0372      36.6167 C.3      24 THR26      0.3654
    378 HB           35.0531      38.7504      36.0895 H        24 THR26      0.0043
    379 CG2          34.6568      38.1960      38.1165 C.3      24 THR26     -0.2438
    380 HG21         34.1278      37.4230      38.6736 H        24 THR26      0.0642
    381 HG22         35.7240      38.1150      38.3213 H        24 THR26      0.0642
    382 HG23         34.3060      39.1775      38.4386 H        24 THR26      0.0642
    383 OG1          34.8052      36.7385      36.2337 O.3      24 THR26     -0.6761
    384 HG1          34.3542      36.1376      36.8501 H        24 THR26      0.4102
    385 C            32.8176      38.0893      34.7070 C.2      24 THR26      0.5973
    386 O            32.2634      37.0883      34.2393 O.2      24 THR26     -0.5679
    387 N            33.3512      39.0232      33.9021 N.am     25 LYS27     -0.3479
    388 H            33.7873      39.8495      34.3138 H        25 LYS27      0.2747
    389 CA           33.3454      38.8562      32.4368 C.3      25 LYS27     -0.2400
    390 HA           32.3129      38.7516      32.1005 H        25 LYS27      0.1426
    391 CB           33.9867      40.0633      31.7371 C.3      25 LYS27     -0.0094
    392 HB2          34.9012      40.3473      32.2614 H        25 LYS27      0.0362
    393 HB3          34.2511      39.7741      30.7179 H        25 LYS27      0.0362
    394 CG           33.0220      41.2533      31.6571 C.3      25 LYS27      0.0187
    395 HG2          32.0961      40.9181      31.1868 H        25 LYS27      0.0103
    396 HG3          32.7876      41.5995      32.6610 H        25 LYS27      0.0103
    397 CD           33.5808      42.4194      30.8277 C.3      25 LYS27     -0.0479
    398 HD2          33.8644      42.0434      29.8428 H        25 LYS27      0.0621
    399 HD3          32.7867      43.1535      30.6882 H        25 LYS27      0.0621
    400 CE           34.7980      43.1154      31.4589 C.3      25 LYS27     -0.0143
    401 HE2          35.5730      42.3641      31.6451 H        25 LYS27      0.1135
    402 HE3          35.1998      43.8395      30.7450 H        25 LYS27      0.1135
    403 NZ           34.4709      43.8077      32.7341 N.4      25 LYS27     -0.3854
    404 HZ1          34.1939      43.1049      33.4330 H        25 LYS27      0.3400
    405 HZ2          35.2850      44.2714      33.1184 H        25 LYS27      0.3400
    406 HZ3          33.7402      44.4992      32.6509 H        25 LYS27      0.3400
    407 C            34.0393      37.5645      31.9994 C.2      25 LYS27      0.7341
    408 O            33.5376      36.9057      31.0921 O.2      25 LYS27     -0.5894
    409 N            35.1542      37.2030      32.6380 N.am     26 SER28     -0.4157
    410 H            35.4657      37.7744      33.4103 H        26 SER28      0.2719
    411 CA           35.9068      35.9834      32.2973 C.3      26 SER28     -0.0249
    412 HA           36.1575      35.9957      31.2352 H        26 SER28      0.0843
    413 CB           37.2114      35.9493      33.0981 C.3      26 SER28      0.2117
    414 HB2          37.7957      36.8440      32.8783 H        26 SER28      0.0352
    415 HB3          36.9801      35.9319      34.1651 H        26 SER28      0.0352
    416 OG           37.9723      34.8068      32.7690 O.3      26 SER28     -0.6546
    417 HG           38.2375      34.3625      33.5799 H        26 SER28      0.4275
    418 C            35.0921      34.7156      32.5702 C.2      26 SER28      0.5973
    419 O            35.0348      33.8047      31.7463 O.2      26 SER28     -0.5679
    420 N            34.3857      34.6901      33.7019 N.am     27 GLU29     -0.5163
    421 H            34.4447      35.4703      34.3435 H        27 GLU29      0.2936
    422 CA           33.4971      33.5842      34.0630 C.3      27 GLU29      0.0397
    423 HA           34.0483      32.6433      34.0251 H        27 GLU29      0.1105
    424 CB           32.9785      33.7988      35.4869 C.3      27 GLU29      0.0560
    425 HB2          32.5823      34.8105      35.5671 H        27 GLU29     -0.0173
    426 HB3          32.1703      33.0929      35.6856 H        27 GLU29     -0.0173
    427 CG           34.0852      33.5730      36.5215 C.3      27 GLU29      0.0136
    428 HG2          34.3867      32.5239      36.4759 H        27 GLU29     -0.0425
    429 HG3          34.9596      34.1764      36.2790 H        27 GLU29     -0.0425
    430 CD           33.6131      33.9170      37.9350 C.2      27 GLU29      0.8054
    431 OE1          32.8965      34.9386      38.0833 O.co2    27 GLU29     -0.8188
    432 OE2          34.0232      33.1891      38.8586 O.co2    27 GLU29     -0.8188
    433 C            32.3205      33.4534      33.0919 C.2      27 GLU29      0.5366
    434 O            32.0092      32.3502      32.6412 O.2      27 GLU29     -0.5819
    435 N            31.6983      34.5747      32.7113 N.am     28 ALA30     -0.4157
    436 H            31.9764      35.4531      33.1371 H        28 ALA30      0.2719
    437 CA           30.6178      34.5766      31.7290 C.3      28 ALA30      0.0337
    438 HA           29.8324      33.9006      32.0709 H        28 ALA30      0.0823
    439 CB           30.0408      35.9929      31.6392 C.3      28 ALA30     -0.1825
    440 HB1          30.8027      36.6905      31.2915 H        28 ALA30      0.0603
    441 HB2          29.2002      36.0013      30.9469 H        28 ALA30      0.0603
    442 HB3          29.6944      36.3091      32.6228 H        28 ALA30      0.0603
    443 C            31.0916      34.0770      30.3563 C.2      28 ALA30      0.5973
    444 O            30.4183      33.2591      29.7256 O.2      28 ALA30     -0.5679
    445 N            32.2560      34.5434      29.8886 N.am     29 GLN31     -0.4157
    446 H            32.7909      35.1923      30.4576 H        29 GLN31      0.2719
    447 CA           32.8276      34.0824      28.6208 C.3      29 GLN31     -0.0031
    448 HA           32.1245      34.2875      27.8115 H        29 GLN31      0.0850
    449 CB           34.1468      34.8086      28.3295 C.3      29 GLN31     -0.0036
    450 HB2          34.7688      34.7840      29.2253 H        29 GLN31      0.0171
    451 HB3          34.6770      34.2818      27.5344 H        29 GLN31      0.0171
    452 CG           33.9381      36.2587      27.8780 C.3      29 GLN31     -0.0645
    453 HG2          33.4468      36.2527      26.9046 H        29 GLN31      0.0352
    454 HG3          33.2933      36.7830      28.5776 H        29 GLN31      0.0352
    455 CD           35.2533      37.0251      27.7834 C.2      29 GLN31      0.6951
    456 OE1          36.1754      36.8761      28.5648 O.2      29 GLN31     -0.6086
    457 NE2          35.4011      37.9064      26.8168 N.am     29 GLN31     -0.9407
    458 HE21         36.3218      38.3033      26.7522 H        29 GLN31      0.4251
    459 HE22         34.7276      37.9652      26.0786 H        29 GLN31      0.4251
    460 C            33.0688      32.5717      28.6338 C.2      29 GLN31      0.5973
    461 O            32.7150      31.9005      27.6654 O.2      29 GLN31     -0.5679
    462 N            33.6128      32.0224      29.7250 N.am     30 ALA32     -0.4157
    463 H            33.9067      32.6167      30.4950 H        30 ALA32      0.2719
    464 CA           33.8648      30.5842      29.8059 C.3      30 ALA32      0.0337
    465 HA           34.4543      30.2907      28.9360 H        30 ALA32      0.0823
    466 CB           34.6917      30.2852      31.0583 C.3      30 ALA32     -0.1825
    467 HB1          34.1273      30.5628      31.9500 H        30 ALA32      0.0603
    468 HB2          34.9246      29.2208      31.0982 H        30 ALA32      0.0603
    469 HB3          35.6211      30.8557      31.0339 H        30 ALA32      0.0603
    470 C            32.5693      29.7537      29.7648 C.2      30 ALA32      0.5973
    471 O            32.5700      28.6569      29.2093 O.2      30 ALA32     -0.5679
    472 N            31.4645      30.2770      30.3108 N.am     31 LEU33     -0.4157
    473 H            31.5462      31.1642      30.7970 H        31 LEU33      0.2719
    474 CA           30.1404      29.6412      30.2495 C.3      31 LEU33     -0.0518
    475 HA           30.2606      28.5771      30.4484 H        31 LEU33      0.0922
    476 CB           29.2329      30.2566      31.3326 C.3      31 LEU33     -0.1102
    477 HB2          29.3179      31.3424      31.2797 H        31 LEU33      0.0457
    478 HB3          28.1908      30.0007      31.1311 H        31 LEU33      0.0457
    479 CG           29.5835      29.7851      32.7534 C.3      31 LEU33      0.3531
    480 HG           30.6642      29.8085      32.8934 H        31 LEU33     -0.0361
    481 CD1          28.9558      30.7049      33.8019 C.3      31 LEU33     -0.4121
    482 HD11         27.8722      30.7149      33.6859 H        31 LEU33      0.1000
    483 HD12         29.2187      30.3551      34.7994 H        31 LEU33      0.1000
    484 HD13         29.3466      31.7150      33.6739 H        31 LEU33      0.1000
    485 CD2          29.0885      28.3561      33.0013 C.3      31 LEU33     -0.4121
    486 HD21         29.5648      27.6669      32.3060 H        31 LEU33      0.1000
    487 HD22         29.3409      28.0538      34.0165 H        31 LEU33      0.1000
    488 HD23         28.0072      28.3111      32.8673 H        31 LEU33      0.1000
    489 C            29.4664      29.7259      28.8703 C.2      31 LEU33      0.5973
    490 O            28.4453      29.0778      28.6499 O.2      31 LEU33     -0.5679
    491 N            30.0157      30.4998      27.9306 N.am     32 GLY34     -0.4157
    492 H            30.8970      30.9524      28.1449 H        32 GLY34      0.2719
    493 CA           29.4743      30.6456      26.5782 C.3      32 GLY34     -0.0252
    494 HA2          30.2972      30.5185      25.8760 H        32 GLY34      0.0698
    495 HA3          28.7384      29.8667      26.3772 H        32 GLY34      0.0698
    496 C            28.8240      31.9971      26.2842 C.2      32 GLY34      0.5973
    497 O            28.1437      32.1379      25.2604 O.2      32 GLY34     -0.5679
    498 N            29.0098      33.0050      27.1429 N.am     33 TRP35     -0.4157
    499 H            29.5503      32.8474      27.9887 H        33 TRP35      0.2719
    500 CA           28.5516      34.3566      26.8331 C.3      33 TRP35     -0.0275
    501 HA           27.4937      34.3028      26.5752 H        33 TRP35      0.1123
    502 CB           28.6792      35.2958      28.0276 C.3      33 TRP35     -0.0050
    503 HB2          28.0529      34.9288      28.8420 H        33 TRP35      0.0339
    504 HB3          29.7151      35.2822      28.3566 H        33 TRP35      0.0339
    505 CG           28.3258      36.7234      27.7432 C.2      33 TRP35     -0.1415
    506 CD1          27.1646      37.1775      27.2198 C.2      33 TRP35     -0.1638
    507 HD1          26.3257      36.5441      26.9521 H        33 TRP35      0.2062
    508 NE1          27.2050      38.5540      27.1150 N.pl3    33 TRP35     -0.3418
    509 HE1          26.4156      39.1015      26.8063 H        33 TRP35      0.3412
    510 CE2          28.4146      39.0511      27.5499 C.ar     33 TRP35      0.1380
    511 CZ2          28.9416      40.3465      27.6363 C.ar     33 TRP35     -0.2601
    512 HZ2          28.3588      41.1878      27.2994 H        33 TRP35      0.1572
    513 CH2          30.2415      40.5160      28.1444 C.ar     33 TRP35     -0.1134
    514 HH2          30.6759      41.5027      28.2111 H        33 TRP35      0.1417
    515 CZ3          30.9899      39.3987      28.5598 C.ar     33 TRP35     -0.1972
    516 HZ3          31.9899      39.5280      28.9519 H        33 TRP35      0.1447
    517 CE3          30.4503      38.1040      28.4669 C.ar     33 TRP35     -0.2387
    518 HE3          31.0285      37.2496      28.7918 H        33 TRP35      0.1700
    519 CD2          29.1512      37.9005      27.9602 C.ar     33 TRP35      0.1243
    520 C            29.3122      34.9217      25.6361 C.2      33 TRP35      0.5973
    521 O            30.5401      35.0061      25.6200 O.2      33 TRP35     -0.5679
    522 N            28.5526      35.3761      24.6474 N.am     34 VAL36     -0.4157
    523 H            27.5450      35.2936      24.7563 H        34 VAL36      0.2719
    524 CA           29.0561      36.0426      23.4550 C.3      34 VAL36     -0.0875
    525 HA           30.1352      36.1806      23.5330 H        34 VAL36      0.0969
    526 CB           28.7783      35.2008      22.2010 C.3      34 VAL36      0.2985
    527 HB           27.7054      35.0352      22.1072 H        34 VAL36     -0.0297
    528 CG1          29.2719      35.9280      20.9429 C.3      34 VAL36     -0.3192
    529 HG11         30.3356      36.1510      21.0368 H        34 VAL36      0.0791
    530 HG12         29.1220      35.2965      20.0681 H        34 VAL36      0.0791
    531 HG13         28.7185      36.8543      20.7948 H        34 VAL36      0.0791
    532 CG2          29.4671      33.8334      22.2831 C.3      34 VAL36     -0.3192
    533 HG21         29.0502      33.2512      23.1039 H        34 VAL36      0.0791
    534 HG22         29.3171      33.2768      21.3602 H        34 VAL36      0.0791
    535 HG23         30.5368      33.9615      22.4565 H        34 VAL36      0.0791
    536 C            28.3908      37.4040      23.3960 C.2      34 VAL36      0.5973
    537 O            27.2058      37.5054      23.0787 O.2      34 VAL36     -0.5679
    538 N            29.1512      38.4595      23.6895 N.am     35 ALA37     -0.4157
    539 H            30.0975      38.2895      23.9928 H        35 ALA37      0.2719
    540 CA           28.6019      39.8069      23.8437 C.3      35 ALA37      0.0337
    541 HA           27.9456      39.8098      24.7138 H        35 ALA37      0.0823
    542 CB           29.7463      40.7908      24.1036 C.3      35 ALA37     -0.1825
    543 HB1          30.4282      40.8101      23.2517 H        35 ALA37      0.0603
    544 HB2          29.3399      41.7915      24.2563 H        35 ALA37      0.0603
    545 HB3          30.2969      40.4924      24.9966 H        35 ALA37      0.0603
    546 C            27.7555      40.2518      22.6420 C.2      35 ALA37      0.5973
    547 O            26.6512      40.7585      22.8295 O.2      35 ALA37     -0.5679
    548 N            28.2324      40.0066      21.4163 N.am     36 SER38     -0.4157
    549 H            29.1781      39.6707      21.3189 H        36 SER38      0.2719
    550 CA           27.5226      40.4073      20.1947 C.3      36 SER38     -0.0249
    551 HA           27.2548      41.4612      20.2814 H        36 SER38      0.0843
    552 CB           28.4206      40.2670      18.9625 C.3      36 SER38      0.2117
    553 HB2          28.7255      39.2270      18.8356 H        36 SER38      0.0352
    554 HB3          27.8650      40.5840      18.0780 H        36 SER38      0.0352
    555 OG           29.5616      41.0865      19.1043 O.3      36 SER38     -0.6546
    556 HG           29.8261      41.4151      18.2379 H        36 SER38      0.4275
    557 C            26.2218      39.6442      19.9441 C.2      36 SER38      0.5973
    558 O            25.4402      40.0658      19.1022 O.2      36 SER38     -0.5679
    559 N            25.9680      38.5306      20.6427 N.am     37 LYS39     -0.3479
    560 H            26.6280      38.2568      21.3608 H        37 LYS39      0.2747
    561 CA           24.7053      37.7821      20.5599 C.3      37 LYS39     -0.2400
    562 HA           24.1899      38.0280      19.6285 H        37 LYS39      0.1426
    563 CB           24.9874      36.2754      20.5768 C.3      37 LYS39     -0.0094
    564 HB2          25.5789      36.0323      21.4610 H        37 LYS39      0.0362
    565 HB3          24.0357      35.7466      20.6592 H        37 LYS39      0.0362
    566 CG           25.7004      35.7666      19.3175 C.3      37 LYS39      0.0187
    567 HG2          25.0666      35.9563      18.4498 H        37 LYS39      0.0103
    568 HG3          26.6593      36.2689      19.1850 H        37 LYS39      0.0103
    569 CD           25.9228      34.2589      19.4822 C.3      37 LYS39     -0.0479
    570 HD2          26.7159      34.0783      20.2087 H        37 LYS39      0.0621
    571 HD3          25.0003      33.8179      19.8669 H        37 LYS39      0.0621
    572 CE           26.2623      33.5760      18.1583 C.3      37 LYS39     -0.0143
    573 HE2          25.5949      33.9693      17.3841 H        37 LYS39      0.1135
    574 HE3          27.2907      33.8261      17.8784 H        37 LYS39      0.1135
    575 NZ           26.0808      32.1065      18.2748 N.4      37 LYS39     -0.3854
    576 HZ1          25.1205      31.8876      18.5135 H        37 LYS39      0.3400
    577 HZ2          26.3047      31.6488      17.4006 H        37 LYS39      0.3400
    578 HZ3          26.6813      31.7286      18.9967 H        37 LYS39      0.3400
    579 C            23.7151      38.1324      21.6722 C.2      37 LYS39      0.7341
    580 O            22.6074      37.6143      21.6451 O.2      37 LYS39     -0.5894
    581 N            24.0993      38.9412      22.6645 N.am     38 GLY40     -0.4157
    582 H            25.0012      39.3951      22.6054 H        38 GLY40      0.2719
    583 CA           23.1839      39.3201      23.7481 C.3      38 GLY40     -0.0252
    584 HA2          23.7056      39.9808      24.4376 H        38 GLY40      0.0698
    585 HA3          22.3398      39.8663      23.3239 H        38 GLY40      0.0698
    586 C            22.6265      38.1321      24.5477 C.2      38 GLY40      0.5973
    587 O            21.4911      38.1926      25.0058 O.2      38 GLY40     -0.5679
    588 N            23.4004      37.0501      24.6943 N.am     39 ASN41     -0.4157
    589 H            24.3341      37.0726      24.3133 H        39 ASN41      0.2719
    590 CA           22.9110      35.7485      25.1709 C.3      39 ASN41      0.0143
    591 HA           21.8222      35.7252      25.0575 H        39 ASN41      0.1048
    592 CB           23.4738      34.6377      24.2602 C.3      39 ASN41     -0.2041
    593 HB2          22.9190      33.7210      24.4673 H        39 ASN41      0.0797
    594 HB3          23.2986      34.8961      23.2175 H        39 ASN41      0.0797
    595 CG           24.9557      34.3653      24.4694 C.2      39 ASN41      0.7130
    596 OD1          25.7033      35.1815      24.9879 O.2      39 ASN41     -0.5931
    597 ND2          25.4396      33.2176      24.0525 N.am     39 ASN41     -0.9191
    598 HD21         26.3676      32.9661      24.3812 H        39 ASN41      0.4196
    599 HD22         24.7903      32.4915      23.8057 H        39 ASN41      0.4196
    600 C            23.1833      35.4466      26.6579 C.2      39 ASN41      0.5973
    601 O            23.1068      34.2855      27.0530 O.2      39 ASN41     -0.5679
    602 N            23.5421      36.4324      27.4920 N.am     40 LEU42     -0.4157
    603 H            23.5101      37.3863      27.1694 H        40 LEU42      0.2719
    604 CA           23.9614      36.1398      28.8710 C.3      40 LEU42     -0.0518
    605 HA           24.8337      35.4887      28.8152 H        40 LEU42      0.0922
    606 CB           24.3657      37.4349      29.5957 C.3      40 LEU42     -0.1102
    607 HB2          25.1387      37.9420      29.0215 H        40 LEU42      0.0457
    608 HB3          23.5011      38.0870      29.6388 H        40 LEU42      0.0457
    609 CG           24.8727      37.2194      31.0360 C.3      40 LEU42      0.3531
    610 HG           24.1207      36.7044      31.6323 H        40 LEU42     -0.0361
    611 CD1          26.1692      36.4064      31.0419 C.3      40 LEU42     -0.4121
    612 HD11         26.9075      36.8645      30.3856 H        40 LEU42      0.1000
    613 HD12         26.5651      36.3588      32.0552 H        40 LEU42      0.1000
    614 HD13         25.9715      35.3849      30.7179 H        40 LEU42      0.1000
    615 CD2          25.1506      38.5716      31.6929 C.3      40 LEU42     -0.4121
    616 HD21         24.2252      39.1438      31.7502 H        40 LEU42      0.1000
    617 HD22         25.5181      38.4159      32.7078 H        40 LEU42      0.1000
    618 HD23         25.8858      39.1212      31.1089 H        40 LEU42      0.1000
    619 C            22.8897      35.3736      29.6619 C.2      40 LEU42      0.5973
    620 O            23.2132      34.4105      30.3507 O.2      40 LEU42     -0.5679
    621 N            21.6217      35.7718      29.5449 N.am     41 ALA43     -0.4157
    622 H            21.4105      36.5699      28.9698 H        41 ALA43      0.2719
    623 CA           20.5387      35.1248      30.2848 C.3      41 ALA43      0.0337
    624 HA           20.8340      35.0671      31.3338 H        41 ALA43      0.0823
    625 CB           19.2847      35.9959      30.1972 C.3      41 ALA43     -0.1825
    626 HB1          18.9771      36.1069      29.1568 H        41 ALA43      0.0603
    627 HB2          18.4766      35.5260      30.7592 H        41 ALA43      0.0603
    628 HB3          19.4928      36.9707      30.6356 H        41 ALA43      0.0603
    629 C            20.2540      33.6794      29.8382 C.2      41 ALA43      0.5973
    630 O            19.7158      32.9132      30.6346 O.2      41 ALA43     -0.5679
    631 N            20.6433      33.2937      28.6198 N.am     42 ASP44     -0.5163
    632 H            21.1141      33.9538      28.0197 H        42 ASP44      0.2936
    633 CA           20.4901      31.9176      28.1342 C.3      42 ASP44      0.0381
    634 HA           19.5187      31.5284      28.4459 H        42 ASP44      0.0880
    635 CB           20.5541      31.8863      26.6003 C.3      42 ASP44     -0.0303
    636 HB2          21.5264      32.2602      26.2742 H        42 ASP44     -0.0122
    637 HB3          20.4740      30.8492      26.2704 H        42 ASP44     -0.0122
    638 CG           19.4467      32.6855      25.9169 C.2      42 ASP44      0.7994
    639 OD1          18.3119      32.6805      26.4394 O.co2    42 ASP44     -0.8014
    640 OD2          19.7544      33.2832      24.8598 O.co2    42 ASP44     -0.8014
    641 C            21.5718      30.9833      28.6829 C.2      42 ASP44      0.5366
    642 O            21.3083      29.8134      28.9573 O.2      42 ASP44     -0.5819
    643 N            22.8038      31.4846      28.8201 N.am     43 VAL45     -0.4157
    644 H            22.9448      32.4578      28.5811 H        43 VAL45      0.2719
    645 CA           23.9710      30.6594      29.1884 C.3      43 VAL45     -0.0875
    646 HA           23.7496      29.6180      28.9543 H        43 VAL45      0.0969
    647 CB           25.2123      31.0470      28.3709 C.3      43 VAL45      0.2985
    648 HB           25.9886      30.3087      28.5670 H        43 VAL45     -0.0297
    649 CG1          24.9195      31.0186      26.8650 C.3      43 VAL45     -0.3192
    650 HG11         24.2338      31.8204      26.5924 H        43 VAL45      0.0791
    651 HG12         25.8505      31.1363      26.3138 H        43 VAL45      0.0791
    652 HG13         24.4744      30.0585      26.6027 H        43 VAL45      0.0791
    653 CG2          25.7714      32.4225      28.7523 C.3      43 VAL45     -0.3192
    654 HG21         26.1596      32.4060      29.7701 H        43 VAL45      0.0791
    655 HG22         26.5864      32.6734      28.0843 H        43 VAL45      0.0791
    656 HG23         24.9971      33.1818      28.6674 H        43 VAL45      0.0791
    657 C            24.2900      30.7016      30.6784 C.2      43 VAL45      0.5973
    658 O            24.9434      29.8065      31.2086 O.2      43 VAL45     -0.5679
    659 N            23.8418      31.7507      31.3653 N.am     44 ALA46     -0.4157
    660 H            23.3591      32.4770      30.8483 H        44 ALA46      0.2719
    661 CA           24.0292      31.9533      32.7950 C.3      44 ALA46      0.0337
    662 HA           24.2223      30.9921      33.2727 H        44 ALA46      0.0823
    663 CB           25.2621      32.8378      33.0095 C.3      44 ALA46     -0.1825
    664 HB1          25.0982      33.8188      32.5610 H        44 ALA46      0.0603
    665 HB2          25.4472      32.9557      34.0757 H        44 ALA46      0.0603
    666 HB3          26.1355      32.3741      32.5481 H        44 ALA46      0.0603
    667 C            22.7405      32.5293      33.4069 C.2      44 ALA46      0.5973
    668 O            22.6999      33.6993      33.8064 O.2      44 ALA46     -0.5679
    669 N            21.6671      31.7186      33.4770 N.am     45 PRO47     -0.2548
    670 CD           21.6151      30.3130      33.0915 C.3      45 PRO47      0.0192
    671 HD2          22.1587      29.7147      33.8234 H        45 PRO47      0.0391
    672 HD3          22.0154      30.1416      32.0936 H        45 PRO47      0.0391
    673 CG           20.1438      29.9239      33.0994 C.3      45 PRO47      0.0189
    674 HG2          20.0000      28.8940      33.4272 H        45 PRO47      0.0213
    675 HG3          19.7348      30.0630      32.0968 H        45 PRO47      0.0213
    676 CB           19.4893      30.9192      34.0490 C.3      45 PRO47     -0.0070
    677 HB2          19.5167      30.5086      35.0599 H        45 PRO47      0.0253
    678 HB3          18.4600      31.1317      33.7576 H        45 PRO47      0.0253
    679 CA           20.3674      32.1694      33.9544 C.3      45 PRO47     -0.0266
    680 HA           19.9456      32.8500      33.2142 H        45 PRO47      0.0641
    681 C            20.4615      32.8625      35.3133 C.2      45 PRO47      0.5896
    682 O            21.0636      32.3426      36.2548 O.2      45 PRO47     -0.5748
    683 N            19.8370      34.0347      35.4204 N.am     46 GLY48     -0.4157
    684 H            19.3900      34.4091      34.5959 H        46 GLY48      0.2719
    685 CA           19.7640      34.8022      36.6628 C.3      46 GLY48     -0.0252
    686 HA2          18.9794      35.5517      36.5639 H        46 GLY48      0.0698
    687 HA3          19.4965      34.1309      37.4798 H        46 GLY48      0.0698
    688 C            21.0533      35.5268      37.0543 C.2      46 GLY48      0.5973
    689 O            21.0710      36.1347      38.1252 O.2      46 GLY48     -0.5679
    690 N            22.1093      35.4733      36.2317 N.am     47 LYS49     -0.3479
    691 H            22.0315      34.9599      35.3580 H        47 LYS49      0.2747
    692 CA           23.3738      36.1584      36.5042 C.3      47 LYS49     -0.2400
    693 HA           23.4102      36.3416      37.5692 H        47 LYS49      0.1426
    694 CB           24.5733      35.2736      36.1336 C.3      47 LYS49     -0.0094
    695 HB2          24.5778      35.1202      35.0537 H        47 LYS49      0.0362
    696 HB3          25.4861      35.8123      36.3889 H        47 LYS49      0.0362
    697 CG           24.6253      33.9015      36.8268 C.3      47 LYS49      0.0187
    698 HG2          23.7734      33.2959      36.5155 H        47 LYS49      0.0103
    699 HG3          25.5331      33.3977      36.4932 H        47 LYS49      0.0103
    700 CD           24.6532      33.9914      38.3584 C.3      47 LYS49     -0.0479
    701 HD2          25.3718      34.7523      38.6674 H        47 LYS49      0.0621
    702 HD3          23.6595      34.2759      38.7085 H        47 LYS49      0.0621
    703 CE           25.0622      32.6449      38.9665 C.3      47 LYS49     -0.0143
    704 HE2          24.4981      31.8537      38.4638 H        47 LYS49      0.1135
    705 HE3          26.1265      32.4856      38.7653 H        47 LYS49      0.1135
    706 NZ           24.8010      32.6030      40.4301 N.4      47 LYS49     -0.3854
    707 HZ1          23.8173      32.7088      40.6331 H        47 LYS49      0.3400
    708 HZ2          25.1337      31.7420      40.8419 H        47 LYS49      0.3400
    709 HZ3          25.2797      33.3661      40.9197 H        47 LYS49      0.3400
    710 C            23.4773      37.5289      35.8288 C.2      47 LYS49      0.7341
    711 O            22.9327      37.7439      34.7501 O.2      47 LYS49     -0.5894
    712 N            24.2350      38.4266      36.4489 N.am     48 SER50     -0.4157
    713 H            24.6324      38.1560      37.3414 H        48 SER50      0.2719
    714 CA           24.6522      39.7193      35.8959 C.3      48 SER50     -0.0249
    715 HA           24.2715      39.8352      34.8810 H        48 SER50      0.0843
    716 CB           24.1110      40.8744      36.7474 C.3      48 SER50      0.2117
    717 HB2          24.4332      40.7395      37.7809 H        48 SER50      0.0352
    718 HB3          24.5142      41.8177      36.3745 H        48 SER50      0.0352
    719 OG           22.6979      40.9338      36.7056 O.3      48 SER50     -0.6546
    720 HG           22.4161      41.7393      37.1457 H        48 SER50      0.4275
    721 C            26.1782      39.7878      35.8628 C.2      48 SER50      0.5973
    722 O            26.8380      39.1510      36.6826 O.2      48 SER50     -0.5679
    723 N            26.7589      40.5848      34.9638 N.am     49 ILE51     -0.4157
    724 H            26.1820      41.1205      34.3337 H        49 ILE51      0.2719
    725 CA           28.2073      40.8263      34.9676 C.3      49 ILE51     -0.0597
    726 HA           28.7206      39.8770      35.1025 H        49 ILE51      0.0869
    727 CB           28.6759      41.4486      33.6376 C.3      49 ILE51      0.1303
    728 HB           28.1671      42.4052      33.5180 H        49 ILE51      0.0187
    729 CG2          30.1835      41.7405      33.6703 C.3      49 ILE51     -0.3204
    730 HG21         30.7432      40.8411      33.9348 H        49 ILE51      0.0882
    731 HG22         30.4964      42.0982      32.6928 H        49 ILE51      0.0882
    732 HG23         30.4042      42.5232      34.3967 H        49 ILE51      0.0882
    733 CG1          28.3340      40.6034      32.3947 C.3      49 ILE51     -0.0430
    734 HG12         27.2511      40.5266      32.3145 H        49 ILE51      0.0236
    735 HG13         28.6852      41.1279      31.5059 H        49 ILE51      0.0236
    736 CD1          28.9309      39.1927      32.3839 C.3      49 ILE51     -0.0660
    737 HD11         28.5509      38.6120      33.2244 H        49 ILE51      0.0186
    738 HD12         28.6411      38.6926      31.4595 H        49 ILE51      0.0186
    739 HD13         30.0180      39.2329      32.4294 H        49 ILE51      0.0186
    740 C            28.5782      41.7494      36.1307 C.2      49 ILE51      0.5973
    741 O            27.9709      42.8054      36.2967 O.2      49 ILE51     -0.5679
    742 N            29.6053      41.4126      36.9043 N.am     50 GLY52     -0.4157
    743 H            30.0344      40.4949      36.7977 H        50 GLY52      0.2719
    744 CA           30.1551      42.3273      37.8974 C.3      50 GLY52     -0.0252
    745 HA2          30.4599      43.2379      37.3845 H        50 GLY52      0.0698
    746 HA3          29.3953      42.5811      38.6362 H        50 GLY52      0.0698
    747 C            31.3725      41.7823      38.6227 C.2      50 GLY52      0.5973
    748 O            31.6323      40.5848      38.6319 O.2      50 GLY52     -0.5679
    749 N            32.1270      42.6909      39.2362 N.am     51 GLY53     -0.4157
    750 H            31.8754      43.6709      39.1395 H        51 GLY53      0.2719
    751 CA           33.2978      42.3653      40.0468 C.3      51 GLY53     -0.0252
    752 HA2          33.2704      42.9602      40.9534 H        51 GLY53      0.0698
    753 HA3          33.2673      41.3139      40.3365 H        51 GLY53      0.0698
    754 C            34.6413      42.6205      39.3736 C.2      51 GLY53      0.5973
    755 O            35.6693      42.4899      40.0342 O.2      51 GLY53     -0.5679
    756 N            34.6694      43.0236      38.1039 N.am     52 ASP54     -0.5163
    757 H            33.7933      43.1646      37.6259 H        52 ASP54      0.2936
    758 CA           35.9136      43.3578      37.4114 C.3      52 ASP54      0.0381
    759 HA           36.6473      42.5838      37.6445 H        52 ASP54      0.0880
    760 CB           35.7107      43.3337      35.8968 C.3      52 ASP54     -0.0303
    761 HB2          34.9055      44.0230      35.6328 H        52 ASP54     -0.0122
    762 HB3          36.6230      43.6787      35.4071 H        52 ASP54     -0.0122
    763 CG           35.3918      41.9319      35.3804 C.2      52 ASP54      0.7994
    764 OD1          36.2121      41.0218      35.5979 O.co2    52 ASP54     -0.8014
    765 OD2          34.3692      41.8032      34.6665 O.co2    52 ASP54     -0.8014
    766 C            36.4975      44.6995      37.8670 C.2      52 ASP54      0.5366
    767 O            35.7771      45.6205      38.2567 O.2      52 ASP54     -0.5819
    768 N            37.8245      44.8136      37.7862 N.am     53 ILE55     -0.4157
    769 H            38.3401      44.0548      37.3671 H        53 ILE55      0.2719
    770 CA           38.5159      46.0839      38.0162 C.3      53 ILE55     -0.0597
    771 HA           38.1774      46.4911      38.9676 H        53 ILE55      0.0869
    772 CB           40.0504      45.9027      38.0999 C.3      53 ILE55      0.1303
    773 HB           40.3985      45.3662      37.2148 H        53 ILE55      0.0187
    774 CG2          40.7590      47.2740      38.1268 C.3      53 ILE55     -0.3204
    775 HG21         40.4348      47.8551      38.9922 H        53 ILE55      0.0882
    776 HG22         41.8412      47.1519      38.1573 H        53 ILE55      0.0882
    777 HG23         40.5545      47.8367      37.2170 H        53 ILE55      0.0882
    778 CG1          40.3960      45.0706      39.3574 C.3      53 ILE55     -0.0430
    779 HG12         39.7764      45.4089      40.1888 H        53 ILE55      0.0236
    780 HG13         40.1549      44.0261      39.1592 H        53 ILE55      0.0236
    781 CD1          41.8557      45.1548      39.8227 C.3      53 ILE55     -0.0660
    782 HD11         42.0825      46.1481      40.2100 H        53 ILE55      0.0186
    783 HD12         42.0179      44.4341      40.6242 H        53 ILE55      0.0186
    784 HD13         42.5254      44.9156      38.9957 H        53 ILE55      0.0186
    785 C            38.1212      47.0929      36.9369 C.2      53 ILE55      0.5973
    786 O            38.1543      46.8012      35.7406 O.2      53 ILE55     -0.5679
    787 N            37.8087      48.3067      37.3779 N.am     54 PHE56     -0.4157
    788 H            37.8281      48.4652      38.3795 H        54 PHE56      0.2719
    789 CA           37.6222      49.4737      36.5304 C.3      54 PHE56     -0.0024
    790 HA           37.4457      49.1567      35.5007 H        54 PHE56      0.0978
    791 CB           36.3835      50.2262      37.0169 C.3      54 PHE56     -0.0343
    792 HB2          35.5215      49.5587      36.9670 H        54 PHE56      0.0295
    793 HB3          36.5166      50.5124      38.0614 H        54 PHE56      0.0295
    794 CG           36.0898      51.4559      36.1908 C.ar     54 PHE56      0.0118
    795 CD1          35.4781      51.3130      34.9319 C.ar     54 PHE56     -0.1256
    796 HD1          35.1936      50.3312      34.5689 H        54 PHE56      0.1330
    797 CE1          35.1917      52.4501      34.1586 C.ar     54 PHE56     -0.1704
    798 HE1          34.6968      52.3390      33.2017 H        54 PHE56      0.1430
    799 CZ           35.5283      53.7284      34.6369 C.ar     54 PHE56     -0.1072
    800 HZ           35.2879      54.6043      34.0485 H        54 PHE56      0.1297
    801 CE2          36.1302      53.8718      35.8986 C.ar     54 PHE56     -0.1704
    802 HE2          36.3497      54.8588      36.2826 H        54 PHE56      0.1430
    803 CD2          36.4161      52.7362      36.6751 C.ar     54 PHE56     -0.1256
    804 HD2          36.8668      52.8494      37.6518 H        54 PHE56      0.1330
    805 C            38.8767      50.3571      36.5852 C.2      54 PHE56      0.5973
    806 O            39.2665      50.8177      37.6554 O.2      54 PHE56     -0.5679
    807 N            39.5245      50.5968      35.4408 N.am     55 SER57     -0.4157
    808 H            39.1784      50.1565      34.6023 H        55 SER57      0.2719
    809 CA           40.8277      51.2800      35.4070 C.3      55 SER57     -0.0249
    810 HA           41.4953      50.7542      36.0905 H        55 SER57      0.0843
    811 CB           41.4440      51.1788      34.0076 C.3      55 SER57      0.2117
    812 HB2          41.8054      50.1593      33.8521 H        55 SER57      0.0352
    813 HB3          40.6776      51.3895      33.2632 H        55 SER57      0.0352
    814 OG           42.5039      52.1003      33.8168 O.3      55 SER57     -0.6546
    815 HG           43.0132      52.1864      34.6381 H        55 SER57      0.4275
    816 C            40.8173      52.7374      35.8753 C.2      55 SER57      0.5973
    817 O            41.8681      53.2120      36.2979 O.2      55 SER57     -0.5679
    818 N            39.6973      53.4637      35.7731 N.am     56 ASN58     -0.4157
    819 H            38.8413      53.0030      35.5052 H        56 ASN58      0.2719
    820 CA           39.6493      54.8964      36.0992 C.3      56 ASN58      0.0143
    821 HA           38.6819      55.2643      35.7584 H        56 ASN58      0.1048
    822 CB           39.7124      55.1015      37.6223 C.3      56 ASN58     -0.2041
    823 HB2          39.0256      54.4159      38.1179 H        56 ASN58      0.0797
    824 HB3          40.7223      54.8939      37.9764 H        56 ASN58      0.0797
    825 CG           39.3201      56.5159      38.0181 C.2      56 ASN58      0.7130
    826 OD1          38.4533      57.1361      37.4135 O.2      56 ASN58     -0.5931
    827 ND2          39.9233      57.0502      39.0557 N.am     56 ASN58     -0.9191
    828 HD21         39.6493      57.9902      39.3322 H        56 ASN58      0.4196
    829 HD22         40.6895      56.5738      39.4875 H        56 ASN58      0.4196
    830 C            40.7011      55.7276      35.3420 C.2      56 ASN58      0.5973
    831 O            41.2630      56.6864      35.8629 O.2      56 ASN58     -0.5679
    832 N            40.9632      55.3504      34.0875 N.am     57 ARG59     -0.3479
    833 H            40.5339      54.4941      33.7831 H        57 ARG59      0.2747
    834 CA           41.9952      55.9612      33.2380 C.3      57 ARG59     -0.2637
    835 HA           42.9550      55.8599      33.7521 H        57 ARG59      0.1560
    836 CB           42.1137      55.2817      31.8599 C.3      57 ARG59     -0.0007
    837 HB2          41.9510      56.0166      31.0699 H        57 ARG59      0.0327
    838 HB3          43.1639      55.0004      31.7606 H        57 ARG59      0.0327
    839 CG           41.2909      54.0136      31.5646 C.3      57 ARG59      0.0390
    840 HG2          41.9806      53.3129      31.0894 H        57 ARG59      0.0285
    841 HG3          40.9191      53.5185      32.4537 H        57 ARG59      0.0285
    842 CD           40.1228      54.2602      30.6074 C.3      57 ARG59      0.0486
    843 HD2          39.1995      54.3805      31.1787 H        57 ARG59      0.0687
    844 HD3          40.2992      55.1743      30.0369 H        57 ARG59      0.0687
    845 NE           40.0093      53.1349      29.6697 N.pl3    57 ARG59     -0.5295
    846 HE           40.4634      52.2806      29.9422 H        57 ARG59      0.3456
    847 CZ           39.2731      53.0841      28.5787 C.cat    57 ARG59      0.8076
    848 NH1          38.7190      54.1410      28.0501 N.pl3    57 ARG59     -0.8627
    849 HH11         38.8206      55.0380      28.4968 H        57 ARG59      0.4478
    850 HH12         38.1578      54.0842      27.2193 H        57 ARG59      0.4478
    851 NH2          39.0585      51.9305      28.0113 N.pl3    57 ARG59     -0.8627
    852 HH21         39.4447      51.0880      28.3950 H        57 ARG59      0.4478
    853 HH22         38.5439      51.8964      27.1494 H        57 ARG59      0.4478
    854 C            41.8038      57.4608      33.0590 C.2      57 ARG59      0.7341
    855 O            42.7532      58.2196      33.1659 O.2      57 ARG59     -0.5894
    856 N            40.5663      57.8693      32.7925 N.am     58 GLU60     -0.5163
    857 H            39.8440      57.1757      32.7349 H        58 GLU60      0.2936
    858 CA           40.1856      59.2746      32.6052 C.3      58 GLU60      0.0397
    859 HA           40.8673      59.7545      31.9006 H        58 GLU60      0.1105
    860 CB           38.7623      59.3262      32.0423 C.3      58 GLU60      0.0560
    861 HB2          38.1272      58.7574      32.7226 H        58 GLU60     -0.0173
    862 HB3          38.4180      60.3612      32.0115 H        58 GLU60     -0.0173
    863 CG           38.6355      58.7359      30.6314 C.3      58 GLU60      0.0136
    864 HG2          39.2498      59.3240      29.9466 H        58 GLU60     -0.0425
    865 HG3          39.0096      57.7087      30.6300 H        58 GLU60     -0.0425
    866 CD           37.1810      58.7278      30.1516 C.2      58 GLU60      0.8054
    867 OE1          36.2772      58.8699      31.0010 O.co2    58 GLU60     -0.8188
    868 OE2          36.9563      58.5490      28.9400 O.co2    58 GLU60     -0.8188
    869 C            40.2404      60.0911      33.9035 C.2      58 GLU60      0.5366
    870 O            40.0034      61.2937      33.8746 O.2      58 GLU60     -0.5819
    871 N            40.4953      59.4460      35.0478 N.am     59 GLY61     -0.4157
    872 H            40.7726      58.4734      35.0135 H        59 GLY61      0.2719
    873 CA           40.6087      60.1145      36.3406 C.3      59 GLY61     -0.0252
    874 HA2          40.9083      59.3816      37.0891 H        59 GLY61      0.0698
    875 HA3          41.3775      60.8855      36.2790 H        59 GLY61      0.0698
    876 C            39.3146      60.7716      36.8130 C.2      59 GLY61      0.5973
    877 O            39.3639      61.7139      37.5970 O.2      59 GLY61     -0.5679
    878 N            38.1525      60.3117      36.3304 N.am     60 LYS62     -0.3479
    879 H            38.1841      59.5470      35.6759 H        60 LYS62      0.2747
    880 CA           36.8625      60.9213      36.6874 C.3      60 LYS62     -0.2400
    881 HA           36.9701      62.0063      36.6275 H        60 LYS62      0.1426
    882 CB           35.7571      60.4940      35.7066 C.3      60 LYS62     -0.0094
    883 HB2          35.5621      59.4241      35.7971 H        60 LYS62      0.0362
    884 HB3          34.8462      61.0350      35.9674 H        60 LYS62      0.0362
    885 CG           36.1645      60.8188      34.2597 C.3      60 LYS62      0.0187
    886 HG2          36.9141      61.6122      34.2785 H        60 LYS62      0.0103
    887 HG3          36.6271      59.9428      33.8132 H        60 LYS62      0.0103
    888 CD           35.0339      61.3275      33.3604 C.3      60 LYS62     -0.0479
    889 HD2          34.3407      61.9514      33.9265 H        60 LYS62      0.0621
    890 HD3          35.4978      61.9667      32.6067 H        60 LYS62      0.0621
    891 CE           34.2706      60.2070      32.6526 C.3      60 LYS62     -0.0143
    892 HE2          34.7815      59.2529      32.8174 H        60 LYS62      0.1135
    893 HE3          33.2678      60.1287      33.0812 H        60 LYS62      0.1135
    894 NZ           34.1930      60.4436      31.1930 N.4      60 LYS62     -0.3854
    895 HZ1          35.0890      60.1517      30.7919 H        60 LYS62      0.3400
    896 HZ2          33.5121      59.8063      30.8055 H        60 LYS62      0.3400
    897 HZ3          33.9480      61.3944      30.9706 H        60 LYS62      0.3400
    898 C            36.4889      60.6217      38.1348 C.2      60 LYS62      0.7341
    899 O            36.0016      61.4898      38.8546 O.2      60 LYS62     -0.5894
    900 N            36.7291      59.3879      38.5792 N.am     61 LEU63     -0.4157
    901 H            37.2183      58.7407      37.9748 H        61 LEU63      0.2719
    902 CA           36.4822      59.0059      39.9635 C.3      61 LEU63     -0.0518
    903 HA           35.5767      59.5164      40.2885 H        61 LEU63      0.0922
    904 CB           36.2575      57.4943      40.0826 C.3      61 LEU63     -0.1102
    905 HB2          37.1417      56.9847      39.7064 H        61 LEU63      0.0457
    906 HB3          36.1572      57.2303      41.1335 H        61 LEU63      0.0457
    907 CG           35.0188      56.9865      39.3312 C.3      61 LEU63      0.3531
    908 HG           35.0008      57.3932      38.3196 H        61 LEU63     -0.0361
    909 CD1          35.0866      55.4677      39.2224 C.3      61 LEU63     -0.4121
    910 HD11         34.9998      55.0164      40.2089 H        61 LEU63      0.1000
    911 HD12         34.2715      55.1218      38.5909 H        61 LEU63      0.1000
    912 HD13         36.0289      55.1662      38.7665 H        61 LEU63      0.1000
    913 CD2          33.7263      57.3751      40.0537 C.3      61 LEU63     -0.4121
    914 HD21         33.6108      58.4579      40.0590 H        61 LEU63      0.1000
    915 HD22         32.8764      56.9443      39.5249 H        61 LEU63      0.1000
    916 HD23         33.7370      57.0009      41.0780 H        61 LEU63      0.1000
    917 C            37.6485      59.4467      40.8546 C.2      61 LEU63      0.5973
    918 O            38.8083      59.3512      40.4370 O.2      61 LEU63     -0.5679
    919 N            37.3695      59.8579      42.1036 N.am     62 PRO64     -0.2548
    920 CD           36.0532      59.9344      42.7207 C.3      62 PRO64      0.0192
    921 HD2          35.4522      59.0475      42.5149 H        62 PRO64      0.0391
    922 HD3          35.5386      60.8300      42.3677 H        62 PRO64      0.0391
    923 CG           36.3186      60.0429      44.2166 C.3      62 PRO64      0.0189
    924 HG2          36.3810      59.0435      44.6486 H        62 PRO64      0.0213
    925 HG3          35.5531      60.6301      44.7216 H        62 PRO64      0.0213
    926 CB           37.6839      60.7210      44.3013 C.3      62 PRO64     -0.0070
    927 HB2          38.2268      60.4232      45.1987 H        62 PRO64      0.0253
    928 HB3          37.5451      61.8036      44.2950 H        62 PRO64      0.0253
    929 CA           38.4058      60.3071      43.0185 C.3      62 PRO64     -0.0266
    930 HA           38.8878      61.1881      42.5907 H        62 PRO64      0.0641
    931 C            39.4680      59.2301      43.2604 C.2      62 PRO64      0.5896
    932 O            39.1779      58.1099      43.7004 O.2      62 PRO64     -0.5748
    933 N            40.7203      59.6062      43.0126 N.am     63 GLY65     -0.4157
    934 H            40.8697      60.5386      42.6511 H        63 GLY65      0.2719
    935 CA           41.8936      58.7552      43.1698 C.3      63 GLY65     -0.0252
    936 HA2          41.6124      57.7123      43.0174 H        63 GLY65      0.0698
    937 HA3          42.6300      59.0166      42.4091 H        63 GLY65      0.0698
    938 C            42.5489      58.9044      44.5380 C.2      63 GLY65      0.5973
    939 O            42.4408      59.9394      45.1936 O.2      63 GLY65     -0.5679
    940 N            43.2242      57.8469      44.9837 N.am     64 LYS66     -0.3479
    941 H            43.2708      57.0191      44.4010 H        64 LYS66      0.2747
    942 CA           43.9827      57.8213      46.2379 C.3      64 LYS66     -0.2400
    943 HA           44.5322      58.7596      46.3429 H        64 LYS66      0.1426
    944 CB           42.9950      57.6632      47.4090 C.3      64 LYS66     -0.0094
    945 HB2          42.2103      58.4154      47.3214 H        64 LYS66      0.0362
    946 HB3          42.5285      56.6797      47.3496 H        64 LYS66      0.0362
    947 CG           43.6525      57.8302      48.7827 C.3      64 LYS66      0.0187
    948 HG2          44.4502      57.0975      48.9033 H        64 LYS66      0.0103
    949 HG3          44.0754      58.8333      48.8587 H        64 LYS66      0.0103
    950 CD           42.6274      57.6177      49.9022 C.3      64 LYS66     -0.0479
    951 HD2          41.8119      58.3337      49.7876 H        64 LYS66      0.0621
    952 HD3          42.2278      56.6025      49.8390 H        64 LYS66      0.0621
    953 CE           43.3113      57.8243      51.2574 C.3      64 LYS66     -0.0143
    954 HE2          44.1482      57.1218      51.3346 H        64 LYS66      0.1135
    955 HE3          43.7210      58.8385      51.2902 H        64 LYS66      0.1135
    956 NZ           42.3677      57.6150      52.3840 N.4      64 LYS66     -0.3854
    957 HZ1          42.0253      56.6593      52.3825 H        64 LYS66      0.3400
    958 HZ2          42.8248      57.7827      53.2725 H        64 LYS66      0.3400
    959 HZ3          41.5677      58.2281      52.3078 H        64 LYS66      0.3400
    960 C            44.9774      56.6675      46.1862 C.2      64 LYS66      0.7341
    961 O            44.6682      55.6303      45.6002 O.2      64 LYS66     -0.5894
    962 N            46.1427      56.8214      46.8048 N.am     65 SER67     -0.4157
    963 H            46.3815      57.6985      47.2449 H        65 SER67      0.2719
    964 CA           47.1303      55.7446      46.9170 C.3      65 SER67     -0.0249
    965 HA           47.5025      55.5069      45.9202 H        65 SER67      0.0843
    966 CB           48.3210      56.1707      47.7943 C.3      65 SER67      0.2117
    967 HB2          48.2028      55.7636      48.8003 H        65 SER67      0.0352
    968 HB3          49.2417      55.7680      47.3687 H        65 SER67      0.0352
    969 OG           48.4176      57.5825      47.9031 O.3      65 SER67     -0.6546
    970 HG           49.2672      57.8061      48.3015 H        65 SER67      0.4275
    971 C            46.4728      54.5012      47.5249 C.2      65 SER67      0.5973
    972 O            45.8115      54.5976      48.5587 O.2      65 SER67     -0.5679
    973 N            46.6249      53.3463      46.8746 N.am     66 GLY68     -0.4157
    974 H            47.1521      53.3351      46.0143 H        66 GLY68      0.2719
    975 CA           46.0465      52.0820      47.3397 C.3      66 GLY68     -0.0252
    976 HA2          46.5219      51.2610      46.8033 H        66 GLY68      0.0698
    977 HA3          46.2595      51.9605      48.4025 H        66 GLY68      0.0698
    978 C            44.5327      51.9371      47.1494 C.2      66 GLY68      0.5973
    979 O            43.9675      50.9395      47.5958 O.2      66 GLY68     -0.5679
    980 N            43.8507      52.8834      46.4878 N.am     67 ARG69     -0.3479
    981 H            44.3426      53.6999      46.1411 H        67 ARG69      0.2747
    982 CA           42.4369      52.7237      46.1331 C.3      67 ARG69     -0.2637
    983 HA           41.9660      52.0881      46.8790 H        67 ARG69      0.1560
    984 CB           41.7043      54.0653      46.1823 C.3      67 ARG69     -0.0007
    985 HB2          41.7709      54.4656      47.1950 H        67 ARG69      0.0327
    986 HB3          42.1781      54.7612      45.4887 H        67 ARG69      0.0327
    987 CG           40.2272      53.9006      45.7933 C.3      67 ARG69      0.0390
    988 HG2          40.1445      53.4614      44.7989 H        67 ARG69      0.0285
    989 HG3          39.7418      53.2387      46.5106 H        67 ARG69      0.0285
    990 CD           39.5049      55.2442      45.7476 C.3      67 ARG69      0.0486
    991 HD2          40.0826      55.9376      45.1346 H        67 ARG69      0.0687
    992 HD3          38.5315      55.0954      45.2776 H        67 ARG69      0.0687
    993 NE           39.2917      55.7754      47.0987 N.pl3    67 ARG69     -0.5295
    994 HE           39.0403      55.1023      47.8281 H        67 ARG69      0.3456
    995 CZ           39.2535      57.0395      47.4506 C.cat    67 ARG69      0.8076
    996 NH1          39.3511      58.0160      46.5897 N.pl3    67 ARG69     -0.8627
    997 HH11         39.3589      57.7944      45.5981 H        67 ARG69      0.4478
    998 HH12         39.3964      58.9686      46.8911 H        67 ARG69      0.4478
    999 NH2          39.0943      57.3514      48.7003 N.pl3    67 ARG69     -0.8627
   1000 HH21         38.9557      56.5702      49.3586 H        67 ARG69      0.4478
   1001 HH22         38.8428      58.2770      48.9704 H        67 ARG69      0.4478
   1002 C            42.2914      52.0379      44.7786 C.2      67 ARG69      0.7341
   1003 O            42.7332      52.5619      43.7608 O.2      67 ARG69     -0.5894
   1004 N            41.5898      50.9103      44.7820 N.am     68 THR70     -0.4157
   1005 H            41.2254      50.5944      45.6739 H        68 THR70      0.2719
   1006 CA           41.1553      50.1842      43.5823 C.3      68 THR70     -0.0389
   1007 HA           41.7131      50.5353      42.7134 H        68 THR70      0.1007
   1008 CB           41.4227      48.6788      43.7390 C.3      68 THR70      0.3654
   1009 HB           40.9306      48.3128      44.6406 H        68 THR70      0.0043
   1010 CG2          40.9419      47.8483      42.5492 C.3      68 THR70     -0.2438
   1011 HG21         41.3383      48.2609      41.6206 H        68 THR70      0.0642
   1012 HG22         41.2897      46.8214      42.6579 H        68 THR70      0.0642
   1013 HG23         39.8527      47.8383      42.5066 H        68 THR70      0.0642
   1014 OG1          42.8051      48.4323      43.8466 O.3      68 THR70     -0.6761
   1015 HG1          43.0620      48.5535      44.7655 H        68 THR70      0.4102
   1016 C            39.6681      50.4319      43.3512 C.2      68 THR70      0.5973
   1017 O            38.9080      50.4783      44.3158 O.2      68 THR70     -0.5679
   1018 N            39.2498      50.5687      42.0925 N.am     69 TRP71     -0.4157
   1019 H            39.9254      50.5173      41.3451 H        69 TRP71      0.2719
   1020 CA           37.8437      50.6357      41.6907 C.3      69 TRP71     -0.0275
   1021 HA           37.2116      50.7838      42.5680 H        69 TRP71      0.1123
   1022 CB           37.6394      51.8321      40.7582 C.3      69 TRP71     -0.0050
   1023 HB2          38.3703      51.7977      39.9496 H        69 TRP71      0.0339
   1024 HB3          36.6472      51.7633      40.3085 H        69 TRP71      0.0339
   1025 CG           37.7294      53.1484      41.4548 C.2      69 TRP71     -0.1415
   1026 CD1          38.8190      53.9466      41.5346 C.2      69 TRP71     -0.1638
   1027 HD1          39.7753      53.7349      41.0689 H        69 TRP71      0.2062
   1028 NE1          38.5125      55.0683      42.2800 N.pl3    69 TRP71     -0.3418
   1029 HE1          39.1438      55.8456      42.4204 H        69 TRP71      0.3412
   1030 CE2          37.2138      55.0300      42.7329 C.ar     69 TRP71      0.1380
   1031 CZ2          36.4540      55.9097      43.5105 C.ar     69 TRP71     -0.2601
   1032 HZ2          36.8883      56.8250      43.8783 H        69 TRP71      0.1572
   1033 CH2          35.1213      55.5778      43.7984 C.ar     69 TRP71     -0.1134
   1034 HH2          34.5229      56.2319      44.4127 H        69 TRP71      0.1417
   1035 CZ3          34.5665      54.3818      43.3060 C.ar     69 TRP71     -0.1972
   1036 HZ3          33.5423      54.1223      43.5440 H        69 TRP71      0.1447
   1037 CE3          35.3413      53.5063      42.5244 C.ar     69 TRP71     -0.2387
   1038 HE3          34.9096      52.5888      42.1506 H        69 TRP71      0.1700
   1039 CD2          36.6847      53.8101      42.2219 C.ar     69 TRP71      0.1243
   1040 C            37.4049      49.3426      41.0087 C.2      69 TRP71      0.5973
   1041 O            38.1593      48.7523      40.2347 O.2      69 TRP71     -0.5679
   1042 N            36.1668      48.9283      41.2567 N.am     70 ARG72     -0.3479
   1043 H            35.6177      49.4352      41.9488 H        70 ARG72      0.2747
   1044 CA           35.4974      47.8268      40.5679 C.3      70 ARG72     -0.2637
   1045 HA           36.0538      47.5679      39.6691 H        70 ARG72      0.1560
   1046 CB           35.4169      46.5974      41.4820 C.3      70 ARG72     -0.0007
   1047 HB2          34.9550      46.8917      42.4248 H        70 ARG72      0.0327
   1048 HB3          34.7937      45.8353      41.0096 H        70 ARG72      0.0327
   1049 CG           36.7962      45.9966      41.7591 C.3      70 ARG72      0.0390
   1050 HG2          37.2564      45.7150      40.8134 H        70 ARG72      0.0285
   1051 HG3          37.4267      46.7315      42.2603 H        70 ARG72      0.0285
   1052 CD           36.6825      44.7560      42.6445 C.3      70 ARG72      0.0486
   1053 HD2          36.2125      45.0382      43.5892 H        70 ARG72      0.0687
   1054 HD3          36.0390      44.0185      42.1598 H        70 ARG72      0.0687
   1055 NE           38.0181      44.1914      42.9098 N.pl3    70 ARG72     -0.5295
   1056 HE           38.4727      44.5132      43.7459 H        70 ARG72      0.3456
   1057 CZ           38.6977      43.3648      42.1366 C.cat    70 ARG72      0.8076
   1058 NH1          38.1824      42.8152      41.0749 N.pl3    70 ARG72     -0.8627
   1059 HH11         37.1876      42.9230      40.8800 H        70 ARG72      0.4478
   1060 HH12         38.6759      42.1317      40.5367 H        70 ARG72      0.4478
   1061 NH2          39.9295      43.0574      42.4375 N.pl3    70 ARG72     -0.8627
   1062 HH21         40.3611      43.4412      43.2577 H        70 ARG72      0.4478
   1063 HH22         40.4371      42.4090      41.8665 H        70 ARG72      0.4478
   1064 C            34.1137      48.2609      40.1169 C.2      70 ARG72      0.7341
   1065 O            33.5614      49.2289      40.6377 O.2      70 ARG72     -0.5894
   1066 N            33.5660      47.5265      39.1607 N.am     71 GLU73     -0.5163
   1067 H            34.0937      46.7420      38.7891 H        71 GLU73      0.2936
   1068 CA           32.2528      47.8031      38.5866 C.3      71 GLU73      0.0397
   1069 HA           31.7836      48.5993      39.1565 H        71 GLU73      0.1105
   1070 CB           32.3968      48.3159      37.1458 C.3      71 GLU73      0.0560
   1071 HB2          31.3997      48.5553      36.7747 H        71 GLU73     -0.0173
   1072 HB3          32.9811      49.2347      37.1414 H        71 GLU73     -0.0173
   1073 CG           33.0695      47.3107      36.1996 C.3      71 GLU73      0.0136
   1074 HG2          34.1364      47.2560      36.4292 H        71 GLU73     -0.0425
   1075 HG3          32.6444      46.3164      36.3453 H        71 GLU73     -0.0425
   1076 CD           32.8619      47.6945      34.7350 C.2      71 GLU73      0.8054
   1077 OE1          31.6955      47.7992      34.2892 O.co2    71 GLU73     -0.8188
   1078 OE2          33.8570      47.8312      33.9969 O.co2    71 GLU73     -0.8188
   1079 C            31.3252      46.5893      38.6615 C.2      71 GLU73      0.5366
   1080 O            31.7768      45.4425      38.7375 O.2      71 GLU73     -0.5819
   1081 N            30.0216      46.8402      38.5936 N.am     72 ALA74     -0.4157
   1082 H            29.7179      47.8088      38.5915 H        72 ALA74      0.2719
   1083 CA           29.0163      45.8095      38.3786 C.3      72 ALA74      0.0337
   1084 HA           29.4551      45.0268      37.7639 H        72 ALA74      0.0823
   1085 CB           28.6091      45.2009      39.7251 C.3      72 ALA74     -0.1825
   1086 HB1          28.1425      45.9438      40.3642 H        72 ALA74      0.0603
   1087 HB2          27.8998      44.3922      39.5597 H        72 ALA74      0.0603
   1088 HB3          29.4855      44.8003      40.2302 H        72 ALA74      0.0603
   1089 C            27.8205      46.3569      37.5989 C.2      72 ALA74      0.5973
   1090 O            27.4612      47.5288      37.7432 O.2      72 ALA74     -0.5679
   1091 N            27.2058      45.5128      36.7734 N.am     73 ASP75     -0.5163
   1092 H            27.5728      44.5731      36.6486 H        73 ASP75      0.2936
   1093 CA           25.9958      45.8650      36.0367 C.3      73 ASP75      0.0381
   1094 HA           26.1432      46.8351      35.5666 H        73 ASP75      0.0880
   1095 CB           25.6906      44.8490      34.9289 C.3      73 ASP75     -0.0303
   1096 HB2          25.6429      43.8486      35.3623 H        73 ASP75     -0.0122
   1097 HB3          24.7006      45.0764      34.5283 H        73 ASP75     -0.0122
   1098 CG           26.6710      44.8386      33.7527 C.2      73 ASP75      0.7994
   1099 OD1          27.7874      45.3989      33.8066 O.co2    73 ASP75     -0.8014
   1100 OD2          26.3103      44.2580      32.7057 O.co2    73 ASP75     -0.8014
   1101 C            24.7880      45.9854      36.9689 C.2      73 ASP75      0.5366
   1102 O            24.5950      45.1756      37.8798 O.2      73 ASP75     -0.5819
   1103 N            23.9421      46.9786      36.7108 N.am     74 ILE76     -0.4157
   1104 H            24.1331      47.5945      35.9240 H        74 ILE76      0.2719
   1105 CA           22.7209      47.2360      37.4804 C.3      74 ILE76     -0.0597
   1106 HA           22.5815      46.4632      38.2349 H        74 ILE76      0.0869
   1107 CB           22.8536      48.5928      38.1973 C.3      74 ILE76      0.1303
   1108 HB           23.1346      49.3367      37.4496 H        74 ILE76      0.0187
   1109 CG2          21.5421      49.0749      38.8285 C.3      74 ILE76     -0.3204
   1110 HG21         21.1033      48.3002      39.4505 H        74 ILE76      0.0882
   1111 HG22         21.7341      49.9493      39.4422 H        74 ILE76      0.0882
   1112 HG23         20.8447      49.3636      38.0466 H        74 ILE76      0.0882
   1113 CG1          23.9740      48.5791      39.2573 C.3      74 ILE76     -0.0430
   1114 HG12         24.9209      48.3138      38.7878 H        74 ILE76      0.0236
   1115 HG13         24.0797      49.5931      39.6379 H        74 ILE76      0.0236
   1116 CD1          23.7423      47.6443      40.4518 C.3      74 ILE76     -0.0660
   1117 HD11         23.6565      46.6119      40.1210 H        74 ILE76      0.0186
   1118 HD12         24.5872      47.7159      41.1342 H        74 ILE76      0.0186
   1119 HD13         22.8414      47.9294      40.9920 H        74 ILE76      0.0186
   1120 C            21.5107      47.1535      36.5568 C.2      74 ILE76      0.5973
   1121 O            21.6200      47.4406      35.3706 O.2      74 ILE76     -0.5679
   1122 N            20.3604      46.7340      37.0829 N.am     75 ASN77     -0.4157
   1123 H            20.3336      46.5568      38.0824 H        75 ASN77      0.2719
   1124 CA           19.0986      46.5890      36.3498 C.3      75 ASN77      0.0143
   1125 HA           18.3678      46.2045      37.0625 H        75 ASN77      0.1048
   1126 CB           18.5832      47.9649      35.8809 C.3      75 ASN77     -0.2041
   1127 HB2          19.2726      48.3947      35.1560 H        75 ASN77      0.0797
   1128 HB3          17.6261      47.8380      35.3770 H        75 ASN77      0.0797
   1129 CG           18.3477      48.9632      36.9909 C.2      75 ASN77      0.7130
   1130 OD1          17.8826      48.6320      38.0730 O.2      75 ASN77     -0.5931
   1131 ND2          18.6364      50.2248      36.7504 N.am     75 ASN77     -0.9191
   1132 HD21         18.4223      50.8947      37.4555 H        75 ASN77      0.4196
   1133 HD22         19.0569      50.5110      35.8542 H        75 ASN77      0.4196
   1134 C            19.1128      45.5654      35.1996 C.2      75 ASN77      0.5973
   1135 O            18.2181      45.5827      34.3567 O.2      75 ASN77     -0.5679
   1136 N            20.1062      44.6772      35.1232 N.am     76 TYR78     -0.4157
   1137 H            20.8635      44.7340      35.7837 H        76 TYR78      0.2719
   1138 CA           20.1436      43.6609      34.0721 C.3      76 TYR78     -0.0014
   1139 HA           19.8296      44.1295      33.1377 H        76 TYR78      0.0876
   1140 CB           21.5722      43.1459      33.8677 C.3      76 TYR78     -0.0152
   1141 HB2          22.2279      43.9877      33.6404 H        76 TYR78      0.0295
   1142 HB3          21.9279      42.6798      34.7860 H        76 TYR78      0.0295
   1143 CG           21.6381      42.1476      32.7304 C.ar     76 TYR78     -0.0011
   1144 CD1          21.5899      42.6153      31.4048 C.ar     76 TYR78     -0.1906
   1145 HD1          21.5632      43.6774      31.2056 H        76 TYR78      0.1699
   1146 CE1          21.5329      41.7054      30.3346 C.ar     76 TYR78     -0.2341
   1147 HE1          21.4527      42.0744      29.3250 H        76 TYR78      0.1656
   1148 CZ           21.5158      40.3174      30.5854 C.ar     76 TYR78      0.3226
   1149 OH           21.4563      39.4404      29.5482 O.3      76 TYR78     -0.5579
   1150 HH           21.5133      39.9028      28.6925 H        76 TYR78      0.3992
   1151 CE2          21.5545      39.8497      31.9147 C.ar     76 TYR78     -0.2341
   1152 HE2          21.5316      38.7857      32.1069 H        76 TYR78      0.1656
   1153 CD2          21.6191      40.7622      32.9864 C.ar     76 TYR78     -0.1906
   1154 HD2          21.6287      40.3893      34.0049 H        76 TYR78      0.1699
   1155 C            19.1847      42.4980      34.3618 C.2      76 TYR78      0.5973
   1156 O            19.1829      41.9588      35.4734 O.2      76 TYR78     -0.5679
   1157 N            18.4261      42.0710      33.3486 N.am     77 THR79     -0.4157
   1158 H            18.4385      42.5907      32.4843 H        77 THR79      0.2719
   1159 CA           17.6213      40.8393      33.3983 C.3      77 THR79     -0.0389
   1160 HA           17.8994      40.2635      34.2804 H        77 THR79      0.1007
   1161 CB           16.1166      41.1327      33.4949 C.3      77 THR79      0.3654
   1162 HB           15.5733      40.1876      33.4644 H        77 THR79      0.0043
   1163 CG2          15.7521      41.8647      34.7841 C.3      77 THR79     -0.2438
   1164 HG21         16.2053      42.8572      34.7933 H        77 THR79      0.0642
   1165 HG22         14.6693      41.9644      34.8546 H        77 THR79      0.0642
   1166 HG23         16.1149      41.2981      35.6416 H        77 THR79      0.0642
   1167 OG1          15.7061      41.9359      32.4111 O.3      77 THR79     -0.6761
   1168 HG1          14.7464      41.9302      32.3781 H        77 THR79      0.4102
   1169 C            17.8874      39.9255      32.2097 C.2      77 THR79      0.5973
   1170 O            18.0973      38.7314      32.4085 O.2      77 THR79     -0.5679
   1171 N            17.8685      40.4441      30.9833 N.am     78 SER80     -0.4157
   1172 H            17.6242      41.4166      30.8625 H        78 SER80      0.2719
   1173 CA           18.0779      39.6506      29.7728 C.3      78 SER80     -0.0249
   1174 HA           18.8916      38.9553      29.9620 H        78 SER80      0.0843
   1175 CB           16.8250      38.8265      29.4367 C.3      78 SER80      0.2117
   1176 HB2          17.0510      38.1561      28.6056 H        78 SER80      0.0352
   1177 HB3          16.5554      38.2149      30.2989 H        78 SER80      0.0352
   1178 OG           15.7241      39.6406      29.0801 O.3      78 SER80     -0.6546
   1179 HG           14.9672      39.0708      28.9126 H        78 SER80      0.4275
   1180 C            18.4924      40.5217      28.5899 C.2      78 SER80      0.5973
   1181 O            18.4027      41.7482      28.6320 O.2      78 SER80     -0.5679
   1182 N            18.9823      39.8791      27.5284 N.am     79 GLY81     -0.4157
   1183 H            19.0559      38.8739      27.5592 H        79 GLY81      0.2719
   1184 CA           19.4091      40.5502      26.3048 C.3      79 GLY81     -0.0252
   1185 HA2          19.3939      39.8379      25.4789 H        79 GLY81      0.0698
   1186 HA3          18.7018      41.3476      26.0735 H        79 GLY81      0.0698
   1187 C            20.8124      41.1463      26.3941 C.2      79 GLY81      0.5973
   1188 O            21.6636      40.7062      27.1755 O.2      79 GLY81     -0.5679
   1189 N            21.0662      42.1667      25.5751 N.am     80 PHE82     -0.4157
   1190 H            20.3170      42.5178      25.0021 H        80 PHE82      0.2719
   1191 CA           22.3087      42.9324      25.6347 C.3      80 PHE82     -0.0024
   1192 HA           23.1441      42.2384      25.5456 H        80 PHE82      0.0978
   1193 CB           22.3802      43.9267      24.4699 C.3      80 PHE82     -0.0343
   1194 HB2          21.4864      44.5529      24.4724 H        80 PHE82      0.0295
   1195 HB3          23.2371      44.5858      24.6170 H        80 PHE82      0.0295
   1196 CG           22.5258      43.2522      23.1225 C.ar     80 PHE82      0.0118
   1197 CD1          23.8044      42.9128      22.6444 C.ar     80 PHE82     -0.1256
   1198 HD1          24.6866      43.1523      23.2184 H        80 PHE82      0.1330
   1199 CE1          23.9448      42.2604      21.4093 C.ar     80 PHE82     -0.1704
   1200 HE1          24.9280      42.0177      21.0352 H        80 PHE82      0.1430
   1201 CZ           22.8087      41.9213      20.6588 C.ar     80 PHE82     -0.1072
   1202 HZ           22.9187      41.4123      19.7100 H        80 PHE82      0.1297
   1203 CE2          21.5304      42.2546      21.1359 C.ar     80 PHE82     -0.1704
   1204 HE2          20.6554      41.9951      20.5553 H        80 PHE82      0.1430
   1205 CD2          21.3889      42.9306      22.3589 C.ar     80 PHE82     -0.1256
   1206 HD2          20.4023      43.1909      22.7128 H        80 PHE82      0.1330
   1207 C            22.4407      43.6563      26.9766 C.2      80 PHE82      0.5973
   1208 O            21.4524      44.0222      27.6075 O.2      80 PHE82     -0.5679
   1209 N            23.6803      43.8976      27.4109 N.am     81 ARG83     -0.3479
   1210 H            24.4495      43.6443      26.8157 H        81 ARG83      0.2747
   1211 CA           23.9373      44.7130      28.6054 C.3      81 ARG83     -0.2637
   1212 HA           23.3806      44.2886      29.4432 H        81 ARG83      0.1560
   1213 CB           25.4307      44.7137      28.9544 C.3      81 ARG83     -0.0007
   1214 HB2          25.9968      45.0670      28.0908 H        81 ARG83      0.0327
   1215 HB3          25.6047      45.3984      29.7873 H        81 ARG83      0.0327
   1216 CG           25.9162      43.3109      29.3577 C.3      81 ARG83      0.0390
   1217 HG2          25.4815      43.0339      30.3205 H        81 ARG83      0.0285
   1218 HG3          25.5899      42.5799      28.6182 H        81 ARG83      0.0285
   1219 CD           27.4431      43.2325      29.4321 C.3      81 ARG83      0.0486
   1220 HD2          27.7221      42.1877      29.5805 H        81 ARG83      0.0687
   1221 HD3          27.8524      43.5715      28.4805 H        81 ARG83      0.0687
   1222 NE           27.9895      44.0220      30.5462 N.pl3    81 ARG83     -0.5295
   1223 HE           27.3767      44.1508      31.3621 H        81 ARG83      0.3456
   1224 CZ           29.2025      44.5209      30.6586 C.cat    81 ARG83      0.8076
   1225 NH1          30.0666      44.3829      29.6863 N.pl3    81 ARG83     -0.8627
   1226 HH11         29.7842      43.8981      28.8581 H        81 ARG83      0.4478
   1227 HH12         30.9607      44.8220      29.7607 H        81 ARG83      0.4478
   1228 NH2          29.5639      45.1746      31.7239 N.pl3    81 ARG83     -0.8627
   1229 HH21         28.8834      45.2497      32.5013 H        81 ARG83      0.4478
   1230 HH22         30.4523      45.6197      31.8510 H        81 ARG83      0.4478
   1231 C            23.4075      46.1328      28.3931 C.2      81 ARG83      0.7341
   1232 O            23.4634      46.6615      27.2860 O.2      81 ARG83     -0.5894
   1233 N            22.9232      46.7544      29.4600 N.am     82 ASN84     -0.4157
   1234 H            22.9546      46.2892      30.3532 H        82 ASN84      0.2719
   1235 CA           22.4637      48.1442      29.4397 C.3      82 ASN84      0.0143
   1236 HA           22.0782      48.3866      28.4474 H        82 ASN84      0.1048
   1237 CB           21.2925      48.2644      30.4358 C.3      82 ASN84     -0.2041
   1238 HB2          20.8602      49.2637      30.4006 H        82 ASN84      0.0797
   1239 HB3          20.5111      47.5600      30.1482 H        82 ASN84      0.0797
   1240 CG           21.7027      47.9753      31.8666 C.2      82 ASN84      0.7130
   1241 OD1          22.8692      48.0673      32.2202 O.2      82 ASN84     -0.5931
   1242 ND2          20.7803      47.5881      32.7079 N.am     82 ASN84     -0.9191
   1243 HD21         21.0799      47.5122      33.6787 H        82 ASN84      0.4196
   1244 HD22         19.8037      47.5850      32.4753 H        82 ASN84      0.4196
   1245 C            23.6315      49.1191      29.7175 C.2      82 ASN84      0.5973
   1246 O            24.8059      48.7246      29.6782 O.2      82 ASN84     -0.5679
   1247 N            23.3089      50.3814      30.0102 N.am     83 SER85     -0.4157
   1248 H            22.3327      50.6503      30.0182 H        83 SER85      0.2719
   1249 CA           24.2496      51.4748      30.3065 C.3      83 SER85     -0.0249
   1250 HA           25.2344      51.2220      29.9172 H        83 SER85      0.0843
   1251 CB           23.7747      52.7390      29.5800 C.3      83 SER85      0.2117
   1252 HB2          24.4822      53.5536      29.7416 H        83 SER85      0.0352
   1253 HB3          23.7179      52.5385      28.5097 H        83 SER85      0.0352
   1254 OG           22.4933      53.1223      30.0389 O.3      83 SER85     -0.6546
   1255 HG           22.5770      53.8788      30.6466 H        83 SER85      0.4275
   1256 C            24.4287      51.7817      31.7989 C.2      83 SER85      0.5973
   1257 O            25.1500      52.7209      32.1388 O.2      83 SER85     -0.5679
   1258 N            23.7927      51.0046      32.6787 N.am     84 ASP86     -0.5163
   1259 H            23.2424      50.2340      32.3331 H        84 ASP86      0.2936
   1260 CA           23.7621      51.2330      34.1222 C.3      84 ASP86      0.0381
   1261 HA           23.9167      52.2933      34.3192 H        84 ASP86      0.0880
   1262 CB           22.3942      50.8484      34.7004 C.3      84 ASP86     -0.0303
   1263 HB2          22.1915      49.8076      34.4503 H        84 ASP86     -0.0122
   1264 HB3          22.4416      50.9255      35.7872 H        84 ASP86     -0.0122
   1265 CG           21.2193      51.7010      34.2216 C.2      84 ASP86      0.7994
   1266 OD1          21.4504      52.7806      33.6368 O.co2    84 ASP86     -0.8014
   1267 OD2          20.0761      51.2739      34.5162 O.co2    84 ASP86     -0.8014
   1268 C            24.8525      50.4389      34.8373 C.2      84 ASP86      0.5366
   1269 O            24.9488      49.2128      34.7069 O.2      84 ASP86     -0.5819
   1270 N            25.6805      51.1225      35.6267 N.am     85 ARG87     -0.3479
   1271 H            25.5668      52.1340      35.6822 H        85 ARG87      0.2747
   1272 CA           26.7515      50.4887      36.4011 C.3      85 ARG87     -0.2637
   1273 HA           26.5095      49.4344      36.5413 H        85 ARG87      0.1560
   1274 CB           28.1210      50.5885      35.7096 C.3      85 ARG87     -0.0007
   1275 HB2          28.4526      51.6221      35.7569 H        85 ARG87      0.0327
   1276 HB3          28.8479      50.0002      36.2742 H        85 ARG87      0.0327
   1277 CG           28.1728      50.1599      34.2438 C.3      85 ARG87      0.0390
   1278 HG2          27.3414      50.5899      33.6867 H        85 ARG87      0.0285
   1279 HG3          29.0803      50.5710      33.8133 H        85 ARG87      0.0285
   1280 CD           28.2069      48.6442      34.0622 C.3      85 ARG87      0.0486
   1281 HD2          29.0910      48.2392      34.5593 H        85 ARG87      0.0687
   1282 HD3          27.3307      48.1949      34.5246 H        85 ARG87      0.0687
   1283 NE           28.2697      48.3265      32.6285 N.pl3    85 ARG87     -0.5295
   1284 HE           29.1948      48.3466      32.2291 H        85 ARG87      0.3456
   1285 CZ           27.2242      48.1674      31.8365 C.cat    85 ARG87      0.8076
   1286 NH1          25.9974      48.2095      32.2714 N.pl3    85 ARG87     -0.8627
   1287 HH11         25.8088      48.4486      33.2433 H        85 ARG87      0.4478
   1288 HH12         25.2122      48.1714      31.6426 H        85 ARG87      0.4478
   1289 NH2          27.3793      47.9935      30.5552 N.pl3    85 ARG87     -0.8627
   1290 HH21         28.2974      47.9969      30.1693 H        85 ARG87      0.4478
   1291 HH22         26.5257      48.0229      30.0082 H        85 ARG87      0.4478
   1292 C            26.8633      51.1261      37.7674 C.2      85 ARG87      0.7341
   1293 O            26.7315      52.3437      37.9167 O.2      85 ARG87     -0.5894
   1294 N            27.1810      50.2942      38.7483 N.am     86 ILE88     -0.4157
   1295 H            27.2953      49.3120      38.5118 H        86 ILE88      0.2719
   1296 CA           27.6661      50.7308      40.0533 C.3      86 ILE88     -0.0597
   1297 HA           27.3959      51.7781      40.1904 H        86 ILE88      0.0869
   1298 CB           26.9580      49.9187      41.1554 C.3      86 ILE88      0.1303
   1299 HB           25.9154      49.8465      40.8593 H        86 ILE88      0.0187
   1300 CG2          27.4933      48.4865      41.2712 C.3      86 ILE88     -0.3204
   1301 HG21         28.5016      48.4838      41.6872 H        86 ILE88      0.0882
   1302 HG22         26.8459      47.8836      41.9054 H        86 ILE88      0.0882
   1303 HG23         27.5110      48.0321      40.2838 H        86 ILE88      0.0882
   1304 CG1          26.9465      50.6433      42.5079 C.3      86 ILE88     -0.0430
   1305 HG12         27.9592      50.6766      42.9119 H        86 ILE88      0.0236
   1306 HG13         26.6028      51.6677      42.3573 H        86 ILE88      0.0236
   1307 CD1          26.0124      49.9771      43.5270 C.3      86 ILE88     -0.0660
   1308 HD11         26.4079      49.0110      43.8333 H        86 ILE88      0.0186
   1309 HD12         25.9405      50.6069      44.4077 H        86 ILE88      0.0186
   1310 HD13         25.0150      49.8513      43.1043 H        86 ILE88      0.0186
   1311 C            29.1944      50.6377      40.0550 C.2      86 ILE88      0.5973
   1312 O            29.7626      49.6647      39.5586 O.2      86 ILE88     -0.5679
   1313 N            29.8539      51.6607      40.5843 N.am     87 LEU89     -0.4157
   1314 H            29.3096      52.4241      40.9678 H        87 LEU89      0.2719
   1315 CA           31.3012      51.7400      40.7546 C.3      87 LEU89     -0.0518
   1316 HA           31.7804      50.8606      40.3306 H        87 LEU89      0.0922
   1317 CB           31.8478      53.0098      40.0685 C.3      87 LEU89     -0.1102
   1318 HB2          31.1595      53.8317      40.2657 H        87 LEU89      0.0457
   1319 HB3          32.7961      53.2753      40.5396 H        87 LEU89      0.0457
   1320 CG           32.0951      52.9497      38.5514 C.3      87 LEU89      0.3531
   1321 HG           32.3594      53.9542      38.2312 H        87 LEU89     -0.0361
   1322 CD1          33.2628      52.0349      38.2004 C.3      87 LEU89     -0.4121
   1323 HD11         33.0696      51.0228      38.5495 H        87 LEU89      0.1000
   1324 HD12         33.4090      52.0191      37.1206 H        87 LEU89      0.1000
   1325 HD13         34.1723      52.4021      38.6737 H        87 LEU89      0.1000
   1326 CD2          30.8793      52.5245      37.7317 C.3      87 LEU89     -0.4121
   1327 HD21         30.0157      53.1288      38.0091 H        87 LEU89      0.1000
   1328 HD22         31.0857      52.6535      36.6703 H        87 LEU89      0.1000
   1329 HD23         30.6620      51.4714      37.9006 H        87 LEU89      0.1000
   1330 C            31.5768      51.7626      42.2532 C.2      87 LEU89      0.5973
   1331 O            31.0206      52.6032      42.9625 O.2      87 LEU89     -0.5679
   1332 N            32.4193      50.8593      42.7448 N.am     88 TYR90     -0.4157
   1333 H            32.8551      50.1928      42.1126 H        88 TYR90      0.2719
   1334 CA           32.7412      50.7658      44.1648 C.3      88 TYR90     -0.0014
   1335 HA           32.4260      51.6875      44.6435 H        88 TYR90      0.0876
   1336 CB           31.9527      49.6424      44.8411 C.3      88 TYR90     -0.0152
   1337 HB2          32.1654      49.6687      45.9108 H        88 TYR90      0.0295
   1338 HB3          30.8894      49.8533      44.7217 H        88 TYR90      0.0295
   1339 CG           32.2275      48.2468      44.3207 C.ar     88 TYR90     -0.0011
   1340 CD1          31.5960      47.7970      43.1447 C.ar     88 TYR90     -0.1906
   1341 HD1          30.9501      48.4608      42.5872 H        88 TYR90      0.1699
   1342 CE1          31.8112      46.4885      42.6801 C.ar     88 TYR90     -0.2341
   1343 HE1          31.3366      46.1520      41.7692 H        88 TYR90      0.1656
   1344 CZ           32.6558      45.6247      43.4067 C.ar     88 TYR90      0.3226
   1345 OH           32.8561      44.3556      42.9738 O.3      88 TYR90     -0.5579
   1346 HH           32.1922      44.1143      42.3252 H        88 TYR90      0.3992
   1347 CE2          33.2955      46.0733      44.5785 C.ar     88 TYR90     -0.2341
   1348 HE2          33.9389      45.4021      45.1247 H        88 TYR90      0.1656
   1349 CD2          33.0864      47.3891      45.0319 C.ar     88 TYR90     -0.1906
   1350 HD2          33.5814      47.7430      45.9288 H        88 TYR90      0.1699
   1351 C            34.2431      50.6529      44.3830 C.2      88 TYR90      0.5973
   1352 O            34.9489      49.9417      43.6586 O.2      88 TYR90     -0.5679
   1353 N            34.7314      51.4110      45.3605 N.am     89 SER91     -0.4157
   1354 H            34.0909      51.9635      45.9203 H        89 SER91      0.2719
   1355 CA           36.1433      51.4449      45.7149 C.3      89 SER91     -0.0249
   1356 HA           36.7175      51.1823      44.8322 H        89 SER91      0.0843
   1357 CB           36.5634      52.8595      46.1167 C.3      89 SER91      0.2117
   1358 HB2          37.6464      52.8870      46.1901 H        89 SER91      0.0352
   1359 HB3          36.2552      53.5648      45.3474 H        89 SER91      0.0352
   1360 OG           36.0136      53.2446      47.3623 O.3      89 SER91     -0.6546
   1361 HG           36.7452      53.5717      47.9423 H        89 SER91      0.4275
   1362 C            36.4769      50.4387      46.8134 C.2      89 SER91      0.5973
   1363 O            35.6068      49.9655      47.5438 O.2      89 SER91     -0.5679
   1364 N            37.7675      50.1515      46.9716 N.am     90 SER92     -0.4157
   1365 H            38.4245      50.4942      46.2806 H        90 SER92      0.2719
   1366 CA           38.2861      49.3106      48.0566 C.3      90 SER92     -0.0249
   1367 HA           37.7600      48.3556      48.0331 H        90 SER92      0.0843
   1368 CB           39.7758      49.0398      47.8203 C.3      90 SER92      0.2117
   1369 HB2          40.1991      48.5453      48.6961 H        90 SER92      0.0352
   1370 HB3          39.8707      48.3646      46.9691 H        90 SER92      0.0352
   1371 OG           40.5069      50.2230      47.5312 O.3      90 SER92     -0.6546
   1372 HG           41.1621      50.3349      48.2349 H        90 SER92      0.4275
   1373 C            38.0446      49.8950      49.4526 C.2      90 SER92      0.5973
   1374 O            38.1103      49.1619      50.4334 O.2      90 SER92     -0.5679
   1375 N            37.7451      51.1914      49.5476 N.am     91 ASP93     -0.5163
   1376 H            37.7284      51.7429      48.7029 H        91 ASP93      0.2936
   1377 CA           37.3132      51.8611      50.7765 C.3      91 ASP93      0.0381
   1378 HA           37.4189      51.1545      51.6009 H        91 ASP93      0.0880
   1379 CB           38.2315      53.0477      51.1102 C.3      91 ASP93     -0.0303
   1380 HB2          37.9091      53.4928      52.0527 H        91 ASP93     -0.0122
   1381 HB3          39.2334      52.6499      51.2781 H        91 ASP93     -0.0122
   1382 CG           38.3499      54.1510      50.0523 C.2      91 ASP93      0.7994
   1383 OD1          38.0096      53.9580      48.8589 O.co2    91 ASP93     -0.8014
   1384 OD2          38.8972      55.2293      50.3889 O.co2    91 ASP93     -0.8014
   1385 C            35.8175      52.2184      50.7790 C.2      91 ASP93      0.5366
   1386 O            35.3764      53.0535      51.5636 O.2      91 ASP93     -0.5819
   1387 N            35.0214      51.5566      49.9367 N.am     92 TRP94     -0.4157
   1388 H            35.4483      50.8696      49.3249 H        92 TRP94      0.2719
   1389 CA           33.5545      51.5484      50.0009 C.3      92 TRP94     -0.0275
   1390 HA           33.2449      50.9061      49.1782 H        92 TRP94      0.1123
   1391 CB           33.0891      50.8390      51.2785 C.3      92 TRP94     -0.0050
   1392 HB2          33.3279      51.4500      52.1496 H        92 TRP94      0.0339
   1393 HB3          32.0098      50.6972      51.2452 H        92 TRP94      0.0339
   1394 CG           33.7351      49.5018      51.4069 C.2      92 TRP94     -0.1415
   1395 CD1          34.6660      49.1369      52.3161 C.2      92 TRP94     -0.1638
   1396 HD1          35.0307      49.7687      53.1161 H        92 TRP94      0.2062
   1397 NE1          35.1038      47.8590      52.0323 N.pl3    92 TRP94     -0.3418
   1398 HE1          35.8078      47.3791      52.5744 H        92 TRP94      0.3412
   1399 CE2          34.4786      47.3484      50.9168 C.ar     92 TRP94      0.1380
   1400 CZ2          34.5891      46.1349      50.2300 C.ar     92 TRP94     -0.2601
   1401 HZ2          35.2987      45.3897      50.5552 H        92 TRP94      0.1572
   1402 CH2          33.7740      45.9081      49.1105 C.ar     92 TRP94     -0.1134
   1403 HH2          33.8465      44.9722      48.5738 H        92 TRP94      0.1417
   1404 CZ3          32.8764      46.9015      48.6837 C.ar     92 TRP94     -0.1972
   1405 HZ3          32.2576      46.7295      47.8199 H        92 TRP94      0.1447
   1406 CE3          32.7823      48.1249      49.3690 C.ar     92 TRP94     -0.2387
   1407 HE3          32.0892      48.8803      49.0325 H        92 TRP94      0.1700
   1408 CD2          33.5805      48.3730      50.5050 C.ar     92 TRP94      0.1243
   1409 C            32.8407      52.8628      49.6964 C.2      92 TRP94      0.5973
   1410 O            31.6907      53.0604      50.0896 O.2      92 TRP94     -0.5679
   1411 N            33.4718      53.7284      48.9033 N.am     93 LEU95     -0.4157
   1412 H            34.3937      53.4655      48.5754 H        93 LEU95      0.2719
   1413 CA           32.7591      54.7833      48.1858 C.3      93 LEU95     -0.0518
   1414 HA           32.0853      55.3021      48.8704 H        93 LEU95      0.0922
   1415 CB           33.7519      55.7768      47.5677 C.3      93 LEU95     -0.1102
   1416 HB2          34.3355      55.2490      46.8122 H        93 LEU95      0.0457
   1417 HB3          33.1758      56.5480      47.0578 H        93 LEU95      0.0457
   1418 CG           34.7254      56.4493      48.5443 C.3      93 LEU95      0.3531
   1419 HG           35.3238      55.7005      49.0625 H        93 LEU95     -0.0361
   1420 CD1          35.6621      57.3507      47.7348 C.3      93 LEU95     -0.4121
   1421 HD11         35.0888      58.0909      47.1791 H        93 LEU95      0.1000
   1422 HD12         36.3466      57.8532      48.4143 H        93 LEU95      0.1000
   1423 HD13         36.2348      56.7332      47.0415 H        93 LEU95      0.1000
   1424 CD2          33.9984      57.3207      49.5707 C.3      93 LEU95     -0.4121
   1425 HD21         33.3555      56.6919      50.1890 H        93 LEU95      0.1000
   1426 HD22         34.7293      57.7935      50.2267 H        93 LEU95      0.1000
   1427 HD23         33.4042      58.0788      49.0687 H        93 LEU95      0.1000
   1428 C            31.9319      54.1523      47.0666 C.2      93 LEU95      0.5973
   1429 O            32.4386      53.2698      46.3710 O.2      93 LEU95     -0.5679
   1430 N            30.7074      54.6324      46.8453 N.am     94 ILE96     -0.4157
   1431 H            30.3335      55.3597      47.4540 H        94 ILE96      0.2719
   1432 CA           29.8144      54.0698      45.8276 C.3      94 ILE96     -0.0597
   1433 HA           30.3578      53.3300      45.2410 H        94 ILE96      0.0869
   1434 CB           28.6086      53.3500      46.4643 C.3      94 ILE96      0.1303
   1435 HB           27.9209      54.1156      46.8220 H        94 ILE96      0.0187
   1436 CG2          27.8692      52.5388      45.3912 C.3      94 ILE96     -0.3204
   1437 HG21         28.5369      51.8011      44.9461 H        94 ILE96      0.0882
   1438 HG22         27.0209      52.0314      45.8500 H        94 ILE96      0.0882
   1439 HG23         27.5022      53.1943      44.6040 H        94 ILE96      0.0882
   1440 CG1          28.9341      52.4463      47.6764 C.3      94 ILE96     -0.0430
   1441 HG12         29.4953      53.0072      48.4223 H        94 ILE96      0.0236
   1442 HG13         27.9933      52.1520      48.1435 H        94 ILE96      0.0236
   1443 CD1          29.7006      51.1603      47.3663 C.3      94 ILE96     -0.0660
   1444 HD11         30.6146      51.3922      46.8238 H        94 ILE96      0.0186
   1445 HD12         29.9646      50.6670      48.3022 H        94 ILE96      0.0186
   1446 HD13         29.0863      50.4774      46.7797 H        94 ILE96      0.0186
   1447 C            29.3423      55.1718      44.8838 C.2      94 ILE96      0.5973
   1448 O            28.7302      56.1581      45.3030 O.2      94 ILE96     -0.5679
   1449 N            29.5956      54.9858      43.5943 N.am     95 TYR97     -0.4157
   1450 H            30.0916      54.1367      43.3336 H        95 TYR97      0.2719
   1451 CA           29.1516      55.8688      42.5217 C.3      95 TYR97     -0.0014
   1452 HA           28.5575      56.6786      42.9441 H        95 TYR97      0.0876
   1453 CB           30.3501      56.4983      41.7955 C.3      95 TYR97     -0.0152
   1454 HB2          31.0778      55.7222      41.5584 H        95 TYR97      0.0295
   1455 HB3          30.0108      56.9239      40.8508 H        95 TYR97      0.0295
   1456 CG           31.0402      57.5879      42.5879 C.ar     95 TYR97     -0.0011
   1457 CD1          31.8852      57.2455      43.6579 C.ar     95 TYR97     -0.1906
   1458 HD1          32.0459      56.2024      43.8993 H        95 TYR97      0.1699
   1459 CE1          32.5071      58.2508      44.4192 C.ar     95 TYR97     -0.2341
   1460 HE1          33.1335      57.9830      45.2525 H        95 TYR97      0.1656
   1461 CZ           32.2949      59.6056      44.0962 C.ar     95 TYR97      0.3226
   1462 OH           32.8650      60.5883      44.8374 O.3      95 TYR97     -0.5579
   1463 HH           33.5537      60.2664      45.4139 H        95 TYR97      0.3992
   1464 CE2          31.4631      59.9500      43.0155 C.ar     95 TYR97     -0.2341
   1465 HE2          31.3161      60.9917      42.7708 H        95 TYR97      0.1656
   1466 CD2          30.8341      58.9416      42.2648 C.ar     95 TYR97     -0.1906
   1467 HD2          30.1951      59.2111      41.4374 H        95 TYR97      0.1699
   1468 C            28.2523      55.1186      41.5495 C.2      95 TYR97      0.5973
   1469 O            28.2954      53.8962      41.4187 O.2      95 TYR97     -0.5679
   1470 N            27.4490      55.8839      40.8251 N.am     96 LYS98     -0.3479
   1471 H            27.4720      56.8881      40.9891 H        96 LYS98      0.2747
   1472 CA           26.5568      55.3848      39.7875 C.3      96 LYS98     -0.2400
   1473 HA           26.7456      54.3219      39.6218 H        96 LYS98      0.1426
   1474 CB           25.1084      55.5220      40.2852 C.3      96 LYS98     -0.0094
   1475 HB2          24.7391      54.5176      40.4874 H        96 LYS98      0.0362
   1476 HB3          25.0916      56.0604      41.2330 H        96 LYS98      0.0362
   1477 CG           24.1388      56.2302      39.3355 C.3      96 LYS98      0.0187
   1478 HG2          24.4382      57.2725      39.2151 H        96 LYS98      0.0103
   1479 HG3          24.1723      55.7416      38.3610 H        96 LYS98      0.0103
   1480 CD           22.6987      56.1418      39.8527 C.3      96 LYS98     -0.0479
   1481 HD2          22.1024      55.6689      39.0693 H        96 LYS98      0.0621
   1482 HD3          22.6353      55.5114      40.7422 H        96 LYS98      0.0621
   1483 CE           22.1213      57.5260      40.1587 C.3      96 LYS98     -0.0143
   1484 HE2          22.5208      57.8840      41.1138 H        96 LYS98      0.1135
   1485 HE3          22.4541      58.2197      39.3796 H        96 LYS98      0.1135
   1486 NZ           20.6390      57.4772      40.1756 N.4      96 LYS98     -0.3854
   1487 HZ1          20.3142      56.8308      40.8810 H        96 LYS98      0.3400
   1488 HZ2          20.2532      58.3928      40.3720 H        96 LYS98      0.3400
   1489 HZ3          20.2882      57.1674      39.2766 H        96 LYS98      0.3400
   1490 C            26.8543      56.0820      38.4706 C.2      96 LYS98      0.7341
   1491 O            27.1079      57.2851      38.4693 O.2      96 LYS98     -0.5894
   1492 N            26.7503      55.3418      37.3784 N.am     97 THR99     -0.4157
   1493 H            26.5738      54.3462      37.4932 H        97 THR99      0.2719
   1494 CA           26.6261      55.8783      36.0218 C.3      97 THR99     -0.0389
   1495 HA           26.4402      56.9516      36.0695 H        97 THR99      0.1007
   1496 CB           27.9069      55.6916      35.1924 C.3      97 THR99      0.3654
   1497 HB           28.7141      56.2750      35.6328 H        97 THR99      0.0043
   1498 CG2          28.3496      54.2330      35.0970 C.3      97 THR99     -0.2438
   1499 HG21         27.5752      53.6272      34.6250 H        97 THR99      0.0642
   1500 HG22         29.2588      54.1640      34.5015 H        97 THR99      0.0642
   1501 HG23         28.5627      53.8523      36.0932 H        97 THR99      0.0642
   1502 OG1          27.7036      56.1011      33.8626 O.3      97 THR99     -0.6761
   1503 HG1          27.7873      57.0724      33.7827 H        97 THR99      0.4102
   1504 C            25.4201      55.2214      35.3634 C.2      97 THR99      0.5973
   1505 O            25.1307      54.0486      35.6072 O.2      97 THR99     -0.5679
   1506 N            24.6997      55.9907      34.5595 N.am     98 THR100    -0.4157
   1507 H            24.9848      56.9500      34.4254 H        98 THR100     0.2719
   1508 CA           23.5911      55.5058      33.7209 C.3      98 THR100    -0.0389
   1509 HA           23.5194      54.4206      33.7837 H        98 THR100     0.1007
   1510 CB           22.2464      56.0803      34.1878 C.3      98 THR100     0.3654
   1511 HB           21.4525      55.7415      33.5203 H        98 THR100     0.0043
   1512 CG2          21.8997      55.6474      35.6117 C.3      98 THR100    -0.2438
   1513 HG21         22.6164      56.0570      36.3215 H        98 THR100     0.0642
   1514 HG22         20.8964      55.9939      35.8537 H        98 THR100     0.0642
   1515 HG23         21.9144      54.5582      35.6643 H        98 THR100     0.0642
   1516 OG1          22.2942      57.4941      34.1845 O.3      98 THR100    -0.6761
   1517 HG1          22.2411      57.7675      33.2613 H        98 THR100     0.4102
   1518 C            23.8460      55.8176      32.2497 C.2      98 THR100     0.5973
   1519 O            22.9471      55.6987      31.4231 O.2      98 THR100    -0.5679
   1520 N            25.0632      56.2481      31.9121 N.am     99 ASP101    -0.5163
   1521 H            25.7890      56.2888      32.6190 H        99 ASP101     0.2936
   1522 CA           25.4216      56.7553      30.5889 C.3      99 ASP101     0.0381
   1523 HA           24.6476      56.4599      29.8811 H        99 ASP101     0.0880
   1524 CB           25.4521      58.2951      30.5896 C.3      99 ASP101    -0.0303
   1525 HB2          25.5918      58.6418      29.5649 H        99 ASP101    -0.0122
   1526 HB3          24.4756      58.6546      30.9178 H        99 ASP101    -0.0122
   1527 CG           26.5251      58.9432      31.4777 C.2      99 ASP101     0.7994
   1528 OD1          27.3269      58.2304      32.1283 O.co2    99 ASP101    -0.8014
   1529 OD2          26.5642      60.1920      31.5222 O.co2    99 ASP101    -0.8014
   1530 C            26.7132      56.1218      30.0645 C.2      99 ASP101     0.5366
   1531 O            27.4838      56.7757      29.3610 O.2      99 ASP101    -0.5819
   1532 N            26.9536      54.8408      30.3809 N.am    100 HIE102    -0.4157
   1533 H            26.2900      54.3601      30.9774 H       100 HIE102     0.2719
   1534 CA           28.1510      54.1225      29.9261 C.3     100 HIE102    -0.0581
   1535 HA           28.1705      53.1586      30.4325 H       100 HIE102     0.1360
   1536 CB           28.1008      53.8535      28.4030 C.3     100 HIE102    -0.0074
   1537 HB2          27.5671      54.6513      27.8855 H       100 HIE102     0.0367
   1538 HB3          29.1011      53.8193      27.9748 H       100 HIE102     0.0367
   1539 CG           27.4861      52.5398      28.0412 C.2     100 HIE102     0.1868
   1540 ND1          26.2403      52.3745      27.4491 N.2     100 HIE102    -0.5432
   1541 CE1          26.0833      51.0607      27.2736 C.2     100 HIE102     0.1635
   1542 HE1          25.2027      50.6070      26.8378 H       100 HIE102     0.1435
   1543 NE2          27.1512      50.3943      27.7413 N.pl3   100 HIE102    -0.2795
   1544 HE2          27.2397      49.3918      27.7337 H       100 HIE102     0.3339
   1545 CD2          28.0585      51.3143      28.2238 C.2     100 HIE102    -0.2207
   1546 HD2          29.0301      51.1324      28.6581 H       100 HIE102     0.1862
   1547 C            29.4470      54.8213      30.3523 C.2     100 HIE102     0.5973
   1548 O            30.3497      55.0370      29.5460 O.2     100 HIE102    -0.5679
   1549 N            29.5795      55.1206      31.6461 N.am    101 TYR103    -0.4157
   1550 H            28.7624      55.0490      32.2413 H       101 TYR103     0.2719
   1551 CA           30.8153      55.6429      32.2445 C.3     101 TYR103    -0.0014
   1552 HA           30.6361      55.6990      33.3174 H       101 TYR103     0.0876
   1553 CB           32.0043      54.6764      32.0259 C.3     101 TYR103    -0.0152
   1554 HB2          32.4425      54.8912      31.0499 H       101 TYR103     0.0295
   1555 HB3          32.7809      54.9114      32.7511 H       101 TYR103     0.0295
   1556 CG           31.7360      53.1814      32.0884 C.ar    101 TYR103    -0.0011
   1557 CD1          31.7812      52.4909      33.3137 C.ar    101 TYR103    -0.1906
   1558 HD1          31.9674      53.0314      34.2316 H       101 TYR103     0.1699
   1559 CE1          31.6028      51.0907      33.3430 C.ar    101 TYR103    -0.2341
   1560 HE1          31.6516      50.5520      34.2795 H       101 TYR103     0.1656
   1561 CZ           31.3446      50.3834      32.1474 C.ar    101 TYR103     0.3226
   1562 OH           31.1201      49.0400      32.1412 O.3     101 TYR103    -0.5579
   1563 HH           31.4161      48.6207      32.9933 H       101 TYR103     0.3992
   1564 CE2          31.3075      51.0762      30.9238 C.ar    101 TYR103    -0.2341
   1565 HE2          31.1388      50.5297      30.0114 H       101 TYR103     0.1656
   1566 CD2          31.5311      52.4615      30.8943 C.ar    101 TYR103    -0.1906
   1567 HD2          31.5543      52.9763      29.9443 H       101 TYR103     0.1699
   1568 C            31.1915      57.0726      31.8140 C.2     101 TYR103     0.5973
   1569 O            32.3236      57.5071      32.0517 O.2     101 TYR103    -0.5679
   1570 N            30.2882      57.8260      31.1836 N.am    102 GLN104    -0.4157
   1571 H            29.3477      57.4719      31.0366 H       102 GLN104     0.2719
   1572 CA           30.5963      59.2017      30.7855 C.3     102 GLN104    -0.0031
   1573 HA           31.6047      59.2391      30.3772 H       102 GLN104     0.0850
   1574 CB           29.6410      59.6827      29.7022 C.3     102 GLN104    -0.0036
   1575 HB2          28.6155      59.5633      30.0362 H       102 GLN104     0.0171
   1576 HB3          29.8188      60.7430      29.5144 H       102 GLN104     0.0171
   1577 CG           29.8395      58.9189      28.3951 C.3     102 GLN104    -0.0645
   1578 HG2          30.8471      59.0914      28.0170 H       102 GLN104     0.0352
   1579 HG3          29.7047      57.8487      28.5483 H       102 GLN104     0.0352
   1580 CD           28.8365      59.4108      27.3736 C.2     102 GLN104     0.6951
   1581 OE1          29.1372      60.2492      26.5387 O.2     102 GLN104    -0.6086
   1582 NE2          27.6121      58.9380      27.4433 N.am    102 GLN104    -0.9407
   1583 HE21         26.9322      59.3058      26.8106 H       102 GLN104     0.4251
   1584 HE22         27.4022      58.2267      28.1407 H       102 GLN104     0.4251
   1585 C            30.5431      60.1565      31.9702 C.2     102 GLN104     0.5973
   1586 O            31.4277      61.0046      32.1133 O.2     102 GLN104    -0.5679
   1587 N            29.5552      59.9897      32.8417 N.am    103 THR105    -0.4157
   1588 H            28.8162      59.3179      32.6267 H       103 THR105     0.2719
   1589 CA           29.4006      60.7859      34.0514 C.3     103 THR105    -0.0389
   1590 HA           30.3475      61.2768      34.2708 H       103 THR105     0.1007
   1591 CB           28.3509      61.8919      33.8899 C.3     103 THR105     0.3654
   1592 HB           28.4011      62.5207      34.7795 H       103 THR105     0.0043
   1593 CG2          28.5962      62.7888      32.6776 C.3     103 THR105    -0.2438
   1594 HG21         28.4510      62.2250      31.7553 H       103 THR105     0.0642
   1595 HG22         27.8881      63.6167      32.6949 H       103 THR105     0.0642
   1596 HG23         29.6109      63.1835      32.7080 H       103 THR105     0.0642
   1597 OG1          27.0486      61.3719      33.8177 O.3     103 THR105    -0.6761
   1598 HG1          26.9235      60.9442      32.9336 H       103 THR105     0.4102
   1599 C            29.0737      59.8960      35.2381 C.2     103 THR105     0.5973
   1600 O            28.5265      58.7984      35.1130 O.2     103 THR105    -0.5679
   1601 N            29.4471      60.3755      36.4204 N.am    104 PHE106    -0.4157
   1602 H            29.8428      61.3019      36.4712 H       104 PHE106     0.2719
   1603 CA           29.2628      59.6585      37.6703 C.3     104 PHE106    -0.0024
   1604 HA           28.5913      58.8213      37.5040 H       104 PHE106     0.0978
   1605 CB           30.5953      59.1074      38.1870 C.3     104 PHE106    -0.0343
   1606 HB2          31.2617      59.9411      38.4159 H       104 PHE106     0.0295
   1607 HB3          30.4142      58.5698      39.1174 H       104 PHE106     0.0295
   1608 CG           31.2921      58.1723      37.2280 C.ar    104 PHE106     0.0118
   1609 CD1          30.9507      56.8088      37.1971 C.ar    104 PHE106    -0.1256
   1610 HD1          30.1826      56.4237      37.8514 H       104 PHE106     0.1330
   1611 CE1          31.5927      55.9491      36.2925 C.ar    104 PHE106    -0.1704
   1612 HE1          31.3163      54.9084      36.2471 H       104 PHE106     0.1430
   1613 CZ           32.5863      56.4459      35.4361 C.ar    104 PHE106    -0.1072
   1614 HZ           33.0923      55.7818      34.7541 H       104 PHE106     0.1297
   1615 CE2          32.9092      57.8108      35.4478 C.ar    104 PHE106    -0.1704
   1616 HE2          33.6500      58.1895      34.7600 H       104 PHE106     0.1430
   1617 CD2          32.2655      58.6748      36.3464 C.ar    104 PHE106    -0.1256
   1618 HD2          32.5139      59.7255      36.3560 H       104 PHE106     0.1330
   1619 C            28.6481      60.5761      38.7089 C.2     104 PHE106     0.5973
   1620 O            28.9943      61.7531      38.7957 O.2     104 PHE106    -0.5679
   1621 N            27.7985      60.0114      39.5588 N.am    105 THR107    -0.4157
   1622 H            27.5353      59.0422      39.4067 H       105 THR107     0.2719
   1623 CA           27.3024      60.6922      40.7596 C.3     105 THR107    -0.0389
   1624 HA           27.9116      61.5773      40.9459 H       105 THR107     0.1007
   1625 CB           25.8519      61.1671      40.6018 C.3     105 THR107     0.3654
   1626 HB           25.5369      61.6281      41.5388 H       105 THR107     0.0043
   1627 CG2          25.7058      62.1959      39.4838 C.3     105 THR107    -0.2438
   1628 HG21         25.9164      61.7474      38.5133 H       105 THR107     0.0642
   1629 HG22         24.6904      62.5927      39.4837 H       105 THR107     0.0642
   1630 HG23         26.4004      63.0206      39.6488 H       105 THR107     0.0642
   1631 OG1          24.9861      60.0924      40.3116 O.3     105 THR107    -0.6761
   1632 HG1          25.1185      59.8883      39.3798 H       105 THR107     0.4102
   1633 C            27.4495      59.7840      41.9692 C.2     105 THR107     0.5973
   1634 O            27.3046      58.5642      41.8661 O.2     105 THR107    -0.5679
   1635 N            27.7890      60.3666      43.1182 N.am    106 LYS108    -0.3479
   1636 H            27.8732      61.3712      43.1391 H       106 LYS108     0.2747
   1637 CA           27.9223      59.6319      44.3799 C.3     106 LYS108    -0.2400
   1638 HA           28.5481      58.7493      44.2267 H       106 LYS108     0.1426
   1639 CB           28.5951      60.5583      45.4000 C.3     106 LYS108    -0.0094
   1640 HB2          29.5410      60.9093      44.9838 H       106 LYS108     0.0362
   1641 HB3          27.9539      61.4256      45.5720 H       106 LYS108     0.0362
   1642 CG           28.8803      59.8733      46.7408 C.3     106 LYS108     0.0187
   1643 HG2          27.9403      59.5770      47.2083 H       106 LYS108     0.0103
   1644 HG3          29.4929      58.9863      46.5724 H       106 LYS108     0.0103
   1645 CD           29.6197      60.8464      47.6718 C.3     106 LYS108    -0.0479
   1646 HD2          30.6145      61.0563      47.2744 H       106 LYS108     0.0621
   1647 HD3          29.0626      61.7839      47.7186 H       106 LYS108     0.0621
   1648 CE           29.7280      60.2941      49.0977 C.3     106 LYS108    -0.0143
   1649 HE2          30.1390      61.0650      49.7546 H       106 LYS108     0.1135
   1650 HE3          28.7172      60.0625      49.4507 H       106 LYS108     0.1135
   1651 NZ           30.5490      59.0657      49.1890 N.4     106 LYS108    -0.3854
   1652 HZ1          31.5345      59.2080      49.0655 H       106 LYS108     0.3400
   1653 HZ2          30.3382      58.5789      50.0659 H       106 LYS108     0.3400
   1654 HZ3          30.1952      58.3513      48.5448 H       106 LYS108     0.3400
   1655 C            26.5434      59.1775      44.8595 C.2     106 LYS108     0.7341
   1656 O            25.6145      59.9817      44.8643 O.2     106 LYS108    -0.5894
   1657 N            26.4274      57.9268      45.3041 N.am    107 ILE109    -0.4157
   1658 H            27.2414      57.3222      45.2480 H       107 ILE109     0.2719
   1659 CA           25.1974      57.4074      45.9323 C.3     107 ILE109    -0.0597
   1660 HA           24.5102      58.2419      46.0788 H       107 ILE109     0.0869
   1661 CB           24.4569      56.3995      45.0267 C.3     107 ILE109     0.1303
   1662 HB           23.5686      56.0779      45.5739 H       107 ILE109     0.0187
   1663 CG2          23.9597      57.1035      43.7528 C.3     107 ILE109    -0.3204
   1664 HG21         24.8058      57.4082      43.1357 H       107 ILE109     0.0882
   1665 HG22         23.3128      56.4381      43.1844 H       107 ILE109     0.0882
   1666 HG23         23.3921      57.9927      44.0311 H       107 ILE109     0.0882
   1667 CG1          25.2886      55.1371      44.7180 C.3     107 ILE109    -0.0430
   1668 HG12         26.0938      55.3869      44.0257 H       107 ILE109     0.0236
   1669 HG13         25.7376      54.7718      45.6413 H       107 ILE109     0.0236
   1670 CD1          24.4597      53.9873      44.1307 C.3     107 ILE109    -0.0660
   1671 HD11         24.0541      54.2651      43.1586 H       107 ILE109     0.0186
   1672 HD12         25.0948      53.1113      44.0015 H       107 ILE109     0.0186
   1673 HD13         23.6434      53.7317      44.8076 H       107 ILE109     0.0186
   1674 C            25.4058      56.8534      47.3449 C.2     107 ILE109     0.5973
   1675 O            24.4153      56.7001      48.0574 O.2     107 ILE109    -0.5679
   1676 N            26.6524      56.5864      47.7631 N.am    108 ARG110    -0.3481
   1677 H            27.4154      56.6607      47.0998 H       108 ARG110     0.2764
   1678 CA           27.0646      56.3331      49.1593 C.3     108 ARG110    -0.3068
   1679 HA           26.4340      56.9050      49.8405 H       108 ARG110     0.1447
   1680 CB           26.9807      54.8489      49.5551 C.3     108 ARG110    -0.0374
   1681 HB2          27.7978      54.3405      49.0632 H       108 ARG110     0.0371
   1682 HB3          27.1885      54.7846      50.6235 H       108 ARG110     0.0371
   1683 CG           25.6981      54.0462      49.2850 C.3     108 ARG110     0.0744
   1684 HG2          25.3701      54.1840      48.2557 H       108 ARG110     0.0185
   1685 HG3          25.9412      52.9914      49.4195 H       108 ARG110     0.0185
   1686 CD           24.5642      54.3812      50.2623 C.3     108 ARG110     0.1114
   1687 HD2          24.9329      54.2311      51.2791 H       108 ARG110     0.0468
   1688 HD3          24.2758      55.4270      50.1640 H       108 ARG110     0.0468
   1689 NE           23.3943      53.5058      50.0673 N.pl3   108 ARG110    -0.5564
   1690 HE           23.3072      52.6748      50.6618 H       108 ARG110     0.3479
   1691 CZ           22.4088      53.6550      49.2076 C.cat   108 ARG110     0.8368
   1692 NH1          22.3442      54.6292      48.3426 N.pl3   108 ARG110    -0.8737
   1693 HH11         23.0437      55.3580      48.3541 H       108 ARG110     0.4493
   1694 HH12         21.5045      54.6640      47.7755 H       108 ARG110     0.4493
   1695 NH2          21.4331      52.8059      49.1779 N.pl3   108 ARG110    -0.8737
   1696 HH21         21.4141      52.0487      49.8681 H       108 ARG110     0.4493
   1697 HH22         20.6649      52.9554      48.5297 H       108 ARG110     0.4493
   1698 C            28.5005      56.8106      49.3927 C.2     108 ARG110     0.8557
   1699 O            28.8231      57.2522      50.5112 O.2     108 ARG110    -0.8266
   1700 OXT          29.2984      56.8393      48.4235 O.3     108 ARG110    -0.8266
@<TRIPOS>BOND
      1      17      18 2
      2      17      19 am
      3       7       9 1
      4       7      13 1
      5       5       7 1
      6       5      17 1
      7       1       5 1
      8      36      37 2
      9      36      38 am
     10      29      32 1
     11      23      25 1
     12      23      29 1
     13      21      23 1
     14      21      36 1
     15      19      21 1
     16      50      51 2
     17      50      52 am
     18      45      46 2
     19      45      47 am
     20      42      45 1
     21      40      42 1
     22      40      50 1
     23      38      40 1
     24      64      65 2
     25      64      66 am
     26      56      58 1
     27      56      62 1
     28      54      56 1
     29      54      64 1
     30      52      54 1
     31      84      85 2
     32      84      86 am
     33      80      82 ar
     34      78      80 ar
     35      76      78 ar
     36      74      76 ar
     37      73      74 ar
     38      73      82 ar
     39      70      73 1
     40      68      70 1
     41      68      84 1
     42      66      68 1
     43      96      97 2
     44      96      98 am
     45      93      94 ar
     46      93      95 ar
     47      90      93 1
     48      88      90 1
     49      88      96 1
     50      86      88 1
     51     103     104 2
     52     103     105 am
     53     100     103 1
     54      98     100 1
     55     119     120 2
     56     119     121 am
     57     109     111 1
     58     109     115 1
     59     107     109 1
     60     107     119 1
     61     105     107 1
     62     129     130 2
     63     129     131 am
     64     123     125 1
     65     123     129 1
     66     121     123 1
     67     141     142 2
     68     141     143 am
     69     138     139 ar
     70     138     140 ar
     71     135     138 1
     72     133     135 1
     73     133     141 1
     74     131     133 1
     75     162     163 2
     76     162     164 am
     77     158     160 ar
     78     155     156 1
     79     155     158 ar
     80     153     155 ar
     81     151     153 ar
     82     150     151 ar
     83     150     160 ar
     84     147     150 1
     85     145     147 1
     86     145     162 1
     87     143     145 1
     88     181     182 2
     89     181     183 am
     90     171     173 1
     91     171     177 1
     92     168     171 1
     93     166     168 1
     94     166     181 1
     95     164     166 1
     96     198     199 2
     97     198     200 am
     98     193     194 2
     99     193     195 am
    100     190     193 1
    101     187     190 1
    102     185     187 1
    103     185     198 1
    104     183     185 1
    105     212     213 2
    106     212     214 am
    107     204     206 1
    108     204     210 1
    109     202     204 1
    110     202     212 1
    111     200     202 1
    112     233     234 2
    113     233     235 am
    114     229     231 ar
    115     226     227 1
    116     226     229 ar
    117     224     226 ar
    118     222     224 ar
    119     221     222 ar
    120     221     231 ar
    121     218     221 1
    122     216     218 1
    123     216     233 1
    124     214     216 1
    125     250     251 2
    126     250     252 am
    127     246     248 1
    128     244     246 1
    129     243     244 2
    130     242     243 1
    131     242     248 2
    132     239     242 1
    133     237     239 1
    134     237     250 1
    135     235     237 1
    136     272     273 2
    137     272     274 am
    138     265     268 1
    139     262     265 1
    140     259     262 1
    141     256     259 1
    142     254     256 1
    143     254     272 1
    144     252     254 1
    145     291     292 2
    146     291     293 am
    147     281     283 1
    148     281     287 1
    149     278     281 1
    150     276     278 1
    151     276     291 1
    152     274     276 1
    153     305     306 2
    154     305     307 am
    155     303     305 1
    156     300     303 1
    157     297     300 1
    158     294     297 1
    159     293     294 1
    160     293     303 1
    161     317     318 2
    162     317     319 am
    163     314     315 ar
    164     314     316 ar
    165     311     314 1
    166     309     311 1
    167     309     317 1
    168     307     309 1
    169     331     332 2
    170     331     333 am
    171     326     327 2
    172     326     328 am
    173     323     326 1
    174     321     323 1
    175     321     331 1
    176     319     321 1
    177     352     353 2
    178     352     354 am
    179     348     350 ar
    180     345     346 1
    181     345     348 ar
    182     343     345 ar
    183     341     343 ar
    184     340     341 ar
    185     340     350 ar
    186     337     340 1
    187     335     337 1
    188     335     352 1
    189     333     335 1
    190     371     372 2
    191     371     373 am
    192     364     367 1
    193     358     360 1
    194     358     364 1
    195     356     358 1
    196     356     371 1
    197     354     356 1
    198     385     386 2
    199     385     387 am
    200     377     379 1
    201     377     383 1
    202     375     377 1
    203     375     385 1
    204     373     375 1
    205     407     408 2
    206     407     409 am
    207     400     403 1
    208     397     400 1
    209     394     397 1
    210     391     394 1
    211     389     391 1
    212     389     407 1
    213     387     389 1
    214     418     419 2
    215     418     420 am
    216     413     416 1
    217     411     413 1
    218     411     418 1
    219     409     411 1
    220     433     434 2
    221     433     435 am
    222     430     431 ar
    223     430     432 ar
    224     427     430 1
    225     424     427 1
    226     422     424 1
    227     422     433 1
    228     420     422 1
    229     443     444 2
    230     443     445 am
    231     437     439 1
    232     437     443 1
    233     435     437 1
    234     460     461 2
    235     460     462 am
    236     455     456 2
    237     455     457 am
    238     452     455 1
    239     449     452 1
    240     447     449 1
    241     447     460 1
    242     445     447 1
    243     470     471 2
    244     470     472 am
    245     464     466 1
    246     464     470 1
    247     462     464 1
    248     489     490 2
    249     489     491 am
    250     479     481 1
    251     479     485 1
    252     476     479 1
    253     474     476 1
    254     474     489 1
    255     472     474 1
    256     496     497 2
    257     496     498 am
    258     493     496 1
    259     491     493 1
    260     520     521 2
    261     520     522 am
    262     517     519 ar
    263     515     517 ar
    264     513     515 ar
    265     511     513 ar
    266     510     511 ar
    267     510     519 ar
    268     508     510 1
    269     506     508 1
    270     505     506 2
    271     505     519 1
    272     502     505 1
    273     500     502 1
    274     500     520 1
    275     498     500 1
    276     536     537 2
    277     536     538 am
    278     526     528 1
    279     526     532 1
    280     524     526 1
    281     524     536 1
    282     522     524 1
    283     546     547 2
    284     546     548 am
    285     540     542 1
    286     540     546 1
    287     538     540 1
    288     557     558 2
    289     557     559 am
    290     552     555 1
    291     550     552 1
    292     550     557 1
    293     548     550 1
    294     579     580 2
    295     579     581 am
    296     572     575 1
    297     569     572 1
    298     566     569 1
    299     563     566 1
    300     561     563 1
    301     561     579 1
    302     559     561 1
    303     586     587 2
    304     586     588 am
    305     583     586 1
    306     581     583 1
    307     600     601 2
    308     600     602 am
    309     595     596 2
    310     595     597 am
    311     592     595 1
    312     590     592 1
    313     590     600 1
    314     588     590 1
    315     619     620 2
    316     619     621 am
    317     609     611 1
    318     609     615 1
    319     606     609 1
    320     604     606 1
    321     604     619 1
    322     602     604 1
    323     629     630 2
    324     629     631 am
    325     623     625 1
    326     623     629 1
    327     621     623 1
    328     641     642 2
    329     641     643 am
    330     638     639 ar
    331     638     640 ar
    332     635     638 1
    333     633     635 1
    334     633     641 1
    335     631     633 1
    336     657     658 2
    337     657     659 am
    338     647     649 1
    339     647     653 1
    340     645     647 1
    341     645     657 1
    342     643     645 1
    343     667     668 2
    344     667     669 am
    345     661     663 1
    346     661     667 1
    347     659     661 1
    348     681     682 2
    349     681     683 am
    350     679     681 1
    351     676     679 1
    352     673     676 1
    353     670     673 1
    354     669     670 1
    355     669     679 1
    356     688     689 2
    357     688     690 am
    358     685     688 1
    359     683     685 1
    360     710     711 2
    361     710     712 am
    362     703     706 1
    363     700     703 1
    364     697     700 1
    365     694     697 1
    366     692     694 1
    367     692     710 1
    368     690     692 1
    369     721     722 2
    370     721     723 am
    371     716     719 1
    372     714     716 1
    373     714     721 1
    374     712     714 1
    375     740     741 2
    376     740     742 am
    377     733     736 1
    378     727     729 1
    379     727     733 1
    380     725     727 1
    381     725     740 1
    382     723     725 1
    383     747     748 2
    384     747     749 am
    385     744     747 1
    386     742     744 1
    387     754     755 2
    388     754     756 am
    389     751     754 1
    390     749     751 1
    391     766     767 2
    392     766     768 am
    393     763     764 ar
    394     763     765 ar
    395     760     763 1
    396     758     760 1
    397     758     766 1
    398     756     758 1
    399     785     786 2
    400     785     787 am
    401     778     781 1
    402     772     774 1
    403     772     778 1
    404     770     772 1
    405     770     785 1
    406     768     770 1
    407     805     806 2
    408     805     807 am
    409     801     803 ar
    410     799     801 ar
    411     797     799 ar
    412     795     797 ar
    413     794     795 ar
    414     794     803 ar
    415     791     794 1
    416     789     791 1
    417     789     805 1
    418     787     789 1
    419     816     817 2
    420     816     818 am
    421     811     814 1
    422     809     811 1
    423     809     816 1
    424     807     809 1
    425     830     831 2
    426     830     832 am
    427     825     826 2
    428     825     827 am
    429     822     825 1
    430     820     822 1
    431     820     830 1
    432     818     820 1
    433     854     855 2
    434     854     856 am
    435     847     848 ar
    436     847     851 ar
    437     845     847 ar
    438     842     845 1
    439     839     842 1
    440     836     839 1
    441     834     836 1
    442     834     854 1
    443     832     834 1
    444     869     870 2
    445     869     871 am
    446     866     867 ar
    447     866     868 ar
    448     863     866 1
    449     860     863 1
    450     858     860 1
    451     858     869 1
    452     856     858 1
    453     876     877 2
    454     876     878 am
    455     873     876 1
    456     871     873 1
    457     898     899 2
    458     898     900 am
    459     891     894 1
    460     888     891 1
    461     885     888 1
    462     882     885 1
    463     880     882 1
    464     880     898 1
    465     878     880 1
    466     917     918 2
    467     917     919 am
    468     907     909 1
    469     907     913 1
    470     904     907 1
    471     902     904 1
    472     902     917 1
    473     900     902 1
    474     931     932 2
    475     931     933 am
    476     929     931 1
    477     926     929 1
    478     923     926 1
    479     920     923 1
    480     919     920 1
    481     919     929 1
    482     938     939 2
    483     938     940 am
    484     935     938 1
    485     933     935 1
    486     960     961 2
    487     960     962 am
    488     953     956 1
    489     950     953 1
    490     947     950 1
    491     944     947 1
    492     942     944 1
    493     942     960 1
    494     940     942 1
    495     971     972 2
    496     971     973 am
    497     966     969 1
    498     964     966 1
    499     964     971 1
    500     962     964 1
    501     978     979 2
    502     978     980 am
    503     975     978 1
    504     973     975 1
    505    1002    1003 2
    506    1002    1004 am
    507     995     996 ar
    508     995     999 ar
    509     993     995 ar
    510     990     993 1
    511     987     990 1
    512     984     987 1
    513     982     984 1
    514     982    1002 1
    515     980     982 1
    516    1016    1017 2
    517    1016    1018 am
    518    1008    1010 1
    519    1008    1014 1
    520    1006    1008 1
    521    1006    1016 1
    522    1004    1006 1
    523    1040    1041 2
    524    1040    1042 am
    525    1037    1039 ar
    526    1035    1037 ar
    527    1033    1035 ar
    528    1031    1033 ar
    529    1030    1031 ar
    530    1030    1039 ar
    531    1028    1030 1
    532    1026    1028 1
    533    1025    1026 2
    534    1025    1039 1
    535    1022    1025 1
    536    1020    1022 1
    537    1020    1040 1
    538    1018    1020 1
    539    1064    1065 2
    540    1064    1066 am
    541    1057    1058 ar
    542    1057    1061 ar
    543    1055    1057 ar
    544    1052    1055 1
    545    1049    1052 1
    546    1046    1049 1
    547    1044    1046 1
    548    1044    1064 1
    549    1042    1044 1
    550    1079    1080 2
    551    1079    1081 am
    552    1076    1077 ar
    553    1076    1078 ar
    554    1073    1076 1
    555    1070    1073 1
    556    1068    1070 1
    557    1068    1079 1
    558    1066    1068 1
    559    1089    1090 2
    560    1089    1091 am
    561    1083    1085 1
    562    1083    1089 1
    563    1081    1083 1
    564    1101    1102 2
    565    1101    1103 am
    566    1098    1099 ar
    567    1098    1100 ar
    568    1095    1098 1
    569    1093    1095 1
    570    1093    1101 1
    571    1091    1093 1
    572    1120    1121 2
    573    1120    1122 am
    574    1113    1116 1
    575    1107    1109 1
    576    1107    1113 1
    577    1105    1107 1
    578    1105    1120 1
    579    1103    1105 1
    580    1134    1135 2
    581    1134    1136 am
    582    1129    1130 2
    583    1129    1131 am
    584    1126    1129 1
    585    1124    1126 1
    586    1124    1134 1
    587    1122    1124 1
    588    1155    1156 2
    589    1155    1157 am
    590    1151    1153 ar
    591    1148    1149 1
    592    1148    1151 ar
    593    1146    1148 ar
    594    1144    1146 ar
    595    1143    1144 ar
    596    1143    1153 ar
    597    1140    1143 1
    598    1138    1140 1
    599    1138    1155 1
    600    1136    1138 1
    601    1169    1170 2
    602    1169    1171 am
    603    1161    1163 1
    604    1161    1167 1
    605    1159    1161 1
    606    1159    1169 1
    607    1157    1159 1
    608    1180    1181 2
    609    1180    1182 am
    610    1175    1178 1
    611    1173    1175 1
    612    1173    1180 1
    613    1171    1173 1
    614    1187    1188 2
    615    1187    1189 am
    616    1184    1187 1
    617    1182    1184 1
    618    1207    1208 2
    619    1207    1209 am
    620    1203    1205 ar
    621    1201    1203 ar
    622    1199    1201 ar
    623    1197    1199 ar
    624    1196    1197 ar
    625    1196    1205 ar
    626    1193    1196 1
    627    1191    1193 1
    628    1191    1207 1
    629    1189    1191 1
    630    1231    1232 2
    631    1231    1233 am
    632    1224    1225 ar
    633    1224    1228 ar
    634    1222    1224 ar
    635    1219    1222 1
    636    1216    1219 1
    637    1213    1216 1
    638    1211    1213 1
    639    1211    1231 1
    640    1209    1211 1
    641    1245    1246 2
    642    1245    1247 am
    643    1240    1241 2
    644    1240    1242 am
    645    1237    1240 1
    646    1235    1237 1
    647    1235    1245 1
    648    1233    1235 1
    649    1256    1257 2
    650    1256    1258 am
    651    1251    1254 1
    652    1249    1251 1
    653    1249    1256 1
    654    1247    1249 1
    655    1268    1269 2
    656    1268    1270 am
    657    1265    1266 ar
    658    1265    1267 ar
    659    1262    1265 1
    660    1260    1262 1
    661    1260    1268 1
    662    1258    1260 1
    663    1292    1293 2
    664    1292    1294 am
    665    1285    1286 ar
    666    1285    1289 ar
    667    1283    1285 ar
    668    1280    1283 1
    669    1277    1280 1
    670    1274    1277 1
    671    1272    1274 1
    672    1272    1292 1
    673    1270    1272 1
    674    1311    1312 2
    675    1311    1313 am
    676    1304    1307 1
    677    1298    1300 1
    678    1298    1304 1
    679    1296    1298 1
    680    1296    1311 1
    681    1294    1296 1
    682    1330    1331 2
    683    1330    1332 am
    684    1320    1322 1
    685    1320    1326 1
    686    1317    1320 1
    687    1315    1317 1
    688    1315    1330 1
    689    1313    1315 1
    690    1351    1352 2
    691    1351    1353 am
    692    1347    1349 ar
    693    1344    1345 1
    694    1344    1347 ar
    695    1342    1344 ar
    696    1340    1342 ar
    697    1339    1340 ar
    698    1339    1349 ar
    699    1336    1339 1
    700    1334    1336 1
    701    1334    1351 1
    702    1332    1334 1
    703    1362    1363 2
    704    1362    1364 am
    705    1357    1360 1
    706    1355    1357 1
    707    1355    1362 1
    708    1353    1355 1
    709    1373    1374 2
    710    1373    1375 am
    711    1368    1371 1
    712    1366    1368 1
    713    1366    1373 1
    714    1364    1366 1
    715    1385    1386 2
    716    1385    1387 am
    717    1382    1383 ar
    718    1382    1384 ar
    719    1379    1382 1
    720    1377    1379 1
    721    1377    1385 1
    722    1375    1377 1
    723    1409    1410 2
    724    1409    1411 am
    725    1406    1408 ar
    726    1404    1406 ar
    727    1402    1404 ar
    728    1400    1402 ar
    729    1399    1400 ar
    730    1399    1408 ar
    731    1397    1399 1
    732    1395    1397 1
    733    1394    1395 2
    734    1394    1408 1
    735    1391    1394 1
    736    1389    1391 1
    737    1389    1409 1
    738    1387    1389 1
    739    1428    1429 2
    740    1428    1430 am
    741    1418    1420 1
    742    1418    1424 1
    743    1415    1418 1
    744    1413    1415 1
    745    1413    1428 1
    746    1411    1413 1
    747    1447    1448 2
    748    1447    1449 am
    749    1440    1443 1
    750    1434    1436 1
    751    1434    1440 1
    752    1432    1434 1
    753    1432    1447 1
    754    1430    1432 1
    755    1468    1469 2
    756    1468    1470 am
    757    1464    1466 ar
    758    1461    1462 1
    759    1461    1464 ar
    760    1459    1461 ar
    761    1457    1459 ar
    762    1456    1457 ar
    763    1456    1466 ar
    764    1453    1456 1
    765    1451    1453 1
    766    1451    1468 1
    767    1449    1451 1
    768    1490    1491 2
    769    1490    1492 am
    770    1483    1486 1
    771    1480    1483 1
    772    1477    1480 1
    773    1474    1477 1
    774    1472    1474 1
    775    1472    1490 1
    776    1470    1472 1
    777    1504    1505 2
    778    1504    1506 am
    779    1496    1498 1
    780    1496    1502 1
    781    1494    1496 1
    782    1494    1504 1
    783    1492    1494 1
    784    1518    1519 2
    785    1518    1520 am
    786    1510    1512 1
    787    1510    1516 1
    788    1508    1510 1
    789    1508    1518 1
    790    1506    1508 1
    791    1530    1531 2
    792    1530    1532 am
    793    1527    1528 ar
    794    1527    1529 ar
    795    1524    1527 1
    796    1522    1524 1
    797    1522    1530 1
    798    1520    1522 1
    799    1547    1548 2
    800    1547    1549 am
    801    1543    1545 1
    802    1541    1543 1
    803    1540    1541 2
    804    1539    1540 1
    805    1539    1545 2
    806    1536    1539 1
    807    1534    1536 1
    808    1534    1547 1
    809    1532    1534 1
    810    1568    1569 2
    811    1568    1570 am
    812    1564    1566 ar
    813    1561    1562 1
    814    1561    1564 ar
    815    1559    1561 ar
    816    1557    1559 ar
    817    1556    1557 ar
    818    1556    1566 ar
    819    1553    1556 1
    820    1551    1553 1
    821    1551    1568 1
    822    1549    1551 1
    823    1585    1586 2
    824    1585    1587 am
    825    1580    1581 2
    826    1580    1582 am
    827    1577    1580 1
    828    1574    1577 1
    829    1572    1574 1
    830    1572    1585 1
    831    1570    1572 1
    832    1599    1600 2
    833    1599    1601 am
    834    1591    1593 1
    835    1591    1597 1
    836    1589    1591 1
    837    1589    1599 1
    838    1587    1589 1
    839    1619    1620 2
    840    1619    1621 am
    841    1615    1617 ar
    842    1613    1615 ar
    843    1611    1613 ar
    844    1609    1611 ar
    845    1608    1609 ar
    846    1608    1617 ar
    847    1605    1608 1
    848    1603    1605 1
    849    1603    1619 1
    850    1601    1603 1
    851    1633    1634 2
    852    1633    1635 am
    853    1625    1627 1
    854    1625    1631 1
    855    1623    1625 1
    856    1623    1633 1
    857    1621    1623 1
    858    1655    1656 2
    859    1655    1657 am
    860    1648    1651 1
    861    1645    1648 1
    862    1642    1645 1
    863    1639    1642 1
    864    1637    1639 1
    865    1637    1655 1
    866    1635    1637 1
    867    1674    1675 2
    868    1674    1676 am
    869    1667    1670 1
    870    1661    1663 1
    871    1661    1667 1
    872    1659    1661 1
    873    1659    1674 1
    874    1657    1659 1
    875    1698    1699 2
    876    1698    1700 1
    877    1691    1692 ar
    878    1691    1695 ar
    879    1689    1691 ar
    880    1686    1689 1
    881    1683    1686 1
    882    1680    1683 1
    883    1678    1680 1
    884    1678    1698 1
    885    1676    1678 1
    886      13      14 1
    887      13      15 1
    888      13      16 1
    889       9      10 1
    890       9      11 1
    891       9      12 1
    892       7       8 1
    893       5       6 1
    894       1       2 1
    895       1       3 1
    896       1       4 1
    897      32      33 1
    898      32      34 1
    899      32      35 1
    900      29      30 1
    901      29      31 1
    902      25      26 1
    903      25      27 1
    904      25      28 1
    905      23      24 1
    906      21      22 1
    907      19      20 1
    908      47      48 1
    909      47      49 1
    910      42      43 1
    911      42      44 1
    912      40      41 1
    913      38      39 1
    914      62      63 1
    915      58      59 1
    916      58      60 1
    917      58      61 1
    918      56      57 1
    919      54      55 1
    920      52      53 1
    921      82      83 1
    922      80      81 1
    923      78      79 1
    924      76      77 1
    925      74      75 1
    926      70      71 1
    927      70      72 1
    928      68      69 1
    929      66      67 1
    930      90      91 1
    931      90      92 1
    932      88      89 1
    933      86      87 1
    934     100     101 1
    935     100     102 1
    936      98      99 1
    937     115     116 1
    938     115     117 1
    939     115     118 1
    940     111     112 1
    941     111     113 1
    942     111     114 1
    943     109     110 1
    944     107     108 1
    945     105     106 1
    946     125     126 1
    947     125     127 1
    948     125     128 1
    949     123     124 1
    950     121     122 1
    951     135     136 1
    952     135     137 1
    953     133     134 1
    954     131     132 1
    955     160     161 1
    956     158     159 1
    957     156     157 1
    958     153     154 1
    959     151     152 1
    960     147     148 1
    961     147     149 1
    962     145     146 1
    963     143     144 1
    964     177     178 1
    965     177     179 1
    966     177     180 1
    967     173     174 1
    968     173     175 1
    969     173     176 1
    970     171     172 1
    971     168     169 1
    972     168     170 1
    973     166     167 1
    974     164     165 1
    975     195     196 1
    976     195     197 1
    977     190     191 1
    978     190     192 1
    979     187     188 1
    980     187     189 1
    981     185     186 1
    982     183     184 1
    983     210     211 1
    984     206     207 1
    985     206     208 1
    986     206     209 1
    987     204     205 1
    988     202     203 1
    989     200     201 1
    990     231     232 1
    991     229     230 1
    992     227     228 1
    993     224     225 1
    994     222     223 1
    995     218     219 1
    996     218     220 1
    997     216     217 1
    998     214     215 1
    999     248     249 1
   1000     246     247 1
   1001     244     245 1
   1002     239     240 1
   1003     239     241 1
   1004     237     238 1
   1005     235     236 1
   1006     268     269 1
   1007     268     270 1
   1008     268     271 1
   1009     265     266 1
   1010     265     267 1
   1011     262     263 1
   1012     262     264 1
   1013     259     260 1
   1014     259     261 1
   1015     256     257 1
   1016     256     258 1
   1017     254     255 1
   1018     252     253 1
   1019     287     288 1
   1020     287     289 1
   1021     287     290 1
   1022     283     284 1
   1023     283     285 1
   1024     283     286 1
   1025     281     282 1
   1026     278     279 1
   1027     278     280 1
   1028     276     277 1
   1029     274     275 1
   1030     303     304 1
   1031     300     301 1
   1032     300     302 1
   1033     297     298 1
   1034     297     299 1
   1035     294     295 1
   1036     294     296 1
   1037     311     312 1
   1038     311     313 1
   1039     309     310 1
   1040     307     308 1
   1041     328     329 1
   1042     328     330 1
   1043     323     324 1
   1044     323     325 1
   1045     321     322 1
   1046     319     320 1
   1047     350     351 1
   1048     348     349 1
   1049     346     347 1
   1050     343     344 1
   1051     341     342 1
   1052     337     338 1
   1053     337     339 1
   1054     335     336 1
   1055     333     334 1
   1056     367     368 1
   1057     367     369 1
   1058     367     370 1
   1059     364     365 1
   1060     364     366 1
   1061     360     361 1
   1062     360     362 1
   1063     360     363 1
   1064     358     359 1
   1065     356     357 1
   1066     354     355 1
   1067     383     384 1
   1068     379     380 1
   1069     379     381 1
   1070     379     382 1
   1071     377     378 1
   1072     375     376 1
   1073     373     374 1
   1074     403     404 1
   1075     403     405 1
   1076     403     406 1
   1077     400     401 1
   1078     400     402 1
   1079     397     398 1
   1080     397     399 1
   1081     394     395 1
   1082     394     396 1
   1083     391     392 1
   1084     391     393 1
   1085     389     390 1
   1086     387     388 1
   1087     416     417 1
   1088     413     414 1
   1089     413     415 1
   1090     411     412 1
   1091     409     410 1
   1092     427     428 1
   1093     427     429 1
   1094     424     425 1
   1095     424     426 1
   1096     422     423 1
   1097     420     421 1
   1098     439     440 1
   1099     439     441 1
   1100     439     442 1
   1101     437     438 1
   1102     435     436 1
   1103     457     458 1
   1104     457     459 1
   1105     452     453 1
   1106     452     454 1
   1107     449     450 1
   1108     449     451 1
   1109     447     448 1
   1110     445     446 1
   1111     466     467 1
   1112     466     468 1
   1113     466     469 1
   1114     464     465 1
   1115     462     463 1
   1116     485     486 1
   1117     485     487 1
   1118     485     488 1
   1119     481     482 1
   1120     481     483 1
   1121     481     484 1
   1122     479     480 1
   1123     476     477 1
   1124     476     478 1
   1125     474     475 1
   1126     472     473 1
   1127     493     494 1
   1128     493     495 1
   1129     491     492 1
   1130     517     518 1
   1131     515     516 1
   1132     513     514 1
   1133     511     512 1
   1134     508     509 1
   1135     506     507 1
   1136     502     503 1
   1137     502     504 1
   1138     500     501 1
   1139     498     499 1
   1140     532     533 1
   1141     532     534 1
   1142     532     535 1
   1143     528     529 1
   1144     528     530 1
   1145     528     531 1
   1146     526     527 1
   1147     524     525 1
   1148     522     523 1
   1149     542     543 1
   1150     542     544 1
   1151     542     545 1
   1152     540     541 1
   1153     538     539 1
   1154     555     556 1
   1155     552     553 1
   1156     552     554 1
   1157     550     551 1
   1158     548     549 1
   1159     575     576 1
   1160     575     577 1
   1161     575     578 1
   1162     572     573 1
   1163     572     574 1
   1164     569     570 1
   1165     569     571 1
   1166     566     567 1
   1167     566     568 1
   1168     563     564 1
   1169     563     565 1
   1170     561     562 1
   1171     559     560 1
   1172     583     584 1
   1173     583     585 1
   1174     581     582 1
   1175     597     598 1
   1176     597     599 1
   1177     592     593 1
   1178     592     594 1
   1179     590     591 1
   1180     588     589 1
   1181     615     616 1
   1182     615     617 1
   1183     615     618 1
   1184     611     612 1
   1185     611     613 1
   1186     611     614 1
   1187     609     610 1
   1188     606     607 1
   1189     606     608 1
   1190     604     605 1
   1191     602     603 1
   1192     625     626 1
   1193     625     627 1
   1194     625     628 1
   1195     623     624 1
   1196     621     622 1
   1197     635     636 1
   1198     635     637 1
   1199     633     634 1
   1200     631     632 1
   1201     653     654 1
   1202     653     655 1
   1203     653     656 1
   1204     649     650 1
   1205     649     651 1
   1206     649     652 1
   1207     647     648 1
   1208     645     646 1
   1209     643     644 1
   1210     663     664 1
   1211     663     665 1
   1212     663     666 1
   1213     661     662 1
   1214     659     660 1
   1215     679     680 1
   1216     676     677 1
   1217     676     678 1
   1218     673     674 1
   1219     673     675 1
   1220     670     671 1
   1221     670     672 1
   1222     685     686 1
   1223     685     687 1
   1224     683     684 1
   1225     706     707 1
   1226     706     708 1
   1227     706     709 1
   1228     703     704 1
   1229     703     705 1
   1230     700     701 1
   1231     700     702 1
   1232     697     698 1
   1233     697     699 1
   1234     694     695 1
   1235     694     696 1
   1236     692     693 1
   1237     690     691 1
   1238     719     720 1
   1239     716     717 1
   1240     716     718 1
   1241     714     715 1
   1242     712     713 1
   1243     736     737 1
   1244     736     738 1
   1245     736     739 1
   1246     733     734 1
   1247     733     735 1
   1248     729     730 1
   1249     729     731 1
   1250     729     732 1
   1251     727     728 1
   1252     725     726 1
   1253     723     724 1
   1254     744     745 1
   1255     744     746 1
   1256     742     743 1
   1257     751     752 1
   1258     751     753 1
   1259     749     750 1
   1260     760     761 1
   1261     760     762 1
   1262     758     759 1
   1263     756     757 1
   1264     781     782 1
   1265     781     783 1
   1266     781     784 1
   1267     778     779 1
   1268     778     780 1
   1269     774     775 1
   1270     774     776 1
   1271     774     777 1
   1272     772     773 1
   1273     770     771 1
   1274     768     769 1
   1275     803     804 1
   1276     801     802 1
   1277     799     800 1
   1278     797     798 1
   1279     795     796 1
   1280     791     792 1
   1281     791     793 1
   1282     789     790 1
   1283     787     788 1
   1284     814     815 1
   1285     811     812 1
   1286     811     813 1
   1287     809     810 1
   1288     807     808 1
   1289     827     828 1
   1290     827     829 1
   1291     822     823 1
   1292     822     824 1
   1293     820     821 1
   1294     818     819 1
   1295     851     852 1
   1296     851     853 1
   1297     848     849 1
   1298     848     850 1
   1299     845     846 1
   1300     842     843 1
   1301     842     844 1
   1302     839     840 1
   1303     839     841 1
   1304     836     837 1
   1305     836     838 1
   1306     834     835 1
   1307     832     833 1
   1308     863     864 1
   1309     863     865 1
   1310     860     861 1
   1311     860     862 1
   1312     858     859 1
   1313     856     857 1
   1314     873     874 1
   1315     873     875 1
   1316     871     872 1
   1317     894     895 1
   1318     894     896 1
   1319     894     897 1
   1320     891     892 1
   1321     891     893 1
   1322     888     889 1
   1323     888     890 1
   1324     885     886 1
   1325     885     887 1
   1326     882     883 1
   1327     882     884 1
   1328     880     881 1
   1329     878     879 1
   1330     913     914 1
   1331     913     915 1
   1332     913     916 1
   1333     909     910 1
   1334     909     911 1
   1335     909     912 1
   1336     907     908 1
   1337     904     905 1
   1338     904     906 1
   1339     902     903 1
   1340     900     901 1
   1341     929     930 1
   1342     926     927 1
   1343     926     928 1
   1344     923     924 1
   1345     923     925 1
   1346     920     921 1
   1347     920     922 1
   1348     935     936 1
   1349     935     937 1
   1350     933     934 1
   1351     956     957 1
   1352     956     958 1
   1353     956     959 1
   1354     953     954 1
   1355     953     955 1
   1356     950     951 1
   1357     950     952 1
   1358     947     948 1
   1359     947     949 1
   1360     944     945 1
   1361     944     946 1
   1362     942     943 1
   1363     940     941 1
   1364     969     970 1
   1365     966     967 1
   1366     966     968 1
   1367     964     965 1
   1368     962     963 1
   1369     975     976 1
   1370     975     977 1
   1371     973     974 1
   1372     999    1000 1
   1373     999    1001 1
   1374     996     997 1
   1375     996     998 1
   1376     993     994 1
   1377     990     991 1
   1378     990     992 1
   1379     987     988 1
   1380     987     989 1
   1381     984     985 1
   1382     984     986 1
   1383     982     983 1
   1384     980     981 1
   1385    1014    1015 1
   1386    1010    1011 1
   1387    1010    1012 1
   1388    1010    1013 1
   1389    1008    1009 1
   1390    1006    1007 1
   1391    1004    1005 1
   1392    1037    1038 1
   1393    1035    1036 1
   1394    1033    1034 1
   1395    1031    1032 1
   1396    1028    1029 1
   1397    1026    1027 1
   1398    1022    1023 1
   1399    1022    1024 1
   1400    1020    1021 1
   1401    1018    1019 1
   1402    1061    1062 1
   1403    1061    1063 1
   1404    1058    1059 1
   1405    1058    1060 1
   1406    1055    1056 1
   1407    1052    1053 1
   1408    1052    1054 1
   1409    1049    1050 1
   1410    1049    1051 1
   1411    1046    1047 1
   1412    1046    1048 1
   1413    1044    1045 1
   1414    1042    1043 1
   1415    1073    1074 1
   1416    1073    1075 1
   1417    1070    1071 1
   1418    1070    1072 1
   1419    1068    1069 1
   1420    1066    1067 1
   1421    1085    1086 1
   1422    1085    1087 1
   1423    1085    1088 1
   1424    1083    1084 1
   1425    1081    1082 1
   1426    1095    1096 1
   1427    1095    1097 1
   1428    1093    1094 1
   1429    1091    1092 1
   1430    1116    1117 1
   1431    1116    1118 1
   1432    1116    1119 1
   1433    1113    1114 1
   1434    1113    1115 1
   1435    1109    1110 1
   1436    1109    1111 1
   1437    1109    1112 1
   1438    1107    1108 1
   1439    1105    1106 1
   1440    1103    1104 1
   1441    1131    1132 1
   1442    1131    1133 1
   1443    1126    1127 1
   1444    1126    1128 1
   1445    1124    1125 1
   1446    1122    1123 1
   1447    1153    1154 1
   1448    1151    1152 1
   1449    1149    1150 1
   1450    1146    1147 1
   1451    1144    1145 1
   1452    1140    1141 1
   1453    1140    1142 1
   1454    1138    1139 1
   1455    1136    1137 1
   1456    1167    1168 1
   1457    1163    1164 1
   1458    1163    1165 1
   1459    1163    1166 1
   1460    1161    1162 1
   1461    1159    1160 1
   1462    1157    1158 1
   1463    1178    1179 1
   1464    1175    1176 1
   1465    1175    1177 1
   1466    1173    1174 1
   1467    1171    1172 1
   1468    1184    1185 1
   1469    1184    1186 1
   1470    1182    1183 1
   1471    1205    1206 1
   1472    1203    1204 1
   1473    1201    1202 1
   1474    1199    1200 1
   1475    1197    1198 1
   1476    1193    1194 1
   1477    1193    1195 1
   1478    1191    1192 1
   1479    1189    1190 1
   1480    1228    1229 1
   1481    1228    1230 1
   1482    1225    1226 1
   1483    1225    1227 1
   1484    1222    1223 1
   1485    1219    1220 1
   1486    1219    1221 1
   1487    1216    1217 1
   1488    1216    1218 1
   1489    1213    1214 1
   1490    1213    1215 1
   1491    1211    1212 1
   1492    1209    1210 1
   1493    1242    1243 1
   1494    1242    1244 1
   1495    1237    1238 1
   1496    1237    1239 1
   1497    1235    1236 1
   1498    1233    1234 1
   1499    1254    1255 1
   1500    1251    1252 1
   1501    1251    1253 1
   1502    1249    1250 1
   1503    1247    1248 1
   1504    1262    1263 1
   1505    1262    1264 1
   1506    1260    1261 1
   1507    1258    1259 1
   1508    1289    1290 1
   1509    1289    1291 1
   1510    1286    1287 1
   1511    1286    1288 1
   1512    1283    1284 1
   1513    1280    1281 1
   1514    1280    1282 1
   1515    1277    1278 1
   1516    1277    1279 1
   1517    1274    1275 1
   1518    1274    1276 1
   1519    1272    1273 1
   1520    1270    1271 1
   1521    1307    1308 1
   1522    1307    1309 1
   1523    1307    1310 1
   1524    1304    1305 1
   1525    1304    1306 1
   1526    1300    1301 1
   1527    1300    1302 1
   1528    1300    1303 1
   1529    1298    1299 1
   1530    1296    1297 1
   1531    1294    1295 1
   1532    1326    1327 1
   1533    1326    1328 1
   1534    1326    1329 1
   1535    1322    1323 1
   1536    1322    1324 1
   1537    1322    1325 1
   1538    1320    1321 1
   1539    1317    1318 1
   1540    1317    1319 1
   1541    1315    1316 1
   1542    1313    1314 1
   1543    1349    1350 1
   1544    1347    1348 1
   1545    1345    1346 1
   1546    1342    1343 1
   1547    1340    1341 1
   1548    1336    1337 1
   1549    1336    1338 1
   1550    1334    1335 1
   1551    1332    1333 1
   1552    1360    1361 1
   1553    1357    1358 1
   1554    1357    1359 1
   1555    1355    1356 1
   1556    1353    1354 1
   1557    1371    1372 1
   1558    1368    1369 1
   1559    1368    1370 1
   1560    1366    1367 1
   1561    1364    1365 1
   1562    1379    1380 1
   1563    1379    1381 1
   1564    1377    1378 1
   1565    1375    1376 1
   1566    1406    1407 1
   1567    1404    1405 1
   1568    1402    1403 1
   1569    1400    1401 1
   1570    1397    1398 1
   1571    1395    1396 1
   1572    1391    1392 1
   1573    1391    1393 1
   1574    1389    1390 1
   1575    1387    1388 1
   1576    1424    1425 1
   1577    1424    1426 1
   1578    1424    1427 1
   1579    1420    1421 1
   1580    1420    1422 1
   1581    1420    1423 1
   1582    1418    1419 1
   1583    1415    1416 1
   1584    1415    1417 1
   1585    1413    1414 1
   1586    1411    1412 1
   1587    1443    1444 1
   1588    1443    1445 1
   1589    1443    1446 1
   1590    1440    1441 1
   1591    1440    1442 1
   1592    1436    1437 1
   1593    1436    1438 1
   1594    1436    1439 1
   1595    1434    1435 1
   1596    1432    1433 1
   1597    1430    1431 1
   1598    1466    1467 1
   1599    1464    1465 1
   1600    1462    1463 1
   1601    1459    1460 1
   1602    1457    1458 1
   1603    1453    1454 1
   1604    1453    1455 1
   1605    1451    1452 1
   1606    1449    1450 1
   1607    1486    1487 1
   1608    1486    1488 1
   1609    1486    1489 1
   1610    1483    1484 1
   1611    1483    1485 1
   1612    1480    1481 1
   1613    1480    1482 1
   1614    1477    1478 1
   1615    1477    1479 1
   1616    1474    1475 1
   1617    1474    1476 1
   1618    1472    1473 1
   1619    1470    1471 1
   1620    1502    1503 1
   1621    1498    1499 1
   1622    1498    1500 1
   1623    1498    1501 1
   1624    1496    1497 1
   1625    1494    1495 1
   1626    1492    1493 1
   1627    1516    1517 1
   1628    1512    1513 1
   1629    1512    1514 1
   1630    1512    1515 1
   1631    1510    1511 1
   1632    1508    1509 1
   1633    1506    1507 1
   1634    1524    1525 1
   1635    1524    1526 1
   1636    1522    1523 1
   1637    1520    1521 1
   1638    1545    1546 1
   1639    1543    1544 1
   1640    1541    1542 1
   1641    1536    1537 1
   1642    1536    1538 1
   1643    1534    1535 1
   1644    1532    1533 1
   1645    1566    1567 1
   1646    1564    1565 1
   1647    1562    1563 1
   1648    1559    1560 1
   1649    1557    1558 1
   1650    1553    1554 1
   1651    1553    1555 1
   1652    1551    1552 1
   1653    1549    1550 1
   1654    1582    1583 1
   1655    1582    1584 1
   1656    1577    1578 1
   1657    1577    1579 1
   1658    1574    1575 1
   1659    1574    1576 1
   1660    1572    1573 1
   1661    1570    1571 1
   1662    1597    1598 1
   1663    1593    1594 1
   1664    1593    1595 1
   1665    1593    1596 1
   1666    1591    1592 1
   1667    1589    1590 1
   1668    1587    1588 1
   1669    1617    1618 1
   1670    1615    1616 1
   1671    1613    1614 1
   1672    1611    1612 1
   1673    1609    1610 1
   1674    1605    1606 1
   1675    1605    1607 1
   1676    1603    1604 1
   1677    1601    1602 1
   1678    1631    1632 1
   1679    1627    1628 1
   1680    1627    1629 1
   1681    1627    1630 1
   1682    1625    1626 1
   1683    1623    1624 1
   1684    1621    1622 1
   1685    1651    1652 1
   1686    1651    1653 1
   1687    1651    1654 1
   1688    1648    1649 1
   1689    1648    1650 1
   1690    1645    1646 1
   1691    1645    1647 1
   1692    1642    1643 1
   1693    1642    1644 1
   1694    1639    1640 1
   1695    1639    1641 1
   1696    1637    1638 1
   1697    1635    1636 1
   1698    1670    1671 1
   1699    1670    1672 1
   1700    1670    1673 1
   1701    1667    1668 1
   1702    1667    1669 1
   1703    1663    1664 1
   1704    1663    1665 1
   1705    1663    1666 1
   1706    1661    1662 1
   1707    1659    1660 1
   1708    1657    1658 1
   1709    1695    1696 1
   1710    1695    1697 1
   1711    1692    1693 1
   1712    1692    1694 1
   1713    1689    1690 1
   1714    1686    1687 1
   1715    1686    1688 1
   1716    1683    1684 1
   1717    1683    1685 1
   1718    1680    1681 1
   1719    1680    1682 1
   1720    1678    1679 1
   1721    1676    1677 1
@<TRIPOS>SUBSTRUCTURE
      1 VAL3           1 RESIDUE    4    C VAL
      2 ILE4          19 RESIDUE    4    C ILE
      3 ASN5          38 RESIDUE    4    C ASN
      4 THR6          52 RESIDUE    4    C THR
      5 PHE7          66 RESIDUE    4    C PHE
      6 ASP8          86 RESIDUE    4    C ASP
      7 GLY9          98 RESIDUE    4    C GLY
      8 VAL10        105 RESIDUE    4    C VAL
      9 ALA11        121 RESIDUE    4    C ALA
     10 ASP12        131 RESIDUE    4    C ASP
     11 TYR13        143 RESIDUE    4    C TYR
     12 LEU14        164 RESIDUE    4    C LEU
     13 GLN15        183 RESIDUE    4    C GLN
     14 THR16        200 RESIDUE    4    C THR
     15 TYR17        214 RESIDUE    4    C TYR
     16 HIE18        235 RESIDUE    4    C HIE
     17 LYS19        252 RESIDUE    4    C LYS
     18 LEU20        274 RESIDUE    4    C LEU
     19 PRO21        293 RESIDUE    4    C PRO
     20 ASP22        307 RESIDUE    4    C ASP
     21 ASN23        319 RESIDUE    4    C ASN
     22 TYR24        333 RESIDUE    4    C TYR
     23 ILE25        354 RESIDUE    4    C ILE
     24 THR26        373 RESIDUE    4    C THR
     25 LYS27        387 RESIDUE    4    C LYS
     26 SER28        409 RESIDUE    4    C SER
     27 GLU29        420 RESIDUE    4    C GLU
     28 ALA30        435 RESIDUE    4    C ALA
     29 GLN31        445 RESIDUE    4    C GLN
     30 ALA32        462 RESIDUE    4    C ALA
     31 LEU33        472 RESIDUE    4    C LEU
     32 GLY34        491 RESIDUE    4    C GLY
     33 TRP35        498 RESIDUE    4    C TRP
     34 VAL36        522 RESIDUE    4    C VAL
     35 ALA37        538 RESIDUE    4    C ALA
     36 SER38        548 RESIDUE    4    C SER
     37 LYS39        559 RESIDUE    4    C LYS
     38 GLY40        581 RESIDUE    4    C GLY
     39 ASN41        588 RESIDUE    4    C ASN
     40 LEU42        602 RESIDUE    4    C LEU
     41 ALA43        621 RESIDUE    4    C ALA
     42 ASP44        631 RESIDUE    4    C ASP
     43 VAL45        643 RESIDUE    4    C VAL
     44 ALA46        659 RESIDUE    4    C ALA
     45 PRO47        669 RESIDUE    4    C PRO
     46 GLY48        683 RESIDUE    4    C GLY
     47 LYS49        690 RESIDUE    4    C LYS
     48 SER50        712 RESIDUE    4    C SER
     49 ILE51        723 RESIDUE    4    C ILE
     50 GLY52        742 RESIDUE    4    C GLY
     51 GLY53        749 RESIDUE    4    C GLY
     52 ASP54        756 RESIDUE    4    C ASP
     53 ILE55        768 RESIDUE    4    C ILE
     54 PHE56        787 RESIDUE    4    C PHE
     55 SER57        807 RESIDUE    4    C SER
     56 ASN58        818 RESIDUE    4    C ASN
     57 ARG59        832 RESIDUE    4    C ARG
     58 GLU60        856 RESIDUE    4    C GLU
     59 GLY61        871 RESIDUE    4    C GLY
     60 LYS62        878 RESIDUE    4    C LYS
     61 LEU63        900 RESIDUE    4    C LEU
     62 PRO64        919 RESIDUE    4    C PRO
     63 GLY65        933 RESIDUE    4    C GLY
     64 LYS66        940 RESIDUE    4    C LYS
     65 SER67        962 RESIDUE    4    C SER
     66 GLY68        973 RESIDUE    4    C GLY
     67 ARG69        980 RESIDUE    4    C ARG
     68 THR70       1004 RESIDUE    4    C THR
     69 TRP71       1018 RESIDUE    4    C TRP
     70 ARG72       1042 RESIDUE    4    C ARG
     71 GLU73       1066 RESIDUE    4    C GLU
     72 ALA74       1081 RESIDUE    4    C ALA
     73 ASP75       1091 RESIDUE    4    C ASP
     74 ILE76       1103 RESIDUE    4    C ILE
     75 ASN77       1122 RESIDUE    4    C ASN
     76 TYR78       1136 RESIDUE    4    C TYR
     77 THR79       1157 RESIDUE    4    C THR
     78 SER80       1171 RESIDUE    4    C SER
     79 GLY81       1182 RESIDUE    4    C GLY
     80 PHE82       1189 RESIDUE    4    C PHE
     81 ARG83       1209 RESIDUE    4    C ARG
     82 ASN84       1233 RESIDUE    4    C ASN
     83 SER85       1247 RESIDUE    4    C SER
     84 ASP86       1258 RESIDUE    4    C ASP
     85 ARG87       1270 RESIDUE    4    C ARG
     86 ILE88       1294 RESIDUE    4    C ILE
     87 LEU89       1313 RESIDUE    4    C LEU
     88 TYR90       1332 RESIDUE    4    C TYR
     89 SER91       1353 RESIDUE    4    C SER
     90 SER92       1364 RESIDUE    4    C SER
     91 ASP93       1375 RESIDUE    4    C ASP
     92 TRP94       1387 RESIDUE    4    C TRP
     93 LEU95       1411 RESIDUE    4    C LEU
     94 ILE96       1430 RESIDUE    4    C ILE
     95 TYR97       1449 RESIDUE    4    C TYR
     96 LYS98       1470 RESIDUE    4    C LYS
     97 THR99       1492 RESIDUE    4    C THR
     98 THR100      1506 RESIDUE    4    C THR
     99 ASP101      1520 RESIDUE    4    C ASP
    100 HIE102      1532 RESIDUE    4    C HIE
    101 TYR103      1549 RESIDUE    4    C TYR
    102 GLN104      1570 RESIDUE    4    C GLN
    103 THR105      1587 RESIDUE    4    C THR
    104 PHE106      1601 RESIDUE    4    C PHE
    105 THR107      1621 RESIDUE    4    C THR
    106 LYS108      1635 RESIDUE    4    C LYS
    107 ILE109      1657 RESIDUE    4    C ILE
    108 ARG110      1676 RESIDUE    4    C ARG
