# Supplementary material for: Improved Structure-Based Histidine pKa Prediction for pH-Responsive Protein Design
Source: J Chem Inf Model. 2025 Jan 18;65(3):1560–9. doi: 10.1021/acs.jcim.4c01957 (PMC11815838; doi:10.1021/acs.jcim.4c01957)
Supplement: Supplementary file 3 — ci4c01957_si_003.zip [file ci4c01957_si_003.zip › structures/prep_mol2/1A2P_B_prep.mol2]

@<TRIPOS>MOLECULE
Cpptraj generated mol2 file.
 1700  1721   108     0     0
SMALL
USER_CHARGES


@<TRIPOS>ATOM
      1 N           -17.2792      34.8577      57.7250 N.am      1 VAL3       0.0577
      2 H1          -17.1587      33.8813      57.9743 H         1 VAL3       0.2272
      3 H2          -17.5425      34.8966      56.7493 H         1 VAL3       0.2272
      4 H3          -18.0033      35.2671      58.2991 H         1 VAL3       0.2272
      5 CA          -15.9819      35.5505      57.9334 C.3       1 VAL3      -0.0054
      6 HA          -15.9847      36.4900      57.3811 H         1 VAL3       0.1093
      7 CB          -15.7121      35.8765      59.4169 C.3       1 VAL3       0.3196
      8 HB          -14.9840      36.6857      59.4418 H         1 VAL3      -0.0221
      9 CG1         -16.9824      36.3643      60.1263 C.3       1 VAL3      -0.3129
     10 HG11        -17.6896      35.5505      60.2943 H         1 VAL3       0.0735
     11 HG12        -16.7057      36.7696      61.1027 H         1 VAL3       0.0735
     12 HG13        -17.4510      37.1699      59.5594 H         1 VAL3       0.0735
     13 CG2         -15.1287      34.7039      60.2163 C.3       1 VAL3      -0.3129
     14 HG21        -14.1426      34.4310      59.8446 H         1 VAL3       0.0735
     15 HG22        -15.0088      34.9983      61.2608 H         1 VAL3       0.0735
     16 HG23        -15.7840      33.8323      60.1754 H         1 VAL3       0.0735
     17 C           -14.8693      34.6724      57.3856 C.2       1 VAL3       0.6163
     18 O           -15.0917      33.4703      57.2835 O.2       1 VAL3      -0.5722
     19 N           -13.6944      35.2238      57.0754 N.am      2 ILE4      -0.4157
     20 H           -13.5314      36.2154      57.2207 H         2 ILE4       0.2719
     21 CA          -12.5151      34.4110      56.7389 C.3       2 ILE4      -0.0597
     22 HA          -12.8100      33.3943      56.4755 H         2 ILE4       0.0869
     23 CB          -11.7458      34.9977      55.5337 C.3       2 ILE4       0.1303
     24 HB          -11.3595      35.9784      55.8158 H         2 ILE4       0.0187
     25 CG2         -10.5535      34.0857      55.1901 C.3       2 ILE4      -0.3204
     26 HG21        -10.9044      33.1123      54.8479 H         2 ILE4       0.0882
     27 HG22         -9.9453      34.5337      54.4037 H         2 ILE4       0.0882
     28 HG23         -9.9004      33.9536      56.0497 H         2 ILE4       0.0882
     29 CG1         -12.6583      35.1906      54.3032 C.3       2 ILE4      -0.0430
     30 HG12        -13.0375      34.2223      53.9733 H         2 ILE4       0.0236
     31 HG13        -13.5100      35.8127      54.5761 H         2 ILE4       0.0236
     32 CD1         -11.9637      35.8826      53.1249 C.3       2 ILE4      -0.0660
     33 HD11        -11.2098      35.2297      52.6863 H         2 ILE4       0.0186
     34 HD12        -12.7023      36.1136      52.3573 H         2 ILE4       0.0186
     35 HD13        -11.4976      36.8102      53.4554 H         2 ILE4       0.0186
     36 C           -11.6282      34.3533      57.9815 C.2       2 ILE4       0.5973
     37 O           -11.0401      35.3635      58.3584 O.2       2 ILE4      -0.5679
     38 N           -11.5616      33.2068      58.6546 N.am      3 ASN5      -0.4157
     39 H           -12.1401      32.4277      58.3698 H         3 ASN5       0.2719
     40 CA          -10.7708      33.0590      59.8858 C.3       3 ASN5       0.0143
     41 HA           -9.9317      33.7579      59.8477 H         3 ASN5       0.1048
     42 CB          -11.6292      33.4248      61.1154 C.3       3 ASN5      -0.2041
     43 HB2         -10.9638      33.5358      61.9716 H         3 ASN5       0.0797
     44 HB3         -12.1203      34.3828      60.9620 H         3 ASN5       0.0797
     45 CG          -12.6672      32.3653      61.4586 C.2       3 ASN5       0.7130
     46 OD1         -13.0591      31.5567      60.6306 O.2       3 ASN5      -0.5931
     47 ND2         -13.1659      32.3493      62.6741 N.am      3 ASN5      -0.9191
     48 HD21        -13.8358      31.6316      62.8803 H         3 ASN5       0.4196
     49 HD22        -12.9425      33.0427      63.3778 H         3 ASN5       0.4196
     50 C           -10.1305      31.6729      60.0432 C.2       3 ASN5       0.5973
     51 O            -9.7507      31.3167      61.1554 O.2       3 ASN5      -0.5679
     52 N           -10.0400      30.8882      58.9670 N.am      4 THR6      -0.4157
     53 H           -10.3292      31.2463      58.0715 H         4 THR6       0.2719
     54 CA           -9.3533      29.5883      58.9659 C.3       4 THR6      -0.0389
     55 HA           -9.3634      29.1755      59.9755 H         4 THR6       0.1007
     56 CB          -10.0610      28.5810      58.0477 C.3       4 THR6       0.3654
     57 HB           -9.5215      27.6335      58.0804 H         4 THR6       0.0043
     58 CG2         -11.5023      28.3310      58.4838 C.3       4 THR6      -0.2438
     59 HG21        -12.0986      29.2389      58.3859 H         4 THR6       0.0642
     60 HG22        -11.9422      27.5434      57.8714 H         4 THR6       0.0642
     61 HG23        -11.5156      28.0100      59.5269 H         4 THR6       0.0642
     62 OG1         -10.0919      29.0397      56.7152 O.3       4 THR6      -0.6761
     63 HG1         -10.6015      28.4011      56.2039 H         4 THR6       0.4102
     64 C            -7.8961      29.7432      58.5407 C.2       4 THR6       0.5973
     65 O            -7.5356      30.7197      57.8808 O.2       4 THR6      -0.5679
     66 N            -7.0484      28.7669      58.8815 N.am      5 PHE7      -0.4157
     67 H            -7.3750      28.0020      59.4490 H         5 PHE7       0.2719
     68 CA           -5.6410      28.7996      58.4727 C.3       5 PHE7      -0.0024
     69 HA           -5.1732      29.6906      58.8946 H         5 PHE7       0.0978
     70 CB           -4.8916      27.5531      58.9622 C.3       5 PHE7      -0.0343
     71 HB2          -5.4864      26.6628      58.7500 H         5 PHE7       0.0295
     72 HB3          -3.9634      27.4630      58.3951 H         5 PHE7       0.0295
     73 CG           -4.5162      27.5927      60.4242 C.ar      5 PHE7       0.0118
     74 CD1          -3.6061      28.5677      60.8721 C.ar      5 PHE7      -0.1256
     75 HD1          -3.1753      29.2773      60.1791 H         5 PHE7       0.1330
     76 CE1          -3.2817      28.6441      62.2326 C.ar      5 PHE7      -0.1704
     77 HE1          -2.6125      29.4109      62.5856 H         5 PHE7       0.1430
     78 CZ           -3.8227      27.7264      63.1453 C.ar      5 PHE7      -0.1072
     79 HZ           -3.5654      27.7934      64.1955 H         5 PHE7       0.1297
     80 CE2          -4.7194      26.7440      62.6998 C.ar      5 PHE7      -0.1704
     81 HE2          -5.1595      26.0625      63.4182 H         5 PHE7       0.1430
     82 CD2          -5.0720      26.6797      61.3390 C.ar      5 PHE7      -0.1256
     83 HD2          -5.7865      25.9411      61.0044 H         5 PHE7       0.1330
     84 C            -5.4959      28.9124      56.9565 C.2       5 PHE7       0.5973
     85 O            -4.7911      29.8019      56.4937 O.2       5 PHE7      -0.5679
     86 N            -6.1657      28.0393      56.1969 N.am      6 ASP8      -0.5163
     87 H            -6.6802      27.2869      56.6261 H         6 ASP8       0.2936
     88 CA           -6.0864      28.0667      54.7339 C.3       6 ASP8       0.0381
     89 HA           -5.0347      28.1028      54.4447 H         6 ASP8       0.0880
     90 CB           -6.6973      26.7894      54.1417 C.3       6 ASP8      -0.0303
     91 HB2          -7.6915      26.6282      54.5638 H         6 ASP8      -0.0122
     92 HB3          -6.7990      26.9129      53.0625 H         6 ASP8      -0.0122
     93 CG           -5.8000      25.5797      54.3993 C.2       6 ASP8       0.7994
     94 OD1          -4.5972      25.6634      54.0420 O.co2     6 ASP8      -0.8014
     95 OD2          -6.2946      24.6229      55.0300 O.co2     6 ASP8      -0.8014
     96 C            -6.7294      29.3183      54.1359 C.2       6 ASP8       0.5366
     97 O            -6.1333      29.9383      53.2606 O.2       6 ASP8      -0.5819
     98 N            -7.8943      29.7405      54.6424 N.am      7 GLY9      -0.4157
     99 H            -8.3321      29.2134      55.3831 H         7 GLY9       0.2719
    100 CA           -8.5787      30.9134      54.1000 C.3       7 GLY9      -0.0252
    101 HA2          -8.7431      30.7713      53.0309 H         7 GLY9       0.0698
    102 HA3          -9.5397      31.0269      54.5978 H         7 GLY9       0.0698
    103 C            -7.7750      32.1983      54.2939 C.2       7 GLY9       0.5973
    104 O            -7.6573      33.0100      53.3779 O.2       7 GLY9      -0.5679
    105 N            -7.1948      32.3950      55.4803 N.am      8 VAL10     -0.4157
    106 H            -7.2920      31.6891      56.2025 H         8 VAL10      0.2719
    107 CA           -6.3703      33.5769      55.7544 C.3       8 VAL10     -0.0875
    108 HA           -6.8684      34.4459      55.3255 H         8 VAL10      0.0969
    109 CB           -6.2381      33.8324      57.2637 C.3       8 VAL10      0.2985
    110 HB           -5.7715      32.9698      57.7400 H         8 VAL10     -0.0297
    111 CG1          -5.3937      35.0792      57.5511 C.3       8 VAL10     -0.3192
    112 HG11         -5.7967      35.9393      57.0158 H         8 VAL10      0.0791
    113 HG12         -5.4004      35.2912      58.6203 H         8 VAL10      0.0791
    114 HG13         -4.3642      34.9179      57.2407 H         8 VAL10      0.0791
    115 CG2          -7.6203      34.0714      57.8857 C.3       8 VAL10     -0.3192
    116 HG21         -8.2681      33.2127      57.7265 H         8 VAL10      0.0791
    117 HG22         -7.5119      34.2098      58.9596 H         8 VAL10      0.0791
    118 HG23         -8.0825      34.9607      57.4576 H         8 VAL10      0.0791
    119 C            -5.0088      33.4859      55.0650 C.2       8 VAL10      0.5973
    120 O            -4.5494      34.5023      54.5450 O.2       8 VAL10     -0.5679
    121 N            -4.3809      32.3031      55.0133 N.am      9 ALA11     -0.4157
    122 H            -4.8026      31.4852      55.4409 H         9 ALA11      0.2719
    123 CA           -3.1118      32.1204      54.3025 C.3       9 ALA11      0.0337
    124 HA           -2.3597      32.7735      54.7455 H         9 ALA11      0.0823
    125 CB           -2.6371      30.6680      54.4364 C.3       9 ALA11     -0.1825
    126 HB1          -3.3803      29.9916      54.0105 H         9 ALA11      0.0603
    127 HB2          -1.6989      30.5431      53.8971 H         9 ALA11      0.0603
    128 HB3          -2.4794      30.4099      55.4811 H         9 ALA11      0.0603
    129 C            -3.2364      32.5028      52.8231 C.2       9 ALA11      0.5973
    130 O            -2.4398      33.2978      52.3205 O.2       9 ALA11     -0.5679
    131 N            -4.2741      32.0029      52.1483 N.am     10 ASP12     -0.5163
    132 H            -4.8742      31.3099      52.5912 H        10 ASP12      0.2936
    133 CA           -4.4817      32.2908      50.7270 C.3      10 ASP12      0.0381
    134 HA           -3.5441      32.1108      50.1964 H        10 ASP12      0.0880
    135 CB           -5.5361      31.3425      50.1388 C.3      10 ASP12     -0.0303
    136 HB2          -6.4558      31.4237      50.7219 H        10 ASP12     -0.0122
    137 HB3          -5.7557      31.6601      49.1183 H        10 ASP12     -0.0122
    138 CG           -5.0844      29.8744      50.0925 C.2      10 ASP12      0.7994
    139 OD1          -3.8754      29.5894      50.2883 O.co2    10 ASP12     -0.8014
    140 OD2          -5.9607      29.0093      49.8915 O.co2    10 ASP12     -0.8014
    141 C            -4.8459      33.7608      50.4878 C.2      10 ASP12      0.5366
    142 O            -4.3396      34.3819      49.5461 O.2      10 ASP12     -0.5819
    143 N            -5.6633      34.3585      51.3659 N.am     11 TYR13     -0.4157
    144 H            -6.0590      33.8025      52.1172 H        11 TYR13      0.2719
    145 CA           -6.0168      35.7783      51.2612 C.3      11 TYR13     -0.0014
    146 HA           -6.4266      35.9518      50.2651 H        11 TYR13      0.0876
    147 CB           -7.1005      36.1283      52.2922 C.3      11 TYR13     -0.0152
    148 HB2          -7.8642      35.3512      52.2615 H        11 TYR13      0.0295
    149 HB3          -6.6662      36.1145      53.2930 H        11 TYR13      0.0295
    150 CG           -7.7924      37.4632      52.0654 C.ar     11 TYR13     -0.0011
    151 CD1          -7.1813      38.6632      52.4660 C.ar     11 TYR13     -0.1906
    152 HD1          -6.2073      38.6291      52.9295 H        11 TYR13      0.1699
    153 CE1          -7.8284      39.8977      52.2687 C.ar     11 TYR13     -0.2341
    154 HE1          -7.3574      40.8079      52.6043 H        11 TYR13      0.1656
    155 CZ           -9.1087      39.9396      51.6838 C.ar     11 TYR13      0.3226
    156 OH           -9.7234      41.1448      51.5177 O.3      11 TYR13     -0.5579
    157 HH          -10.6445      41.1446      51.8019 H        11 TYR13      0.3992
    158 CE2          -9.7318      38.7358      51.2894 C.ar     11 TYR13     -0.2341
    159 HE2         -10.7067      38.7644      50.8276 H        11 TYR13      0.1656
    160 CD2          -9.0680      37.5051      51.4693 C.ar     11 TYR13     -0.1906
    161 HD2          -9.5398      36.5867      51.1470 H        11 TYR13      0.1699
    162 C            -4.7805      36.6753      51.4152 C.2      11 TYR13      0.5973
    163 O            -4.5942      37.6096      50.6351 O.2      11 TYR13     -0.5679
    164 N            -3.9025      36.3735      52.3804 N.am     12 LEU14     -0.4157
    165 H            -4.0970      35.5736      52.9769 H        12 LEU14      0.2719
    166 CA           -2.6579      37.1183      52.5934 C.3      12 LEU14     -0.0518
    167 HA           -2.9019      38.1720      52.7235 H        12 LEU14      0.0922
    168 CB           -1.9223      36.6012      53.8418 C.3      12 LEU14     -0.1102
    169 HB2          -1.9086      35.5107      53.8047 H        12 LEU14      0.0457
    170 HB3          -0.8850      36.9392      53.8122 H        12 LEU14      0.0457
    171 CG           -2.5349      37.0564      55.1738 C.3      12 LEU14      0.3531
    172 HG           -3.6151      36.9168      55.1559 H        12 LEU14     -0.0361
    173 CD1          -1.9486      36.2177      56.3097 C.3      12 LEU14     -0.4121
    174 HD11         -0.8662      36.3275      56.3268 H        12 LEU14      0.1000
    175 HD12         -2.3595      36.5476      57.2634 H        12 LEU14      0.1000
    176 HD13         -2.1955      35.1681      56.1520 H        12 LEU14      0.1000
    177 CD2          -2.2342      38.5293      55.4621 C.3      12 LEU14     -0.4121
    178 HD21         -2.5625      39.1533      54.6347 H        12 LEU14      0.1000
    179 HD22         -2.7468      38.8403      56.3673 H        12 LEU14      0.1000
    180 HD23         -1.1649      38.6624      55.6103 H        12 LEU14      0.1000
    181 C            -1.7239      37.0322      51.3880 C.2      12 LEU14      0.5973
    182 O            -1.2239      38.0649      50.9480 O.2      12 LEU14     -0.5679
    183 N            -1.4957      35.8380      50.8368 N.am     13 GLN15     -0.4157
    184 H            -1.9219      35.0080      51.2426 H        13 GLN15      0.2719
    185 CA           -0.5883      35.6939      49.6907 C.3      13 GLN15     -0.0031
    186 HA            0.3502      36.2013      49.9241 H        13 GLN15      0.0850
    187 CB           -0.2809      34.2102      49.4426 C.3      13 GLN15     -0.0036
    188 HB2          -1.2062      33.6415      49.3350 H        13 GLN15      0.0171
    189 HB3           0.2797      34.1350      48.5094 H        13 GLN15      0.0171
    190 CG            0.5765      33.6099      50.5693 C.3      13 GLN15     -0.0645
    191 HG2           1.3022      34.3543      50.8973 H        13 GLN15      0.0352
    192 HG3          -0.0463      33.3534      51.4234 H        13 GLN15      0.0352
    193 CD            1.3417      32.3675      50.1253 C.2      13 GLN15      0.6951
    194 OE1           0.8077      31.4559      49.5146 O.2      13 GLN15     -0.6086
    195 NE2           2.6198      32.2720      50.4396 N.am     13 GLN15     -0.9407
    196 HE21          3.0954      31.4216      50.1785 H        13 GLN15      0.4251
    197 HE22          3.0988      32.9846      50.9792 H        13 GLN15      0.4251
    198 C            -1.1284      36.3658      48.4202 C.2      13 GLN15      0.5973
    199 O            -0.3478      36.8434      47.5943 O.2      13 GLN15     -0.5679
    200 N            -2.4556      36.4370      48.2706 N.am     14 THR16     -0.4157
    201 H            -3.0367      35.9602      48.9492 H        14 THR16      0.2719
    202 CA           -3.1035      37.0277      47.0893 C.3      14 THR16     -0.0389
    203 HA           -2.4801      36.8298      46.2159 H        14 THR16      0.1007
    204 CB           -4.4717      36.3764      46.8409 C.3      14 THR16      0.3654
    205 HB           -5.1524      36.6238      47.6595 H        14 THR16      0.0043
    206 CG2          -5.0886      36.8203      45.5171 C.3      14 THR16     -0.2438
    207 HG21         -4.4041      36.6031      44.6966 H        14 THR16      0.0642
    208 HG22         -6.0247      36.2866      45.3593 H        14 THR16      0.0642
    209 HG23         -5.2997      37.8882      45.5363 H        14 THR16      0.0642
    210 OG1          -4.3357      34.9762      46.7649 O.3      14 THR16     -0.6761
    211 HG1          -4.2433      34.6362      47.6721 H        14 THR16      0.4102
    212 C            -3.2846      38.5438      47.1816 C.2      14 THR16      0.5973
    213 O            -3.0544      39.2478      46.2006 O.2      14 THR16     -0.5679
    214 N            -3.7427      39.0531      48.3304 N.am     15 TYR17     -0.4157
    215 H            -3.9307      38.4139      49.0962 H        15 TYR17      0.2719
    216 CA           -4.1329      40.4614      48.5000 C.3      15 TYR17     -0.0014
    217 HA           -4.0527      40.9664      47.5369 H        15 TYR17      0.0876
    218 CB           -5.5963      40.5534      48.9484 C.3      15 TYR17     -0.0152
    219 HB2          -5.6826      40.1422      49.9559 H        15 TYR17      0.0295
    220 HB3          -5.8892      41.6025      48.9908 H        15 TYR17      0.0295
    221 CG           -6.5569      39.8386      48.0261 C.ar     15 TYR17     -0.0011
    222 CD1          -6.7219      40.2881      46.7020 C.ar     15 TYR17     -0.1906
    223 HD1          -6.1668      41.1466      46.3475 H        15 TYR17      0.1699
    224 CE1          -7.5840      39.6009      45.8289 C.ar     15 TYR17     -0.2341
    225 HE1          -7.7051      39.9399      44.8120 H        15 TYR17      0.1656
    226 CZ           -8.2796      38.4606      46.2836 C.ar     15 TYR17      0.3226
    227 OH           -9.1043      37.7869      45.4419 O.3      15 TYR17     -0.5579
    228 HH           -8.9212      37.9842      44.5233 H        15 TYR17      0.3992
    229 CE2          -8.1109      38.0116      47.6084 C.ar     15 TYR17     -0.2341
    230 HE2          -8.6317      37.1256      47.9402 H        15 TYR17      0.1656
    231 CD2          -7.2453      38.6988      48.4769 C.ar     15 TYR17     -0.1906
    232 HD2          -7.0885      38.3336      49.4831 H        15 TYR17      0.1699
    233 C            -3.2426      41.2631      49.4462 C.2      15 TYR17      0.5973
    234 O            -3.4583      42.4677      49.5918 O.2      15 TYR17     -0.5679
    235 N            -2.2742      40.6211      50.1033 N.am     16 HIE18     -0.4157
    236 H            -2.1531      39.6291      49.9338 H        16 HIE18      0.2719
    237 CA           -1.2164      41.2949      50.8712 C.3      16 HIE18     -0.0581
    238 HA           -0.5937      40.5161      51.3129 H        16 HIE18      0.1360
    239 CB           -0.3158      42.0945      49.9199 C.3      16 HIE18     -0.0074
    240 HB2          -0.8418      42.9960      49.6026 H        16 HIE18      0.0367
    241 HB3           0.5859      42.4121      50.4357 H        16 HIE18      0.0367
    242 CG            0.0716      41.3226      48.6905 C.2      16 HIE18      0.1868
    243 ND1          -0.1995      41.7311      47.3874 N.2      16 HIE18     -0.5432
    244 CE1           0.1403      40.6969      46.6055 C.2      16 HIE18      0.1635
    245 HE1          -0.0281      40.6576      45.5377 H        16 HIE18      0.1435
    246 NE2           0.6051      39.6754      47.3457 N.pl3    16 HIE18     -0.2795
    247 HE2           0.7353      38.7210      47.0199 H        16 HIE18      0.3339
    248 CD2           0.5731      40.0545      48.6666 C.2      16 HIE18     -0.2207
    249 HD2           0.8004      39.4358      49.5250 H        16 HIE18      0.1862
    250 C            -1.7233      42.1342      52.0454 C.2      16 HIE18      0.5973
    251 O            -1.1032      43.1133      52.4577 O.2      16 HIE18     -0.5679
    252 N            -2.8676      41.7446      52.6016 N.am     17 LYS19     -0.3479
    253 H            -3.3205      40.9295      52.2088 H        17 LYS19      0.2747
    254 CA           -3.4852      42.3470      53.7838 C.3      17 LYS19     -0.2400
    255 HA           -2.7012      42.5920      54.5018 H        17 LYS19      0.1426
    256 CB           -4.2139      43.6451      53.3970 C.3      17 LYS19     -0.0094
    257 HB2          -4.5227      44.1564      54.3104 H        17 LYS19      0.0362
    258 HB3          -3.5167      44.3002      52.8703 H        17 LYS19      0.0362
    259 CG           -5.4552      43.4215      52.5224 C.3      17 LYS19      0.0187
    260 HG2          -5.1999      42.8043      51.6609 H        17 LYS19      0.0103
    261 HG3          -6.2164      42.9095      53.1100 H        17 LYS19      0.0103
    262 CD           -6.0179      44.7647      52.0391 C.3      17 LYS19     -0.0479
    263 HD2          -6.0419      45.4687      52.8735 H        17 LYS19      0.0621
    264 HD3          -5.3660      45.1702      51.2632 H        17 LYS19      0.0621
    265 CE           -7.4482      44.6201      51.5059 C.3      17 LYS19     -0.0143
    266 HE2          -8.1038      44.3569      52.3456 H        17 LYS19      0.1135
    267 HE3          -7.7803      45.5893      51.1222 H        17 LYS19      0.1135
    268 NZ           -7.5536      43.5812      50.4512 N.4      17 LYS19     -0.3854
    269 HZ1          -7.3237      42.6755      50.8418 H        17 LYS19      0.3400
    270 HZ2          -8.5075      43.5145      50.1182 H        17 LYS19      0.3400
    271 HZ3          -6.9241      43.7722      49.6853 H        17 LYS19      0.3400
    272 C            -4.4212      41.3355      54.4248 C.2      17 LYS19      0.7341
    273 O            -4.7924      40.3575      53.7773 O.2      17 LYS19     -0.5894
    274 N            -4.8042      41.5715      55.6725 N.am     18 LEU20     -0.4157
    275 H            -4.5601      42.4486      56.1022 H        18 LEU20      0.2719
    276 CA           -5.7974      40.7234      56.3189 C.3      18 LEU20     -0.0518
    277 HA           -5.5404      39.6925      56.0875 H        18 LEU20      0.0922
    278 CB           -5.7666      40.9075      57.8432 C.3      18 LEU20     -0.1102
    279 HB2          -5.8277      41.9761      58.0577 H        18 LEU20      0.0457
    280 HB3          -6.6487      40.4440      58.2836 H        18 LEU20      0.0457
    281 CG           -4.5200      40.3174      58.5212 C.3      18 LEU20      0.3531
    282 HG           -3.6281      40.6296      57.9786 H        18 LEU20     -0.0361
    283 CD1          -4.4152      40.8487      59.9468 C.3      18 LEU20     -0.4121
    284 HD11         -5.3006      40.5595      60.5140 H        18 LEU20      0.1000
    285 HD12         -3.5395      40.4292      60.4332 H        18 LEU20      0.1000
    286 HD13         -4.3447      41.9371      59.9383 H        18 LEU20      0.1000
    287 CD2          -4.5516      38.7874      58.5850 C.3      18 LEU20     -0.4121
    288 HD21         -4.6317      38.3647      57.5863 H        18 LEU20      0.1000
    289 HD22         -3.6351      38.4175      59.0439 H        18 LEU20      0.1000
    290 HD23         -5.4092      38.4569      59.1743 H        18 LEU20      0.1000
    291 C            -7.1997      41.0110      55.7592 C.2      18 LEU20      0.5973
    292 O            -7.4646      42.1284      55.3094 O.2      18 LEU20     -0.5679
    293 N            -8.1014      40.0193      55.8162 N.am     19 PRO21     -0.2548
    294 CD           -7.8390      38.6445      56.2156 C.3      19 PRO21      0.0192
    295 HD2          -7.7193      38.5877      57.2966 H        19 PRO21      0.0391
    296 HD3          -6.9583      38.2409      55.7153 H        19 PRO21      0.0391
    297 CG           -9.0554      37.8451      55.7852 C.3      19 PRO21      0.0189
    298 HG2          -9.2943      37.0668      56.5099 H        19 PRO21      0.0213
    299 HG3          -8.8683      37.4042      54.8058 H        19 PRO21      0.0213
    300 CB          -10.1766      38.8727      55.6704 C.3      19 PRO21     -0.0070
    301 HB2         -10.7488      38.8473      56.5851 H        19 PRO21      0.0253
    302 HB3         -10.8226      38.6634      54.8181 H        19 PRO21      0.0253
    303 CA           -9.5110      40.2412      55.5345 C.3      19 PRO21     -0.0266
    304 HA           -9.6157      40.6011      54.5110 H        19 PRO21      0.0641
    305 C           -10.1342      41.2646      56.4986 C.2      19 PRO21      0.5896
    306 O            -9.6288      41.4958      57.5968 O.2      19 PRO21     -0.5748
    307 N           -11.2811      41.8258      56.1192 N.am     20 ASP22     -0.5163
    308 H           -11.6106      41.6568      55.1815 H        20 ASP22      0.2936
    309 CA          -11.9096      42.9474      56.8339 C.3      20 ASP22      0.0381
    310 HA          -11.1456      43.7143      56.9843 H        20 ASP22      0.0880
    311 CB          -12.9909      43.5538      55.9302 C.3      20 ASP22     -0.0303
    312 HB2         -13.7434      42.7952      55.7039 H        20 ASP22     -0.0122
    313 HB3         -13.4788      44.3802      56.4501 H        20 ASP22     -0.0122
    314 CG          -12.3705      44.0890      54.6373 C.2      20 ASP22      0.7994
    315 OD1         -11.4718      44.9493      54.7408 O.co2    20 ASP22     -0.8014
    316 OD2         -12.7624      43.5942      53.5560 O.co2    20 ASP22     -0.8014
    317 C           -12.4614      42.6265      58.2338 C.2      20 ASP22      0.5366
    318 O           -12.8451      43.5263      58.9808 O.2      20 ASP22     -0.5819
    319 N           -12.5122      41.3532      58.6333 N.am     21 ASN23     -0.4157
    320 H           -12.1509      40.6430      58.0090 H        21 ASN23      0.2719
    321 CA          -12.9096      40.9633      59.9875 C.3      21 ASN23      0.0143
    322 HA          -13.6873      41.6529      60.3146 H        21 ASN23      0.1048
    323 CB          -13.5338      39.5591      59.9859 C.3      21 ASN23     -0.2041
    324 HB2         -13.8043      39.2804      61.0030 H        21 ASN23      0.0797
    325 HB3         -14.4469      39.5849      59.3939 H        21 ASN23      0.0797
    326 CG          -12.6295      38.4994      59.3973 C.2      21 ASN23      0.7130
    327 OD1         -12.3797      38.4904      58.2097 O.2      21 ASN23     -0.5931
    328 ND2         -12.2015      37.5250      60.1559 N.am     21 ASN23     -0.9191
    329 HD21        -11.5488      36.8822      59.7194 H        21 ASN23      0.4196
    330 HD22        -12.2702      37.6083      61.1555 H        21 ASN23      0.4196
    331 C           -11.7857      41.0941      61.0294 C.2      21 ASN23      0.5973
    332 O           -12.0251      40.7595      62.1880 O.2      21 ASN23     -0.5679
    333 N           -10.5911      41.5539      60.6607 N.am     22 TYR24     -0.4157
    334 H           -10.4428      41.8526      59.7037 H        22 TYR24      0.2719
    335 CA           -9.4919      41.7549      61.6011 C.3      22 TYR24     -0.0014
    336 HA           -9.6828      41.1566      62.4863 H        22 TYR24      0.0876
    337 CB           -8.1865      41.2280      61.0090 C.3      22 TYR24     -0.0152
    338 HB2          -8.0610      41.6110      59.9952 H        22 TYR24      0.0295
    339 HB3          -7.3511      41.5956      61.6071 H        22 TYR24      0.0295
    340 CG           -8.1447      39.7146      61.0085 C.ar     22 TYR24     -0.0011
    341 CD1          -7.7167      39.0420      62.1643 C.ar     22 TYR24     -0.1906
    342 HD1          -7.4192      39.6120      63.0277 H        22 TYR24      0.1699
    343 CE1          -7.6978      37.6405      62.2079 C.ar     22 TYR24     -0.2341
    344 HE1          -7.3621      37.1402      63.1029 H        22 TYR24      0.1656
    345 CZ           -8.1239      36.9006      61.0861 C.ar     22 TYR24      0.3226
    346 OH           -8.1215      35.5456      61.1301 O.3      22 TYR24     -0.5579
    347 HH           -7.7097      35.2383      61.9609 H        22 TYR24      0.3992
    348 CE2          -8.5785      37.5707      59.9322 C.ar     22 TYR24     -0.2341
    349 HE2          -8.9247      36.9922      59.0893 H        22 TYR24      0.1656
    350 CD2          -8.5920      38.9797      59.8965 C.ar     22 TYR24     -0.1906
    351 HD2          -8.9574      39.5038      59.0233 H        22 TYR24      0.1699
    352 C            -9.3630      43.2055      62.0633 C.2      22 TYR24      0.5973
    353 O            -9.4754      44.1354      61.2707 O.2      22 TYR24     -0.5679
    354 N            -9.0823      43.3711      63.3547 N.am     23 ILE25     -0.4157
    355 H            -9.0106      42.5421      63.9366 H        23 ILE25      0.2719
    356 CA           -8.6837      44.6374      63.9768 C.3      23 ILE25     -0.0597
    357 HA           -8.3766      45.3414      63.1991 H        23 ILE25      0.0869
    358 CB           -9.8385      45.2811      64.7758 C.3      23 ILE25      0.1303
    359 HB           -9.4423      46.1918      65.2267 H        23 ILE25      0.0187
    360 CG2         -10.9804      45.7107      63.8388 C.3      23 ILE25     -0.3204
    361 HG21        -11.4972      44.8340      63.4538 H        23 ILE25      0.0882
    362 HG22        -11.6773      46.3620      64.3618 H        23 ILE25      0.0882
    363 HG23        -10.5597      46.2695      63.0005 H        23 ILE25      0.0882
    364 CG1         -10.3381      44.3724      65.9233 C.3      23 ILE25     -0.0430
    365 HG12        -10.7268      43.4392      65.5177 H        23 ILE25      0.0236
    366 HG13         -9.5034      44.1344      66.5817 H        23 ILE25      0.0236
    367 CD1         -11.4220      45.0305      66.7820 C.3      23 ILE25     -0.0660
    368 HD11        -12.3443      45.1437      66.2138 H        23 ILE25      0.0186
    369 HD12        -11.6270      44.4036      67.6476 H        23 ILE25      0.0186
    370 HD13        -11.0807      46.0080      67.1234 H        23 ILE25      0.0186
    371 C            -7.4654      44.3889      64.8632 C.2      23 ILE25      0.5973
    372 O            -7.2849      43.2953      65.4038 O.2      23 ILE25     -0.5679
    373 N            -6.6101      45.3889      65.0252 N.am     24 THR26     -0.4157
    374 H            -6.8212      46.2807      64.5764 H        24 THR26      0.2719
    375 CA           -5.4223      45.2634      65.8852 C.3      24 THR26     -0.0389
    376 HA           -4.9260      44.3212      65.6555 H        24 THR26      0.1007
    377 CB           -4.4148      46.3853      65.6324 C.3      24 THR26      0.3654
    378 HB           -3.5334      46.2071      66.2461 H        24 THR26      0.0043
    379 CG2          -3.9797      46.4565      64.1710 C.3      24 THR26     -0.2438
    380 HG21         -4.8168      46.7324      63.5292 H        24 THR26      0.0642
    381 HG22         -3.1930      47.2029      64.0684 H        24 THR26      0.0642
    382 HG23         -3.5915      45.4874      63.8570 H        24 THR26      0.0642
    383 OG1          -4.9758      47.6232      66.0070 O.3      24 THR26     -0.6761
    384 HG1          -5.5961      47.8631      65.3003 H        24 THR26      0.4102
    385 C            -5.7908      45.2442      67.3680 C.2      24 THR26      0.5973
    386 O            -6.8921      45.6416      67.7640 O.2      24 THR26     -0.5679
    387 N            -4.8549      44.8195      68.2335 N.am     25 LYS27     -0.3479
    388 H            -3.9591      44.4887      67.8697 H        25 LYS27      0.2747
    389 CA           -5.0654      44.8760      69.6919 C.3      25 LYS27     -0.2400
    390 HA           -5.9312      44.2671      69.9459 H        25 LYS27      0.1426
    391 CB           -3.8332      44.3620      70.4499 C.3      25 LYS27     -0.0094
    392 HB2          -2.9307      44.7978      70.0157 H        25 LYS27      0.0362
    393 HB3          -3.9034      44.6827      71.4912 H        25 LYS27      0.0362
    394 CG           -3.7512      42.8331      70.4252 C.3      25 LYS27      0.0187
    395 HG2          -4.6804      42.4342      70.8351 H        25 LYS27      0.0103
    396 HG3          -3.6614      42.4878      69.3976 H        25 LYS27      0.0103
    397 CD           -2.5889      42.2812      71.2642 C.3      25 LYS27     -0.0479
    398 HD2          -2.6469      42.7026      72.2696 H        25 LYS27      0.0621
    399 HD3          -2.7090      41.2019      71.3467 H        25 LYS27      0.0621
    400 CE           -1.1991      42.5770      70.6806 C.3      25 LYS27     -0.0143
    401 HE2          -1.0730      43.6633      70.6140 H        25 LYS27      0.1135
    402 HE3          -0.4368      42.1911      71.3631 H        25 LYS27      0.1135
    403 NZ           -1.0131      41.9844      69.3317 N.4      25 LYS27     -0.3854
    404 HZ1          -1.6935      42.3877      68.6762 H        25 LYS27      0.3400
    405 HZ2          -0.1030      42.2131      68.9533 H        25 LYS27      0.3400
    406 HZ3          -1.0841      40.9762      69.3189 H        25 LYS27      0.3400
    407 C            -5.4111      46.2843      70.1692 C.2      25 LYS27      0.7341
    408 O            -6.3202      46.4310      70.9842 O.2      25 LYS27     -0.5894
    409 N            -4.7116      47.3024      69.6711 N.am     26 SER28     -0.4157
    410 H            -3.9657      47.1176      69.0145 H        26 SER28      0.2719
    411 CA           -4.9716      48.6874      70.0847 C.3      26 SER28     -0.0249
    412 HA           -5.0030      48.7255      71.1750 H        26 SER28      0.0843
    413 CB           -3.8425      49.6121      69.6351 C.3      26 SER28      0.2117
    414 HB2          -3.7227      49.5512      68.5517 H        26 SER28      0.0352
    415 HB3          -4.0905      50.6387      69.9095 H        26 SER28      0.0352
    416 OG           -2.6342      49.2414      70.2744 O.3      26 SER28     -0.6546
    417 HG           -1.9702      49.9083      70.0826 H        26 SER28      0.4275
    418 C            -6.3200      49.2086      69.5799 C.2      26 SER28      0.5973
    419 O            -7.0177      49.8950      70.3225 O.2      26 SER28     -0.5679
    420 N            -6.7467      48.8321      68.3692 N.am     27 GLU29     -0.5163
    421 H            -6.1559      48.2496      67.7854 H        27 GLU29      0.2936
    422 CA           -8.0965      49.1728      67.8860 C.3      27 GLU29      0.0397
    423 HA           -8.2506      50.2513      67.9480 H        27 GLU29      0.1105
    424 CB           -8.2816      48.7281      66.4311 C.3      27 GLU29      0.0560
    425 HB2          -7.8857      47.7181      66.3300 H        27 GLU29     -0.0173
    426 HB3          -9.3441      48.7094      66.1820 H        27 GLU29     -0.0173
    427 CG           -7.5791      49.6888      65.4676 C.3      27 GLU29      0.0136
    428 HG2          -8.1527      50.6177      65.4261 H        27 GLU29     -0.0425
    429 HG3          -6.5892      49.9295      65.8614 H        27 GLU29     -0.0425
    430 CD           -7.3980      49.1242      64.0557 C.2      27 GLU29      0.8054
    431 OE1          -7.4672      47.8812      63.8866 O.co2    27 GLU29     -0.8188
    432 OE2          -7.0955      49.9486      63.1720 O.co2    27 GLU29     -0.8188
    433 C            -9.1781      48.5129      68.7397 C.2      27 GLU29      0.5366
    434 O           -10.1543      49.1591      69.1146 O.2      27 GLU29     -0.5819
    435 N            -8.9946      47.2368      69.0930 N.am     28 ALA30     -0.4157
    436 H            -8.1961      46.7324      68.7193 H        28 ALA30      0.2719
    437 CA           -9.9382      46.5367      69.9544 C.3      28 ALA30      0.0337
    438 HA          -10.9295      46.5902      69.5010 H        28 ALA30      0.0823
    439 CB           -9.5281      45.0654      70.0519 C.3      28 ALA30     -0.1825
    440 HB1          -8.5361      44.9788      70.4945 H        28 ALA30      0.0603
    441 HB2         -10.2467      44.5257      70.6660 H        28 ALA30      0.0603
    442 HB3          -9.5074      44.6251      69.0554 H        28 ALA30      0.0603
    443 C           -10.0313      47.1960      71.3374 C.2      28 ALA30      0.5973
    444 O           -11.1341      47.3974      71.8508 O.2      28 ALA30     -0.5679
    445 N            -8.8900      47.5646      71.9312 N.am     29 GLN31     -0.4157
    446 H            -8.0130      47.3899      71.4509 H        29 GLN31      0.2719
    447 CA           -8.8597      48.2775      73.2117 C.3      29 GLN31     -0.0031
    448 HA           -9.3469      47.6662      73.9740 H        29 GLN31      0.0850
    449 CB           -7.4090      48.5371      73.6386 C.3      29 GLN31     -0.0036
    450 HB2          -6.8596      48.9579      72.7966 H        29 GLN31      0.0171
    451 HB3          -7.3973      49.2637      74.4526 H        29 GLN31      0.0171
    452 CG           -6.7202      47.2564      74.1271 C.3      29 GLN31     -0.0645
    453 HG2          -7.1820      46.9509      75.0663 H        29 GLN31      0.0352
    454 HG3          -6.8650      46.4542      73.4105 H        29 GLN31      0.0352
    455 CD           -5.2228      47.4258      74.3490 C.2      29 GLN31      0.6951
    456 OE1          -4.5823      48.3849      73.9594 O.2      29 GLN31     -0.6086
    457 NE2          -4.5883      46.4702      74.9933 N.am     29 GLN31     -0.9407
    458 HE21         -3.6172      46.6566      75.1738 H        29 GLN31      0.4251
    459 HE22         -5.0903      45.6822      75.3486 H        29 GLN31      0.4251
    460 C            -9.6335      49.5968      73.1427 C.2      29 GLN31      0.5973
    461 O           -10.4010      49.8884      74.0592 O.2      29 GLN31     -0.5679
    462 N            -9.5081      50.3526      72.0468 N.am     30 ALA32     -0.4157
    463 H            -8.8581      50.0685      71.3204 H        30 ALA32      0.2719
    464 CA          -10.2376      51.6102      71.8745 C.3      30 ALA32      0.0337
    465 HA          -10.0276      52.2489      72.7336 H        30 ALA32      0.0823
    466 CB           -9.7212      52.3161      70.6171 C.3      30 ALA32     -0.1825
    467 HB1          -9.9438      51.7182      69.7329 H        30 ALA32      0.0603
    468 HB2         -10.2056      53.2886      70.5190 H        30 ALA32      0.0603
    469 HB3          -8.6419      52.4594      70.6888 H        30 ALA32      0.0603
    470 C           -11.7648      51.4313      71.8104 C.2      30 ALA32      0.5973
    471 O           -12.4988      52.3579      72.1497 O.2      30 ALA32     -0.5679
    472 N           -12.2460      50.2550      71.3942 N.am     31 LEU33     -0.4157
    473 H           -11.5802      49.5531      71.0919 H        31 LEU33      0.2719
    474 CA          -13.6742      49.9188      71.3601 C.3      31 LEU33     -0.0518
    475 HA          -14.2421      50.8210      71.1350 H        31 LEU33      0.0922
    476 CB          -13.9404      48.8777      70.2565 C.3      31 LEU33     -0.1102
    477 HB2         -13.3298      47.9972      70.4574 H        31 LEU33      0.0457
    478 HB3         -14.9861      48.5690      70.3054 H        31 LEU33      0.0457
    479 CG          -13.6517      49.3682      68.8281 C.3      31 LEU33      0.3531
    480 HG          -12.6204      49.7022      68.7507 H        31 LEU33     -0.0361
    481 CD1         -13.8585      48.2134      67.8449 C.3      31 LEU33     -0.4121
    482 HD11        -14.8936      47.8751      67.8809 H        31 LEU33      0.1000
    483 HD12        -13.6130      48.5484      66.8377 H        31 LEU33      0.1000
    484 HD13        -13.1938      47.3909      68.1092 H        31 LEU33      0.1000
    485 CD2         -14.5660      50.5281      68.4226 C.3      31 LEU33     -0.4121
    486 HD21        -14.3388      51.4056      69.0267 H        31 LEU33      0.1000
    487 HD22        -14.3939      50.7831      67.3776 H        31 LEU33      0.1000
    488 HD23        -15.6095      50.2477      68.5631 H        31 LEU33      0.1000
    489 C           -14.2229      49.4188      72.7022 C.2      31 LEU33      0.5973
    490 O           -15.4263      49.1976      72.8212 O.2      31 LEU33     -0.5679
    491 N           -13.3707      49.2032      73.7077 N.am     32 GLY34     -0.4157
    492 H           -12.3987      49.4617      73.5750 H        32 GLY34      0.2719
    493 CA          -13.7789      48.6738      75.0112 C.3      32 GLY34     -0.0252
    494 HA2         -13.2181      49.2069      75.7788 H        32 GLY34      0.0698
    495 HA3         -14.8402      48.8606      75.1787 H        32 GLY34      0.0698
    496 C           -13.5223      47.1776      75.2076 C.2      32 GLY34      0.5973
    497 O           -14.0538      46.5823      76.1523 O.2      32 GLY34     -0.5679
    498 N           -12.7047      46.5481      74.3579 N.am     33 TRP35     -0.4157
    499 H           -12.2927      47.0679      73.5899 H        33 TRP35      0.2719
    500 CA          -12.2313      45.1927      74.6236 C.3      33 TRP35     -0.0275
    501 HA          -13.0934      44.5377      74.7521 H        33 TRP35      0.1123
    502 CB          -11.4025      44.6689      73.4546 C.3      33 TRP35     -0.0050
    503 HB2         -12.0234      44.6285      72.5586 H        33 TRP35      0.0339
    504 HB3         -10.5890      45.3687      73.2777 H        33 TRP35      0.0339
    505 CG          -10.7852      43.3250      73.6766 C.2      33 TRP35     -0.1415
    506 CD1         -11.4353      42.1989      74.0453 C.2      33 TRP35     -0.1638
    507 HD1         -12.5037      42.1368      74.2164 H        33 TRP35      0.2062
    508 NE1         -10.5397      41.1531      74.1490 N.pl3    33 TRP35     -0.3418
    509 HE1         -10.8164      40.2089      74.3731 H        33 TRP35      0.3412
    510 CE2          -9.2610      41.5641      73.8446 C.ar     33 TRP35      0.1380
    511 CZ2          -8.0333      40.8940      73.7885 C.ar     33 TRP35     -0.2601
    512 HZ2          -7.9820      39.8441      74.0221 H        33 TRP35      0.1572
    513 CH2          -6.8818      41.6134      73.4286 C.ar     33 TRP35     -0.1134
    514 HH2          -5.9252      41.1170      73.3655 H        33 TRP35      0.1417
    515 CZ3          -6.9685      42.9896      73.1500 C.ar     33 TRP35     -0.1972
    516 HZ3          -6.0847      43.5461      72.8669 H        33 TRP35      0.1447
    517 CE3          -8.2061      43.6548      73.2213 C.ar     33 TRP35     -0.2387
    518 HE3          -8.2703      44.7090      72.9878 H        33 TRP35      0.1700
    519 CD2          -9.3832      42.9555      73.5581 C.ar     33 TRP35      0.1243
    520 C           -11.3899      45.1602      75.9009 C.2      33 TRP35      0.5973
    521 O           -10.4088      45.8892      76.0406 O.2      33 TRP35     -0.5679
    522 N           -11.7379      44.2533      76.8091 N.am     34 VAL36     -0.4157
    523 H           -12.5329      43.6583      76.5966 H        34 VAL36      0.2719
    524 CA          -10.9932      43.9739      78.0338 C.3      34 VAL36     -0.0875
    525 HA          -10.1225      44.6282      78.0954 H        34 VAL36      0.0969
    526 CB          -11.8568      44.2174      79.2835 C.3      34 VAL36      0.2985
    527 HB          -12.6880      43.5155      79.2800 H        34 VAL36     -0.0297
    528 CG1         -11.0380      43.9898      80.5611 C.3      34 VAL36     -0.3192
    529 HG11        -10.1818      44.6654      80.5786 H        34 VAL36      0.0791
    530 HG12        -11.6553      44.1882      81.4364 H        34 VAL36      0.0791
    531 HG13        -10.6889      42.9601      80.6140 H        34 VAL36      0.0791
    532 CG2         -12.4469      45.6294      79.3156 C.3      34 VAL36     -0.3192
    533 HG21        -13.1450      45.7645      78.4902 H        34 VAL36      0.0791
    534 HG22        -12.9830      45.7946      80.2482 H        34 VAL36      0.0791
    535 HG23        -11.6498      46.3684      79.2225 H        34 VAL36      0.0791
    536 C           -10.5264      42.5304      77.9547 C.2      34 VAL36      0.5973
    537 O           -11.3235      41.6079      78.1326 O.2      34 VAL36     -0.5679
    538 N            -9.2321      42.3252      77.7035 N.am     35 ALA37     -0.4157
    539 H            -8.6495      43.1228      77.4980 H        35 ALA37      0.2719
    540 CA           -8.6783      40.9855      77.5094 C.3      35 ALA37      0.0337
    541 HA           -9.1141      40.5659      76.6023 H        35 ALA37      0.0823
    542 CB           -7.1641      41.0916      77.3079 C.3      35 ALA37     -0.1825
    543 HB1          -6.6949      41.5196      78.1954 H        35 ALA37      0.0603
    544 HB2          -6.7492      40.0990      77.1306 H        35 ALA37      0.0603
    545 HB3          -6.9476      41.7240      76.4458 H        35 ALA37      0.0603
    546 C            -9.0312      40.0339      78.6642 C.2      35 ALA37      0.5973
    547 O            -9.4518      38.9063      78.4171 O.2      35 ALA37     -0.5679
    548 N            -8.9499      40.5108      79.9106 N.am     36 SER38     -0.4157
    549 H            -8.5157      41.4092      80.0576 H        36 SER38      0.2719
    550 CA           -9.2553      39.7105      81.1029 C.3      36 SER38     -0.0249
    551 HA           -8.6994      38.7742      81.0353 H        36 SER38      0.0843
    552 CB           -8.7774      40.4246      82.3720 C.3      36 SER38      0.2117
    553 HB2          -9.3584      41.3352      82.5263 H        36 SER38      0.0352
    554 HB3          -8.9228      39.7631      83.2278 H        36 SER38      0.0352
    555 OG           -7.4052      40.7517      82.2639 O.3      36 SER38     -0.6546
    556 HG           -7.0230      40.7981      83.1473 H        36 SER38      0.4275
    557 C           -10.7334      39.3295      81.2587 C.2      36 SER38      0.5973
    558 O           -11.0338      38.4606      82.0669 O.2      36 SER38     -0.5679
    559 N           -11.6645      39.9456      80.5117 N.am     37 LYS39     -0.3479
    560 H           -11.3507      40.6312      79.8345 H        37 LYS39      0.2747
    561 CA          -13.0878      39.5488      80.4790 C.3      37 LYS39     -0.2400
    562 HA          -13.3349      38.9922      81.3860 H        37 LYS39      0.1426
    563 CB          -14.0051      40.7851      80.3955 C.3      37 LYS39     -0.0094
    564 HB2         -13.7222      41.3734      79.5213 H        37 LYS39      0.0362
    565 HB3         -15.0361      40.4549      80.2572 H        37 LYS39      0.0362
    566 CG          -13.9564      41.6650      81.6513 C.3      37 LYS39      0.0187
    567 HG2         -14.3210      41.1036      82.5130 H        37 LYS39      0.0103
    568 HG3         -12.9180      41.9369      81.8423 H        37 LYS39      0.0103
    569 CD          -14.7579      42.9693      81.4951 C.3      37 LYS39     -0.0479
    570 HD2         -14.3855      43.6823      82.2325 H        37 LYS39      0.0621
    571 HD3         -14.5957      43.3877      80.5010 H        37 LYS39      0.0621
    572 CE          -16.2572      42.7588      81.7300 C.3      37 LYS39     -0.0143
    573 HE2         -16.6263      42.0291      81.0004 H        37 LYS39      0.1135
    574 HE3         -16.3954      42.3283      82.7273 H        37 LYS39      0.1135
    575 NZ          -17.0197      44.0281      81.6121 N.4      37 LYS39     -0.3854
    576 HZ1         -16.9499      44.3976      80.6713 H        37 LYS39      0.3400
    577 HZ2         -17.9996      43.8652      81.8158 H        37 LYS39      0.3400
    578 HZ3         -16.6673      44.7194      82.2609 H        37 LYS39      0.3400
    579 C           -13.4281      38.6104      79.3196 C.2      37 LYS39      0.7341
    580 O           -14.5327      38.0841      79.2995 O.2      37 LYS39     -0.5894
    581 N           -12.5478      38.4572      78.3252 N.am     38 GLY40     -0.4157
    582 H           -11.6233      38.8545      78.4199 H        38 GLY40      0.2719
    583 CA          -12.8531      37.6392      77.1477 C.3      38 GLY40     -0.0252
    584 HA2         -11.9825      37.6163      76.4943 H        38 GLY40      0.0698
    585 HA3         -13.0737      36.6196      77.4685 H        38 GLY40      0.0698
    586 C           -14.0505      38.1581      76.3387 C.2      38 GLY40      0.5973
    587 O           -14.8087      37.3636      75.7989 O.2      38 GLY40     -0.5679
    588 N           -14.2347      39.4813      76.2697 N.am     39 ASN41     -0.4157
    589 H           -13.5631      40.0827      76.7249 H        39 ASN41      0.2719
    590 CA          -15.4507      40.1148      75.7450 C.3      39 ASN41      0.0143
    591 HA          -16.2503      39.3695      75.7377 H        39 ASN41      0.1048
    592 CB          -15.8973      41.2331      76.7124 C.3      39 ASN41     -0.2041
    593 HB2         -16.9201      41.5113      76.4545 H        39 ASN41      0.0797
    594 HB3         -15.9118      40.8507      77.7317 H        39 ASN41      0.0797
    595 CG          -15.0267      42.4825      76.6546 C.2      39 ASN41      0.7130
    596 OD1         -13.8831      42.4524      76.2296 O.2      39 ASN41     -0.5931
    597 ND2         -15.5215      43.6226      77.0891 N.am     39 ASN41     -0.9191
    598 HD21        -14.9877      44.4540      76.8606 H        39 ASN41      0.4196
    599 HD22        -16.5191      43.6910      77.1869 H        39 ASN41      0.4196
    600 C           -15.3469      40.6327      74.2983 C.2      39 ASN41      0.5973
    601 O           -16.1601      41.4727      73.9174 O.2      39 ASN41     -0.5679
    602 N           -14.3621      40.2067      73.4915 N.am     40 LEU42     -0.4157
    603 H           -13.7601      39.4578      73.7954 H        40 LEU42      0.2719
    604 CA          -14.1814      40.7962      72.1538 C.3      40 LEU42     -0.0518
    605 HA          -13.9963      41.8599      72.2912 H        40 LEU42      0.0922
    606 CB          -12.9625      40.1986      71.4325 C.3      40 LEU42     -0.1102
    607 HB2         -12.0772      40.3310      72.0501 H        40 LEU42      0.0457
    608 HB3         -13.1246      39.1344      71.3131 H        40 LEU42      0.0457
    609 CG          -12.6893      40.7936      70.0346 C.3      40 LEU42      0.3531
    610 HG          -13.5674      40.6893      69.3979 H        40 LEU42     -0.0361
    611 CD1         -12.3004      42.2704      70.1174 C.3      40 LEU42     -0.4121
    612 HD11        -11.4619      42.4023      70.7995 H        40 LEU42      0.1000
    613 HD12        -12.0227      42.6296      69.1282 H        40 LEU42      0.1000
    614 HD13        -13.1499      42.8604      70.4603 H        40 LEU42      0.1000
    615 CD2         -11.5397      40.0274      69.3846 C.3      40 LEU42     -0.4121
    616 HD21        -11.8299      38.9866      69.2405 H        40 LEU42      0.1000
    617 HD22        -11.3155      40.4563      68.4077 H        40 LEU42      0.1000
    618 HD23        -10.6635      40.0775      70.0262 H        40 LEU42      0.1000
    619 C           -15.4475      40.6745      71.2965 C.2      40 LEU42      0.5973
    620 O           -15.8656      41.6624      70.6997 O.2      40 LEU42     -0.5679
    621 N           -16.0750      39.4964      71.2637 N.am     41 ALA43     -0.4157
    622 H           -15.6714      38.7087      71.7453 H        41 ALA43      0.2719
    623 CA          -17.2829      39.2881      70.4646 C.3      41 ALA43      0.0337
    624 HA          -17.0732      39.6153      69.4450 H        41 ALA43      0.0823
    625 CB          -17.5961      37.7906      70.4258 C.3      41 ALA43     -0.1825
    626 HB1         -17.7686      37.4173      71.4358 H        41 ALA43      0.0603
    627 HB2         -18.4927      37.6216      69.8278 H        41 ALA43      0.0603
    628 HB3         -16.7632      37.2593      69.9663 H        41 ALA43      0.0603
    629 C           -18.5033      40.1008      70.9372 C.2      41 ALA43      0.5973
    630 O           -19.3789      40.3721      70.1199 O.2      41 ALA43     -0.5679
    631 N           -18.5542      40.5181      72.2048 N.am     42 ASP44     -0.5163
    632 H           -17.8051      40.2802      72.8335 H        42 ASP44      0.2936
    633 CA          -19.6211      41.3916      72.7042 C.3      42 ASP44      0.0381
    634 HA          -20.5848      41.0463      72.3229 H        42 ASP44      0.0880
    635 CB          -19.6614      41.3596      74.2381 C.3      42 ASP44     -0.0303
    636 HB2         -18.6925      41.6718      74.6298 H        42 ASP44     -0.0122
    637 HB3         -20.3990      42.0891      74.5763 H        42 ASP44     -0.0122
    638 CG          -20.0387      40.0088      74.8413 C.2      42 ASP44      0.7994
    639 OD1         -20.7603      39.2339      74.1781 O.co2    42 ASP44     -0.8014
    640 OD2         -19.6102      39.7889      75.9977 O.co2    42 ASP44     -0.8014
    641 C           -19.4249      42.8435      72.2596 C.2      42 ASP44      0.5366
    642 O           -20.3873      43.5297      71.9201 O.2      42 ASP44     -0.5819
    643 N           -18.1788      43.3324      72.2791 N.am     43 VAL45     -0.4157
    644 H           -17.4245      42.7169      72.5586 H        43 VAL45      0.2719
    645 CA          -17.8906      44.7389      71.9481 C.3      43 VAL45     -0.0875
    646 HA          -18.7312      45.3454      72.2896 H        43 VAL45      0.0969
    647 CB          -16.6400      45.2751      72.6658 C.3      43 VAL45      0.2985
    648 HB          -16.5776      46.3438      72.4601 H        43 VAL45     -0.0297
    649 CG1         -16.7698      45.1082      74.1841 C.3      43 VAL45     -0.3192
    650 HG11        -16.7702      44.0523      74.4510 H        43 VAL45      0.0791
    651 HG12        -15.9381      45.6076      74.6735 H        43 VAL45      0.0791
    652 HG13        -17.7002      45.5668      74.5182 H        43 VAL45      0.0791
    653 CG2         -15.3182      44.6501      72.2096 C.3      43 VAL45     -0.3192
    654 HG21        -15.1535      44.8233      71.1478 H        43 VAL45      0.0791
    655 HG22        -14.4986      45.1126      72.7531 H        43 VAL45      0.0791
    656 HG23        -15.3296      43.5837      72.4138 H        43 VAL45      0.0791
    657 C           -17.7961      44.9721      70.4447 C.2      43 VAL45      0.5973
    658 O           -18.2270      46.0101      69.9496 O.2      43 VAL45     -0.5679
    659 N           -17.2707      43.9978      69.7033 N.am     44 ALA46     -0.4157
    660 H           -16.9579      43.1588      70.1806 H        44 ALA46      0.2719
    661 CA          -17.0604      44.0808      68.2650 C.3      44 ALA46      0.0337
    662 HA          -17.6857      44.8733      67.8536 H        44 ALA46      0.0823
    663 CB          -15.5968      44.4617      68.0027 C.3      44 ALA46     -0.1825
    664 HB1         -14.9350      43.6926      68.4058 H        44 ALA46      0.0603
    665 HB2         -15.4269      44.5600      66.9323 H        44 ALA46      0.0603
    666 HB3         -15.3735      45.4123      68.4893 H        44 ALA46      0.0603
    667 C           -17.4826      42.7646      67.5978 C.2      44 ALA46      0.5973
    668 O           -16.6241      41.9843      67.1674 O.2      44 ALA46     -0.5679
    669 N           -18.7976      42.5021      67.4889 N.am     45 PRO47     -0.2548
    670 CD          -19.8990      43.3380      67.9510 C.3      45 PRO47      0.0192
    671 HD2         -19.9839      44.2181      67.3133 H        45 PRO47      0.0391
    672 HD3         -19.7726      43.6373      68.9915 H        45 PRO47      0.0391
    673 CG          -21.1572      42.4875      67.8265 C.3      45 PRO47      0.0189
    674 HG2         -22.0190      43.0842      67.5257 H        45 PRO47      0.0213
    675 HG3         -21.3514      42.0011      68.7843 H        45 PRO47      0.0213
    676 CB          -20.8105      41.4268      66.7866 C.3      45 PRO47     -0.0070
    677 HB2         -21.0776      41.8038      65.7977 H        45 PRO47      0.0253
    678 HB3         -21.3281      40.4875      66.9865 H        45 PRO47      0.0253
    679 CA          -19.2938      41.2682      66.8994 C.3      45 PRO47     -0.0266
    680 HA          -19.0755      40.4517      67.5886 H        45 PRO47      0.0641
    681 C           -18.6539      40.9859      65.5371 C.2      45 PRO47      0.5896
    682 O           -18.5474      41.8623      64.6706 O.2      45 PRO47     -0.5748
    683 N           -18.2247      39.7381      65.3539 N.am     46 GLY48     -0.4157
    684 H           -18.3190      39.0943      66.1267 H        46 GLY48      0.2719
    685 CA          -17.6392      39.2390      64.1119 C.3      46 GLY48     -0.0252
    686 HA2         -17.6906      38.1511      64.1195 H        46 GLY48      0.0698
    687 HA3         -18.2336      39.6008      63.2724 H        46 GLY48      0.0698
    688 C           -16.1807      39.6258      63.8557 C.2      46 GLY48      0.5973
    689 O           -15.6740      39.2787      62.7890 O.2      46 GLY48     -0.5679
    690 N           -15.5182      40.3456      64.7700 N.am     47 LYS49     -0.3479
    691 H           -15.9957      40.6151      65.6258 H        47 LYS49      0.2747
    692 CA          -14.1012      40.7067      64.6398 C.3      47 LYS49     -0.2400
    693 HA          -13.8437      40.6818      63.5884 H        47 LYS49      0.1426
    694 CB          -13.8486      42.1241      65.1782 C.3      47 LYS49     -0.0094
    695 HB2         -14.1185      42.1627      66.2355 H        47 LYS49      0.0362
    696 HB3         -12.7801      42.3328      65.1072 H        47 LYS49      0.0362
    697 CG          -14.5968      43.2337      64.4261 C.3      47 LYS49      0.0187
    698 HG2         -15.6680      43.1276      64.6018 H        47 LYS49      0.0103
    699 HG3         -14.2737      44.1910      64.8363 H        47 LYS49      0.0103
    700 CD          -14.3152      43.2234      62.9151 C.3      47 LYS49     -0.0479
    701 HD2         -13.2391      43.1335      62.7538 H        47 LYS49      0.0621
    702 HD3         -14.8046      42.3638      62.4551 H        47 LYS49      0.0621
    703 CE          -14.7874      44.5042      62.2229 C.3      47 LYS49     -0.0143
    704 HE2         -14.1792      45.3360      62.5955 H        47 LYS49      0.1135
    705 HE3         -14.5874      44.4106      61.1483 H        47 LYS49      0.1135
    706 NZ          -16.2263      44.7723      62.4704 N.4      47 LYS49     -0.3854
    707 HZ1         -16.4023      44.8552      63.4635 H        47 LYS49      0.3400
    708 HZ2         -16.5016      45.6286      62.0064 H        47 LYS49      0.3400
    709 HZ3         -16.7895      44.0108      62.1175 H        47 LYS49      0.3400
    710 C           -13.1625      39.7077      65.3196 C.2      47 LYS49      0.7341
    711 O           -13.5068      39.1349      66.3484 O.2      47 LYS49     -0.5894
    712 N           -11.9551      39.5783      64.7791 N.am     48 SER50     -0.4157
    713 H           -11.7682      40.0942      63.9248 H        48 SER50      0.2719
    714 CA          -10.8297      38.8599      65.3832 C.3      48 SER50     -0.0249
    715 HA          -11.1131      38.4801      66.3651 H        48 SER50      0.0843
    716 CB          -10.4085      37.6709      64.5088 C.3      48 SER50      0.2117
    717 HB2         -10.1412      38.0360      63.5154 H        48 SER50      0.0352
    718 HB3          -9.5313      37.1964      64.9525 H        48 SER50      0.0352
    719 OG          -11.4340      36.7008      64.3816 O.3      48 SER50     -0.6546
    720 HG          -11.0419      35.9028      64.0171 H        48 SER50      0.4275
    721 C            -9.6390      39.8068      65.5515 C.2      48 SER50      0.5973
    722 O            -9.5013      40.7725      64.8017 O.2      48 SER50     -0.5679
    723 N            -8.7465      39.5226      66.5019 N.am     49 ILE51     -0.4157
    724 H            -8.8792      38.7015      67.0730 H        49 ILE51      0.2719
    725 CA           -7.4917      40.2714      66.6451 C.3      49 ILE51     -0.0597
    726 HA           -7.7050      41.3304      66.5441 H        49 ILE51      0.0869
    727 CB           -6.8520      40.0389      68.0269 C.3      49 ILE51      0.1303
    728 HB           -6.6574      38.9714      68.1254 H        49 ILE51      0.0187
    729 CG2          -5.4974      40.7531      68.1501 C.3      49 ILE51     -0.3204
    730 HG21         -5.6028      41.8140      67.9129 H        49 ILE51      0.0882
    731 HG22         -5.1230      40.6352      69.1639 H        49 ILE51      0.0882
    732 HG23         -4.7691      40.3052      67.4730 H        49 ILE51      0.0882
    733 CG1          -7.7613      40.4322      69.2054 C.3      49 ILE51     -0.0430
    734 HG12         -8.6582      39.8191      69.1653 H        49 ILE51      0.0236
    735 HG13         -7.2482      40.1859      70.1339 H        49 ILE51      0.0236
    736 CD1          -8.1647      41.9086      69.2730 C.3      49 ILE51     -0.0660
    737 HD11         -8.7300      42.1884      68.3840 H        49 ILE51      0.0186
    738 HD12         -8.7938      42.0665      70.1495 H        49 ILE51      0.0186
    739 HD13         -7.2848      42.5429      69.3591 H        49 ILE51      0.0186
    740 C            -6.5052      39.8608      65.5499 C.2      49 ILE51      0.5973
    741 O            -6.2467      38.6712      65.3694 O.2      49 ILE51     -0.5679
    742 N            -5.8913      40.8193      64.8617 N.am     50 GLY52     -0.4157
    743 H            -6.1960      41.7856      64.9731 H        50 GLY52      0.2719
    744 CA           -4.7658      40.5441      63.9743 C.3      50 GLY52     -0.0252
    745 HA2          -3.9899      40.0466      64.5544 H        50 GLY52      0.0698
    746 HA3          -5.0784      39.8774      63.1712 H        50 GLY52      0.0698
    747 C            -4.1526      41.7919      63.3543 C.2      50 GLY52      0.5973
    748 O            -4.7504      42.8614      63.3380 O.2      50 GLY52     -0.5679
    749 N            -2.9282      41.6419      62.8512 N.am     51 GLY53     -0.4157
    750 H            -2.4790      40.7349      62.9429 H        51 GLY53      0.2719
    751 CA           -2.1860      42.6934      62.1539 C.3      51 GLY53     -0.0252
    752 HA2          -1.7542      42.2743      61.2517 H        51 GLY53      0.0698
    753 HA3          -2.8697      43.4892      61.8563 H        51 GLY53      0.0698
    754 C            -1.0504      43.3323      62.9511 C.2      51 GLY53      0.5973
    755 O            -0.2788      44.1109      62.3866 O.2      51 GLY53     -0.5679
    756 N            -0.8975      43.0013      64.2326 N.am     52 ASP54     -0.5163
    757 H            -1.5355      42.3335      64.6354 H        52 ASP54      0.2936
    758 CA            0.2016      43.5163      65.0476 C.3      52 ASP54      0.0381
    759 HA            0.2720      44.5931      64.8833 H        52 ASP54      0.0880
    760 CB           -0.0897      43.3047      66.5309 C.3      52 ASP54     -0.0303
    761 HB2          -0.2751      42.2428      66.7058 H        52 ASP54     -0.0122
    762 HB3           0.7864      43.5948      67.1138 H        52 ASP54     -0.0122
    763 CG           -1.2809      44.1344      67.0058 C.2      52 ASP54      0.7994
    764 OD1          -1.1474      45.3687      67.0440 O.co2    52 ASP54     -0.8014
    765 OD2          -2.2766      43.5159      67.4536 O.co2    52 ASP54     -0.8014
    766 C             1.5507      42.8982      64.6589 C.2      52 ASP54      0.5366
    767 O             1.6334      41.7556      64.2041 O.2      52 ASP54     -0.5819
    768 N             2.6265      43.6572      64.8688 N.am     53 ILE55     -0.4157
    769 H             2.4984      44.5463      65.3271 H        53 ILE55      0.2719
    770 CA            3.9914      43.1545      64.6934 C.3      53 ILE55     -0.0597
    771 HA            4.0724      42.6897      63.7117 H        53 ILE55      0.0869
    772 CB            5.0189      44.3077      64.7585 C.3      53 ILE55      0.1303
    773 HB            4.7986      44.9216      65.6341 H        53 ILE55      0.0187
    774 CG2           6.4597      43.7771      64.8962 C.3      53 ILE55     -0.3204
    775 HG21          6.6894      43.0906      64.0786 H        53 ILE55      0.0882
    776 HG22          7.1743      44.5983      64.8808 H        53 ILE55      0.0882
    777 HG23          6.5880      43.2631      65.8484 H        53 ILE55      0.0882
    778 CG1           4.8825      45.1763      63.4874 C.3      53 ILE55     -0.0430
    779 HG12          5.2143      44.6054      62.6185 H        53 ILE55      0.0236
    780 HG13          3.8323      45.4251      63.3420 H        53 ILE55      0.0236
    781 CD1           5.6471      46.5035      63.5389 C.3      53 ILE55     -0.0660
    782 HD11          6.7223      46.3294      63.5451 H        53 ILE55      0.0186
    783 HD12          5.4007      47.0962      62.6581 H        53 ILE55      0.0186
    784 HD13          5.3623      47.0616      64.4313 H        53 ILE55      0.0186
    785 C             4.2778      42.0626      65.7264 C.2      53 ILE55      0.5973
    786 O             4.0017      42.2225      66.9156 O.2      53 ILE55     -0.5679
    787 N             4.9076      40.9820      65.2773 N.am     54 PHE56     -0.4157
    788 H             5.1216      40.9264      64.2869 H        54 PHE56      0.2719
    789 CA            5.4463      39.9356      66.1308 C.3      54 PHE56     -0.0024
    790 HA            5.0628      40.0591      67.1449 H        54 PHE56      0.0978
    791 CB            4.9612      38.5823      65.6183 C.3      54 PHE56     -0.0343
    792 HB2           3.8700      38.5829      65.5956 H        54 PHE56      0.0295
    793 HB3           5.3107      38.4303      64.5951 H        54 PHE56      0.0295
    794 CG            5.4240      37.4352      66.4866 C.ar     54 PHE56      0.0118
    795 CD1           4.7357      37.1424      67.6780 C.ar     54 PHE56     -0.1256
    796 HD1           3.8702      37.7278      67.9687 H        54 PHE56      0.1330
    797 CE1           5.1424      36.0572      68.4723 C.ar     54 PHE56     -0.1704
    798 HE1           4.5957      35.8179      69.3763 H        54 PHE56      0.1430
    799 CZ            6.2307      35.2622      68.0742 C.ar     54 PHE56     -0.1072
    800 HZ            6.5249      34.4120      68.6763 H        54 PHE56      0.1297
    801 CE2           6.9281      35.5650      66.8917 C.ar     54 PHE56     -0.1704
    802 HE2           7.7564      34.9434      66.5804 H        54 PHE56      0.1430
    803 CD2           6.5316      36.6570      66.1023 C.ar     54 PHE56     -0.1256
    804 HD2           7.0553      36.8791      65.1824 H        54 PHE56      0.1330
    805 C             6.9750      40.0306      66.1627 C.2      54 PHE56      0.5973
    806 O             7.6371      39.9148      65.1351 O.2      54 PHE56     -0.5679
    807 N             7.5523      40.2758      67.3429 N.am     55 SER57     -0.4157
    808 H             6.9488      40.3856      68.1423 H        55 SER57      0.2719
    809 CA            8.9690      40.6630      67.4437 C.3      55 SER57     -0.0249
    810 HA            9.1284      41.4798      66.7369 H        55 SER57      0.0843
    811 CB            9.2953      41.2102      68.8347 C.3      55 SER57      0.2117
    812 HB2          10.2354      41.7619      68.7692 H        55 SER57      0.0352
    813 HB3           8.5153      41.9042      69.1503 H        55 SER57      0.0352
    814 OG            9.4487      40.1838      69.8018 O.3      55 SER57     -0.6546
    815 HG            8.5841      39.7974      69.9797 H        55 SER57      0.4275
    816 C             9.9863      39.5789      67.0666 C.2      55 SER57      0.5973
    817 O            11.1160      39.9268      66.7402 O.2      55 SER57     -0.5679
    818 N             9.6183      38.2924      67.1383 N.am     56 ASN58     -0.4157
    819 H             8.6512      38.0933      67.3447 H        56 ASN58      0.2719
    820 CA           10.4987      37.1470      66.8705 C.3      56 ASN58      0.0143
    821 HA            9.9423      36.2650      67.1919 H        56 ASN58      0.1048
    822 CB           10.7325      36.9827      65.3592 C.3      56 ASN58     -0.2041
    823 HB2           9.7879      37.0708      64.8244 H        56 ASN58      0.0797
    824 HB3          11.3994      37.7731      65.0163 H        56 ASN58      0.0797
    825 CG           11.3326      35.6257      65.0161 C.2      56 ASN58      0.7130
    826 OD1          10.9885      34.5967      65.5816 O.2      56 ASN58     -0.5931
    827 ND2          12.2393      35.5842      64.0684 N.am     56 ASN58     -0.9191
    828 HD21         12.6378      34.6796      63.8348 H        56 ASN58      0.4196
    829 HD22         12.5897      36.4298      63.6701 H        56 ASN58      0.4196
    830 C            11.7912      37.1151      67.7119 C.2      56 ASN58      0.5973
    831 O            12.8206      36.6019      67.2790 O.2      56 ASN58     -0.5679
    832 N            11.7338      37.6126      68.9575 N.am     57 ARG59     -0.3479
    833 H            10.8728      38.0491      69.2531 H        57 ARG59      0.2747
    834 CA           12.8793      37.5702      69.8833 C.3      57 ARG59     -0.2637
    835 HA           13.7288      38.0442      69.3866 H        57 ARG59      0.1560
    836 CB           12.5714      38.2945      71.2066 C.3      57 ARG59     -0.0007
    837 HB2          11.5041      38.5027      71.2949 H        57 ARG59      0.0327
    838 HB3          12.8292      37.6356      72.0388 H        57 ARG59      0.0327
    839 CG           13.4010      39.5758      71.3844 C.3      57 ARG59      0.0390
    840 HG2          13.6088      39.7148      72.4466 H        57 ARG59      0.0285
    841 HG3          14.3631      39.4770      70.8795 H        57 ARG59      0.0285
    842 CD           12.6756      40.8201      70.8722 C.3      57 ARG59      0.0486
    843 HD2          13.3959      41.6400      70.8470 H        57 ARG59      0.0687
    844 HD3          12.3182      40.6364      69.8553 H        57 ARG59      0.0687
    845 NE           11.5476      41.1701      71.7588 N.pl3    57 ARG59     -0.5295
    846 HE           11.1800      40.4203      72.3197 H        57 ARG59      0.3456
    847 CZ           10.8773      42.3064      71.7593 C.cat    57 ARG59      0.8076
    848 NH1          11.2611      43.3264      71.0418 N.pl3    57 ARG59     -0.8627
    849 HH11         12.1039      43.2398      70.5001 H        57 ARG59      0.4478
    850 HH12         10.7582      44.1933      71.0609 H        57 ARG59      0.4478
    851 NH2           9.8018      42.4427      72.4845 N.pl3    57 ARG59     -0.8627
    852 HH21          9.4915      41.6813      73.0625 H        57 ARG59      0.4478
    853 HH22          9.3414      43.3325      72.5394 H        57 ARG59      0.4478
    854 C            13.3768      36.1607      70.1951 C.2      57 ARG59      0.7341
    855 O            14.5796      35.9786      70.2969 O.2      57 ARG59     -0.5894
    856 N            12.4884      35.1779      70.3510 N.am     58 GLU60     -0.5163
    857 H            11.5059      35.3785      70.2963 H        58 GLU60      0.2936
    858 CA           12.9202      33.7941      70.6105 C.3      58 GLU60      0.0397
    859 HA           13.6749      33.7975      71.4000 H        58 GLU60      0.1105
    860 CB           11.7338      32.9422      71.0915 C.3      58 GLU60      0.0560
    861 HB2          10.8172      33.2548      70.5871 H        58 GLU60     -0.0173
    862 HB3          11.9293      31.9064      70.8159 H        58 GLU60     -0.0173
    863 CG           11.5431      32.9607      72.6160 C.3      58 GLU60      0.0136
    864 HG2          12.5133      32.8467      73.1049 H        58 GLU60     -0.0425
    865 HG3          11.1143      33.9198      72.9170 H        58 GLU60     -0.0425
    866 CD           10.6202      31.8023      73.0205 C.2      58 GLU60      0.8054
    867 OE1           9.4789      31.7803      72.5111 O.co2    58 GLU60     -0.8188
    868 OE2          11.0769      30.8794      73.7303 O.co2    58 GLU60     -0.8188
    869 C            13.6156      33.1490      69.3961 C.2      58 GLU60      0.5366
    870 O            14.1853      32.0691      69.5167 O.2      58 GLU60     -0.5819
    871 N            13.5803      33.7933      68.2222 N.am     59 GLY61     -0.4157
    872 H            13.1742      34.7183      68.1859 H        59 GLY61      0.2719
    873 CA           14.2739      33.3305      67.0200 C.3      59 GLY61     -0.0252
    874 HA2          14.2556      34.1286      66.2787 H        59 GLY61      0.0698
    875 HA3          15.3140      33.1160      67.2676 H        59 GLY61      0.0698
    876 C            13.6729      32.0777      66.3816 C.2      59 GLY61      0.5973
    877 O            14.3241      31.4434      65.5563 O.2      59 GLY61     -0.5679
    878 N            12.4414      31.6993      66.7529 N.am     60 LYS62     -0.3479
    879 H            11.9810      32.2497      67.4610 H        60 LYS62      0.2747
    880 CA           11.7953      30.4744      66.2515 C.3      60 LYS62     -0.2400
    881 HA           12.5283      29.6663      66.2838 H        60 LYS62      0.1426
    882 CB           10.6013      30.0758      67.1230 C.3      60 LYS62     -0.0094
    883 HB2           9.8296      30.8435      67.0541 H        60 LYS62      0.0362
    884 HB3          10.1991      29.1461      66.7173 H        60 LYS62      0.0362
    885 CG           10.9555      29.8483      68.5950 C.3      60 LYS62      0.0187
    886 HG2          11.9516      29.4122      68.6844 H        60 LYS62      0.0103
    887 HG3          10.9469      30.8170      69.0931 H        60 LYS62      0.0103
    888 CD            9.9400      28.9065      69.2585 C.3      60 LYS62     -0.0479
    889 HD2           8.9377      29.0586      68.8645 H        60 LYS62      0.0621
    890 HD3          10.2374      27.8774      69.0485 H        60 LYS62      0.0621
    891 CE            9.9013      29.1635      70.7652 C.3      60 LYS62     -0.0143
    892 HE2          10.8391      29.6324      71.0816 H        60 LYS62      0.1135
    893 HE3           9.1037      29.8842      70.9894 H        60 LYS62      0.1135
    894 NZ            9.6986      27.9193      71.5316 N.4      60 LYS62     -0.3854
    895 HZ1          10.4742      27.2925      71.4044 H        60 LYS62      0.3400
    896 HZ2           9.6115      28.1687      72.5114 H        60 LYS62      0.3400
    897 HZ3           8.8453      27.4621      71.2148 H        60 LYS62      0.3400
    898 C            11.3417      30.5559      64.7942 C.2      60 LYS62      0.7341
    899 O            11.1137      29.5208      64.1733 O.2      60 LYS62     -0.5894
    900 N            11.1729      31.7631      64.2578 N.am     61 LEU63     -0.4157
    901 H            11.3702      32.5636      64.8419 H        61 LEU63      0.2719
    902 CA           10.8593      31.9936      62.8492 C.3      61 LEU63     -0.0518
    903 HA           10.5167      31.0559      62.4132 H        61 LEU63      0.0922
    904 CB            9.7295      33.0264      62.7126 C.3      61 LEU63     -0.1102
    905 HB2          10.0708      33.9669      63.1410 H        61 LEU63      0.0457
    906 HB3           9.5319      33.2055      61.6572 H        61 LEU63      0.0457
    907 CG            8.4147      32.6164      63.3927 C.3      61 LEU63      0.3531
    908 HG            8.6061      32.3261      64.4254 H        61 LEU63     -0.0361
    909 CD1           7.4600      33.8047      63.4188 C.3      61 LEU63     -0.4121
    910 HD11          7.1126      34.0345      62.4120 H        61 LEU63      0.1000
    911 HD12          6.6180      33.5577      64.0592 H        61 LEU63      0.1000
    912 HD13          7.9593      34.6768      63.8409 H        61 LEU63      0.1000
    913 CD2           7.7418      31.4513      62.6636 C.3      61 LEU63     -0.4121
    914 HD21          8.3576      30.5551      62.7404 H        61 LEU63      0.1000
    915 HD22          6.7814      31.2454      63.1343 H        61 LEU63      0.1000
    916 HD23          7.5802      31.7031      61.6153 H        61 LEU63      0.1000
    917 C            12.1188      32.4414      62.0958 C.2      61 LEU63      0.5973
    918 O            12.9611      33.1445      62.6641 O.2      61 LEU63     -0.5679
    919 N            12.2535      32.0874      60.8055 N.am     62 PRO64     -0.2548
    920 CD           11.3193      31.3090      60.0024 C.3      62 PRO64      0.0192
    921 HD2          10.2941      31.6649      60.1087 H        62 PRO64      0.0391
    922 HD3          11.3841      30.2576      60.2881 H        62 PRO64      0.0391
    923 CG           11.7895      31.4858      58.5609 C.3      62 PRO64      0.0189
    924 HG2          11.3544      32.3846      58.1277 H        62 PRO64      0.0213
    925 HG3          11.5510      30.6172      57.9484 H        62 PRO64      0.0213
    926 CB           13.2986      31.6683      58.7131 C.3      62 PRO64     -0.0070
    927 HB2          13.7308      32.2133      57.8731 H        62 PRO64      0.0253
    928 HB3          13.7718      30.6890      58.8073 H        62 PRO64      0.0253
    929 CA           13.4412      32.4248      60.0351 C.3      62 PRO64     -0.0266
    930 HA           14.3249      32.0546      60.5587 H        62 PRO64      0.0641
    931 C            13.5861      33.9364      59.8235 C.2      62 PRO64      0.5896
    932 O            12.6891      34.6127      59.3033 O.2      62 PRO64     -0.5748
    933 N            14.7652      34.4589      60.1499 N.am     63 GLY65     -0.4157
    934 H            15.4555      33.8535      60.5731 H        63 GLY65      0.2719
    935 CA           15.1426      35.8433      59.8823 C.3      63 GLY65     -0.0252
    936 HA2          14.2757      36.4937      60.0065 H        63 GLY65      0.0698
    937 HA3          15.9001      36.1532      60.6025 H        63 GLY65      0.0698
    938 C            15.7146      36.0276      58.4777 C.2      63 GLY65      0.5973
    939 O            16.1777      35.0815      57.8430 O.2      63 GLY65     -0.5679
    940 N            15.6590      37.2647      57.9884 N.am     64 LYS66     -0.3479
    941 H            15.2331      37.9826      58.5625 H        64 LYS66      0.2747
    942 CA           16.2450      37.7224      56.7264 C.3      64 LYS66     -0.2400
    943 HA           17.2518      37.3124      56.6270 H        64 LYS66      0.1426
    944 CB           15.3693      37.2583      55.5480 C.3      64 LYS66     -0.0094
    945 HB2          15.3002      36.1701      55.5685 H        64 LYS66      0.0362
    946 HB3          14.3658      37.6681      55.6567 H        64 LYS66      0.0362
    947 CG           15.9438      37.6845      54.1916 C.3      64 LYS66      0.0187
    948 HG2          15.9950      38.7700      54.1177 H        64 LYS66      0.0103
    949 HG3          16.9538      37.2782      54.1119 H        64 LYS66      0.0103
    950 CD           15.0957      37.1656      53.0274 C.3      64 LYS66     -0.0479
    951 HD2          14.7361      36.1578      53.2369 H        64 LYS66      0.0621
    952 HD3          14.2368      37.8295      52.8993 H        64 LYS66      0.0621
    953 CE           15.9608      37.1283      51.7624 C.3      64 LYS66     -0.0143
    954 HE2          16.6436      37.9839      51.7865 H        64 LYS66      0.1135
    955 HE3          16.5679      36.2177      51.7703 H        64 LYS66      0.1135
    956 NZ           15.1339      37.2063      50.5342 N.4      64 LYS66     -0.3854
    957 HZ1          14.6074      38.0730      50.5197 H        64 LYS66      0.3400
    958 HZ2          15.7078      37.1654      49.7008 H        64 LYS66      0.3400
    959 HZ3          14.4575      36.4545      50.5042 H        64 LYS66      0.3400
    960 C            16.3200      39.2444      56.7734 C.2      64 LYS66      0.7341
    961 O            15.4171      39.8741      57.3202 O.2      64 LYS66     -0.5894
    962 N            17.3542      39.8378      56.1854 N.am     65 SER67     -0.4157
    963 H            18.1170      39.2850      55.8291 H        65 SER67      0.2719
    964 CA           17.4698      41.2964      56.0946 C.3      65 SER67     -0.0249
    965 HA           17.5812      41.6946      57.1038 H        65 SER67      0.0843
    966 CB           18.7112      41.7003      55.2982 C.3      65 SER67      0.2117
    967 HB2          18.6671      41.2811      54.2916 H        65 SER67      0.0352
    968 HB3          18.7591      42.7888      55.2324 H        65 SER67      0.0352
    969 OG           19.8543      41.2203      55.9733 O.3      65 SER67     -0.6546
    970 HG           20.6358      41.6734      55.6379 H        65 SER67      0.4275
    971 C            16.2225      41.9135      55.4610 C.2      65 SER67      0.5973
    972 O            15.8002      41.4997      54.3828 O.2      65 SER67     -0.5679
    973 N            15.6298      42.8873      56.1539 N.am     66 GLY68     -0.4157
    974 H            16.0313      43.1595      57.0388 H        66 GLY68      0.2719
    975 CA           14.4120      43.5785      55.7238 C.3      66 GLY68     -0.0252
    976 HA2          14.3529      44.5390      56.2361 H        66 GLY68      0.0698
    977 HA3          14.4726      43.7731      54.6523 H        66 GLY68      0.0698
    978 C            13.0983      42.8323      55.9860 C.2      66 GLY68      0.5973
    979 O            12.0383      43.3602      55.6523 O.2      66 GLY68     -0.5679
    980 N            13.1280      41.6258      56.5718 N.am     67 ARG69     -0.3479
    981 H            14.0245      41.2367      56.8449 H        67 ARG69      0.2747
    982 CA           11.9209      40.8550      56.8973 C.3      67 ARG69     -0.2637
    983 HA           11.1778      41.0459      56.1293 H        67 ARG69      0.1560
    984 CB           12.2272      39.3542      56.8755 C.3      67 ARG69     -0.0007
    985 HB2          12.5996      39.0911      55.8854 H        67 ARG69      0.0327
    986 HB3          12.9890      39.1252      57.6213 H        67 ARG69      0.0327
    987 CG           10.9730      38.5229      57.1806 C.3      67 ARG69      0.0390
    988 HG2          10.5751      38.7860      58.1607 H        67 ARG69      0.0285
    989 HG3          10.2188      38.7407      56.4252 H        67 ARG69      0.0285
    990 CD           11.2782      37.0253      57.2089 C.3      67 ARG69      0.0486
    991 HD2          12.1460      36.8506      57.8477 H        67 ARG69      0.0687
    992 HD3          10.4195      36.5081      57.6402 H        67 ARG69      0.0687
    993 NE           11.5017      36.5012      55.8568 N.pl3    67 ARG69     -0.5295
    994 HE           10.9665      36.9365      55.1007 H        67 ARG69      0.3456
    995 CZ           12.2056      35.4469      55.5156 C.cat    67 ARG69      0.8076
    996 NH1          12.8199      34.6950      56.3892 N.pl3    67 ARG69     -0.8627
    997 HH11         12.7030      34.8959      57.3781 H        67 ARG69      0.4478
    998 HH12         13.4499      33.9763      56.0959 H        67 ARG69      0.4478
    999 NH2          12.3098      35.1286      54.2598 N.pl3    67 ARG69     -0.8627
   1000 HH21         11.8214      35.7332      53.5807 H        67 ARG69      0.4478
   1001 HH22         12.6868      34.2536      53.9674 H        67 ARG69      0.4478
   1002 C            11.3346      41.2564      58.2459 C.2      67 ARG69      0.7341
   1003 O            12.0027      41.1452      59.2691 O.2      67 ARG69     -0.5894
   1004 N            10.0548      41.6045      58.2587 N.am     68 THR70     -0.4157
   1005 H             9.5516      41.6278      57.3778 H        68 THR70      0.2719
   1006 CA            9.2635      41.7662      59.4847 C.3      68 THR70     -0.0389
   1007 HA            9.9059      41.6381      60.3553 H        68 THR70      0.1007
   1008 CB            8.6518      43.1683      59.5736 C.3      68 THR70      0.3654
   1009 HB            7.9996      43.2131      60.4470 H        68 THR70      0.0043
   1010 CG2           9.7207      44.2498      59.7047 C.3      68 THR70     -0.2438
   1011 HG21         10.3567      44.2679      58.8185 H        68 THR70      0.0642
   1012 HG22          9.2442      45.2229      59.8261 H        68 THR70      0.0642
   1013 HG23         10.3399      44.0496      60.5796 H        68 THR70      0.0642
   1014 OG1           7.9064      43.4860      58.4233 O.3      68 THR70     -0.6761
   1015 HG1           8.4923      43.9850      57.8454 H        68 THR70      0.4102
   1016 C             8.1857      40.6927      59.5599 C.2      68 THR70      0.5973
   1017 O             7.7510      40.1786      58.5309 O.2      68 THR70     -0.5679
   1018 N             7.7824      40.3305      60.7780 N.am     69 TRP71     -0.4157
   1019 H             8.1718      40.7908      61.5856 H        69 TRP71      0.2719
   1020 CA            6.7230      39.3551      61.0331 C.3      69 TRP71     -0.0275
   1021 HA            6.3912      38.9080      60.0943 H        69 TRP71      0.1123
   1022 CB            7.2552      38.2311      61.9264 C.3      69 TRP71     -0.0050
   1023 HB2           7.7349      38.6604      62.8062 H        69 TRP71      0.0339
   1024 HB3           6.4102      37.6348      62.2743 H        69 TRP71      0.0339
   1025 CG            8.2082      37.3033      61.2480 C.2      69 TRP71     -0.1415
   1026 CD1           9.5592      37.3868      61.2610 C.2      69 TRP71     -0.1638
   1027 HD1          10.1267      38.1445      61.7875 H        69 TRP71      0.2062
   1028 NE1          10.0914      36.3516      60.5184 N.pl3    69 TRP71     -0.3418
   1029 HE1          11.0820      36.1625      60.4345 H        69 TRP71      0.3412
   1030 CE2           9.1021      35.5684      59.9727 C.ar     69 TRP71      0.1380
   1031 CZ2           9.1405      34.4326      59.1610 C.ar     69 TRP71     -0.2601
   1032 HZ2          10.0874      34.0275      58.8516 H        69 TRP71      0.1572
   1033 CH2           7.9315      33.8405      58.7655 C.ar     69 TRP71     -0.1134
   1034 HH2           7.9386      32.9697      58.1283 H        69 TRP71      0.1417
   1035 CZ3           6.7060      34.3930      59.1811 C.ar     69 TRP71     -0.1972
   1036 HZ3           5.7743      33.9442      58.8573 H        69 TRP71      0.1447
   1037 CE3           6.6814      35.5381      59.9992 C.ar     69 TRP71     -0.2387
   1038 HE3           5.7357      35.9576      60.3118 H        69 TRP71      0.1700
   1039 CD2           7.8816      36.1537      60.4149 C.ar     69 TRP71      0.1243
   1040 C             5.5199      40.0304      61.6793 C.2      69 TRP71      0.5973
   1041 O             5.6680      40.9163      62.5241 O.2      69 TRP71     -0.5679
   1042 N             4.3265      39.5759      61.3150 N.am     70 ARG72     -0.3479
   1043 H             4.2788      38.8712      60.5812 H        70 ARG72      0.2747
   1044 CA            3.0630      39.9617      61.9399 C.3      70 ARG72     -0.2637
   1045 HA            3.2536      40.4651      62.8870 H        70 ARG72      0.1560
   1046 CB            2.2879      40.9079      61.0143 C.3      70 ARG72     -0.0007
   1047 HB2           2.2248      40.4509      60.0260 H        70 ARG72      0.0327
   1048 HB3           1.2740      41.0410      61.3978 H        70 ARG72      0.0327
   1049 CG            2.9428      42.2870      60.8992 C.3      70 ARG72      0.0390
   1050 HG2           2.9294      42.7762      61.8711 H        70 ARG72      0.0285
   1051 HG3           3.9737      42.1805      60.5610 H        70 ARG72      0.0285
   1052 CD            2.1796      43.1508      59.8942 C.3      70 ARG72      0.0486
   1053 HD2           2.1418      42.6250      58.9374 H        70 ARG72      0.0687
   1054 HD3           1.1529      43.2944      60.2392 H        70 ARG72      0.0687
   1055 NE            2.8593      44.4433      59.7090 N.pl3    70 ARG72     -0.5295
   1056 HE            3.5536      44.4701      58.9820 H        70 ARG72      0.3456
   1057 CZ            2.7364      45.5224      60.4594 C.cat    70 ARG72      0.8076
   1058 NH1           1.8236      45.6486      61.3820 N.pl3    70 ARG72     -0.8627
   1059 HH11          1.1178      44.9234      61.5142 H        70 ARG72      0.4478
   1060 HH12          1.7174      46.4901      61.9116 H        70 ARG72      0.4478
   1061 NH2           3.5569      46.5205      60.2807 N.pl3    70 ARG72     -0.8627
   1062 HH21          4.2829      46.4565      59.5909 H        70 ARG72      0.4478
   1063 HH22          3.4348      47.3683      60.8013 H        70 ARG72      0.4478
   1064 C             2.2538      38.7179      62.2621 C.2      70 ARG72      0.7341
   1065 O             2.4990      37.6459      61.7090 O.2      70 ARG72     -0.5894
   1066 N             1.2860      38.8812      63.1463 N.am     71 GLU73     -0.5163
   1067 H             1.1391      39.8063      63.5389 H        71 GLU73      0.2936
   1068 CA            0.4237      37.7924      63.5917 C.3      71 GLU73      0.0397
   1069 HA            0.6434      36.9006      63.0102 H        71 GLU73      0.1105
   1070 CB            0.7270      37.4448      65.0553 C.3      71 GLU73      0.0560
   1071 HB2           0.0735      36.6205      65.3429 H        71 GLU73     -0.0173
   1072 HB3           1.7562      37.0990      65.1445 H        71 GLU73     -0.0173
   1073 CG            0.5277      38.6301      66.0128 C.3      71 GLU73      0.0136
   1074 HG2           1.3500      39.3386      65.8872 H        71 GLU73     -0.0425
   1075 HG3          -0.4011      39.1496      65.7722 H        71 GLU73     -0.0425
   1076 CD            0.4435      38.1790      67.4710 C.2      71 GLU73      0.8054
   1077 OE1          -0.3435      37.2532      67.7825 O.co2    71 GLU73     -0.8188
   1078 OE2           1.1147      38.7882      68.3264 O.co2    71 GLU73     -0.8188
   1079 C            -1.0559      38.1124      63.3713 C.2      71 GLU73      0.5366
   1080 O            -1.4593      39.2769      63.2885 O.2      71 GLU73     -0.5819
   1081 N            -1.8776      37.0687      63.3267 N.am     72 ALA74     -0.4157
   1082 H            -1.4735      36.1378      63.3115 H        72 ALA74      0.2719
   1083 CA           -3.3266      37.1761      63.3944 C.3      72 ALA74      0.0337
   1084 HA           -3.5814      38.0352      64.0112 H        72 ALA74      0.0823
   1085 CB           -3.8903      37.4023      61.9878 C.3      72 ALA74     -0.1825
   1086 HB1          -3.6199      36.5910      61.3233 H        72 ALA74      0.0603
   1087 HB2          -4.9752      37.4741      62.0330 H        72 ALA74      0.0603
   1088 HB3          -3.4950      38.3313      61.5825 H        72 ALA74      0.0603
   1089 C            -3.9383      35.9515      64.0752 C.2      72 ALA74      0.5973
   1090 O            -3.4514      34.8312      63.9073 O.2      72 ALA74     -0.5679
   1091 N            -5.0127      36.1571      64.8318 N.am     73 ASP75     -0.5163
   1092 H            -5.3457      37.1026      64.9908 H        73 ASP75      0.2936
   1093 CA           -5.7582      35.0701      65.4587 C.3      73 ASP75      0.0381
   1094 HA           -5.0461      34.4055      65.9451 H        73 ASP75      0.0880
   1095 CB           -6.7250      35.5815      66.5359 C.3      73 ASP75     -0.0303
   1096 HB2          -7.3936      36.3217      66.0947 H        73 ASP75     -0.0122
   1097 HB3          -7.3376      34.7410      66.8648 H        73 ASP75     -0.0122
   1098 CG           -6.0588      36.1817      67.7786 C.2      73 ASP75      0.7994
   1099 OD1          -4.8513      36.4984      67.8004 O.co2    73 ASP75     -0.8014
   1100 OD2          -6.7685      36.3552      68.7964 O.co2    73 ASP75     -0.8014
   1101 C            -6.5270      34.2418      64.4277 C.2      73 ASP75      0.5366
   1102 O            -7.1381      34.7736      63.4989 O.2      73 ASP75     -0.5819
   1103 N            -6.5459      32.9270      64.6229 N.am     74 ILE76     -0.4157
   1104 H            -6.0656      32.5437      65.4338 H        74 ILE76      0.2719
   1105 CA           -7.2526      31.9804      63.7537 C.3      74 ILE76     -0.0597
   1106 HA           -7.8054      32.5153      62.9840 H        74 ILE76      0.0869
   1107 CB           -6.2154      31.0701      63.0668 C.3      74 ILE76      0.1303
   1108 HB           -5.5729      30.6530      63.8441 H        74 ILE76      0.0187
   1109 CG2          -6.8408      29.8827      62.3242 C.3      74 ILE76     -0.3204
   1110 HG21         -7.6121      30.2144      61.6367 H        74 ILE76      0.0882
   1111 HG22         -6.0751      29.3604      61.7607 H        74 ILE76      0.0882
   1112 HG23         -7.2592      29.1806      63.0410 H        74 ILE76      0.0882
   1113 CG1          -5.3053      31.8618      62.1054 C.3      74 ILE76     -0.0430
   1114 HG12         -4.7957      32.6552      62.6513 H        74 ILE76      0.0236
   1115 HG13         -4.5377      31.1838      61.7390 H        74 ILE76      0.0236
   1116 CD1          -6.0138      32.4795      60.8925 C.3      74 ILE76     -0.0660
   1117 HD11         -6.7782      33.1846      61.2091 H        74 ILE76      0.0186
   1118 HD12         -5.2857      33.0143      60.2860 H        74 ILE76      0.0186
   1119 HD13         -6.4658      31.7049      60.2757 H        74 ILE76      0.0186
   1120 C            -8.2896      31.2141      64.5699 C.2      74 ILE76      0.5973
   1121 O            -8.1078      31.0203      65.7665 O.2      74 ILE76     -0.5679
   1122 N            -9.3855      30.7869      63.9392 N.am     75 ASN77     -0.4157
   1123 H            -9.4455      30.9345      62.9363 H        75 ASN77      0.2719
   1124 CA          -10.4702      30.0237      64.5679 C.3      75 ASN77      0.0143
   1125 HA          -11.2316      29.8720      63.8016 H        75 ASN77      0.1048
   1126 CB           -9.9784      28.6245      64.9929 C.3      75 ASN77     -0.2041
   1127 HB2          -9.2055      28.7168      65.7553 H        75 ASN77      0.0797
   1128 HB3         -10.8034      28.0713      65.4387 H        75 ASN77      0.0797
   1129 CG           -9.4593      27.7653      63.8643 C.2      75 ASN77      0.7130
   1130 OD1          -9.9542      27.7911      62.7457 O.2      75 ASN77     -0.5931
   1131 ND2          -8.4526      26.9589      64.1238 N.am     75 ASN77     -0.9191
   1132 HD21         -8.1543      26.3407      63.4029 H        75 ASN77      0.4196
   1133 HD22         -7.9993      26.9612      65.0483 H        75 ASN77      0.4196
   1134 C           -11.1961      30.7445      65.7178 C.2      75 ASN77      0.5973
   1135 O           -11.8482      30.0945      66.5338 O.2      75 ASN77     -0.5679
   1136 N           -11.0858      32.0713      65.8223 N.am     76 TYR78     -0.4157
   1137 H           -10.4852      32.5622      65.1820 H        76 TYR78      0.2719
   1138 CA          -11.7902      32.8205      66.8614 C.3      76 TYR78     -0.0014
   1139 HA          -11.7699      32.2297      67.7784 H        76 TYR78      0.0876
   1140 CB          -11.0718      34.1378      67.1613 C.3      76 TYR78     -0.0152
   1141 HB2         -10.0372      33.9272      67.4386 H        76 TYR78      0.0295
   1142 HB3         -11.0591      34.7579      66.2648 H        76 TYR78      0.0295
   1143 CG          -11.7400      34.8955      68.2908 C.ar     76 TYR78     -0.0011
   1144 CD1         -11.5115      34.4910      69.6180 C.ar     76 TYR78     -0.1906
   1145 HD1         -10.8388      33.6701      69.8259 H        76 TYR78      0.1699
   1146 CE1         -12.1816      35.1288      70.6747 C.ar     76 TYR78     -0.2341
   1147 HE1         -12.0283      34.7811      71.6834 H        76 TYR78      0.1656
   1148 CZ          -13.0916      36.1735      70.4106 C.ar     76 TYR78      0.3226
   1149 OH          -13.7425      36.7729      71.4416 O.3      76 TYR78     -0.5579
   1150 HH          -13.4278      36.4266      72.2958 H        76 TYR78      0.3992
   1151 CE2         -13.3277      36.5748      69.0798 C.ar     76 TYR78     -0.2341
   1152 HE2         -14.0299      37.3716      68.8777 H        76 TYR78      0.1656
   1153 CD2         -12.6540      35.9333      68.0208 C.ar     76 TYR78     -0.1906
   1154 HD2         -12.8523      36.2397      67.0001 H        76 TYR78      0.1699
   1155 C           -13.2573      33.0657      66.4911 C.2      76 TYR78      0.5973
   1156 O           -13.5484      33.5225      65.3816 O.2      76 TYR78     -0.5679
   1157 N           -14.1671      32.8042      67.4325 N.am     77 THR79     -0.4157
   1158 H           -13.8574      32.3775      68.2924 H        77 THR79      0.2719
   1159 CA          -15.5935      33.1432      67.3253 C.3      77 THR79     -0.0389
   1160 HA          -15.7526      33.7591      66.4410 H        77 THR79      0.1007
   1161 CB          -16.4693      31.8907      67.1811 C.3      77 THR79      0.3654
   1162 HB          -17.5183      32.1886      67.1940 H        77 THR79      0.0043
   1163 CG2         -16.1903      31.1361      65.8843 C.3      77 THR79     -0.2438
   1164 HG21        -15.1718      30.7443      65.8892 H        77 THR79      0.0642
   1165 HG22        -16.8934      30.3093      65.7832 H        77 THR79      0.0642
   1166 HG23        -16.3099      31.8086      65.0352 H        77 THR79      0.0642
   1167 OG1         -16.2311      30.9991      68.2458 O.3      77 THR79     -0.6761
   1168 HG1         -16.8308      30.2553      68.1494 H        77 THR79      0.4102
   1169 C           -16.0631      33.9801      68.5081 C.2      77 THR79      0.5973
   1170 O           -16.6811      35.0203      68.2943 O.2      77 THR79     -0.5679
   1171 N           -15.7620      33.5709      69.7410 N.am     78 SER80     -0.4157
   1172 H           -15.2913      32.6852      69.8619 H        78 SER80      0.2719
   1173 CA          -16.0952      34.3217      70.9526 C.3      78 SER80     -0.0249
   1174 HA          -15.9146      35.3772      70.7612 H        78 SER80      0.0843
   1175 CB          -17.5786      34.1495      71.3079 C.3      78 SER80      0.2117
   1176 HB2         -17.8508      34.8873      72.0642 H        78 SER80      0.0352
   1177 HB3         -18.1911      34.3302      70.4231 H        78 SER80      0.0352
   1178 OG          -17.8484      32.8583      71.8174 O.3      78 SER80     -0.6546
   1179 HG          -18.7820      32.8131      72.0448 H        78 SER80      0.4275
   1180 C           -15.2324      33.9158      72.1465 C.2      78 SER80      0.5973
   1181 O           -14.4937      32.9301      72.1032 O.2      78 SER80     -0.5679
   1182 N           -15.3430      34.6921      73.2262 N.am     79 GLY81     -0.4157
   1183 H           -15.9570      35.4901      73.1841 H        79 GLY81      0.2719
   1184 CA          -14.6772      34.4244      74.4939 C.3      79 GLY81     -0.0252
   1185 HA2         -15.2285      34.9062      75.3010 H        79 GLY81      0.0698
   1186 HA3         -14.6877      33.3496      74.6792 H        79 GLY81      0.0698
   1187 C           -13.2318      34.9153      74.5328 C.2      79 GLY81      0.5973
   1188 O           -12.8356      35.8510      73.8269 O.2      79 GLY81     -0.5679
   1189 N           -12.4269      34.2824      75.3849 N.am     80 PHE82     -0.4157
   1190 H           -12.8009      33.5074      75.9078 H        80 PHE82      0.2719
   1191 CA          -10.9860      34.5160      75.4319 C.3      80 PHE82     -0.0024
   1192 HA          -10.8151      35.5789      75.5950 H        80 PHE82      0.0978
   1193 CB          -10.3531      33.7368      76.5904 C.3      80 PHE82     -0.0343
   1194 HB2         -10.6186      32.6819      76.5001 H        80 PHE82      0.0295
   1195 HB3          -9.2673      33.8038      76.5068 H        80 PHE82      0.0295
   1196 CG          -10.7465      34.2500      77.9586 C.ar     80 PHE82      0.0118
   1197 CD1         -10.1653      35.4295      78.4583 C.ar     80 PHE82     -0.1256
   1198 HD1          -9.4349      35.9728      77.8775 H        80 PHE82      0.1330
   1199 CE1         -10.5208      35.9066      79.7306 C.ar     80 PHE82     -0.1704
   1200 HE1         -10.0569      36.7994      80.1215 H        80 PHE82      0.1430
   1201 CZ          -11.4708      35.2195      80.5011 C.ar     80 PHE82     -0.1072
   1202 HZ          -11.7450      35.5903      81.4806 H        80 PHE82      0.1297
   1203 CE2         -12.0519      34.0402      80.0040 C.ar     80 PHE82     -0.1704
   1204 HE2         -12.7797      33.5070      80.6003 H        80 PHE82      0.1430
   1205 CD2         -11.6874      33.5529      78.7384 C.ar     80 PHE82     -0.1256
   1206 HD2         -12.1355      32.6428      78.3671 H        80 PHE82      0.1330
   1207 C           -10.3237      34.1324      74.1057 C.2      80 PHE82      0.5973
   1208 O           -10.7515      33.2066      73.4177 O.2      80 PHE82     -0.5679
   1209 N            -9.2326      34.8264      73.7593 N.am     81 ARG83     -0.3479
   1210 H            -8.8952      35.5377      74.3857 H        81 ARG83      0.2747
   1211 CA           -8.4134      34.4420      72.6019 C.3      81 ARG83     -0.2637
   1212 HA           -9.0455      34.4481      71.7112 H        81 ARG83      0.1560
   1213 CB           -7.2487      35.4137      72.3829 C.3      81 ARG83     -0.0007
   1214 HB2          -6.6427      35.4503      73.2898 H        81 ARG83      0.0327
   1215 HB3          -6.6282      35.0437      71.5642 H        81 ARG83      0.0327
   1216 CG           -7.7415      36.8255      72.0276 C.3      81 ARG83      0.0390
   1217 HG2          -8.2140      36.8150      71.0443 H        81 ARG83      0.0285
   1218 HG3          -8.4837      37.1510      72.7566 H        81 ARG83      0.0285
   1219 CD           -6.5994      37.8455      72.0464 C.3      81 ARG83      0.0486
   1220 HD2          -7.0309      38.8400      71.9292 H        81 ARG83      0.0687
   1221 HD3          -6.1097      37.7933      73.0196 H        81 ARG83      0.0687
   1222 NE           -5.6286      37.6246      70.9613 N.pl3    81 ARG83     -0.5295
   1223 HE           -5.9830      37.1733      70.1080 H        81 ARG83      0.3456
   1224 CZ           -4.3620      37.9813      70.9333 C.cat    81 ARG83      0.8076
   1225 NH1          -3.8141      38.6056      71.9419 N.pl3    81 ARG83     -0.8627
   1226 HH11         -4.3730      38.7854      72.7507 H        81 ARG83      0.4478
   1227 HH12         -2.8365      38.8160      71.9191 H        81 ARG83      0.4478
   1228 NH2          -3.6193      37.7138      69.9031 N.pl3    81 ARG83     -0.8627
   1229 HH21         -4.0661      37.2481      69.0937 H        81 ARG83      0.4478
   1230 HH22         -2.6400      37.9170      69.8350 H        81 ARG83      0.4478
   1231 C            -7.9091      33.0118      72.7898 C.2      81 ARG83      0.7341
   1232 O            -7.5344      32.6221      73.8941 O.2      81 ARG83     -0.5894
   1233 N            -7.9052      32.2387      71.7139 N.am     82 ASN84     -0.4157
   1234 H            -8.1509      32.6351      70.8207 H        82 ASN84      0.2719
   1235 CA           -7.4784      30.8416      71.7487 C.3      82 ASN84      0.0143
   1236 HA           -7.7116      30.4170      72.7279 H        82 ASN84      0.1048
   1237 CB           -8.3055      30.0693      70.7032 C.3      82 ASN84     -0.2041
   1238 HB2          -8.0939      29.0028      70.7663 H        82 ASN84      0.0797
   1239 HB3          -9.3656      30.2065      70.9188 H        82 ASN84      0.0797
   1240 CG           -8.0350      30.5214      69.2827 C.2      82 ASN84      0.7130
   1241 OD1          -7.0236      31.1440      68.9979 O.2      82 ASN84     -0.5931
   1242 ND2          -8.9288      30.2626      68.3650 N.am     82 ASN84     -0.9191
   1243 HD21         -8.6512      30.5066      67.4155 H        82 ASN84      0.4196
   1244 HD22         -9.7462      29.7042      68.5355 H        82 ASN84      0.4196
   1245 C            -5.9494      30.7329      71.5681 C.2      82 ASN84      0.5973
   1246 O            -5.2329      31.7400      71.6637 O.2      82 ASN84     -0.5679
   1247 N            -5.4482      29.5227      71.3191 N.am     83 SER85     -0.4157
   1248 H            -6.0675      28.7268      71.2387 H        83 SER85      0.2719
   1249 CA           -4.0196      29.2340      71.1235 C.3      83 SER85     -0.0249
   1250 HA           -3.4273      29.9550      71.6844 H        83 SER85      0.0843
   1251 CB           -3.7017      27.8498      71.7012 C.3      83 SER85      0.2117
   1252 HB2          -2.6401      27.6275      71.5792 H        83 SER85      0.0352
   1253 HB3          -3.9304      27.8472      72.7674 H        83 SER85      0.0352
   1254 OG           -4.4738      26.8495      71.0681 O.3      83 SER85     -0.6546
   1255 HG           -3.9137      26.3760      70.4254 H        83 SER85      0.4275
   1256 C            -3.5409      29.3122      69.6695 C.2      83 SER85      0.5973
   1257 O            -2.3490      29.1203      69.4262 O.2      83 SER85     -0.5679
   1258 N            -4.4334      29.6075      68.7184 N.am     84 ASP86     -0.5163
   1259 H            -5.3855      29.8032      68.9894 H        84 ASP86      0.2936
   1260 CA           -4.1773      29.4954      67.2829 C.3      84 ASP86      0.0381
   1261 HA           -3.3499      28.8047      67.1322 H        84 ASP86      0.0880
   1262 CB           -5.3999      28.9021      66.5693 C.3      84 ASP86     -0.0303
   1263 HB2          -6.2676      29.5226      66.7903 H        84 ASP86     -0.0122
   1264 HB3          -5.2289      28.9403      65.4931 H        84 ASP86     -0.0122
   1265 CG           -5.7265      27.4530      66.9408 C.2      84 ASP86      0.7994
   1266 OD1          -4.8941      26.7973      67.6051 O.co2    84 ASP86     -0.8014
   1267 OD2          -6.8028      26.9913      66.4820 O.co2    84 ASP86     -0.8014
   1268 C            -3.8073      30.8339      66.6452 C.2      84 ASP86      0.5366
   1269 O            -4.5310      31.8305      66.7567 O.2      84 ASP86     -0.5819
   1270 N            -2.6752      30.8696      65.9405 N.am     85 ARG87     -0.3479
   1271 H            -2.1150      30.0205      65.8947 H        85 ARG87      0.2747
   1272 CA           -2.2015      32.0718      65.2446 C.3      85 ARG87     -0.2637
   1273 HA           -3.0487      32.7370      65.0758 H        85 ARG87      0.1560
   1274 CB           -1.1389      32.8334      66.0549 C.3      85 ARG87     -0.0007
   1275 HB2          -0.2176      32.2627      66.0341 H        85 ARG87      0.0327
   1276 HB3          -0.9249      33.7826      65.5579 H        85 ARG87      0.0327
   1277 CG           -1.4731      33.1076      67.5226 C.3      85 ARG87      0.0390
   1278 HG2          -1.8987      32.2263      68.0007 H        85 ARG87      0.0285
   1279 HG3          -0.5429      33.3213      68.0403 H        85 ARG87      0.0285
   1280 CD           -2.3973      34.3104      67.6996 C.3      85 ARG87      0.0486
   1281 HD2          -1.9182      35.1995      67.2844 H        85 ARG87      0.0687
   1282 HD3          -3.3238      34.1529      67.1503 H        85 ARG87      0.0687
   1283 NE           -2.6667      34.5293      69.1294 N.pl3    85 ARG87     -0.5295
   1284 HE           -2.0169      35.1337      69.6052 H        85 ARG87      0.3456
   1285 CZ           -3.6186      33.9313      69.8231 C.cat    85 ARG87      0.8076
   1286 NH1          -4.4739      33.1109      69.2824 N.pl3    85 ARG87     -0.8627
   1287 HH11         -4.4062      32.8740      68.2951 H        85 ARG87      0.4478
   1288 HH12         -5.0872      32.5495      69.8498 H        85 ARG87      0.4478
   1289 NH2          -3.7157      34.1040      71.1114 N.pl3    85 ARG87     -0.8627
   1290 HH21         -3.0193      34.6403      71.5868 H        85 ARG87      0.4478
   1291 HH22         -4.3737      33.4960      71.5848 H        85 ARG87      0.4478
   1292 C            -1.6098      31.7264      63.8945 C.2      85 ARG87      0.7341
   1293 O            -0.9210      30.7155      63.7442 O.2      85 ARG87     -0.5894
   1294 N            -1.8163      32.6196      62.9381 N.am     86 ILE88     -0.4157
   1295 H            -2.3768      33.4349      63.1758 H        86 ILE88      0.2719
   1296 CA           -1.0532      32.6623      61.6949 C.3      86 ILE88     -0.0597
   1297 HA           -0.5623      31.6983      61.5567 H        86 ILE88      0.0869
   1298 CB           -2.0149      32.8523      60.5065 C.3      86 ILE88      0.1303
   1299 HB           -2.8383      32.1625      60.6801 H        86 ILE88      0.0187
   1300 CG2          -2.6230      34.2579      60.4371 C.3      86 ILE88     -0.3204
   1301 HG21         -1.8586      34.9998      60.2060 H        86 ILE88      0.0882
   1302 HG22         -3.4039      34.3068      59.6818 H        86 ILE88      0.0882
   1303 HG23         -3.0779      34.4912      61.3962 H        86 ILE88      0.0882
   1304 CG1          -1.3979      32.4188      59.1708 C.3      86 ILE88     -0.0430
   1305 HG12         -0.6558      33.1517      58.8519 H        86 ILE88      0.0236
   1306 HG13         -0.9038      31.4556      59.3013 H        86 ILE88      0.0236
   1307 CD1          -2.4675      32.2534      58.0835 C.3      86 ILE88     -0.0660
   1308 HD11         -2.8633      33.2218      57.7858 H        86 ILE88      0.0186
   1309 HD12         -2.0216      31.7894      57.2105 H        86 ILE88      0.0186
   1310 HD13         -3.2785      31.6156      58.4374 H        86 ILE88      0.0186
   1311 C             0.0402      33.7219      61.8354 C.2      86 ILE88      0.5973
   1312 O            -0.2178      34.8260      62.3121 O.2      86 ILE88     -0.5679
   1313 N             1.2626      33.3698      61.4544 N.am     87 LEU89     -0.4157
   1314 H             1.3846      32.4447      61.0592 H        87 LEU89      0.2719
   1315 CA            2.4190      34.2609      61.4044 C.3      87 LEU89     -0.0518
   1316 HA            2.1779      35.2245      61.8491 H        87 LEU89      0.0922
   1317 CB            3.6142      33.6297      62.1439 C.3      87 LEU89     -0.1102
   1318 HB2           3.6436      32.5664      61.9095 H        87 LEU89      0.0457
   1319 HB3           4.5351      34.0640      61.7517 H        87 LEU89      0.0457
   1320 CG            3.6505      33.7803      63.6705 C.3      87 LEU89      0.3531
   1321 HG            4.4746      33.1715      64.0316 H        87 LEU89     -0.0361
   1322 CD1           3.9175      35.2244      64.0862 C.3      87 LEU89     -0.4121
   1323 HD11          3.1182      35.8757      63.7407 H        87 LEU89      0.1000
   1324 HD12          3.9837      35.2852      65.1723 H        87 LEU89      0.1000
   1325 HD13          4.8616      35.5614      63.6593 H        87 LEU89      0.1000
   1326 CD2           2.3905      33.2820      64.3761 C.3      87 LEU89     -0.4121
   1327 HD21          2.1593      32.2663      64.0556 H        87 LEU89      0.1000
   1328 HD22          2.5446      33.2965      65.4537 H        87 LEU89      0.1000
   1329 HD23          1.5508      33.9384      64.1555 H        87 LEU89      0.1000
   1330 C             2.7646      34.4804      59.9385 C.2      87 LEU89      0.5973
   1331 O             2.9545      33.5077      59.2036 O.2      87 LEU89     -0.5679
   1332 N             2.8592      35.7365      59.5149 N.am     88 TYR90     -0.4157
   1333 H             2.7027      36.4968      60.1709 H        88 TYR90      0.2719
   1334 CA            3.1536      36.0774      58.1273 C.3      88 TYR90     -0.0014
   1335 HA            3.5217      35.1875      57.6249 H        88 TYR90      0.0876
   1336 CB            1.8808      36.4897      57.3858 C.3      88 TYR90     -0.0152
   1337 HB2           2.1357      36.6664      56.3396 H        88 TYR90      0.0295
   1338 HB3           1.1931      35.6437      57.4081 H        88 TYR90      0.0295
   1339 CG            1.1502      37.7051      57.9201 C.ar     88 TYR90     -0.0011
   1340 CD1           0.2662      37.5739      59.0095 C.ar     88 TYR90     -0.1906
   1341 HD1           0.1498      36.6168      59.4994 H        88 TYR90      0.1699
   1342 CE1          -0.4679      38.6822      59.4660 C.ar     88 TYR90     -0.2341
   1343 HE1          -1.1362      38.5801      60.3096 H        88 TYR90      0.1656
   1344 CZ           -0.3145      39.9267      58.8225 C.ar     88 TYR90      0.3226
   1345 OH           -1.0309      40.9970      59.2443 O.3      88 TYR90     -0.5579
   1346 HH           -1.7999      40.7164      59.7436 H        88 TYR90      0.3992
   1347 CE2           0.5741      40.0648      57.7381 C.ar     88 TYR90     -0.2341
   1348 HE2           0.6795      41.0219      57.2519 H        88 TYR90      0.1656
   1349 CD2           1.3094      38.9527      57.2894 C.ar     88 TYR90     -0.1906
   1350 HD2           1.9971      39.0529      56.4587 H        88 TYR90      0.1699
   1351 C             4.2619      37.1155      58.0387 C.2      88 TYR90      0.5973
   1352 O             4.3013      38.0737      58.8189 O.2      88 TYR90     -0.5679
   1353 N             5.1915      36.8875      57.1146 N.am     89 SER91     -0.4157
   1354 H             5.0979      36.0784      56.5095 H        89 SER91      0.2719
   1355 CA            6.3188      37.7837      56.8889 C.3      89 SER91     -0.0249
   1356 HA            6.5221      38.3022      57.8200 H        89 SER91      0.0843
   1357 CB            7.5834      36.9970      56.5409 C.3      89 SER91      0.2117
   1358 HB2           8.4294      37.6718      56.6098 H        89 SER91      0.0352
   1359 HB3           7.7267      36.1972      57.2667 H        89 SER91      0.0352
   1360 OG            7.5456      36.4515      55.2372 O.3      89 SER91     -0.6546
   1361 HG            8.3545      36.7389      54.7457 H        89 SER91      0.4275
   1362 C             6.0099      38.8316      55.8240 C.2      89 SER91      0.5973
   1363 O             5.1030      38.6734      55.0093 O.2      89 SER91     -0.5679
   1364 N             6.8175      39.8892      55.7838 N.am     90 SER92     -0.4157
   1365 H             7.4754      40.0266      56.5427 H        90 SER92      0.2719
   1366 CA            6.7407      40.9193      54.7426 C.3      90 SER92     -0.0249
   1367 HA            5.7170      41.2957      54.7103 H        90 SER92      0.0843
   1368 CB            7.6536      42.0907      55.1194 C.3      90 SER92      0.2117
   1369 HB2           7.7085      42.7878      54.2816 H        90 SER92      0.0352
   1370 HB3           7.2100      42.6134      55.9675 H        90 SER92      0.0352
   1371 OG            8.9616      41.6747      55.4864 O.3      90 SER92     -0.6546
   1372 HG            9.5882      42.1925      54.9618 H        90 SER92      0.4275
   1373 C             7.0441      40.3950      53.3315 C.2      90 SER92      0.5973
   1374 O             6.6783      41.0419      52.3569 O.2      90 SER92     -0.5679
   1375 N             7.6833      39.2303      53.2114 N.am     91 ASP93     -0.5163
   1376 H             7.9876      38.7655      54.0530 H        91 ASP93      0.2936
   1377 CA            7.8855      38.5062      51.9511 C.3      91 ASP93      0.0381
   1378 HA            7.5590      39.1518      51.1350 H        91 ASP93      0.0880
   1379 CB            9.3792      38.2332      51.7092 C.3      91 ASP93     -0.0303
   1380 HB2           9.4998      37.7235      50.7520 H        91 ASP93     -0.0122
   1381 HB3           9.8844      39.1966      51.6190 H        91 ASP93     -0.0122
   1382 CG           10.1044      37.4318      52.7962 C.2      91 ASP93      0.7994
   1383 OD1           9.6297      37.3099      53.9521 O.co2    91 ASP93     -0.8014
   1384 OD2          11.2301      36.9488      52.5243 O.co2    91 ASP93     -0.8014
   1385 C             7.0001      37.2535      51.8156 C.2      91 ASP93      0.5366
   1386 O             7.2716      36.3830      50.9911 O.2      91 ASP93     -0.5819
   1387 N             5.9208      37.1840      52.5979 N.am     92 TRP94     -0.4157
   1388 H             5.7666      37.9491      53.2464 H        92 TRP94      0.2719
   1389 CA            4.8066      36.2428      52.4343 C.3      92 TRP94     -0.0275
   1390 HA            4.1177      36.4877      53.2424 H        92 TRP94      0.1123
   1391 CB            4.0425      36.5461      51.1393 C.3      92 TRP94     -0.0050
   1392 HB2           4.6342      36.2233      50.2821 H        92 TRP94      0.0339
   1393 HB3           3.1037      35.9923      51.1352 H        92 TRP94      0.0339
   1394 CG            3.7366      38.0026      51.0154 C.2      92 TRP94     -0.1415
   1395 CD1           4.3349      38.8750      50.1741 C.2      92 TRP94     -0.1638
   1396 HD1           5.0847      38.6072      49.4400 H        92 TRP94      0.2062
   1397 NE1           3.8764      40.1502      50.4329 N.pl3    92 TRP94     -0.3418
   1398 HE1           4.2148      40.9707      49.9530 H        92 TRP94      0.3412
   1399 CE2           2.9698      40.1572      51.4685 C.ar     92 TRP94      0.1380
   1400 CZ2           2.2653      41.1794      52.1117 C.ar     92 TRP94     -0.2601
   1401 HZ2           2.4036      42.2062      51.8082 H        92 TRP94      0.1572
   1402 CH2           1.3907      40.8497      53.1585 C.ar     92 TRP94     -0.1134
   1403 HH2           0.8384      41.6331      53.6603 H        92 TRP94      0.1417
   1404 CZ3           1.2405      39.5086      53.5542 C.ar     92 TRP94     -0.1972
   1405 HZ3           0.5715      39.2597      54.3615 H        92 TRP94      0.1447
   1406 CE3           1.9627      38.4885      52.9101 C.ar     92 TRP94     -0.2387
   1407 HE3           1.8447      37.4621      53.2216 H        92 TRP94      0.1700
   1408 CD2           2.8449      38.7911      51.8516 C.ar     92 TRP94      0.1243
   1409 C             5.1241      34.7660      52.6734 C.2      92 TRP94      0.5973
   1410 O             4.4161      33.8787      52.1893 O.2      92 TRP94     -0.5679
   1411 N             6.1227      34.4983      53.5224 N.am     93 LEU95     -0.4157
   1412 H             6.6190      35.2927      53.9110 H        93 LEU95      0.2719
   1413 CA            6.1957      33.2262      54.2384 C.3      93 LEU95     -0.0518
   1414 HA            6.1069      32.4044      53.5263 H        93 LEU95      0.0922
   1415 CB            7.4949      33.0962      55.0518 C.3      93 LEU95     -0.1102
   1416 HB2           7.5731      33.9376      55.7387 H        93 LEU95      0.0457
   1417 HB3           7.4007      32.1971      55.6624 H        93 LEU95      0.0457
   1418 CG            8.7954      32.9864      54.2517 C.3      93 LEU95      0.3531
   1419 HG            9.0214      33.9356      53.7656 H        93 LEU95     -0.0361
   1420 CD1           9.9299      32.6309      55.2229 C.3      93 LEU95     -0.4121
   1421 HD11          9.7383      31.6670      55.6907 H        93 LEU95      0.1000
   1422 HD12         10.8713      32.5885      54.6794 H        93 LEU95      0.1000
   1423 HD13          9.9932      33.4020      55.9915 H        93 LEU95      0.1000
   1424 CD2           8.7195      31.8769      53.2016 C.3      93 LEU95     -0.4121
   1425 HD21          8.0254      32.1726      52.4122 H        93 LEU95      0.1000
   1426 HD22          9.6968      31.7324      52.7424 H        93 LEU95      0.1000
   1427 HD23          8.3750      30.9490      53.6517 H        93 LEU95      0.1000
   1428 C             5.0291      33.1427      55.2164 C.2      93 LEU95      0.5973
   1429 O             4.7811      34.1055      55.9402 O.2      93 LEU95     -0.5679
   1430 N             4.3767      31.9815      55.3001 N.am     94 ILE96     -0.4157
   1431 H             4.6175      31.2441      54.6533 H        94 ILE96      0.2719
   1432 CA            3.2637      31.7505      56.2269 C.3      94 ILE96     -0.0597
   1433 HA            3.1650      32.6257      56.8692 H        94 ILE96      0.0869
   1434 CB            1.9131      31.5869      55.5002 C.3      94 ILE96      0.1303
   1435 HB            1.9169      30.6076      55.0217 H        94 ILE96      0.0187
   1436 CG2           0.7745      31.5783      56.5292 C.3      94 ILE96     -0.3204
   1437 HG21          0.7770      32.5043      57.1034 H        94 ILE96      0.0882
   1438 HG22         -0.1723      31.4795      56.0006 H        94 ILE96      0.0882
   1439 HG23          0.8762      30.7375      57.2119 H        94 ILE96      0.0882
   1440 CG1           1.6191      32.6214      54.3892 C.3      94 ILE96     -0.0430
   1441 HG12          2.4065      32.5713      53.6373 H        94 ILE96      0.0236
   1442 HG13          0.6936      32.3340      53.8879 H        94 ILE96      0.0236
   1443 CD1           1.4739      34.0785      54.8400 C.3      94 ILE96     -0.0660
   1444 HD11          2.3524      34.3968      55.3917 H        94 ILE96      0.0186
   1445 HD12          1.3608      34.7149      53.9620 H        94 ILE96      0.0186
   1446 HD13          0.5885      34.1918      55.4646 H        94 ILE96      0.0186
   1447 C             3.5470      30.5494      57.1291 C.2      94 ILE96      0.5973
   1448 O             3.7850      29.4273      56.6711 O.2      94 ILE96     -0.5679
   1449 N             3.4790      30.7904      58.4301 N.am     95 TYR97     -0.4157
   1450 H             3.2713      31.7447      58.7168 H        95 TYR97      0.2719
   1451 CA            3.5733      29.7829      59.4779 C.3      95 TYR97     -0.0014
   1452 HA            3.7023      28.7981      59.0319 H        95 TYR97      0.0876
   1453 CB            4.7826      30.0663      60.3835 C.3      95 TYR97     -0.0152
   1454 HB2           4.8337      31.1350      60.5924 H        95 TYR97      0.0295
   1455 HB3           4.6340      29.5641      61.3409 H        95 TYR97      0.0295
   1456 CG            6.1207      29.6211      59.8275 C.ar     95 TYR97     -0.0011
   1457 CD1           6.7352      30.3465      58.7904 C.ar     95 TYR97     -0.1906
   1458 HD1           6.2370      31.2143      58.3799 H        95 TYR97      0.1699
   1459 CE1           7.9907      29.9492      58.2953 C.ar     95 TYR97     -0.2341
   1460 HE1           8.4482      30.5037      57.4931 H        95 TYR97      0.1656
   1461 CZ            8.6452      28.8329      58.8579 C.ar     95 TYR97      0.3226
   1462 OH            9.8493      28.4318      58.3799 O.3      95 TYR97     -0.5579
   1463 HH           10.1936      29.0230      57.7132 H        95 TYR97      0.3992
   1464 CE2           8.0319      28.1046      59.8917 C.ar     95 TYR97     -0.2341
   1465 HE2           8.5382      27.2464      60.3107 H        95 TYR97      0.1656
   1466 CD2           6.7664      28.4908      60.3627 C.ar     95 TYR97     -0.1906
   1467 HD2           6.2943      27.9061      61.1337 H        95 TYR97      0.1699
   1468 C             2.2850      29.7547      60.2943 C.2      95 TYR97      0.5973
   1469 O             1.5435      30.7345      60.3683 O.2      95 TYR97     -0.5679
   1470 N             2.0521      28.6372      60.9755 N.am     96 LYS98     -0.3479
   1471 H             2.7038      27.8649      60.8645 H        96 LYS98      0.2747
   1472 CA            1.0394      28.5428      62.0219 C.3      96 LYS98     -0.2400
   1473 HA            0.6273      29.5374      62.1983 H        96 LYS98      0.1426
   1474 CB           -0.1333      27.6575      61.5958 C.3      96 LYS98     -0.0094
   1475 HB2          -0.9047      27.7927      62.3487 H        96 LYS98      0.0362
   1476 HB3          -0.5190      28.0123      60.6389 H        96 LYS98      0.0362
   1477 CG            0.1520      26.1538      61.5191 C.3      96 LYS98      0.0187
   1478 HG2           0.8831      25.9587      60.7365 H        96 LYS98      0.0103
   1479 HG3           0.5441      25.7947      62.4713 H        96 LYS98      0.0103
   1480 CD           -1.1562      25.4174      61.2159 C.3      96 LYS98     -0.0479
   1481 HD2          -1.8599      25.6033      62.0310 H        96 LYS98      0.0621
   1482 HD3          -1.5854      25.8071      60.2909 H        96 LYS98      0.0621
   1483 CE           -0.9197      23.9111      61.0854 C.3      96 LYS98     -0.0143
   1484 HE2          -0.2315      23.7276      60.2540 H        96 LYS98      0.1135
   1485 HE3          -0.4465      23.5519      62.0056 H        96 LYS98      0.1135
   1486 NZ           -2.2072      23.2067      60.8627 N.4      96 LYS98     -0.3854
   1487 HZ1          -2.6469      23.5368      60.0124 H        96 LYS98      0.3400
   1488 HZ2          -2.0730      22.2059      60.7968 H        96 LYS98      0.3400
   1489 HZ3          -2.8354      23.3924      61.6354 H        96 LYS98      0.3400
   1490 C             1.6291      28.1044      63.3486 C.2      96 LYS98      0.7341
   1491 O             2.6400      27.4072      63.3696 O.2      96 LYS98     -0.5894
   1492 N             0.9266      28.4482      64.4115 N.am     97 THR99     -0.4157
   1493 H             0.1326      29.0708      64.2755 H        97 THR99      0.2719
   1494 CA            1.0606      27.8613      65.7413 C.3      97 THR99     -0.0389
   1495 HA            1.6217      26.9289      65.6712 H        97 THR99      0.1007
   1496 CB            1.8319      28.7775      66.7039 C.3      97 THR99      0.3654
   1497 HB            2.8557      28.8908      66.3474 H        97 THR99      0.0043
   1498 CG2           1.2082      30.1638      66.8461 C.3      97 THR99     -0.2438
   1499 HG21          0.1850      30.0880      67.2155 H        97 THR99      0.0642
   1500 HG22          1.7916      30.7561      67.5493 H        97 THR99      0.0642
   1501 HG23          1.2271      30.6607      65.8787 H        97 THR99      0.0642
   1502 OG1           1.8503      28.2468      68.0042 O.3      97 THR99     -0.6761
   1503 HG1           2.5290      27.5453      68.0751 H        97 THR99      0.4102
   1504 C            -0.3368      27.5366      66.2486 C.2      97 THR99      0.5973
   1505 O            -1.2979      28.2473      65.9424 O.2      97 THR99     -0.5679
   1506 N            -0.4411      26.4378      66.9840 N.am     98 THR100    -0.4157
   1507 H             0.3927      25.8951      67.1602 H        98 THR100     0.2719
   1508 CA           -1.6623      26.0155      67.6848 C.3      98 THR100    -0.0389
   1509 HA           -2.4214      26.7907      67.5908 H        98 THR100     0.1007
   1510 CB           -2.2436      24.7306      67.0793 C.3      98 THR100     0.3654
   1511 HB           -3.1177      24.4202      67.6533 H        98 THR100     0.0043
   1512 CG2          -2.6706      24.9240      65.6248 C.3      98 THR100    -0.2438
   1513 HG21         -1.8122      25.1729      65.0026 H        98 THR100     0.0642
   1514 HG22         -3.1370      24.0085      65.2648 H        98 THR100     0.0642
   1515 HG23         -3.4029      25.7310      65.5766 H        98 THR100     0.0642
   1516 OG1          -1.2812      23.6936      67.0971 O.3      98 THR100    -0.6761
   1517 HG1          -1.1861      23.4188      68.0166 H        98 THR100     0.4102
   1518 C            -1.4216      25.8657      69.1843 C.2      98 THR100     0.5973
   1519 O            -2.2639      25.3319      69.8991 O.2      98 THR100    -0.5679
   1520 N            -0.2720      26.3282      69.6778 N.am     99 ASP101    -0.5163
   1521 H             0.3892      26.7837      69.0598 H        99 ASP101     0.2936
   1522 CA            0.1648      26.1492      71.0598 C.3      99 ASP101     0.0381
   1523 HA           -0.7019      25.9091      71.6778 H        99 ASP101     0.0880
   1524 CB            1.1357      24.9604      71.1568 C.3      99 ASP101    -0.0303
   1525 HB2           1.3864      24.7907      72.2054 H        99 ASP101    -0.0122
   1526 HB3           0.6170      24.0674      70.8035 H        99 ASP101    -0.0122
   1527 CG            2.4326      25.1169      70.3525 C.2      99 ASP101     0.7994
   1528 OD1           2.6812      26.1807      69.7374 O.co2    99 ASP101    -0.8014
   1529 OD2           3.2185      24.1495      70.3266 O.co2    99 ASP101    -0.8014
   1530 C             0.7520      27.4365      71.6467 C.2      99 ASP101     0.5366
   1531 O             1.7348      27.3877      72.3867 O.2      99 ASP101    -0.5819
   1532 N             0.1575      28.5982      71.3434 N.am    100 HIE102    -0.4157
   1533 H            -0.6245      28.5852      70.6976 H       100 HIE102     0.2719
   1534 CA            0.6244      29.8791      71.8966 C.3     100 HIE102    -0.0581
   1535 HA            0.0712      30.6754      71.4008 H       100 HIE102     0.1360
   1536 CB            0.3569      29.9797      73.4152 C.3     100 HIE102    -0.0074
   1537 HB2           0.7519      29.1072      73.9345 H       100 HIE102     0.0367
   1538 HB3           0.8779      30.8490      73.8147 H       100 HIE102     0.0367
   1539 CG           -1.0692      30.1739      73.8067 C.2     100 HIE102     0.1868
   1540 ND1          -1.8787      29.2287      74.4280 N.2     100 HIE102    -0.5432
   1541 CE1          -3.0329      29.8521      74.6895 C.2     100 HIE102     0.1635
   1542 HE1          -3.8867      29.3829      75.1621 H       100 HIE102     0.1435
   1543 NE2          -2.9934      31.1227      74.2526 N.pl3   100 HIE102    -0.2795
   1544 HE2          -3.7655      31.7723      74.2959 H       100 HIE102     0.3339
   1545 CD2          -1.7509      31.3495      73.7047 C.2     100 HIE102    -0.2207
   1546 HD2          -1.3623      32.2708      73.3005 H       100 HIE102     0.1862
   1547 C             2.1031      30.1525      71.5995 C.2     100 HIE102     0.5973
   1548 O             2.8666      30.4974      72.4999 O.2     100 HIE102    -0.5679
   1549 N             2.5053      30.0655      70.3314 N.am    101 TYR103    -0.4157
   1550 H             1.8869      29.6350      69.6543 H       101 TYR103     0.2719
   1551 CA            3.8455      30.4564      69.8811 C.3     101 TYR103    -0.0014
   1552 HA            3.8494      30.3437      68.7982 H       101 TYR103     0.0876
   1553 CB            4.1318      31.9447      70.1893 C.3     101 TYR103    -0.0152
   1554 HB2           4.5170      32.0089      71.2087 H       101 TYR103     0.0295
   1555 HB3           4.9489      32.2849      69.5587 H       101 TYR103     0.0295
   1556 CG            2.9908      32.9431      70.0687 C.ar    101 TYR103    -0.0011
   1557 CD1           2.6614      33.5265      68.8298 C.ar    101 TYR103    -0.1906
   1558 HD1           3.1894      33.2232      67.9361 H       101 TYR103     0.1699
   1559 CE1           1.6606      34.5207      68.7580 C.ar    101 TYR103    -0.2341
   1560 HE1           1.4110      34.9798      67.8126 H       101 TYR103     0.1656
   1561 CZ            0.9731      34.9177      69.9266 C.ar    101 TYR103     0.3226
   1562 OH           -0.0338      35.8358      69.8924 O.3     101 TYR103    -0.5579
   1563 HH           -0.0215      36.3737      69.0592 H       101 TYR103     0.3992
   1564 CE2           1.3120      34.3370      71.1629 C.ar    101 TYR103    -0.2341
   1565 HE2           0.8071      34.6602      72.0580 H       101 TYR103     0.1656
   1566 CD2           2.3239      33.3662      71.2347 C.ar    101 TYR103    -0.1906
   1567 HD2           2.6078      32.9564      72.1957 H       101 TYR103     0.1699
   1568 C             4.9865      29.5624      70.3972 C.2     101 TYR103     0.5973
   1569 O             6.1546      29.9443      70.2956 O.2     101 TYR103    -0.5679
   1570 N             4.6901      28.3763      70.9356 N.am    102 GLN104    -0.4157
   1571 H             3.7231      28.0723      70.9856 H       102 GLN104     0.2719
   1572 CA            5.7392      27.4731      71.4139 C.3     102 GLN104    -0.0031
   1573 HA            6.5260      28.0636      71.8857 H       102 GLN104     0.0850
   1574 CB            5.1897      26.5109      72.4613 C.3     102 GLN104    -0.0036
   1575 HB2           4.2958      26.0259      72.0751 H       102 GLN104     0.0171
   1576 HB3           5.9350      25.7419      72.6734 H       102 GLN104     0.0171
   1577 CG            4.8673      27.2476      73.7646 C.3     102 GLN104    -0.0645
   1578 HG2           5.7839      27.6431      74.2029 H       102 GLN104     0.0352
   1579 HG3           4.1861      28.0766      73.5695 H       102 GLN104     0.0352
   1580 CD            4.2061      26.3011      74.7465 C.2     102 GLN104     0.6951
   1581 OE1           4.7985      25.8708      75.7227 O.2     102 GLN104    -0.6086
   1582 NE2           2.9749      25.9170      74.4959 N.am    102 GLN104    -0.9407
   1583 HE21          2.5705      25.2466      75.1171 H       102 GLN104     0.4251
   1584 HE22          2.4807      26.3227      73.7017 H       102 GLN104     0.4251
   1585 C             6.3824      26.6963      70.2735 C.2     102 GLN104     0.5973
   1586 O             7.6129      26.5717      70.2431 O.2     102 GLN104    -0.5679
   1587 N             5.5797      26.2442      69.3153 N.am    103 THR105    -0.4157
   1588 H             4.5685      26.3229      69.4429 H       103 THR105     0.2719
   1589 CA            6.0436      25.5838      68.1008 C.3     103 THR105    -0.0389
   1590 HA            7.1115      25.7665      67.9945 H       103 THR105     0.1007
   1591 CB            5.8562      24.0624      68.1430 C.3     103 THR105     0.3654
   1592 HB            6.3334      23.6536      67.2509 H       103 THR105     0.0043
   1593 CG2           6.5182      23.4087      69.3527 C.3     103 THR105    -0.2438
   1594 HG21          6.0111      23.7168      70.2684 H       103 THR105     0.0642
   1595 HG22          6.4421      22.3257      69.2594 H       103 THR105     0.0642
   1596 HG23          7.5686      23.6938      69.4012 H       103 THR105     0.0642
   1597 OG1           4.5056      23.6843      68.1003 O.3     103 THR105    -0.6761
   1598 HG1           4.0786      23.8964      68.9681 H       103 THR105     0.4102
   1599 C             5.3725      26.1781      66.8735 C.2     103 THR105     0.5973
   1600 O             4.2563      26.7032      66.9192 O.2     103 THR105    -0.5679
   1601 N             6.0898      26.1239      65.7540 N.am    104 PHE106    -0.4157
   1602 H             6.9737      25.6357      65.7534 H       104 PHE106     0.2719
   1603 CA            5.6286      26.6718      64.4905 C.3     104 PHE106    -0.0024
   1604 HA            4.5768      26.9224      64.5834 H       104 PHE106     0.0978
   1605 CB            6.3850      27.9575      64.1478 C.3     104 PHE106    -0.0343
   1606 HB2           7.4496      27.7383      64.0412 H       104 PHE106     0.0295
   1607 HB3           6.0237      28.3235      63.1915 H       104 PHE106     0.0295
   1608 CG            6.1986      29.0733      65.1467 C.ar    104 PHE106     0.0118
   1609 CD1           5.0969      29.9385      65.0242 C.ar    104 PHE106    -0.1256
   1610 HD1           4.3679      29.7867      64.2416 H       104 PHE106     0.1330
   1611 CE1           4.9460      31.0061      65.9203 C.ar    104 PHE106    -0.1704
   1612 HE1           4.0972      31.6629      65.8399 H       104 PHE106     0.1430
   1613 CZ            5.8886      31.2103      66.9371 C.ar    104 PHE106    -0.1072
   1614 HZ            5.7858      32.0487      67.6070 H       104 PHE106     0.1297
   1615 CE2           6.9676      30.3301      67.0805 C.ar    104 PHE106    -0.1704
   1616 HE2           7.6625      30.4897      67.8888 H       104 PHE106     0.1430
   1617 CD2           7.1250      29.2572      66.1871 C.ar    104 PHE106    -0.1256
   1618 HD2           7.9577      28.5791      66.2941 H       104 PHE106     0.1330
   1619 C             5.7660      25.6429      63.3793 C.2     104 PHE106     0.5973
   1620 O             6.7465      24.9037      63.3163 O.2     104 PHE106    -0.5679
   1621 N             4.8137      25.6673      62.4536 N.am    105 THR107    -0.4157
   1622 H             4.0098      26.2627      62.6276 H       105 THR107     0.2719
   1623 CA            4.8112      24.8197      61.2583 C.3     105 THR107    -0.0389
   1624 HA            5.7537      24.2779      61.1808 H       105 THR107     0.1007
   1625 CB            3.6726      23.7941      61.3322 C.3     105 THR107     0.3654
   1626 HB            2.7172      24.3160      61.4049 H       105 THR107     0.0043
   1627 CG2           3.6389      22.8644      60.1214 C.3     105 THR107    -0.2438
   1628 HG21          4.6003      22.3579      60.0134 H       105 THR107     0.0642
   1629 HG22          2.8566      22.1177      60.2557 H       105 THR107     0.0642
   1630 HG23          3.4223      23.4251      59.2119 H       105 THR107     0.0642
   1631 OG1           3.8282      22.9856      62.4695 O.3     105 THR107    -0.6761
   1632 HG1           3.1883      22.2720      62.4501 H       105 THR107     0.4102
   1633 C             4.6391      25.6979      60.0320 C.2     105 THR107     0.5973
   1634 O             3.7063      26.5020      59.9878 O.2     105 THR107    -0.5679
   1635 N             5.4949      25.5513      59.0195 N.am    106 LYS108    -0.3479
   1636 H             6.2278      24.8618      59.1019 H       106 LYS108     0.2747
   1637 CA            5.3396      26.2595      57.7398 C.3     106 LYS108    -0.2400
   1638 HA            5.1348      27.3139      57.9374 H       106 LYS108     0.1426
   1639 CB            6.6537      26.1544      56.9581 C.3     106 LYS108    -0.0094
   1640 HB2           7.4544      26.5013      57.6122 H       106 LYS108     0.0362
   1641 HB3           6.8514      25.1099      56.7077 H       106 LYS108     0.0362
   1642 CG            6.6636      26.9924      55.6712 C.3     106 LYS108     0.0187
   1643 HG2           6.1030      26.4604      54.9041 H       106 LYS108     0.0103
   1644 HG3           6.2071      27.9664      55.8556 H       106 LYS108     0.0103
   1645 CD            8.1186      27.1963      55.2214 C.3     106 LYS108    -0.0479
   1646 HD2           8.6465      27.7090      56.0247 H       106 LYS108     0.0621
   1647 HD3           8.5984      26.2267      55.0777 H       106 LYS108     0.0621
   1648 CE            8.2846      28.0477      53.9579 C.3     106 LYS108    -0.0143
   1649 HE2           7.6045      28.9040      54.0181 H       106 LYS108     0.1135
   1650 HE3           9.3104      28.4209      53.9262 H       106 LYS108     0.1135
   1651 NZ            8.0009      27.2936      52.7197 N.4     106 LYS108    -0.3854
   1652 HZ1           6.9752      27.1784      52.6879 H       106 LYS108     0.3400
   1653 HZ2           8.1916      27.8382      51.8887 H       106 LYS108     0.3400
   1654 HZ3           8.4382      26.3868      52.6853 H       106 LYS108     0.3400
   1655 C             4.1632      25.6746      56.9583 C.2     106 LYS108     0.7341
   1656 O             4.0924      24.4575      56.8041 O.2     106 LYS108    -0.5894
   1657 N             3.2642      26.5278      56.4674 N.am    107 ILE109    -0.4157
   1658 H             3.4063      27.5218      56.6218 H       107 ILE109     0.2719
   1659 CA            2.0623      26.0920      55.7306 C.3     107 ILE109    -0.0597
   1660 HA            2.1376      25.0182      55.5545 H       107 ILE109     0.0869
   1661 CB            0.7711      26.3018      56.5527 C.3     107 ILE109     0.1303
   1662 HB           -0.0584      25.9366      55.9438 H       107 ILE109     0.0187
   1663 CG2           0.7940      25.4392      57.8256 C.3     107 ILE109    -0.3204
   1664 HG21          1.5479      25.8164      58.5159 H       107 ILE109     0.0882
   1665 HG22         -0.1833      25.4551      58.3023 H       107 ILE109     0.0882
   1666 HG23          1.0394      24.4098      57.5593 H       107 ILE109     0.0882
   1667 CG1           0.4965      27.7857      56.8742 C.3     107 ILE109    -0.0430
   1668 HG12          1.1818      28.1297      57.6501 H       107 ILE109     0.0236
   1669 HG13          0.6695      28.3866      55.9812 H       107 ILE109     0.0236
   1670 CD1          -0.9478      28.0425      57.3245 C.3     107 ILE109    -0.0660
   1671 HD11         -1.1566      27.5262      58.2604 H       107 ILE109     0.0186
   1672 HD12         -1.0923      29.1121      57.4801 H       107 ILE109     0.0186
   1673 HD13         -1.6447      27.7033      56.5566 H       107 ILE109     0.0186
   1674 C             1.9295      26.6759      54.3207 C.2     107 ILE109     0.5973
   1675 O             1.0211      26.2660      53.6006 O.2     107 ILE109    -0.5679
   1676 N             2.8070      27.5953      53.9125 N.am    108 ARG110    -0.3481
   1677 H             3.5595      27.8456      54.5369 H       108 ARG110     0.2764
   1678 CA            2.9515      28.0651      52.5222 C.3     108 ARG110    -0.3068
   1679 HA            2.6500      27.2778      51.8332 H       108 ARG110     0.1447
   1680 CB            2.0827      29.3145      52.2427 C.3     108 ARG110    -0.0374
   1681 HB2           2.4352      30.1223      52.8801 H       108 ARG110     0.0371
   1682 HB3           2.2626      29.6274      51.2138 H       108 ARG110     0.0371
   1683 CG            0.5567      29.1924      52.4038 C.3     108 ARG110     0.0744
   1684 HG2           0.3109      28.8150      53.3949 H       108 ARG110     0.0185
   1685 HG3           0.1332      30.1934      52.3153 H       108 ARG110     0.0185
   1686 CD           -0.0901      28.3131      51.3235 C.3     108 ARG110     0.1114
   1687 HD2           0.1522      28.7348      50.3460 H       108 ARG110     0.0468
   1688 HD3           0.3254      27.3063      51.3665 H       108 ARG110     0.0468
   1689 NE           -1.5590      28.2551      51.4530 N.pl3   108 ARG110    -0.5564
   1690 HE           -2.1200      28.8796      50.8674 H       108 ARG110     0.3479
   1691 CZ           -2.2755      27.4384      52.1999 C.cat   108 ARG110     0.8368
   1692 NH1          -1.7778      26.5607      53.0260 N.pl3   108 ARG110    -0.8737
   1693 HH11         -0.7763      26.4375      53.0935 H       108 ARG110     0.4493
   1694 HH12         -2.4481      25.9593      53.4907 H       108 ARG110     0.4493
   1695 NH2          -3.5653      27.4877      52.1495 N.pl3   108 ARG110    -0.8737
   1696 HH21         -3.9977      28.1283      51.4745 H       108 ARG110     0.4493
   1697 HH22         -4.1115      26.8402      52.7087 H       108 ARG110     0.4493
   1698 C             4.4317      28.3290      52.2060 C.2     108 ARG110     0.8557
   1699 O             4.7149      29.0291      51.2224 O.2     108 ARG110    -0.8266
   1700 OXT           5.3037      27.8345      52.9640 O.3     108 ARG110    -0.8266
@<TRIPOS>BOND
      1      17      18 2
      2      17      19 am
      3       7       9 1
      4       7      13 1
      5       5       7 1
      6       5      17 1
      7       1       5 1
      8      36      37 2
      9      36      38 am
     10      29      32 1
     11      23      25 1
     12      23      29 1
     13      21      23 1
     14      21      36 1
     15      19      21 1
     16      50      51 2
     17      50      52 am
     18      45      46 2
     19      45      47 am
     20      42      45 1
     21      40      42 1
     22      40      50 1
     23      38      40 1
     24      64      65 2
     25      64      66 am
     26      56      58 1
     27      56      62 1
     28      54      56 1
     29      54      64 1
     30      52      54 1
     31      84      85 2
     32      84      86 am
     33      80      82 ar
     34      78      80 ar
     35      76      78 ar
     36      74      76 ar
     37      73      74 ar
     38      73      82 ar
     39      70      73 1
     40      68      70 1
     41      68      84 1
     42      66      68 1
     43      96      97 2
     44      96      98 am
     45      93      94 ar
     46      93      95 ar
     47      90      93 1
     48      88      90 1
     49      88      96 1
     50      86      88 1
     51     103     104 2
     52     103     105 am
     53     100     103 1
     54      98     100 1
     55     119     120 2
     56     119     121 am
     57     109     111 1
     58     109     115 1
     59     107     109 1
     60     107     119 1
     61     105     107 1
     62     129     130 2
     63     129     131 am
     64     123     125 1
     65     123     129 1
     66     121     123 1
     67     141     142 2
     68     141     143 am
     69     138     139 ar
     70     138     140 ar
     71     135     138 1
     72     133     135 1
     73     133     141 1
     74     131     133 1
     75     162     163 2
     76     162     164 am
     77     158     160 ar
     78     155     156 1
     79     155     158 ar
     80     153     155 ar
     81     151     153 ar
     82     150     151 ar
     83     150     160 ar
     84     147     150 1
     85     145     147 1
     86     145     162 1
     87     143     145 1
     88     181     182 2
     89     181     183 am
     90     171     173 1
     91     171     177 1
     92     168     171 1
     93     166     168 1
     94     166     181 1
     95     164     166 1
     96     198     199 2
     97     198     200 am
     98     193     194 2
     99     193     195 am
    100     190     193 1
    101     187     190 1
    102     185     187 1
    103     185     198 1
    104     183     185 1
    105     212     213 2
    106     212     214 am
    107     204     206 1
    108     204     210 1
    109     202     204 1
    110     202     212 1
    111     200     202 1
    112     233     234 2
    113     233     235 am
    114     229     231 ar
    115     226     227 1
    116     226     229 ar
    117     224     226 ar
    118     222     224 ar
    119     221     222 ar
    120     221     231 ar
    121     218     221 1
    122     216     218 1
    123     216     233 1
    124     214     216 1
    125     250     251 2
    126     250     252 am
    127     246     248 1
    128     244     246 1
    129     243     244 2
    130     242     243 1
    131     242     248 2
    132     239     242 1
    133     237     239 1
    134     237     250 1
    135     235     237 1
    136     272     273 2
    137     272     274 am
    138     265     268 1
    139     262     265 1
    140     259     262 1
    141     256     259 1
    142     254     256 1
    143     254     272 1
    144     252     254 1
    145     291     292 2
    146     291     293 am
    147     281     283 1
    148     281     287 1
    149     278     281 1
    150     276     278 1
    151     276     291 1
    152     274     276 1
    153     305     306 2
    154     305     307 am
    155     303     305 1
    156     300     303 1
    157     297     300 1
    158     294     297 1
    159     293     294 1
    160     293     303 1
    161     317     318 2
    162     317     319 am
    163     314     315 ar
    164     314     316 ar
    165     311     314 1
    166     309     311 1
    167     309     317 1
    168     307     309 1
    169     331     332 2
    170     331     333 am
    171     326     327 2
    172     326     328 am
    173     323     326 1
    174     321     323 1
    175     321     331 1
    176     319     321 1
    177     352     353 2
    178     352     354 am
    179     348     350 ar
    180     345     346 1
    181     345     348 ar
    182     343     345 ar
    183     341     343 ar
    184     340     341 ar
    185     340     350 ar
    186     337     340 1
    187     335     337 1
    188     335     352 1
    189     333     335 1
    190     371     372 2
    191     371     373 am
    192     364     367 1
    193     358     360 1
    194     358     364 1
    195     356     358 1
    196     356     371 1
    197     354     356 1
    198     385     386 2
    199     385     387 am
    200     377     379 1
    201     377     383 1
    202     375     377 1
    203     375     385 1
    204     373     375 1
    205     407     408 2
    206     407     409 am
    207     400     403 1
    208     397     400 1
    209     394     397 1
    210     391     394 1
    211     389     391 1
    212     389     407 1
    213     387     389 1
    214     418     419 2
    215     418     420 am
    216     413     416 1
    217     411     413 1
    218     411     418 1
    219     409     411 1
    220     433     434 2
    221     433     435 am
    222     430     431 ar
    223     430     432 ar
    224     427     430 1
    225     424     427 1
    226     422     424 1
    227     422     433 1
    228     420     422 1
    229     443     444 2
    230     443     445 am
    231     437     439 1
    232     437     443 1
    233     435     437 1
    234     460     461 2
    235     460     462 am
    236     455     456 2
    237     455     457 am
    238     452     455 1
    239     449     452 1
    240     447     449 1
    241     447     460 1
    242     445     447 1
    243     470     471 2
    244     470     472 am
    245     464     466 1
    246     464     470 1
    247     462     464 1
    248     489     490 2
    249     489     491 am
    250     479     481 1
    251     479     485 1
    252     476     479 1
    253     474     476 1
    254     474     489 1
    255     472     474 1
    256     496     497 2
    257     496     498 am
    258     493     496 1
    259     491     493 1
    260     520     521 2
    261     520     522 am
    262     517     519 ar
    263     515     517 ar
    264     513     515 ar
    265     511     513 ar
    266     510     511 ar
    267     510     519 ar
    268     508     510 1
    269     506     508 1
    270     505     506 2
    271     505     519 1
    272     502     505 1
    273     500     502 1
    274     500     520 1
    275     498     500 1
    276     536     537 2
    277     536     538 am
    278     526     528 1
    279     526     532 1
    280     524     526 1
    281     524     536 1
    282     522     524 1
    283     546     547 2
    284     546     548 am
    285     540     542 1
    286     540     546 1
    287     538     540 1
    288     557     558 2
    289     557     559 am
    290     552     555 1
    291     550     552 1
    292     550     557 1
    293     548     550 1
    294     579     580 2
    295     579     581 am
    296     572     575 1
    297     569     572 1
    298     566     569 1
    299     563     566 1
    300     561     563 1
    301     561     579 1
    302     559     561 1
    303     586     587 2
    304     586     588 am
    305     583     586 1
    306     581     583 1
    307     600     601 2
    308     600     602 am
    309     595     596 2
    310     595     597 am
    311     592     595 1
    312     590     592 1
    313     590     600 1
    314     588     590 1
    315     619     620 2
    316     619     621 am
    317     609     611 1
    318     609     615 1
    319     606     609 1
    320     604     606 1
    321     604     619 1
    322     602     604 1
    323     629     630 2
    324     629     631 am
    325     623     625 1
    326     623     629 1
    327     621     623 1
    328     641     642 2
    329     641     643 am
    330     638     639 ar
    331     638     640 ar
    332     635     638 1
    333     633     635 1
    334     633     641 1
    335     631     633 1
    336     657     658 2
    337     657     659 am
    338     647     649 1
    339     647     653 1
    340     645     647 1
    341     645     657 1
    342     643     645 1
    343     667     668 2
    344     667     669 am
    345     661     663 1
    346     661     667 1
    347     659     661 1
    348     681     682 2
    349     681     683 am
    350     679     681 1
    351     676     679 1
    352     673     676 1
    353     670     673 1
    354     669     670 1
    355     669     679 1
    356     688     689 2
    357     688     690 am
    358     685     688 1
    359     683     685 1
    360     710     711 2
    361     710     712 am
    362     703     706 1
    363     700     703 1
    364     697     700 1
    365     694     697 1
    366     692     694 1
    367     692     710 1
    368     690     692 1
    369     721     722 2
    370     721     723 am
    371     716     719 1
    372     714     716 1
    373     714     721 1
    374     712     714 1
    375     740     741 2
    376     740     742 am
    377     733     736 1
    378     727     729 1
    379     727     733 1
    380     725     727 1
    381     725     740 1
    382     723     725 1
    383     747     748 2
    384     747     749 am
    385     744     747 1
    386     742     744 1
    387     754     755 2
    388     754     756 am
    389     751     754 1
    390     749     751 1
    391     766     767 2
    392     766     768 am
    393     763     764 ar
    394     763     765 ar
    395     760     763 1
    396     758     760 1
    397     758     766 1
    398     756     758 1
    399     785     786 2
    400     785     787 am
    401     778     781 1
    402     772     774 1
    403     772     778 1
    404     770     772 1
    405     770     785 1
    406     768     770 1
    407     805     806 2
    408     805     807 am
    409     801     803 ar
    410     799     801 ar
    411     797     799 ar
    412     795     797 ar
    413     794     795 ar
    414     794     803 ar
    415     791     794 1
    416     789     791 1
    417     789     805 1
    418     787     789 1
    419     816     817 2
    420     816     818 am
    421     811     814 1
    422     809     811 1
    423     809     816 1
    424     807     809 1
    425     830     831 2
    426     830     832 am
    427     825     826 2
    428     825     827 am
    429     822     825 1
    430     820     822 1
    431     820     830 1
    432     818     820 1
    433     854     855 2
    434     854     856 am
    435     847     848 ar
    436     847     851 ar
    437     845     847 ar
    438     842     845 1
    439     839     842 1
    440     836     839 1
    441     834     836 1
    442     834     854 1
    443     832     834 1
    444     869     870 2
    445     869     871 am
    446     866     867 ar
    447     866     868 ar
    448     863     866 1
    449     860     863 1
    450     858     860 1
    451     858     869 1
    452     856     858 1
    453     876     877 2
    454     876     878 am
    455     873     876 1
    456     871     873 1
    457     898     899 2
    458     898     900 am
    459     891     894 1
    460     888     891 1
    461     885     888 1
    462     882     885 1
    463     880     882 1
    464     880     898 1
    465     878     880 1
    466     917     918 2
    467     917     919 am
    468     907     909 1
    469     907     913 1
    470     904     907 1
    471     902     904 1
    472     902     917 1
    473     900     902 1
    474     931     932 2
    475     931     933 am
    476     929     931 1
    477     926     929 1
    478     923     926 1
    479     920     923 1
    480     919     920 1
    481     919     929 1
    482     938     939 2
    483     938     940 am
    484     935     938 1
    485     933     935 1
    486     960     961 2
    487     960     962 am
    488     953     956 1
    489     950     953 1
    490     947     950 1
    491     944     947 1
    492     942     944 1
    493     942     960 1
    494     940     942 1
    495     971     972 2
    496     971     973 am
    497     966     969 1
    498     964     966 1
    499     964     971 1
    500     962     964 1
    501     978     979 2
    502     978     980 am
    503     975     978 1
    504     973     975 1
    505    1002    1003 2
    506    1002    1004 am
    507     995     996 ar
    508     995     999 ar
    509     993     995 ar
    510     990     993 1
    511     987     990 1
    512     984     987 1
    513     982     984 1
    514     982    1002 1
    515     980     982 1
    516    1016    1017 2
    517    1016    1018 am
    518    1008    1010 1
    519    1008    1014 1
    520    1006    1008 1
    521    1006    1016 1
    522    1004    1006 1
    523    1040    1041 2
    524    1040    1042 am
    525    1037    1039 ar
    526    1035    1037 ar
    527    1033    1035 ar
    528    1031    1033 ar
    529    1030    1031 ar
    530    1030    1039 ar
    531    1028    1030 1
    532    1026    1028 1
    533    1025    1026 2
    534    1025    1039 1
    535    1022    1025 1
    536    1020    1022 1
    537    1020    1040 1
    538    1018    1020 1
    539    1064    1065 2
    540    1064    1066 am
    541    1057    1058 ar
    542    1057    1061 ar
    543    1055    1057 ar
    544    1052    1055 1
    545    1049    1052 1
    546    1046    1049 1
    547    1044    1046 1
    548    1044    1064 1
    549    1042    1044 1
    550    1079    1080 2
    551    1079    1081 am
    552    1076    1077 ar
    553    1076    1078 ar
    554    1073    1076 1
    555    1070    1073 1
    556    1068    1070 1
    557    1068    1079 1
    558    1066    1068 1
    559    1089    1090 2
    560    1089    1091 am
    561    1083    1085 1
    562    1083    1089 1
    563    1081    1083 1
    564    1101    1102 2
    565    1101    1103 am
    566    1098    1099 ar
    567    1098    1100 ar
    568    1095    1098 1
    569    1093    1095 1
    570    1093    1101 1
    571    1091    1093 1
    572    1120    1121 2
    573    1120    1122 am
    574    1113    1116 1
    575    1107    1109 1
    576    1107    1113 1
    577    1105    1107 1
    578    1105    1120 1
    579    1103    1105 1
    580    1134    1135 2
    581    1134    1136 am
    582    1129    1130 2
    583    1129    1131 am
    584    1126    1129 1
    585    1124    1126 1
    586    1124    1134 1
    587    1122    1124 1
    588    1155    1156 2
    589    1155    1157 am
    590    1151    1153 ar
    591    1148    1149 1
    592    1148    1151 ar
    593    1146    1148 ar
    594    1144    1146 ar
    595    1143    1144 ar
    596    1143    1153 ar
    597    1140    1143 1
    598    1138    1140 1
    599    1138    1155 1
    600    1136    1138 1
    601    1169    1170 2
    602    1169    1171 am
    603    1161    1163 1
    604    1161    1167 1
    605    1159    1161 1
    606    1159    1169 1
    607    1157    1159 1
    608    1180    1181 2
    609    1180    1182 am
    610    1175    1178 1
    611    1173    1175 1
    612    1173    1180 1
    613    1171    1173 1
    614    1187    1188 2
    615    1187    1189 am
    616    1184    1187 1
    617    1182    1184 1
    618    1207    1208 2
    619    1207    1209 am
    620    1203    1205 ar
    621    1201    1203 ar
    622    1199    1201 ar
    623    1197    1199 ar
    624    1196    1197 ar
    625    1196    1205 ar
    626    1193    1196 1
    627    1191    1193 1
    628    1191    1207 1
    629    1189    1191 1
    630    1231    1232 2
    631    1231    1233 am
    632    1224    1225 ar
    633    1224    1228 ar
    634    1222    1224 ar
    635    1219    1222 1
    636    1216    1219 1
    637    1213    1216 1
    638    1211    1213 1
    639    1211    1231 1
    640    1209    1211 1
    641    1245    1246 2
    642    1245    1247 am
    643    1240    1241 2
    644    1240    1242 am
    645    1237    1240 1
    646    1235    1237 1
    647    1235    1245 1
    648    1233    1235 1
    649    1256    1257 2
    650    1256    1258 am
    651    1251    1254 1
    652    1249    1251 1
    653    1249    1256 1
    654    1247    1249 1
    655    1268    1269 2
    656    1268    1270 am
    657    1265    1266 ar
    658    1265    1267 ar
    659    1262    1265 1
    660    1260    1262 1
    661    1260    1268 1
    662    1258    1260 1
    663    1292    1293 2
    664    1292    1294 am
    665    1285    1286 ar
    666    1285    1289 ar
    667    1283    1285 ar
    668    1280    1283 1
    669    1277    1280 1
    670    1274    1277 1
    671    1272    1274 1
    672    1272    1292 1
    673    1270    1272 1
    674    1311    1312 2
    675    1311    1313 am
    676    1304    1307 1
    677    1298    1300 1
    678    1298    1304 1
    679    1296    1298 1
    680    1296    1311 1
    681    1294    1296 1
    682    1330    1331 2
    683    1330    1332 am
    684    1320    1322 1
    685    1320    1326 1
    686    1317    1320 1
    687    1315    1317 1
    688    1315    1330 1
    689    1313    1315 1
    690    1351    1352 2
    691    1351    1353 am
    692    1347    1349 ar
    693    1344    1345 1
    694    1344    1347 ar
    695    1342    1344 ar
    696    1340    1342 ar
    697    1339    1340 ar
    698    1339    1349 ar
    699    1336    1339 1
    700    1334    1336 1
    701    1334    1351 1
    702    1332    1334 1
    703    1362    1363 2
    704    1362    1364 am
    705    1357    1360 1
    706    1355    1357 1
    707    1355    1362 1
    708    1353    1355 1
    709    1373    1374 2
    710    1373    1375 am
    711    1368    1371 1
    712    1366    1368 1
    713    1366    1373 1
    714    1364    1366 1
    715    1385    1386 2
    716    1385    1387 am
    717    1382    1383 ar
    718    1382    1384 ar
    719    1379    1382 1
    720    1377    1379 1
    721    1377    1385 1
    722    1375    1377 1
    723    1409    1410 2
    724    1409    1411 am
    725    1406    1408 ar
    726    1404    1406 ar
    727    1402    1404 ar
    728    1400    1402 ar
    729    1399    1400 ar
    730    1399    1408 ar
    731    1397    1399 1
    732    1395    1397 1
    733    1394    1395 2
    734    1394    1408 1
    735    1391    1394 1
    736    1389    1391 1
    737    1389    1409 1
    738    1387    1389 1
    739    1428    1429 2
    740    1428    1430 am
    741    1418    1420 1
    742    1418    1424 1
    743    1415    1418 1
    744    1413    1415 1
    745    1413    1428 1
    746    1411    1413 1
    747    1447    1448 2
    748    1447    1449 am
    749    1440    1443 1
    750    1434    1436 1
    751    1434    1440 1
    752    1432    1434 1
    753    1432    1447 1
    754    1430    1432 1
    755    1468    1469 2
    756    1468    1470 am
    757    1464    1466 ar
    758    1461    1462 1
    759    1461    1464 ar
    760    1459    1461 ar
    761    1457    1459 ar
    762    1456    1457 ar
    763    1456    1466 ar
    764    1453    1456 1
    765    1451    1453 1
    766    1451    1468 1
    767    1449    1451 1
    768    1490    1491 2
    769    1490    1492 am
    770    1483    1486 1
    771    1480    1483 1
    772    1477    1480 1
    773    1474    1477 1
    774    1472    1474 1
    775    1472    1490 1
    776    1470    1472 1
    777    1504    1505 2
    778    1504    1506 am
    779    1496    1498 1
    780    1496    1502 1
    781    1494    1496 1
    782    1494    1504 1
    783    1492    1494 1
    784    1518    1519 2
    785    1518    1520 am
    786    1510    1512 1
    787    1510    1516 1
    788    1508    1510 1
    789    1508    1518 1
    790    1506    1508 1
    791    1530    1531 2
    792    1530    1532 am
    793    1527    1528 ar
    794    1527    1529 ar
    795    1524    1527 1
    796    1522    1524 1
    797    1522    1530 1
    798    1520    1522 1
    799    1547    1548 2
    800    1547    1549 am
    801    1543    1545 1
    802    1541    1543 1
    803    1540    1541 2
    804    1539    1540 1
    805    1539    1545 2
    806    1536    1539 1
    807    1534    1536 1
    808    1534    1547 1
    809    1532    1534 1
    810    1568    1569 2
    811    1568    1570 am
    812    1564    1566 ar
    813    1561    1562 1
    814    1561    1564 ar
    815    1559    1561 ar
    816    1557    1559 ar
    817    1556    1557 ar
    818    1556    1566 ar
    819    1553    1556 1
    820    1551    1553 1
    821    1551    1568 1
    822    1549    1551 1
    823    1585    1586 2
    824    1585    1587 am
    825    1580    1581 2
    826    1580    1582 am
    827    1577    1580 1
    828    1574    1577 1
    829    1572    1574 1
    830    1572    1585 1
    831    1570    1572 1
    832    1599    1600 2
    833    1599    1601 am
    834    1591    1593 1
    835    1591    1597 1
    836    1589    1591 1
    837    1589    1599 1
    838    1587    1589 1
    839    1619    1620 2
    840    1619    1621 am
    841    1615    1617 ar
    842    1613    1615 ar
    843    1611    1613 ar
    844    1609    1611 ar
    845    1608    1609 ar
    846    1608    1617 ar
    847    1605    1608 1
    848    1603    1605 1
    849    1603    1619 1
    850    1601    1603 1
    851    1633    1634 2
    852    1633    1635 am
    853    1625    1627 1
    854    1625    1631 1
    855    1623    1625 1
    856    1623    1633 1
    857    1621    1623 1
    858    1655    1656 2
    859    1655    1657 am
    860    1648    1651 1
    861    1645    1648 1
    862    1642    1645 1
    863    1639    1642 1
    864    1637    1639 1
    865    1637    1655 1
    866    1635    1637 1
    867    1674    1675 2
    868    1674    1676 am
    869    1667    1670 1
    870    1661    1663 1
    871    1661    1667 1
    872    1659    1661 1
    873    1659    1674 1
    874    1657    1659 1
    875    1698    1699 2
    876    1698    1700 1
    877    1691    1692 ar
    878    1691    1695 ar
    879    1689    1691 ar
    880    1686    1689 1
    881    1683    1686 1
    882    1680    1683 1
    883    1678    1680 1
    884    1678    1698 1
    885    1676    1678 1
    886      13      14 1
    887      13      15 1
    888      13      16 1
    889       9      10 1
    890       9      11 1
    891       9      12 1
    892       7       8 1
    893       5       6 1
    894       1       2 1
    895       1       3 1
    896       1       4 1
    897      32      33 1
    898      32      34 1
    899      32      35 1
    900      29      30 1
    901      29      31 1
    902      25      26 1
    903      25      27 1
    904      25      28 1
    905      23      24 1
    906      21      22 1
    907      19      20 1
    908      47      48 1
    909      47      49 1
    910      42      43 1
    911      42      44 1
    912      40      41 1
    913      38      39 1
    914      62      63 1
    915      58      59 1
    916      58      60 1
    917      58      61 1
    918      56      57 1
    919      54      55 1
    920      52      53 1
    921      82      83 1
    922      80      81 1
    923      78      79 1
    924      76      77 1
    925      74      75 1
    926      70      71 1
    927      70      72 1
    928      68      69 1
    929      66      67 1
    930      90      91 1
    931      90      92 1
    932      88      89 1
    933      86      87 1
    934     100     101 1
    935     100     102 1
    936      98      99 1
    937     115     116 1
    938     115     117 1
    939     115     118 1
    940     111     112 1
    941     111     113 1
    942     111     114 1
    943     109     110 1
    944     107     108 1
    945     105     106 1
    946     125     126 1
    947     125     127 1
    948     125     128 1
    949     123     124 1
    950     121     122 1
    951     135     136 1
    952     135     137 1
    953     133     134 1
    954     131     132 1
    955     160     161 1
    956     158     159 1
    957     156     157 1
    958     153     154 1
    959     151     152 1
    960     147     148 1
    961     147     149 1
    962     145     146 1
    963     143     144 1
    964     177     178 1
    965     177     179 1
    966     177     180 1
    967     173     174 1
    968     173     175 1
    969     173     176 1
    970     171     172 1
    971     168     169 1
    972     168     170 1
    973     166     167 1
    974     164     165 1
    975     195     196 1
    976     195     197 1
    977     190     191 1
    978     190     192 1
    979     187     188 1
    980     187     189 1
    981     185     186 1
    982     183     184 1
    983     210     211 1
    984     206     207 1
    985     206     208 1
    986     206     209 1
    987     204     205 1
    988     202     203 1
    989     200     201 1
    990     231     232 1
    991     229     230 1
    992     227     228 1
    993     224     225 1
    994     222     223 1
    995     218     219 1
    996     218     220 1
    997     216     217 1
    998     214     215 1
    999     248     249 1
   1000     246     247 1
   1001     244     245 1
   1002     239     240 1
   1003     239     241 1
   1004     237     238 1
   1005     235     236 1
   1006     268     269 1
   1007     268     270 1
   1008     268     271 1
   1009     265     266 1
   1010     265     267 1
   1011     262     263 1
   1012     262     264 1
   1013     259     260 1
   1014     259     261 1
   1015     256     257 1
   1016     256     258 1
   1017     254     255 1
   1018     252     253 1
   1019     287     288 1
   1020     287     289 1
   1021     287     290 1
   1022     283     284 1
   1023     283     285 1
   1024     283     286 1
   1025     281     282 1
   1026     278     279 1
   1027     278     280 1
   1028     276     277 1
   1029     274     275 1
   1030     303     304 1
   1031     300     301 1
   1032     300     302 1
   1033     297     298 1
   1034     297     299 1
   1035     294     295 1
   1036     294     296 1
   1037     311     312 1
   1038     311     313 1
   1039     309     310 1
   1040     307     308 1
   1041     328     329 1
   1042     328     330 1
   1043     323     324 1
   1044     323     325 1
   1045     321     322 1
   1046     319     320 1
   1047     350     351 1
   1048     348     349 1
   1049     346     347 1
   1050     343     344 1
   1051     341     342 1
   1052     337     338 1
   1053     337     339 1
   1054     335     336 1
   1055     333     334 1
   1056     367     368 1
   1057     367     369 1
   1058     367     370 1
   1059     364     365 1
   1060     364     366 1
   1061     360     361 1
   1062     360     362 1
   1063     360     363 1
   1064     358     359 1
   1065     356     357 1
   1066     354     355 1
   1067     383     384 1
   1068     379     380 1
   1069     379     381 1
   1070     379     382 1
   1071     377     378 1
   1072     375     376 1
   1073     373     374 1
   1074     403     404 1
   1075     403     405 1
   1076     403     406 1
   1077     400     401 1
   1078     400     402 1
   1079     397     398 1
   1080     397     399 1
   1081     394     395 1
   1082     394     396 1
   1083     391     392 1
   1084     391     393 1
   1085     389     390 1
   1086     387     388 1
   1087     416     417 1
   1088     413     414 1
   1089     413     415 1
   1090     411     412 1
   1091     409     410 1
   1092     427     428 1
   1093     427     429 1
   1094     424     425 1
   1095     424     426 1
   1096     422     423 1
   1097     420     421 1
   1098     439     440 1
   1099     439     441 1
   1100     439     442 1
   1101     437     438 1
   1102     435     436 1
   1103     457     458 1
   1104     457     459 1
   1105     452     453 1
   1106     452     454 1
   1107     449     450 1
   1108     449     451 1
   1109     447     448 1
   1110     445     446 1
   1111     466     467 1
   1112     466     468 1
   1113     466     469 1
   1114     464     465 1
   1115     462     463 1
   1116     485     486 1
   1117     485     487 1
   1118     485     488 1
   1119     481     482 1
   1120     481     483 1
   1121     481     484 1
   1122     479     480 1
   1123     476     477 1
   1124     476     478 1
   1125     474     475 1
   1126     472     473 1
   1127     493     494 1
   1128     493     495 1
   1129     491     492 1
   1130     517     518 1
   1131     515     516 1
   1132     513     514 1
   1133     511     512 1
   1134     508     509 1
   1135     506     507 1
   1136     502     503 1
   1137     502     504 1
   1138     500     501 1
   1139     498     499 1
   1140     532     533 1
   1141     532     534 1
   1142     532     535 1
   1143     528     529 1
   1144     528     530 1
   1145     528     531 1
   1146     526     527 1
   1147     524     525 1
   1148     522     523 1
   1149     542     543 1
   1150     542     544 1
   1151     542     545 1
   1152     540     541 1
   1153     538     539 1
   1154     555     556 1
   1155     552     553 1
   1156     552     554 1
   1157     550     551 1
   1158     548     549 1
   1159     575     576 1
   1160     575     577 1
   1161     575     578 1
   1162     572     573 1
   1163     572     574 1
   1164     569     570 1
   1165     569     571 1
   1166     566     567 1
   1167     566     568 1
   1168     563     564 1
   1169     563     565 1
   1170     561     562 1
   1171     559     560 1
   1172     583     584 1
   1173     583     585 1
   1174     581     582 1
   1175     597     598 1
   1176     597     599 1
   1177     592     593 1
   1178     592     594 1
   1179     590     591 1
   1180     588     589 1
   1181     615     616 1
   1182     615     617 1
   1183     615     618 1
   1184     611     612 1
   1185     611     613 1
   1186     611     614 1
   1187     609     610 1
   1188     606     607 1
   1189     606     608 1
   1190     604     605 1
   1191     602     603 1
   1192     625     626 1
   1193     625     627 1
   1194     625     628 1
   1195     623     624 1
   1196     621     622 1
   1197     635     636 1
   1198     635     637 1
   1199     633     634 1
   1200     631     632 1
   1201     653     654 1
   1202     653     655 1
   1203     653     656 1
   1204     649     650 1
   1205     649     651 1
   1206     649     652 1
   1207     647     648 1
   1208     645     646 1
   1209     643     644 1
   1210     663     664 1
   1211     663     665 1
   1212     663     666 1
   1213     661     662 1
   1214     659     660 1
   1215     679     680 1
   1216     676     677 1
   1217     676     678 1
   1218     673     674 1
   1219     673     675 1
   1220     670     671 1
   1221     670     672 1
   1222     685     686 1
   1223     685     687 1
   1224     683     684 1
   1225     706     707 1
   1226     706     708 1
   1227     706     709 1
   1228     703     704 1
   1229     703     705 1
   1230     700     701 1
   1231     700     702 1
   1232     697     698 1
   1233     697     699 1
   1234     694     695 1
   1235     694     696 1
   1236     692     693 1
   1237     690     691 1
   1238     719     720 1
   1239     716     717 1
   1240     716     718 1
   1241     714     715 1
   1242     712     713 1
   1243     736     737 1
   1244     736     738 1
   1245     736     739 1
   1246     733     734 1
   1247     733     735 1
   1248     729     730 1
   1249     729     731 1
   1250     729     732 1
   1251     727     728 1
   1252     725     726 1
   1253     723     724 1
   1254     744     745 1
   1255     744     746 1
   1256     742     743 1
   1257     751     752 1
   1258     751     753 1
   1259     749     750 1
   1260     760     761 1
   1261     760     762 1
   1262     758     759 1
   1263     756     757 1
   1264     781     782 1
   1265     781     783 1
   1266     781     784 1
   1267     778     779 1
   1268     778     780 1
   1269     774     775 1
   1270     774     776 1
   1271     774     777 1
   1272     772     773 1
   1273     770     771 1
   1274     768     769 1
   1275     803     804 1
   1276     801     802 1
   1277     799     800 1
   1278     797     798 1
   1279     795     796 1
   1280     791     792 1
   1281     791     793 1
   1282     789     790 1
   1283     787     788 1
   1284     814     815 1
   1285     811     812 1
   1286     811     813 1
   1287     809     810 1
   1288     807     808 1
   1289     827     828 1
   1290     827     829 1
   1291     822     823 1
   1292     822     824 1
   1293     820     821 1
   1294     818     819 1
   1295     851     852 1
   1296     851     853 1
   1297     848     849 1
   1298     848     850 1
   1299     845     846 1
   1300     842     843 1
   1301     842     844 1
   1302     839     840 1
   1303     839     841 1
   1304     836     837 1
   1305     836     838 1
   1306     834     835 1
   1307     832     833 1
   1308     863     864 1
   1309     863     865 1
   1310     860     861 1
   1311     860     862 1
   1312     858     859 1
   1313     856     857 1
   1314     873     874 1
   1315     873     875 1
   1316     871     872 1
   1317     894     895 1
   1318     894     896 1
   1319     894     897 1
   1320     891     892 1
   1321     891     893 1
   1322     888     889 1
   1323     888     890 1
   1324     885     886 1
   1325     885     887 1
   1326     882     883 1
   1327     882     884 1
   1328     880     881 1
   1329     878     879 1
   1330     913     914 1
   1331     913     915 1
   1332     913     916 1
   1333     909     910 1
   1334     909     911 1
   1335     909     912 1
   1336     907     908 1
   1337     904     905 1
   1338     904     906 1
   1339     902     903 1
   1340     900     901 1
   1341     929     930 1
   1342     926     927 1
   1343     926     928 1
   1344     923     924 1
   1345     923     925 1
   1346     920     921 1
   1347     920     922 1
   1348     935     936 1
   1349     935     937 1
   1350     933     934 1
   1351     956     957 1
   1352     956     958 1
   1353     956     959 1
   1354     953     954 1
   1355     953     955 1
   1356     950     951 1
   1357     950     952 1
   1358     947     948 1
   1359     947     949 1
   1360     944     945 1
   1361     944     946 1
   1362     942     943 1
   1363     940     941 1
   1364     969     970 1
   1365     966     967 1
   1366     966     968 1
   1367     964     965 1
   1368     962     963 1
   1369     975     976 1
   1370     975     977 1
   1371     973     974 1
   1372     999    1000 1
   1373     999    1001 1
   1374     996     997 1
   1375     996     998 1
   1376     993     994 1
   1377     990     991 1
   1378     990     992 1
   1379     987     988 1
   1380     987     989 1
   1381     984     985 1
   1382     984     986 1
   1383     982     983 1
   1384     980     981 1
   1385    1014    1015 1
   1386    1010    1011 1
   1387    1010    1012 1
   1388    1010    1013 1
   1389    1008    1009 1
   1390    1006    1007 1
   1391    1004    1005 1
   1392    1037    1038 1
   1393    1035    1036 1
   1394    1033    1034 1
   1395    1031    1032 1
   1396    1028    1029 1
   1397    1026    1027 1
   1398    1022    1023 1
   1399    1022    1024 1
   1400    1020    1021 1
   1401    1018    1019 1
   1402    1061    1062 1
   1403    1061    1063 1
   1404    1058    1059 1
   1405    1058    1060 1
   1406    1055    1056 1
   1407    1052    1053 1
   1408    1052    1054 1
   1409    1049    1050 1
   1410    1049    1051 1
   1411    1046    1047 1
   1412    1046    1048 1
   1413    1044    1045 1
   1414    1042    1043 1
   1415    1073    1074 1
   1416    1073    1075 1
   1417    1070    1071 1
   1418    1070    1072 1
   1419    1068    1069 1
   1420    1066    1067 1
   1421    1085    1086 1
   1422    1085    1087 1
   1423    1085    1088 1
   1424    1083    1084 1
   1425    1081    1082 1
   1426    1095    1096 1
   1427    1095    1097 1
   1428    1093    1094 1
   1429    1091    1092 1
   1430    1116    1117 1
   1431    1116    1118 1
   1432    1116    1119 1
   1433    1113    1114 1
   1434    1113    1115 1
   1435    1109    1110 1
   1436    1109    1111 1
   1437    1109    1112 1
   1438    1107    1108 1
   1439    1105    1106 1
   1440    1103    1104 1
   1441    1131    1132 1
   1442    1131    1133 1
   1443    1126    1127 1
   1444    1126    1128 1
   1445    1124    1125 1
   1446    1122    1123 1
   1447    1153    1154 1
   1448    1151    1152 1
   1449    1149    1150 1
   1450    1146    1147 1
   1451    1144    1145 1
   1452    1140    1141 1
   1453    1140    1142 1
   1454    1138    1139 1
   1455    1136    1137 1
   1456    1167    1168 1
   1457    1163    1164 1
   1458    1163    1165 1
   1459    1163    1166 1
   1460    1161    1162 1
   1461    1159    1160 1
   1462    1157    1158 1
   1463    1178    1179 1
   1464    1175    1176 1
   1465    1175    1177 1
   1466    1173    1174 1
   1467    1171    1172 1
   1468    1184    1185 1
   1469    1184    1186 1
   1470    1182    1183 1
   1471    1205    1206 1
   1472    1203    1204 1
   1473    1201    1202 1
   1474    1199    1200 1
   1475    1197    1198 1
   1476    1193    1194 1
   1477    1193    1195 1
   1478    1191    1192 1
   1479    1189    1190 1
   1480    1228    1229 1
   1481    1228    1230 1
   1482    1225    1226 1
   1483    1225    1227 1
   1484    1222    1223 1
   1485    1219    1220 1
   1486    1219    1221 1
   1487    1216    1217 1
   1488    1216    1218 1
   1489    1213    1214 1
   1490    1213    1215 1
   1491    1211    1212 1
   1492    1209    1210 1
   1493    1242    1243 1
   1494    1242    1244 1
   1495    1237    1238 1
   1496    1237    1239 1
   1497    1235    1236 1
   1498    1233    1234 1
   1499    1254    1255 1
   1500    1251    1252 1
   1501    1251    1253 1
   1502    1249    1250 1
   1503    1247    1248 1
   1504    1262    1263 1
   1505    1262    1264 1
   1506    1260    1261 1
   1507    1258    1259 1
   1508    1289    1290 1
   1509    1289    1291 1
   1510    1286    1287 1
   1511    1286    1288 1
   1512    1283    1284 1
   1513    1280    1281 1
   1514    1280    1282 1
   1515    1277    1278 1
   1516    1277    1279 1
   1517    1274    1275 1
   1518    1274    1276 1
   1519    1272    1273 1
   1520    1270    1271 1
   1521    1307    1308 1
   1522    1307    1309 1
   1523    1307    1310 1
   1524    1304    1305 1
   1525    1304    1306 1
   1526    1300    1301 1
   1527    1300    1302 1
   1528    1300    1303 1
   1529    1298    1299 1
   1530    1296    1297 1
   1531    1294    1295 1
   1532    1326    1327 1
   1533    1326    1328 1
   1534    1326    1329 1
   1535    1322    1323 1
   1536    1322    1324 1
   1537    1322    1325 1
   1538    1320    1321 1
   1539    1317    1318 1
   1540    1317    1319 1
   1541    1315    1316 1
   1542    1313    1314 1
   1543    1349    1350 1
   1544    1347    1348 1
   1545    1345    1346 1
   1546    1342    1343 1
   1547    1340    1341 1
   1548    1336    1337 1
   1549    1336    1338 1
   1550    1334    1335 1
   1551    1332    1333 1
   1552    1360    1361 1
   1553    1357    1358 1
   1554    1357    1359 1
   1555    1355    1356 1
   1556    1353    1354 1
   1557    1371    1372 1
   1558    1368    1369 1
   1559    1368    1370 1
   1560    1366    1367 1
   1561    1364    1365 1
   1562    1379    1380 1
   1563    1379    1381 1
   1564    1377    1378 1
   1565    1375    1376 1
   1566    1406    1407 1
   1567    1404    1405 1
   1568    1402    1403 1
   1569    1400    1401 1
   1570    1397    1398 1
   1571    1395    1396 1
   1572    1391    1392 1
   1573    1391    1393 1
   1574    1389    1390 1
   1575    1387    1388 1
   1576    1424    1425 1
   1577    1424    1426 1
   1578    1424    1427 1
   1579    1420    1421 1
   1580    1420    1422 1
   1581    1420    1423 1
   1582    1418    1419 1
   1583    1415    1416 1
   1584    1415    1417 1
   1585    1413    1414 1
   1586    1411    1412 1
   1587    1443    1444 1
   1588    1443    1445 1
   1589    1443    1446 1
   1590    1440    1441 1
   1591    1440    1442 1
   1592    1436    1437 1
   1593    1436    1438 1
   1594    1436    1439 1
   1595    1434    1435 1
   1596    1432    1433 1
   1597    1430    1431 1
   1598    1466    1467 1
   1599    1464    1465 1
   1600    1462    1463 1
   1601    1459    1460 1
   1602    1457    1458 1
   1603    1453    1454 1
   1604    1453    1455 1
   1605    1451    1452 1
   1606    1449    1450 1
   1607    1486    1487 1
   1608    1486    1488 1
   1609    1486    1489 1
   1610    1483    1484 1
   1611    1483    1485 1
   1612    1480    1481 1
   1613    1480    1482 1
   1614    1477    1478 1
   1615    1477    1479 1
   1616    1474    1475 1
   1617    1474    1476 1
   1618    1472    1473 1
   1619    1470    1471 1
   1620    1502    1503 1
   1621    1498    1499 1
   1622    1498    1500 1
   1623    1498    1501 1
   1624    1496    1497 1
   1625    1494    1495 1
   1626    1492    1493 1
   1627    1516    1517 1
   1628    1512    1513 1
   1629    1512    1514 1
   1630    1512    1515 1
   1631    1510    1511 1
   1632    1508    1509 1
   1633    1506    1507 1
   1634    1524    1525 1
   1635    1524    1526 1
   1636    1522    1523 1
   1637    1520    1521 1
   1638    1545    1546 1
   1639    1543    1544 1
   1640    1541    1542 1
   1641    1536    1537 1
   1642    1536    1538 1
   1643    1534    1535 1
   1644    1532    1533 1
   1645    1566    1567 1
   1646    1564    1565 1
   1647    1562    1563 1
   1648    1559    1560 1
   1649    1557    1558 1
   1650    1553    1554 1
   1651    1553    1555 1
   1652    1551    1552 1
   1653    1549    1550 1
   1654    1582    1583 1
   1655    1582    1584 1
   1656    1577    1578 1
   1657    1577    1579 1
   1658    1574    1575 1
   1659    1574    1576 1
   1660    1572    1573 1
   1661    1570    1571 1
   1662    1597    1598 1
   1663    1593    1594 1
   1664    1593    1595 1
   1665    1593    1596 1
   1666    1591    1592 1
   1667    1589    1590 1
   1668    1587    1588 1
   1669    1617    1618 1
   1670    1615    1616 1
   1671    1613    1614 1
   1672    1611    1612 1
   1673    1609    1610 1
   1674    1605    1606 1
   1675    1605    1607 1
   1676    1603    1604 1
   1677    1601    1602 1
   1678    1631    1632 1
   1679    1627    1628 1
   1680    1627    1629 1
   1681    1627    1630 1
   1682    1625    1626 1
   1683    1623    1624 1
   1684    1621    1622 1
   1685    1651    1652 1
   1686    1651    1653 1
   1687    1651    1654 1
   1688    1648    1649 1
   1689    1648    1650 1
   1690    1645    1646 1
   1691    1645    1647 1
   1692    1642    1643 1
   1693    1642    1644 1
   1694    1639    1640 1
   1695    1639    1641 1
   1696    1637    1638 1
   1697    1635    1636 1
   1698    1670    1671 1
   1699    1670    1672 1
   1700    1670    1673 1
   1701    1667    1668 1
   1702    1667    1669 1
   1703    1663    1664 1
   1704    1663    1665 1
   1705    1663    1666 1
   1706    1661    1662 1
   1707    1659    1660 1
   1708    1657    1658 1
   1709    1695    1696 1
   1710    1695    1697 1
   1711    1692    1693 1
   1712    1692    1694 1
   1713    1689    1690 1
   1714    1686    1687 1
   1715    1686    1688 1
   1716    1683    1684 1
   1717    1683    1685 1
   1718    1680    1681 1
   1719    1680    1682 1
   1720    1678    1679 1
   1721    1676    1677 1
@<TRIPOS>SUBSTRUCTURE
      1 VAL3           1 RESIDUE    4    C VAL
      2 ILE4          19 RESIDUE    4    C ILE
      3 ASN5          38 RESIDUE    4    C ASN
      4 THR6          52 RESIDUE    4    C THR
      5 PHE7          66 RESIDUE    4    C PHE
      6 ASP8          86 RESIDUE    4    C ASP
      7 GLY9          98 RESIDUE    4    C GLY
      8 VAL10        105 RESIDUE    4    C VAL
      9 ALA11        121 RESIDUE    4    C ALA
     10 ASP12        131 RESIDUE    4    C ASP
     11 TYR13        143 RESIDUE    4    C TYR
     12 LEU14        164 RESIDUE    4    C LEU
     13 GLN15        183 RESIDUE    4    C GLN
     14 THR16        200 RESIDUE    4    C THR
     15 TYR17        214 RESIDUE    4    C TYR
     16 HIE18        235 RESIDUE    4    C HIE
     17 LYS19        252 RESIDUE    4    C LYS
     18 LEU20        274 RESIDUE    4    C LEU
     19 PRO21        293 RESIDUE    4    C PRO
     20 ASP22        307 RESIDUE    4    C ASP
     21 ASN23        319 RESIDUE    4    C ASN
     22 TYR24        333 RESIDUE    4    C TYR
     23 ILE25        354 RESIDUE    4    C ILE
     24 THR26        373 RESIDUE    4    C THR
     25 LYS27        387 RESIDUE    4    C LYS
     26 SER28        409 RESIDUE    4    C SER
     27 GLU29        420 RESIDUE    4    C GLU
     28 ALA30        435 RESIDUE    4    C ALA
     29 GLN31        445 RESIDUE    4    C GLN
     30 ALA32        462 RESIDUE    4    C ALA
     31 LEU33        472 RESIDUE    4    C LEU
     32 GLY34        491 RESIDUE    4    C GLY
     33 TRP35        498 RESIDUE    4    C TRP
     34 VAL36        522 RESIDUE    4    C VAL
     35 ALA37        538 RESIDUE    4    C ALA
     36 SER38        548 RESIDUE    4    C SER
     37 LYS39        559 RESIDUE    4    C LYS
     38 GLY40        581 RESIDUE    4    C GLY
     39 ASN41        588 RESIDUE    4    C ASN
     40 LEU42        602 RESIDUE    4    C LEU
     41 ALA43        621 RESIDUE    4    C ALA
     42 ASP44        631 RESIDUE    4    C ASP
     43 VAL45        643 RESIDUE    4    C VAL
     44 ALA46        659 RESIDUE    4    C ALA
     45 PRO47        669 RESIDUE    4    C PRO
     46 GLY48        683 RESIDUE    4    C GLY
     47 LYS49        690 RESIDUE    4    C LYS
     48 SER50        712 RESIDUE    4    C SER
     49 ILE51        723 RESIDUE    4    C ILE
     50 GLY52        742 RESIDUE    4    C GLY
     51 GLY53        749 RESIDUE    4    C GLY
     52 ASP54        756 RESIDUE    4    C ASP
     53 ILE55        768 RESIDUE    4    C ILE
     54 PHE56        787 RESIDUE    4    C PHE
     55 SER57        807 RESIDUE    4    C SER
     56 ASN58        818 RESIDUE    4    C ASN
     57 ARG59        832 RESIDUE    4    C ARG
     58 GLU60        856 RESIDUE    4    C GLU
     59 GLY61        871 RESIDUE    4    C GLY
     60 LYS62        878 RESIDUE    4    C LYS
     61 LEU63        900 RESIDUE    4    C LEU
     62 PRO64        919 RESIDUE    4    C PRO
     63 GLY65        933 RESIDUE    4    C GLY
     64 LYS66        940 RESIDUE    4    C LYS
     65 SER67        962 RESIDUE    4    C SER
     66 GLY68        973 RESIDUE    4    C GLY
     67 ARG69        980 RESIDUE    4    C ARG
     68 THR70       1004 RESIDUE    4    C THR
     69 TRP71       1018 RESIDUE    4    C TRP
     70 ARG72       1042 RESIDUE    4    C ARG
     71 GLU73       1066 RESIDUE    4    C GLU
     72 ALA74       1081 RESIDUE    4    C ALA
     73 ASP75       1091 RESIDUE    4    C ASP
     74 ILE76       1103 RESIDUE    4    C ILE
     75 ASN77       1122 RESIDUE    4    C ASN
     76 TYR78       1136 RESIDUE    4    C TYR
     77 THR79       1157 RESIDUE    4    C THR
     78 SER80       1171 RESIDUE    4    C SER
     79 GLY81       1182 RESIDUE    4    C GLY
     80 PHE82       1189 RESIDUE    4    C PHE
     81 ARG83       1209 RESIDUE    4    C ARG
     82 ASN84       1233 RESIDUE    4    C ASN
     83 SER85       1247 RESIDUE    4    C SER
     84 ASP86       1258 RESIDUE    4    C ASP
     85 ARG87       1270 RESIDUE    4    C ARG
     86 ILE88       1294 RESIDUE    4    C ILE
     87 LEU89       1313 RESIDUE    4    C LEU
     88 TYR90       1332 RESIDUE    4    C TYR
     89 SER91       1353 RESIDUE    4    C SER
     90 SER92       1364 RESIDUE    4    C SER
     91 ASP93       1375 RESIDUE    4    C ASP
     92 TRP94       1387 RESIDUE    4    C TRP
     93 LEU95       1411 RESIDUE    4    C LEU
     94 ILE96       1430 RESIDUE    4    C ILE
     95 TYR97       1449 RESIDUE    4    C TYR
     96 LYS98       1470 RESIDUE    4    C LYS
     97 THR99       1492 RESIDUE    4    C THR
     98 THR100      1506 RESIDUE    4    C THR
     99 ASP101      1520 RESIDUE    4    C ASP
    100 HIE102      1532 RESIDUE    4    C HIE
    101 TYR103      1549 RESIDUE    4    C TYR
    102 GLN104      1570 RESIDUE    4    C GLN
    103 THR105      1587 RESIDUE    4    C THR
    104 PHE106      1601 RESIDUE    4    C PHE
    105 THR107      1621 RESIDUE    4    C THR
    106 LYS108      1635 RESIDUE    4    C LYS
    107 ILE109      1657 RESIDUE    4    C ILE
    108 ARG110      1676 RESIDUE    4    C ARG
