# Supplementary material for: Improved Structure-Based Histidine pKa Prediction for pH-Responsive Protein Design
Source: J Chem Inf Model. 2025 Jan 18;65(3):1560–9. doi: 10.1021/acs.jcim.4c01957 (PMC11815838; doi:10.1021/acs.jcim.4c01957)
Supplement: Supplementary file 3 — ci4c01957_si_003.zip [file ci4c01957_si_003.zip › structures/prep_mol2/1A2P_C_prep.mol2]

@<TRIPOS>MOLECULE
Cpptraj generated mol2 file.
 1700  1721   108     0     0
SMALL
USER_CHARGES


@<TRIPOS>ATOM
      1 N            12.5499      16.1173      39.5435 N.am      1 VAL3       0.0577
      2 H1           12.3612      15.1665      39.2440 H         1 VAL3       0.2272
      3 H2           12.8323      16.6481      38.7300 H         1 VAL3       0.2272
      4 H3           11.7108      16.5213      39.9351 H         1 VAL3       0.2272
      5 CA           13.6429      16.0913      40.5452 C.3       1 VAL3      -0.0054
      6 HA           14.0307      17.0976      40.7050 H         1 VAL3       0.1093
      7 CB           13.1688      15.5303      41.9011 C.3       1 VAL3       0.3196
      8 HB           12.6934      14.5630      41.7351 H         1 VAL3      -0.0221
      9 CG1          14.3132      15.3356      42.9039 C.3       1 VAL3      -0.3129
     10 HG11         14.8284      16.2769      43.0891 H         1 VAL3       0.0735
     11 HG12         13.9153      14.9718      43.8528 H         1 VAL3       0.0735
     12 HG13         15.0263      14.5913      42.5472 H         1 VAL3       0.0735
     13 CG2          12.1372      16.4721      42.5354 C.3       1 VAL3      -0.3129
     14 HG21         11.2496      16.5671      41.9117 H         1 VAL3       0.0735
     15 HG22         11.8217      16.0679      43.4995 H         1 VAL3       0.0735
     16 HG23         12.5747      17.4563      42.7096 H         1 VAL3       0.0735
     17 C            14.7614      15.2337      39.9907 C.2       1 VAL3       0.6163
     18 O            14.4729      14.1405      39.5230 O.2       1 VAL3      -0.5722
     19 N            15.9983      15.7133      40.0122 N.am      2 ILE4      -0.4157
     20 H            16.1776      16.6438      40.3885 H         2 ILE4       0.2719
     21 CA           17.1810      14.9420      39.6141 C.3       2 ILE4      -0.0597
     22 HA           16.9278      13.9010      39.4088 H         2 ILE4       0.0869
     23 CB           17.8234      15.5627      38.3517 C.3       2 ILE4       0.1303
     24 HB           18.0611      16.6000      38.5817 H         2 ILE4       0.0187
     25 CG2          19.1376      14.8506      37.9959 C.3       2 ILE4      -0.3204
     26 HG21         18.9430      13.8181      37.7059 H         2 ILE4       0.0882
     27 HG22         19.6377      15.3598      37.1718 H         2 ILE4       0.0882
     28 HG23         19.8308      14.8652      38.8334 H         2 ILE4       0.0882
     29 CG1          16.8594      15.5723      37.1458 C.3       2 ILE4      -0.0430
     30 HG12         16.6244      14.5471      36.8557 H         2 ILE4       0.0236
     31 HG13         15.9309      16.0674      37.4274 H         2 ILE4       0.0236
     32 CD1          17.4175      16.3249      35.9302 C.3       2 ILE4      -0.0660
     33 HD11         18.2417      15.7724      35.4798 H         2 ILE4       0.0186
     34 HD12         16.6317      16.4312      35.1820 H         2 ILE4       0.0186
     35 HD13         17.7593      17.3173      36.2241 H         2 ILE4       0.0186
     36 C            18.1310      15.0042      40.8058 C.2       2 ILE4       0.5973
     37 O            18.5515      16.1004      41.1692 O.2       2 ILE4      -0.5679
     38 N            18.4298      13.8806      41.4553 N.am      3 ASN5      -0.4157
     39 H            17.9784      13.0115      41.1988 H         3 ASN5       0.2719
     40 CA           19.2564      13.8923      42.6722 C.3       3 ASN5       0.0143
     41 HA           19.9409      14.7414      42.6196 H         3 ASN5       0.1048
     42 CB           18.3633      14.0902      43.9149 C.3       3 ASN5      -0.2041
     43 HB2          19.0024      14.3367      44.7625 H         3 ASN5       0.0797
     44 HB3          17.6802      14.9238      43.7598 H         3 ASN5       0.0797
     45 CG           17.5611      12.8469      44.2676 C.2       3 ASN5       0.7130
     46 OD1          17.2960      12.0010      43.4258 O.2       3 ASN5      -0.5931
     47 ND2          17.1364      12.7061      45.5045 N.am      3 ASN5      -0.9191
     48 HD21         16.6348      11.8621      45.7203 H         3 ASN5       0.4196
     49 HD22         17.2609      13.4085      46.2215 H         3 ASN5       0.4196
     50 C            20.1617      12.6624      42.8199 C.2       3 ASN5       0.5973
     51 O            20.6161      12.3849      43.9268 O.2       3 ASN5      -0.5679
     52 N            20.4041      11.9257      41.7354 N.am      4 THR6      -0.4157
     53 H            20.0302      12.2222      40.8476 H         4 THR6       0.2719
     54 CA           21.3491      10.7996      41.7052 C.3       4 THR6      -0.0389
     55 HA           21.4621      10.3891      42.7101 H         4 THR6       0.1007
     56 CB           20.8303       9.6832      40.7904 C.3       4 THR6       0.3654
     57 HB           21.5465       8.8611      40.7945 H         4 THR6       0.0043
     58 CG2          19.4722       9.1477      41.2346 C.3       4 THR6      -0.2438
     59 HG21         18.7051       9.9173      41.1460 H         4 THR6       0.0642
     60 HG22         19.1948       8.2919      40.6196 H         4 THR6       0.0642
     61 HG23         19.5312       8.8256      42.2752 H         4 THR6       0.0642
     62 OG1          20.6885      10.1614      39.4709 O.3       4 THR6      -0.6761
     63 HG1          20.2948       9.4535      38.9494 H         4 THR6       0.4102
     64 C            22.7236      11.2586      41.2167 C.2       4 THR6       0.5973
     65 O            22.8409      12.2848      40.5455 O.2       4 THR6      -0.5679
     66 N            23.7780      10.4951      41.5243 N.am      5 PHE7      -0.4157
     67 H            23.6413       9.6736      42.0903 H         5 PHE7       0.2719
     68 CA           25.1372      10.8422      41.0873 C.3       5 PHE7      -0.0024
     69 HA           25.4054      11.8079      41.5193 H         5 PHE7       0.0978
     70 CB           26.1570       9.7880      41.5458 C.3       5 PHE7      -0.0343
     71 HB2          25.7662       8.7890      41.3449 H         5 PHE7       0.0295
     72 HB3          27.0642       9.9035      40.9498 H         5 PHE7       0.0295
     73 CG           26.5646       9.9062      42.9971 C.ar      5 PHE7       0.0118
     74 CD1          27.2578      11.0534      43.4222 C.ar      5 PHE7      -0.1256
     75 HD1          27.5045      11.8372      42.7187 H         5 PHE7       0.1330
     76 CE1          27.5971      11.2034      44.7746 C.ar      5 PHE7      -0.1704
     77 HE1          28.0979      12.0985      45.1076 H         5 PHE7       0.1430
     78 CZ           27.2986      10.1920      45.6987 C.ar      5 PHE7      -0.1072
     79 HZ           27.5677      10.3154      46.7402 H         5 PHE7       0.1297
     80 CE2          26.6250       9.0355      45.2751 C.ar      5 PHE7      -0.1704
     81 HE2          26.3672       8.2762      46.0034 H         5 PHE7       0.1430
     82 CD2          26.2497       8.8950      43.9257 C.ar      5 PHE7      -0.1256
     83 HD2          25.7023       8.0187      43.6090 H         5 PHE7       0.1330
     84 C            25.2279      11.0131      39.5716 C.2       5 PHE7       0.5973
     85 O            25.6822      12.0575      39.1105 O.2       5 PHE7      -0.5679
     86 N            24.7795      10.0109      38.8114 N.am      6 ASP8      -0.5163
     87 H            24.4615       9.1533      39.2356 H         6 ASP8       0.2936
     88 CA           24.8330      10.0762      37.3508 C.3       6 ASP8       0.0381
     89 HA           25.8463      10.3494      37.0517 H         6 ASP8       0.0880
     90 CB           24.5056       8.7045      36.7498 C.3       6 ASP8      -0.0303
     91 HB2          23.5757       8.3241      37.1790 H         6 ASP8      -0.0122
     92 HB3          24.3694       8.8102      35.6719 H         6 ASP8      -0.0122
     93 CG           25.6515       7.7269      36.9928 C.2       6 ASP8       0.7994
     94 OD1          26.7986       8.0903      36.6244 O.co2     6 ASP8      -0.8014
     95 OD2          25.3889       6.6752      37.6156 O.co2     6 ASP8      -0.8014
     96 C            23.9187      11.1557      36.7811 C.2       6 ASP8       0.5366
     97 O            24.3408      11.9126      35.9103 O.2       6 ASP8      -0.5819
     98 N            22.6973      11.2813      37.3128 N.am      7 GLY9      -0.4157
     99 H            22.4115      10.6617      38.0561 H         7 GLY9       0.2719
    100 CA           21.7499      12.2619      36.7937 C.3       7 GLY9      -0.0252
    101 HA2          21.6013      12.0913      35.7259 H         7 GLY9       0.0698
    102 HA3          20.7987      12.1491      37.3109 H         7 GLY9       0.0698
    103 C            22.2419      13.6936      36.9860 C.2       7 GLY9       0.5973
    104 O            22.1252      14.5212      36.0851 O.2       7 GLY9      -0.5679
    105 N            22.7962      14.0121      38.1580 N.am      8 VAL10     -0.4157
    106 H            22.8913      13.2986      38.8739 H         8 VAL10      0.2719
    107 CA           23.3014      15.3637      38.4246 C.3       8 VAL10     -0.0875
    108 HA           22.5901      16.0813      38.0153 H         8 VAL10      0.0969
    109 CB           23.4051      15.6424      39.9314 C.3       8 VAL10      0.2985
    110 HB           24.0938      14.9285      40.3838 H         8 VAL10     -0.0297
    111 CG1          23.9116      17.0632      40.2089 C.3       8 VAL10     -0.3192
    112 HG11         23.2954      17.7921      39.6823 H         8 VAL10      0.0791
    113 HG12         23.8691      17.2681      41.2796 H         8 VAL10      0.0791
    114 HG13         24.9445      17.1670      39.8820 H         8 VAL10      0.0791
    115 CG2          22.0332      15.5056      40.6022 C.3       8 VAL10     -0.3192
    116 HG21         21.6180      14.5145      40.4396 H         8 VAL10      0.0791
    117 HG22         22.1466      15.6446      41.6746 H         8 VAL10      0.0791
    118 HG23         21.3444      16.2545      40.2146 H         8 VAL10      0.0791
    119 C            24.6238      15.6218      37.7032 C.2       8 VAL10      0.5973
    120 O            24.7946      16.7182      37.1676 O.2       8 VAL10     -0.5679
    121 N            25.5319      14.6386      37.6429 N.am      9 ALA11     -0.4157
    122 H            25.3422      13.7415      38.0784 H         9 ALA11      0.2719
    123 CA           26.7942      14.7861      36.9140 C.3       9 ALA11      0.0337
    124 HA           27.3663      15.6038      37.3539 H         9 ALA11      0.0823
    125 CB           27.6109      13.4929      37.0295 C.3       9 ALA11     -0.1825
    126 HB1          27.0645      12.6644      36.5741 H         9 ALA11      0.0603
    127 HB2          28.5579      13.6162      36.5076 H         9 ALA11      0.0603
    128 HB3          27.8058      13.2481      38.0698 H         9 ALA11      0.0603
    129 C            26.5587      15.1264      35.4371 C.2       9 ALA11      0.5973
    130 O            27.1451      16.0797      34.9191 O.2       9 ALA11     -0.5679
    131 N            25.6688      14.3835      34.7733 N.am     10 ASP12     -0.5163
    132 H            25.2428      13.5793      35.2286 H        10 ASP12      0.2936
    133 CA           25.3895      14.6068      33.3524 C.3      10 ASP12      0.0381
    134 HA           26.3395      14.6658      32.8167 H        10 ASP12      0.0880
    135 CB           24.6007      13.4248      32.7694 C.3      10 ASP12     -0.0303
    136 HB2          23.7025      13.2634      33.3689 H        10 ASP12     -0.0122
    137 HB3          24.2872      13.6833      31.7568 H        10 ASP12     -0.0122
    138 CG           25.4150      12.1246      32.6937 C.2      10 ASP12      0.7994
    139 OD1          26.6686      12.1768      32.6955 O.co2    10 ASP12     -0.8014
    140 OD2          24.7971      11.0409      32.6721 O.co2    10 ASP12     -0.8014
    141 C            24.6696      15.9377      33.1094 C.2      10 ASP12      0.5366
    142 O            24.9759      16.6413      32.1418 O.2      10 ASP12     -0.5819
    143 N            23.7545      16.3312      34.0038 N.am     11 TYR13     -0.4157
    144 H            23.5345      15.7121      34.7759 H        11 TYR13      0.2719
    145 CA           23.0546      17.6122      33.8971 C.3      11 TYR13     -0.0014
    146 HA           22.5897      17.6679      32.9117 H        11 TYR13      0.0876
    147 CB           21.9517      17.6754      34.9604 C.3      11 TYR13     -0.0152
    148 HB2          21.4079      16.7308      34.9521 H        11 TYR13      0.0295
    149 HB3          22.4000      17.7857      35.9488 H        11 TYR13      0.0295
    150 CG           20.9461      18.7842      34.7336 C.ar     11 TYR13     -0.0011
    151 CD1          21.2106      20.0847      35.1918 C.ar     11 TYR13     -0.1906
    152 HD1          22.1419      20.2862      35.6999 H        11 TYR13      0.1699
    153 CE1          20.2768      21.1159      34.9870 C.ar     11 TYR13     -0.2341
    154 HE1          20.4901      22.1077      35.3488 H        11 TYR13      0.1656
    155 CZ           19.0720      20.8487      34.3075 C.ar     11 TYR13      0.3226
    156 OH           18.1567      21.8399      34.1278 O.3      11 TYR13     -0.5579
    157 HH           18.0236      22.3616      34.9227 H        11 TYR13      0.3992
    158 CE2          18.8076      19.5446      33.8409 C.ar     11 TYR13     -0.2341
    159 HE2          17.8870      19.3486      33.3128 H        11 TYR13      0.1656
    160 CD2          19.7432      18.5139      34.0550 C.ar     11 TYR13     -0.1906
    161 HD2          19.5433      17.5170      33.6859 H        11 TYR13      0.1699
    162 C            24.0258      18.7928      34.0234 C.2      11 TYR13      0.5973
    163 O            23.9640      19.7353      33.2324 O.2      11 TYR13     -0.5679
    164 N            24.9651      18.7221      34.9761 N.am     12 LEU14     -0.4157
    165 H            24.9867      17.9013      35.5749 H        12 LEU14      0.2719
    166 CA           25.9957      19.7476      35.1590 C.3      12 LEU14     -0.0518
    167 HA           25.5053      20.7097      35.3036 H        12 LEU14      0.0922
    168 CB           26.8760      19.4254      36.3796 C.3      12 LEU14     -0.1102
    169 HB2          27.1532      18.3711      36.3342 H        12 LEU14      0.0457
    170 HB3          27.7981      20.0055      36.3197 H        12 LEU14      0.0457
    171 CG           26.2174      19.7177      37.7335 C.3      12 LEU14      0.3531
    172 HG           25.2001      19.3275      37.7432 H        12 LEU14     -0.0361
    173 CD1          27.0185      19.0305      38.8398 C.3      12 LEU14     -0.4121
    174 HD11         28.0524      19.3686      38.8130 H        12 LEU14      0.1000
    175 HD12         26.5842      19.2669      39.8106 H        12 LEU14      0.1000
    176 HD13         26.9918      17.9516      38.6878 H        12 LEU14      0.1000
    177 CD2          26.1704      21.2218      38.0262 C.3      12 LEU14     -0.4121
    178 HD21         25.7563      21.7631      37.1792 H        12 LEU14      0.1000
    179 HD22         25.5544      21.4072      38.8983 H        12 LEU14      0.1000
    180 HD23         27.1703      21.5880      38.2380 H        12 LEU14      0.1000
    181 C            26.8852      19.8920      33.9257 C.2      12 LEU14      0.5973
    182 O            27.0550      21.0071      33.4348 O.2      12 LEU14     -0.5679
    183 N            27.4435      18.7935      33.4122 N.am     13 GLN15     -0.4157
    184 H            27.2708      17.8921      33.8493 H        13 GLN15      0.2719
    185 CA           28.3579      18.8729      32.2671 C.3      13 GLN15     -0.0031
    186 HA           29.1353      19.6079      32.4829 H        13 GLN15      0.0850
    187 CB           29.0214      17.5098      32.0300 C.3      13 GLN15     -0.0036
    188 HB2          28.2626      16.7322      31.9231 H        13 GLN15      0.0171
    189 HB3          29.5835      17.5689      31.0963 H        13 GLN15      0.0171
    190 CG           29.9984      17.1320      33.1518 C.3      13 GLN15     -0.0645
    191 HG2          30.5306      18.0248      33.4750 H        13 GLN15      0.0352
    192 HG3          29.4560      16.7377      34.0083 H        13 GLN15      0.0352
    193 CD           31.0246      16.1000      32.6965 C.2      13 GLN15      0.6951
    194 OE1          30.7152      15.1008      32.0683 O.2      13 GLN15     -0.6086
    195 NE2          32.2904      16.2835      33.0121 N.am     13 GLN15     -0.9407
    196 HE21         32.9396      15.5875      32.6919 H        13 GLN15      0.4251
    197 HE22         32.6033      17.0784      33.5620 H        13 GLN15      0.4251
    198 C            27.6592      19.3426      30.9861 C.2      13 GLN15      0.5973
    199 O            28.2945      19.9480      30.1202 O.2      13 GLN15     -0.5679
    200 N            26.3596      19.0645      30.8592 N.am     14 THR16     -0.4157
    201 H            25.9301      18.4759      31.5632 H        14 THR16      0.2719
    202 CA           25.5841      19.3914      29.6583 C.3      14 THR16     -0.0389
    203 HA           26.2417      19.3378      28.7904 H        14 THR16      0.1007
    204 CB           24.4721      18.3552      29.4504 C.3      14 THR16      0.3654
    205 HB           23.7539      18.4183      30.2689 H        14 THR16      0.0043
    206 CG2          23.7362      18.5351      28.1255 C.3      14 THR16     -0.2438
    207 HG21         24.4457      18.4836      27.3000 H        14 THR16      0.0642
    208 HG22         22.9953      17.7434      28.0159 H        14 THR16      0.0642
    209 HG23         23.2268      19.4964      28.1065 H        14 THR16      0.0642
    210 OG1          25.0351      17.0632      29.4329 O.3      14 THR16     -0.6761
    211 HG1          25.1393      16.7862      30.3602 H        14 THR16      0.4102
    212 C            25.0019      20.8034      29.6923 C.2      14 THR16      0.5973
    213 O            25.0768      21.5152      28.6937 O.2      14 THR16     -0.5679
    214 N            24.4047      21.2144      30.8166 N.am     15 TYR17     -0.4157
    215 H            24.3815      20.5783      31.6076 H        15 TYR17      0.2719
    216 CA           23.6324      22.4631      30.9291 C.3      15 TYR17     -0.0014
    217 HA           23.5667      22.9252      29.9440 H        15 TYR17      0.0876
    218 CB           22.2052      22.1397      31.3901 C.3      15 TYR17     -0.0152
    219 HB2          22.2430      21.7345      32.4024 H        15 TYR17      0.0295
    220 HB3          21.6262      23.0631      31.4274 H        15 TYR17      0.0295
    221 CG           21.4803      21.1709      30.4796 C.ar     15 TYR17     -0.0011
    222 CD1          21.2349      21.5247      29.1391 C.ar     15 TYR17     -0.1906
    223 HD1          21.5641      22.4844      28.7638 H        15 TYR17      0.1699
    224 CE1          20.5784      20.6239      28.2816 C.ar     15 TYR17     -0.2341
    225 HE1          20.3937      20.8968      27.2547 H        15 TYR17      0.1656
    226 CZ           20.1573      19.3687      28.7696 C.ar     15 TYR17      0.3226
    227 OH           19.5163      18.4996      27.9459 O.3      15 TYR17     -0.5579
    228 HH           19.6342      18.7268      27.0238 H        15 TYR17      0.3992
    229 CE2          20.4079      19.0131      30.1101 C.ar     15 TYR17     -0.2341
    230 HE2          20.0987      18.0435      30.4710 H        15 TYR17      0.1656
    231 CD2          21.0748      19.9130      30.9612 C.ar     15 TYR17     -0.1906
    232 HD2          21.2886      19.6335      31.9835 H        15 TYR17      0.1699
    233 C            24.2613      23.5283      31.8301 C.2      15 TYR17      0.5973
    234 O            23.7392      24.6425      31.9066 O.2      15 TYR17     -0.5679
    235 N            25.3666      23.2012      32.5073 N.am     16 HIE18     -0.4157
    236 H            25.7360      22.2643      32.3852 H        16 HIE18      0.2719
    237 CA           26.2321      24.1616      33.2103 C.3      16 HIE18     -0.0581
    238 HA           27.0544      23.5836      33.6322 H        16 HIE18      0.1360
    239 CB           26.8563      25.1402      32.2026 C.3      16 HIE18     -0.0074
    240 HB2          26.1076      25.8748      31.9027 H        16 HIE18      0.0367
    241 HB3          27.6794      25.6781      32.6676 H        16 HIE18      0.0367
    242 CG           27.3613      24.4478      30.9667 C.2      16 HIE18      0.1868
    243 ND1          26.9522      24.7487      29.6705 N.2      16 HIE18     -0.5432
    244 CE1          27.4468      23.7720      28.8965 C.2      16 HIE18      0.1635
    245 HE1          27.2404      23.6637      27.8407 H        16 HIE18      0.1435
    246 NE2          28.1410      22.8887      29.6352 N.pl3    16 HIE18     -0.2795
    247 HE2          28.4580      21.9738      29.3253 H        16 HIE18      0.3339
    248 CD2          28.0995      23.3002      30.9452 C.2      16 HIE18     -0.2207
    249 HD2          28.4791      22.7637      31.8057 H        16 HIE18      0.1862
    250 C            25.5834      24.8538      34.4071 C.2      16 HIE18      0.5973
    251 O            25.9317      25.9740      34.7785 O.2      16 HIE18     -0.5679
    252 N            24.6266      24.1701      35.0304 N.am     17 LYS19     -0.3479
    253 H            24.3916      23.2604      34.6510 H        17 LYS19      0.2747
    254 CA           23.9106      24.5967      36.2348 C.3      17 LYS19     -0.2400
    255 HA           24.6158      25.0919      36.9032 H        17 LYS19      0.1426
    256 CB           22.8046      25.6020      35.8606 C.3      17 LYS19     -0.0094
    257 HB2          22.3541      25.9866      36.7769 H        17 LYS19      0.0362
    258 HB3          23.2591      26.4430      35.3338 H        17 LYS19      0.0362
    259 CG           21.6968      25.0003      34.9815 C.3      17 LYS19      0.0187
    260 HG2          22.1348      24.5500      34.0906 H        17 LYS19      0.0103
    261 HG3          21.1773      24.2277      35.5445 H        17 LYS19      0.0103
    262 CD           20.6765      26.0585      34.5504 C.3      17 LYS19     -0.0479
    263 HD2          20.2162      26.4804      35.4462 H        17 LYS19      0.0621
    264 HD3          21.1743      26.8491      33.9858 H        17 LYS19      0.0621
    265 CE           19.6118      25.3817      33.6788 C.3      17 LYS19     -0.0143
    266 HE2          20.0313      25.2148      32.6818 H        17 LYS19      0.1135
    267 HE3          19.3900      24.3982      34.1062 H        17 LYS19      0.1135
    268 NZ           18.3578      26.1718      33.6053 N.4      17 LYS19     -0.3854
    269 HZ1          18.5385      27.1116      33.2857 H        17 LYS19      0.3400
    270 HZ2          17.6956      25.7230      32.9844 H        17 LYS19      0.3400
    271 HZ3          17.9230      26.2141      34.5224 H        17 LYS19      0.3400
    272 C            23.3533      23.3733      36.9527 C.2      17 LYS19      0.7341
    273 O            23.2416      22.3114      36.3448 O.2      17 LYS19     -0.5894
    274 N            22.9913      23.5166      38.2225 N.am     18 LEU20     -0.4157
    275 H            23.0123      24.4337      38.6363 H        18 LEU20      0.2719
    276 CA           22.2702      22.4539      38.9152 C.3      18 LEU20     -0.0518
    277 HA           22.7782      21.5198      38.6916 H        18 LEU20      0.0922
    278 CB           22.2899      22.6821      40.4349 C.3      18 LEU20     -0.1102
    279 HB2          22.0224      23.7213      40.6348 H        18 LEU20      0.0457
    280 HB3          21.5261      22.0603      40.9019 H        18 LEU20      0.0457
    281 CG           23.6363      22.3601      41.0995 C.3      18 LEU20      0.3531
    282 HG           24.4384      22.8807      40.5770 H        18 LEU20     -0.0361
    283 CD1          23.6098      22.8330      42.5501 C.3      18 LEU20     -0.4121
    284 HD11         22.8177      22.3202      43.0955 H        18 LEU20      0.1000
    285 HD12         24.5589      22.6085      43.0296 H        18 LEU20      0.1000
    286 HD13         23.4254      23.9073      42.5910 H        18 LEU20      0.1000
    287 CD2          23.9327      20.8559      41.1209 C.3      18 LEU20     -0.4121
    288 HD21         23.9466      20.4413      40.1167 H        18 LEU20      0.1000
    289 HD22         24.9073      20.6810      41.5764 H        18 LEU20      0.1000
    290 HD23         23.1713      20.3344      41.7038 H        18 LEU20      0.1000
    291 C            20.8246      22.3442      38.4030 C.2      18 LEU20      0.5973
    292 O            20.2563      23.3372      37.9401 O.2      18 LEU20     -0.5679
    293 N            20.2094      21.1563      38.5270 N.am     19 PRO21     -0.2548
    294 CD           20.8386      19.8851      38.8575 C.3      19 PRO21      0.0192
    295 HD2          21.0206      19.8281      39.9304 H        19 PRO21      0.0391
    296 HD3          21.7680      19.7382      38.3062 H        19 PRO21      0.0391
    297 CG           19.8400      18.8179      38.4387 C.3      19 PRO21      0.0189
    298 HG2          19.9185      17.9329      39.0691 H        19 PRO21      0.0213
    299 HG3          19.9967      18.5568      37.3924 H        19 PRO21      0.0213
    300 CB           18.4925      19.5121      38.5947 C.3      19 PRO21     -0.0070
    301 HB2          18.1629      19.3784      39.6243 H        19 PRO21      0.0253
    302 HB3          17.7483      19.1151      37.9041 H        19 PRO21      0.0253
    303 CA           18.7749      20.9921      38.3326 C.3      19 PRO21     -0.0266
    304 HA           18.5271      21.2354      37.2992 H        19 PRO21      0.0641
    305 C            17.9416      21.8597      39.2854 C.2      19 PRO21      0.5896
    306 O            18.3838      22.2283      40.3725 O.2      19 PRO21     -0.5748
    307 N            16.6789      22.0743      38.9209 N.am     20 ASP22     -0.5163
    308 H            16.4075      21.7671      38.0002 H        20 ASP22      0.2936
    309 CA           15.7466      23.0000      39.5854 C.3      20 ASP22      0.0381
    310 HA           16.2218      23.9820      39.6382 H        20 ASP22      0.0880
    311 CB           14.4888      23.1222      38.7118 C.3      20 ASP22     -0.0303
    312 HB2          13.9711      22.1603      38.7119 H        20 ASP22     -0.0122
    313 HB3          13.8201      23.8628      39.1536 H        20 ASP22     -0.0122
    314 CG           14.7788      23.5399      37.2650 C.2      20 ASP22      0.7994
    315 OD1          15.7236      24.3276      37.0325 O.co2    20 ASP22     -0.8014
    316 OD2          14.0483      23.0402      36.3868 O.co2    20 ASP22     -0.8014
    317 C            15.3341      22.6123      41.0186 C.2      20 ASP22      0.5366
    318 O            14.6348      23.3576      41.7145 O.2      20 ASP22     -0.5819
    319 N            15.6998      21.4117      41.4712 N.am     21 ASN23     -0.4157
    320 H            16.3035      20.8541      40.8806 H        21 ASN23      0.2719
    321 CA           15.4203      20.9509      42.8285 C.3      21 ASN23      0.0143
    322 HA           14.5101      21.4379      43.1729 H        21 ASN23      0.1048
    323 CB           15.1338      19.4430      42.8370 C.3      21 ASN23     -0.2041
    324 HB2          14.9841      19.1018      43.8616 H        21 ASN23      0.0797
    325 HB3          14.2078      19.2681      42.2939 H        21 ASN23      0.0797
    326 CG           16.2149      18.6092      42.1847 C.2      21 ASN23      0.7130
    327 OD1          16.2249      18.4555      40.9739 O.2      21 ASN23     -0.5931
    328 ND2          17.0631      17.9577      42.9362 N.am     21 ASN23     -0.9191
    329 HD21         17.7874      17.4248      42.4611 H        21 ASN23      0.4196
    330 HD22         17.1266      18.1376      43.9266 H        21 ASN23      0.4196
    331 C            16.4888      21.3522      43.8540 C.2      21 ASN23      0.5973
    332 O            16.3348      20.9886      45.0171 O.2      21 ASN23     -0.5679
    333 N            17.5377      22.0730      43.4658 N.am     22 TYR24     -0.4157
    334 H            17.6159      22.3778      42.5030 H        22 TYR24      0.2719
    335 CA           18.5852      22.5025      44.3874 C.3      22 TYR24     -0.0014
    336 HA           18.5599      21.8616      45.2621 H        22 TYR24      0.0876
    337 CB           19.9556      22.3014      43.7455 C.3      22 TYR24     -0.0152
    338 HB2          19.9559      22.7118      42.7346 H        22 TYR24      0.0295
    339 HB3          20.7020      22.8475      44.3256 H        22 TYR24      0.0295
    340 CG           20.3449      20.8403      43.7255 C.ar     22 TYR24     -0.0011
    341 CD1          20.8956      20.2677      44.8836 C.ar     22 TYR24     -0.1906
    342 HD1          21.0483      20.8794      45.7591 H        22 TYR24      0.1699
    343 CE1          21.2293      18.9060      44.9130 C.ar     22 TYR24     -0.2341
    344 HE1          21.6644      18.4843      45.8063 H        22 TYR24      0.1656
    345 CZ           20.9974      18.1074      43.7754 C.ar     22 TYR24      0.3226
    346 OH           21.3047      16.7885      43.8009 O.3      22 TYR24     -0.5579
    347 HH           21.7632      16.5635      44.6342 H        22 TYR24      0.3992
    348 CE2          20.4190      18.6728      42.6202 C.ar     22 TYR24     -0.2341
    349 HE2          20.2327      18.0425      41.7650 H        22 TYR24      0.1656
    350 CD2          20.0940      20.0426      42.5953 C.ar     22 TYR24     -0.1906
    351 HD2          19.6411      20.4837      41.7185 H        22 TYR24      0.1699
    352 C            18.3908      23.9353      44.8765 C.2      22 TYR24      0.5973
    353 O            18.0090      24.8100      44.1061 O.2      22 TYR24     -0.5679
    354 N            18.6721      24.1517      46.1596 N.am     23 ILE25     -0.4157
    355 H            18.9609      23.3589      46.7235 H        23 ILE25      0.2719
    356 CA           18.7368      25.4699      46.8018 C.3      23 ILE25     -0.0597
    357 HA           18.8016      26.2417      46.0318 H        23 ILE25      0.0869
    358 CB           17.4923      25.7708      47.6684 C.3      23 ILE25      0.1303
    359 HB           17.6792      26.7206      48.1728 H        23 ILE25      0.0187
    360 CG2          16.2593      25.9815      46.7764 C.3      23 ILE25     -0.3204
    361 HG21         15.9574      25.0374      46.3259 H        23 ILE25      0.0882
    362 HG22         15.4382      26.4013      47.3555 H        23 ILE25      0.0882
    363 HG23         16.5077      26.6897      45.9830 H        23 ILE25      0.0882
    364 CG1          17.2406      24.7061      48.7613 C.3      23 ILE25     -0.0430
    365 HG12         17.0709      23.7322      48.3021 H        23 ILE25      0.0236
    366 HG13         18.1260      24.6316      49.3910 H        23 ILE25      0.0236
    367 CD1          16.0485      25.0352      49.6687 C.3      23 ILE25     -0.0660
    368 HD11         15.1127      24.9066      49.1253 H        23 ILE25      0.0186
    369 HD12         16.0461      24.3615      50.5240 H        23 ILE25      0.0186
    370 HD13         16.1243      26.0631      50.0218 H        23 ILE25      0.0186
    371 C            20.0173      25.5632      47.6231 C.2      23 ILE25      0.5973
    372 O            20.4784      24.5695      48.1881 O.2      23 ILE25     -0.5679
    373 N            20.6056      26.7484      47.6984 N.am     24 THR26     -0.4157
    374 H            20.1466      27.5411      47.2476 H        24 THR26      0.2719
    375 CA           21.8063      26.9704      48.5165 C.3      24 THR26     -0.0389
    376 HA           22.5232      26.1757      48.3091 H        24 THR26      0.1007
    377 CB           22.4874      28.2996      48.1876 C.3      24 THR26      0.3654
    378 HB           23.3838      28.3962      48.7996 H        24 THR26      0.0043
    379 CG2          22.8913      28.3984      46.7185 C.3      24 THR26     -0.2438
    380 HG21         22.0109      28.3913      46.0746 H        24 THR26      0.0642
    381 HG22         23.4403      29.3264      46.5627 H        24 THR26      0.0642
    382 HG23         23.5332      27.5562      46.4608 H        24 THR26      0.0642
    383 OG1          21.6201      29.3622      48.4926 O.3      24 THR26     -0.6761
    384 HG1          20.9303      29.3501      47.8097 H        24 THR26      0.4102
    385 C            21.4802      26.9285      50.0079 C.2      24 THR26      0.5973
    386 O            20.3267      27.0708      50.4261 O.2      24 THR26     -0.5679
    387 N            22.5079      26.7651      50.8529 N.am     25 LYS27     -0.3479
    388 H            23.4433      26.6193      50.4656 H        25 LYS27      0.2747
    389 CA           22.3374      26.8092      52.3146 C.3      25 LYS27     -0.2400
    390 HA           21.6686      26.0026      52.6158 H        25 LYS27      0.1426
    391 CB           23.6970      26.6445      53.0143 C.3      25 LYS27     -0.0094
    392 HB2          24.4506      27.2262      52.4787 H        25 LYS27      0.0362
    393 HB3          23.6222      27.0417      54.0283 H        25 LYS27      0.0362
    394 CG           24.1386      25.1766      53.1155 C.3      25 LYS27      0.0187
    395 HG2          23.4431      24.6516      53.7687 H        25 LYS27      0.0103
    396 HG3          24.0872      24.7075      52.1338 H        25 LYS27      0.0103
    397 CD           25.5610      25.0244      53.6905 C.3      25 LYS27     -0.0479
    398 HD2          25.7732      25.8353      54.3898 H        25 LYS27      0.0621
    399 HD3          25.6292      24.0714      54.2150 H        25 LYS27      0.0621
    400 CE           26.5685      25.0244      52.5341 C.3      25 LYS27     -0.0143
    401 HE2          26.3339      24.1863      51.8685 H        25 LYS27      0.1135
    402 HE3          26.3952      25.9329      51.9489 H        25 LYS27      0.1135
    403 NZ           27.9957      24.9722      52.9421 N.4      25 LYS27     -0.3854
    404 HZ1          28.1742      24.2318      53.6024 H        25 LYS27      0.3400
    405 HZ2          28.5537      24.7637      52.1156 H        25 LYS27      0.3400
    406 HZ3          28.2981      25.8647      53.3049 H        25 LYS27      0.3400
    407 C            21.6652      28.1032      52.7798 C.2      25 LYS27      0.7341
    408 O            20.7922      28.0429      53.6453 O.2      25 LYS27     -0.5894
    409 N            22.0645      29.2559      52.2397 N.am     26 SER28     -0.4157
    410 H            22.7137      29.2465      51.4636 H        26 SER28      0.2719
    411 CA           21.5014      30.5449      52.6676 C.3      26 SER28     -0.0249
    412 HA           21.5075      30.5869      53.7580 H        26 SER28      0.0843
    413 CB           22.3599      31.7030      52.1562 C.3      26 SER28      0.2117
    414 HB2          21.9153      32.6444      52.4824 H        26 SER28      0.0352
    415 HB3          23.3638      31.6246      52.5746 H        26 SER28      0.0352
    416 OG           22.4400      31.6829      50.7472 O.3      26 SER28     -0.6546
    417 HG           22.3147      32.5680      50.3945 H        26 SER28      0.4275
    418 C            20.0460      30.7087      52.2194 C.2      26 SER28      0.5973
    419 O            19.2191      31.1797      52.9993 O.2      26 SER28     -0.5679
    420 N            19.6994      30.2456      51.0158 N.am     27 GLU29     -0.5163
    421 H            20.4302      29.9373      50.3826 H        27 GLU29      0.2936
    422 CA           18.3078      30.2155      50.5462 C.3      27 GLU29      0.0397
    423 HA           17.8796      31.2171      50.5980 H        27 GLU29      0.1105
    424 CB           18.2460      29.7240      49.0953 C.3      27 GLU29      0.0560
    425 HB2          18.8313      28.8084      49.0214 H        27 GLU29     -0.0173
    426 HB3          17.2127      29.4919      48.8322 H        27 GLU29     -0.0173
    427 CG           18.7704      30.7784      48.1127 C.3      27 GLU29      0.0136
    428 HG2          18.0350      31.5847      48.0562 H        27 GLU29     -0.0425
    429 HG3          19.6961      31.2088      48.4994 H        27 GLU29     -0.0425
    430 CD           19.0434      30.2279      46.7063 C.2      27 GLU29      0.8054
    431 OE1          19.2136      28.9909      46.5655 O.co2    27 GLU29     -0.8188
    432 OE2          19.1547      31.0742      45.7964 O.co2    27 GLU29     -0.8188
    433 C            17.4414      29.3044      51.4163 C.2      27 GLU29      0.5366
    434 O            16.3606      29.7062      51.8476 O.2      27 GLU29     -0.5819
    435 N            17.9307      28.0982      51.7217 N.am     28 ALA30     -0.4157
    436 H            18.8127      27.8133      51.3052 H        28 ALA30      0.2719
    437 CA           17.2249      27.1532      52.5768 C.3      28 ALA30      0.0337
    438 HA           16.2521      26.9388      52.1363 H        28 ALA30      0.0823
    439 CB           18.0289      25.8512      52.6374 C.3      28 ALA30     -0.1825
    440 HB1          19.0057      26.0338      53.0844 H        28 ALA30      0.0603
    441 HB2          17.4887      25.1096      53.2257 H        28 ALA30      0.0603
    442 HB3          18.1765      25.4648      51.6299 H        28 ALA30      0.0603
    443 C            16.9821      27.7365      53.9745 C.2      28 ALA30      0.5973
    444 O            15.8749      27.6395      54.5060 O.2      28 ALA30     -0.5679
    445 N            17.9978      28.3679      54.5704 N.am     29 GLN31     -0.4157
    446 H            18.8815      28.4423      54.0772 H        29 GLN31      0.2719
    447 CA           17.8593      29.0170      55.8774 C.3      29 GLN31     -0.0031
    448 HA           17.5354      28.2790      56.6132 H        29 GLN31      0.0850
    449 CB           19.2059      29.6025      56.3259 C.3      29 GLN31     -0.0036
    450 HB2          19.6570      30.1217      55.4795 H        29 GLN31      0.0171
    451 HB3          19.0483      30.3271      57.1264 H        29 GLN31      0.0171
    452 CG           20.1489      28.5074      56.8433 C.3      29 GLN31     -0.0645
    453 HG2          19.9305      28.3097      57.8926 H        29 GLN31      0.0352
    454 HG3          19.9659      27.5919      56.2886 H        29 GLN31      0.0352
    455 CD           21.6298      28.8331      56.6860 C.2      29 GLN31      0.6951
    456 OE1          22.0592      29.9340      56.3881 O.2      29 GLN31     -0.6086
    457 NE2          22.4912      27.8542      56.8826 N.am     29 GLN31     -0.9407
    458 HE21         23.4579      28.1103      56.7971 H        29 GLN31      0.4251
    459 HE22         22.1596      26.9389      57.1174 H        29 GLN31      0.4251
    460 C            16.7908      30.1102      55.8545 C.2      29 GLN31      0.5973
    461 O            15.9417      30.1390      56.7451 O.2      29 GLN31     -0.5679
    462 N            16.7805      30.9625      54.8253 N.am     30 ALA32     -0.4157
    463 H            17.4872      30.8793      54.1004 H        30 ALA32      0.2719
    464 CA           15.8083      32.0485      54.7317 C.3      30 ALA32      0.0337
    465 HA           15.8567      32.6333      55.6515 H        30 ALA32      0.0823
    466 CB           16.1916      32.9613      53.5651 C.3      30 ALA32     -0.1825
    467 HB1          16.1422      32.4066      52.6265 H        30 ALA32      0.0603
    468 HB2          15.5033      33.8062      53.5186 H        30 ALA32      0.0603
    469 HB3          17.2071      33.3339      53.7045 H        30 ALA32      0.0603
    470 C            14.3619      31.5489      54.5981 C.2      30 ALA32      0.5973
    471 O            13.4441      32.2512      55.0224 O.2      30 ALA32     -0.5679
    472 N            14.1482      30.3457      54.0464 N.am     31 LEU33     -0.4157
    473 H            14.9385      29.8409      53.6585 H        31 LEU33      0.2719
    474 CA           12.8060      29.7618      53.9390 C.3      31 LEU33     -0.0518
    475 HA           12.0961      30.5824      54.0431 H        31 LEU33      0.0922
    476 CB           12.5315      29.2231      52.5273 C.3      31 LEU33     -0.1102
    477 HB2          11.4647      29.0048      52.4587 H        31 LEU33      0.0457
    478 HB3          12.7335      30.0364      51.8288 H        31 LEU33      0.0457
    479 CG           13.2999      27.9839      52.0448 C.3      31 LEU33      0.3531
    480 HG           14.3638      28.1926      52.0651 H        31 LEU33     -0.0361
    481 CD1          13.0421      26.7152      52.8582 C.3      31 LEU33     -0.4121
    482 HD11         11.9712      26.5124      52.9118 H        31 LEU33      0.1000
    483 HD12         13.5550      25.8759      52.3925 H        31 LEU33      0.1000
    484 HD13         13.4448      26.8193      53.8610 H        31 LEU33      0.1000
    485 CD2          12.8888      27.7053      50.5958 C.3      31 LEU33     -0.4121
    486 HD21         13.1089      28.5783      49.9811 H        31 LEU33      0.1000
    487 HD22         13.4584      26.8604      50.2118 H        31 LEU33      0.1000
    488 HD23         11.8230      27.4805      50.5462 H        31 LEU33      0.1000
    489 C            12.4132      28.8260      55.0881 C.2      31 LEU33      0.5973
    490 O            11.3199      28.2656      55.0705 O.2      31 LEU33     -0.5679
    491 N            13.2576      28.6873      56.1147 N.am     32 GLY34     -0.4157
    492 H            14.1289      29.2058      56.0809 H        32 GLY34      0.2719
    493 CA           12.8974      28.0222      57.3712 C.3      32 GLY34     -0.0252
    494 HA2          13.0836      28.7222      58.1849 H        32 GLY34      0.0698
    495 HA3          11.8349      27.7790      57.3786 H        32 GLY34      0.0698
    496 C            13.6671      26.7411      57.6838 C.2      32 GLY34      0.5973
    497 O            13.3518      26.0700      58.6737 O.2      32 GLY34     -0.5679
    498 N            14.6634      26.3650      56.8753 N.am     33 TRP35     -0.4157
    499 H            14.9021      26.9410      56.0723 H        33 TRP35      0.2719
    500 CA           15.4991      25.2076      57.1898 C.3      33 TRP35     -0.0275
    501 HA           14.8501      24.3496      57.3673 H        33 TRP35      0.1123
    502 CB           16.4371      24.8591      56.0361 C.3      33 TRP35     -0.0050
    503 HB2          15.8426      24.6004      55.1588 H        33 TRP35      0.0339
    504 HB3          17.0289      25.7404      55.8008 H        33 TRP35      0.0339
    505 CG           17.3974      23.7444      56.3203 C.2      33 TRP35     -0.1415
    506 CD1          17.0743      22.5190      56.7906 C.2      33 TRP35     -0.1638
    507 HD1          16.0632      22.1943      57.0139 H        33 TRP35      0.2062
    508 NE1          18.2144      21.7527      56.9241 N.pl3    33 TRP35     -0.3418
    509 HE1          18.1971      20.7891      57.2235 H        33 TRP35      0.3412
    510 CE2          19.3371      22.4605      56.5585 C.ar     33 TRP35      0.1380
    511 CZ2          20.6989      22.1333      56.5244 C.ar     33 TRP35     -0.2601
    512 HZ2          21.0284      21.1574      56.8422 H        33 TRP35      0.1572
    513 CH2          21.6172      23.1019      56.0844 C.ar     33 TRP35     -0.1134
    514 HH2          22.6723      22.8762      56.0466 H        33 TRP35      0.1417
    515 CZ3          21.1644      24.3765      55.6956 C.ar     33 TRP35     -0.1972
    516 HZ3          21.8634      25.1232      55.3458 H        33 TRP35      0.1447
    517 CE3          19.7944      24.6904      55.7362 C.ar     33 TRP35     -0.2387
    518 HE3          19.4483      25.6578      55.4025 H        33 TRP35      0.1700
    519 CD2          18.8465      23.7420      56.1697 C.ar     33 TRP35      0.1243
    520 C            16.3166      25.4749      58.4511 C.2      33 TRP35      0.5973
    521 O            17.0595      26.4494      58.5409 O.2      33 TRP35     -0.5679
    522 N            16.2265      24.5574      59.4063 N.am     34 VAL36     -0.4157
    523 H            15.6106      23.7690      59.2375 H        34 VAL36      0.2719
    524 CA           16.9794      24.5627      60.6545 C.3      34 VAL36     -0.0875
    525 HA           17.6840      25.3953      60.6617 H        34 VAL36      0.0969
    526 CB           16.0313      24.7241      61.8571 C.3      34 VAL36      0.2985
    527 HB           15.3510      23.8740      61.8926 H        34 VAL36     -0.0297
    528 CG1          16.8180      24.7669      63.1718 C.3      34 VAL36     -0.3192
    529 HG11         17.5221      25.6005      63.1549 H        34 VAL36      0.0791
    530 HG12         16.1367      24.9047      64.0107 H        34 VAL36      0.0791
    531 HG13         17.3637      23.8360      63.3205 H        34 VAL36      0.0791
    532 CG2          15.1756      25.9899      61.7534 C.3      34 VAL36     -0.3192
    533 HG21         14.4883      25.9106      60.9145 H        34 VAL36      0.0791
    534 HG22         14.5915      26.1298      62.6611 H        34 VAL36      0.0791
    535 HG23         15.8149      26.8609      61.5997 H        34 VAL36      0.0791
    536 C            17.7504      23.2521      60.6973 C.2      34 VAL36      0.5973
    537 O            17.1720      22.1968      60.9558 O.2      34 VAL36     -0.5679
    538 N            19.0566      23.3031      60.4299 N.am     35 ALA37     -0.4157
    539 H            19.4551      24.1935      60.1723 H        35 ALA37      0.2719
    540 CA           19.8857      22.1046      60.2770 C.3      35 ALA37      0.0337
    541 HA           19.5677      21.5755      59.3785 H        35 ALA37      0.0823
    542 CB           21.3459      22.5352      60.0989 C.3      35 ALA37     -0.1825
    543 HB1          21.6910      23.0801      60.9794 H        35 ALA37      0.0603
    544 HB2          21.9730      21.6537      59.9591 H        35 ALA37      0.0603
    545 HB3          21.4408      23.1754      59.2210 H        35 ALA37      0.0603
    546 C            19.7555      21.1263      61.4551 C.2      35 ALA37      0.5973
    547 O            19.5555      19.9324      61.2387 O.2      35 ALA37     -0.5679
    548 N            19.8071      21.6361      62.6898 N.am     36 SER38     -0.4157
    549 H            20.0662      22.6040      62.8063 H        36 SER38      0.2719
    550 CA           19.7320      20.8070      63.8996 C.3      36 SER38     -0.0249
    551 HA           20.4545      19.9949      63.8061 H        36 SER38      0.0843
    552 CB           20.1139      21.6148      65.1424 C.3      36 SER38      0.2117
    553 HB2          19.4068      22.4331      65.2880 H        36 SER38      0.0352
    554 HB3          20.0844      20.9602      66.0153 H        36 SER38      0.0352
    555 OG           21.4205      22.1320      64.9967 O.3      36 SER38     -0.6546
    556 HG           21.8094      22.2519      65.8708 H        36 SER38      0.4275
    557 C            18.3670      20.1542      64.1187 C.2      36 SER38      0.5973
    558 O            18.2580      19.2436      64.9292 O.2      36 SER38     -0.5679
    559 N            17.3234      20.5849      63.4039 N.am     37 LYS39     -0.3479
    560 H            17.4830      21.3072      62.7121 H        37 LYS39      0.2747
    561 CA           16.0099      19.9362      63.4331 C.3      37 LYS39     -0.2400
    562 HA           15.8876      19.3867      64.3697 H        37 LYS39      0.1426
    563 CB           14.9092      20.9897      63.3380 C.3      37 LYS39     -0.0094
    564 HB2          15.0804      21.6222      62.4670 H        37 LYS39      0.0362
    565 HB3          13.9841      20.4384      63.1778 H        37 LYS39      0.0362
    566 CG           14.7394      21.8559      64.5953 C.3      37 LYS39      0.0187
    567 HG2          14.5180      21.2011      65.4395 H        37 LYS39      0.0103
    568 HG3          15.6631      22.3950      64.8083 H        37 LYS39      0.0103
    569 CD           13.5872      22.8647      64.4358 C.3      37 LYS39     -0.0479
    570 HD2          13.3206      23.2504      65.4213 H        37 LYS39      0.0621
    571 HD3          13.9347      23.6965      63.8226 H        37 LYS39      0.0621
    572 CE           12.3555      22.2334      63.7625 C.3      37 LYS39     -0.0143
    573 HE2          12.6485      21.8617      62.7761 H        37 LYS39      0.1135
    574 HE3          12.0274      21.3738      64.3573 H        37 LYS39      0.1135
    575 NZ           11.2428      23.1917      63.5840 N.4      37 LYS39     -0.3854
    576 HZ1          11.5442      23.9920      63.0414 H        37 LYS39      0.3400
    577 HZ2          10.4810      22.7446      63.0854 H        37 LYS39      0.3400
    578 HZ3          10.8979      23.5126      64.4790 H        37 LYS39      0.3400
    579 C            15.8046      18.9007      62.3261 C.2      37 LYS39      0.7341
    580 O            14.7751      18.2383      62.3398 O.2      37 LYS39     -0.5894
    581 N            16.7058      18.8028      61.3456 N.am     38 GLY40     -0.4157
    582 H            17.5725      19.3182      61.4208 H        38 GLY40      0.2719
    583 CA           16.5336      17.8751      60.2251 C.3      38 GLY40     -0.0252
    584 HA2          17.3782      17.9767      59.5458 H        38 GLY40      0.0698
    585 HA3          16.5168      16.8527      60.6073 H        38 GLY40      0.0698
    586 C            15.2421      18.1090      59.4311 C.2      38 GLY40      0.5973
    587 O            14.6520      17.1517      58.9465 O.2      38 GLY40     -0.5679
    588 N            14.7996      19.3663      59.2990 N.am     39 ASN41     -0.4157
    589 H            15.3424      20.1113      59.7085 H        39 ASN41      0.2719
    590 CA           13.4643      19.7075      58.7911 C.3      39 ASN41      0.0143
    591 HA           12.8258      18.8223      58.8784 H        39 ASN41      0.1048
    592 CB           12.8411      20.7949      59.6878 C.3      39 ASN41     -0.2041
    593 HB2          11.7689      20.8089      59.4884 H        39 ASN41      0.0797
    594 HB3          12.9755      20.5289      60.7339 H        39 ASN41      0.0797
    595 CG           13.3998      22.1863      59.4360 C.2      39 ASN41      0.7130
    596 OD1          14.5288      22.3586      59.0064 O.2      39 ASN41     -0.5931
    597 ND2          12.6367      23.2242      59.7054 N.am     39 ASN41     -0.9191
    598 HD21         12.9731      24.1260      59.3694 H        39 ASN41      0.4196
    599 HD22         11.6461      23.0676      59.7668 H        39 ASN41      0.4196
    600 C            13.4115      20.1221      57.3113 C.2      39 ASN41      0.5973
    601 O            12.4321      20.7442      56.9058 O.2      39 ASN41     -0.5679
    602 N            14.4470      19.8702      56.5013 N.am     40 LEU42     -0.4157
    603 H            15.2026      19.2922      56.8306 H        40 LEU42      0.2719
    604 CA           14.4763      20.4208      55.1402 C.3      40 LEU42     -0.0518
    605 HA           14.4079      21.5056      55.2275 H        40 LEU42      0.0922
    606 CB           15.7994      20.0863      54.4390 C.3      40 LEU42     -0.1102
    607 HB2          16.6283      20.4672      55.0306 H        40 LEU42      0.0457
    608 HB3          15.9008      19.0098      54.3897 H        40 LEU42      0.0457
    609 CG           15.9079      20.6445      53.0056 C.3      40 LEU42      0.3531
    610 HG           15.0812      20.2913      52.3905 H        40 LEU42     -0.0361
    611 CD1          15.9322      22.1736      53.0029 C.3      40 LEU42     -0.4121
    612 HD11         16.7220      22.5456      53.6542 H        40 LEU42      0.1000
    613 HD12         16.1049      22.5279      51.9880 H        40 LEU42      0.1000
    614 HD13         14.9690      22.5638      53.3306 H        40 LEU42      0.1000
    615 CD2          17.2110      20.1523      52.3812 C.3      40 LEU42     -0.4121
    616 HD21         17.1919      19.0665      52.2985 H        40 LEU42      0.1000
    617 HD22         17.3173      20.5692      51.3796 H        40 LEU42      0.1000
    618 HD23         18.0500      20.4558      53.0036 H        40 LEU42      0.1000
    619 C            13.2645      19.9817      54.3099 C.2      40 LEU42      0.5973
    620 O            12.6546      20.8286      53.6674 O.2      40 LEU42     -0.5679
    621 N            12.8838      18.7027      54.3579 N.am     41 ALA43     -0.4157
    622 H            13.4417      18.0413      54.8741 H        41 ALA43      0.2719
    623 CA           11.7080      18.2182      53.6332 C.3      41 ALA43      0.0337
    624 HA           11.7792      18.5617      52.6000 H        41 ALA43      0.0823
    625 CB           11.7170      16.6889      53.6227 C.3      41 ALA43     -0.1825
    626 HB1          11.7159      16.3069      54.6440 H        41 ALA43      0.0603
    627 HB2          10.8314      16.3213      53.1025 H        41 ALA43      0.0603
    628 HB3          12.6013      16.3436      53.0898 H        41 ALA43      0.0603
    629 C            10.3737      18.7544      54.1764 C.2      41 ALA43      0.5973
    630 O             9.3912      18.7284      53.4425 O.2      41 ALA43     -0.5679
    631 N            10.3292      19.2530      55.4156 N.am     42 ASP44     -0.5163
    632 H            11.1685      19.2784      55.9743 H        42 ASP44      0.2936
    633 CA            9.1195      19.8669      55.9695 C.3      42 ASP44      0.0381
    634 HA            8.2521      19.2662      55.6875 H        42 ASP44      0.0880
    635 CB            9.1844      19.9118      57.5031 C.3      42 ASP44     -0.0303
    636 HB2          10.0005      20.5664      57.8100 H        42 ASP44     -0.0122
    637 HB3           8.2587      20.3532      57.8760 H        42 ASP44     -0.0122
    638 CG            9.3534      18.5385      58.1542 C.2      42 ASP44      0.7994
    639 OD1           8.5949      17.6174      57.7857 O.co2    42 ASP44     -0.8014
    640 OD2          10.2295      18.4430      59.0453 O.co2    42 ASP44     -0.8014
    641 C             8.9053      21.2826      55.4250 C.2      42 ASP44      0.5366
    642 O             7.7740      21.6782      55.1581 O.2      42 ASP44     -0.5819
    643 N             9.9833      22.0578      55.2590 N.am     43 VAL45     -0.4157
    644 H            10.8893      21.6632      55.4803 H        43 VAL45      0.2719
    645 CA            9.9028      23.4569      54.7938 C.3      43 VAL45     -0.0875
    646 HA            8.9032      23.8382      55.0042 H        43 VAL45      0.0969
    647 CB           10.8893      24.3589      55.5483 C.3      43 VAL45      0.2985
    648 HB           10.7527      25.3829      55.2009 H        43 VAL45     -0.0297
    649 CG1          10.5954      24.3324      57.0536 C.3      43 VAL45     -0.3192
    650 HG11         10.8033      23.3431      57.4606 H        43 VAL45      0.0791
    651 HG12         11.2121      25.0745      57.5547 H        43 VAL45      0.0791
    652 HG13          9.5465      24.5786      57.2205 H        43 VAL45      0.0791
    653 CG2          12.3545      23.9691      55.3148 C.3      43 VAL45     -0.3192
    654 HG21         12.5951      24.0220      54.2539 H        43 VAL45      0.0791
    655 HG22         12.9945      24.6695      55.8356 H        43 VAL45      0.0791
    656 HG23         12.5504      22.9634      55.6765 H        43 VAL45      0.0791
    657 C            10.0882      23.6057      53.2857 C.2      43 VAL45      0.5973
    658 O             9.6075      24.5669      52.6904 O.2      43 VAL45     -0.5679
    659 N            10.7509      22.6447      52.6473 N.am     44 ALA46     -0.4157
    660 H            11.1550      21.8961      53.1982 H        44 ALA46      0.2719
    661 CA           10.9762      22.6282      51.2093 C.3      44 ALA46      0.0337
    662 HA           10.1844      23.1991      50.7231 H        44 ALA46      0.0823
    663 CB           12.2957      23.3451      50.9113 C.3      44 ALA46     -0.1825
    664 HB1          13.1223      22.8237      51.3958 H        44 ALA46      0.0603
    665 HB2          12.4623      23.3770      49.8382 H        44 ALA46      0.0603
    666 HB3          12.2408      24.3671      51.2824 H        44 ALA46      0.0603
    667 C            10.8964      21.1991      50.6481 C.2      44 ALA46      0.5973
    668 O            11.9054      20.6535      50.1808 O.2      44 ALA46     -0.5679
    669 N             9.6929      20.5900      50.6526 N.am     45 PRO47     -0.2548
    670 CD            8.4307      21.1301      51.1518 C.3      45 PRO47      0.0192
    671 HD2           8.1028      21.9469      50.5085 H        45 PRO47      0.0391
    672 HD3           8.5174      21.4737      52.1824 H        45 PRO47      0.0391
    673 CG            7.4171      19.9913      51.0968 C.3      45 PRO47      0.0189
    674 HG2           6.4297      20.3506      50.8056 H        45 PRO47      0.0213
    675 HG3           7.3611      19.5060      52.0710 H        45 PRO47      0.0213
    676 CB            7.9848      19.0167      50.0715 C.3      45 PRO47     -0.0070
    677 HB2           7.5690      19.2593      49.0921 H        45 PRO47      0.0253
    678 HB3           7.7493      17.9845      50.3336 H        45 PRO47      0.0253
    679 CA            9.4942      19.2664      50.0846 C.3      45 PRO47     -0.0266
    680 HA            9.9701      18.5377      50.7424 H        45 PRO47      0.0641
    681 C            10.0730      19.1659      48.6710 C.2      45 PRO47      0.5896
    682 O             9.8553      20.0289      47.8154 O.2      45 PRO47     -0.5748
    683 N            10.8157      18.0894      48.4216 N.am     46 GLY48     -0.4157
    684 H            11.0034      17.4544      49.1848 H        46 GLY48      0.2719
    685 CA           11.4251      17.8098      47.1237 C.3      46 GLY48     -0.0252
    686 HA2          11.6917      16.7538      47.0877 H        46 GLY48      0.0698
    687 HA3          10.6930      18.0035      46.3396 H        46 GLY48      0.0698
    688 C            12.6870      18.6129      46.7977 C.2      46 GLY48      0.5973
    689 O            13.2402      18.4016      45.7164 O.2      46 GLY48     -0.5679
    690 N            13.1428      19.5210      47.6710 N.am     47 LYS49     -0.3479
    691 H            12.6544      19.6523      48.5539 H        47 LYS49      0.2747
    692 CA           14.3979      20.2581      47.4811 C.3      47 LYS49     -0.2400
    693 HA           14.6356      20.2448      46.4235 H        47 LYS49      0.1426
    694 CB           14.2576      21.7256      47.9207 C.3      47 LYS49     -0.0094
    695 HB2          14.0854      21.7555      48.9976 H        47 LYS49      0.0362
    696 HB3          15.2023      22.2369      47.7281 H        47 LYS49      0.0362
    697 CG           13.1393      22.5117      47.2169 C.3      47 LYS49      0.0187
    698 HG2          12.1696      22.0940      47.4923 H        47 LYS49      0.0103
    699 HG3          13.1792      23.5418      47.5737 H        47 LYS49      0.0103
    700 CD           13.2751      22.5200      45.6895 C.3      47 LYS49     -0.0479
    701 HD2          14.2778      22.8489      45.4087 H        47 LYS49      0.0621
    702 HD3          13.1056      21.5078      45.3195 H        47 LYS49      0.0621
    703 CE           12.2363      23.4714      45.0898 C.3      47 LYS49     -0.0143
    704 HE2          11.2939      23.3347      45.6291 H        47 LYS49      0.1135
    705 HE3          12.5727      24.5008      45.2519 H        47 LYS49      0.1135
    706 NZ           12.0298      23.2081      43.6455 N.4      47 LYS49     -0.3854
    707 HZ1          11.7236      22.2584      43.4995 H        47 LYS49      0.3400
    708 HZ2          11.3576      23.8568      43.2582 H        47 LYS49      0.3400
    709 HZ3          12.9038      23.3537      43.1351 H        47 LYS49      0.3400
    710 C            15.5830      19.5859      48.1789 C.2      47 LYS49      0.7341
    711 O            15.4203      18.9339      49.2071 O.2      47 LYS49     -0.5894
    712 N            16.7735      19.8125      47.6335 N.am     48 SER50     -0.4157
    713 H            16.8030      20.3721      46.7882 H        48 SER50      0.2719
    714 CA           18.0544      19.3910      48.2085 C.3      48 SER50     -0.0249
    715 HA           17.8955      18.9719      49.2034 H        48 SER50      0.0843
    716 CB           18.7185      18.3160      47.3385 C.3      48 SER50      0.2117
    717 HB2          18.8487      18.7012      46.3259 H        48 SER50      0.0352
    718 HB3          19.7008      18.0800      47.7518 H        48 SER50      0.0352
    719 OG           17.9469      17.1302      47.2885 O.3      48 SER50     -0.6546
    720 HG           18.5181      16.4020      47.0300 H        48 SER50      0.4275
    721 C            18.9941      20.5882      48.3333 C.2      48 SER50      0.5973
    722 O            18.9171      21.5246      47.5397 O.2      48 SER50     -0.5679
    723 N            19.9153      20.5433      49.2950 N.am     49 ILE51     -0.4157
    724 H            19.9591      19.7349      49.8969 H        49 ILE51      0.2719
    725 CA           20.9660      21.5591      49.4159 C.3      49 ILE51     -0.0597
    726 HA           20.5124      22.5404      49.3178 H        49 ILE51      0.0869
    727 CB           21.6637      21.4850      50.7889 C.3      49 ILE51      0.1303
    728 HB           22.0728      20.4803      50.9000 H        49 ILE51      0.0187
    729 CG2          22.8490      22.4591      50.8751 C.3      49 ILE51     -0.3204
    730 HG21         22.5321      23.4682      50.6020 H        49 ILE51      0.0882
    731 HG22         23.2498      22.4633      51.8865 H        49 ILE51      0.0882
    732 HG23         23.6460      22.1436      50.2005 H        49 ILE51      0.0882
    733 CG1          20.7069      21.7099      51.9771 C.3      49 ILE51     -0.0430
    734 HG12         19.9685      20.9122      51.9745 H        49 ILE51      0.0236
    735 HG13         21.2746      21.6169      52.9028 H        49 ILE51      0.0236
    736 CD1          19.9746      23.0560      52.0035 C.3      49 ILE51     -0.0660
    737 HD11         19.3264      23.1523      51.1328 H        49 ILE51      0.0186
    738 HD12         19.3583      23.1082      52.9013 H        49 ILE51      0.0186
    739 HD13         20.6871      23.8798      52.0203 H        49 ILE51      0.0186
    740 C            21.9852      21.3797      48.2896 C.2      49 ILE51      0.5973
    741 O            22.4798      20.2729      48.0747 O.2      49 ILE51     -0.5679
    742 N            22.3463      22.4515      47.5920 N.am     50 GLY52     -0.4157
    743 H            21.8625      23.3343      47.7472 H        50 GLY52      0.2719
    744 CA           23.4524      22.4253      46.6432 C.3      50 GLY52     -0.0252
    745 HA2          24.3521      22.1226      47.1773 H        50 GLY52      0.0698
    746 HA3          23.2538      21.6992      45.8558 H        50 GLY52      0.0698
    747 C            23.7265      23.7726      45.9989 C.2      50 GLY52      0.5973
    748 O            22.8726      24.6518      45.9726 O.2      50 GLY52     -0.5679
    749 N            24.9421      23.9175      45.4734 N.am     51 GLY53     -0.4157
    750 H            25.5990      23.1472      45.5697 H        51 GLY53      0.2719
    751 CA           25.3965      25.1159      44.7715 C.3      51 GLY53     -0.0252
    752 HA2          25.8644      24.8206      43.8392 H        51 GLY53      0.0698
    753 HA3          24.5404      25.7465      44.5284 H        51 GLY53      0.0698
    754 C            26.3979      25.9726      45.5407 C.2      51 GLY53      0.5973
    755 O            26.9483      26.9101      44.9630 O.2      51 GLY53     -0.5679
    756 N            26.6784      25.6648      46.8061 N.am     52 ASP54     -0.5163
    757 H            26.2107      24.8753      47.2234 H        52 ASP54      0.2936
    758 CA           27.6336      26.4157      47.6211 C.3      52 ASP54      0.0381
    759 HA           27.4576      27.4806      47.4567 H        52 ASP54      0.0880
    760 CB           27.3925      26.1393      49.1064 C.3      52 ASP54     -0.0303
    761 HB2          27.4058      25.0621      49.2869 H        52 ASP54     -0.0122
    762 HB3          28.1953      26.5906      49.6922 H        52 ASP54     -0.0122
    763 CG           26.0667      26.7387      49.5669 C.2      52 ASP54      0.7994
    764 OD1          25.9476      27.9760      49.4975 O.co2    52 ASP54     -0.8014
    765 OD2          25.2142      25.9763      50.0730 O.co2    52 ASP54     -0.8014
    766 C            29.0856      26.1216      47.2393 C.2      52 ASP54      0.5366
    767 O            29.4277      25.0205      46.8119 O.2      52 ASP54     -0.5819
    768 N            29.9588      27.1115      47.4184 N.am     53 ILE55     -0.4157
    769 H            29.6270      27.9632      47.8418 H        53 ILE55      0.2719
    770 CA           31.4048      26.9389      47.2516 C.3      53 ILE55     -0.0597
    771 HA           31.6025      26.5006      46.2750 H        53 ILE55      0.0869
    772 CB           32.1211      28.3065      47.3237 C.3      53 ILE55      0.1303
    773 HB           31.8224      28.8052      48.2478 H        53 ILE55      0.0187
    774 CG2          33.6534      28.1440      47.3499 C.3      53 ILE55     -0.3204
    775 HG21         33.9910      27.6153      46.4560 H        53 ILE55      0.0882
    776 HG22         34.1454      29.1142      47.3982 H        53 ILE55      0.0882
    777 HG23         33.9663      27.5891      48.2335 H        53 ILE55      0.0882
    778 CG1          31.6770      29.1796      46.1274 C.3      53 ILE55     -0.0430
    779 HG12         31.9498      28.6837      45.1944 H        53 ILE55      0.0236
    780 HG13         30.5931      29.2889      46.1479 H        53 ILE55      0.0236
    781 CD1          32.2687      30.5925      46.1273 C.3      53 ILE55     -0.0660
    782 HD11         33.3359      30.5638      45.9084 H        53 ILE55      0.0186
    783 HD12         31.7797      31.1850      45.3537 H        53 ILE55      0.0186
    784 HD13         32.1024      31.0678      47.0947 H        53 ILE55      0.0186
    785 C            31.9250      25.9593      48.3083 C.2      53 ILE55      0.5973
    786 O            31.5983      26.0797      49.4902 O.2      53 ILE55     -0.5679
    787 N            32.7834      25.0347      47.8854 N.am     54 PHE56     -0.4157
    788 H            33.0025      25.0163      46.8944 H        54 PHE56      0.2719
    789 CA           33.5465      24.1377      48.7438 C.3      54 PHE56     -0.0024
    790 HA           33.1375      24.1646      49.7547 H        54 PHE56      0.0978
    791 CB           33.4156      22.7081      48.2164 C.3      54 PHE56     -0.0343
    792 HB2          32.3572      22.4455      48.1665 H        54 PHE56      0.0295
    793 HB3          33.8110      22.6579      47.2004 H        54 PHE56      0.0295
    794 CG           34.1236      21.6887      49.0829 C.ar     54 PHE56      0.0118
    795 CD1          33.4996      21.2210      50.2536 C.ar     54 PHE56     -0.1256
    796 HD1          32.5106      21.5729      50.5252 H        54 PHE56      0.1330
    797 CE1          34.1428      20.2665      51.0588 C.ar     54 PHE56     -0.1704
    798 HE1          33.6513      19.8959      51.9498 H        54 PHE56      0.1430
    799 CZ           35.4076      19.7739      50.6941 C.ar     54 PHE56     -0.1072
    800 HZ           35.8909      19.0227      51.3060 H        54 PHE56      0.1297
    801 CE2          36.0292      20.2340      49.5198 C.ar     54 PHE56     -0.1704
    802 HE2          36.9859      19.8254      49.2202 H        54 PHE56      0.1430
    803 CD2          35.3896      21.1940      48.7162 C.ar     54 PHE56     -0.1256
    804 HD2          35.8584      21.5363      47.8028 H        54 PHE56      0.1330
    805 C            35.0136      24.5756      48.7788 C.2      54 PHE56      0.5973
    806 O            35.6513      24.7173      47.7393 O.2      54 PHE56     -0.5679
    807 N            35.5684      24.7930      49.9738 N.am     55 SER57     -0.4157
    808 H            35.0050      24.6458      50.7946 H        55 SER57      0.2719
    809 CA           36.8830      25.4397      50.0889 C.3      55 SER57     -0.0249
    810 HA           36.9077      26.2541      49.3620 H        55 SER57      0.0843
    811 CB           37.0608      26.0783      51.4612 C.3      55 SER57      0.2117
    812 HB2          37.8958      26.7788      51.4031 H        55 SER57      0.0352
    813 HB3          36.1622      26.6346      51.7314 H        55 SER57      0.0352
    814 OG           37.3519      25.1140      52.4494 O.3      55 SER57     -0.6546
    815 HG           36.5461      24.6375      52.6744 H        55 SER57      0.4275
    816 C            38.0952      24.5602      49.7700 C.2      55 SER57      0.5973
    817 O            39.1584      25.1141      49.5162 O.2      55 SER57     -0.5679
    818 N            37.9816      23.2254      49.8114 N.am     56 ASN58     -0.4157
    819 H            37.0770      22.8200      49.9970 H        56 ASN58      0.2719
    820 CA           39.1029      22.3176      49.5252 C.3      56 ASN58      0.0143
    821 HA           38.7788      21.3160      49.8079 H        56 ASN58      0.1048
    822 CB           39.3750      22.3030      48.0112 C.3      56 ASN58     -0.2041
    823 HB2          38.4352      22.2213      47.4666 H        56 ASN58      0.0797
    824 HB3          39.8566      23.2381      47.7261 H        56 ASN58      0.0797
    825 CG           40.2521      21.1380      47.5853 C.2      56 ASN58      0.7130
    826 OD1          40.1797      20.0394      48.1178 O.2      56 ASN58     -0.5931
    827 ND2          41.0765      21.3336      46.5828 N.am     56 ASN58     -0.9191
    828 HD21         41.6641      20.5541      46.2973 H        56 ASN58      0.4196
    829 HD22         41.2085      22.2523      46.2101 H        56 ASN58      0.4196
    830 C            40.3671      22.5958      50.3673 C.2      56 ASN58      0.5973
    831 O            41.4916      22.4015      49.9113 O.2      56 ASN58     -0.5679
    832 N            40.1919      23.0452      51.6168 N.am     57 ARG59     -0.3479
    833 H            39.2478      23.2446      51.9105 H        57 ARG59      0.2747
    834 CA           41.3009      23.3916      52.5239 C.3      57 ARG59     -0.2637
    835 HA           41.9456      24.1258      52.0346 H        57 ARG59      0.1560
    836 CB           40.7308      24.0003      53.8131 C.3      57 ARG59     -0.0007
    837 HB2          39.9228      23.3612      54.1746 H        57 ARG59      0.0327
    838 HB3          41.5098      24.0268      54.5781 H        57 ARG59      0.0327
    839 CG           40.2242      25.4342      53.5960 C.3      57 ARG59      0.0390
    840 HG2          41.0805      26.1058      53.5171 H        57 ARG59      0.0285
    841 HG3          39.6918      25.5002      52.6547 H        57 ARG59      0.0285
    842 CD           39.3486      25.8782      54.7780 C.3      57 ARG59      0.0486
    843 HD2          38.7223      25.0368      55.0824 H        57 ARG59      0.0687
    844 HD3          40.0037      26.1417      55.6116 H        57 ARG59      0.0687
    845 NE           38.4586      27.0070      54.4424 N.pl3    57 ARG59     -0.5295
    846 HE           38.3700      27.2197      53.4631 H        57 ARG59      0.3456
    847 CZ           37.7157      27.6881      55.2958 C.cat    57 ARG59      0.8076
    848 NH1          37.7355      27.4282      56.5733 N.pl3    57 ARG59     -0.8627
    849 HH11         38.3402      26.6964      56.9030 H        57 ARG59      0.4478
    850 HH12         37.1714      27.9459      57.2205 H        57 ARG59      0.4478
    851 NH2          36.9336      28.6498      54.8870 N.pl3    57 ARG59     -0.8627
    852 HH21         36.9712      28.9548      53.9308 H        57 ARG59      0.4478
    853 HH22         36.3751      29.1574      55.5482 H        57 ARG59      0.4478
    854 C            42.2250      22.2151      52.8487 C.2      57 ARG59      0.7341
    855 O            43.4036      22.4390      53.0778 O.2      57 ARG59     -0.5894
    856 N            41.7148      20.9832      52.8509 N.am     58 GLU60     -0.5163
    857 H            40.7306      20.8696      52.6870 H        58 GLU60      0.2936
    858 CA           42.5322      19.7794      53.0812 C.3      58 GLU60      0.0397
    859 HA           43.2985      19.9986      53.8276 H        58 GLU60      0.1105
    860 CB           41.6528      18.6461      53.6300 C.3      58 GLU60      0.0560
    861 HB2          40.8293      18.4694      52.9354 H        58 GLU60     -0.0173
    862 HB3          42.2496      17.7354      53.6875 H        58 GLU60     -0.0173
    863 CG           41.0901      18.9192      55.0310 C.3      58 GLU60      0.0136
    864 HG2          41.9143      19.1088      55.7223 H        58 GLU60     -0.0425
    865 HG3          40.4500      19.8047      55.0056 H        58 GLU60     -0.0425
    866 CD           40.2802      17.7016      55.4916 C.2      58 GLU60      0.8054
    867 OE1          39.1322      17.5502      55.0173 O.co2    58 GLU60     -0.8188
    868 OE2          40.8318      16.8193      56.1796 O.co2    58 GLU60     -0.8188
    869 C            43.2828      19.2957      51.8266 C.2      58 GLU60      0.5366
    870 O            44.0300      18.3265      51.8996 O.2      58 GLU60     -0.5819
    871 N            43.0699      19.9160      50.6591 N.am     59 GLY61     -0.4157
    872 H            42.4879      20.7446      50.6398 H        59 GLY61      0.2719
    873 CA           43.7882      19.5730      49.4271 C.3      59 GLY61     -0.0252
    874 HA2          43.5996      20.3508      48.6881 H        59 GLY61      0.0698
    875 HA3          44.8584      19.5562      49.6355 H        59 GLY61      0.0698
    876 C            43.4159      18.2277      48.7947 C.2      59 GLY61      0.5973
    877 O            44.1285      17.7507      47.9171 O.2      59 GLY61     -0.5679
    878 N            42.3148      17.5939      49.2148 N.am     60 LYS62     -0.3479
    879 H            41.7902      18.0237      49.9582 H        60 LYS62      0.2747
    880 CA           41.9149      16.2646      48.7180 C.3      60 LYS62     -0.2400
    881 HA           42.7881      15.6094      48.7415 H        60 LYS62      0.1426
    882 CB           40.8324      15.6650      49.6259 C.3      60 LYS62     -0.0094
    883 HB2          39.9549      16.3119      49.5918 H        60 LYS62      0.0362
    884 HB3          40.5575      14.6818      49.2416 H        60 LYS62      0.0362
    885 CG           41.2935      15.5103      51.0841 C.3      60 LYS62      0.0187
    886 HG2          42.1591      14.8478      51.1273 H        60 LYS62      0.0103
    887 HG3          41.5779      16.4853      51.4794 H        60 LYS62      0.0103
    888 CD           40.1684      14.9411      51.9564 C.3      60 LYS62     -0.0479
    889 HD2          39.2699      15.5427      51.8135 H        60 LYS62      0.0621
    890 HD3          39.9558      13.9109      51.6678 H        60 LYS62      0.0621
    891 CE           40.5614      15.0067      53.4333 C.3      60 LYS62     -0.0143
    892 HE2          41.3632      14.2916      53.6329 H        60 LYS62      0.1135
    893 HE3          40.9474      16.0070      53.6449 H        60 LYS62      0.1135
    894 NZ           39.4109      14.7575      54.3298 N.4      60 LYS62     -0.3854
    895 HZ1          39.0939      13.8005      54.2907 H        60 LYS62      0.3400
    896 HZ2          39.6672      15.0533      55.2721 H        60 LYS62      0.3400
    897 HZ3          38.6453      15.3837      54.0914 H        60 LYS62      0.3400
    898 C            41.4483      16.2787      47.2565 C.2      60 LYS62      0.7341
    899 O            41.5134      15.2478      46.5919 O.2      60 LYS62     -0.5894
    900 N            40.9638      17.4203      46.7535 N.am     61 LEU63     -0.4157
    901 H            40.9406      18.2267      47.3644 H        61 LEU63      0.2719
    902 CA           40.5869      17.6098      45.3466 C.3      61 LEU63     -0.0518
    903 HA           40.4446      16.6289      44.8946 H        61 LEU63      0.0922
    904 CB           39.2653      18.3901      45.2356 C.3      61 LEU63     -0.1102
    905 HB2          39.4146      19.3669      45.6858 H        61 LEU63      0.0457
    906 HB3          39.0451      18.5660      44.1837 H        61 LEU63      0.0457
    907 CG           38.0342      17.7378      45.8789 C.3      61 LEU63      0.3531
    908 HG           38.2754      17.3947      46.8849 H        61 LEU63     -0.0361
    909 CD1          36.9172      18.7744      45.9821 C.3      61 LEU63     -0.4121
    910 HD11         36.5623      19.0499      44.9901 H        61 LEU63      0.1000
    911 HD12         36.1010      18.3510      46.5622 H        61 LEU63      0.1000
    912 HD13         37.2770      19.6614      46.5014 H        61 LEU63      0.1000
    913 CD2          37.5285      16.5595      45.0433 C.3      61 LEU63     -0.4121
    914 HD21         38.2902      15.7813      45.0016 H        61 LEU63      0.1000
    915 HD22         36.6389      16.1446      45.5168 H        61 LEU63      0.1000
    916 HD23         37.2788      16.8855      44.0330 H        61 LEU63      0.1000
    917 C            41.6832      18.3606      44.5638 C.2      61 LEU63      0.5973
    918 O            42.3479      19.2390      45.1213 O.2      61 LEU63     -0.5679
    919 N            41.8319      18.1138      43.2490 N.am     62 PRO64     -0.2548
    920 CD           41.1225      17.1040      42.4736 C.3      62 PRO64      0.0192
    921 HD2          40.0406      17.1960      42.5809 H        62 PRO64      0.0391
    922 HD3          41.4473      16.1111      42.7902 H        62 PRO64      0.0391
    923 CG           41.5273      17.3347      41.0216 C.3      62 PRO64      0.0189
    924 HG2          40.8018      17.9899      40.5398 H        62 PRO64      0.0213
    925 HG3          41.6104      16.3967      40.4738 H        62 PRO64      0.0213
    926 CB           42.8745      18.0487      41.1095 C.3      62 PRO64     -0.0070
    927 HB2          43.0339      18.7152      40.2612 H        62 PRO64      0.0253
    928 HB3          43.6696      17.3023      41.1482 H        62 PRO64      0.0253
    929 CA           42.8367      18.8009      42.4407 C.3      62 PRO64     -0.0266
    930 HA           43.8084      18.6852      42.9249 H        62 PRO64      0.0641
    931 C            42.5646      20.3065      42.2626 C.2      62 PRO64      0.5896
    932 O            41.4920      20.7314      41.8163 O.2      62 PRO64     -0.5748
    933 N            43.5791      21.1308      42.5321 N.am     63 GLY65     -0.4157
    934 H            44.4397      20.7270      42.8765 H        63 GLY65      0.2719
    935 CA           43.5123      22.5929      42.4168 C.3      63 GLY65     -0.0252
    936 HA2          42.4775      22.9245      42.5076 H        63 GLY65      0.0698
    937 HA3          44.0681      23.0345      43.2445 H        63 GLY65      0.0698
    938 C            44.0942      23.1469      41.1136 C.2      63 GLY65      0.5973
    939 O            44.8460      22.4700      40.4153 O.2      63 GLY65     -0.5679
    940 N            43.7347      24.3897      40.7748 N.am     64 LYS66     -0.3479
    941 H            43.1033      24.8986      41.3816 H        64 LYS66      0.2747
    942 CA           44.2711      25.1192      39.6159 C.3      64 LYS66     -0.2400
    943 HA           45.3524      24.9731      39.5702 H        64 LYS66      0.1426
    944 CB           43.6207      24.5589      38.3366 C.3      64 LYS66     -0.0094
    945 HB2          43.8645      23.4997      38.2455 H        64 LYS66      0.0362
    946 HB3          42.5385      24.6471      38.4215 H        64 LYS66      0.0362
    947 CG           44.0765      25.2687      37.0565 C.3      64 LYS66      0.0187
    948 HG2          43.8262      26.3248      37.0973 H        64 LYS66      0.0103
    949 HG3          45.1576      25.1597      36.9550 H        64 LYS66      0.0103
    950 CD           43.3821      24.6737      35.8308 C.3      64 LYS66     -0.0479
    951 HD2          43.5697      23.5986      35.8093 H        64 LYS66      0.0621
    952 HD3          42.3050      24.8487      35.8895 H        64 LYS66      0.0621
    953 CE           43.9523      25.3212      34.5655 C.3      64 LYS66     -0.0143
    954 HE2          43.5887      26.3530      34.5052 H        64 LYS66      0.1135
    955 HE3          45.0430      25.3539      34.6505 H        64 LYS66      0.1135
    956 NZ           43.5711      24.5578      33.3516 N.4      64 LYS66     -0.3854
    957 HZ1          42.5607      24.5342      33.2553 H        64 LYS66      0.3400
    958 HZ2          43.9546      24.9937      32.5209 H        64 LYS66      0.3400
    959 HZ3          43.9069      23.6061      33.4007 H        64 LYS66      0.3400
    960 C            43.9859      26.6126      39.7572 C.2      64 LYS66      0.7341
    961 O            42.9302      26.9732      40.2727 O.2      64 LYS66     -0.5894
    962 N            44.8690      27.4752      39.2485 N.am     65 SER67     -0.4157
    963 H            45.7518      27.1467      38.8907 H        65 SER67      0.2719
    964 CA           44.5984      28.9185      39.1768 C.3      65 SER67     -0.0249
    965 HA           44.6045      29.3306      40.1866 H        65 SER67      0.0843
    966 CB           45.6614      29.6523      38.3489 C.3      65 SER67      0.2117
    967 HB2          45.6629      29.2712      37.3261 H        65 SER67      0.0352
    968 HB3          45.4254      30.7177      38.3281 H        65 SER67      0.0352
    969 OG           46.9409      29.4726      38.9188 O.3      65 SER67     -0.6546
    970 HG           47.5533      30.1140      38.5414 H        65 SER67      0.4275
    971 C            43.2333      29.1752      38.5337 C.2      65 SER67      0.5973
    972 O            42.9745      28.6949      37.4309 O.2      65 SER67     -0.5679
    973 N            42.3687      29.9192      39.2266 N.am     66 GLY68     -0.4157
    974 H            42.6423      30.2450      40.1423 H        66 GLY68      0.2719
    975 CA           41.0372      30.3047      38.7478 C.3      66 GLY68     -0.0252
    976 HA2          40.7000      31.1752      39.3112 H        66 GLY68      0.0698
    977 HA3          41.1058      30.5918      37.6976 H        66 GLY68      0.0698
    978 C            39.9510      29.2292      38.8660 C.2      66 GLY68      0.5973
    979 O            38.7938      29.5111      38.5587 O.2      66 GLY68     -0.5679
    980 N            40.2815      28.0100      39.3166 N.am     67 ARG69     -0.3479
    981 H            41.2402      27.8428      39.6032 H        67 ARG69      0.2747
    982 CA           39.3038      26.9354      39.5298 C.3      67 ARG69     -0.2637
    983 HA           38.5623      26.9902      38.7343 H        67 ARG69      0.1560
    984 CB           39.9822      25.5626      39.4422 C.3      67 ARG69     -0.0007
    985 HB2          40.4026      25.4474      38.4431 H        67 ARG69      0.0327
    986 HB3          40.7839      25.5075      40.1790 H        67 ARG69      0.0327
    987 CG           38.9891      24.4187      39.7089 C.3      67 ARG69      0.0390
    988 HG2          38.5603      24.5226      40.7059 H        67 ARG69      0.0285
    989 HG3          38.1816      24.4600      38.9766 H        67 ARG69      0.0285
    990 CD           39.6666      23.0501      39.6602 C.3      67 ARG69      0.0486
    991 HD2          40.5674      23.0788      40.2757 H        67 ARG69      0.0687
    992 HD3          38.9835      22.3122      40.0872 H        67 ARG69      0.0687
    993 NE           39.9834      22.6503      38.2819 N.pl3    67 ARG69     -0.5295
    994 HE           39.3451      22.9538      37.5411 H        67 ARG69      0.3456
    995 CZ           40.8995      21.7813      37.9185 C.cat    67 ARG69      0.8076
    996 NH1          41.6206      21.1245      38.7876 N.pl3    67 ARG69     -0.8627
    997 HH11         41.4192      21.2239      39.7755 H        67 ARG69      0.4478
    998 HH12         42.3799      20.5480      38.4865 H        67 ARG69      0.4478
    999 NH2          41.1413      21.5642      36.6612 N.pl3    67 ARG69     -0.8627
   1000 HH21         40.5155      22.0267      35.9878 H        67 ARG69      0.4478
   1001 HH22         41.6958      20.7922      36.3613 H        67 ARG69      0.4478
   1002 C            38.5788      27.1033      40.8612 C.2      67 ARG69      0.7341
   1003 O            39.2043      27.1470      41.9152 O.2      67 ARG69     -0.5894
   1004 N            37.2528      27.0901      40.7953 N.am     68 THR70     -0.4157
   1005 H            36.8348      26.9957      39.8758 H        68 THR70      0.2719
   1006 CA           36.3540      27.0458      41.9551 C.3      68 THR70     -0.0389
   1007 HA           36.9102      27.2478      42.8715 H        68 THR70      0.1007
   1008 CB           35.2649      28.1151      41.8088 C.3      68 THR70      0.3654
   1009 HB           34.7345      27.9642      40.8680 H        68 THR70      0.0043
   1010 CG2          34.2488      28.1126      42.9492 C.3      68 THR70     -0.2438
   1011 HG21         34.7658      28.1732      43.9073 H        68 THR70      0.0642
   1012 HG22         33.5883      28.9731      42.8473 H        68 THR70      0.0642
   1013 HG23         33.6447      27.2065      42.9184 H        68 THR70      0.0642
   1014 OG1          35.8629      29.3875      41.7911 O.3      68 THR70     -0.6761
   1015 HG1          36.4715      29.4180      41.0460 H        68 THR70      0.4102
   1016 C            35.7175      25.6652      42.0527 C.2      68 THR70      0.5973
   1017 O            35.3287      25.1094      41.0292 O.2      68 THR70     -0.5679
   1018 N            35.5902      25.1270      43.2646 N.am     69 TRP71     -0.4157
   1019 H            35.9068      25.6578      44.0622 H        69 TRP71      0.2719
   1020 CA           34.8141      23.9220      43.5596 C.3      69 TRP71     -0.0275
   1021 HA           34.5879      23.3828      42.6383 H        69 TRP71      0.1123
   1022 CB           35.6279      22.9963      44.4695 C.3      69 TRP71     -0.0050
   1023 HB2          36.0100      23.5618      45.3205 H        69 TRP71      0.0339
   1024 HB3          34.9628      22.2257      44.8636 H        69 TRP71      0.0339
   1025 CG           36.7607      22.2994      43.7892 C.2      69 TRP71     -0.1415
   1026 CD1          38.0654      22.6640      43.8013 C.2      69 TRP71     -0.1638
   1027 HD1          38.4610      23.5221      44.3317 H        69 TRP71      0.2062
   1028 NE1          38.8029      21.7603      43.0593 N.pl3    69 TRP71     -0.3418
   1029 HE1          39.8112      21.7777      42.9639 H        69 TRP71      0.3412
   1030 CE2          37.9970      20.7899      42.5111 C.ar     69 TRP71      0.1380
   1031 CZ2          38.2646      19.6877      41.6949 C.ar     69 TRP71     -0.2601
   1032 HZ2          39.2723      19.4802      41.3795 H        69 TRP71      0.1572
   1033 CH2          37.2020      18.8582      41.3071 C.ar     69 TRP71     -0.1134
   1034 HH2          37.3853      18.0058      40.6708 H        69 TRP71      0.1417
   1035 CZ3          35.8920      19.1395      41.7358 C.ar     69 TRP71     -0.1972
   1036 HZ3          35.0735      18.5039      41.4203 H        69 TRP71      0.1447
   1037 CE3          35.6343      20.2520      42.5571 C.ar     69 TRP71     -0.2387
   1038 HE3          34.6260      20.4595      42.8861 H        69 TRP71      0.1700
   1039 CD2          36.6827      21.1058      42.9605 C.ar     69 TRP71      0.1243
   1040 C            33.4949      24.2978      44.2304 C.2      69 TRP71      0.5973
   1041 O            33.4651      25.1678      45.1030 O.2      69 TRP71     -0.5679
   1042 N            32.4167      23.6144      43.8582 N.am     70 ARG72     -0.3479
   1043 H            32.5094      22.9363      43.1030 H        70 ARG72      0.2747
   1044 CA           31.1125      23.6811      44.5181 C.3      70 ARG72     -0.2637
   1045 HA           31.2151      24.2035      45.4676 H        70 ARG72      0.1560
   1046 CB           30.1103      24.4366      43.6302 C.3      70 ARG72     -0.0007
   1047 HB2          30.1270      23.9942      42.6336 H        70 ARG72      0.0327
   1048 HB3          29.1046      24.3270      44.0410 H        70 ARG72      0.0327
   1049 CG           30.4324      25.9342      43.5321 C.3      70 ARG72      0.0390
   1050 HG2          30.3288      26.3926      44.5130 H        70 ARG72      0.0285
   1051 HG3          31.4533      26.0687      43.1757 H        70 ARG72      0.0285
   1052 CD           29.4758      26.6258      42.5593 C.3      70 ARG72      0.0486
   1053 HD2          29.5319      26.1165      41.5948 H        70 ARG72      0.0687
   1054 HD3          28.4514      26.5232      42.9226 H        70 ARG72      0.0687
   1055 NE           29.8231      28.0473      42.3713 N.pl3    70 ARG72     -0.5295
   1056 HE           30.4373      28.2499      41.6025 H        70 ARG72      0.3456
   1057 CZ           29.3974      29.0798      43.0765 C.cat    70 ARG72      0.8076
   1058 NH1          28.5756      28.9666      44.0817 N.pl3    70 ARG72     -0.8627
   1059 HH11         28.1324      28.0682      44.2792 H        70 ARG72      0.4478
   1060 HH12         28.2234      29.7638      44.5713 H        70 ARG72      0.4478
   1061 NH2          29.8031      30.2790      42.7645 N.pl3    70 ARG72     -0.8627
   1062 HH21         30.4223      30.4246      41.9903 H        70 ARG72      0.4478
   1063 HH22         29.4770      31.0628      43.2975 H        70 ARG72      0.4478
   1064 C            30.6261      22.2765      44.8523 C.2      70 ARG72      0.7341
   1065 O            31.1221      21.2965      44.2986 O.2      70 ARG72     -0.5894
   1066 N            29.6537      22.1903      45.7459 N.am     71 GLU73     -0.5163
   1067 H            29.2974      23.0496      46.1565 H        71 GLU73      0.2936
   1068 CA           29.0805      20.9209      46.1942 C.3      71 GLU73      0.0397
   1069 HA           29.4939      20.1131      45.5954 H        71 GLU73      0.1105
   1070 CB           29.4809      20.6368      47.6513 C.3      71 GLU73      0.0560
   1071 HB2          29.0186      19.6928      47.9406 H        71 GLU73     -0.0173
   1072 HB3          30.5612      20.5034      47.7108 H        71 GLU73     -0.0173
   1073 CG           29.0756      21.7451      48.6396 C.3      71 GLU73      0.0136
   1074 HG2          29.7587      22.5901      48.5274 H        71 GLU73     -0.0425
   1075 HG3          28.0697      22.0957      48.4032 H        71 GLU73     -0.0425
   1076 CD           29.0732      21.2634      50.0966 C.2      71 GLU73      0.8054
   1077 OE1          28.5172      20.1766      50.3777 O.co2    71 GLU73     -0.8188
   1078 OE2          29.5790      21.9917      50.9815 O.co2    71 GLU73     -0.8188
   1079 C            27.5614      20.8805      46.0038 C.2      71 GLU73      0.5366
   1080 O            26.8973      21.9184      45.9425 O.2      71 GLU73     -0.5819
   1081 N            27.0021      19.6758      45.9452 N.am     72 ALA74     -0.4157
   1082 H            27.6093      18.8627      45.9174 H        72 ALA74      0.2719
   1083 CA           25.5647      19.4499      46.0271 C.3      72 ALA74      0.0337
   1084 HA           25.1293      20.2252      46.6538 H        72 ALA74      0.0823
   1085 CB           24.9496      19.5539      44.6268 C.3      72 ALA74     -0.1825
   1086 HB1          25.3781      18.8149      43.9581 H        72 ALA74      0.0603
   1087 HB2          23.8750      19.3925      44.6870 H        72 ALA74      0.0603
   1088 HB3          25.1310      20.5462      44.2177 H        72 ALA74      0.0603
   1089 C            25.2544      18.1162      46.7090 C.2      72 ALA74      0.5973
   1090 O            25.9912      17.1432      46.5367 O.2      72 ALA74     -0.5679
   1091 N            24.1766      18.0633      47.4895 N.am     73 ASP75     -0.5163
   1092 H            23.6429      18.9092      47.6685 H        73 ASP75      0.2936
   1093 CA           23.7193      16.8296      48.1268 C.3      73 ASP75      0.0381
   1094 HA           24.5753      16.3508      48.6000 H        73 ASP75      0.0880
   1095 CB           22.6801      17.0990      49.2228 C.3      73 ASP75     -0.0303
   1096 HB2          21.8541      17.6735      48.8004 H        73 ASP75     -0.0122
   1097 HB3          22.2777      16.1390      49.5521 H        73 ASP75     -0.0122
   1098 CG           23.2104      17.8250      50.4605 C.2      73 ASP75      0.7994
   1099 OD1          24.3411      18.3562      50.4764 O.co2    73 ASP75     -0.8014
   1100 OD2          22.4890      17.8403      51.4804 O.co2    73 ASP75     -0.8014
   1101 C            23.1457      15.8424      47.1069 C.2      73 ASP75      0.5366
   1102 O            22.4090      16.2136      46.1900 O.2      73 ASP75     -0.5819
   1103 N            23.4548      14.5630      47.2955 N.am     74 ILE76     -0.4157
   1104 H            24.0219      14.3125      48.1021 H        74 ILE76      0.2719
   1105 CA           22.9832      13.4696      46.4394 C.3      74 ILE76     -0.0597
   1106 HA           22.3052      13.8551      45.6799 H        74 ILE76      0.0869
   1107 CB           24.1877      12.8218      45.7269 C.3      74 ILE76      0.1303
   1108 HB           24.9177      12.5444      46.4891 H        74 ILE76      0.0187
   1109 CG2          23.8156      11.5406      44.9710 C.3      74 ILE76     -0.3204
   1110 HG21         22.9641      11.7075      44.3186 H        74 ILE76      0.0882
   1111 HG22         24.6571      11.2111      44.3717 H        74 ILE76      0.0882
   1112 HG23         23.5867      10.7528      45.6827 H        74 ILE76      0.0882
   1113 CG1          24.8890      13.7990      44.7610 C.3      74 ILE76     -0.0430
   1114 HG12         25.2272      14.6771      45.3108 H        74 ILE76      0.0236
   1115 HG13         25.7751      13.3041      44.3718 H        74 ILE76      0.0236
   1116 CD1          24.0429      14.2656      43.5692 C.3      74 ILE76     -0.0660
   1117 HD11         23.1572      14.7954      43.9113 H        74 ILE76      0.0186
   1118 HD12         24.6295      14.9422      42.9523 H        74 ILE76      0.0186
   1119 HD13         23.7450      13.4188      42.9538 H        74 ILE76      0.0186
   1120 C            22.1672      12.4917      47.2788 C.2      74 ILE76      0.5973
   1121 O            22.4064      12.3599      48.4729 O.2      74 ILE76     -0.5679
   1122 N            21.1805      11.8290      46.6746 N.am     75 ASN77     -0.4157
   1123 H            21.0627      11.9677      45.6749 H        75 ASN77      0.2719
   1124 CA           20.3046      10.8436      47.3193 C.3      75 ASN77      0.0143
   1125 HA           19.5859      10.5253      46.5629 H        75 ASN77      0.1048
   1126 CB           21.1117       9.5917      47.7237 C.3      75 ASN77     -0.2041
   1127 HB2          21.8473       9.8533      48.4828 H        75 ASN77      0.0797
   1128 HB3          20.4398       8.8571      48.1655 H        75 ASN77      0.0797
   1129 CG           21.8126       8.8946      46.5790 C.2      75 ASN77      0.7130
   1130 OD1          21.2983       8.7775      45.4754 O.2      75 ASN77     -0.5931
   1131 ND2          23.0050       8.3893      46.8096 N.am     75 ASN77     -0.9191
   1132 HD21         23.4418       7.8674      46.0830 H        75 ASN77      0.4196
   1133 HD22         23.4581       8.4978      47.7284 H        75 ASN77      0.4196
   1134 C            19.4450      11.3718      48.4834 C.2      75 ASN77      0.5973
   1135 O            18.9052      10.5766      49.2503 O.2      75 ASN77     -0.5679
   1136 N            19.3179      12.6886      48.6690 N.am     76 TYR78     -0.4157
   1137 H            19.8240      13.3196      48.0710 H        76 TYR78      0.2719
   1138 CA           18.4926      13.2249      49.7527 C.3      76 TYR78     -0.0014
   1139 HA           18.6811      12.6312      50.6485 H        76 TYR78      0.0876
   1140 CB           18.8833      14.6708      50.0723 C.3      76 TYR78     -0.0152
   1141 HB2          19.9368      14.7034      50.3546 H        76 TYR78      0.0295
   1142 HB3          18.7550      15.2849      49.1811 H        76 TYR78      0.0295
   1143 CG           18.0518      15.2454      51.2031 C.ar     76 TYR78     -0.0011
   1144 CD1          18.3333      14.8607      52.5259 C.ar     76 TYR78     -0.1906
   1145 HD1          19.1525      14.1868      52.7311 H        76 TYR78      0.1699
   1146 CE1          17.5293      15.3200      53.5824 C.ar     76 TYR78     -0.2341
   1147 HE1          17.7299      14.9826      54.5874 H        76 TYR78      0.1656
   1148 CZ           16.4348      16.1703      53.3235 C.ar     76 TYR78      0.3226
   1149 OH           15.6576      16.5946      54.3549 O.3      76 TYR78     -0.5579
   1150 HH           16.0428      16.3260      55.2083 H        76 TYR78      0.3992
   1151 CE2          16.1442      16.5487      51.9960 C.ar     76 TYR78     -0.2341
   1152 HE2          15.2961      17.1892      51.7945 H        76 TYR78      0.1656
   1153 CD2          16.9516      16.0860      50.9376 C.ar     76 TYR78     -0.1906
   1154 HD2          16.7084      16.3720      49.9199 H        76 TYR78      0.1699
   1155 C            16.9966      13.1274      49.4285 C.2      76 TYR78      0.5973
   1156 O            16.5798      13.4954      48.3254 O.2      76 TYR78     -0.5679
   1157 N            16.1961      12.6990      50.4077 N.am     77 THR79     -0.4157
   1158 H            16.6107      12.3966      51.2759 H        77 THR79      0.2719
   1159 CA           14.7302      12.6917      50.3144 C.3      77 THR79     -0.0389
   1160 HA           14.4287      13.2646      49.4380 H        77 THR79      0.1007
   1161 CB           14.1692      11.2744      50.1337 C.3      77 THR79      0.3654
   1162 HB           13.0800      11.3296      50.1348 H        77 THR79      0.0043
   1163 CG2          14.6198      10.6451      48.8170 C.3      77 THR79     -0.2438
   1164 HG21         15.6996      10.4896      48.8230 H        77 THR79      0.0642
   1165 HG22         14.1208       9.6862      48.6786 H        77 THR79      0.0642
   1166 HG23         14.3577      11.3032      47.9885 H        77 THR79      0.0642
   1167 OG1          14.5869      10.4306      51.1812 O.3      77 THR79     -0.6761
   1168 HG1          14.1249       9.5947      51.0878 H        77 THR79      0.4102
   1169 C            14.0833      13.3959      51.4998 C.2      77 THR79      0.5973
   1170 O            13.2801      14.3000      51.2812 O.2      77 THR79     -0.5679
   1171 N            14.4245      13.0312      52.7375 N.am     78 SER80     -0.4157
   1172 H            15.0536      12.2514      52.8667 H        78 SER80      0.2719
   1173 CA           13.9082      13.6841      53.9422 C.3      78 SER80     -0.0249
   1174 HA           13.8841      14.7544      53.7585 H        78 SER80      0.0843
   1175 CB           12.4740      13.2219      54.2369 C.3      78 SER80      0.2117
   1176 HB2          12.0679      13.8106      55.0608 H        78 SER80      0.0352
   1177 HB3          11.8511      13.3954      53.3583 H        78 SER80      0.0352
   1178 OG           12.4227      11.8526      54.5823 O.3      78 SER80     -0.6546
   1179 HG           11.5048      11.6151      54.7445 H        78 SER80      0.4275
   1180 C            14.8025      13.4586      55.1604 C.2      78 SER80      0.5973
   1181 O            15.7272      12.6448      55.1365 O.2      78 SER80     -0.5679
   1182 N            14.5270      14.2148      56.2261 N.am     79 GLY81     -0.4157
   1183 H            13.7523      14.8569      56.1684 H        79 GLY81      0.2719
   1184 CA           15.2475      14.1512      57.4946 C.3      79 GLY81     -0.0252
   1185 HA2          14.6137      14.5459      58.2892 H        79 GLY81      0.0698
   1186 HA3          15.4659      13.1078      57.7256 H        79 GLY81      0.0698
   1187 C            16.5552      14.9411      57.4898 C.2      79 GLY81      0.5973
   1188 O            16.7208      15.9155      56.7467 O.2      79 GLY81     -0.5679
   1189 N            17.5044      14.5189      58.3253 N.am     80 PHE82     -0.4157
   1190 H            17.3327      13.6882      58.8673 H        80 PHE82      0.2719
   1191 CA           18.8543      15.0782      58.3154 C.3      80 PHE82     -0.0024
   1192 HA           18.7739      16.1596      58.4234 H        80 PHE82      0.0978
   1193 CB           19.6820      14.5408      59.4866 C.3      80 PHE82     -0.0343
   1194 HB2          19.6654      13.4495      59.4728 H        80 PHE82      0.0295
   1195 HB3          20.7203      14.8516      59.3627 H        80 PHE82      0.0295
   1196 CG           19.1936      15.0430      60.8259 C.ar     80 PHE82      0.0118
   1197 CD1          19.6506      16.2778      61.3231 C.ar     80 PHE82     -0.1256
   1198 HD1          20.3718      16.8614      60.7704 H        80 PHE82      0.1330
   1199 CE1          19.1715      16.7595      62.5516 C.ar     80 PHE82     -0.1704
   1200 HE1          19.5294      17.7020      62.9385 H        80 PHE82      0.1430
   1201 CZ           18.2255      16.0183      63.2781 C.ar     80 PHE82     -0.1072
   1202 HZ           17.8547      16.3940      64.2230 H        80 PHE82      0.1297
   1203 CE2          17.7739      14.7827      62.7864 C.ar     80 PHE82     -0.1704
   1204 HE2          17.0489      14.2110      63.3500 H        80 PHE82      0.1430
   1205 CD2          18.2543      14.2969      61.5597 C.ar     80 PHE82     -0.1256
   1206 HD2          17.8991      13.3473      61.1877 H        80 PHE82      0.1330
   1207 C            19.5532      14.7957      56.9865 C.2      80 PHE82      0.5973
   1208 O            19.2921      13.7977      56.3182 O.2      80 PHE82     -0.5679
   1209 N            20.4775      15.6831      56.6094 N.am     81 ARG83     -0.3479
   1210 H            20.7052      16.4357      57.2360 H        81 ARG83      0.2747
   1211 CA           21.3097      15.4744      55.4209 C.3      81 ARG83     -0.2637
   1212 HA           20.6559      15.3378      54.5560 H        81 ARG83      0.1560
   1213 CB           22.2145      16.6861      55.1761 C.3      81 ARG83     -0.0007
   1214 HB2          22.7816      16.8961      56.0848 H        81 ARG83      0.0327
   1215 HB3          22.9197      16.4460      54.3777 H        81 ARG83      0.0327
   1216 CG           21.4121      17.9284      54.7586 C.3      81 ARG83      0.0390
   1217 HG2          20.9925      17.7817      53.7618 H        81 ARG83      0.0285
   1218 HG3          20.5880      18.0848      55.4548 H        81 ARG83      0.0285
   1219 CD           22.2864      19.1870      54.7806 C.3      81 ARG83      0.0486
   1220 HD2          21.6396      20.0511      54.6188 H        81 ARG83      0.0687
   1221 HD3          22.7441      19.2779      55.7664 H        81 ARG83      0.0687
   1222 NE           23.3166      19.1674      53.7293 N.pl3    81 ARG83     -0.5295
   1223 HE           23.0838      18.6387      52.8791 H        81 ARG83      0.3456
   1224 CZ           24.4195      19.8820      53.6611 C.cat    81 ARG83      0.8076
   1225 NH1          24.7772      20.6685      54.6403 N.pl3    81 ARG83     -0.8627
   1226 HH11         24.2008      20.6951      55.4562 H        81 ARG83      0.4478
   1227 HH12         25.6212      21.1970      54.5550 H        81 ARG83      0.4478
   1228 NH2          25.1866      19.8239      52.6132 N.pl3    81 ARG83     -0.8627
   1229 HH21         24.8752      19.2529      51.8079 H        81 ARG83      0.4478
   1230 HH22         26.0402      20.3371      52.5019 H        81 ARG83      0.4478
   1231 C            22.1289      14.1909      55.5776 C.2      81 ARG83      0.7341
   1232 O            22.6136      13.8916      56.6668 O.2      81 ARG83     -0.5894
   1233 N            22.2961      13.4553      54.4849 N.am     82 ASN84     -0.4157
   1234 H            21.9326      13.7955      53.6094 H        82 ASN84      0.2719
   1235 CA           23.0900      12.2264      54.4534 C.3      82 ASN84      0.0143
   1236 HA           22.9928      11.7152      55.4132 H        82 ASN84      0.1048
   1237 CB           22.4902      11.3036      53.3724 C.3      82 ASN84     -0.2041
   1238 HB2          22.9768      10.3291      53.3961 H        82 ASN84      0.0797
   1239 HB3          21.4328      11.1473      53.5865 H        82 ASN84      0.0797
   1240 CG           22.6233      11.8587      51.9674 C.2      82 ASN84      0.7130
   1241 OD1          23.4267      12.7421      51.7115 O.2      82 ASN84     -0.5931
   1242 ND2          21.8320      11.3911      51.0374 N.am     82 ASN84     -0.9191
   1243 HD21         22.0151      11.7359      50.0965 H        82 ASN84      0.4196
   1244 HD22         21.2213      10.6082      51.1855 H        82 ASN84      0.4196
   1245 C            24.5942      12.5349      54.2601 C.2      82 ASN84      0.5973
   1246 O            25.0180      13.6940      54.3809 O.2      82 ASN84     -0.5679
   1247 N            25.4011      11.5083      53.9726 N.am     83 SER85     -0.4157
   1248 H            25.0117      10.5791      53.8737 H        83 SER85      0.2719
   1249 CA           26.8578      11.5927      53.7630 C.3      83 SER85     -0.0249
   1250 HA           27.2537      12.4379      54.3211 H        83 SER85      0.0843
   1251 CB           27.5220      10.3240      54.3169 C.3      83 SER85      0.2117
   1252 HB2          28.6024      10.3702      54.1706 H        83 SER85      0.0352
   1253 HB3          27.3256      10.2585      55.3869 H        83 SER85      0.0352
   1254 OG           27.0012       9.1673      53.6915 O.3      83 SER85     -0.6546
   1255 HG           27.6626       8.8191      53.0663 H        83 SER85      0.4275
   1256 C            27.2912      11.7899      52.3056 C.2      83 SER85      0.5973
   1257 O            28.4917      11.8950      52.0509 O.2      83 SER85     -0.5679
   1258 N            26.3485      11.8456      51.3612 N.am     84 ASP86     -0.5163
   1259 H            25.3806      11.7986      51.6397 H        84 ASP86      0.2936
   1260 CA           26.6182      11.7979      49.9237 C.3      84 ASP86      0.0381
   1261 HA           27.5857      11.3259      49.7659 H        84 ASP86      0.0880
   1262 CB           25.5677      10.9394      49.2073 C.3      84 ASP86     -0.0303
   1263 HB2          24.5820      11.3532      49.4142 H        84 ASP86     -0.0122
   1264 HB3          25.7395      11.0053      48.1328 H        84 ASP86     -0.0122
   1265 CG           25.5598       9.4595      49.5938 C.2      84 ASP86      0.7994
   1266 OD1          26.4907       9.0115      50.3010 O.co2    84 ASP86     -0.8014
   1267 OD2          24.6293       8.7684      49.1135 O.co2    84 ASP86     -0.8014
   1268 C            26.6520      13.1908      49.2994 C.2      84 ASP86      0.5366
   1269 O            25.7174      13.9877      49.4440 O.2      84 ASP86     -0.5819
   1270 N            27.7281      13.4971      48.5739 N.am     85 ARG87     -0.3479
   1271 H            28.4694      12.8029      48.5027 H        85 ARG87      0.2747
   1272 CA           27.8901      14.7757      47.8755 C.3      85 ARG87     -0.2637
   1273 HA           26.9061      15.2202      47.7206 H        85 ARG87      0.1560
   1274 CB           28.7550      15.7689      48.6692 C.3      85 ARG87     -0.0007
   1275 HB2          29.7888      15.4419      48.6159 H        85 ARG87      0.0327
   1276 HB3          28.7120      16.7457      48.1830 H        85 ARG87      0.0327
   1277 CG           28.4070      15.9347      50.1495 C.3      85 ARG87      0.0390
   1278 HG2          28.2383      14.9697      50.6252 H        85 ARG87      0.0285
   1279 HG3          29.2666      16.3755      50.6440 H        85 ARG87      0.0285
   1280 CD           27.2082      16.8555      50.3735 C.3      85 ARG87      0.0486
   1281 HD2          27.4298      17.8430      49.9627 H        85 ARG87      0.0687
   1282 HD3          26.3335      16.4700      49.8506 H        85 ARG87      0.0687
   1283 NE           26.9521      16.9802      51.8167 N.pl3    85 ARG87     -0.5295
   1284 HE           27.5105      17.6737      52.2919 H        85 ARG87      0.3456
   1285 CZ           26.1686      16.1785      52.5180 C.cat    85 ARG87      0.8076
   1286 NH1          25.4640      15.2258      51.9775 N.pl3    85 ARG87     -0.8627
   1287 HH11         25.5352      15.0297      50.9812 H        85 ARG87      0.4478
   1288 HH12         24.9785      14.5545      52.5500 H        85 ARG87      0.4478
   1289 NH2          26.0874      16.2828      53.8157 N.pl3    85 ARG87     -0.8627
   1290 HH21         26.6411      16.9625      54.2901 H        85 ARG87      0.4478
   1291 HH22         25.5727      15.5454      54.2844 H        85 ARG87      0.4478
   1292 C            28.5288      14.5634      46.5197 C.2      85 ARG87      0.7341
   1293 O            29.4378      13.7428      46.3671 O.2      85 ARG87     -0.5894
   1294 N            28.1046      15.3717      45.5619 N.am     86 ILE88     -0.4157
   1295 H            27.3710      16.0375      45.7960 H        86 ILE88      0.2719
   1296 CA           28.8273      15.5742      44.3124 C.3      86 ILE88     -0.0597
   1297 HA           29.5337      14.7548      44.1764 H        86 ILE88      0.0869
   1298 CB           27.8260      15.5139      43.1448 C.3      86 ILE88      0.1303
   1299 HB           27.1815      14.6611      43.3442 H        86 ILE88      0.0187
   1300 CG2          26.9209      16.7501      43.0756 C.3      86 ILE88     -0.3204
   1301 HG21         27.4956      17.6322      42.7931 H        86 ILE88      0.0882
   1302 HG22         26.1158      16.6060      42.3585 H        86 ILE88      0.0882
   1303 HG23         26.4685      16.9127      44.0498 H        86 ILE88      0.0882
   1304 CG1          28.5000      15.1994      41.8049 C.3      86 ILE88     -0.0430
   1305 HG12         29.1047      16.0503      41.4888 H        86 ILE88      0.0236
   1306 HG13         29.1562      14.3369      41.9294 H        86 ILE88      0.0236
   1307 CD1          27.4755      14.8630      40.7147 C.3      86 ILE88     -0.0660
   1308 HD11         26.9015      15.7459      40.4375 H        86 ILE88      0.0186
   1309 HD12         28.0073      14.5188      39.8347 H        86 ILE88      0.0186
   1310 HD13         26.8031      14.0733      41.0518 H        86 ILE88      0.0186
   1311 C            29.6361      16.8689      44.4339 C.2      86 ILE88      0.5973
   1312 O            29.1313      17.8770      44.9267 O.2      86 ILE88     -0.5679
   1313 N            30.9001      16.8299      44.0260 N.am     87 LEU89     -0.4157
   1314 H            31.2449      15.9592      43.6386 H        87 LEU89      0.2719
   1315 CA           31.8065      17.9771      43.9781 C.3      87 LEU89     -0.0518
   1316 HA           31.3428      18.8504      44.4331 H        87 LEU89      0.0922
   1317 CB           33.1274      17.6515      44.7050 C.3      87 LEU89     -0.1102
   1318 HB2          33.3847      16.6094      44.5125 H        87 LEU89      0.0457
   1319 HB3          33.9254      18.2563      44.2715 H        87 LEU89      0.0457
   1320 CG           33.1503      17.8834      46.2229 C.3      87 LEU89      0.3531
   1321 HG           34.0731      17.4472      46.5962 H        87 LEU89     -0.0361
   1322 CD1          33.1713      19.3698      46.5720 C.3      87 LEU89     -0.4121
   1323 HD11         32.2640      19.8565      46.2222 H        87 LEU89      0.1000
   1324 HD12         33.2420      19.4843      47.6524 H        87 LEU89      0.1000
   1325 HD13         34.0335      19.8472      46.1081 H        87 LEU89      0.1000
   1326 CD2          31.9976      17.2156      46.9746 C.3      87 LEU89     -0.4121
   1327 HD21         31.9186      16.1688      46.6839 H        87 LEU89      0.1000
   1328 HD22         32.1784      17.2784      48.0464 H        87 LEU89      0.1000
   1329 HD23         31.0611      17.7274      46.7574 H        87 LEU89      0.1000
   1330 C            32.0634      18.2812      42.5102 C.2      87 LEU89      0.5973
   1331 O            32.4502      17.3795      41.7612 O.2      87 LEU89     -0.5679
   1332 N            31.8535      19.5270      42.0978 N.am     88 TYR90     -0.4157
   1333 H            31.5449      20.2293      42.7655 H        88 TYR90      0.2719
   1334 CA           32.0339      19.9260      40.7069 C.3      88 TYR90     -0.0014
   1335 HA           32.6062      19.1531      40.2047 H        88 TYR90      0.0876
   1336 CB           30.6924      19.9995      39.9761 C.3      88 TYR90     -0.0152
   1337 HB2          30.8865      20.2109      38.9231 H        88 TYR90      0.0295
   1338 HB3          30.2228      19.0157      40.0223 H        88 TYR90      0.0295
   1339 CG           29.7135      21.0247      40.5072 C.ar     88 TYR90     -0.0011
   1340 CD1          28.9114      20.7207      41.6244 C.ar     88 TYR90     -0.1906
   1341 HD1          29.0243      19.7718      42.1303 H        88 TYR90      0.1699
   1342 CE1          27.9679      21.6495      42.0939 C.ar     88 TYR90     -0.2341
   1343 HE1          27.3663      21.4222      42.9624 H        88 TYR90      0.1656
   1344 CZ           27.8256      22.8839      41.4305 C.ar     88 TYR90      0.3226
   1345 OH           26.8989      23.7755      41.8539 O.3      88 TYR90     -0.5579
   1346 HH           26.2172      23.3377      42.3671 H        88 TYR90      0.3992
   1347 CE2          28.6416      23.2020      40.3271 C.ar     88 TYR90     -0.2341
   1348 HE2          28.5259      24.1552      39.8349 H        88 TYR90      0.1656
   1349 CD2          29.5909      22.2717      39.8670 C.ar     88 TYR90     -0.1906
   1350 HD2          30.2230      22.5092      39.0193 H        88 TYR90      0.1699
   1351 C            32.8503      21.2051      40.5987 C.2      88 TYR90      0.5973
   1352 O            32.6608      22.1542      41.3664 O.2      88 TYR90     -0.5679
   1353 N            33.8069      21.2046      39.6742 N.am     89 SER91     -0.4157
   1354 H            33.9146      20.3944      39.0732 H        89 SER91      0.2719
   1355 CA           34.6704      22.3569      39.4461 C.3      89 SER91     -0.0249
   1356 HA           34.7472      22.9076      40.3781 H        89 SER91      0.0843
   1357 CB           36.0894      21.9171      39.0886 C.3      89 SER91      0.2117
   1358 HB2          36.7440      22.7829      39.1465 H        89 SER91      0.0352
   1359 HB3          36.4353      21.1783      39.8112 H        89 SER91      0.0352
   1360 OG           36.1656      21.3800      37.7859 O.3      89 SER91     -0.6546
   1361 HG           36.8385      21.8881      37.2676 H        89 SER91      0.4275
   1362 C            34.0832      23.2954      38.3964 C.2      89 SER91      0.5973
   1363 O            33.2262      22.9133      37.6017 O.2      89 SER91     -0.5679
   1364 N            34.5740      24.5333      38.3621 N.am     90 SER92     -0.4157
   1365 H            35.1943      24.8269      39.1071 H        90 SER92      0.2719
   1366 CA           34.1802      25.5259      37.3556 C.3      90 SER92     -0.0249
   1367 HA           33.0935      25.6225      37.3712 H        90 SER92      0.0843
   1368 CB           34.7815      26.8863      37.7207 C.3      90 SER92      0.2117
   1369 HB2          34.5912      27.5965      36.9141 H        90 SER92      0.0352
   1370 HB3          34.2841      27.2514      38.6199 H        90 SER92      0.0352
   1371 OG           36.1772      26.8116      37.9797 O.3      90 SER92     -0.6546
   1372 HG           36.6258      27.2021      37.2178 H        90 SER92      0.4275
   1373 C            34.5554      25.1182      35.9278 C.2      90 SER92      0.5973
   1374 O            33.9793      25.6382      34.9799 O.2      90 SER92     -0.5679
   1375 N            35.5006      24.1886      35.7758 N.am     91 ASP93     -0.5163
   1376 H            35.9446      23.8253      36.6059 H        91 ASP93      0.2936
   1377 CA           35.8580      23.5388      34.5124 C.3      91 ASP93      0.0381
   1378 HA           35.3650      24.0823      33.7049 H        91 ASP93      0.0880
   1379 CB           37.3679      23.6563      34.2531 C.3      91 ASP93     -0.0303
   1380 HB2          37.5970      23.2132      33.2827 H        91 ASP93     -0.0122
   1381 HB3          37.6126      24.7174      34.1786 H        91 ASP93     -0.0122
   1382 CG           38.2893      23.0419      35.3094 C.2      91 ASP93      0.7994
   1383 OD1          37.8844      22.7904      36.4712 O.co2    91 ASP93     -0.8014
   1384 OD2          39.4957      22.8910      35.0088 O.co2    91 ASP93     -0.8014
   1385 C            35.3199      22.0994      34.3876 C.2      91 ASP93      0.5366
   1386 O            35.7891      21.3246      33.5579 O.2      91 ASP93     -0.5819
   1387 N            34.2987      21.7566      35.1752 N.am     92 TRP94     -0.4157
   1388 H            33.9611      22.4535      35.8298 H        92 TRP94      0.2719
   1389 CA           33.4666      20.5562      35.0264 C.3      92 TRP94     -0.0275
   1390 HA           32.7374      20.6187      35.8330 H        92 TRP94      0.1123
   1391 CB           32.6563      20.6166      33.7247 C.3      92 TRP94     -0.0050
   1392 HB2          33.3196      20.4469      32.8755 H        92 TRP94      0.0339
   1393 HB3          31.9093      19.8249      33.7304 H        92 TRP94      0.0339
   1394 CG           31.9469      21.9134      33.5457 C.2      92 TRP94     -0.1415
   1395 CD1          32.2171      22.8511      32.6111 C.2      92 TRP94     -0.1638
   1396 HD1          32.9732      22.7557      31.8416 H        92 TRP94      0.2062
   1397 NE1          31.4000      23.9450      32.8111 N.pl3    92 TRP94     -0.3418
   1398 HE1          31.4347      24.7795      32.2439 H        92 TRP94      0.3412
   1399 CE2          30.5734      23.7618      33.8964 C.ar     92 TRP94      0.1380
   1400 CZ2          29.6084      24.5703      34.5056 C.ar     92 TRP94     -0.2601
   1401 HZ2          29.4093      25.5598      34.1240 H        92 TRP94      0.1572
   1402 CH2          28.9195      24.0799      35.6247 C.ar     92 TRP94     -0.1134
   1403 HH2          28.1703      24.6942      36.1051 H        92 TRP94      0.1417
   1404 CZ3          29.2102      22.7972      36.1212 C.ar     92 TRP94     -0.1972
   1405 HZ3          28.6890      22.4274      36.9865 H        92 TRP94      0.1447
   1406 CE3          30.1818      21.9903      35.5048 C.ar     92 TRP94     -0.2387
   1407 HE3          30.3942      21.0062      35.8922 H        92 TRP94      0.1700
   1408 CD2          30.8890      22.4592      34.3785 C.ar     92 TRP94      0.1243
   1409 C            34.1448      19.2052      35.2555 C.2      92 TRP94      0.5973
   1410 O            33.6900      18.1856      34.7326 O.2      92 TRP94     -0.5679
   1411 N            35.1698      19.1566      36.1083 N.am     93 LEU95     -0.4157
   1412 H            35.4645      20.0292      36.5332 H        93 LEU95      0.2719
   1413 CA           35.5507      17.9003      36.7569 C.3      93 LEU95     -0.0518
   1414 HA           35.6283      17.1072      36.0116 H        93 LEU95      0.0922
   1415 CB           36.8729      18.0477      37.5184 C.3      93 LEU95     -0.1102
   1416 HB2          36.7637      18.8495      38.2495 H        93 LEU95      0.0457
   1417 HB3          37.0386      17.1250      38.0725 H        93 LEU95      0.0457
   1418 CG           38.1103      18.3270      36.6617 C.3      93 LEU95      0.3531
   1419 HG           37.9973      19.2716      36.1308 H        93 LEU95     -0.0361
   1420 CD1          39.3206      18.4242      37.5970 C.3      93 LEU95     -0.4121
   1421 HD11         39.4602      17.4878      38.1342 H        93 LEU95      0.1000
   1422 HD12         40.2103      18.6446      37.0108 H        93 LEU95      0.1000
   1423 HD13         39.1547      19.2316      38.3117 H        93 LEU95      0.1000
   1424 CD2          38.3623      17.1994      35.6567 C.3      93 LEU95     -0.4121
   1425 HD21         37.5608      17.1854      34.9162 H        93 LEU95      0.1000
   1426 HD22         39.2979      17.3819      35.1290 H        93 LEU95      0.1000
   1427 HD23         38.4061      16.2435      36.1719 H        93 LEU95      0.1000
   1428 C            34.4689      17.5137      37.7601 C.2      93 LEU95      0.5973
   1429 O            33.9692      18.3856      38.4714 O.2      93 LEU95     -0.5679
   1430 N            34.1606      16.2218      37.8729 N.am     94 ILE96     -0.4157
   1431 H            34.6016      15.5463      37.2541 H        94 ILE96      0.2719
   1432 CA           33.1028      15.7393      38.7637 C.3      94 ILE96     -0.0597
   1433 HA           32.7716      16.5559      39.4049 H        94 ILE96      0.0869
   1434 CB           31.8775      15.2534      37.9620 C.3      94 ILE96      0.1303
   1435 HB           32.1361      14.2879      37.5300 H        94 ILE96      0.0187
   1436 CG2          30.6970      15.0210      38.9144 C.3      94 ILE96     -0.3204
   1437 HG21         30.4498      15.9399      39.4466 H        94 ILE96      0.0882
   1438 HG22         29.8324      14.6912      38.3413 H        94 ILE96      0.0882
   1439 HG23         30.9438      14.2548      39.6457 H        94 ILE96      0.0882
   1440 CG1          31.4380      16.1672      36.7917 C.3      94 ILE96     -0.0430
   1441 HG12         32.2837      16.3818      36.1405 H        94 ILE96      0.0236
   1442 HG13         30.7134      15.6187      36.1889 H        94 ILE96      0.0236
   1443 CD1          30.7712      17.4857      37.1929 C.3      94 ILE96     -0.0660
   1444 HD11         31.4116      18.0332      37.8812 H        94 ILE96      0.0186
   1445 HD12         30.6147      18.0930      36.3007 H        94 ILE96      0.0186
   1446 HD13         29.8020      17.3028      37.6575 H        94 ILE96      0.0186
   1447 C            33.6505      14.6257      39.6551 C.2      94 ILE96      0.5973
   1448 O            34.1431      13.5998      39.1776 O.2      94 ILE96     -0.5679
   1449 N            33.5434      14.8131      40.9644 N.am     95 TYR97     -0.4157
   1450 H            33.1109      15.6793      41.2781 H        95 TYR97      0.2719
   1451 CA           33.9388      13.8409      41.9827 C.3      95 TYR97     -0.0014
   1452 HA           34.2563      12.9167      41.5026 H        95 TYR97      0.0876
   1453 CB           35.1161      14.3761      42.8159 C.3      95 TYR97     -0.0152
   1454 HB2          34.9134      15.4080      43.1059 H        95 TYR97      0.0295
   1455 HB3          35.1877      13.7929      43.7349 H        95 TYR97      0.0295
   1456 CG           36.4578      14.3193      42.1109 C.ar     95 TYR97     -0.0011
   1457 CD1          36.7344      15.1962      41.0457 C.ar     95 TYR97     -0.1906
   1458 HD1          35.9948      15.9245      40.7423 H        95 TYR97      0.1699
   1459 CE1          37.9637      15.1215      40.3689 C.ar     95 TYR97     -0.2341
   1460 HE1          38.1599      15.7794      39.5405 H        95 TYR97      0.1656
   1461 CZ           38.9321      14.1810      40.7733 C.ar     95 TYR97      0.3226
   1462 OH           40.1211      14.1065      40.1256 O.3      95 TYR97     -0.5579
   1463 HH           40.3101      14.8918      39.6148 H        95 TYR97      0.3992
   1464 CE2          38.6678      13.3154      41.8506 C.ar     95 TYR97     -0.2341
   1465 HE2          39.4232      12.6096      42.1667 H        95 TYR97      0.1656
   1466 CD2          37.4299      13.3825      42.5132 C.ar     95 TYR97     -0.1906
   1467 HD2          37.2321      12.7088      43.3334 H        95 TYR97      0.1699
   1468 C            32.7470      13.5063      42.8737 C.2      95 TYR97      0.5973
   1469 O            31.8288      14.3101      43.0361 O.2      95 TYR97     -0.5679
   1470 N            32.7798      12.3311      43.4978 N.am     96 LYS98     -0.3479
   1471 H            33.5742      11.7197      43.3284 H        96 LYS98      0.2747
   1472 CA           31.8223      11.9630      44.5387 C.3      96 LYS98     -0.2400
   1473 HA           31.1635      12.8132      44.7230 H        96 LYS98      0.1426
   1474 CB           30.9168      10.8105      44.1027 C.3      96 LYS98     -0.0094
   1475 HB2          30.0560      10.8542      44.7595 H        96 LYS98      0.0362
   1476 HB3          30.5782      10.9806      43.0793 H        96 LYS98      0.0362
   1477 CG           31.4788       9.3945      44.2503 C.3      96 LYS98      0.0187
   1478 HG2          32.3162       9.2786      43.5615 H        96 LYS98      0.0103
   1479 HG3          31.8218       9.2101      45.2688 H        96 LYS98      0.0103
   1480 CD           30.3789       8.3817      43.9165 C.3      96 LYS98     -0.0479
   1481 HD2          29.6737       8.3383      44.7501 H        96 LYS98      0.0621
   1482 HD3          29.8442       8.6992      43.0189 H        96 LYS98      0.0621
   1483 CE           31.0030       7.0084      43.6708 C.3      96 LYS98     -0.0143
   1484 HE2          31.6608       7.0662      42.7977 H        96 LYS98      0.1135
   1485 HE3          31.6161       6.7535      44.5423 H        96 LYS98      0.1135
   1486 NZ           29.9561       5.9760      43.4702 N.4      96 LYS98     -0.3854
   1487 HZ1          29.4069       6.1785      42.6450 H        96 LYS98      0.3400
   1488 HZ2          30.3670       5.0565      43.3701 H        96 LYS98      0.3400
   1489 HZ3          29.3320       5.9602      44.2683 H        96 LYS98      0.3400
   1490 C            32.5040      11.6807      45.8596 C.2      96 LYS98      0.7341
   1491 O            33.6208      11.1730      45.8702 O.2      96 LYS98     -0.5894
   1492 N            31.7821      11.9393      46.9346 N.am     97 THR99     -0.4157
   1493 H            30.8851      12.4006      46.8028 H        97 THR99      0.2719
   1494 CA           32.0539      11.4144      48.2705 C.3      97 THR99     -0.0389
   1495 HA           32.8046      10.6257      48.2050 H        97 THR99      0.1007
   1496 CB           32.6199      12.4843      49.2166 C.3      97 THR99      0.3654
   1497 HB           33.5912      12.8124      48.8507 H        97 THR99      0.0043
   1498 CG2          31.7082      13.7011      49.3573 C.3      97 THR99     -0.2438
   1499 HG21         30.7326      13.4069      49.7451 H        97 THR99      0.0642
   1500 HG22         32.1571      14.4179      50.0430 H        97 THR99      0.0642
   1501 HG23         31.5951      14.1790      48.3862 H        97 THR99      0.0642
   1502 OG1          32.7633      11.9792      50.5221 O.3      97 THR99     -0.6761
   1503 HG1          33.5727      11.4335      50.5881 H        97 THR99      0.4102
   1504 C            30.7684      10.7987      48.8058 C.2      97 THR99      0.5973
   1505 O            29.6699      11.2734      48.5083 O.2      97 THR99     -0.5679
   1506 N            30.9167       9.7183      49.5604 N.am     98 THR100    -0.4157
   1507 H            31.8526       9.3785      49.7325 H        98 THR100     0.2719
   1508 CA           29.8278       9.0513      50.2892 C.3      98 THR100    -0.0389
   1509 HA           28.9168       9.6399      50.2065 H        98 THR100     0.1007
   1510 CB           29.5293       7.6618      49.7083 C.3      98 THR100     0.3654
   1511 HB           28.7201       7.1984      50.2737 H        98 THR100     0.0043
   1512 CG2          29.1083       7.7363      48.2404 C.3      98 THR100    -0.2438
   1513 HG21         29.9243       8.1140      47.6267 H        98 THR100     0.0642
   1514 HG22         28.8233       6.7403      47.9050 H        98 THR100     0.0642
   1515 HG23         28.2455       8.3957      48.1542 H        98 THR100     0.0642
   1516 OG1          30.6743       6.8342      49.7708 O.3      98 THR100    -0.6761
   1517 HG1          30.7985       6.6062      50.6993 H        98 THR100     0.4102
   1518 C            30.1244       8.9678      51.7832 C.2      98 THR100     0.5973
   1519 O            29.4601       8.2323      52.5074 O.2      98 THR100    -0.5679
   1520 N            31.1473       9.6842      52.2534 N.am     99 ASP101    -0.5163
   1521 H            31.6540      10.2952      51.6227 H        99 ASP101     0.2936
   1522 CA           31.6798       9.5803      53.6117 C.3      99 ASP101     0.0381
   1523 HA           30.9106       9.1547      54.2562 H        99 ASP101     0.0880
   1524 CB           32.8799       8.6165      53.6387 C.3      99 ASP101    -0.0303
   1525 HB2          33.1884       8.4685      54.6746 H        99 ASP101    -0.0122
   1526 HB3          32.5521       7.6474      53.2576 H        99 ASP101    -0.0122
   1527 CG           34.0970       9.0728      52.8223 C.2      99 ASP101     0.7994
   1528 OD1          34.0815      10.1737      52.2203 O.co2    99 ASP101    -0.8014
   1529 OD2          35.0882       8.3160      52.7819 O.co2    99 ASP101    -0.8014
   1530 C            32.0017      10.9593      54.2044 C.2      99 ASP101     0.5366
   1531 O            32.9821      11.1165      54.9330 O.2      99 ASP101    -0.5819
   1532 N            31.1669      11.9647      53.9119 N.am    100 HIE102    -0.4157
   1533 H            30.4001      11.7721      53.2783 H       100 HIE102     0.2719
   1534 CA           31.3337      13.3296      54.4301 C.3     100 HIE102    -0.0581
   1535 HA           30.6089      13.9621      53.9190 H       100 HIE102     0.1360
   1536 CB           31.0398      13.4199      55.9426 C.3     100 HIE102    -0.0074
   1537 HB2          31.6594      12.7054      56.4855 H       100 HIE102     0.0367
   1538 HB3          31.3141      14.4133      56.2984 H       100 HIE102     0.0367
   1539 CG           29.6084      13.2215      56.3418 C.2     100 HIE102     0.1868
   1540 ND1          29.0871      12.0788      56.9393 N.2     100 HIE102    -0.5432
   1541 CE1          27.8044      12.3484      57.2062 C.2     100 HIE102     0.1635
   1542 HE1          27.1158      11.6511      57.6663 H       100 HIE102     0.1435
   1543 NE2          27.4908      13.5883      56.7947 N.pl3   100 HIE102    -0.2795
   1544 HE2          26.5703      13.9988      56.8513 H       100 HIE102     0.3339
   1545 CD2          28.6220      14.1601      56.2549 C.2     100 HIE102    -0.2207
   1546 HD2          28.7354      15.1580      55.8623 H       100 HIE102     0.1862
   1547 C            32.7033      13.9309      54.0980 C.2     100 HIE102     0.5973
   1548 O            33.3968      14.4449      54.9753 O.2     100 HIE102    -0.5679
   1549 N            33.0686      13.9483      52.8154 N.am    101 TYR103    -0.4157
   1550 H            32.5392      13.3941      52.1520 H       101 TYR103     0.2719
   1551 CA           34.2715      14.6399      52.3357 C.3     101 TYR103    -0.0014
   1552 HA           34.2844      14.5216      51.2528 H       101 TYR103     0.0876
   1553 CB           34.2084      16.1575      52.6349 C.3     101 TYR103    -0.0152
   1554 HB2          34.6036      16.3221      53.6386 H       101 TYR103     0.0295
   1555 HB3          34.8969      16.6681      51.9642 H       101 TYR103     0.0295
   1556 CG           32.8563      16.8536      52.5562 C.ar    101 TYR103    -0.0011
   1557 CD1          32.3604      17.3380      51.3303 C.ar    101 TYR103    -0.1906
   1558 HD1          32.9261      17.1784      50.4241 H       101 TYR103     0.1699
   1559 CE1          31.1417      18.0505      51.2870 C.ar    101 TYR103    -0.2341
   1560 HE1          30.7635      18.4353      50.3504 H       101 TYR103     0.1656
   1561 CZ           30.3995      18.2560      52.4720 C.ar    101 TYR103     0.3226
   1562 OH           29.1960      18.8941      52.4719 O.3     101 TYR103    -0.5579
   1563 HH           29.0452      19.4189      51.6423 H       101 TYR103     0.3992
   1564 CE2          30.8987      17.7714      53.6949 C.ar    101 TYR103    -0.2341
   1565 HE2          30.3452      17.9483      54.6027 H       101 TYR103     0.1656
   1566 CD2          32.1249      17.0871      53.7372 C.ar    101 TYR103    -0.1906
   1567 HD2          32.5203      16.7546      54.6885 H       101 TYR103     0.1699
   1568 C            35.5923      14.0263      52.8403 C.2     101 TYR103     0.5973
   1569 O            36.6450      14.6735      52.7732 O.2     101 TYR103    -0.5679
   1570 N            35.5705      12.7911      53.3507 N.am    102 GLN104    -0.4157
   1571 H            34.6965      12.2741      53.3776 H       102 GLN104     0.2719
   1572 CA           36.7867      12.1169      53.8039 C.3     102 GLN104    -0.0031
   1573 HA           37.4381      12.8482      54.2748 H       102 GLN104     0.0850
   1574 CB           36.4686      11.0607      54.8559 C.3     102 GLN104    -0.0036
   1575 HB2          35.6671      10.4165      54.5034 H       102 GLN104     0.0171
   1576 HB3          37.3545      10.4488      55.0340 H       102 GLN104     0.0171
   1577 CG           36.0691      11.7361      56.1721 C.3     102 GLN104    -0.0645
   1578 HG2          36.8948      12.3427      56.5436 H       102 GLN104     0.0352
   1579 HG3          35.2029      12.3794      56.0151 H       102 GLN104     0.0352
   1580 CD           35.7105      10.6952      57.2132 C.2     102 GLN104     0.6951
   1581 OE1          36.4002      10.5105      58.2034 O.2     102 GLN104    -0.6086
   1582 NE2          34.6406       9.9641      56.9945 N.am    102 GLN104    -0.9407
   1583 HE21         34.4259       9.2435      57.6528 H       102 GLN104     0.4251
   1584 HE22         34.0528      10.1852      56.1919 H       102 GLN104     0.4251
   1585 C            37.5660      11.5152      52.6451 C.2     102 GLN104     0.5973
   1586 O            38.7784      11.7247      52.5674 O.2     102 GLN104    -0.5679
   1587 N            36.8780      10.8511      51.7216 N.am    103 THR105    -0.4157
   1588 H            35.8844      10.6726      51.8785 H       103 THR105     0.2719
   1589 CA           37.4608      10.3250      50.4913 C.3     103 THR105    -0.0389
   1590 HA           38.4547      10.7514      50.3635 H       103 THR105     0.1007
   1591 CB           37.6294       8.8010      50.5297 C.3     103 THR105     0.3654
   1592 HB           38.1639       8.5088      49.6251 H       103 THR105     0.0043
   1593 CG2          38.4526       8.3234      51.7232 C.3     103 THR105    -0.2438
   1594 HG21         37.9064       8.5017      52.6505 H       103 THR105     0.0642
   1595 HG22         38.6369       7.2540      51.6259 H       103 THR105     0.0642
   1596 HG23         39.4041       8.8532      51.7533 H       103 THR105     0.0642
   1597 OG1          36.3937       8.1325      50.5215 O.3     103 THR105    -0.6761
   1598 HG1          35.9560       8.2432      51.4024 H       103 THR105     0.4102
   1599 C            36.6385      10.7462      49.2839 C.2     103 THR105     0.5973
   1600 O            35.4380      11.0269      49.3707 O.2     103 THR105    -0.5679
   1601 N            37.3095      10.8112      48.1350 N.am    104 PHE106    -0.4157
   1602 H            38.2783      10.5290      48.1086 H       104 PHE106     0.2719
   1603 CA           36.6894      11.1918      46.8777 C.3     104 PHE106    -0.0024
   1604 HA           35.6134      11.1495      47.0029 H       104 PHE106     0.0978
   1605 CB           37.0678      12.6183      46.4711 C.3     104 PHE106    -0.0343
   1606 HB2          38.1495      12.6749      46.3357 H       104 PHE106     0.0295
   1607 HB3          36.6086      12.8331      45.5076 H       104 PHE106     0.0295
   1608 CG           36.6360      13.6989      47.4299 C.ar    104 PHE106     0.0118
   1609 CD1          35.3475      14.2507      47.3317 C.ar    104 PHE106    -0.1256
   1610 HD1          34.6499      13.8773      46.5968 H       104 PHE106     0.1330
   1611 CE1          34.9595      15.2793      48.2035 C.ar    104 PHE106    -0.1704
   1612 HE1          33.9615      15.6808      48.1511 H       104 PHE106     0.1430
   1613 CZ           35.8613      15.7702      49.1593 C.ar    104 PHE106    -0.1072
   1614 HZ           35.5643      16.5695      49.8215 H       104 PHE106     0.1297
   1615 CE2          37.1406      15.2057      49.2700 C.ar    104 PHE106    -0.1704
   1616 HE2          37.8149      15.5619      50.0321 H       104 PHE106     0.1430
   1617 CD2          37.5301      14.1701      48.4051 C.ar    104 PHE106    -0.1256
   1618 HD2          38.5161      13.7370      48.4858 H       104 PHE106     0.1330
   1619 C            37.0780      10.2423      45.7591 C.2     104 PHE106     0.5973
   1620 O            38.2246       9.8082      45.6609 O.2     104 PHE106    -0.5679
   1621 N            36.1360      10.0397      44.8457 N.am    105 THR107    -0.4157
   1622 H            35.2072      10.3945      45.0514 H       105 THR107     0.2719
   1623 CA           36.3398       9.2676      43.6193 C.3     105 THR107    -0.0389
   1624 HA           37.3892       8.9850      43.5295 H       105 THR107     0.1007
   1625 CB           35.4969       7.9864      43.6503 C.3     105 THR107     0.3654
   1626 HB           34.4384       8.2421      43.5980 H       105 THR107     0.0043
   1627 CG2          35.8388       7.0412      42.5019 C.3     105 THR107    -0.2438
   1628 HG21         36.9024       6.7992      42.5219 H       105 THR107     0.0642
   1629 HG22         35.2623       6.1218      42.5963 H       105 THR107     0.0642
   1630 HG23         35.5907       7.5000      41.5470 H       105 THR107     0.0642
   1631 OG1          35.7283       7.2900      44.8480 O.3     105 THR107    -0.6761
   1632 HG1          35.4328       6.3831      44.7582 H       105 THR107     0.4102
   1633 C            35.9453      10.1131      42.4202 C.2     105 THR107     0.5973
   1634 O            34.8588      10.6943      42.4128 O.2     105 THR107    -0.5679
   1635 N            36.7778      10.1619      41.3799 N.am    106 LYS108    -0.3479
   1636 H            37.6452       9.6483      41.4292 H       106 LYS108     0.2747
   1637 CA           36.4090      10.7944      40.1068 C.3     106 LYS108    -0.2400
   1638 HA           36.0695      11.8168      40.2904 H       106 LYS108     0.1426
   1639 CB           37.6501      10.8305      39.2074 C.3     106 LYS108    -0.0094
   1640 HB2          38.4380      11.3933      39.7101 H       106 LYS108     0.0362
   1641 HB3          38.0046       9.8100      39.0473 H       106 LYS108     0.0362
   1642 CG           37.3673      11.4782      37.8481 C.3     106 LYS108     0.0187
   1643 HG2          36.6003      10.9121      37.3179 H       106 LYS108     0.0103
   1644 HG3          37.0116      12.4973      38.0087 H       106 LYS108     0.0103
   1645 CD           38.6412      11.4941      36.9928 C.3     106 LYS108    -0.0479
   1646 HD2          39.3957      12.1219      37.4705 H       106 LYS108     0.0621
   1647 HD3          39.0334      10.4783      36.9138 H       106 LYS108     0.0621
   1648 CE           38.3561      12.0107      35.5787 C.3     106 LYS108    -0.0143
   1649 HE2          39.2741      11.9722      34.9866 H       106 LYS108     0.1135
   1650 HE3          37.6305      11.3374      35.1090 H       106 LYS108     0.1135
   1651 NZ           37.7978      13.3821      35.5610 N.4     106 LYS108    -0.3854
   1652 HZ1          38.4347      14.0995      35.8545 H       106 LYS108     0.3400
   1653 HZ2          37.3975      13.5814      34.6406 H       106 LYS108     0.3400
   1654 HZ3          36.9269      13.4280      36.0990 H       106 LYS108     0.3400
   1655 C            35.2719      10.0073      39.4475 C.2     106 LYS108     0.7341
   1656 O            35.3763       8.7878      39.3338 O.2     106 LYS108    -0.5894
   1657 N            34.2266      10.6947      38.9829 N.am    107 ILE109    -0.4157
   1658 H            34.2139      11.7025      39.1156 H       107 ILE109     0.2719
   1659 CA           33.1048      10.0588      38.2627 C.3     107 ILE109    -0.0597
   1660 HA           33.3808       9.0235      38.0591 H       107 ILE109     0.0869
   1661 CB           31.8195       9.9851      39.1139 C.3     107 ILE109     0.1303
   1662 HB           31.0851       9.4414      38.5161 H       107 ILE109     0.0187
   1663 CG2          32.0516       9.1517      40.3857 C.3     107 ILE109    -0.3204
   1664 HG21         32.6943       9.6958      41.0781 H       107 ILE109     0.0882
   1665 HG22         31.0999       8.9380      40.8672 H       107 ILE109     0.0882
   1666 HG23         32.5312       8.2095      40.1177 H       107 ILE109     0.0882
   1667 CG1          31.2177      11.3692      39.4309 C.3     107 ILE109    -0.0430
   1668 HG12         31.8117      11.8624      40.2015 H       107 ILE109     0.0236
   1669 HG13         31.2422      11.9893      38.5350 H       107 ILE109     0.0236
   1670 CD1          29.7554      11.2854      39.8871 C.3     107 ILE109    -0.0660
   1671 HD11         29.6730      10.7254      40.8172 H       107 ILE109     0.0186
   1672 HD12         29.3718      12.2918      40.0545 H       107 ILE109     0.0186
   1673 HD13         29.1508      10.8042      39.1169 H       107 ILE109     0.0186
   1674 C            32.8274      10.6253      36.8660 C.2     107 ILE109     0.5973
   1675 O            32.0872       9.9942      36.1141 O.2     107 ILE109    -0.5679
   1676 N            33.4152      11.7707      36.5057 N.am    108 ARG110    -0.3481
   1677 H            33.9458      12.2826      37.2004 H       108 ARG110     0.2764
   1678 CA           33.5020      12.3158      35.1379 C.3     108 ARG110    -0.3068
   1679 HA           33.5591      11.5060      34.4110 H       108 ARG110     0.1447
   1680 CB           32.3222      13.2317      34.7686 C.3     108 ARG110    -0.0374
   1681 HB2          32.4200      14.1421      35.3480 H       108 ARG110     0.0371
   1682 HB3          32.4531      13.5285      33.7269 H       108 ARG110     0.0371
   1683 CG           30.8825      12.7237      34.9216 C.3     108 ARG110     0.0744
   1684 HG2          30.7306      12.3182      35.9213 H       108 ARG110     0.0185
   1685 HG3          30.2196      13.5820      34.8055 H       108 ARG110     0.0185
   1686 CD           30.4847      11.6919      33.8616 C.3     108 ARG110     0.1114
   1687 HD2          30.6474      12.1304      32.8751 H       108 ARG110     0.0468
   1688 HD3          31.1132      10.8060      33.9443 H       108 ARG110     0.0468
   1689 NE           29.0624      11.3242      33.9745 N.pl3   108 ARG110    -0.5564
   1690 HE           28.3913      11.7839      33.3508 H       108 ARG110     0.3479
   1691 CZ           28.5269      10.4093      34.7551 C.cat   108 ARG110     0.8368
   1692 NH1          29.1946       9.7111      35.6323 N.pl3   108 ARG110    -0.8737
   1693 HH11         30.2010       9.7895      35.6726 H       108 ARG110     0.4493
   1694 HH12         28.6688       8.9876      36.1160 H       108 ARG110     0.4493
   1695 NH2          27.2614      10.1572      34.6810 N.pl3   108 ARG110    -0.8737
   1696 HH21         26.7020      10.6380      33.9689 H       108 ARG110     0.4493
   1697 HH22         26.8787       9.4050      35.2414 H       108 ARG110     0.4493
   1698 C            34.7873      13.1252      35.0069 C.2     108 ARG110     0.8557
   1699 O            35.4335      13.0820      33.9455 O.2     108 ARG110    -0.8266
   1700 OXT          35.2180      13.7151      36.0291 O.3     108 ARG110    -0.8266
@<TRIPOS>BOND
      1      17      18 2
      2      17      19 am
      3       7       9 1
      4       7      13 1
      5       5       7 1
      6       5      17 1
      7       1       5 1
      8      36      37 2
      9      36      38 am
     10      29      32 1
     11      23      25 1
     12      23      29 1
     13      21      23 1
     14      21      36 1
     15      19      21 1
     16      50      51 2
     17      50      52 am
     18      45      46 2
     19      45      47 am
     20      42      45 1
     21      40      42 1
     22      40      50 1
     23      38      40 1
     24      64      65 2
     25      64      66 am
     26      56      58 1
     27      56      62 1
     28      54      56 1
     29      54      64 1
     30      52      54 1
     31      84      85 2
     32      84      86 am
     33      80      82 ar
     34      78      80 ar
     35      76      78 ar
     36      74      76 ar
     37      73      74 ar
     38      73      82 ar
     39      70      73 1
     40      68      70 1
     41      68      84 1
     42      66      68 1
     43      96      97 2
     44      96      98 am
     45      93      94 ar
     46      93      95 ar
     47      90      93 1
     48      88      90 1
     49      88      96 1
     50      86      88 1
     51     103     104 2
     52     103     105 am
     53     100     103 1
     54      98     100 1
     55     119     120 2
     56     119     121 am
     57     109     111 1
     58     109     115 1
     59     107     109 1
     60     107     119 1
     61     105     107 1
     62     129     130 2
     63     129     131 am
     64     123     125 1
     65     123     129 1
     66     121     123 1
     67     141     142 2
     68     141     143 am
     69     138     139 ar
     70     138     140 ar
     71     135     138 1
     72     133     135 1
     73     133     141 1
     74     131     133 1
     75     162     163 2
     76     162     164 am
     77     158     160 ar
     78     155     156 1
     79     155     158 ar
     80     153     155 ar
     81     151     153 ar
     82     150     151 ar
     83     150     160 ar
     84     147     150 1
     85     145     147 1
     86     145     162 1
     87     143     145 1
     88     181     182 2
     89     181     183 am
     90     171     173 1
     91     171     177 1
     92     168     171 1
     93     166     168 1
     94     166     181 1
     95     164     166 1
     96     198     199 2
     97     198     200 am
     98     193     194 2
     99     193     195 am
    100     190     193 1
    101     187     190 1
    102     185     187 1
    103     185     198 1
    104     183     185 1
    105     212     213 2
    106     212     214 am
    107     204     206 1
    108     204     210 1
    109     202     204 1
    110     202     212 1
    111     200     202 1
    112     233     234 2
    113     233     235 am
    114     229     231 ar
    115     226     227 1
    116     226     229 ar
    117     224     226 ar
    118     222     224 ar
    119     221     222 ar
    120     221     231 ar
    121     218     221 1
    122     216     218 1
    123     216     233 1
    124     214     216 1
    125     250     251 2
    126     250     252 am
    127     246     248 1
    128     244     246 1
    129     243     244 2
    130     242     243 1
    131     242     248 2
    132     239     242 1
    133     237     239 1
    134     237     250 1
    135     235     237 1
    136     272     273 2
    137     272     274 am
    138     265     268 1
    139     262     265 1
    140     259     262 1
    141     256     259 1
    142     254     256 1
    143     254     272 1
    144     252     254 1
    145     291     292 2
    146     291     293 am
    147     281     283 1
    148     281     287 1
    149     278     281 1
    150     276     278 1
    151     276     291 1
    152     274     276 1
    153     305     306 2
    154     305     307 am
    155     303     305 1
    156     300     303 1
    157     297     300 1
    158     294     297 1
    159     293     294 1
    160     293     303 1
    161     317     318 2
    162     317     319 am
    163     314     315 ar
    164     314     316 ar
    165     311     314 1
    166     309     311 1
    167     309     317 1
    168     307     309 1
    169     331     332 2
    170     331     333 am
    171     326     327 2
    172     326     328 am
    173     323     326 1
    174     321     323 1
    175     321     331 1
    176     319     321 1
    177     352     353 2
    178     352     354 am
    179     348     350 ar
    180     345     346 1
    181     345     348 ar
    182     343     345 ar
    183     341     343 ar
    184     340     341 ar
    185     340     350 ar
    186     337     340 1
    187     335     337 1
    188     335     352 1
    189     333     335 1
    190     371     372 2
    191     371     373 am
    192     364     367 1
    193     358     360 1
    194     358     364 1
    195     356     358 1
    196     356     371 1
    197     354     356 1
    198     385     386 2
    199     385     387 am
    200     377     379 1
    201     377     383 1
    202     375     377 1
    203     375     385 1
    204     373     375 1
    205     407     408 2
    206     407     409 am
    207     400     403 1
    208     397     400 1
    209     394     397 1
    210     391     394 1
    211     389     391 1
    212     389     407 1
    213     387     389 1
    214     418     419 2
    215     418     420 am
    216     413     416 1
    217     411     413 1
    218     411     418 1
    219     409     411 1
    220     433     434 2
    221     433     435 am
    222     430     431 ar
    223     430     432 ar
    224     427     430 1
    225     424     427 1
    226     422     424 1
    227     422     433 1
    228     420     422 1
    229     443     444 2
    230     443     445 am
    231     437     439 1
    232     437     443 1
    233     435     437 1
    234     460     461 2
    235     460     462 am
    236     455     456 2
    237     455     457 am
    238     452     455 1
    239     449     452 1
    240     447     449 1
    241     447     460 1
    242     445     447 1
    243     470     471 2
    244     470     472 am
    245     464     466 1
    246     464     470 1
    247     462     464 1
    248     489     490 2
    249     489     491 am
    250     479     481 1
    251     479     485 1
    252     476     479 1
    253     474     476 1
    254     474     489 1
    255     472     474 1
    256     496     497 2
    257     496     498 am
    258     493     496 1
    259     491     493 1
    260     520     521 2
    261     520     522 am
    262     517     519 ar
    263     515     517 ar
    264     513     515 ar
    265     511     513 ar
    266     510     511 ar
    267     510     519 ar
    268     508     510 1
    269     506     508 1
    270     505     506 2
    271     505     519 1
    272     502     505 1
    273     500     502 1
    274     500     520 1
    275     498     500 1
    276     536     537 2
    277     536     538 am
    278     526     528 1
    279     526     532 1
    280     524     526 1
    281     524     536 1
    282     522     524 1
    283     546     547 2
    284     546     548 am
    285     540     542 1
    286     540     546 1
    287     538     540 1
    288     557     558 2
    289     557     559 am
    290     552     555 1
    291     550     552 1
    292     550     557 1
    293     548     550 1
    294     579     580 2
    295     579     581 am
    296     572     575 1
    297     569     572 1
    298     566     569 1
    299     563     566 1
    300     561     563 1
    301     561     579 1
    302     559     561 1
    303     586     587 2
    304     586     588 am
    305     583     586 1
    306     581     583 1
    307     600     601 2
    308     600     602 am
    309     595     596 2
    310     595     597 am
    311     592     595 1
    312     590     592 1
    313     590     600 1
    314     588     590 1
    315     619     620 2
    316     619     621 am
    317     609     611 1
    318     609     615 1
    319     606     609 1
    320     604     606 1
    321     604     619 1
    322     602     604 1
    323     629     630 2
    324     629     631 am
    325     623     625 1
    326     623     629 1
    327     621     623 1
    328     641     642 2
    329     641     643 am
    330     638     639 ar
    331     638     640 ar
    332     635     638 1
    333     633     635 1
    334     633     641 1
    335     631     633 1
    336     657     658 2
    337     657     659 am
    338     647     649 1
    339     647     653 1
    340     645     647 1
    341     645     657 1
    342     643     645 1
    343     667     668 2
    344     667     669 am
    345     661     663 1
    346     661     667 1
    347     659     661 1
    348     681     682 2
    349     681     683 am
    350     679     681 1
    351     676     679 1
    352     673     676 1
    353     670     673 1
    354     669     670 1
    355     669     679 1
    356     688     689 2
    357     688     690 am
    358     685     688 1
    359     683     685 1
    360     710     711 2
    361     710     712 am
    362     703     706 1
    363     700     703 1
    364     697     700 1
    365     694     697 1
    366     692     694 1
    367     692     710 1
    368     690     692 1
    369     721     722 2
    370     721     723 am
    371     716     719 1
    372     714     716 1
    373     714     721 1
    374     712     714 1
    375     740     741 2
    376     740     742 am
    377     733     736 1
    378     727     729 1
    379     727     733 1
    380     725     727 1
    381     725     740 1
    382     723     725 1
    383     747     748 2
    384     747     749 am
    385     744     747 1
    386     742     744 1
    387     754     755 2
    388     754     756 am
    389     751     754 1
    390     749     751 1
    391     766     767 2
    392     766     768 am
    393     763     764 ar
    394     763     765 ar
    395     760     763 1
    396     758     760 1
    397     758     766 1
    398     756     758 1
    399     785     786 2
    400     785     787 am
    401     778     781 1
    402     772     774 1
    403     772     778 1
    404     770     772 1
    405     770     785 1
    406     768     770 1
    407     805     806 2
    408     805     807 am
    409     801     803 ar
    410     799     801 ar
    411     797     799 ar
    412     795     797 ar
    413     794     795 ar
    414     794     803 ar
    415     791     794 1
    416     789     791 1
    417     789     805 1
    418     787     789 1
    419     816     817 2
    420     816     818 am
    421     811     814 1
    422     809     811 1
    423     809     816 1
    424     807     809 1
    425     830     831 2
    426     830     832 am
    427     825     826 2
    428     825     827 am
    429     822     825 1
    430     820     822 1
    431     820     830 1
    432     818     820 1
    433     854     855 2
    434     854     856 am
    435     847     848 ar
    436     847     851 ar
    437     845     847 ar
    438     842     845 1
    439     839     842 1
    440     836     839 1
    441     834     836 1
    442     834     854 1
    443     832     834 1
    444     869     870 2
    445     869     871 am
    446     866     867 ar
    447     866     868 ar
    448     863     866 1
    449     860     863 1
    450     858     860 1
    451     858     869 1
    452     856     858 1
    453     876     877 2
    454     876     878 am
    455     873     876 1
    456     871     873 1
    457     898     899 2
    458     898     900 am
    459     891     894 1
    460     888     891 1
    461     885     888 1
    462     882     885 1
    463     880     882 1
    464     880     898 1
    465     878     880 1
    466     917     918 2
    467     917     919 am
    468     907     909 1
    469     907     913 1
    470     904     907 1
    471     902     904 1
    472     902     917 1
    473     900     902 1
    474     931     932 2
    475     931     933 am
    476     929     931 1
    477     926     929 1
    478     923     926 1
    479     920     923 1
    480     919     920 1
    481     919     929 1
    482     938     939 2
    483     938     940 am
    484     935     938 1
    485     933     935 1
    486     960     961 2
    487     960     962 am
    488     953     956 1
    489     950     953 1
    490     947     950 1
    491     944     947 1
    492     942     944 1
    493     942     960 1
    494     940     942 1
    495     971     972 2
    496     971     973 am
    497     966     969 1
    498     964     966 1
    499     964     971 1
    500     962     964 1
    501     978     979 2
    502     978     980 am
    503     975     978 1
    504     973     975 1
    505    1002    1003 2
    506    1002    1004 am
    507     995     996 ar
    508     995     999 ar
    509     993     995 ar
    510     990     993 1
    511     987     990 1
    512     984     987 1
    513     982     984 1
    514     982    1002 1
    515     980     982 1
    516    1016    1017 2
    517    1016    1018 am
    518    1008    1010 1
    519    1008    1014 1
    520    1006    1008 1
    521    1006    1016 1
    522    1004    1006 1
    523    1040    1041 2
    524    1040    1042 am
    525    1037    1039 ar
    526    1035    1037 ar
    527    1033    1035 ar
    528    1031    1033 ar
    529    1030    1031 ar
    530    1030    1039 ar
    531    1028    1030 1
    532    1026    1028 1
    533    1025    1026 2
    534    1025    1039 1
    535    1022    1025 1
    536    1020    1022 1
    537    1020    1040 1
    538    1018    1020 1
    539    1064    1065 2
    540    1064    1066 am
    541    1057    1058 ar
    542    1057    1061 ar
    543    1055    1057 ar
    544    1052    1055 1
    545    1049    1052 1
    546    1046    1049 1
    547    1044    1046 1
    548    1044    1064 1
    549    1042    1044 1
    550    1079    1080 2
    551    1079    1081 am
    552    1076    1077 ar
    553    1076    1078 ar
    554    1073    1076 1
    555    1070    1073 1
    556    1068    1070 1
    557    1068    1079 1
    558    1066    1068 1
    559    1089    1090 2
    560    1089    1091 am
    561    1083    1085 1
    562    1083    1089 1
    563    1081    1083 1
    564    1101    1102 2
    565    1101    1103 am
    566    1098    1099 ar
    567    1098    1100 ar
    568    1095    1098 1
    569    1093    1095 1
    570    1093    1101 1
    571    1091    1093 1
    572    1120    1121 2
    573    1120    1122 am
    574    1113    1116 1
    575    1107    1109 1
    576    1107    1113 1
    577    1105    1107 1
    578    1105    1120 1
    579    1103    1105 1
    580    1134    1135 2
    581    1134    1136 am
    582    1129    1130 2
    583    1129    1131 am
    584    1126    1129 1
    585    1124    1126 1
    586    1124    1134 1
    587    1122    1124 1
    588    1155    1156 2
    589    1155    1157 am
    590    1151    1153 ar
    591    1148    1149 1
    592    1148    1151 ar
    593    1146    1148 ar
    594    1144    1146 ar
    595    1143    1144 ar
    596    1143    1153 ar
    597    1140    1143 1
    598    1138    1140 1
    599    1138    1155 1
    600    1136    1138 1
    601    1169    1170 2
    602    1169    1171 am
    603    1161    1163 1
    604    1161    1167 1
    605    1159    1161 1
    606    1159    1169 1
    607    1157    1159 1
    608    1180    1181 2
    609    1180    1182 am
    610    1175    1178 1
    611    1173    1175 1
    612    1173    1180 1
    613    1171    1173 1
    614    1187    1188 2
    615    1187    1189 am
    616    1184    1187 1
    617    1182    1184 1
    618    1207    1208 2
    619    1207    1209 am
    620    1203    1205 ar
    621    1201    1203 ar
    622    1199    1201 ar
    623    1197    1199 ar
    624    1196    1197 ar
    625    1196    1205 ar
    626    1193    1196 1
    627    1191    1193 1
    628    1191    1207 1
    629    1189    1191 1
    630    1231    1232 2
    631    1231    1233 am
    632    1224    1225 ar
    633    1224    1228 ar
    634    1222    1224 ar
    635    1219    1222 1
    636    1216    1219 1
    637    1213    1216 1
    638    1211    1213 1
    639    1211    1231 1
    640    1209    1211 1
    641    1245    1246 2
    642    1245    1247 am
    643    1240    1241 2
    644    1240    1242 am
    645    1237    1240 1
    646    1235    1237 1
    647    1235    1245 1
    648    1233    1235 1
    649    1256    1257 2
    650    1256    1258 am
    651    1251    1254 1
    652    1249    1251 1
    653    1249    1256 1
    654    1247    1249 1
    655    1268    1269 2
    656    1268    1270 am
    657    1265    1266 ar
    658    1265    1267 ar
    659    1262    1265 1
    660    1260    1262 1
    661    1260    1268 1
    662    1258    1260 1
    663    1292    1293 2
    664    1292    1294 am
    665    1285    1286 ar
    666    1285    1289 ar
    667    1283    1285 ar
    668    1280    1283 1
    669    1277    1280 1
    670    1274    1277 1
    671    1272    1274 1
    672    1272    1292 1
    673    1270    1272 1
    674    1311    1312 2
    675    1311    1313 am
    676    1304    1307 1
    677    1298    1300 1
    678    1298    1304 1
    679    1296    1298 1
    680    1296    1311 1
    681    1294    1296 1
    682    1330    1331 2
    683    1330    1332 am
    684    1320    1322 1
    685    1320    1326 1
    686    1317    1320 1
    687    1315    1317 1
    688    1315    1330 1
    689    1313    1315 1
    690    1351    1352 2
    691    1351    1353 am
    692    1347    1349 ar
    693    1344    1345 1
    694    1344    1347 ar
    695    1342    1344 ar
    696    1340    1342 ar
    697    1339    1340 ar
    698    1339    1349 ar
    699    1336    1339 1
    700    1334    1336 1
    701    1334    1351 1
    702    1332    1334 1
    703    1362    1363 2
    704    1362    1364 am
    705    1357    1360 1
    706    1355    1357 1
    707    1355    1362 1
    708    1353    1355 1
    709    1373    1374 2
    710    1373    1375 am
    711    1368    1371 1
    712    1366    1368 1
    713    1366    1373 1
    714    1364    1366 1
    715    1385    1386 2
    716    1385    1387 am
    717    1382    1383 ar
    718    1382    1384 ar
    719    1379    1382 1
    720    1377    1379 1
    721    1377    1385 1
    722    1375    1377 1
    723    1409    1410 2
    724    1409    1411 am
    725    1406    1408 ar
    726    1404    1406 ar
    727    1402    1404 ar
    728    1400    1402 ar
    729    1399    1400 ar
    730    1399    1408 ar
    731    1397    1399 1
    732    1395    1397 1
    733    1394    1395 2
    734    1394    1408 1
    735    1391    1394 1
    736    1389    1391 1
    737    1389    1409 1
    738    1387    1389 1
    739    1428    1429 2
    740    1428    1430 am
    741    1418    1420 1
    742    1418    1424 1
    743    1415    1418 1
    744    1413    1415 1
    745    1413    1428 1
    746    1411    1413 1
    747    1447    1448 2
    748    1447    1449 am
    749    1440    1443 1
    750    1434    1436 1
    751    1434    1440 1
    752    1432    1434 1
    753    1432    1447 1
    754    1430    1432 1
    755    1468    1469 2
    756    1468    1470 am
    757    1464    1466 ar
    758    1461    1462 1
    759    1461    1464 ar
    760    1459    1461 ar
    761    1457    1459 ar
    762    1456    1457 ar
    763    1456    1466 ar
    764    1453    1456 1
    765    1451    1453 1
    766    1451    1468 1
    767    1449    1451 1
    768    1490    1491 2
    769    1490    1492 am
    770    1483    1486 1
    771    1480    1483 1
    772    1477    1480 1
    773    1474    1477 1
    774    1472    1474 1
    775    1472    1490 1
    776    1470    1472 1
    777    1504    1505 2
    778    1504    1506 am
    779    1496    1498 1
    780    1496    1502 1
    781    1494    1496 1
    782    1494    1504 1
    783    1492    1494 1
    784    1518    1519 2
    785    1518    1520 am
    786    1510    1512 1
    787    1510    1516 1
    788    1508    1510 1
    789    1508    1518 1
    790    1506    1508 1
    791    1530    1531 2
    792    1530    1532 am
    793    1527    1528 ar
    794    1527    1529 ar
    795    1524    1527 1
    796    1522    1524 1
    797    1522    1530 1
    798    1520    1522 1
    799    1547    1548 2
    800    1547    1549 am
    801    1543    1545 1
    802    1541    1543 1
    803    1540    1541 2
    804    1539    1540 1
    805    1539    1545 2
    806    1536    1539 1
    807    1534    1536 1
    808    1534    1547 1
    809    1532    1534 1
    810    1568    1569 2
    811    1568    1570 am
    812    1564    1566 ar
    813    1561    1562 1
    814    1561    1564 ar
    815    1559    1561 ar
    816    1557    1559 ar
    817    1556    1557 ar
    818    1556    1566 ar
    819    1553    1556 1
    820    1551    1553 1
    821    1551    1568 1
    822    1549    1551 1
    823    1585    1586 2
    824    1585    1587 am
    825    1580    1581 2
    826    1580    1582 am
    827    1577    1580 1
    828    1574    1577 1
    829    1572    1574 1
    830    1572    1585 1
    831    1570    1572 1
    832    1599    1600 2
    833    1599    1601 am
    834    1591    1593 1
    835    1591    1597 1
    836    1589    1591 1
    837    1589    1599 1
    838    1587    1589 1
    839    1619    1620 2
    840    1619    1621 am
    841    1615    1617 ar
    842    1613    1615 ar
    843    1611    1613 ar
    844    1609    1611 ar
    845    1608    1609 ar
    846    1608    1617 ar
    847    1605    1608 1
    848    1603    1605 1
    849    1603    1619 1
    850    1601    1603 1
    851    1633    1634 2
    852    1633    1635 am
    853    1625    1627 1
    854    1625    1631 1
    855    1623    1625 1
    856    1623    1633 1
    857    1621    1623 1
    858    1655    1656 2
    859    1655    1657 am
    860    1648    1651 1
    861    1645    1648 1
    862    1642    1645 1
    863    1639    1642 1
    864    1637    1639 1
    865    1637    1655 1
    866    1635    1637 1
    867    1674    1675 2
    868    1674    1676 am
    869    1667    1670 1
    870    1661    1663 1
    871    1661    1667 1
    872    1659    1661 1
    873    1659    1674 1
    874    1657    1659 1
    875    1698    1699 2
    876    1698    1700 1
    877    1691    1692 ar
    878    1691    1695 ar
    879    1689    1691 ar
    880    1686    1689 1
    881    1683    1686 1
    882    1680    1683 1
    883    1678    1680 1
    884    1678    1698 1
    885    1676    1678 1
    886      13      14 1
    887      13      15 1
    888      13      16 1
    889       9      10 1
    890       9      11 1
    891       9      12 1
    892       7       8 1
    893       5       6 1
    894       1       2 1
    895       1       3 1
    896       1       4 1
    897      32      33 1
    898      32      34 1
    899      32      35 1
    900      29      30 1
    901      29      31 1
    902      25      26 1
    903      25      27 1
    904      25      28 1
    905      23      24 1
    906      21      22 1
    907      19      20 1
    908      47      48 1
    909      47      49 1
    910      42      43 1
    911      42      44 1
    912      40      41 1
    913      38      39 1
    914      62      63 1
    915      58      59 1
    916      58      60 1
    917      58      61 1
    918      56      57 1
    919      54      55 1
    920      52      53 1
    921      82      83 1
    922      80      81 1
    923      78      79 1
    924      76      77 1
    925      74      75 1
    926      70      71 1
    927      70      72 1
    928      68      69 1
    929      66      67 1
    930      90      91 1
    931      90      92 1
    932      88      89 1
    933      86      87 1
    934     100     101 1
    935     100     102 1
    936      98      99 1
    937     115     116 1
    938     115     117 1
    939     115     118 1
    940     111     112 1
    941     111     113 1
    942     111     114 1
    943     109     110 1
    944     107     108 1
    945     105     106 1
    946     125     126 1
    947     125     127 1
    948     125     128 1
    949     123     124 1
    950     121     122 1
    951     135     136 1
    952     135     137 1
    953     133     134 1
    954     131     132 1
    955     160     161 1
    956     158     159 1
    957     156     157 1
    958     153     154 1
    959     151     152 1
    960     147     148 1
    961     147     149 1
    962     145     146 1
    963     143     144 1
    964     177     178 1
    965     177     179 1
    966     177     180 1
    967     173     174 1
    968     173     175 1
    969     173     176 1
    970     171     172 1
    971     168     169 1
    972     168     170 1
    973     166     167 1
    974     164     165 1
    975     195     196 1
    976     195     197 1
    977     190     191 1
    978     190     192 1
    979     187     188 1
    980     187     189 1
    981     185     186 1
    982     183     184 1
    983     210     211 1
    984     206     207 1
    985     206     208 1
    986     206     209 1
    987     204     205 1
    988     202     203 1
    989     200     201 1
    990     231     232 1
    991     229     230 1
    992     227     228 1
    993     224     225 1
    994     222     223 1
    995     218     219 1
    996     218     220 1
    997     216     217 1
    998     214     215 1
    999     248     249 1
   1000     246     247 1
   1001     244     245 1
   1002     239     240 1
   1003     239     241 1
   1004     237     238 1
   1005     235     236 1
   1006     268     269 1
   1007     268     270 1
   1008     268     271 1
   1009     265     266 1
   1010     265     267 1
   1011     262     263 1
   1012     262     264 1
   1013     259     260 1
   1014     259     261 1
   1015     256     257 1
   1016     256     258 1
   1017     254     255 1
   1018     252     253 1
   1019     287     288 1
   1020     287     289 1
   1021     287     290 1
   1022     283     284 1
   1023     283     285 1
   1024     283     286 1
   1025     281     282 1
   1026     278     279 1
   1027     278     280 1
   1028     276     277 1
   1029     274     275 1
   1030     303     304 1
   1031     300     301 1
   1032     300     302 1
   1033     297     298 1
   1034     297     299 1
   1035     294     295 1
   1036     294     296 1
   1037     311     312 1
   1038     311     313 1
   1039     309     310 1
   1040     307     308 1
   1041     328     329 1
   1042     328     330 1
   1043     323     324 1
   1044     323     325 1
   1045     321     322 1
   1046     319     320 1
   1047     350     351 1
   1048     348     349 1
   1049     346     347 1
   1050     343     344 1
   1051     341     342 1
   1052     337     338 1
   1053     337     339 1
   1054     335     336 1
   1055     333     334 1
   1056     367     368 1
   1057     367     369 1
   1058     367     370 1
   1059     364     365 1
   1060     364     366 1
   1061     360     361 1
   1062     360     362 1
   1063     360     363 1
   1064     358     359 1
   1065     356     357 1
   1066     354     355 1
   1067     383     384 1
   1068     379     380 1
   1069     379     381 1
   1070     379     382 1
   1071     377     378 1
   1072     375     376 1
   1073     373     374 1
   1074     403     404 1
   1075     403     405 1
   1076     403     406 1
   1077     400     401 1
   1078     400     402 1
   1079     397     398 1
   1080     397     399 1
   1081     394     395 1
   1082     394     396 1
   1083     391     392 1
   1084     391     393 1
   1085     389     390 1
   1086     387     388 1
   1087     416     417 1
   1088     413     414 1
   1089     413     415 1
   1090     411     412 1
   1091     409     410 1
   1092     427     428 1
   1093     427     429 1
   1094     424     425 1
   1095     424     426 1
   1096     422     423 1
   1097     420     421 1
   1098     439     440 1
   1099     439     441 1
   1100     439     442 1
   1101     437     438 1
   1102     435     436 1
   1103     457     458 1
   1104     457     459 1
   1105     452     453 1
   1106     452     454 1
   1107     449     450 1
   1108     449     451 1
   1109     447     448 1
   1110     445     446 1
   1111     466     467 1
   1112     466     468 1
   1113     466     469 1
   1114     464     465 1
   1115     462     463 1
   1116     485     486 1
   1117     485     487 1
   1118     485     488 1
   1119     481     482 1
   1120     481     483 1
   1121     481     484 1
   1122     479     480 1
   1123     476     477 1
   1124     476     478 1
   1125     474     475 1
   1126     472     473 1
   1127     493     494 1
   1128     493     495 1
   1129     491     492 1
   1130     517     518 1
   1131     515     516 1
   1132     513     514 1
   1133     511     512 1
   1134     508     509 1
   1135     506     507 1
   1136     502     503 1
   1137     502     504 1
   1138     500     501 1
   1139     498     499 1
   1140     532     533 1
   1141     532     534 1
   1142     532     535 1
   1143     528     529 1
   1144     528     530 1
   1145     528     531 1
   1146     526     527 1
   1147     524     525 1
   1148     522     523 1
   1149     542     543 1
   1150     542     544 1
   1151     542     545 1
   1152     540     541 1
   1153     538     539 1
   1154     555     556 1
   1155     552     553 1
   1156     552     554 1
   1157     550     551 1
   1158     548     549 1
   1159     575     576 1
   1160     575     577 1
   1161     575     578 1
   1162     572     573 1
   1163     572     574 1
   1164     569     570 1
   1165     569     571 1
   1166     566     567 1
   1167     566     568 1
   1168     563     564 1
   1169     563     565 1
   1170     561     562 1
   1171     559     560 1
   1172     583     584 1
   1173     583     585 1
   1174     581     582 1
   1175     597     598 1
   1176     597     599 1
   1177     592     593 1
   1178     592     594 1
   1179     590     591 1
   1180     588     589 1
   1181     615     616 1
   1182     615     617 1
   1183     615     618 1
   1184     611     612 1
   1185     611     613 1
   1186     611     614 1
   1187     609     610 1
   1188     606     607 1
   1189     606     608 1
   1190     604     605 1
   1191     602     603 1
   1192     625     626 1
   1193     625     627 1
   1194     625     628 1
   1195     623     624 1
   1196     621     622 1
   1197     635     636 1
   1198     635     637 1
   1199     633     634 1
   1200     631     632 1
   1201     653     654 1
   1202     653     655 1
   1203     653     656 1
   1204     649     650 1
   1205     649     651 1
   1206     649     652 1
   1207     647     648 1
   1208     645     646 1
   1209     643     644 1
   1210     663     664 1
   1211     663     665 1
   1212     663     666 1
   1213     661     662 1
   1214     659     660 1
   1215     679     680 1
   1216     676     677 1
   1217     676     678 1
   1218     673     674 1
   1219     673     675 1
   1220     670     671 1
   1221     670     672 1
   1222     685     686 1
   1223     685     687 1
   1224     683     684 1
   1225     706     707 1
   1226     706     708 1
   1227     706     709 1
   1228     703     704 1
   1229     703     705 1
   1230     700     701 1
   1231     700     702 1
   1232     697     698 1
   1233     697     699 1
   1234     694     695 1
   1235     694     696 1
   1236     692     693 1
   1237     690     691 1
   1238     719     720 1
   1239     716     717 1
   1240     716     718 1
   1241     714     715 1
   1242     712     713 1
   1243     736     737 1
   1244     736     738 1
   1245     736     739 1
   1246     733     734 1
   1247     733     735 1
   1248     729     730 1
   1249     729     731 1
   1250     729     732 1
   1251     727     728 1
   1252     725     726 1
   1253     723     724 1
   1254     744     745 1
   1255     744     746 1
   1256     742     743 1
   1257     751     752 1
   1258     751     753 1
   1259     749     750 1
   1260     760     761 1
   1261     760     762 1
   1262     758     759 1
   1263     756     757 1
   1264     781     782 1
   1265     781     783 1
   1266     781     784 1
   1267     778     779 1
   1268     778     780 1
   1269     774     775 1
   1270     774     776 1
   1271     774     777 1
   1272     772     773 1
   1273     770     771 1
   1274     768     769 1
   1275     803     804 1
   1276     801     802 1
   1277     799     800 1
   1278     797     798 1
   1279     795     796 1
   1280     791     792 1
   1281     791     793 1
   1282     789     790 1
   1283     787     788 1
   1284     814     815 1
   1285     811     812 1
   1286     811     813 1
   1287     809     810 1
   1288     807     808 1
   1289     827     828 1
   1290     827     829 1
   1291     822     823 1
   1292     822     824 1
   1293     820     821 1
   1294     818     819 1
   1295     851     852 1
   1296     851     853 1
   1297     848     849 1
   1298     848     850 1
   1299     845     846 1
   1300     842     843 1
   1301     842     844 1
   1302     839     840 1
   1303     839     841 1
   1304     836     837 1
   1305     836     838 1
   1306     834     835 1
   1307     832     833 1
   1308     863     864 1
   1309     863     865 1
   1310     860     861 1
   1311     860     862 1
   1312     858     859 1
   1313     856     857 1
   1314     873     874 1
   1315     873     875 1
   1316     871     872 1
   1317     894     895 1
   1318     894     896 1
   1319     894     897 1
   1320     891     892 1
   1321     891     893 1
   1322     888     889 1
   1323     888     890 1
   1324     885     886 1
   1325     885     887 1
   1326     882     883 1
   1327     882     884 1
   1328     880     881 1
   1329     878     879 1
   1330     913     914 1
   1331     913     915 1
   1332     913     916 1
   1333     909     910 1
   1334     909     911 1
   1335     909     912 1
   1336     907     908 1
   1337     904     905 1
   1338     904     906 1
   1339     902     903 1
   1340     900     901 1
   1341     929     930 1
   1342     926     927 1
   1343     926     928 1
   1344     923     924 1
   1345     923     925 1
   1346     920     921 1
   1347     920     922 1
   1348     935     936 1
   1349     935     937 1
   1350     933     934 1
   1351     956     957 1
   1352     956     958 1
   1353     956     959 1
   1354     953     954 1
   1355     953     955 1
   1356     950     951 1
   1357     950     952 1
   1358     947     948 1
   1359     947     949 1
   1360     944     945 1
   1361     944     946 1
   1362     942     943 1
   1363     940     941 1
   1364     969     970 1
   1365     966     967 1
   1366     966     968 1
   1367     964     965 1
   1368     962     963 1
   1369     975     976 1
   1370     975     977 1
   1371     973     974 1
   1372     999    1000 1
   1373     999    1001 1
   1374     996     997 1
   1375     996     998 1
   1376     993     994 1
   1377     990     991 1
   1378     990     992 1
   1379     987     988 1
   1380     987     989 1
   1381     984     985 1
   1382     984     986 1
   1383     982     983 1
   1384     980     981 1
   1385    1014    1015 1
   1386    1010    1011 1
   1387    1010    1012 1
   1388    1010    1013 1
   1389    1008    1009 1
   1390    1006    1007 1
   1391    1004    1005 1
   1392    1037    1038 1
   1393    1035    1036 1
   1394    1033    1034 1
   1395    1031    1032 1
   1396    1028    1029 1
   1397    1026    1027 1
   1398    1022    1023 1
   1399    1022    1024 1
   1400    1020    1021 1
   1401    1018    1019 1
   1402    1061    1062 1
   1403    1061    1063 1
   1404    1058    1059 1
   1405    1058    1060 1
   1406    1055    1056 1
   1407    1052    1053 1
   1408    1052    1054 1
   1409    1049    1050 1
   1410    1049    1051 1
   1411    1046    1047 1
   1412    1046    1048 1
   1413    1044    1045 1
   1414    1042    1043 1
   1415    1073    1074 1
   1416    1073    1075 1
   1417    1070    1071 1
   1418    1070    1072 1
   1419    1068    1069 1
   1420    1066    1067 1
   1421    1085    1086 1
   1422    1085    1087 1
   1423    1085    1088 1
   1424    1083    1084 1
   1425    1081    1082 1
   1426    1095    1096 1
   1427    1095    1097 1
   1428    1093    1094 1
   1429    1091    1092 1
   1430    1116    1117 1
   1431    1116    1118 1
   1432    1116    1119 1
   1433    1113    1114 1
   1434    1113    1115 1
   1435    1109    1110 1
   1436    1109    1111 1
   1437    1109    1112 1
   1438    1107    1108 1
   1439    1105    1106 1
   1440    1103    1104 1
   1441    1131    1132 1
   1442    1131    1133 1
   1443    1126    1127 1
   1444    1126    1128 1
   1445    1124    1125 1
   1446    1122    1123 1
   1447    1153    1154 1
   1448    1151    1152 1
   1449    1149    1150 1
   1450    1146    1147 1
   1451    1144    1145 1
   1452    1140    1141 1
   1453    1140    1142 1
   1454    1138    1139 1
   1455    1136    1137 1
   1456    1167    1168 1
   1457    1163    1164 1
   1458    1163    1165 1
   1459    1163    1166 1
   1460    1161    1162 1
   1461    1159    1160 1
   1462    1157    1158 1
   1463    1178    1179 1
   1464    1175    1176 1
   1465    1175    1177 1
   1466    1173    1174 1
   1467    1171    1172 1
   1468    1184    1185 1
   1469    1184    1186 1
   1470    1182    1183 1
   1471    1205    1206 1
   1472    1203    1204 1
   1473    1201    1202 1
   1474    1199    1200 1
   1475    1197    1198 1
   1476    1193    1194 1
   1477    1193    1195 1
   1478    1191    1192 1
   1479    1189    1190 1
   1480    1228    1229 1
   1481    1228    1230 1
   1482    1225    1226 1
   1483    1225    1227 1
   1484    1222    1223 1
   1485    1219    1220 1
   1486    1219    1221 1
   1487    1216    1217 1
   1488    1216    1218 1
   1489    1213    1214 1
   1490    1213    1215 1
   1491    1211    1212 1
   1492    1209    1210 1
   1493    1242    1243 1
   1494    1242    1244 1
   1495    1237    1238 1
   1496    1237    1239 1
   1497    1235    1236 1
   1498    1233    1234 1
   1499    1254    1255 1
   1500    1251    1252 1
   1501    1251    1253 1
   1502    1249    1250 1
   1503    1247    1248 1
   1504    1262    1263 1
   1505    1262    1264 1
   1506    1260    1261 1
   1507    1258    1259 1
   1508    1289    1290 1
   1509    1289    1291 1
   1510    1286    1287 1
   1511    1286    1288 1
   1512    1283    1284 1
   1513    1280    1281 1
   1514    1280    1282 1
   1515    1277    1278 1
   1516    1277    1279 1
   1517    1274    1275 1
   1518    1274    1276 1
   1519    1272    1273 1
   1520    1270    1271 1
   1521    1307    1308 1
   1522    1307    1309 1
   1523    1307    1310 1
   1524    1304    1305 1
   1525    1304    1306 1
   1526    1300    1301 1
   1527    1300    1302 1
   1528    1300    1303 1
   1529    1298    1299 1
   1530    1296    1297 1
   1531    1294    1295 1
   1532    1326    1327 1
   1533    1326    1328 1
   1534    1326    1329 1
   1535    1322    1323 1
   1536    1322    1324 1
   1537    1322    1325 1
   1538    1320    1321 1
   1539    1317    1318 1
   1540    1317    1319 1
   1541    1315    1316 1
   1542    1313    1314 1
   1543    1349    1350 1
   1544    1347    1348 1
   1545    1345    1346 1
   1546    1342    1343 1
   1547    1340    1341 1
   1548    1336    1337 1
   1549    1336    1338 1
   1550    1334    1335 1
   1551    1332    1333 1
   1552    1360    1361 1
   1553    1357    1358 1
   1554    1357    1359 1
   1555    1355    1356 1
   1556    1353    1354 1
   1557    1371    1372 1
   1558    1368    1369 1
   1559    1368    1370 1
   1560    1366    1367 1
   1561    1364    1365 1
   1562    1379    1380 1
   1563    1379    1381 1
   1564    1377    1378 1
   1565    1375    1376 1
   1566    1406    1407 1
   1567    1404    1405 1
   1568    1402    1403 1
   1569    1400    1401 1
   1570    1397    1398 1
   1571    1395    1396 1
   1572    1391    1392 1
   1573    1391    1393 1
   1574    1389    1390 1
   1575    1387    1388 1
   1576    1424    1425 1
   1577    1424    1426 1
   1578    1424    1427 1
   1579    1420    1421 1
   1580    1420    1422 1
   1581    1420    1423 1
   1582    1418    1419 1
   1583    1415    1416 1
   1584    1415    1417 1
   1585    1413    1414 1
   1586    1411    1412 1
   1587    1443    1444 1
   1588    1443    1445 1
   1589    1443    1446 1
   1590    1440    1441 1
   1591    1440    1442 1
   1592    1436    1437 1
   1593    1436    1438 1
   1594    1436    1439 1
   1595    1434    1435 1
   1596    1432    1433 1
   1597    1430    1431 1
   1598    1466    1467 1
   1599    1464    1465 1
   1600    1462    1463 1
   1601    1459    1460 1
   1602    1457    1458 1
   1603    1453    1454 1
   1604    1453    1455 1
   1605    1451    1452 1
   1606    1449    1450 1
   1607    1486    1487 1
   1608    1486    1488 1
   1609    1486    1489 1
   1610    1483    1484 1
   1611    1483    1485 1
   1612    1480    1481 1
   1613    1480    1482 1
   1614    1477    1478 1
   1615    1477    1479 1
   1616    1474    1475 1
   1617    1474    1476 1
   1618    1472    1473 1
   1619    1470    1471 1
   1620    1502    1503 1
   1621    1498    1499 1
   1622    1498    1500 1
   1623    1498    1501 1
   1624    1496    1497 1
   1625    1494    1495 1
   1626    1492    1493 1
   1627    1516    1517 1
   1628    1512    1513 1
   1629    1512    1514 1
   1630    1512    1515 1
   1631    1510    1511 1
   1632    1508    1509 1
   1633    1506    1507 1
   1634    1524    1525 1
   1635    1524    1526 1
   1636    1522    1523 1
   1637    1520    1521 1
   1638    1545    1546 1
   1639    1543    1544 1
   1640    1541    1542 1
   1641    1536    1537 1
   1642    1536    1538 1
   1643    1534    1535 1
   1644    1532    1533 1
   1645    1566    1567 1
   1646    1564    1565 1
   1647    1562    1563 1
   1648    1559    1560 1
   1649    1557    1558 1
   1650    1553    1554 1
   1651    1553    1555 1
   1652    1551    1552 1
   1653    1549    1550 1
   1654    1582    1583 1
   1655    1582    1584 1
   1656    1577    1578 1
   1657    1577    1579 1
   1658    1574    1575 1
   1659    1574    1576 1
   1660    1572    1573 1
   1661    1570    1571 1
   1662    1597    1598 1
   1663    1593    1594 1
   1664    1593    1595 1
   1665    1593    1596 1
   1666    1591    1592 1
   1667    1589    1590 1
   1668    1587    1588 1
   1669    1617    1618 1
   1670    1615    1616 1
   1671    1613    1614 1
   1672    1611    1612 1
   1673    1609    1610 1
   1674    1605    1606 1
   1675    1605    1607 1
   1676    1603    1604 1
   1677    1601    1602 1
   1678    1631    1632 1
   1679    1627    1628 1
   1680    1627    1629 1
   1681    1627    1630 1
   1682    1625    1626 1
   1683    1623    1624 1
   1684    1621    1622 1
   1685    1651    1652 1
   1686    1651    1653 1
   1687    1651    1654 1
   1688    1648    1649 1
   1689    1648    1650 1
   1690    1645    1646 1
   1691    1645    1647 1
   1692    1642    1643 1
   1693    1642    1644 1
   1694    1639    1640 1
   1695    1639    1641 1
   1696    1637    1638 1
   1697    1635    1636 1
   1698    1670    1671 1
   1699    1670    1672 1
   1700    1670    1673 1
   1701    1667    1668 1
   1702    1667    1669 1
   1703    1663    1664 1
   1704    1663    1665 1
   1705    1663    1666 1
   1706    1661    1662 1
   1707    1659    1660 1
   1708    1657    1658 1
   1709    1695    1696 1
   1710    1695    1697 1
   1711    1692    1693 1
   1712    1692    1694 1
   1713    1689    1690 1
   1714    1686    1687 1
   1715    1686    1688 1
   1716    1683    1684 1
   1717    1683    1685 1
   1718    1680    1681 1
   1719    1680    1682 1
   1720    1678    1679 1
   1721    1676    1677 1
@<TRIPOS>SUBSTRUCTURE
      1 VAL3           1 RESIDUE    4    C VAL
      2 ILE4          19 RESIDUE    4    C ILE
      3 ASN5          38 RESIDUE    4    C ASN
      4 THR6          52 RESIDUE    4    C THR
      5 PHE7          66 RESIDUE    4    C PHE
      6 ASP8          86 RESIDUE    4    C ASP
      7 GLY9          98 RESIDUE    4    C GLY
      8 VAL10        105 RESIDUE    4    C VAL
      9 ALA11        121 RESIDUE    4    C ALA
     10 ASP12        131 RESIDUE    4    C ASP
     11 TYR13        143 RESIDUE    4    C TYR
     12 LEU14        164 RESIDUE    4    C LEU
     13 GLN15        183 RESIDUE    4    C GLN
     14 THR16        200 RESIDUE    4    C THR
     15 TYR17        214 RESIDUE    4    C TYR
     16 HIE18        235 RESIDUE    4    C HIE
     17 LYS19        252 RESIDUE    4    C LYS
     18 LEU20        274 RESIDUE    4    C LEU
     19 PRO21        293 RESIDUE    4    C PRO
     20 ASP22        307 RESIDUE    4    C ASP
     21 ASN23        319 RESIDUE    4    C ASN
     22 TYR24        333 RESIDUE    4    C TYR
     23 ILE25        354 RESIDUE    4    C ILE
     24 THR26        373 RESIDUE    4    C THR
     25 LYS27        387 RESIDUE    4    C LYS
     26 SER28        409 RESIDUE    4    C SER
     27 GLU29        420 RESIDUE    4    C GLU
     28 ALA30        435 RESIDUE    4    C ALA
     29 GLN31        445 RESIDUE    4    C GLN
     30 ALA32        462 RESIDUE    4    C ALA
     31 LEU33        472 RESIDUE    4    C LEU
     32 GLY34        491 RESIDUE    4    C GLY
     33 TRP35        498 RESIDUE    4    C TRP
     34 VAL36        522 RESIDUE    4    C VAL
     35 ALA37        538 RESIDUE    4    C ALA
     36 SER38        548 RESIDUE    4    C SER
     37 LYS39        559 RESIDUE    4    C LYS
     38 GLY40        581 RESIDUE    4    C GLY
     39 ASN41        588 RESIDUE    4    C ASN
     40 LEU42        602 RESIDUE    4    C LEU
     41 ALA43        621 RESIDUE    4    C ALA
     42 ASP44        631 RESIDUE    4    C ASP
     43 VAL45        643 RESIDUE    4    C VAL
     44 ALA46        659 RESIDUE    4    C ALA
     45 PRO47        669 RESIDUE    4    C PRO
     46 GLY48        683 RESIDUE    4    C GLY
     47 LYS49        690 RESIDUE    4    C LYS
     48 SER50        712 RESIDUE    4    C SER
     49 ILE51        723 RESIDUE    4    C ILE
     50 GLY52        742 RESIDUE    4    C GLY
     51 GLY53        749 RESIDUE    4    C GLY
     52 ASP54        756 RESIDUE    4    C ASP
     53 ILE55        768 RESIDUE    4    C ILE
     54 PHE56        787 RESIDUE    4    C PHE
     55 SER57        807 RESIDUE    4    C SER
     56 ASN58        818 RESIDUE    4    C ASN
     57 ARG59        832 RESIDUE    4    C ARG
     58 GLU60        856 RESIDUE    4    C GLU
     59 GLY61        871 RESIDUE    4    C GLY
     60 LYS62        878 RESIDUE    4    C LYS
     61 LEU63        900 RESIDUE    4    C LEU
     62 PRO64        919 RESIDUE    4    C PRO
     63 GLY65        933 RESIDUE    4    C GLY
     64 LYS66        940 RESIDUE    4    C LYS
     65 SER67        962 RESIDUE    4    C SER
     66 GLY68        973 RESIDUE    4    C GLY
     67 ARG69        980 RESIDUE    4    C ARG
     68 THR70       1004 RESIDUE    4    C THR
     69 TRP71       1018 RESIDUE    4    C TRP
     70 ARG72       1042 RESIDUE    4    C ARG
     71 GLU73       1066 RESIDUE    4    C GLU
     72 ALA74       1081 RESIDUE    4    C ALA
     73 ASP75       1091 RESIDUE    4    C ASP
     74 ILE76       1103 RESIDUE    4    C ILE
     75 ASN77       1122 RESIDUE    4    C ASN
     76 TYR78       1136 RESIDUE    4    C TYR
     77 THR79       1157 RESIDUE    4    C THR
     78 SER80       1171 RESIDUE    4    C SER
     79 GLY81       1182 RESIDUE    4    C GLY
     80 PHE82       1189 RESIDUE    4    C PHE
     81 ARG83       1209 RESIDUE    4    C ARG
     82 ASN84       1233 RESIDUE    4    C ASN
     83 SER85       1247 RESIDUE    4    C SER
     84 ASP86       1258 RESIDUE    4    C ASP
     85 ARG87       1270 RESIDUE    4    C ARG
     86 ILE88       1294 RESIDUE    4    C ILE
     87 LEU89       1313 RESIDUE    4    C LEU
     88 TYR90       1332 RESIDUE    4    C TYR
     89 SER91       1353 RESIDUE    4    C SER
     90 SER92       1364 RESIDUE    4    C SER
     91 ASP93       1375 RESIDUE    4    C ASP
     92 TRP94       1387 RESIDUE    4    C TRP
     93 LEU95       1411 RESIDUE    4    C LEU
     94 ILE96       1430 RESIDUE    4    C ILE
     95 TYR97       1449 RESIDUE    4    C TYR
     96 LYS98       1470 RESIDUE    4    C LYS
     97 THR99       1492 RESIDUE    4    C THR
     98 THR100      1506 RESIDUE    4    C THR
     99 ASP101      1520 RESIDUE    4    C ASP
    100 HIE102      1532 RESIDUE    4    C HIE
    101 TYR103      1549 RESIDUE    4    C TYR
    102 GLN104      1570 RESIDUE    4    C GLN
    103 THR105      1587 RESIDUE    4    C THR
    104 PHE106      1601 RESIDUE    4    C PHE
    105 THR107      1621 RESIDUE    4    C THR
    106 LYS108      1635 RESIDUE    4    C LYS
    107 ILE109      1657 RESIDUE    4    C ILE
    108 ARG110      1676 RESIDUE    4    C ARG
