# Supplementary material for: Improved Structure-Based Histidine pKa Prediction for pH-Responsive Protein Design
Source: J Chem Inf Model. 2025 Jan 18;65(3):1560–9. doi: 10.1021/acs.jcim.4c01957 (PMC11815838; doi:10.1021/acs.jcim.4c01957)
Supplement: Supplementary file 3 — ci4c01957_si_003.zip [file ci4c01957_si_003.zip › structures/prep_mol2/1A6K_prep.mol2]

@<TRIPOS>MOLECULE
Cpptraj generated mol2 file.
 2508  2543   152     0     0
SMALL
USER_CHARGES


@<TRIPOS>ATOM
      1 N            -3.5716      15.2847      13.4637 N.am      1 VAL1       0.0577
      2 H1           -3.8802      14.3187      13.4420 H         1 VAL1       0.2272
      3 H2           -2.6772      15.3416      12.9923 H         1 VAL1       0.2272
      4 H3           -4.2479      15.8664      12.9911 H         1 VAL1       0.2272
      5 CA           -3.4379      15.6973      14.8794 C.3       1 VAL1      -0.0054
      6 HA           -2.9023      16.6436      14.9557 H         1 VAL1       0.1093
      7 CB           -4.8159      15.8701      15.5423 C.3       1 VAL1       0.3196
      8 HB           -5.4866      15.0877      15.1845 H         1 VAL1      -0.0221
      9 CG1          -4.7655      15.7887      17.0708 C.3       1 VAL1      -0.3129
     10 HG11         -4.0291      16.4870      17.4734 H         1 VAL1       0.0735
     11 HG12         -5.7426      16.0387      17.4884 H         1 VAL1       0.0735
     12 HG13         -4.5230      14.7784      17.4050 H         1 VAL1       0.0735
     13 CG2          -5.3925      17.2326      15.1423 C.3       1 VAL1      -0.3129
     14 HG21         -5.5033      17.3116      14.0621 H         1 VAL1       0.0735
     15 HG22         -6.3785      17.3582      15.5946 H         1 VAL1       0.0735
     16 HG23         -4.7488      18.0384      15.5022 H         1 VAL1       0.0735
     17 C            -2.6283      14.6396      15.5925 C.2       1 VAL1       0.6163
     18 O            -3.0386      13.4849      15.5468 O.2       1 VAL1      -0.5722
     19 N            -1.4777      15.0114      16.1515 N.am      2 LEU2      -0.4157
     20 H            -1.2167      15.9846      16.2040 H         2 LEU2       0.2719
     21 CA           -0.6642      14.0743      16.9241 C.3       2 LEU2      -0.0518
     22 HA           -0.6677      13.1029      16.4299 H         2 LEU2       0.0922
     23 CB            0.7888      14.5545      17.0358 C.3       2 LEU2      -0.1102
     24 HB2           0.7941      15.6179      17.2453 H         2 LEU2       0.0457
     25 HB3           1.2420      14.0482      17.8903 H         2 LEU2       0.0457
     26 CG            1.6662      14.2758      15.8073 C.3       2 LEU2       0.3531
     27 HG            1.4975      13.2564      15.4594 H         2 LEU2      -0.0361
     28 CD1           1.3569      15.2582      14.6732 C.3       2 LEU2      -0.4121
     29 HD11          1.4257      16.2828      15.0391 H         2 LEU2       0.1000
     30 HD12          2.0858      15.1311      13.8795 H         2 LEU2       0.1000
     31 HD13          0.3710      15.0623      14.2635 H         2 LEU2       0.1000
     32 CD2           3.1395      14.4192      16.1822 C.3       2 LEU2      -0.4121
     33 HD21          3.3834      13.7647      17.0178 H         2 LEU2       0.1000
     34 HD22          3.7622      14.1352      15.3358 H         2 LEU2       0.1000
     35 HD23          3.3590      15.4477      16.4665 H         2 LEU2       0.1000
     36 C            -1.2550      13.8907      18.3219 C.2       2 LEU2       0.5973
     37 O            -1.7521      14.8497      18.9159 O.2       2 LEU2      -0.5679
     38 N            -1.1863      12.6695      18.8386 N.am      3 SER3      -0.4157
     39 H            -0.7451      11.9381      18.2804 H         3 SER3       0.2719
     40 CA           -1.4871      12.3927      20.2421 C.3       3 SER3      -0.0249
     41 HA           -2.4144      12.8989      20.5099 H         3 SER3       0.0843
     42 CB           -1.6839      10.8897      20.4414 C.3       3 SER3       0.2117
     43 HB2          -2.0793      10.7059      21.4413 H         3 SER3       0.0352
     44 HB3          -2.3993      10.5142      19.7079 H         3 SER3       0.0352
     45 OG           -0.4523      10.2110      20.3011 O.3       3 SER3      -0.6546
     46 HG           -0.5183       9.5959      19.5601 H         3 SER3       0.4275
     47 C            -0.3750      12.9108      21.1623 C.2       3 SER3       0.5973
     48 O             0.7467      13.1734      20.7231 O.2       3 SER3      -0.5679
     49 N            -0.6541      13.0111      22.4649 N.am      4 GLU4      -0.5163
     50 H            -1.5886      12.8373      22.7959 H         4 GLU4       0.2936
     51 CA            0.3893      13.3332      23.4505 C.3       4 GLU4       0.0397
     52 HA            0.8378      14.2970      23.2054 H         4 GLU4       0.1105
     53 CB           -0.2208      13.4158      24.8616 C.3       4 GLU4       0.0560
     54 HB2          -0.8716      12.5531      25.0148 H         4 GLU4      -0.0173
     55 HB3           0.5765      13.3551      25.6038 H         4 GLU4      -0.0173
     56 CG           -1.0301      14.7021      25.1140 C.3       4 GLU4       0.0136
     57 HG2          -1.8088      14.7843      24.3517 H         4 GLU4      -0.0425
     58 HG3          -1.5250      14.6044      26.0825 H         4 GLU4      -0.0425
     59 CD           -0.1799      15.9832      25.1265 C.2       4 GLU4       0.8054
     60 OE1           1.0686      15.8944      25.1558 O.co2     4 GLU4      -0.8188
     61 OE2          -0.7351      17.0989      25.0799 O.co2     4 GLU4      -0.8188
     62 C             1.5371      12.3109      23.4158 C.2       4 GLU4       0.5366
     63 O             2.7035      12.6952      23.4813 O.2       4 GLU4      -0.5819
     64 N             1.2246      11.0215      23.2309 N.am      5 GLY5      -0.4157
     65 H             0.2559      10.7665      23.1305 H         5 GLY5       0.2719
     66 CA            2.2445       9.9775      23.1064 C.3       5 GLY5      -0.0252
     67 HA2           2.8646       9.9646      24.0033 H         5 GLY5       0.0698
     68 HA3           1.7598       9.0081      22.9979 H         5 GLY5       0.0698
     69 C             3.1543      10.1929      21.8973 C.2       5 GLY5       0.5973
     70 O             4.3697      10.0738      22.0033 O.2       5 GLY5      -0.5679
     71 N             2.5771      10.5873      20.7626 N.am      6 GLU6      -0.5163
     72 H             1.5730      10.7210      20.7434 H         6 GLU6       0.2936
     73 CA            3.3551      10.9030      19.5645 C.3       6 GLU6       0.0397
     74 HA            4.0414      10.0794      19.3594 H         6 GLU6       0.1105
     75 CB            2.4168      11.0614      18.3594 C.3       6 GLU6       0.0560
     76 HB2           1.6173      11.7506      18.6271 H         6 GLU6      -0.0173
     77 HB3           2.9694      11.4824      17.5193 H         6 GLU6      -0.0173
     78 CG            1.8320       9.7089      17.9208 C.3       6 GLU6       0.0136
     79 HG2           2.6320       9.1240      17.4615 H         6 GLU6      -0.0425
     80 HG3           1.4853       9.1557      18.7947 H         6 GLU6      -0.0425
     81 CD            0.6564       9.8225      16.9421 C.2       6 GLU6       0.8054
     82 OE1          -0.0438      10.8594      16.8997 O.co2     6 GLU6      -0.8188
     83 OE2           0.3949       8.8369      16.2182 O.co2     6 GLU6      -0.8188
     84 C             4.2274      12.1479      19.7726 C.2       6 GLU6       0.5366
     85 O             5.4094      12.1271      19.4265 O.2       6 GLU6      -0.5819
     86 N             3.7009      13.2174      20.3819 N.am      7 TRP7      -0.4157
     87 H             2.7226      13.2080      20.6553 H         7 TRP7       0.2719
     88 CA            4.5324      14.3776      20.7107 C.3       7 TRP7      -0.0275
     89 HA            5.0015      14.7313      19.7938 H         7 TRP7       0.1123
     90 CB            3.7020      15.5144      21.3054 C.3       7 TRP7      -0.0050
     91 HB2           3.0665      15.1222      22.1011 H         7 TRP7       0.0339
     92 HB3           4.3836      16.2392      21.7518 H         7 TRP7       0.0339
     93 CG            2.8690      16.2509      20.3103 C.2       7 TRP7      -0.1415
     94 CD1           1.5255      16.3947      20.3462 C.2       7 TRP7      -0.1638
     95 HD1           0.8756      15.9684      21.1039 H         7 TRP7       0.2062
     96 NE1           1.1157      17.1692      19.2797 N.pl3     7 TRP7      -0.3418
     97 HE1           0.1559      17.4623      19.1486 H         7 TRP7       0.3412
     98 CE2           2.1776      17.5077      18.4676 C.ar      7 TRP7       0.1380
     99 CZ2           2.2722      18.2209      17.2654 C.ar      7 TRP7      -0.2601
    100 HZ2           1.3831      18.6213      16.8027 H         7 TRP7       0.1572
    101 CH2           3.5383      18.4335      16.6927 C.ar      7 TRP7      -0.1134
    102 HH2           3.6349      18.9911      15.7708 H         7 TRP7       0.1417
    103 CZ3           4.6899      17.9386      17.3302 C.ar      7 TRP7      -0.1972
    104 HZ3           5.6646      18.1200      16.8961 H         7 TRP7       0.1447
    105 CE3           4.5826      17.2160      18.5329 C.ar      7 TRP7      -0.2387
    106 HE3           5.4761      16.8429      19.0123 H         7 TRP7       0.1700
    107 CD2           3.3227      16.9682      19.1236 C.ar      7 TRP7       0.1243
    108 C             5.6716      14.0297      21.6639 C.2       7 TRP7       0.5973
    109 O             6.7703      14.5596      21.4953 O.2       7 TRP7      -0.5679
    110 N             5.4462      13.1443      22.6386 N.am      8 GLN8      -0.4157
    111 H             4.5133      12.7548      22.7513 H         8 GLN8       0.2719
    112 CA            6.5087      12.6922      23.5349 C.3       8 GLN8      -0.0031
    113 HA            6.9182      13.5658      24.0423 H         8 GLN8       0.0850
    114 CB            5.9387      11.7423      24.6010 C.3       8 GLN8      -0.0036
    115 HB2           5.1530      12.2749      25.1386 H         8 GLN8       0.0171
    116 HB3           5.4849      10.8711      24.1323 H         8 GLN8       0.0171
    117 CG            6.9887      11.2792      25.6305 C.3       8 GLN8      -0.0645
    118 HG2           7.5694      12.1424      25.9568 H         8 GLN8       0.0352
    119 HG3           6.4627      10.8915      26.5027 H         8 GLN8       0.0352
    120 CD            7.9417      10.1782      25.1560 C.2       8 GLN8       0.6951
    121 OE1           7.6382       9.3611      24.3082 O.2       8 GLN8      -0.6086
    122 NE2           9.1371      10.1035      25.6999 N.am      8 GLN8      -0.9407
    123 HE21          9.7401       9.3939      25.3149 H         8 GLN8       0.4251
    124 HE22          9.4596      10.7731      26.3698 H         8 GLN8       0.4251
    125 C             7.6538      12.0441      22.7530 C.2       8 GLN8       0.5973
    126 O             8.8096      12.3880      22.9936 O.2       8 GLN8      -0.5679
    127 N             7.3501      11.1624      21.7961 N.am      9 LEU9      -0.4157
    128 H             6.3865      10.8595      21.7036 H         9 LEU9       0.2719
    129 CA            8.3731      10.5021      20.9788 C.3       9 LEU9      -0.0518
    130 HA            9.0879      10.0039      21.6350 H         9 LEU9       0.0922
    131 CB            7.7170       9.4584      20.0607 C.3       9 LEU9      -0.1102
    132 HB2           6.9483       9.9524      19.4672 H         9 LEU9       0.0457
    133 HB3           8.4805       9.0914      19.3779 H         9 LEU9       0.0457
    134 CG            7.0901       8.2466      20.7721 C.3       9 LEU9       0.3531
    135 HG            6.4170       8.5837      21.5560 H         9 LEU9      -0.0361
    136 CD1           6.2815       7.4260      19.7645 C.3       9 LEU9      -0.4121
    137 HD11          6.9363       7.0790      18.9689 H         9 LEU9       0.1000
    138 HD12          5.8457       6.5631      20.2679 H         9 LEU9       0.1000
    139 HD13          5.4810       8.0324      19.3458 H         9 LEU9       0.1000
    140 CD2           8.1580       7.3506      21.3962 C.3       9 LEU9      -0.4121
    141 HD21          8.6788       7.8827      22.1903 H         9 LEU9       0.1000
    142 HD22          7.6875       6.4691      21.8322 H         9 LEU9       0.1000
    143 HD23          8.8691       7.0203      20.6392 H         9 LEU9       0.1000
    144 C             9.1620      11.5134      20.1358 C.2       9 LEU9       0.5973
    145 O            10.3914      11.4589      20.0718 O.2       9 LEU9      -0.5679
    146 N             8.4586      12.4841      19.5443 N.am     10 VAL10     -0.4157
    147 H             7.4499      12.4603      19.6587 H        10 VAL10      0.2719
    148 CA            9.0587      13.5586      18.7414 C.3      10 VAL10     -0.0875
    149 HA            9.6312      13.1144      17.9276 H        10 VAL10      0.0969
    150 CB            7.9552      14.4556      18.1457 C.3      10 VAL10      0.2985
    151 HB            7.2504      14.7311      18.9281 H        10 VAL10     -0.0297
    152 CG1           8.4797      15.7536      17.5134 C.3      10 VAL10     -0.3192
    153 HG11          9.2207      15.5235      16.7514 H        10 VAL10      0.0791
    154 HG12          7.6523      16.2926      17.0520 H        10 VAL10      0.0791
    155 HG13          8.9211      16.4001      18.2712 H        10 VAL10      0.0791
    156 CG2           7.1986      13.6907      17.0616 C.3      10 VAL10     -0.3192
    157 HG21          6.8219      12.7521      17.4552 H        10 VAL10      0.0791
    158 HG22          6.3530      14.2773      16.7088 H        10 VAL10      0.0791
    159 HG23          7.8732      13.4721      16.2401 H        10 VAL10      0.0791
    160 C            10.0224      14.3965      19.5729 C.2      10 VAL10      0.5973
    161 O            11.1595      14.6388      19.1719 O.2      10 VAL10     -0.5679
    162 N             9.5729      14.8756      20.7317 N.am     11 LEU11     -0.4157
    163 H             8.6286      14.6366      21.0241 H        11 LEU11      0.2719
    164 CA           10.3712      15.7733      21.5616 C.3      11 LEU11     -0.0518
    165 HA           10.9070      16.4609      20.9093 H        11 LEU11      0.0922
    166 CB            9.4414      16.5927      22.4680 C.3      11 LEU11     -0.1102
    167 HB2           8.8410      15.9070      23.0687 H        11 LEU11      0.0457
    168 HB3          10.0541      17.1894      23.1454 H        11 LEU11      0.0457
    169 CG            8.5054      17.5369      21.6839 C.3      11 LEU11      0.3531
    170 HG            7.8628      16.9612      21.0191 H        11 LEU11     -0.0361
    171 CD1           7.6152      18.2935      22.6703 C.3      11 LEU11     -0.4121
    172 HD11          8.2285      18.8926      23.3433 H        11 LEU11      0.1000
    173 HD12          6.9347      18.9431      22.1196 H        11 LEU11      0.1000
    174 HD13          7.0301      17.5775      23.2472 H        11 LEU11      0.1000
    175 CD2           9.2700      18.5683      20.8453 C.3      11 LEU11     -0.4121
    176 HD21          9.8044      18.0779      20.0332 H        11 LEU11      0.1000
    177 HD22          8.5618      19.2641      20.4014 H        11 LEU11      0.1000
    178 HD23          9.9764      19.1137      21.4697 H        11 LEU11      0.1000
    179 C            11.4694      15.0400      22.3347 C.2      11 LEU11      0.5973
    180 O            12.4919      15.6517      22.6413 O.2      11 LEU11     -0.5679
    181 N            11.3155      13.7410      22.5928 N.am     12 HIE12     -0.4157
    182 H            10.4416      13.2817      22.3543 H        12 HIE12      0.2719
    183 CA           12.3718      12.9453      23.2076 C.3      12 HIE12     -0.0581
    184 HA           12.6993      13.4387      24.1240 H        12 HIE12      0.1360
    185 CB           11.8277      11.5683      23.5871 C.3      12 HIE12     -0.0074
    186 HB2          10.9536      11.6943      24.2232 H        12 HIE12      0.0367
    187 HB3          11.5323      11.0161      22.6935 H        12 HIE12      0.0367
    188 CG           12.8436      10.7827      24.3595 C.2      12 HIE12      0.1868
    189 ND1          13.1853      11.0015      25.6965 N.2      12 HIE12     -0.5432
    190 CE1          14.1438      10.1044      25.9766 C.2      12 HIE12      0.1635
    191 HE1          14.5940       9.9684      26.9499 H        12 HIE12      0.1435
    192 NE2          14.4192       9.3660      24.8875 N.pl3    12 HIE12     -0.2795
    193 HE2          15.0496       8.5601      24.8001 H        12 HIE12      0.3339
    194 CD2          13.6154       9.7850      23.8587 C.2      12 HIE12     -0.2207
    195 HD2          13.5775       9.3760      22.8574 H        12 HIE12      0.1862
    196 C            13.5992      12.8493      22.2992 C.2      12 HIE12      0.5973
    197 O            14.7135      13.1472      22.7352 O.2      12 HIE12     -0.5679
    198 N            13.4075      12.5192      21.0135 N.am     13 VAL13     -0.4157
    199 H            12.4797      12.2443      20.7023 H        13 VAL13      0.2719
    200 CA           14.5258      12.5236      20.0556 C.3      13 VAL13     -0.0875
    201 HA           15.3600      12.0146      20.5388 H        13 VAL13      0.0969
    202 CB           14.2169      11.7196      18.7766 C.3      13 VAL13      0.2985
    203 HB           13.8024      10.7595      19.0757 H        13 VAL13     -0.0297
    204 CG1          13.2127      12.3963      17.8360 C.3      13 VAL13     -0.3192
    205 HG11         13.5812      13.3617      17.4940 H        13 VAL13      0.0791
    206 HG12         13.0415      11.7612      16.9707 H        13 VAL13      0.0791
    207 HG13         12.2630      12.5183      18.3522 H        13 VAL13      0.0791
    208 CG2          15.5108      11.4519      17.9925 C.3      13 VAL13     -0.3192
    209 HG21         16.2277      10.9452      18.6386 H        13 VAL13      0.0791
    210 HG22         15.2966      10.7961      17.1490 H        13 VAL13      0.0791
    211 HG23         15.9431      12.3806      17.6216 H        13 VAL13      0.0791
    212 C            14.9968      13.9465      19.7524 C.2      13 VAL13      0.5973
    213 O            16.1995      14.1762      19.6074 O.2      13 VAL13     -0.5679
    214 N            14.0973      14.9361      19.7122 N.am     14 TRP14     -0.4157
    215 H            13.1081      14.7216      19.7950 H        14 TRP14      0.2719
    216 CA           14.5276      16.3092      19.4624 C.3      14 TRP14     -0.0275
    217 HA           15.1214      16.3059      18.5478 H        14 TRP14      0.1123
    218 CB           13.3478      17.2486      19.2371 C.3      14 TRP14     -0.0050
    219 HB2          12.6112      16.7668      18.5940 H        14 TRP14      0.0339
    220 HB3          12.8769      17.5019      20.1875 H        14 TRP14      0.0339
    221 CG           13.8263      18.4805      18.5508 C.2      14 TRP14     -0.1415
    222 CD1          14.1774      19.6492      19.1289 C.2      14 TRP14     -0.1638
    223 HD1          14.1327      19.8586      20.1909 H        14 TRP14      0.2062
    224 NE1          14.7082      20.4948      18.1760 N.pl3    14 TRP14     -0.3418
    225 HE1          15.1070      21.3983      18.4283 H        14 TRP14      0.3412
    226 CE2          14.7442      19.8917      16.9319 C.ar     14 TRP14      0.1380
    227 CZ2          15.1876      20.2942      15.6659 C.ar     14 TRP14     -0.2601
    228 HZ2          15.5960      21.2831      15.5207 H        14 TRP14      0.1572
    229 CH2          15.0750      19.3929      14.5935 C.ar     14 TRP14     -0.1134
    230 HH2          15.3745      19.6958      13.6078 H        14 TRP14      0.1417
    231 CZ3          14.5569      18.1013      14.7849 C.ar     14 TRP14     -0.1972
    232 HZ3          14.4711      17.4214      13.9480 H        14 TRP14      0.1447
    233 CE3          14.1253      17.7038      16.0587 C.ar     14 TRP14     -0.2387
    234 HE3          13.7170      16.7161      16.2062 H        14 TRP14      0.1700
    235 CD2          14.1898      18.5963      17.1495 C.ar     14 TRP14      0.1243
    236 C            15.4390      16.8489      20.5684 C.2      14 TRP14      0.5973
    237 O            16.3954      17.5669      20.2845 O.2      14 TRP14     -0.5679
    238 N            15.2257      16.4493      21.8238 N.am     15 ALA15     -0.4157
    239 H            14.4150      15.8791      22.0431 H        15 ALA15      0.2719
    240 CA           16.1272      16.8307      22.9077 C.3      15 ALA15      0.0337
    241 HA           16.2148      17.9196      22.9229 H        15 ALA15      0.0823
    242 CB           15.4987      16.3831      24.2301 C.3      15 ALA15     -0.1825
    243 HB1          15.3979      15.2971      24.2488 H        15 ALA15      0.0603
    244 HB2          16.1328      16.6993      25.0591 H        15 ALA15      0.0603
    245 HB3          14.5133      16.8367      24.3440 H        15 ALA15      0.0603
    246 C            17.5496      16.2616      22.7164 C.2      15 ALA15      0.5973
    247 O            18.5184      16.8708      23.1634 O.2      15 ALA15     -0.5679
    248 N            17.6974      15.1259      22.0116 N.am     16 LYS16     -0.3479
    249 H            16.8621      14.6861      21.6416 H        16 LYS16      0.2747
    250 CA           19.0086      14.5919      21.5980 C.3      16 LYS16     -0.2400
    251 HA           19.6925      14.6298      22.4471 H        16 LYS16      0.1426
    252 CB           18.9027      13.1415      21.0875 C.3      16 LYS16     -0.0094
    253 HB2          18.4268      13.1358      20.1072 H        16 LYS16      0.0362
    254 HB3          19.9154      12.7634      20.9466 H        16 LYS16      0.0362
    255 CG           18.1507      12.1447      21.9719 C.3      16 LYS16      0.0187
    256 HG2          17.1284      12.4846      22.1245 H        16 LYS16      0.0103
    257 HG3          18.1152      11.1868      21.4493 H        16 LYS16      0.0103
    258 CD           18.8372      11.9496      23.3225 C.3      16 LYS16     -0.0479
    259 HD2          19.8686      11.6360      23.1524 H        16 LYS16      0.0621
    260 HD3          18.8207      12.8818      23.8897 H        16 LYS16      0.0621
    261 CE           18.0815      10.8608      24.0806 C.3      16 LYS16     -0.0143
    262 HE2          17.0777      11.2220      24.3298 H        16 LYS16      0.1135
    263 HE3          17.9600      10.0032      23.4104 H        16 LYS16      0.1135
    264 NZ           18.8128      10.4346      25.2931 N.4      16 LYS16     -0.3854
    265 HZ1          18.8904      11.1928      25.9540 H        16 LYS16      0.3400
    266 HZ2          18.3119       9.6522      25.7013 H        16 LYS16      0.3400
    267 HZ3          19.7292      10.0974      25.0298 H        16 LYS16      0.3400
    268 C            19.6437      15.4358      20.4909 C.2      16 LYS16      0.7341
    269 O            20.8554      15.6229      20.4759 O.2      16 LYS16     -0.5894
    270 N            18.8427      15.9277      19.5448 N.am     17 VAL17     -0.4157
    271 H            17.8515      15.7399      19.6231 H        17 VAL17      0.2719
    272 CA           19.3103      16.8116      18.4633 C.3      17 VAL17     -0.0875
    273 HA           20.0992      16.3202      17.9035 H        17 VAL17      0.0969
    274 CB           18.1606      17.1561      17.5000 C.3      17 VAL17      0.2985
    275 HB           17.3134      17.5413      18.0559 H        17 VAL17     -0.0297
    276 CG1          18.5448      18.2323      16.4816 C.3      17 VAL17     -0.3192
    277 HG11         19.4563      17.9472      15.9600 H        17 VAL17      0.0791
    278 HG12         17.7393      18.3636      15.7592 H        17 VAL17      0.0791
    279 HG13         18.7042      19.1891      16.9795 H        17 VAL17      0.0791
    280 CG2          17.6960      15.9027      16.7519 C.3      17 VAL17     -0.3192
    281 HG21         17.3904      15.1272      17.4528 H        17 VAL17      0.0791
    282 HG22         16.8350      16.1576      16.1346 H        17 VAL17      0.0791
    283 HG23         18.4952      15.5272      16.1163 H        17 VAL17      0.0791
    284 C            19.9082      18.0844      19.0342 C.2      17 VAL17      0.5973
    285 O            20.9713      18.5325      18.6187 O.2      17 VAL17     -0.5679
    286 N            19.2493      18.6466      20.0357 N.am     18 GLU18     -0.5163
    287 H            18.3576      18.2568      20.3243 H        18 GLU18      0.2936
    288 CA           19.6791      19.9108      20.6132 C.3      18 GLU18      0.0397
    289 HA           19.9105      20.5769      19.7917 H        18 GLU18      0.1105
    290 CB           18.5218      20.5244      21.3820 C.3      18 GLU18      0.0560
    291 HB2          18.0720      19.7806      22.0426 H        18 GLU18     -0.0173
    292 HB3          18.8780      21.3710      21.9707 H        18 GLU18     -0.0173
    293 CG           17.5111      21.0295      20.3463 C.3      18 GLU18      0.0136
    294 HG2          18.0043      21.7280      19.6662 H        18 GLU18     -0.0425
    295 HG3          17.1263      20.1956      19.7575 H        18 GLU18     -0.0425
    296 CD           16.3489      21.7392      21.0099 C.2      18 GLU18      0.8054
    297 OE1          16.1169      21.5718      22.2262 O.co2    18 GLU18     -0.8188
    298 OE2          15.6102      22.4703      20.3117 O.co2    18 GLU18     -0.8188
    299 C            20.9783      19.8624      21.4143 C.2      18 GLU18      0.5366
    300 O            21.5321      20.9198      21.7071 O.2      18 GLU18     -0.5819
    301 N            21.5296      18.6725      21.6714 N.am     19 ALA19     -0.4157
    302 H            21.0484      17.8384      21.3674 H        19 ALA19      0.2719
    303 CA           22.8910      18.5437      22.1857 C.3      19 ALA19      0.0337
    304 HA           23.0180      19.2501      23.0074 H        19 ALA19      0.0823
    305 CB           23.0537      17.1273      22.7463 C.3      19 ALA19     -0.1825
    306 HB1          22.9775      16.3978      21.9392 H        19 ALA19      0.0603
    307 HB2          24.0339      17.0357      23.2154 H        19 ALA19      0.0603
    308 HB3          22.2813      16.9314      23.4909 H        19 ALA19      0.0603
    309 C            23.9857      18.8714      21.1411 C.2      19 ALA19      0.5973
    310 O            25.1199      19.1486      21.5204 O.2      19 ALA19     -0.5679
    311 N            23.6784      18.8449      19.8424 N.am     20 ASP20     -0.5163
    312 H            22.7256      18.6139      19.5800 H        20 ASP20      0.2936
    313 CA           24.6110      19.1450      18.7448 C.3      20 ASP20      0.0381
    314 HA           25.3236      19.9005      19.0776 H        20 ASP20      0.0880
    315 CB           25.4167      17.8957      18.3261 C.3      20 ASP20     -0.0303
    316 HB2          26.0163      17.5631      19.1752 H        20 ASP20     -0.0122
    317 HB3          24.7191      17.0936      18.0770 H        20 ASP20     -0.0122
    318 CG           26.3575      18.1288      17.1233 C.2      20 ASP20      0.7994
    319 OD1          26.6954      19.3032      16.8276 O.co2    20 ASP20     -0.8014
    320 OD2          26.7382      17.1150      16.4812 O.co2    20 ASP20     -0.8014
    321 C            23.8312      19.7450      17.5712 C.2      20 ASP20      0.5366
    322 O            23.7908      19.2012      16.4686 O.2      20 ASP20     -0.5819
    323 N            23.1788      20.8911      17.7935 N.am     21 VAL21     -0.4157
    324 H            23.1508      21.2548      18.7351 H        21 VAL21      0.2719
    325 CA           22.3440      21.4877      16.7368 C.3      21 VAL21     -0.0875
    326 HA           21.5421      20.7825      16.5123 H        21 VAL21      0.0969
    327 CB           21.7006      22.8091      17.2006 C.3      21 VAL21      0.2985
    328 HB           22.4867      23.5135      17.4771 H        21 VAL21     -0.0297
    329 CG1          20.8459      23.4379      16.0962 C.3      21 VAL21     -0.3192
    330 HG11         20.0802      22.7279      15.7863 H        21 VAL21      0.0791
    331 HG12         20.3655      24.3458      16.4639 H        21 VAL21      0.0791
    332 HG13         21.4624      23.6987      15.2402 H        21 VAL21      0.0791
    333 CG2          20.7755      22.6013      18.4012 C.3      21 VAL21     -0.3192
    334 HG21         21.3363      22.2014      19.2453 H        21 VAL21      0.0791
    335 HG22         20.3440      23.5546      18.7071 H        21 VAL21      0.0791
    336 HG23         19.9723      21.9185      18.1255 H        21 VAL21      0.0791
    337 C            23.1387      21.6817      15.4322 C.2      21 VAL21      0.5973
    338 O            22.6358      21.3921      14.3465 O.2      21 VAL21     -0.5679
    339 N            24.3845      22.1588      15.5100 N.am     22 ALA22     -0.4157
    340 H            24.8018      22.2669      16.4202 H        22 ALA22      0.2719
    341 CA           25.1725      22.4715      14.3176 C.3      22 ALA22      0.0337
    342 HA           24.5648      23.1011      13.6670 H        22 ALA22      0.0823
    343 CB           26.4124      23.2694      14.7276 C.3      22 ALA22     -0.1825
    344 HB1          27.0906      22.6363      15.3029 H        22 ALA22      0.0603
    345 HB2          26.9113      23.6269      13.8307 H        22 ALA22      0.0603
    346 HB3          26.1185      24.1277      15.3324 H        22 ALA22      0.0603
    347 C            25.5574      21.2333      13.4909 C.2      22 ALA22      0.5973
    348 O            25.4775      21.2797      12.2601 O.2      22 ALA22     -0.5679
    349 N            25.9511      20.1318      14.1378 N.am     23 GLY23     -0.4157
    350 H            25.9960      20.1078      15.1587 H        23 GLY23      0.2719
    351 CA           26.3209      18.9025      13.4401 C.3      23 GLY23     -0.0252
    352 HA2          27.0879      19.1114      12.6952 H        23 GLY23      0.0698
    353 HA3          26.7201      18.1959      14.1656 H        23 GLY23      0.0698
    354 C            25.1201      18.2662      12.7495 C.2      23 GLY23      0.5973
    355 O            25.2088      17.8657      11.5864 O.2      23 GLY23     -0.5679
    356 N            23.9636      18.2453      13.4215 N.am     24 HIE24     -0.4157
    357 H            23.9403      18.5275      14.4022 H        24 HIE24      0.2719
    358 CA           22.7229      17.8300      12.7674 C.3      24 HIE24     -0.0581
    359 HA           22.8503      16.8192      12.3775 H        24 HIE24      0.1360
    360 CB           21.5580      17.8401      13.7590 C.3      24 HIE24     -0.0074
    361 HB2          21.5167      18.8054      14.2654 H        24 HIE24      0.0367
    362 HB3          20.6245      17.7037      13.2123 H        24 HIE24      0.0367
    363 CG           21.6500      16.7621      14.7967 C.2      24 HIE24      0.1868
    364 ND1          22.4683      16.7816      15.9144 N.2      24 HIE24     -0.5432
    365 CE1          22.2487      15.6567      16.5867 C.2      24 HIE24      0.1635
    366 HE1          22.7512      15.3869      17.5078 H        24 HIE24      0.1435
    367 NE2          21.3659      14.9053      15.9099 N.pl3    24 HIE24     -0.2795
    368 HE2          21.1642      13.9341      16.1021 H        24 HIE24      0.3339
    369 CD2          20.9643      15.5887      14.7893 C.2      24 HIE24     -0.2207
    370 HD2          20.2718      15.2632      14.0268 H        24 HIE24      0.1862
    371 C            22.3839      18.7227      11.5786 C.2      24 HIE24      0.5973
    372 O            22.0230      18.2096      10.5230 O.2      24 HIE24     -0.5679
    373 N            22.5024      20.0437      11.7260 N.am     25 GLY25     -0.4157
    374 H            22.7489      20.4075      12.6439 H        25 GLY25      0.2719
    375 CA           22.1806      20.9871      10.6564 C.3      25 GLY25     -0.0252
    376 HA2          21.1276      20.8978      10.3895 H        25 GLY25      0.0698
    377 HA3          22.3693      21.9963      11.0195 H        25 GLY25      0.0698
    378 C            23.0260      20.7589       9.4009 C.2      25 GLY25      0.5973
    379 O            22.4946      20.7922       8.2896 O.2      25 GLY25     -0.5679
    380 N            24.3201      20.4663       9.5752 N.am     26 GLN26     -0.4157
    381 H            24.6853      20.4405      10.5228 H        26 GLN26      0.2719
    382 CA           25.2218      20.1090       8.4761 C.3      26 GLN26     -0.0031
    383 HA           25.2272      20.9049       7.7311 H        26 GLN26      0.0850
    384 CB           26.6454      19.8763       8.9855 C.3      26 GLN26     -0.0036
    385 HB2          26.6152      19.2119       9.8494 H        26 GLN26      0.0171
    386 HB3          27.2365      19.3912       8.2060 H        26 GLN26      0.0171
    387 CG           27.3468      21.1736       9.3640 C.3      26 GLN26     -0.0645
    388 HG2          27.5321      21.7620       8.4646 H        26 GLN26      0.0352
    389 HG3          26.7152      21.7552      10.0312 H        26 GLN26      0.0352
    390 CD           28.6554      20.8741      10.0777 C.2      26 GLN26      0.6951
    391 OE1          28.7130      20.2319      11.1123 O.2      26 GLN26     -0.6086
    392 NE2          29.7722      21.3391       9.5611 N.am     26 GLN26     -0.9407
    393 HE21         30.6272      21.0091       9.9686 H        26 GLN26      0.4251
    394 HE22         29.7696      21.8244       8.6780 H        26 GLN26      0.4251
    395 C            24.7958      18.8257       7.7826 C.2      26 GLN26      0.5973
    396 O            24.6551      18.8206       6.5601 O.2      26 GLN26     -0.5679
    397 N            24.5971      17.7435       8.5400 N.am     27 ASP27     -0.5163
    398 H            24.7953      17.7877       9.5363 H        27 ASP27      0.2936
    399 CA           24.2294      16.4520       7.9604 C.3      27 ASP27      0.0381
    400 HA           25.0086      16.1455       7.2619 H        27 ASP27      0.0880
    401 CB           24.0928      15.3620       9.0366 C.3      27 ASP27     -0.0303
    402 HB2          23.3630      15.6933       9.7755 H        27 ASP27     -0.0122
    403 HB3          23.7163      14.4551       8.5630 H        27 ASP27     -0.0122
    404 CG           25.3921      15.0065       9.7604 C.2      27 ASP27      0.7994
    405 OD1          26.4736      15.4451       9.3134 O.co2    27 ASP27     -0.8014
    406 OD2          25.3004      14.2716      10.7733 O.co2    27 ASP27     -0.8014
    407 C            22.9277      16.5824       7.1708 C.2      27 ASP27      0.5366
    408 O            22.8258      16.0557       6.0625 O.2      27 ASP27     -0.5819
    409 N            21.9466      17.3171       7.7049 N.am     28 ILE28     -0.4157
    410 H            22.1065      17.7238       8.6221 H        28 ILE28      0.2719
    411 CA           20.6299      17.4707       7.0818 C.3      28 ILE28     -0.0597
    412 HA           20.2736      16.4806       6.7934 H        28 ILE28      0.0869
    413 CB           19.6233      18.0527       8.0978 C.3      28 ILE28      0.1303
    414 HB           20.0773      18.9185       8.5837 H        28 ILE28      0.0187
    415 CG2          18.3143      18.5059       7.4224 C.3      28 ILE28     -0.3204
    416 HG21         17.8525      17.6689       6.8973 H        28 ILE28      0.0882
    417 HG22         17.6196      18.8819       8.1714 H        28 ILE28      0.0882
    418 HG23         18.5021      19.3158       6.7176 H        28 ILE28      0.0882
    419 CG1          19.3241      16.9693       9.1584 C.3      28 ILE28     -0.0430
    420 HG12         18.7002      16.1959       8.7125 H        28 ILE28      0.0236
    421 HG13         20.2544      16.4986       9.4622 H        28 ILE28      0.0236
    422 CD1          18.6733      17.4725      10.4480 C.3      28 ILE28     -0.0660
    423 HD11         17.7322      17.9682      10.2374 H        28 ILE28      0.0186
    424 HD12         18.4903      16.6283      11.1135 H        28 ILE28      0.0186
    425 HD13         19.3422      18.1729      10.9418 H        28 ILE28      0.0186
    426 C            20.7111      18.2813       5.7887 C.2      28 ILE28      0.5973
    427 O            20.2079      17.8204       4.7613 O.2      28 ILE28     -0.5679
    428 N            21.3478      19.4567       5.7941 N.am     29 LEU29     -0.4157
    429 H            21.7713      19.7973       6.6535 H        29 LEU29      0.2719
    430 CA           21.4456      20.2548       4.5673 C.3      29 LEU29     -0.0518
    431 HA           20.4512      20.3457       4.1305 H        29 LEU29      0.0922
    432 CB           21.9850      21.6592       4.8727 C.3      29 LEU29     -0.1102
    433 HB2          22.9238      21.5659       5.4218 H        29 LEU29      0.0457
    434 HB3          22.2005      22.1502       3.9228 H        29 LEU29      0.0457
    435 CG           21.0206      22.5570       5.6682 C.3      29 LEU29      0.3531
    436 HG           20.8017      22.1069       6.6358 H        29 LEU29     -0.0361
    437 CD1          21.6692      23.9233       5.9011 C.3      29 LEU29     -0.4121
    438 HD11         21.8268      24.4247       4.9473 H        29 LEU29      0.1000
    439 HD12         21.0140      24.5374       6.5168 H        29 LEU29      0.1000
    440 HD13         22.6221      23.7981       6.4175 H        29 LEU29      0.1000
    441 CD2          19.7021      22.7871       4.9177 C.3      29 LEU29     -0.4121
    442 HD21         19.1138      21.8700       4.9009 H        29 LEU29      0.1000
    443 HD22         19.1173      23.5524       5.4262 H        29 LEU29      0.1000
    444 HD23         19.9036      23.1138       3.8964 H        29 LEU29      0.1000
    445 C            22.2921      19.5631       3.4942 C.2      29 LEU29      0.5973
    446 O            21.9496      19.6045       2.3152 O.2      29 LEU29     -0.5679
    447 N            23.3566      18.8620       3.8868 N.am     30 ILE30     -0.4157
    448 H            23.5807      18.8176       4.8782 H        30 ILE30      0.2719
    449 CA           24.1875      18.1300       2.9289 C.3      30 ILE30     -0.0597
    450 HA           24.4376      18.7965       2.1015 H        30 ILE30      0.0869
    451 CB           25.4927      17.6701       3.5963 C.3      30 ILE30      0.1303
    452 HB           25.2578      17.1756       4.5408 H        30 ILE30      0.0187
    453 CG2          26.2604      16.6712       2.7083 C.3      30 ILE30     -0.3204
    454 HG21         26.4640      17.1164       1.7331 H        30 ILE30      0.0882
    455 HG22         27.1929      16.3878       3.1809 H        30 ILE30      0.0882
    456 HG23         25.6839      15.7562       2.5820 H        30 ILE30      0.0882
    457 CG1          26.3246      18.9350       3.8712 C.3      30 ILE30     -0.0430
    458 HG12         26.5608      19.3913       2.9165 H        30 ILE30      0.0236
    459 HG13         25.7469      19.6593       4.4432 H        30 ILE30      0.0236
    460 CD1          27.6144      18.6691       4.6371 C.3      30 ILE30     -0.0660
    461 HD11         28.2889      18.1484       3.9692 H        30 ILE30      0.0186
    462 HD12         28.0651      19.6178       4.9290 H        30 ILE30      0.0186
    463 HD13         27.4129      18.0744       5.5288 H        30 ILE30      0.0186
    464 C            23.4181      16.9638       2.3287 C.2      30 ILE30      0.5973
    465 O            23.4901      16.7484       1.1186 O.2      30 ILE30     -0.5679
    466 N            22.6663      16.2155       3.1422 N.am     31 ARG31     -0.3479
    467 H            22.6535      16.4319       4.1388 H        31 ARG31      0.2747
    468 CA           21.7907      15.1483       2.6490 C.3      31 ARG31     -0.2637
    469 HA           22.3907      14.4088       2.1241 H        31 ARG31      0.1560
    470 CB           21.0778      14.5036       3.8488 C.3      31 ARG31     -0.0007
    471 HB2          21.8235      14.0495       4.5040 H        31 ARG31      0.0327
    472 HB3          20.5775      15.2806       4.4253 H        31 ARG31      0.0327
    473 CG           20.0275      13.4458       3.4834 C.3      31 ARG31      0.0390
    474 HG2          19.5548      13.0988       4.4036 H        31 ARG31      0.0285
    475 HG3          19.2566      13.8629       2.8340 H        31 ARG31      0.0285
    476 CD           20.7063      12.2666       2.8057 C.3      31 ARG31      0.0486
    477 HD2          21.1147      12.5913       1.8464 H        31 ARG31      0.0687
    478 HD3          21.5214      11.9451       3.4560 H        31 ARG31      0.0687
    479 NE           19.7788      11.1524       2.5672 N.pl3    31 ARG31     -0.5295
    480 HE           18.7779      11.3434       2.5772 H        31 ARG31      0.3456
    481 CZ           20.1769       9.9143       2.3740 C.cat    31 ARG31      0.8076
    482 NH1          21.4431       9.5940       2.4700 N.pl3    31 ARG31     -0.8627
    483 HH11         22.0831      10.3073       2.7628 H        31 ARG31      0.4478
    484 HH12         21.7255       8.6424       2.3648 H        31 ARG31      0.4478
    485 NH2          19.3144       8.9881       2.0739 N.pl3    31 ARG31     -0.8627
    486 HH21         18.3207       9.2256       2.0992 H        31 ARG31      0.4478
    487 HH22         19.5874       8.0505       1.8762 H        31 ARG31      0.4478
    488 C            20.7844      15.7011       1.6467 C.2      31 ARG31      0.7341
    489 O            20.6485      15.1334       0.5685 O.2      31 ARG31     -0.5894
    490 N            20.1270      16.8070       1.9891 N.am     32 LEU32     -0.4157
    491 H            20.2891      17.1989       2.9102 H        32 LEU32      0.2719
    492 CA           19.1674      17.4796       1.1227 C.3      32 LEU32     -0.0518
    493 HA           18.3373      16.8018       0.9172 H        32 LEU32      0.0922
    494 CB           18.6350      18.7111       1.8698 C.3      32 LEU32     -0.1102
    495 HB2          18.1371      18.3898       2.7862 H        32 LEU32      0.0457
    496 HB3          19.4769      19.3378       2.1547 H        32 LEU32      0.0457
    497 CG           17.6701      19.5645       1.0388 C.3      32 LEU32      0.3531
    498 HG           18.1322      19.8130       0.0940 H        32 LEU32     -0.0361
    499 CD1          16.3664      18.8089       0.7808 C.3      32 LEU32     -0.4121
    500 HD11         16.0493      18.2899       1.6801 H        32 LEU32      0.1000
    501 HD12         15.5824      19.4988       0.4764 H        32 LEU32      0.1000
    502 HD13         16.5252      18.0800      -0.0143 H        32 LEU32      0.1000
    503 CD2          17.4009      20.8800       1.7627 C.3      32 LEU32     -0.4121
    504 HD21         18.3400      21.4095       1.9266 H        32 LEU32      0.1000
    505 HD22         16.7623      21.5052       1.1406 H        32 LEU32      0.1000
    506 HD23         16.9132      20.6896       2.7145 H        32 LEU32      0.1000
    507 C            19.7972      17.8604      -0.2212 C.2      32 LEU32      0.5973
    508 O            19.2673      17.5018      -1.2674 O.2      32 LEU32     -0.5679
    509 N            20.9447      18.5389      -0.1984 N.am     33 PHE33     -0.4157
    510 H            21.3212      18.8283       0.6989 H        33 PHE33      0.2719
    511 CA           21.5972      19.0225      -1.4164 C.3      33 PHE33     -0.0024
    512 HA           20.8714      19.5617      -2.0277 H        33 PHE33      0.0978
    513 CB           22.7448      19.9602      -1.0348 C.3      33 PHE33     -0.0343
    514 HB2          23.4603      19.3963      -0.4333 H        33 PHE33      0.0295
    515 HB3          23.2577      20.2620      -1.9481 H        33 PHE33      0.0295
    516 CG           22.3773      21.2230      -0.2796 C.ar     33 PHE33      0.0118
    517 CD1          21.0970      21.8048      -0.3630 C.ar     33 PHE33     -0.1256
    518 HD1          20.3132      21.3473      -0.9446 H        33 PHE33      0.1330
    519 CE1          20.8222      23.0116       0.2979 C.ar     33 PHE33     -0.1704
    520 HE1          19.8382      23.4465       0.2135 H        33 PHE33      0.1430
    521 CZ           21.8278      23.6680       1.0221 C.ar     33 PHE33     -0.1072
    522 HZ           21.6248      24.6193       1.4946 H        33 PHE33      0.1297
    523 CE2          23.1073      23.0968       1.0922 C.ar     33 PHE33     -0.1704
    524 HE2          23.9058      23.6163       1.5907 H        33 PHE33      0.1430
    525 CD2          23.3742      21.8685       0.4705 C.ar     33 PHE33     -0.1256
    526 HD2          24.3667      21.4445       0.5249 H        33 PHE33      0.1330
    527 C            22.1484      17.8982      -2.2898 C.2      33 PHE33      0.5973
    528 O            22.1420      18.0148      -3.5108 O.2      33 PHE33     -0.5679
    529 N            22.6371      16.8071      -1.6897 N.am     34 LYS34     -0.3479
    530 H            22.6464      16.7891      -0.6741 H        34 LYS34      0.2747
    531 CA           23.1108      15.6384      -2.4439 C.3      34 LYS34     -0.2400
    532 HA           23.7172      15.9729      -3.2875 H        34 LYS34      0.1426
    533 CB           23.9402      14.7153      -1.5489 C.3      34 LYS34     -0.0094
    534 HB2          23.3976      14.5410      -0.6170 H        34 LYS34      0.0362
    535 HB3          24.0394      13.7612      -2.0667 H        34 LYS34      0.0362
    536 CG           25.3449      15.2559      -1.2404 C.3      34 LYS34      0.0187
    537 HG2          25.9250      15.3069      -2.1626 H        34 LYS34      0.0103
    538 HG3          25.2705      16.2607      -0.8234 H        34 LYS34      0.0103
    539 CD           26.0671      14.3540      -0.2292 C.3      34 LYS34     -0.0479
    540 HD2          27.0272      14.7978       0.0288 H        34 LYS34      0.0621
    541 HD3          25.4676      14.3502       0.6826 H        34 LYS34      0.0621
    542 CE           26.2464      12.8883      -0.6653 C.3      34 LYS34     -0.0143
    543 HE2          26.1858      12.2687       0.2350 H        34 LYS34      0.1135
    544 HE3          25.4309      12.5925      -1.3285 H        34 LYS34      0.1135
    545 NZ           27.5597      12.6459      -1.3011 N.4      34 LYS34     -0.3854
    546 HZ1          28.2873      12.8095      -0.5997 H        34 LYS34      0.3400
    547 HZ2          27.6625      11.6809      -1.5775 H        34 LYS34      0.3400
    548 HZ3          27.7212      13.2612      -2.0823 H        34 LYS34      0.3400
    549 C            21.9590      14.8432      -3.0536 C.2      34 LYS34      0.7341
    550 O            22.0830      14.4044      -4.1916 O.2      34 LYS34     -0.5894
    551 N            20.8940      14.6079      -2.2876 N.am     35 SER35     -0.4157
    552 H            20.8668      14.9806      -1.3459 H        35 SER35      0.2719
    553 CA           19.7498      13.8157      -2.7485 C.3      35 SER35     -0.0249
    554 HA           20.1093      12.9245      -3.2630 H        35 SER35      0.0843
    555 CB           18.8844      13.3698      -1.5716 C.3      35 SER35      0.2117
    556 HB2          18.6156      14.2383      -0.9683 H        35 SER35      0.0352
    557 HB3          17.9691      12.9202      -1.9599 H        35 SER35      0.0352
    558 OG           19.5447      12.4121      -0.7628 O.3      35 SER35     -0.6546
    559 HG           18.9257      12.1949      -0.0585 H        35 SER35      0.4275
    560 C            18.8618      14.5733      -3.7322 C.2      35 SER35      0.5973
    561 O            18.2724      13.9431      -4.6028 O.2      35 SER35     -0.5679
    562 N            18.7758      15.8993      -3.6062 N.am     36 HIE36     -0.4157
    563 H            19.2608      16.3457      -2.8363 H        36 HIE36      0.2719
    564 CA           17.8864      16.7504      -4.4031 C.3      36 HIE36     -0.0581
    565 HA           17.5634      16.2317      -5.3098 H        36 HIE36      0.1360
    566 CB           16.6146      17.0564      -3.5988 C.3      36 HIE36     -0.0074
    567 HB2          16.8649      17.6704      -2.7332 H        36 HIE36      0.0367
    568 HB3          15.9224      17.6148      -4.2294 H        36 HIE36      0.0367
    569 CG           15.9157      15.8177      -3.1108 C.2      36 HIE36      0.1868
    570 ND1          15.1092      14.9876      -3.8822 N.2      36 HIE36     -0.5432
    571 CE1          14.7373      13.9795      -3.0866 C.2      36 HIE36      0.1635
    572 HE1          14.1017      13.1629      -3.3965 H        36 HIE36      0.1435
    573 NE2          15.2702      14.1280      -1.8616 N.pl3    36 HIE36     -0.2795
    574 HE2          15.1387      13.5012      -1.0808 H        36 HIE36      0.3339
    575 CD2          16.0301      15.2769      -1.8637 C.2      36 HIE36     -0.2207
    576 HD2          16.6164      15.6851      -1.0538 H        36 HIE36      0.1862
    577 C            18.6268      18.0219      -4.8318 C.2      36 HIE36      0.5973
    578 O            18.4379      19.0858      -4.2274 O.2      36 HIE36     -0.5679
    579 N            19.5291      17.9363      -5.8255 N.am     37 PRO37     -0.2548
    580 CD           19.8967      16.7348      -6.5652 C.3      37 PRO37      0.0192
    581 HD2          19.1984      16.5943      -7.3921 H        37 PRO37      0.0391
    582 HD3          19.9221      15.8447      -5.9389 H        37 PRO37      0.0391
    583 CG           21.2950      17.0191      -7.0992 C.3      37 PRO37      0.0189
    584 HG2          21.5068      16.4480      -8.0036 H        37 PRO37      0.0213
    585 HG3          22.0345      16.8126      -6.3233 H        37 PRO37      0.0213
    586 CB           21.2309      18.5205      -7.3720 C.3      37 PRO37     -0.0070
    587 HB2          20.7143      18.6947      -8.3181 H        37 PRO37      0.0253
    588 HB3          22.2239      18.9703      -7.3901 H        37 PRO37      0.0253
    589 CA           20.3933      19.0524      -6.2085 C.3      37 PRO37     -0.0266
    590 HA           21.0526      19.2774      -5.3718 H        37 PRO37      0.0641
    591 C            19.6609      20.3430      -6.5968 C.2      37 PRO37      0.5896
    592 O            20.2244      21.4284      -6.4613 O.2      37 PRO37     -0.5748
    593 N            18.3982      20.2729      -7.0238 N.am     38 GLU38     -0.5163
    594 H            17.9410      19.3596      -7.0726 H        38 GLU38      0.2936
    595 CA           17.5722      21.4545      -7.2833 C.3      38 GLU38      0.0397
    596 HA           18.0867      22.0764      -8.0165 H        38 GLU38      0.1105
    597 CB           16.2139      21.0417      -7.8760 C.3      38 GLU38      0.0560
    598 HB2          15.7242      21.9619      -8.1982 H        38 GLU38     -0.0173
    599 HB3          16.3765      20.4468      -8.7761 H        38 GLU38     -0.0173
    600 CG           15.2261      20.3060      -6.9500 C.3      38 GLU38      0.0136
    601 HG2          15.2616      20.7036      -5.9359 H        38 GLU38     -0.0425
    602 HG3          14.2265      20.5259      -7.3324 H        38 GLU38     -0.0425
    603 CD           15.3799      18.7823      -6.9264 C.2      38 GLU38      0.8054
    604 OE1          16.5287      18.2910      -6.9658 O.co2    38 GLU38     -0.8188
    605 OE2          14.3149      18.1355      -6.8668 O.co2    38 GLU38     -0.8188
    606 C            17.3680      22.3199      -6.0354 C.2      38 GLU38      0.5366
    607 O            17.1401      23.5250      -6.1424 O.2      38 GLU38     -0.5819
    608 N            17.4566      21.7297      -4.8419 N.am     39 THR39     -0.4157
    609 H            17.6405      20.7304      -4.8092 H        39 THR39      0.2719
    610 CA           17.3319      22.4798      -3.5912 C.3      39 THR39     -0.0389
    611 HA           16.4690      23.1368      -3.6718 H        39 THR39      0.1007
    612 CB           17.1124      21.5576      -2.3891 C.3      39 THR39      0.3654
    613 HB           16.9886      22.1722      -1.4989 H        39 THR39      0.0043
    614 CG2          15.8610      20.6959      -2.5562 C.3      39 THR39     -0.2438
    615 HG21         15.9549      20.0438      -3.4242 H        39 THR39      0.0642
    616 HG22         15.7206      20.0786      -1.6740 H        39 THR39      0.0642
    617 HG23         14.9904      21.3357      -2.6852 H        39 THR39      0.0642
    618 OG1          18.2192      20.7234      -2.1751 O.3      39 THR39     -0.6761
    619 HG1          18.2673      20.0833      -2.9138 H        39 THR39      0.4102
    620 C            18.5491      23.3599      -3.3476 C.2      39 THR39      0.5973
    621 O            18.4014      24.4768      -2.8592 O.2      39 THR39     -0.5679
    622 N            19.7441      22.8972      -3.7241 N.am     40 LEU40     -0.4157
    623 H            19.7839      22.0055      -4.2006 H        40 LEU40      0.2719
    624 CA           20.9783      23.6632      -3.5776 C.3      40 LEU40     -0.0518
    625 HA           21.0802      23.9621      -2.5338 H        40 LEU40      0.0922
    626 CB           22.1593      22.7581      -3.9624 C.3      40 LEU40     -0.1102
    627 HB2          22.1657      21.8950      -3.2977 H        40 LEU40      0.0457
    628 HB3          22.0074      22.3954      -4.9781 H        40 LEU40      0.0457
    629 CG           23.5310      23.4469      -3.9164 C.3      40 LEU40      0.3531
    630 HG           23.5481      24.2823      -4.6143 H        40 LEU40     -0.0361
    631 CD1          23.8607      23.9539      -2.5150 C.3      40 LEU40     -0.4121
    632 HD11         23.7571      23.1437      -1.8005 H        40 LEU40      0.1000
    633 HD12         24.8849      24.3152      -2.4892 H        40 LEU40      0.1000
    634 HD13         23.1937      24.7715      -2.2428 H        40 LEU40      0.1000
    635 CD2          24.6050      22.4487      -4.3438 C.3      40 LEU40     -0.4121
    636 HD21         24.4027      22.1061      -5.3585 H        40 LEU40      0.1000
    637 HD22         25.5825      22.9306      -4.3256 H        40 LEU40      0.1000
    638 HD23         24.6094      21.5923      -3.6723 H        40 LEU40      0.1000
    639 C            20.9352      24.9331      -4.4309 C.2      40 LEU40      0.5973
    640 O            21.3394      26.0034      -3.9839 O.2      40 LEU40     -0.5679
    641 N            20.3846      24.8227      -5.6380 N.am     41 GLU41     -0.5163
    642 H            20.0972      23.8986      -5.9362 H        41 GLU41      0.2936
    643 CA           20.2386      25.9224      -6.5970 C.3      41 GLU41      0.0397
    644 HA           21.2277      26.3079      -6.8479 H        41 GLU41      0.1105
    645 CB           19.6011      25.3324      -7.8661 C.3      41 GLU41      0.0560
    646 HB2          20.1906      24.4773      -8.2017 H        41 GLU41     -0.0173
    647 HB3          18.6139      24.9596      -7.6015 H        41 GLU41     -0.0173
    648 CG           19.4102      26.2899      -9.0500 C.3      41 GLU41      0.0136
    649 HG2          18.7370      25.7958      -9.7549 H        41 GLU41     -0.0425
    650 HG3          18.9023      27.1973      -8.7208 H        41 GLU41     -0.0425
    651 CD           20.7012      26.6540      -9.8007 C.2      41 GLU41      0.8054
    652 OE1          21.8146      26.4815      -9.2487 O.co2    41 GLU41     -0.8188
    653 OE2          20.5637      27.1366     -10.9466 O.co2    41 GLU41     -0.8188
    654 C            19.4063      27.0979      -6.0510 C.2      41 GLU41      0.5366
    655 O            19.6186      28.2452      -6.4464 O.2      41 GLU41     -0.5819
    656 N            18.4874      26.8414      -5.1038 N.am     42 LYS42     -0.3479
    657 H            18.3908      25.8801      -4.7975 H        42 LYS42      0.2747
    658 CA           17.6946      27.8851      -4.4269 C.3      42 LYS42     -0.2400
    659 HA           17.3248      28.5788      -5.1788 H        42 LYS42      0.1426
    660 CB           16.5140      27.2649      -3.6586 C.3      42 LYS42     -0.0094
    661 HB2          16.8943      26.5056      -2.9768 H        42 LYS42      0.0362
    662 HB3          16.0361      28.0326      -3.0477 H        42 LYS42      0.0362
    663 CG           15.4434      26.6372      -4.5564 C.3      42 LYS42      0.0187
    664 HG2          15.9097      25.9379      -5.2514 H        42 LYS42      0.0103
    665 HG3          14.7588      26.0821      -3.9145 H        42 LYS42      0.0103
    666 CD           14.6356      27.6840      -5.3333 C.3      42 LYS42     -0.0479
    667 HD2          14.1445      28.3534      -4.6232 H        42 LYS42      0.0621
    668 HD3          15.2995      28.2662      -5.9735 H        42 LYS42      0.0621
    669 CE           13.5909      26.9787      -6.2001 C.3      42 LYS42     -0.0143
    670 HE2          14.1080      26.4059      -6.9775 H        42 LYS42      0.1135
    671 HE3          13.0369      26.2718      -5.5745 H        42 LYS42      0.1135
    672 NZ           12.6600      27.9595      -6.7941 N.4      42 LYS42     -0.3854
    673 HZ1          13.1787      28.6767      -7.2809 H        42 LYS42      0.3400
    674 HZ2          12.0180      27.4986      -7.4195 H        42 LYS42      0.3400
    675 HZ3          12.1259      28.3808      -6.0319 H        42 LYS42      0.3400
    676 C            18.5003      28.7544      -3.4629 C.2      42 LYS42      0.7341
    677 O            17.9979      29.8031      -3.0692 O.2      42 LYS42     -0.5894
    678 N            19.7057      28.3407      -3.0750 N.am     43 PHE43     -0.4157
    679 H            20.0731      27.4814      -3.4686 H        43 PHE43      0.2719
    680 CA           20.5747      29.1038      -2.1846 C.3      43 PHE43     -0.0024
    681 HA           20.0024      29.8804      -1.6738 H        43 PHE43      0.0978
    682 CB           21.1680      28.1838      -1.1165 C.3      43 PHE43     -0.0343
    683 HB2          21.6382      27.3278      -1.6022 H        43 PHE43      0.0295
    684 HB3          21.9528      28.7320      -0.5935 H        43 PHE43      0.0295
    685 CG           20.1890      27.6815      -0.0849 C.ar     43 PHE43      0.0118
    686 CD1          19.9684      28.4263       1.0857 C.ar     43 PHE43     -0.1256
    687 HD1          20.4597      29.3792       1.2260 H        43 PHE43      0.1330
    688 CE1          19.1077      27.9328       2.0764 C.ar     43 PHE43     -0.1704
    689 HE1          18.9193      28.5265       2.9565 H        43 PHE43      0.1430
    690 CZ           18.4704      26.6933       1.9003 C.ar     43 PHE43     -0.1072
    691 HZ           17.7948      26.3201       2.6569 H        43 PHE43      0.1297
    692 CE2          18.6720      25.9602       0.7206 C.ar     43 PHE43     -0.1704
    693 HE2          18.1528      25.0245       0.5672 H        43 PHE43      0.1430
    694 CD2          19.5398      26.4497      -0.2688 C.ar     43 PHE43     -0.1256
    695 HD2          19.7079      25.8797      -1.1719 H        43 PHE43      0.1330
    696 C            21.7062      29.7765      -2.9582 C.2      43 PHE43      0.5973
    697 O            22.7499      29.1666      -3.2132 O.2      43 PHE43     -0.5679
    698 N            21.5764      31.0781      -3.2110 N.am     44 ASP44     -0.5163
    699 H            20.6822      31.5280      -3.0652 H        44 ASP44      0.2936
    700 CA           22.7032      31.8811      -3.7049 C.3      44 ASP44      0.0381
    701 HA           22.9907      31.5135      -4.6900 H        44 ASP44      0.0880
    702 CB           22.2949      33.3522      -3.8436 C.3      44 ASP44     -0.0303
    703 HB2          21.8786      33.6975      -2.8951 H        44 ASP44     -0.0122
    704 HB3          23.1910      33.9411      -4.0473 H        44 ASP44     -0.0122
    705 CG           21.2963      33.6309      -4.9694 C.2      44 ASP44      0.7994
    706 OD1          21.1877      32.7972      -5.9122 O.co2    44 ASP44     -0.8014
    707 OD2          20.6932      34.7220      -4.9043 O.co2    44 ASP44     -0.8014
    708 C            23.9477      31.7696      -2.8075 C.2      44 ASP44      0.5366
    709 O            25.0580      31.7086      -3.3337 O.2      44 ASP44     -0.5819
    710 N            23.7740      31.6631      -1.4759 N.am     45 ARG45     -0.3479
    711 H            22.8274      31.7497      -1.1334 H        45 ARG45      0.2747
    712 CA           24.8731      31.4595      -0.5066 C.3      45 ARG45     -0.2637
    713 HA           25.5952      32.2733      -0.5938 H        45 ARG45      0.1560
    714 CB           24.3398      31.3981       0.9402 C.3      45 ARG45     -0.0007
    715 HB2          23.4136      30.8205       0.9580 H        45 ARG45      0.0327
    716 HB3          25.0647      30.8914       1.5798 H        45 ARG45      0.0327
    717 CG           24.1099      32.7873       1.5377 C.3      45 ARG45      0.0390
    718 HG2          25.0666      33.2714       1.7413 H        45 ARG45      0.0285
    719 HG3          23.5660      33.3911       0.8100 H        45 ARG45      0.0285
    720 CD           23.2650      32.7357       2.8120 C.3      45 ARG45      0.0486
    721 HD2          22.8839      33.7429       2.9934 H        45 ARG45      0.0687
    722 HD3          22.4061      32.0864       2.6329 H        45 ARG45      0.0687
    723 NE           23.9948      32.2897       4.0146 N.pl3    45 ARG45     -0.5295
    724 HE           25.0043      32.1250       3.9483 H        45 ARG45      0.3456
    725 CZ           23.4189      32.0761       5.1793 C.cat    45 ARG45      0.8076
    726 NH1          22.1334      32.2427       5.3455 N.pl3    45 ARG45     -0.8627
    727 HH11         21.5935      32.6420       4.5763 H        45 ARG45      0.4478
    728 HH12         21.6383      31.8584       6.1259 H        45 ARG45      0.4478
    729 NH2          24.1128      31.6982       6.2133 N.pl3    45 ARG45     -0.8627
    730 HH21         25.1369      31.6866       6.1233 H        45 ARG45      0.4478
    731 HH22         23.6643      31.4795       7.0697 H        45 ARG45      0.4478
    732 C            25.6694      30.1834      -0.7459 C.2      45 ARG45      0.7341
    733 O            26.8386      30.1325      -0.3778 O.2      45 ARG45     -0.5894
    734 N            25.0426      29.1356      -1.2826 N.am     46 PHE46     -0.4157
    735 H            24.0971      29.2650      -1.6156 H        46 PHE46      0.2719
    736 CA           25.6118      27.7840      -1.2620 C.3      46 PHE46     -0.0024
    737 HA           26.6153      27.8215      -0.8400 H        46 PHE46      0.0978
    738 CB           24.7633      26.8789      -0.3576 C.3      46 PHE46     -0.0343
    739 HB2          23.7819      26.7619      -0.8159 H        46 PHE46      0.0295
    740 HB3          25.2100      25.8886      -0.3070 H        46 PHE46      0.0295
    741 CG           24.5958      27.3954       1.0554 C.ar     46 PHE46      0.0118
    742 CD1          25.7052      27.8856       1.7691 C.ar     46 PHE46     -0.1256
    743 HD1          26.6915      27.8723       1.3309 H        46 PHE46      0.1330
    744 CE1          25.5271      28.4668       3.0311 C.ar     46 PHE46     -0.1704
    745 HE1          26.3717      28.9016       3.5452 H        46 PHE46      0.1430
    746 CZ           24.2441      28.5394       3.5928 C.ar     46 PHE46     -0.1072
    747 HZ           24.1185      29.0204       4.5491 H        46 PHE46      0.1297
    748 CE2          23.1382      28.0131       2.9062 C.ar     46 PHE46     -0.1704
    749 HE2          22.1494      28.0694       3.3410 H        46 PHE46      0.1430
    750 CD2          23.3189      27.4309       1.6412 C.ar     46 PHE46     -0.1256
    751 HD2          22.4719      27.0239       1.1131 H        46 PHE46      0.1330
    752 C            25.8093      27.1542      -2.6305 C.2      46 PHE46      0.5973
    753 O            26.5499      26.1778      -2.7274 O.2      46 PHE46     -0.5679
    754 N            25.2143      27.6816      -3.7044 N.am     47 LYS47     -0.3479
    755 H            24.5383      28.4312      -3.5717 H        47 LYS47      0.2747
    756 CA           25.2919      27.0257      -5.0167 C.3      47 LYS47     -0.2400
    757 HA           25.0298      25.9785      -4.8581 H        47 LYS47      0.1426
    758 CB           24.1977      27.5866      -5.9366 C.3      47 LYS47     -0.0094
    759 HB2          24.0870      26.9052      -6.7829 H        47 LYS47      0.0362
    760 HB3          23.2508      27.5746      -5.3923 H        47 LYS47      0.0362
    761 CG           24.4507      28.9974      -6.4871 C.3      47 LYS47      0.0187
    762 HG2          24.6243      29.6942      -5.6656 H        47 LYS47      0.0103
    763 HG3          25.3189      28.9861      -7.1470 H        47 LYS47      0.0103
    764 CD           23.2041      29.4296      -7.2716 C.3      47 LYS47     -0.0479
    765 HD2          22.9574      28.6757      -8.0235 H        47 LYS47      0.0621
    766 HD3          22.3706      29.4854      -6.5655 H        47 LYS47      0.0621
    767 CE           23.3667      30.7844      -7.9633 C.3      47 LYS47     -0.0143
    768 HE2          23.9210      31.4547      -7.2990 H        47 LYS47      0.1135
    769 HE3          23.9367      30.6398      -8.8841 H        47 LYS47      0.1135
    770 NZ           22.0393      31.3813      -8.2535 N.4      47 LYS47     -0.3854
    771 HZ1          21.6250      31.7390      -7.3771 H        47 LYS47      0.3400
    772 HZ2          22.1050      32.1764      -8.8677 H        47 LYS47      0.3400
    773 HZ3          21.3983      30.6921      -8.6256 H        47 LYS47      0.3400
    774 C            26.7098      26.9656      -5.6193 C.2      47 LYS47      0.7341
    775 O            26.9513      26.2298      -6.5844 O.2      47 LYS47     -0.5894
    776 N            27.7024      27.6739      -5.0560 N.am     48 HIE48     -0.4157
    777 H            27.4940      28.2511      -4.2503 H        48 HIE48      0.2719
    778 CA           29.1161      27.4824      -5.4372 C.3      48 HIE48     -0.0581
    779 HA           29.1839      27.4956      -6.5216 H        48 HIE48      0.1360
    780 CB           30.0147      28.6121      -4.9186 C.3      48 HIE48     -0.0074
    781 HB2          30.9979      28.5196      -5.3820 H        48 HIE48      0.0367
    782 HB3          29.5947      29.5709      -5.2255 H        48 HIE48      0.0367
    783 CG           30.1967      28.6233      -3.4252 C.2      48 HIE48      0.1868
    784 ND1          29.2754      29.1618      -2.5412 N.2      48 HIE48     -0.5432
    785 CE1          29.8007      29.0146      -1.3181 C.2      48 HIE48      0.1635
    786 HE1          29.3228      29.3562      -0.4078 H        48 HIE48      0.1435
    787 NE2          30.9896      28.3894      -1.3932 N.pl3    48 HIE48     -0.2795
    788 HE2          31.5876      28.1723      -0.6076 H        48 HIE48      0.3339
    789 CD2          31.2554      28.1256      -2.7203 C.2      48 HIE48     -0.2207
    790 HD2          32.1285      27.6367      -3.1330 H        48 HIE48      0.1862
    791 C            29.7021      26.1441      -4.9788 C.2      48 HIE48      0.5973
    792 O            30.7057      25.7258      -5.5460 O.2      48 HIE48     -0.5679
    793 N            29.0938      25.4850      -3.9923 N.am     49 LEU49     -0.4157
    794 H            28.2327      25.8604      -3.6090 H        49 LEU49      0.2719
    795 CA           29.5766      24.2241      -3.4358 C.3      49 LEU49     -0.0518
    796 HA           30.6591      24.2875      -3.3019 H        49 LEU49      0.0922
    797 CB           28.9182      23.9898      -2.0617 C.3      49 LEU49     -0.1102
    798 HB2          27.8440      23.8815      -2.2201 H        49 LEU49      0.0457
    799 HB3          29.2855      23.0491      -1.6509 H        49 LEU49      0.0457
    800 CG           29.1564      25.1172      -1.0340 C.3      49 LEU49      0.3531
    801 HG           28.9598      26.0895      -1.4814 H        49 LEU49     -0.0361
    802 CD1          28.2185      24.9642       0.1623 C.3      49 LEU49     -0.4121
    803 HD11         28.4229      24.0346       0.6853 H        49 LEU49      0.1000
    804 HD12         28.3468      25.8044       0.8428 H        49 LEU49      0.1000
    805 HD13         27.1913      24.9512      -0.1923 H        49 LEU49      0.1000
    806 CD2          30.5872      25.1018      -0.4964 C.3      49 LEU49     -0.4121
    807 HD21         31.2924      25.2476      -1.3142 H        49 LEU49      0.1000
    808 HD22         30.7214      25.9053       0.2251 H        49 LEU49      0.1000
    809 HD23         30.7907      24.1510      -0.0117 H        49 LEU49      0.1000
    810 C            29.2900      23.0805      -4.4181 C.2      49 LEU49      0.5973
    811 O            28.1444      22.8690      -4.8120 O.2      49 LEU49     -0.5679
    812 N            30.3330      22.3605      -4.8412 N.am     50 LYS50     -0.3479
    813 H            31.2567      22.6392      -4.4996 H        50 LYS50      0.2747
    814 CA           30.2868      21.3197      -5.8881 C.3      50 LYS50     -0.2400
    815 HA           29.3000      21.3082      -6.3503 H        50 LYS50      0.1426
    816 CB           31.3454      21.6081      -6.9690 C.3      50 LYS50     -0.0094
    817 HB2          32.3373      21.4403      -6.5432 H        50 LYS50      0.0362
    818 HB3          31.2110      20.8905      -7.7804 H        50 LYS50      0.0362
    819 CG           31.3361      23.0160      -7.5740 C.3      50 LYS50      0.0187
    820 HG2          31.7362      23.7091      -6.8339 H        50 LYS50      0.0103
    821 HG3          32.0097      23.0267      -8.4323 H        50 LYS50      0.0103
    822 CD           29.9508      23.5006      -8.0170 C.3      50 LYS50     -0.0479
    823 HD2          29.5549      22.8286      -8.7799 H        50 LYS50      0.0621
    824 HD3          29.2740      23.5086      -7.1635 H        50 LYS50      0.0621
    825 CE           30.0561      24.9231      -8.5658 C.3      50 LYS50     -0.0143
    826 HE2          30.5986      25.5337      -7.8366 H        50 LYS50      0.1135
    827 HE3          30.6373      24.9010      -9.4914 H        50 LYS50      0.1135
    828 NZ           28.7024      25.4856      -8.7978 N.4      50 LYS50     -0.3854
    829 HZ1          28.1840      25.5455      -7.9172 H        50 LYS50      0.3400
    830 HZ2          28.7511      26.4115      -9.1952 H        50 LYS50      0.3400
    831 HZ3          28.1637      24.8871      -9.4082 H        50 LYS50      0.3400
    832 C            30.5246      19.9077      -5.3668 C.2      50 LYS50      0.7341
    833 O            30.2544      18.9407      -6.0768 O.2      50 LYS50     -0.5894
    834 N            31.0534      19.7758      -4.1508 N.am     51 THR51     -0.4157
    835 H            31.2897      20.6233      -3.6504 H        51 THR51      0.2719
    836 CA           31.3867      18.4859      -3.5346 C.3      51 THR51     -0.0389
    837 HA           30.8899      17.6921      -4.0919 H        51 THR51      0.1007
    838 CB           32.8935      18.1859      -3.5624 C.3      51 THR51      0.3654
    839 HB           33.0273      17.1321      -3.3154 H        51 THR51      0.0043
    840 CG2          33.5523      18.4463      -4.9138 C.3      51 THR51     -0.2438
    841 HG21         33.5563      19.5130      -5.1441 H        51 THR51      0.0642
    842 HG22         34.5829      18.0916      -4.8896 H        51 THR51      0.0642
    843 HG23         33.0141      17.9115      -5.6967 H        51 THR51      0.0642
    844 OG1          33.5668      18.9430      -2.5878 O.3      51 THR51     -0.6761
    845 HG1          33.9266      19.7186      -3.0432 H        51 THR51      0.4102
    846 C            30.8956      18.4155      -2.0973 C.2      51 THR51      0.5973
    847 O            30.7353      19.4280      -1.4171 O.2      51 THR51     -0.5679
    848 N            30.7093      17.1963      -1.5933 N.am     52 GLU52     -0.5163
    849 H            30.8672      16.3887      -2.1762 H        52 GLU52      0.2936
    850 CA           30.3504      17.0085      -0.1869 C.3      52 GLU52      0.0397
    851 HA           29.4362      17.5695       0.0218 H        52 GLU52      0.1105
    852 CB           30.0790      15.5221       0.0555 C.3      52 GLU52      0.0560
    853 HB2          29.2365      15.2322      -0.5737 H        52 GLU52     -0.0173
    854 HB3          30.9513      14.9368      -0.2406 H        52 GLU52     -0.0173
    855 CG           29.7532      15.2256       1.5253 C.3      52 GLU52      0.0136
    856 HG2          30.6632      15.3122       2.1215 H        52 GLU52     -0.0425
    857 HG3          29.0417      15.9705       1.8834 H        52 GLU52     -0.0425
    858 CD           29.1571      13.8334       1.7418 C.2      52 GLU52      0.8054
    859 OE1          29.1347      13.0291       0.7906 O.co2    52 GLU52     -0.8188
    860 OE2          28.6519      13.5986       2.8574 O.co2    52 GLU52     -0.8188
    861 C            31.4287      17.5375       0.7708 C.2      52 GLU52      0.5366
    862 O            31.0901      18.0990       1.8115 O.2      52 GLU52     -0.5819
    863 N            32.7135      17.3865       0.4303 N.am     53 ALA53     -0.4157
    864 H            32.9412      16.9971      -0.4702 H        53 ALA53      0.2719
    865 CA           33.8043      17.9101       1.2493 C.3      53 ALA53      0.0337
    866 HA           33.7104      17.5155       2.2617 H        53 ALA53      0.0823
    867 CB           35.1393      17.4360       0.6676 C.3      53 ALA53     -0.1825
    868 HB1          35.2606      17.8097      -0.3509 H        53 ALA53      0.0603
    869 HB2          35.9585      17.8155       1.2804 H        53 ALA53      0.0603
    870 HB3          35.1789      16.3463       0.6602 H        53 ALA53      0.0603
    871 C            33.7485      19.4412       1.3449 C.2      53 ALA53      0.5973
    872 O            33.8909      19.9882       2.4364 O.2      53 ALA53     -0.5679
    873 N            33.4694      20.1306       0.2339 N.am     54 GLU54     -0.5163
    874 H            33.3663      19.6371      -0.6463 H        54 GLU54      0.2936
    875 CA           33.2867      21.5869       0.2426 C.3      54 GLU54      0.0397
    876 HA           34.1733      22.0661       0.6606 H        54 GLU54      0.1105
    877 CB           33.0610      22.1233      -1.1765 C.3      54 GLU54      0.0560
    878 HB2          32.2953      21.5175      -1.6612 H        54 GLU54     -0.0173
    879 HB3          32.6980      23.1489      -1.1146 H        54 GLU54     -0.0173
    880 CG           34.3396      22.1308      -2.0256 C.3      54 GLU54      0.0136
    881 HG2          35.0259      22.8757      -1.6156 H        54 GLU54     -0.0425
    882 HG3          34.8245      21.1551      -1.9567 H        54 GLU54     -0.0425
    883 CD           34.0603      22.4461      -3.5010 C.2      54 GLU54      0.8054
    884 OE1          32.8820      22.6969      -3.8459 O.co2    54 GLU54     -0.8188
    885 OE2          35.0078      22.3354      -4.3007 O.co2    54 GLU54     -0.8188
    886 C            32.1018      21.9892       1.1182 C.2      54 GLU54      0.5366
    887 O            32.2074      22.9322       1.9000 O.2      54 GLU54     -0.5819
    888 N            30.9857      21.2574       1.0379 N.am     55 MET55     -0.4157
    889 H            30.9493      20.4960       0.3685 H        55 MET55      0.2719
    890 CA           29.8356      21.5243       1.8971 C.3      55 MET55     -0.0237
    891 HA           29.5461      22.5663       1.7759 H        55 MET55      0.0880
    892 CB           28.6460      20.6372       1.5314 C.3      55 MET55      0.0342
    893 HB2          28.9131      19.5920       1.6850 H        55 MET55      0.0241
    894 HB3          27.8405      20.8981       2.2114 H        55 MET55      0.0241
    895 CG           28.1061      20.8067       0.1129 C.3      55 MET55      0.0018
    896 HG2          27.6478      21.7916       0.0191 H        55 MET55      0.0440
    897 HG3          28.9227      20.7475      -0.6005 H        55 MET55      0.0440
    898 SD           26.8772      19.5402      -0.3011 S.3      55 MET55     -0.2737
    899 CE           26.6592      19.8999      -2.0618 C.3      55 MET55     -0.0536
    900 HE1          27.5996      19.7454      -2.5916 H        55 MET55      0.0684
    901 HE2          25.8941      19.2439      -2.4779 H        55 MET55      0.0684
    902 HE3          26.3463      20.9373      -2.1854 H        55 MET55      0.0684
    903 C            30.1734      21.3318       3.3773 C.2      55 MET55      0.5973
    904 O            29.8116      22.1800       4.1917 O.2      55 MET55     -0.5679
    905 N            30.8763      20.2478       3.7388 N.am     56 LYS56     -0.3479
    906 H            31.1477      19.5935       3.0090 H        56 LYS56      0.2747
    907 CA           31.2847      19.9874       5.1318 C.3      56 LYS56     -0.2400
    908 HA           30.4113      20.0590       5.7817 H        56 LYS56      0.1426
    909 CB           31.8946      18.5816       5.2772 C.3      56 LYS56     -0.0094
    910 HB2          32.5922      18.4045       4.4561 H        56 LYS56      0.0362
    911 HB3          32.4524      18.5276       6.2143 H        56 LYS56      0.0362
    912 CG           30.8245      17.4854       5.3017 C.3      56 LYS56      0.0187
    913 HG2          30.2218      17.5814       6.2063 H        56 LYS56      0.0103
    914 HG3          30.2090      17.6208       4.4225 H        56 LYS56      0.0103
    915 CD           31.4207      16.0771       5.2027 C.3      56 LYS56     -0.0479
    916 HD2          31.8557      15.9565       4.2090 H        56 LYS56      0.0621
    917 HD3          32.2236      15.9730       5.9346 H        56 LYS56      0.0621
    918 CE           30.4039      14.9502       5.4445 C.3      56 LYS56     -0.0143
    919 HE2          30.8268      14.0180       5.0574 H        56 LYS56      0.1135
    920 HE3          30.2653      14.8225       6.5231 H        56 LYS56      0.1135
    921 NZ           29.0885      15.1947       4.8160 N.4      56 LYS56     -0.3854
    922 HZ1          29.1939      15.5197       3.8675 H        56 LYS56      0.3400
    923 HZ2          28.6027      14.3091       4.6614 H        56 LYS56      0.3400
    924 HZ3          28.5093      15.8248       5.3506 H        56 LYS56      0.3400
    925 C            32.2577      21.0489       5.6481 C.2      56 LYS56      0.7341
    926 O            32.2411      21.3270       6.8424 O.2      56 LYS56     -0.5894
    927 N            33.0726      21.6435       4.7764 N.am     57 ALA57     -0.4157
    928 H            33.0594      21.3206       3.8162 H        57 ALA57      0.2719
    929 CA           34.0256      22.6989       5.1199 C.3      57 ALA57      0.0337
    930 HA           34.4374      22.4902       6.1090 H        57 ALA57      0.0823
    931 CB           35.1719      22.6432       4.1042 C.3      57 ALA57     -0.1825
    932 HB1          34.7978      22.8812       3.1072 H        57 ALA57      0.0603
    933 HB2          35.9418      23.3669       4.3769 H        57 ALA57      0.0603
    934 HB3          35.6135      21.6460       4.0933 H        57 ALA57      0.0603
    935 C            33.4219      24.1159       5.1777 C.2      57 ALA57      0.5973
    936 O            34.1217      25.0528       5.5586 O.2      57 ALA57     -0.5679
    937 N            32.1636      24.3109       4.7721 N.am     58 SER58     -0.4157
    938 H            31.6284      23.5196       4.4387 H        58 SER58      0.2719
    939 CA           31.5402      25.6368       4.7674 C.3      58 SER58     -0.0249
    940 HA           32.2933      26.3794       4.5028 H        58 SER58      0.0843
    941 CB           30.4518      25.7136       3.6990 C.3      58 SER58      0.2117
    942 HB2          30.9055      25.5734       2.7166 H        58 SER58      0.0352
    943 HB3          29.7184      24.9233       3.8636 H        58 SER58      0.0352
    944 OG           29.8114      26.9795       3.7562 O.3      58 SER58     -0.6546
    945 HG           29.2722      27.0839       2.9661 H        58 SER58      0.4275
    946 C            30.9687      26.0028       6.1352 C.2      58 SER58      0.5973
    947 O            29.9411      25.4687       6.5645 O.2      58 SER58     -0.5679
    948 N            31.5958      26.9699       6.8080 N.am     59 GLU59     -0.5163
    949 H            32.5043      27.2740       6.4898 H        59 GLU59      0.2936
    950 CA           31.0809      27.4812       8.0842 C.3      59 GLU59      0.0397
    951 HA           30.9054      26.6306       8.7437 H        59 GLU59      0.1105
    952 CB           32.1216      28.4066       8.7359 C.3      59 GLU59      0.0560
    953 HB2          33.0993      27.9221       8.7162 H        59 GLU59     -0.0173
    954 HB3          32.1958      29.3245       8.1502 H        59 GLU59     -0.0173
    955 CG           31.7786      28.7722      10.1917 C.3      59 GLU59      0.0136
    956 HG2          32.5276      29.4865      10.5401 H        59 GLU59     -0.0425
    957 HG3          30.8139      29.2836      10.2199 H        59 GLU59     -0.0425
    958 CD           31.7620      27.5725      11.1596 C.2      59 GLU59      0.8054
    959 OE1          32.2253      26.4731      10.7824 O.co2    59 GLU59     -0.8188
    960 OE2          31.2625      27.7444      12.2938 O.co2    59 GLU59     -0.8188
    961 C            29.7445      28.2118       7.9067 C.2      59 GLU59      0.5366
    962 O            28.8616      28.1452       8.7630 O.2      59 GLU59     -0.5819
    963 N            29.5502      28.8789       6.7671 N.am     60 ASP60     -0.5163
    964 H            30.2687      28.8621       6.0585 H        60 ASP60      0.2936
    965 CA           28.2924      29.5656       6.4952 C.3      60 ASP60      0.0381
    966 HA           28.0680      30.1940       7.3572 H        60 ASP60      0.0880
    967 CB           28.4463      30.4694       5.2709 C.3      60 ASP60     -0.0303
    968 HB2          29.3740      31.0380       5.3558 H        60 ASP60     -0.0122
    969 HB3          28.4891      29.8652       4.3627 H        60 ASP60     -0.0122
    970 CG           27.2814      31.4575       5.2126 C.2      60 ASP60      0.7994
    971 OD1          26.9096      32.0323       6.2631 O.co2    60 ASP60     -0.8014
    972 OD2          26.6619      31.5830       4.1410 O.co2    60 ASP60     -0.8014
    973 C            27.1248      28.5790       6.3310 C.2      60 ASP60      0.5366
    974 O            26.0136      28.8300       6.8095 O.2      60 ASP60     -0.5819
    975 N            27.3869      27.4108       5.7323 N.am     61 LEU61     -0.4157
    976 H            28.3281      27.2347       5.4000 H        61 LEU61      0.2719
    977 CA           26.3829      26.3551       5.6476 C.3      61 LEU61     -0.0518
    978 HA           25.4767      26.8083       5.2508 H        61 LEU61      0.0922
    979 CB           26.8463      25.2514       4.6823 C.3      61 LEU61     -0.1102
    980 HB2          27.0793      25.7024       3.7169 H        61 LEU61      0.0457
    981 HB3          27.7534      24.7933       5.0776 H        61 LEU61      0.0457
    982 CG           25.7905      24.1509       4.4774 C.3      61 LEU61      0.3531
    983 HG           25.5832      23.6613       5.4290 H        61 LEU61     -0.0361
    984 CD1          24.4831      24.7181       3.9237 C.3      61 LEU61     -0.4121
    985 HD11         24.6742      25.2601       2.9986 H        61 LEU61      0.1000
    986 HD12         23.7876      23.9028       3.7481 H        61 LEU61      0.1000
    987 HD13         24.0209      25.3900       4.6441 H        61 LEU61      0.1000
    988 CD2          26.3254      23.0924       3.5135 C.3      61 LEU61     -0.4121
    989 HD21         27.2279      22.6496       3.9334 H        61 LEU61      0.1000
    990 HD22         25.5808      22.3075       3.3788 H        61 LEU61      0.1000
    991 HD23         26.5579      23.5446       2.5493 H        61 LEU61      0.1000
    992 C            26.0336      25.8158       7.0375 C.2      61 LEU61      0.5973
    993 O            24.8561      25.6636       7.3680 O.2      61 LEU61     -0.5679
    994 N            27.0465      25.6045       7.8854 N.am     62 LYS62     -0.3479
    995 H            27.9911      25.7603       7.5404 H        62 LYS62      0.2747
    996 CA           26.8548      25.1916       9.2808 C.3      62 LYS62     -0.2400
    997 HA           26.3086      24.2470       9.2985 H        62 LYS62      0.1426
    998 CB           28.2355      24.9803       9.9088 C.3      62 LYS62     -0.0094
    999 HB2          28.8074      24.3105       9.2633 H        62 LYS62      0.0362
   1000 HB3          28.7691      25.9287       9.9671 H        62 LYS62      0.0362
   1001 CG           28.1640      24.3710      11.3105 C.3      62 LYS62      0.0187
   1002 HG2          27.6737      25.0660      11.9934 H        62 LYS62      0.0103
   1003 HG3          27.6021      23.4388      11.2828 H        62 LYS62      0.0103
   1004 CD           29.5894      24.1010      11.7952 C.3      62 LYS62     -0.0479
   1005 HD2          30.1237      23.5129      11.0499 H        62 LYS62      0.0621
   1006 HD3          30.1110      25.0551      11.9097 H        62 LYS62      0.0621
   1007 CE           29.5951      23.3558      13.1276 C.3      62 LYS62     -0.0143
   1008 HE2          29.1187      23.9862      13.8843 H        62 LYS62      0.1135
   1009 HE3          29.0136      22.4331      13.0201 H        62 LYS62      0.1135
   1010 NZ           30.9873      23.0443      13.5200 N.4      62 LYS62     -0.3854
   1011 HZ1          31.5361      23.8991      13.5084 H        62 LYS62      0.3400
   1012 HZ2          31.0193      22.6251      14.4394 H        62 LYS62      0.3400
   1013 HZ3          31.4033      22.4099      12.8511 H        62 LYS62      0.3400
   1014 C            26.0107      26.2056      10.0548 C.2      62 LYS62      0.7341
   1015 O            25.0644      25.8239      10.7452 O.2      62 LYS62     -0.5894
   1016 N            26.2800      27.5028       9.8844 N.am     63 LYS63     -0.3479
   1017 H            27.1041      27.7444       9.3378 H        63 LYS63      0.2747
   1018 CA           25.4613      28.5717      10.4709 C.3      63 LYS63     -0.2400
   1019 HA           25.4482      28.4635      11.5567 H        63 LYS63      0.1426
   1020 CB           26.0287      29.9390      10.0980 C.3      63 LYS63     -0.0094
   1021 HB2          26.3388      29.9462       9.0536 H        63 LYS63      0.0362
   1022 HB3          25.2262      30.6656      10.2249 H        63 LYS63      0.0362
   1023 CG           27.2032      30.3468      10.9918 C.3      63 LYS63      0.0187
   1024 HG2          26.8538      30.4572      12.0192 H        63 LYS63      0.0103
   1025 HG3          27.9778      29.5790      10.9655 H        63 LYS63      0.0103
   1026 CD           27.8003      31.6741      10.5101 C.3      63 LYS63     -0.0479
   1027 HD2          28.5768      31.9980      11.2050 H        63 LYS63      0.0621
   1028 HD3          28.2926      31.4765       9.5543 H        63 LYS63      0.0621
   1029 CE           26.7791      32.8030      10.2757 C.3      63 LYS63     -0.0143
   1030 HE2          27.2652      33.5378       9.6247 H        63 LYS63      0.1135
   1031 HE3          25.9203      32.4260       9.7153 H        63 LYS63      0.1135
   1032 NZ           26.3638      33.4709      11.5330 N.4      63 LYS63     -0.3854
   1033 HZ1          27.1798      33.7938      12.0365 H        63 LYS63      0.3400
   1034 HZ2          25.7671      34.2622      11.3306 H        63 LYS63      0.3400
   1035 HZ3          25.8600      32.8221      12.1232 H        63 LYS63      0.3400
   1036 C            24.0071      28.4986      10.0161 C.2      63 LYS63      0.7341
   1037 O            23.1130      28.6103      10.8525 O.2      63 LYS63     -0.5894
   1038 N            23.7512      28.3284       8.7140 N.am     64 HIE64     -0.4157
   1039 H            24.5234      28.2634       8.0535 H        64 HIE64      0.2719
   1040 CA           22.3665      28.2228       8.2351 C.3      64 HIE64     -0.0581
   1041 HA           21.8045      29.0631       8.6450 H        64 HIE64      0.1360
   1042 CB           22.2727      28.3134       6.7083 C.3      64 HIE64     -0.0074
   1043 HB2          22.8774      29.1511       6.3689 H        64 HIE64      0.0367
   1044 HB3          22.6424      27.3953       6.2485 H        64 HIE64      0.0367
   1045 CG           20.8445      28.5719       6.2948 C.2      64 HIE64      0.1868
   1046 ND1          20.1443      29.7166       6.6756 N.2      64 HIE64     -0.5432
   1047 CE1          18.8929      29.5450       6.2256 C.2      64 HIE64      0.1635
   1048 HE1          18.0909      30.2538       6.3732 H        64 HIE64      0.1435
   1049 NE2          18.7784      28.3766       5.5759 N.pl3    64 HIE64     -0.2795
   1050 HE2          17.9236      28.0320       5.1558 H        64 HIE64      0.3339
   1051 CD2          20.0038      27.7405       5.6100 C.2      64 HIE64     -0.2207
   1052 HD2          20.2447      26.7661       5.2100 H        64 HIE64      0.1862
   1053 C            21.6658      26.9665       8.7523 C.2      64 HIE64      0.5973
   1054 O            20.4956      27.0293       9.1185 O.2      64 HIE64     -0.5679
   1055 N            22.3865      25.8479       8.8756 N.am     65 GLY65     -0.4157
   1056 H            23.3315      25.8308       8.5010 H        65 GLY65      0.2719
   1057 CA           21.8568      24.6315       9.4943 C.3      65 GLY65     -0.0252
   1058 HA2          21.0369      24.2395       8.8923 H        65 GLY65      0.0698
   1059 HA3          22.6493      23.8848       9.5362 H        65 GLY65      0.0698
   1060 C            21.3480      24.8791      10.9161 C.2      65 GLY65      0.5973
   1061 O            20.2528      24.4418      11.2636 O.2      65 GLY65     -0.5679
   1062 N            22.0859      25.6575      11.7166 N.am     66 VAL66     -0.4157
   1063 H            22.9926      25.9685      11.3846 H        66 VAL66      0.2719
   1064 CA           21.6304      26.0752      13.0508 C.3      66 VAL66     -0.0875
   1065 HA           21.3724      25.1813      13.6169 H        66 VAL66      0.0969
   1066 CB           22.7366      26.8216      13.8181 C.3      66 VAL66      0.2985
   1067 HB           23.1218      27.6371      13.2097 H        66 VAL66     -0.0297
   1068 CG1          22.2215      27.4148      15.1361 C.3      66 VAL66     -0.3192
   1069 HG11         21.7383      26.6410      15.7359 H        66 VAL66      0.0791
   1070 HG12         23.0524      27.8320      15.7047 H        66 VAL66      0.0791
   1071 HG13         21.5100      28.2189      14.9472 H        66 VAL66      0.0791
   1072 CG2          23.8925      25.8691      14.1434 C.3      66 VAL66     -0.3192
   1073 HG21         24.3003      25.4413      13.2288 H        66 VAL66      0.0791
   1074 HG22         24.6887      26.4167      14.6470 H        66 VAL66      0.0791
   1075 HG23         23.5443      25.0669      14.7939 H        66 VAL66      0.0791
   1076 C            20.3593      26.9176      12.9754 C.2      66 VAL66      0.5973
   1077 O            19.4170      26.6510      13.7197 O.2      66 VAL66     -0.5679
   1078 N            20.2974      27.9021      12.0785 N.am     67 THR67     -0.4157
   1079 H            21.1205      28.1159      11.5268 H        67 THR67      0.2719
   1080 CA           19.0908      28.7180      11.8853 C.3      67 THR67     -0.0389
   1081 HA           18.8733      29.2541      12.8088 H        67 THR67      0.1007
   1082 CB           19.3399      29.7556      10.7867 C.3      67 THR67      0.3654
   1083 HB           19.7000      29.2650       9.8842 H        67 THR67      0.0043
   1084 CG2          18.1049      30.5751      10.4258 C.3      67 THR67     -0.2438
   1085 HG21         17.6557      30.9957      11.3260 H        67 THR67      0.0642
   1086 HG22         18.3793      31.3797       9.7441 H        67 THR67      0.0642
   1087 HG23         17.3790      29.9400       9.9191 H        67 THR67      0.0642
   1088 OG1          20.3242      30.6576      11.2403 O.3      67 THR67     -0.6761
   1089 HG1          20.3789      31.3440      10.5725 H        67 THR67      0.4102
   1090 C            17.8645      27.8601      11.5625 C.2      67 THR67      0.5973
   1091 O            16.8163      28.0219      12.1909 O.2      67 THR67     -0.5679
   1092 N            18.0046      26.9050      10.6385 N.am     68 VAL68     -0.4157
   1093 H            18.8961      26.8261      10.1572 H        68 VAL68      0.2719
   1094 CA           16.9143      26.0046      10.2383 C.3      68 VAL68     -0.0875
   1095 HA           16.0605      26.6052       9.9206 H        68 VAL68      0.0969
   1096 CB           17.3475      25.1226       9.0481 C.3      68 VAL68      0.2985
   1097 HB           18.2904      24.6313       9.2899 H        68 VAL68     -0.0297
   1098 CG1          16.3179      24.0397       8.7045 C.3      68 VAL68     -0.3192
   1099 HG11         15.3489      24.4936       8.5112 H        68 VAL68      0.0791
   1100 HG12         16.6382      23.4956       7.8164 H        68 VAL68      0.0791
   1101 HG13         16.2250      23.3241       9.5197 H        68 VAL68      0.0791
   1102 CG2          17.5497      25.9742       7.7894 C.3      68 VAL68     -0.3192
   1103 HG21         18.2720      26.7657       7.9729 H        68 VAL68      0.0791
   1104 HG22         17.9204      25.3502       6.9772 H        68 VAL68      0.0791
   1105 HG23         16.6047      26.4289       7.4915 H        68 VAL68      0.0791
   1106 C            16.4350      25.1544      11.4148 C.2      68 VAL68      0.5973
   1107 O            15.2419      25.1340      11.7173 O.2      68 VAL68     -0.5679
   1108 N            17.3442      24.4576      12.1011 N.am     69 LEU69     -0.4157
   1109 H            18.3227      24.5103      11.8335 H        69 LEU69      0.2719
   1110 CA           16.9353      23.5566      13.1795 C.3      69 LEU69     -0.0518
   1111 HA           16.0797      22.9726      12.8407 H        69 LEU69      0.0922
   1112 CB           18.0606      22.5862      13.5411 C.3      69 LEU69     -0.1102
   1113 HB2          18.9205      23.1670      13.8758 H        69 LEU69      0.0457
   1114 HB3          17.7164      21.9765      14.3777 H        69 LEU69      0.0457
   1115 CG           18.5216      21.6533      12.4102 C.3      69 LEU69      0.3531
   1116 HG           19.0859      22.2244      11.6771 H        69 LEU69     -0.0361
   1117 CD1          19.4373      20.6008      13.0259 C.3      69 LEU69     -0.4121
   1118 HD11         18.9034      20.0092      13.7695 H        69 LEU69      0.1000
   1119 HD12         19.8097      19.9439      12.2472 H        69 LEU69      0.1000
   1120 HD13         20.2813      21.0930      13.5045 H        69 LEU69      0.1000
   1121 CD2          17.3999      20.9200      11.6712 C.3      69 LEU69     -0.4121
   1122 HD21         16.6748      21.6204      11.2648 H        69 LEU69      0.1000
   1123 HD22         17.8313      20.3717      10.8351 H        69 LEU69      0.1000
   1124 HD23         16.9185      20.2116      12.3319 H        69 LEU69      0.1000
   1125 C            16.4467      24.3080      14.4164 C.2      69 LEU69      0.5973
   1126 O            15.5558      23.8132      15.1012 O.2      69 LEU69     -0.5679
   1127 N            16.9562      25.5105      14.6801 N.am     70 THR70     -0.4157
   1128 H            17.7024      25.8644      14.0926 H        70 THR70      0.2719
   1129 CA           16.4528      26.3480      15.7764 C.3      70 THR70     -0.0389
   1130 HA           16.5044      25.7841      16.7080 H        70 THR70      0.1007
   1131 CB           17.3055      27.6127      15.9294 C.3      70 THR70      0.3654
   1132 HB           17.3061      28.1639      14.9876 H        70 THR70      0.0043
   1133 CG2          16.8072      28.5430      17.0317 C.3      70 THR70     -0.2438
   1134 HG21         16.7249      27.9950      17.9705 H        70 THR70      0.0642
   1135 HG22         17.5136      29.3634      17.1579 H        70 THR70      0.0642
   1136 HG23         15.8354      28.9602      16.7670 H        70 THR70      0.0642
   1137 OG1          18.6319      27.2513      16.2358 O.3      70 THR70     -0.6761
   1138 HG1          19.0241      26.9427      15.4008 H        70 THR70      0.4102
   1139 C            14.9901      26.7202      15.5342 C.2      70 THR70      0.5973
   1140 O            14.1555      26.5665      16.4272 O.2      70 THR70     -0.5679
   1141 N            14.6600      27.1418      14.3071 N.am     71 ALA71     -0.4157
   1142 H            15.3829      27.2245      13.6004 H        71 ALA71      0.2719
   1143 CA           13.2834      27.4535      13.9287 C.3      71 ALA71      0.0337
   1144 HA           12.8828      28.1865      14.6309 H        71 ALA71      0.0823
   1145 CB           13.2807      28.0789      12.5330 C.3      71 ALA71     -0.1825
   1146 HB1          13.7014      27.3842      11.8059 H        71 ALA71      0.0603
   1147 HB2          12.2580      28.3264      12.2454 H        71 ALA71      0.0603
   1148 HB3          13.8771      28.9917      12.5404 H        71 ALA71      0.0603
   1149 C            12.3809      26.2134      14.0004 C.2      71 ALA71      0.5973
   1150 O            11.2980      26.2717      14.5855 O.2      71 ALA71     -0.5679
   1151 N            12.8413      25.0725      13.4732 N.am     72 LEU72     -0.4157
   1152 H            13.7147      25.0879      12.9565 H        72 LEU72      0.2719
   1153 CA           12.0694      23.8335      13.5292 C.3      72 LEU72     -0.0518
   1154 HA           11.0865      24.0446      13.1093 H        72 LEU72      0.0922
   1155 CB           12.7413      22.7536      12.6679 C.3      72 LEU72     -0.1102
   1156 HB2          12.8230      23.1199      11.6438 H        72 LEU72      0.0457
   1157 HB3          13.7482      22.5788      13.0491 H        72 LEU72      0.0457
   1158 CG           11.9760      21.4163      12.6644 C.3      72 LEU72      0.3531
   1159 HG           11.9344      21.0144      13.6760 H        72 LEU72     -0.0361
   1160 CD1          10.5516      21.5496      12.1123 C.3      72 LEU72     -0.4121
   1161 HD11         10.5727      21.9811      11.1104 H        72 LEU72      0.1000
   1162 HD12         10.0829      20.5673      12.0715 H        72 LEU72      0.1000
   1163 HD13          9.9465      22.1779      12.7647 H        72 LEU72      0.1000
   1164 CD2          12.7245      20.4127      11.7941 C.3      72 LEU72     -0.4121
   1165 HD21         13.7663      20.3566      12.1022 H        72 LEU72      0.1000
   1166 HD22         12.2713      19.4289      11.9062 H        72 LEU72      0.1000
   1167 HD23         12.6807      20.7214      10.7498 H        72 LEU72      0.1000
   1168 C            11.8469      23.3620      14.9703 C.2      72 LEU72      0.5973
   1169 O            10.7333      22.9782      15.3152 O.2      72 LEU72     -0.5679
   1170 N            12.8619      23.4266      15.8340 N.am     73 GLY73     -0.4157
   1171 H            13.7698      23.7432      15.5063 H        73 GLY73      0.2719
   1172 CA           12.7297      23.0468      17.2379 C.3      73 GLY73     -0.0252
   1173 HA2          12.4382      21.9987      17.3080 H        73 GLY73      0.0698
   1174 HA3          13.6921      23.1823      17.7304 H        73 GLY73      0.0698
   1175 C            11.6938      23.8982      17.9687 C.2      73 GLY73      0.5973
   1176 O            10.8758      23.3655      18.7220 O.2      73 GLY73     -0.5679
   1177 N            11.6771      25.2109      17.7178 N.am     74 ALA74     -0.4157
   1178 H            12.3727      25.6033      17.0907 H        74 ALA74      0.2719
   1179 CA           10.6672      26.0979      18.2955 C.3      74 ALA74      0.0337
   1180 HA           10.6955      25.9969      19.3807 H        74 ALA74      0.0823
   1181 CB           11.0034      27.5502      17.9458 C.3      74 ALA74     -0.1825
   1182 HB1          11.0011      27.6876      16.8637 H        74 ALA74      0.0603
   1183 HB2          10.2610      28.2156      18.3889 H        74 ALA74      0.0603
   1184 HB3          11.9903      27.8053      18.3339 H        74 ALA74      0.0603
   1185 C             9.2509      25.7083      17.8430 C.2      74 ALA74      0.5973
   1186 O             8.3535      25.6385      18.6780 O.2      74 ALA74     -0.5679
   1187 N             9.0695      25.3597      16.5638 N.am     75 ILE75     -0.4157
   1188 H             9.8553      25.4499      15.9278 H        75 ILE75      0.2719
   1189 CA            7.7906      24.8542      16.0342 C.3      75 ILE75     -0.0597
   1190 HA            7.0048      25.5795      16.2531 H        75 ILE75      0.0869
   1191 CB            7.8754      24.6787      14.5024 C.3      75 ILE75      0.1303
   1192 HB            8.7970      24.1506      14.2663 H        75 ILE75      0.0187
   1193 CG2           6.7105      23.8421      13.9426 C.3      75 ILE75     -0.3204
   1194 HG21          5.7610      24.3013      14.2135 H        75 ILE75      0.0882
   1195 HG22          6.7691      23.7817      12.8623 H        75 ILE75      0.0882
   1196 HG23          6.7316      22.8213      14.3224 H        75 ILE75      0.0882
   1197 CG1           7.9151      26.0575      13.8126 C.3      75 ILE75     -0.0430
   1198 HG12          6.9082      26.4741      13.7625 H        75 ILE75      0.0236
   1199 HG13          8.5314      26.7459      14.3910 H        75 ILE75      0.0236
   1200 CD1           8.5161      25.9876      12.4072 C.3      75 ILE75     -0.0660
   1201 HD11          7.8980      25.3580      11.7774 H        75 ILE75      0.0186
   1202 HD12          8.5489      26.9903      11.9804 H        75 ILE75      0.0186
   1203 HD13          9.5284      25.5877      12.4465 H        75 ILE75      0.0186
   1204 C             7.3849      23.5459      16.7178 C.2      75 ILE75      0.5973
   1205 O             6.2823      23.4443      17.2550 O.2      75 ILE75     -0.5679
   1206 N             8.2687      22.5420      16.7538 N.am     76 LEU76     -0.4157
   1207 H             9.1771      22.6792      16.3188 H        76 LEU76      0.2719
   1208 CA            7.9314      21.2303      17.3169 C.3      76 LEU76     -0.0518
   1209 HA            7.0637      20.8358      16.7877 H        76 LEU76      0.0922
   1210 CB            9.1100      20.2542      17.1585 C.3      76 LEU76     -0.1102
   1211 HB2           9.9933      20.7031      17.6169 H        76 LEU76      0.0457
   1212 HB3           8.8763      19.3415      17.7087 H        76 LEU76      0.0457
   1213 CG            9.4498      19.8652      15.7083 C.3      76 LEU76      0.3531
   1214 HG            9.6795      20.7517      15.1268 H        76 LEU76     -0.0361
   1215 CD1          10.6815      18.9607      15.7268 C.3      76 LEU76     -0.4121
   1216 HD11         10.4695      18.0423      16.2751 H        76 LEU76      0.1000
   1217 HD12         10.9765      18.7118      14.7075 H        76 LEU76      0.1000
   1218 HD13         11.5139      19.4817      16.2020 H        76 LEU76      0.1000
   1219 CD2           8.3108      19.1247      15.0100 C.3      76 LEU76     -0.4121
   1220 HD21          7.4459      19.7773      14.9012 H        76 LEU76      0.1000
   1221 HD22          8.6323      18.8197      14.0142 H        76 LEU76      0.1000
   1222 HD23          8.0405      18.2400      15.5838 H        76 LEU76      0.1000
   1223 C             7.5237      21.3331      18.7885 C.2      76 LEU76      0.5973
   1224 O             6.5858      20.6630      19.2206 O.2      76 LEU76     -0.5679
   1225 N             8.1949      22.1857      19.5708 N.am     77 LYS77     -0.3479
   1226 H             8.9666      22.7037      19.1554 H        77 LYS77      0.2747
   1227 CA            7.8871      22.3647      21.0014 C.3      77 LYS77     -0.2400
   1228 HA            7.8223      21.3828      21.4722 H        77 LYS77      0.1426
   1229 CB            9.0122      23.1531      21.6755 C.3      77 LYS77     -0.0094
   1230 HB2           9.1946      24.0651      21.1027 H        77 LYS77      0.0362
   1231 HB3           8.7096      23.4336      22.6859 H        77 LYS77      0.0362
   1232 CG           10.2970      22.3155      21.7656 C.3      77 LYS77      0.0187
   1233 HG2          10.1610      21.5124      22.4914 H        77 LYS77      0.0103
   1234 HG3          10.5185      21.8671      20.7974 H        77 LYS77      0.0103
   1235 CD           11.4793      23.1929      22.1843 C.3      77 LYS77     -0.0479
   1236 HD2          11.4955      24.0926      21.5653 H        77 LYS77      0.0621
   1237 HD3          11.3700      23.4777      23.2318 H        77 LYS77      0.0621
   1238 CE           12.7903      22.4364      21.9749 C.3      77 LYS77     -0.0143
   1239 HE2          12.7906      21.5206      22.5720 H        77 LYS77      0.1135
   1240 HE3          12.8624      22.1479      20.9209 H        77 LYS77      0.1135
   1241 NZ           13.9666      23.2610      22.3246 N.4      77 LYS77     -0.3854
   1242 HZ1          14.0397      23.4627      23.3061 H        77 LYS77      0.3400
   1243 HZ2          14.8099      22.7228      22.0746 H        77 LYS77      0.3400
   1244 HZ3          14.0309      24.0863      21.7508 H        77 LYS77      0.3400
   1245 C             6.5269      23.0200      21.2539 C.2      77 LYS77      0.7341
   1246 O             5.9995      22.8958      22.3569 O.2      77 LYS77     -0.5894
   1247 N             5.9240      23.6679      20.2485 N.am     78 LYS78     -0.3479
   1248 H             6.4311      23.7744      19.3743 H        78 LYS78      0.2747
   1249 CA            4.5247      24.1277      20.2980 C.3      78 LYS78     -0.2400
   1250 HA            4.3062      24.4942      21.2976 H        78 LYS78      0.1426
   1251 CB            4.2748      25.2516      19.2863 C.3      78 LYS78     -0.0094
   1252 HB2           4.4525      24.8760      18.2816 H        78 LYS78      0.0362
   1253 HB3           3.2298      25.5326      19.3520 H        78 LYS78      0.0362
   1254 CG            5.1288      26.5029      19.5039 C.3      78 LYS78      0.0187
   1255 HG2           6.1687      26.2303      19.3903 H        78 LYS78      0.0103
   1256 HG3           4.8957      27.2258      18.7236 H        78 LYS78      0.0103
   1257 CD            4.9656      27.1525      20.8862 C.3      78 LYS78     -0.0479
   1258 HD2           4.9913      26.4080      21.6781 H        78 LYS78      0.0621
   1259 HD3           5.8090      27.8255      21.0538 H        78 LYS78      0.0621
   1260 CE            3.6636      27.9502      20.9612 C.3      78 LYS78     -0.0143
   1261 HE2           2.8770      27.3954      20.4385 H        78 LYS78      0.1135
   1262 HE3           3.3640      28.0665      22.0048 H        78 LYS78      0.1135
   1263 NZ            3.8382      29.2847      20.3386 N.4      78 LYS78     -0.3854
   1264 HZ1           4.3016      29.2013      19.4222 H        78 LYS78      0.3400
   1265 HZ2           2.9509      29.7187      20.1282 H        78 LYS78      0.3400
   1266 HZ3           4.4498      29.8999      20.8503 H        78 LYS78      0.3400
   1267 C             3.4953      23.0259      20.0884 C.2      78 LYS78      0.7341
   1268 O             2.3128      23.2706      20.3114 O.2      78 LYS78     -0.5894
   1269 N             3.9129      21.8132      19.7117 N.am     79 LYS79     -0.3479
   1270 H             4.9056      21.6781      19.5518 H        79 LYS79      0.2747
   1271 CA            3.0326      20.6378      19.6219 C.3      79 LYS79     -0.2400
   1272 HA            3.5773      19.8573      19.0923 H        79 LYS79      0.1426
   1273 CB            2.7158      20.1143      21.0390 C.3      79 LYS79     -0.0094
   1274 HB2           2.2293      20.9046      21.6130 H        79 LYS79      0.0362
   1275 HB3           2.0209      19.2787      20.9622 H        79 LYS79      0.0362
   1276 CG            3.9751      19.6355      21.7851 C.3      79 LYS79      0.0187
   1277 HG2           4.3427      18.7194      21.3230 H        79 LYS79      0.0103
   1278 HG3           4.7592      20.3877      21.7049 H        79 LYS79      0.0103
   1279 CD            3.7315      19.3962      23.2804 C.3      79 LYS79     -0.0479
   1280 HD2           4.6812      19.1301      23.7475 H        79 LYS79      0.0621
   1281 HD3           3.3794      20.3293      23.7242 H        79 LYS79      0.0621
   1282 CE            2.7140      18.2839      23.5466 C.3      79 LYS79     -0.0143
   1283 HE2           1.8073      18.4775      22.9659 H        79 LYS79      0.1135
   1284 HE3           3.1198      17.3268      23.2090 H        79 LYS79      0.1135
   1285 NZ            2.3583      18.1975      24.9807 N.4      79 LYS79     -0.3854
   1286 HZ1           1.8891      19.0271      25.3048 H        79 LYS79      0.3400
   1287 HZ2           1.6772      17.4369      25.0966 H        79 LYS79      0.3400
   1288 HZ3           3.1412      17.9527      25.5623 H        79 LYS79      0.3400
   1289 C             1.7777      20.9231      18.7810 C.2      79 LYS79      0.7341
   1290 O             0.6613      20.5947      19.1755 O.2      79 LYS79     -0.5894
   1291 N             1.9623      21.5586      17.6250 N.am     80 GLY80     -0.4157
   1292 H             2.9010      21.8216      17.3660 H        80 GLY80      0.2719
   1293 CA            0.8723      21.8999      16.7071 C.3      80 GLY80     -0.0252
   1294 HA2           1.2617      21.8843      15.6898 H        80 GLY80      0.0698
   1295 HA3           0.0836      21.1514      16.7777 H        80 GLY80      0.0698
   1296 C             0.2277      23.2714      16.9195 C.2      80 GLY80      0.5973
   1297 O            -0.3776      23.7719      15.9803 O.2      80 GLY80     -0.5679
   1298 N             0.3937      23.9070      18.0844 N.am     81 HIE81     -0.4157
   1299 H             0.9005      23.4448      18.8264 H        81 HIE81      0.2719
   1300 CA           -0.0429      25.2938      18.3342 C.3      81 HIE81     -0.0581
   1301 HA           -0.9825      25.4944      17.8075 H        81 HIE81      0.1360
   1302 CB           -0.2767      25.5050      19.8352 C.3      81 HIE81     -0.0074
   1303 HB2           0.6614      25.3752      20.3747 H        81 HIE81      0.0367
   1304 HB3          -0.6145      26.5311      19.9902 H        81 HIE81      0.0367
   1305 CG           -1.3010      24.5928      20.4371 C.2      81 HIE81      0.1868
   1306 ND1          -2.6538      24.8941      20.5493 N.2      81 HIE81     -0.5432
   1307 CE1          -3.2194      23.8307      21.1245 C.2      81 HIE81      0.1635
   1308 HE1          -4.2761      23.7443      21.3357 H        81 HIE81      0.1435
   1309 NE2          -2.2960      22.8895      21.3884 N.pl3    81 HIE81     -0.2795
   1310 HE2          -2.4807      21.9868      21.7973 H        81 HIE81      0.3339
   1311 CD2          -1.0728      23.3542      20.9619 C.2      81 HIE81     -0.2207
   1312 HD2          -0.1199      22.8467      21.0041 H        81 HIE81      0.1862
   1313 C             0.9894      26.2974      17.8071 C.2      81 HIE81      0.5973
   1314 O             1.5592      27.0840      18.5704 O.2      81 HIE81     -0.5679
   1315 N             1.3558      26.1626      16.5323 N.am     82 HIE82     -0.4157
   1316 H             0.8316      25.4872      15.9845 H        82 HIE82      0.2719
   1317 CA            2.5261      26.8121      15.9170 C.3      82 HIE82     -0.0581
   1318 HA            3.0863      27.3341      16.6932 H        82 HIE82      0.1360
   1319 CB            3.4549      25.7350      15.3378 C.3      82 HIE82     -0.0074
   1320 HB2           4.3068      26.2112      14.8522 H        82 HIE82      0.0367
   1321 HB3           3.8496      25.1445      16.1613 H        82 HIE82      0.0367
   1322 CG            2.8173      24.7759      14.3610 C.2      82 HIE82      0.1868
   1323 ND1           3.1830      23.4340      14.2419 N.2      82 HIE82     -0.5432
   1324 CE1           2.3938      22.9275      13.2871 C.2      82 HIE82      0.1635
   1325 HE1           2.4101      21.8975      12.9685 H        82 HIE82      0.1435
   1326 NE2           1.5543      23.8592      12.8158 N.pl3    82 HIE82     -0.2795
   1327 HE2           0.7753      23.6799      12.1710 H        82 HIE82      0.3339
   1328 CD2           1.8151      25.0396      13.4699 C.2      82 HIE82     -0.2207
   1329 HD2           1.2907      25.9730      13.3417 H        82 HIE82      0.1862
   1330 C             2.1719      27.9022      14.9028 C.2      82 HIE82      0.5973
   1331 O             2.9735      28.2551      14.0387 O.2      82 HIE82     -0.5679
   1332 N             0.9574      28.4402      14.9640 N.am     83 GLU83     -0.5163
   1333 H             0.3732      28.2012      15.7666 H        83 GLU83      0.2936
   1334 CA            0.4455      29.3926      13.9789 C.3      83 GLU83      0.0397
   1335 HA            0.3983      28.9015      13.0071 H        83 GLU83      0.1105
   1336 CB           -0.9663      29.8707      14.3661 C.3      83 GLU83      0.0560
   1337 HB2          -0.9030      30.5788      15.1937 H        83 GLU83     -0.0173
   1338 HB3          -1.3634      30.4218      13.5118 H        83 GLU83     -0.0173
   1339 CG           -1.9870      28.7800      14.7318 C.3      83 GLU83      0.0136
   1340 HG2          -2.9791      29.2357      14.6902 H        83 GLU83     -0.0425
   1341 HG3          -1.9542      28.0104      13.9567 H        83 GLU83     -0.0425
   1342 CD           -1.8172      28.1325      16.1212 C.2      83 GLU83      0.8054
   1343 OE1          -1.0696      28.6858      16.9606 O.co2    83 GLU83     -0.8188
   1344 OE2          -2.4005      27.0470      16.3076 O.co2    83 GLU83     -0.8188
   1345 C             1.3495      30.6250      13.8470 C.2      83 GLU83      0.5366
   1346 O             1.6577      31.0658      12.7340 O.2      83 GLU83     -0.5819
   1347 N             1.7760      31.1844      14.9848 N.am     84 ALA84     -0.4157
   1348 H             1.5424      30.7239      15.8556 H        84 ALA84      0.2719
   1349 CA            2.6012      32.3874      15.0081 C.3      84 ALA84      0.0337
   1350 HA            2.1274      33.1477      14.3869 H        84 ALA84      0.0823
   1351 CB            2.6916      32.9197      16.4395 C.3      84 ALA84     -0.1825
   1352 HB1           3.1680      32.1760      17.0817 H        84 ALA84      0.0603
   1353 HB2           3.2848      33.8344      16.4546 H        84 ALA84      0.0603
   1354 HB3           1.6921      33.1323      16.8198 H        84 ALA84      0.0603
   1355 C             3.9952      32.1305      14.4331 C.2      84 ALA84      0.5973
   1356 O             4.5125      32.9765      13.7045 O.2      84 ALA84     -0.5679
   1357 N             4.5779      30.9691      14.7282 N.am     85 GLU85     -0.5163
   1358 H             4.1221      30.3321      15.3833 H        85 GLU85      0.2936
   1359 CA            5.8811      30.5751      14.2058 C.3      85 GLU85      0.0397
   1360 HA            6.5922      31.3871      14.3625 H        85 GLU85      0.1105
   1361 CB            6.3946      29.3371      14.9628 C.3      85 GLU85      0.0560
   1362 HB2           5.6675      28.5274      14.8922 H        85 GLU85     -0.0173
   1363 HB3           7.2961      29.0019      14.4486 H        85 GLU85     -0.0173
   1364 CG            6.7868      29.5617      16.4396 C.3      85 GLU85      0.0136
   1365 HG2           7.4152      28.7205      16.7417 H        85 GLU85     -0.0425
   1366 HG3           7.4045      30.4607      16.4997 H        85 GLU85     -0.0425
   1367 CD            5.6276      29.6676      17.4531 C.2      85 GLU85      0.8054
   1368 OE1           4.4587      29.3867      17.1168 O.co2    85 GLU85     -0.8188
   1369 OE2           5.8798      30.0142      18.6318 O.co2    85 GLU85     -0.8188
   1370 C             5.8399      30.3121      12.6918 C.2      85 GLU85      0.5366
   1371 O             6.7787      30.6774      11.9848 O.2      85 GLU85     -0.5819
   1372 N             4.7591      29.7233      12.1577 N.am     86 LEU86     -0.4157
   1373 H             4.0284      29.3815      12.7800 H        86 LEU86      0.2719
   1374 CA            4.7019      29.4172      10.7196 C.3      86 LEU86     -0.0518
   1375 HA            5.6757      29.0378      10.4092 H        86 LEU86      0.0922
   1376 CB            3.6430      28.3565      10.3950 C.3      86 LEU86     -0.1102
   1377 HB2           2.6669      28.7016      10.7392 H        86 LEU86      0.0457
   1378 HB3           3.5975      28.2545       9.3103 H        86 LEU86      0.0457
   1379 CG            3.9119      26.9697      10.9924 C.3      86 LEU86      0.3531
   1380 HG            3.6303      26.9675      12.0399 H        86 LEU86     -0.0361
   1381 CD1           3.0467      25.9421      10.2663 C.3      86 LEU86     -0.4121
   1382 HD11          3.3072      25.8963       9.2101 H        86 LEU86      0.1000
   1383 HD12          3.1960      24.9591      10.7132 H        86 LEU86      0.1000
   1384 HD13          1.9980      26.2115      10.3811 H        86 LEU86      0.1000
   1385 CD2           5.3726      26.5289      10.9049 C.3      86 LEU86     -0.4121
   1386 HD21          5.9901      27.1697      11.5322 H        86 LEU86      0.1000
   1387 HD22          5.4576      25.5142      11.2891 H        86 LEU86      0.1000
   1388 HD23          5.7221      26.5570       9.8763 H        86 LEU86      0.1000
   1389 C             4.4490      30.6196       9.8291 C.2      86 LEU86      0.5973
   1390 O             4.8645      30.6004       8.6738 O.2      86 LEU86     -0.5679
   1391 N             3.7448      31.6396      10.3173 N.am     87 LYS87     -0.3479
   1392 H             3.4198      31.5645      11.2773 H        87 LYS87      0.2747
   1393 CA            3.3619      32.7949       9.5023 C.3      87 LYS87     -0.2400
   1394 HA            2.7109      32.4180       8.7139 H        87 LYS87      0.1426
   1395 CB            2.5623      33.7626      10.3708 C.3      87 LYS87     -0.0094
   1396 HB2           1.9354      33.1767      11.0466 H        87 LYS87      0.0362
   1397 HB3           3.2198      34.3704      10.9862 H        87 LYS87      0.0362
   1398 CG            1.6412      34.6578       9.5570 C.3      87 LYS87      0.0187
   1399 HG2           2.2489      35.2972       8.9150 H        87 LYS87      0.0103
   1400 HG3           0.9626      34.0603       8.9457 H        87 LYS87      0.0103
   1401 CD            0.8450      35.5090      10.5483 C.3      87 LYS87     -0.0479
   1402 HD2           0.0461      34.8953      10.9695 H        87 LYS87      0.0621
   1403 HD3           1.4877      35.8634      11.3575 H        87 LYS87      0.0621
   1404 CE            0.2770      36.7166       9.8097 C.3      87 LYS87     -0.0143
   1405 HE2           1.0638      37.4708       9.7040 H        87 LYS87      0.1135
   1406 HE3          -0.0145      36.3965       8.8039 H        87 LYS87      0.1135
   1407 NZ           -0.9067      37.2694      10.5109 N.4      87 LYS87     -0.3854
   1408 HZ1          -0.6566      37.6085      11.4326 H        87 LYS87      0.3400
   1409 HZ2          -1.2988      38.0410       9.9842 H        87 LYS87      0.3400
   1410 HZ3          -1.6225      36.5605      10.6156 H        87 LYS87      0.3400
   1411 C             4.5556      33.4457       8.7850 C.2      87 LYS87      0.7341
   1412 O             4.5184      33.4730       7.5560 O.2      87 LYS87     -0.5894
   1413 N             5.6172      33.9125       9.4709 N.am     88 PRO88     -0.2548
   1414 CD            5.8306      33.9438      10.9151 C.3      88 PRO88      0.0192
   1415 HD2           5.5924      32.9943      11.3894 H        88 PRO88      0.0391
   1416 HD3           5.2533      34.7521      11.3614 H        88 PRO88      0.0391
   1417 CG            7.3091      34.2464      11.1054 C.3      88 PRO88      0.0189
   1418 HG2           7.8791      33.3161      11.0781 H        88 PRO88      0.0213
   1419 HG3           7.4954      34.7807      12.0374 H        88 PRO88      0.0213
   1420 CB            7.6434      35.0953       9.8819 C.3      88 PRO88     -0.0070
   1421 HB2           8.7029      35.0364       9.6276 H        88 PRO88      0.0253
   1422 HB3           7.3619      36.1316      10.0754 H        88 PRO88      0.0253
   1423 CA            6.7465      34.5286       8.7783 C.3      88 PRO88     -0.0266
   1424 HA            6.3938      35.3493       8.1523 H        88 PRO88      0.0641
   1425 C             7.5048      33.5437       7.8826 C.2      88 PRO88      0.5896
   1426 O             7.9551      33.9348       6.8082 O.2      88 PRO88     -0.5748
   1427 N             7.6133      32.2767       8.2983 N.am     89 LEU89     -0.4157
   1428 H             7.2194      32.0227       9.1931 H        89 LEU89      0.2719
   1429 CA            8.3238      31.2434       7.5432 C.3      89 LEU89     -0.0518
   1430 HA            9.3177      31.6208       7.2941 H        89 LEU89      0.0922
   1431 CB            8.4512      29.9967       8.4394 C.3      89 LEU89     -0.1102
   1432 HB2           8.8877      30.2815       9.3986 H        89 LEU89      0.0457
   1433 HB3           7.4517      29.6058       8.6331 H        89 LEU89      0.0457
   1434 CG            9.3071      28.8819       7.8153 C.3      89 LEU89      0.3531
   1435 HG            9.0042      28.7108       6.7833 H        89 LEU89     -0.0361
   1436 CD1          10.7898      29.2378       7.8550 C.3      89 LEU89     -0.4121
   1437 HD11         11.1390      29.3069       8.8846 H        89 LEU89      0.1000
   1438 HD12         11.3458      28.4702       7.3215 H        89 LEU89      0.1000
   1439 HD13         10.9618      30.1894       7.3540 H        89 LEU89      0.1000
   1440 CD2           9.1093      27.5746       8.5820 C.3      89 LEU89     -0.4121
   1441 HD21          8.0647      27.2720       8.5377 H        89 LEU89      0.1000
   1442 HD22          9.7255      26.7926       8.1376 H        89 LEU89      0.1000
   1443 HD23          9.3998      27.7128       9.6239 H        89 LEU89      0.1000
   1444 C             7.6162      30.9185       6.2211 C.2      89 LEU89      0.5973
   1445 O             8.2195      30.8970       5.1567 O.2      89 LEU89     -0.5679
   1446 N             6.2988      30.7058       6.2599 N.am     90 ALA90     -0.4157
   1447 H             5.8262      30.7220       7.1572 H        90 ALA90      0.2719
   1448 CA            5.5254      30.4689       5.0457 C.3      90 ALA90      0.0337
   1449 HA            5.9545      29.6144       4.5217 H        90 ALA90      0.0823
   1450 CB            4.0746      30.1456       5.4127 C.3      90 ALA90     -0.1825
   1451 HB1           3.6074      31.0105       5.8857 H        90 ALA90      0.0603
   1452 HB2           3.5271      29.8886       4.5056 H        90 ALA90      0.0603
   1453 HB3           4.0332      29.3087       6.1010 H        90 ALA90      0.0603
   1454 C             5.5914      31.6823       4.1090 C.2      90 ALA90      0.5973
   1455 O             5.7507      31.5213       2.9012 O.2      90 ALA90     -0.5679
   1456 N             5.4934      32.8939       4.6618 N.am     91 GLN91     -0.4157
   1457 H             5.3910      32.9644       5.6685 H        91 GLN91      0.2719
   1458 CA            5.5443      34.1183       3.8721 C.3      91 GLN91     -0.0031
   1459 HA            4.7805      34.0679       3.0938 H        91 GLN91      0.0850
   1460 CB            5.2360      35.3133       4.7836 C.3      91 GLN91     -0.0036
   1461 HB2           5.8981      35.2797       5.6496 H        91 GLN91      0.0171
   1462 HB3           5.4267      36.2412       4.2421 H        91 GLN91      0.0171
   1463 CG            3.7714      35.3095       5.2469 C.3      91 GLN91     -0.0645
   1464 HG2           3.1555      35.5391       4.3767 H        91 GLN91      0.0352
   1465 HG3           3.4568      34.3277       5.5879 H        91 GLN91      0.0352
   1466 CD            3.4735      36.3375       6.3338 C.2      91 GLN91      0.6951
   1467 OE1           4.2744      36.7044       7.1781 O.2      91 GLN91     -0.6086
   1468 NE2           2.2735      36.8791       6.3278 N.am     91 GLN91     -0.9407
   1469 HE21          2.1786      37.6959       6.8984 H        91 GLN91      0.4251
   1470 HE22          1.6372      36.6478       5.5820 H        91 GLN91      0.4251
   1471 C             6.8947      34.2824       3.1574 C.2      91 GLN91      0.5973
   1472 O             6.9112      34.5368       1.9472 O.2      91 GLN91     -0.5679
   1473 N             8.0295      34.1188       3.8490 N.am     92 SER92     -0.4157
   1474 H             7.9998      33.8534       4.8317 H        92 SER92      0.2719
   1475 CA            9.3451      34.2498       3.2090 C.3      92 SER92     -0.0249
   1476 HA            9.3597      35.1816       2.6460 H        92 SER92      0.0843
   1477 CB           10.4702      34.3309       4.2479 C.3      92 SER92      0.2117
   1478 HB2          11.4147      34.5343       3.7427 H        92 SER92      0.0352
   1479 HB3          10.2625      35.1354       4.9542 H        92 SER92      0.0352
   1480 OG           10.5704      33.1211       4.9421 O.3      92 SER92     -0.6546
   1481 HG           11.2990      33.1377       5.6006 H        92 SER92      0.4275
   1482 C             9.5930      33.1152       2.2119 C.2      92 SER92      0.5973
   1483 O            10.0403      33.3763       1.0885 O.2      92 SER92     -0.5679
   1484 N             9.2410      31.8749       2.5556 N.am     93 HIE93     -0.4157
   1485 H             9.0407      31.6950       3.5419 H        93 HIE93      0.2719
   1486 CA            9.5032      30.7269       1.6905 C.3      93 HIE93     -0.0581
   1487 HA           10.5181      30.8334       1.3210 H        93 HIE93      0.1360
   1488 CB            9.4808      29.4204       2.4911 C.3      93 HIE93     -0.0074
   1489 HB2           8.5618      29.3451       3.0722 H        93 HIE93      0.0367
   1490 HB3           9.5316      28.5840       1.7979 H        93 HIE93      0.0367
   1491 CG           10.6736      29.3282       3.4004 C.2      93 HIE93      0.1868
   1492 ND1          10.9863      30.2605       4.3750 N.2      93 HIE93     -0.5432
   1493 CE1          12.1655      29.9159       4.8852 C.2      93 HIE93      0.1635
   1494 HE1          12.6831      30.4630       5.6645 H        93 HIE93      0.1435
   1495 NE2          12.5933      28.8009       4.2841 N.pl3    93 HIE93     -0.2795
   1496 HE2          13.4427      28.3228       4.5139 H        93 HIE93      0.3339
   1497 CD2          11.6799      28.4149       3.3342 C.2      93 HIE93     -0.2207
   1498 HD2          11.7473      27.5697       2.6667 H        93 HIE93      0.1862
   1499 C             8.6181      30.7013       0.4470 C.2      93 HIE93      0.5973
   1500 O             9.1246      30.3450      -0.6156 O.2      93 HIE93     -0.5679
   1501 N             7.3616      31.1517       0.5210 N.am     94 ALA94     -0.4157
   1502 H             6.9715      31.3963       1.4268 H        94 ALA94      0.2719
   1503 CA            6.5170      31.3051      -0.6682 C.3      94 ALA94      0.0337
   1504 HA            6.5783      30.3989      -1.2726 H        94 ALA94      0.0823
   1505 CB            5.0560      31.5159      -0.2489 C.3      94 ALA94     -0.1825
   1506 HB1           4.9569      32.4022       0.3781 H        94 ALA94      0.0603
   1507 HB2           4.4318      31.6336      -1.1357 H        94 ALA94      0.0603
   1508 HB3           4.7007      30.6595       0.3074 H        94 ALA94      0.0603
   1509 C             6.9667      32.4856      -1.5395 C.2      94 ALA94      0.5973
   1510 O             7.2012      32.3504      -2.7413 O.2      94 ALA94     -0.5679
   1511 N             7.0750      33.6712      -0.9284 N.am     95 THR95     -0.4157
   1512 H             6.8821      33.7089       0.0679 H        95 THR95      0.2719
   1513 CA            7.1158      34.9318      -1.6871 C.3      95 THR95     -0.0389
   1514 HA            6.6406      34.7600      -2.6539 H        95 THR95      0.1007
   1515 CB            6.3096      36.0516      -1.0144 C.3      95 THR95      0.3654
   1516 HB            6.2119      36.8690      -1.7303 H        95 THR95      0.0043
   1517 CG2           4.9078      35.6144      -0.5970 C.3      95 THR95     -0.2438
   1518 HG21          4.9496      34.8714       0.1975 H        95 THR95      0.0642
   1519 HG22          4.3502      36.4806      -0.2406 H        95 THR95      0.0642
   1520 HG23          4.3821      35.1914      -1.4538 H        95 THR95      0.0642
   1521 OG1           6.9803      36.5490       0.1207 O.3      95 THR95     -0.6761
   1522 HG1           6.8909      35.8805       0.8239 H        95 THR95      0.4102
   1523 C             8.5194      35.4438      -1.9750 C.2      95 THR95      0.5973
   1524 O             8.7210      36.0843      -3.0069 O.2      95 THR95     -0.5679
   1525 N             9.5090      35.1527      -1.1247 N.am     96 LYS96     -0.3479
   1526 H             9.2847      34.5987      -0.3014 H        96 LYS96      0.2747
   1527 CA           10.8903      35.6191      -1.2996 C.3      96 LYS96     -0.2400
   1528 HA           10.9096      36.4213      -2.0373 H        96 LYS96      0.1426
   1529 CB           11.4299      36.2068       0.0159 C.3      96 LYS96     -0.0094
   1530 HB2          10.7059      36.9106       0.4305 H        96 LYS96      0.0362
   1531 HB3          11.5680      35.4001       0.7362 H        96 LYS96      0.0362
   1532 CG           12.7624      36.9403      -0.2114 C.3      96 LYS96      0.0187
   1533 HG2          13.3101      36.4561      -1.0202 H        96 LYS96      0.0103
   1534 HG3          12.5745      37.9722      -0.5115 H        96 LYS96      0.0103
   1535 CD           13.6738      36.8999       1.0145 C.3      96 LYS96     -0.0479
   1536 HD2          13.6473      35.9042       1.4259 H        96 LYS96      0.0621
   1537 HD3          14.6922      37.0971       0.6732 H        96 LYS96      0.0621
   1538 CE           13.2835      37.8770       2.1220 C.3      96 LYS96     -0.0143
   1539 HE2          12.5759      38.6058       1.7150 H        96 LYS96      0.1135
   1540 HE3          12.7815      37.3207       2.9213 H        96 LYS96      0.1135
   1541 NZ           14.4848      38.5758       2.6392 N.4      96 LYS96     -0.3854
   1542 HZ1          14.9805      39.0328       1.8844 H        96 LYS96      0.3400
   1543 HZ2          14.2309      39.2600       3.3399 H        96 LYS96      0.3400
   1544 HZ3          15.1141      37.9015       3.0616 H        96 LYS96      0.3400
   1545 C            11.7676      34.5018      -1.8532 C.2      96 LYS96      0.7341
   1546 O            12.2663      34.6356      -2.9681 O.2      96 LYS96     -0.5894
   1547 N            11.8924      33.3956      -1.1230 N.am     97 HIE97     -0.4157
   1548 H            11.4255      33.3703      -0.2209 H        97 HIE97      0.2719
   1549 CA           12.8166      32.2970      -1.4474 C.3      97 HIE97     -0.0581
   1550 HA           13.7572      32.7160      -1.8124 H        97 HIE97      0.1360
   1551 CB           13.1331      31.5142      -0.1683 C.3      97 HIE97     -0.0074
   1552 HB2          12.2501      30.9575       0.1243 H        97 HIE97      0.0367
   1553 HB3          13.9361      30.8054      -0.3684 H        97 HIE97      0.0367
   1554 CG           13.5349      32.3805       0.9930 C.2      97 HIE97      0.1868
   1555 ND1          14.4721      33.4078       0.9246 N.2      97 HIE97     -0.5432
   1556 CE1          14.6218      33.8297       2.1870 C.2      97 HIE97      0.1635
   1557 HE1          15.3487      34.5645       2.5026 H        97 HIE97      0.1435
   1558 NE2          13.7911      33.1833       3.0158 N.pl3    97 HIE97     -0.2795
   1559 HE2          13.7555      33.2937       4.0342 H        97 HIE97      0.3339
   1560 CD2          13.1103      32.2452       2.2819 C.2      97 HIE97     -0.2207
   1561 HD2          12.4105      31.5157       2.6643 H        97 HIE97      0.1862
   1562 C            12.2904      31.3583      -2.5419 C.2      97 HIE97      0.5973
   1563 O            13.0703      30.7015      -3.2292 O.2      97 HIE97     -0.5679
   1564 N            10.9640      31.3166      -2.7325 N.am     98 LYS98     -0.3479
   1565 H            10.3946      31.7934      -2.0469 H        98 LYS98      0.2747
   1566 CA           10.2568      30.5192      -3.7546 C.3      98 LYS98     -0.2400
   1567 HA            9.1867      30.5863      -3.5379 H        98 LYS98      0.1426
   1568 CB           10.4738      31.0900      -5.1696 C.3      98 LYS98     -0.0094
   1569 HB2          11.5360      31.0923      -5.4202 H        98 LYS98      0.0362
   1570 HB3           9.9320      30.4787      -5.8931 H        98 LYS98      0.0362
   1571 CG            9.9226      32.5123      -5.2097 C.3      98 LYS98      0.0187
   1572 HG2           8.8680      32.4935      -4.9298 H        98 LYS98      0.0103
   1573 HG3          10.4724      33.0837      -4.4650 H        98 LYS98      0.0103
   1574 CD           10.0557      33.2088      -6.5669 C.3      98 LYS98     -0.0479
   1575 HD2          11.1111      33.2360      -6.8438 H        98 LYS98      0.0621
   1576 HD3           9.5088      32.6483      -7.3272 H        98 LYS98      0.0621
   1577 CE            9.5157      34.6450      -6.5027 C.3      98 LYS98     -0.0143
   1578 HE2           9.9103      35.1997      -7.3592 H        98 LYS98      0.1135
   1579 HE3           8.4252      34.6150      -6.5943 H        98 LYS98      0.1135
   1580 NZ            9.8816      35.3236      -5.2363 N.4      98 LYS98     -0.3854
   1581 HZ1          10.8573      35.1855      -4.9890 H        98 LYS98      0.3400
   1582 HZ2           9.6866      36.3155      -5.2725 H        98 LYS98      0.3400
   1583 HZ3           9.3225      34.9944      -4.4539 H        98 LYS98      0.3400
   1584 C            10.5798      29.0355      -3.6317 C.2      98 LYS98      0.7341
   1585 O            11.1556      28.4335      -4.5444 O.2      98 LYS98     -0.5894
   1586 N            10.2392      28.4643      -2.4813 N.am     99 ILE99     -0.4157
   1587 H             9.7487      29.0370      -1.8003 H        99 ILE99      0.2719
   1588 CA           10.5004      27.0673      -2.1285 C.3      99 ILE99     -0.0597
   1589 HA           11.2660      26.6649      -2.7869 H        99 ILE99      0.0869
   1590 CB           11.0485      26.9739      -0.6905 C.3      99 ILE99      0.1303
   1591 HB           10.2734      27.3072       0.0002 H        99 ILE99      0.0187
   1592 CG2          11.3867      25.5178      -0.3334 C.3      99 ILE99     -0.3204
   1593 HG21         12.1139      25.1086      -1.0331 H        99 ILE99      0.0882
   1594 HG22         11.8030      25.4762       0.6728 H        99 ILE99      0.0882
   1595 HG23         10.4848      24.9056      -0.3418 H        99 ILE99      0.0882
   1596 CG1          12.2716      27.8866      -0.4703 C.3      99 ILE99     -0.0430
   1597 HG12         11.9269      28.9158      -0.4745 H        99 ILE99      0.0236
   1598 HG13         12.6873      27.6934       0.5174 H        99 ILE99      0.0236
   1599 CD1          13.3898      27.7530      -1.5122 C.3      99 ILE99     -0.0660
   1600 HD11         13.0490      28.0973      -2.4850 H        99 ILE99      0.0186
   1601 HD12         14.2358      28.3708      -1.2153 H        99 ILE99      0.0186
   1602 HD13         13.7103      26.7184      -1.5995 H        99 ILE99      0.0186
   1603 C             9.2267      26.2343      -2.2815 C.2      99 ILE99      0.5973
   1604 O             8.3272      26.3743      -1.4663 O.2      99 ILE99     -0.5679
   1605 N             9.1137      25.3490      -3.2822 N.am    100 PRO100    -0.2548
   1606 CD           10.0278      25.1576      -4.3946 C.3     100 PRO100     0.0192
   1607 HD2          10.8553      24.5280      -4.0753 H       100 PRO100     0.0391
   1608 HD3          10.3946      26.1030      -4.7878 H       100 PRO100     0.0391
   1609 CG            9.2071      24.4420      -5.4600 C.3     100 PRO100     0.0189
   1610 HG2           9.8330      23.8300      -6.1101 H       100 PRO100     0.0213
   1611 HG3           8.6391      25.1713      -6.0398 H       100 PRO100     0.0213
   1612 CB            8.2529      23.5930      -4.6223 C.3     100 PRO100    -0.0070
   1613 HB2           8.7710      22.6861      -4.3036 H       100 PRO100     0.0253
   1614 HB3           7.3481      23.3397      -5.1758 H       100 PRO100     0.0253
   1615 CA            7.9452      24.4833      -3.4135 C.3     100 PRO100    -0.0266
   1616 HA            7.0686      25.1013      -3.6183 H       100 PRO100     0.0641
   1617 C             7.7061      23.6334      -2.1577 C.2     100 PRO100     0.5896
   1618 O             8.6637      23.1781      -1.5305 O.2     100 PRO100    -0.5748
   1619 N             6.4471      23.2960      -1.8425 N.am    101 ILE101    -0.4157
   1620 H             5.6801      23.7428      -2.3285 H       101 ILE101     0.2719
   1621 CA            6.1469      22.3674      -0.7284 C.3     101 ILE101    -0.0597
   1622 HA            6.5170      22.8078       0.1974 H       101 ILE101     0.0869
   1623 CB            4.6287      22.1071      -0.5947 C.3     101 ILE101     0.1303
   1624 HB            4.2576      21.7452      -1.5555 H       101 ILE101     0.0187
   1625 CG2           4.3124      21.0285       0.4616 C.3     101 ILE101    -0.3204
   1626 HG21          4.8469      21.2298       1.3914 H       101 ILE101     0.0882
   1627 HG22          3.2403      21.0039       0.6655 H       101 ILE101     0.0882
   1628 HG23          4.6032      20.0425       0.0986 H       101 ILE101     0.0882
   1629 CG1           3.8502      23.3840      -0.2536 C.3     101 ILE101    -0.0430
   1630 HG12          4.0348      24.1220      -1.0295 H       101 ILE101     0.0236
   1631 HG13          2.7824      23.1621      -0.2720 H       101 ILE101     0.0236
   1632 CD1           4.1936      23.9833       1.1129 C.3     101 ILE101    -0.0660
   1633 HD11          5.2384      24.2845       1.1538 H       101 ILE101     0.0186
   1634 HD12          3.5750      24.8635       1.2555 H       101 ILE101     0.0186
   1635 HD13          3.9753      23.2853       1.9202 H       101 ILE101     0.0186
   1636 C             6.8777      21.0340      -0.8949 C.2     101 ILE101     0.5973
   1637 O             7.3103      20.4286       0.0853 O.2     101 ILE101    -0.5679
   1638 N             7.0756      20.5868      -2.1403 N.am    102 LYS102    -0.3479
   1639 H             6.6973      21.1216      -2.9067 H       102 LYS102     0.2747
   1640 CA            7.8425      19.3700      -2.4115 C.3     102 LYS102    -0.2400
   1641 HA            7.3433      18.5408      -1.9110 H       102 LYS102     0.1426
   1642 CB            7.9029      19.1249      -3.9281 C.3     102 LYS102    -0.0094
   1643 HB2           6.9154      19.2785      -4.3673 H       102 LYS102     0.0362
   1644 HB3           8.5836      19.8492      -4.3795 H       102 LYS102     0.0362
   1645 CG            8.3865      17.7082      -4.2797 C.3     102 LYS102     0.0187
   1646 HG2           8.6239      17.6715      -5.3437 H       102 LYS102     0.0103
   1647 HG3           9.2859      17.4640      -3.7178 H       102 LYS102     0.0103
   1648 CD            7.2879      16.6800      -3.9849 C.3     102 LYS102    -0.0479
   1649 HD2           7.0125      16.7518      -2.9360 H       102 LYS102     0.0621
   1650 HD3           6.4068      16.9033      -4.5883 H       102 LYS102     0.0621
   1651 CE            7.7412      15.2464      -4.2648 C.3     102 LYS102    -0.0143
   1652 HE2           7.8355      15.0932      -5.3433 H       102 LYS102     0.1135
   1653 HE3           8.7266      15.1084      -3.8072 H       102 LYS102     0.1135
   1654 NZ            6.7906      14.2749      -3.6662 N.4     102 LYS102    -0.3854
   1655 HZ1           5.8561      14.3730      -4.0243 H       102 LYS102     0.3400
   1656 HZ2           7.1141      13.3219      -3.7562 H       102 LYS102     0.3400
   1657 HZ3           6.7350      14.4423      -2.6520 H       102 LYS102     0.3400
   1658 C             9.2529      19.4338      -1.8206 C.2     102 LYS102     0.7341
   1659 O             9.7523      18.4356      -1.3219 O.2     102 LYS102    -0.5894
   1660 N             9.8887      20.6029      -1.8143 N.am    103 TYR103    -0.4157
   1661 H             9.4099      21.4412      -2.1152 H       103 TYR103     0.2719
   1662 CA           11.2296      20.7336      -1.2448 C.3     103 TYR103    -0.0014
   1663 HA           11.8495      19.9050      -1.5863 H       103 TYR103     0.0876
   1664 CB           11.8871      22.0340      -1.7094 C.3     103 TYR103    -0.0152
   1665 HB2          11.2601      22.8672      -1.3997 H       103 TYR103     0.0295
   1666 HB3          12.8268      22.1199      -1.1667 H       103 TYR103     0.0295
   1667 CG           12.2122      22.2119      -3.1866 C.ar    103 TYR103    -0.0011
   1668 CD1          11.6982      21.3846      -4.2098 C.ar    103 TYR103    -0.1906
   1669 HD1          11.0936      20.5217      -3.9844 H       103 TYR103     0.1699
   1670 CE1          12.0235      21.6324      -5.5559 C.ar    103 TYR103    -0.2341
   1671 HE1          11.6478      20.9851      -6.3345 H       103 TYR103     0.1656
   1672 CZ           12.8916      22.6906      -5.8879 C.ar    103 TYR103     0.3226
   1673 OH           13.2149      22.9480      -7.1788 O.3     103 TYR103    -0.5579
   1674 HH           13.4038      22.1299      -7.6490 H       103 TYR103     0.3992
   1675 CE2          13.4455      23.4819      -4.8706 C.ar    103 TYR103    -0.2341
   1676 HE2          14.1679      24.2354      -5.1338 H       103 TYR103     0.1656
   1677 CD2          13.0894      23.2552      -3.5317 C.ar    103 TYR103    -0.1906
   1678 HD2          13.5032      23.8823      -2.7580 H       103 TYR103     0.1699
   1679 C            11.1831      20.6579       0.2880 C.2     103 TYR103     0.5973
   1680 O            12.1213      20.1710       0.9150 O.2     103 TYR103    -0.5679
   1681 N            10.0694      21.0668       0.9046 N.am    104 LEU104    -0.4157
   1682 H             9.3250      21.4622       0.3474 H       104 LEU104     0.2719
   1683 CA            9.8335      20.8129       2.3249 C.3     104 LEU104    -0.0518
   1684 HA           10.7260      21.1148       2.8686 H       104 LEU104     0.0922
   1685 CB            8.6584      21.6446       2.8629 C.3     104 LEU104    -0.1102
   1686 HB2           7.7341      21.3125       2.3932 H       104 LEU104     0.0457
   1687 HB3           8.5696      21.4484       3.9325 H       104 LEU104     0.0457
   1688 CG            8.8041      23.1617       2.6598 C.3     104 LEU104     0.3531
   1689 HG            8.8161      23.3873       1.5933 H       104 LEU104    -0.0361
   1690 CD1           7.6022      23.8603       3.2879 C.3     104 LEU104    -0.4121
   1691 HD11          7.5831      23.7043       4.3669 H       104 LEU104     0.1000
   1692 HD12          7.6690      24.9288       3.0801 H       104 LEU104     0.1000
   1693 HD13          6.6798      23.4798       2.8532 H       104 LEU104     0.1000
   1694 CD2          10.0768      23.7179       3.3028 C.3     104 LEU104    -0.4121
   1695 HD21         10.9577      23.3219       2.8011 H       104 LEU104     0.1000
   1696 HD22         10.0947      24.8025       3.1911 H       104 LEU104     0.1000
   1697 HD23         10.1056      23.4736       4.3637 H       104 LEU104     0.1000
   1698 C             9.6397      19.3186       2.6109 C.2     104 LEU104     0.5973
   1699 O            10.0692      18.8457       3.6555 O.2     104 LEU104    -0.5679
   1700 N             9.0481      18.5481       1.6978 N.am    105 GLU105    -0.5163
   1701 H             8.6992      18.9707       0.8475 H       105 GLU105     0.2936
   1702 CA            9.0194      17.0858       1.8326 C.3     105 GLU105     0.0397
   1703 HA            8.6321      16.8221       2.8156 H       105 GLU105     0.1105
   1704 CB            8.0771      16.4883       0.7798 C.3     105 GLU105     0.0560
   1705 HB2           7.0933      16.9501       0.8822 H       105 GLU105    -0.0173
   1706 HB3           8.4630      16.7149      -0.2091 H       105 GLU105    -0.0173
   1707 CG            7.9292      14.9645       0.8945 C.3     105 GLU105     0.0136
   1708 HG2           8.9181      14.5043       0.9180 H       105 GLU105    -0.0425
   1709 HG3           7.4175      14.7317       1.8313 H       105 GLU105    -0.0425
   1710 CD            7.1504      14.3650      -0.2845 C.2     105 GLU105     0.8054
   1711 OE1           6.6101      15.1285      -1.1193 O.co2   105 GLU105    -0.8188
   1712 OE2           7.1082      13.1308      -0.4292 O.co2   105 GLU105    -0.8188
   1713 C            10.4352      16.4991       1.7653 C.2     105 GLU105     0.5366
   1714 O            10.7897      15.6675       2.6003 O.2     105 GLU105    -0.5819
   1715 N            11.2749      16.9895       0.8477 N.am    106 PHE106    -0.4157
   1716 H            10.9215      17.6457       0.1595 H       106 PHE106     0.2719
   1717 CA           12.6667      16.5500       0.7383 C.3     106 PHE106    -0.0024
   1718 HA           12.6881      15.4684       0.6021 H       106 PHE106     0.0978
   1719 CB           13.3465      17.2118      -0.4640 C.3     106 PHE106    -0.0343
   1720 HB2          13.3757      18.2880      -0.3022 H       106 PHE106     0.0295
   1721 HB3          14.3790      16.8700      -0.4931 H       106 PHE106     0.0295
   1722 CG           12.7412      16.9505      -1.8292 C.ar    106 PHE106     0.0118
   1723 CD1          11.9860      15.7906      -2.1053 C.ar    106 PHE106    -0.1256
   1724 HD1          11.8074      15.0522      -1.3407 H       106 PHE106     0.1330
   1725 CE1          11.5039      15.5551      -3.4034 C.ar    106 PHE106    -0.1704
   1726 HE1          10.9800      14.6384      -3.6273 H       106 PHE106     0.1430
   1727 CZ           11.7776      16.4775      -4.4264 C.ar    106 PHE106    -0.1072
   1728 HZ           11.4721      16.2736      -5.4423 H       106 PHE106     0.1297
   1729 CE2          12.5133      17.6396      -4.1535 C.ar    106 PHE106    -0.1704
   1730 HE2          12.7731      18.3120      -4.9588 H       106 PHE106     0.1430
   1731 CD2          13.0067      17.8667      -2.8612 C.ar    106 PHE106    -0.1256
   1732 HD2          13.6360      18.7246      -2.6779 H       106 PHE106     0.1330
   1733 C            13.4762      16.8333       2.0037 C.2     106 PHE106     0.5973
   1734 O            14.1874      15.9455       2.4738 O.2     106 PHE106    -0.5679
   1735 N            13.3699      18.0311       2.5967 N.am    107 ILE107    -0.4157
   1736 H            12.8150      18.7596       2.1605 H       107 ILE107     0.2719
   1737 CA           14.1118      18.2926       3.8387 C.3     107 ILE107    -0.0597
   1738 HA           15.1263      17.9253       3.6831 H       107 ILE107     0.0869
   1739 CB           14.2347      19.7937       4.1607 C.3     107 ILE107     0.1303
   1740 HB           14.4596      20.3152       3.2283 H       107 ILE107     0.0187
   1741 CG2          12.9423      20.3741       4.7406 C.3     107 ILE107    -0.3204
   1742 HG21         12.7770      20.0219       5.7598 H       107 ILE107     0.0882
   1743 HG22         13.0036      21.4561       4.7356 H       107 ILE107     0.0882
   1744 HG23         12.1111      20.0797       4.1156 H       107 ILE107     0.0882
   1745 CG1          15.4105      20.0293       5.1351 C.3     107 ILE107    -0.0430
   1746 HG12         15.2040      19.5489       6.0918 H       107 ILE107     0.0236
   1747 HG13         16.3106      19.5725       4.7215 H       107 ILE107     0.0236
   1748 CD1          15.7077      21.5106       5.3975 C.3     107 ILE107    -0.0660
   1749 HD11         14.9022      21.9658       5.9736 H       107 ILE107     0.0186
   1750 HD12         16.6308      21.5943       5.9713 H       107 ILE107     0.0186
   1751 HD13         15.8275      22.0449       4.4545 H       107 ILE107     0.0186
   1752 C            13.5509      17.4679       4.9969 C.2     107 ILE107     0.5973
   1753 O            14.3216      17.0547       5.8608 O.2     107 ILE107    -0.5679
   1754 N            12.2416      17.1712       5.0114 N.am    108 SER108    -0.4157
   1755 H            11.6383      17.5298       4.2791 H       108 SER108     0.2719
   1756 CA           11.6683      16.2543       6.0001 C.3     108 SER108    -0.0249
   1757 HA           11.9146      16.6248       6.9918 H       108 SER108     0.0843
   1758 CB           10.1431      16.1721       5.8868 C.3     108 SER108     0.2117
   1759 HB2           9.8638      15.8118       4.8981 H       108 SER108     0.0352
   1760 HB3           9.7792      15.4543       6.6245 H       108 SER108     0.0352
   1761 OG            9.5189      17.4206       6.1200 O.3     108 SER108    -0.6546
   1762 HG           10.1297      17.9600       6.6314 H       108 SER108     0.4275
   1763 C            12.2706      14.8476       5.9001 C.2     108 SER108     0.5973
   1764 O            12.5925      14.2704       6.9372 O.2     108 SER108    -0.5679
   1765 N            12.4886      14.3154       4.6895 N.am    109 GLU109    -0.5163
   1766 H            12.1867      14.8271       3.8658 H       109 GLU109     0.2936
   1767 CA           13.1941      13.0337       4.4931 C.3     109 GLU109     0.0397
   1768 HA           12.6605      12.2470       5.0281 H       109 GLU109     0.1105
   1769 CB           13.2544      12.6526       3.0011 C.3     109 GLU109     0.0560
   1770 HB2          12.2305      12.6583       2.6245 H       109 GLU109    -0.0173
   1771 HB3          13.8092      13.4000       2.4366 H       109 GLU109    -0.0173
   1772 CG           13.8454      11.2509       2.7150 C.3     109 GLU109     0.0136
   1773 HG2          13.4273      10.5503       3.4414 H       109 GLU109    -0.0425
   1774 HG3          13.4709      10.9451       1.7355 H       109 GLU109    -0.0425
   1775 CD           15.3892      11.0888       2.6779 C.2     109 GLU109     0.8054
   1776 OE1          16.1426      12.0783       2.5253 O.co2   109 GLU109    -0.8188
   1777 OE2          15.8703       9.9319       2.7398 O.co2   109 GLU109    -0.8188
   1778 C            14.6106      13.0880       5.0554 C.2     109 GLU109     0.5366
   1779 O            15.0177      12.1903       5.7929 O.2     109 GLU109    -0.5819
   1780 N            15.3356      14.1704       4.7583 N.am    110 ALA110    -0.4157
   1781 H            14.9592      14.8263       4.0820 H       110 ALA110     0.2719
   1782 CA           16.7008      14.3480       5.2336 C.3     110 ALA110     0.0337
   1783 HA           17.2877      13.4889       4.9049 H       110 ALA110     0.0823
   1784 CB           17.2870      15.6146       4.6006 C.3     110 ALA110    -0.1825
   1785 HB1          16.7014      16.4883       4.8843 H       110 ALA110     0.0603
   1786 HB2          18.3130      15.7547       4.9389 H       110 ALA110     0.0603
   1787 HB3          17.2780      15.5172       3.5141 H       110 ALA110     0.0603
   1788 C            16.7669      14.3967       6.7671 C.2     110 ALA110     0.5973
   1789 O            17.6241      13.7445       7.3669 O.2     110 ALA110    -0.5679
   1790 N            15.8369      15.1171       7.4069 N.am    111 ILE111    -0.4157
   1791 H            15.1666      15.6332       6.8415 H       111 ILE111     0.2719
   1792 CA           15.7369      15.1712       8.8719 C.3     111 ILE111    -0.0597
   1793 HA           16.6737      15.5452       9.2801 H       111 ILE111     0.0869
   1794 CB           14.6020      16.1191       9.3208 C.3     111 ILE111     0.1303
   1795 HB           13.6919      15.8513       8.7823 H       111 ILE111     0.0187
   1796 CG2          14.3290      15.9799      10.8354 C.3     111 ILE111    -0.3204
   1797 HG21         15.2550      16.1286      11.3929 H       111 ILE111     0.0882
   1798 HG22         13.5976      16.7159      11.1663 H       111 ILE111     0.0882
   1799 HG23         13.9212      14.9947      11.0632 H       111 ILE111     0.0882
   1800 CG1          14.9581      17.5867       8.9978 C.3     111 ILE111    -0.0430
   1801 HG12         15.6141      17.9770       9.7724 H       111 ILE111     0.0236
   1802 HG13         15.4887      17.6498       8.0500 H       111 ILE111     0.0236
   1803 CD1          13.7326      18.4987       8.9090 C.3     111 ILE111    -0.0660
   1804 HD11         13.1498      18.4495       9.8255 H       111 ILE111     0.0186
   1805 HD12         14.0582      19.5265       8.7461 H       111 ILE111     0.0186
   1806 HD13         13.1046      18.1959       8.0734 H       111 ILE111     0.0186
   1807 C            15.5412      13.7644       9.4333 C.2     111 ILE111     0.5973
   1808 O            16.2808      13.3486      10.3210 O.2     111 ILE111    -0.5679
   1809 N            14.5674      13.0157       8.9176 N.am    112 ILE112    -0.4157
   1810 H            14.0153      13.3906       8.1515 H       112 ILE112     0.2719
   1811 CA           14.2641      11.6676       9.4092 C.3     112 ILE112    -0.0597
   1812 HA           14.0883      11.7161      10.4850 H       112 ILE112     0.0869
   1813 CB           12.9708      11.1614       8.7311 C.3     112 ILE112     0.1303
   1814 HB           13.0529      11.3436       7.6578 H       112 ILE112     0.0187
   1815 CG2          12.7454       9.6538       8.9349 C.3     112 ILE112    -0.3204
   1816 HG21         12.6018       9.4325       9.9905 H       112 ILE112     0.0882
   1817 HG22         11.8587       9.3298       8.3908 H       112 ILE112     0.0882
   1818 HG23         13.5850       9.0756       8.5482 H       112 ILE112     0.0882
   1819 CG1          11.7650      11.9590       9.2845 C.3     112 ILE112    -0.0430
   1820 HG12         11.5754      11.6635      10.3171 H       112 ILE112     0.0236
   1821 HG13         11.9985      13.0231       9.2864 H       112 ILE112     0.0236
   1822 CD1          10.4752      11.7858       8.4747 C.3     112 ILE112    -0.0660
   1823 HD11         10.1125      10.7608       8.5434 H       112 ILE112     0.0186
   1824 HD12          9.7086      12.4481       8.8731 H       112 ILE112     0.0186
   1825 HD13         10.6544      12.0417       7.4296 H       112 ILE112     0.0186
   1826 C            15.4683      10.7360       9.2088 C.2     112 ILE112     0.5973
   1827 O            15.8236       9.9811      10.1155 O.2     112 ILE112    -0.5679
   1828 N            16.1454      10.8163       8.0628 N.am    113 HIE113    -0.4157
   1829 H            15.8108      11.4423       7.3339 H       113 HIE113     0.2719
   1830 CA           17.3240       9.9985       7.7848 C.3     113 HIE113    -0.0581
   1831 HA           17.0514       8.9467       7.8851 H       113 HIE113     0.1360
   1832 CB           17.7605      10.2546       6.3372 C.3     113 HIE113    -0.0074
   1833 HB2          16.9008      10.1434       5.6736 H       113 HIE113     0.0367
   1834 HB3          18.1331      11.2742       6.2337 H       113 HIE113     0.0367
   1835 CG           18.8258       9.2953       5.8929 C.2     113 HIE113     0.1868
   1836 ND1          20.1864       9.4040       6.1773 N.2     113 HIE113    -0.5432
   1837 CE1          20.7451       8.2728       5.7338 C.2     113 HIE113     0.1635
   1838 HE1          21.7848       8.0103       5.8837 H       113 HIE113     0.1435
   1839 NE2          19.8179       7.4817       5.1636 N.pl3   113 HIE113    -0.2795
   1840 HE2          19.9643       6.5203       4.8932 H       113 HIE113     0.3339
   1841 CD2          18.5968       8.1113       5.2587 C.2     113 HIE113    -0.2207
   1842 HD2          17.6243       7.7309       4.9683 H       113 HIE113     0.1862
   1843 C            18.4691      10.2643       8.7736 C.2     113 HIE113     0.5973
   1844 O            19.0497       9.3285       9.3383 O.2     113 HIE113    -0.5679
   1845 N            18.7791      11.5395       9.0237 N.am    114 VAL114    -0.4157
   1846 H            18.2827      12.2659       8.5111 H       114 VAL114     0.2719
   1847 CA           19.8575      11.9296       9.9458 C.3     114 VAL114    -0.0875
   1848 HA           20.7515      11.3607       9.6879 H       114 VAL114     0.0969
   1849 CB           20.1921      13.4229       9.7892 C.3     114 VAL114     0.2985
   1850 HB           19.2716      14.0044       9.8495 H       114 VAL114    -0.0297
   1851 CG1          21.1513      13.9311      10.8769 C.3     114 VAL114    -0.3192
   1852 HG11         22.0633      13.3322      10.8800 H       114 VAL114     0.0791
   1853 HG12         21.4108      14.9702      10.6852 H       114 VAL114     0.0791
   1854 HG13         20.6768      13.8867      11.8550 H       114 VAL114     0.0791
   1855 CG2          20.8381      13.6436       8.4146 C.3     114 VAL114    -0.3192
   1856 HG21         20.1543      13.3572       7.6179 H       114 VAL114     0.0791
   1857 HG22         21.0931      14.6912       8.2873 H       114 VAL114     0.0791
   1858 HG23         21.7472      13.0483       8.3322 H       114 VAL114     0.0791
   1859 C            19.5237      11.5707      11.3919 C.2     114 VAL114     0.5973
   1860 O            20.3991      11.0845      12.1105 O.2     114 VAL114    -0.5679
   1861 N            18.2738      11.7498      11.8255 N.am    115 LEU115    -0.4157
   1862 H            17.5810      12.1527      11.1996 H       115 LEU115     0.2719
   1863 CA           17.8701      11.3671      13.1802 C.3     115 LEU115    -0.0518
   1864 HA           18.5722      11.8046      13.8900 H       115 LEU115     0.0922
   1865 CB           16.4643      11.9057      13.4915 C.3     115 LEU115    -0.1102
   1866 HB2          15.8619      11.9163      12.5818 H       115 LEU115     0.0457
   1867 HB3          15.9784      11.2271      14.1959 H       115 LEU115     0.0457
   1868 CG           16.4835      13.3047      14.1382 C.3     115 LEU115     0.3531
   1869 HG           16.9416      13.2186      15.1236 H       115 LEU115    -0.0361
   1870 CD1          17.2546      14.3745      13.3577 C.3     115 LEU115    -0.4121
   1871 HD11         16.8282      14.4927      12.3671 H       115 LEU115     0.1000
   1872 HD12         17.1955      15.3312      13.8747 H       115 LEU115     0.1000
   1873 HD13         18.3007      14.0936      13.2689 H       115 LEU115     0.1000
   1874 CD2          15.0477      13.7932      14.3265 C.3     115 LEU115    -0.4121
   1875 HD21         14.4968      13.0616      14.9188 H       115 LEU115     0.1000
   1876 HD22         15.0521      14.7448      14.8571 H       115 LEU115     0.1000
   1877 HD23         14.5633      13.9167      13.3564 H       115 LEU115     0.1000
   1878 C            17.9719       9.8539      13.3846 C.2     115 LEU115     0.5973
   1879 O            18.4098       9.4243      14.4509 O.2     115 LEU115    -0.5679
   1880 N            17.6646       9.0486      12.3650 N.am    116 HIE116    -0.4157
   1881 H            17.2645       9.4493      11.5215 H       116 HIE116     0.2719
   1882 CA           17.8629       7.5997      12.4356 C.3     116 HIE116    -0.0581
   1883 HA           17.3833       7.2041      13.3325 H       116 HIE116     0.1360
   1884 CB           17.2275       6.9444      11.2078 C.3     116 HIE116    -0.0074
   1885 HB2          16.1709       7.2058      11.1565 H       116 HIE116     0.0367
   1886 HB3          17.7057       7.3123      10.3009 H       116 HIE116     0.0367
   1887 CG           17.3488       5.4510      11.2461 C.2     116 HIE116     0.1868
   1888 ND1          16.4800       4.5962      11.9146 N.2     116 HIE116    -0.5432
   1889 CE1          16.9868       3.3682      11.7550 C.2     116 HIE116     0.1635
   1890 HE1          16.5526       2.4727      12.1785 H       116 HIE116     0.1435
   1891 NE2          18.1182       3.4138      11.0265 N.pl3   116 HIE116    -0.2795
   1892 HE2          18.7063       2.6250      10.8032 H       116 HIE116     0.3339
   1893 CD2          18.3683       4.7264      10.7037 C.2     116 HIE116    -0.2207
   1894 HD2          19.2164       5.1241      10.1642 H       116 HIE116     0.1862
   1895 C            19.3397       7.2246      12.5425 C.2     116 HIE116     0.5973
   1896 O            19.7080       6.3739      13.3460 O.2     116 HIE116    -0.5679
   1897 N            20.2000       7.8728      11.7537 N.am    117 SER117    -0.4157
   1898 H            19.8317       8.5424      11.0882 H       117 SER117     0.2719
   1899 CA           21.6427       7.6022      11.8001 C.3     117 SER117    -0.0249
   1900 HA           21.8025       6.5312      11.6738 H       117 SER117     0.0843
   1901 CB           22.3853       8.3264      10.6747 C.3     117 SER117     0.2117
   1902 HB2          22.2749       9.4053      10.7948 H       117 SER117     0.0352
   1903 HB3          23.4453       8.0747      10.7324 H       117 SER117     0.0352
   1904 OG           21.8922       7.9422       9.4022 O.3     117 SER117    -0.6546
   1905 HG           21.0632       8.4138       9.2219 H       117 SER117     0.4275
   1906 C            22.2665       7.9976      13.1415 C.2     117 SER117     0.5973
   1907 O            23.1125       7.2699      13.6539 O.2     117 SER117    -0.5679
   1908 N            21.8799       9.1487      13.7102 N.am    118 ARG118    -0.3479
   1909 H            21.1916       9.7150      13.2207 H       118 ARG118     0.2747
   1910 CA           22.4854       9.6730      14.9494 C.3     118 ARG118    -0.2637
   1911 HA           23.5310       9.3596      14.9942 H       118 ARG118     0.1560
   1912 CB           22.4424      11.2050      14.9541 C.3     118 ARG118    -0.0007
   1913 HB2          21.4311      11.5437      14.7206 H       118 ARG118     0.0327
   1914 HB3          22.6991      11.5555      15.9557 H       118 ARG118     0.0327
   1915 CG           23.4446      11.8137      13.9619 C.3     118 ARG118     0.0390
   1916 HG2          24.4532      11.4932      14.2284 H       118 ARG118     0.0285
   1917 HG3          23.2190      11.4960      12.9430 H       118 ARG118     0.0285
   1918 CD           23.3495      13.3341      14.0561 C.3     118 ARG118     0.0486
   1919 HD2          22.4089      13.6542      13.6075 H       118 ARG118     0.0687
   1920 HD3          23.3518      13.6003      15.1095 H       118 ARG118     0.0687
   1921 NE           24.4621      14.0183      13.3903 N.pl3   118 ARG118    -0.5295
   1922 HE           24.5509      13.9296      12.3764 H       118 ARG118     0.3456
   1923 CZ           25.4174      14.7437      13.9419 C.cat   118 ARG118     0.8076
   1924 NH1          25.4956      14.9660      15.2260 N.pl3   118 ARG118    -0.8627
   1925 HH11         24.7163      14.7155      15.7922 H       118 ARG118     0.4478
   1926 HH12         26.1187      15.6955      15.5953 H       118 ARG118     0.4478
   1927 NH2          26.3216      15.2622      13.1733 N.pl3   118 ARG118    -0.8627
   1928 HH21         26.2427      15.0850      12.1656 H       118 ARG118     0.4478
   1929 HH22         27.0572      15.8162      13.5587 H       118 ARG118     0.4478
   1930 C            21.8704       9.1354      16.2408 C.2     118 ARG118     0.7341
   1931 O            22.5719       9.0876      17.2456 O.2     118 ARG118    -0.5894
   1932 N            20.5917       8.7517      16.2357 N.am    119 HIE119    -0.4157
   1933 H            20.0714       8.8224      15.3695 H       119 HIE119     0.2719
   1934 CA           19.8266       8.4288      17.4513 C.3     119 HIE119    -0.0581
   1935 HA           20.5210       8.2772      18.2795 H       119 HIE119     0.1360
   1936 CB           18.9254       9.6087      17.8337 C.3     119 HIE119    -0.0074
   1937 HB2          18.1071       9.6907      17.1169 H       119 HIE119     0.0367
   1938 HB3          18.4995       9.4345      18.8226 H       119 HIE119     0.0367
   1939 CG           19.6669      10.9013      17.8640 C.2     119 HIE119     0.1868
   1940 ND1          20.7258      11.1849      18.7185 N.2     119 HIE119    -0.5432
   1941 CE1          21.0795      12.4444      18.4643 C.2     119 HIE119     0.1635
   1942 HE1          21.8133      12.9995      19.0379 H       119 HIE119     0.1435
   1943 NE2          20.2523      12.9684      17.5472 N.pl3   119 HIE119    -0.2795
   1944 HE2          20.1072      13.9640      17.4306 H       119 HIE119     0.3339
   1945 CD2          19.3942      11.9931      17.1045 C.2     119 HIE119    -0.2207
   1946 HD2          18.5778      12.0849      16.4021 H       119 HIE119     0.1862
   1947 C            19.0070       7.1448      17.3330 C.2     119 HIE119     0.5973
   1948 O            17.8426       7.1408      17.7243 O.2     119 HIE119    -0.5679
   1949 N            19.5597       6.0311      16.8252 N.am    120 PRO120    -0.2548
   1950 CD           20.9717       5.7792      16.5697 C.3     120 PRO120     0.0192
   1951 HD2          21.6111       6.2360      17.3260 H       120 PRO120     0.0391
   1952 HD3          21.2356       6.1458      15.5763 H       120 PRO120     0.0391
   1953 CG           21.1038       4.2616      16.6074 C.3     120 PRO120     0.0189
   1954 HG2          21.1942       3.9200      17.6394 H       120 PRO120     0.0213
   1955 HG3          21.9470       3.9157      16.0089 H       120 PRO120     0.0213
   1956 CB           19.7647       3.8085      16.0198 C.3     120 PRO120    -0.0070
   1957 HB2          19.5117       2.7926      16.3268 H       120 PRO120     0.0253
   1958 HB3          19.8096       3.8700      14.9308 H       120 PRO120     0.0253
   1959 CA           18.7577       4.8409      16.5381 C.3     120 PRO120    -0.0266
   1960 HA           18.0393       5.0663      15.7477 H       120 PRO120     0.0641
   1961 C            17.9745       4.3255      17.7596 C.2     120 PRO120     0.5896
   1962 O            16.8212       3.9280      17.6233 O.2     120 PRO120    -0.5748
   1963 N            18.5599       4.3794      18.9644 N.am    121 GLY121    -0.4157
   1964 H            19.4814       4.7773      19.0292 H       121 GLY121     0.2719
   1965 CA           17.9128       3.9029      20.1940 C.3     121 GLY121    -0.0252
   1966 HA2          17.5841       2.8730      20.0520 H       121 GLY121     0.0698
   1967 HA3          18.6353       3.9281      21.0087 H       121 GLY121     0.0698
   1968 C            16.6966       4.7253      20.6304 C.2     121 GLY121     0.5973
   1969 O            15.8292       4.2067      21.3200 O.2     121 GLY121    -0.5679
   1970 N            16.6064       5.9771      20.1879 N.am    122 ASP122    -0.5163
   1971 H            17.3299       6.3201      19.5720 H       122 ASP122     0.2936
   1972 CA           15.4829       6.8829      20.4422 C.3     122 ASP122     0.0381
   1973 HA           14.7668       6.3947      21.1062 H       122 ASP122     0.0880
   1974 CB           15.9955       8.1331      21.1668 C.3     122 ASP122    -0.0303
   1975 HB2          16.7415       8.6294      20.5425 H       122 ASP122    -0.0122
   1976 HB3          15.1716       8.8311      21.3158 H       122 ASP122    -0.0122
   1977 CG           16.6042       7.8018      22.5355 C.2     122 ASP122     0.7994
   1978 OD1          15.8450       7.5219      23.4885 O.co2   122 ASP122    -0.8014
   1979 OD2          17.8379       7.9539      22.6947 O.co2   122 ASP122    -0.8014
   1980 C            14.7168       7.2097      19.1544 C.2     122 ASP122     0.5366
   1981 O            13.9332       8.1566      19.1033 O.2     122 ASP122    -0.5819
   1982 N            14.9585       6.4336      18.0958 N.am    123 PHE123    -0.4157
   1983 H            15.6409       5.6893      18.1892 H       123 PHE123     0.2719
   1984 CA           14.3541       6.6432      16.7909 C.3     123 PHE123    -0.0024
   1985 HA           13.4044       7.1394      16.9610 H       123 PHE123     0.0978
   1986 CB           15.2089       7.5986      15.9546 C.3     123 PHE123    -0.0343
   1987 HB2          15.6960       8.3175      16.6146 H       123 PHE123     0.0295
   1988 HB3          15.9940       7.0432      15.4401 H       123 PHE123     0.0295
   1989 CG           14.3828       8.3984      14.9741 C.ar    123 PHE123     0.0118
   1990 CD1          13.4445       9.3290      15.4528 C.ar    123 PHE123    -0.1256
   1991 HD1          13.2956       9.4377      16.5193 H       123 PHE123     0.1330
   1992 CE1          12.6986      10.1091      14.5546 C.ar    123 PHE123    -0.1704
   1993 HE1          11.9674      10.8054      14.9344 H       123 PHE123     0.1430
   1994 CZ           12.9107       9.9792      13.1723 C.ar    123 PHE123    -0.1072
   1995 HZ           12.3503      10.5851      12.4761 H       123 PHE123     0.1297
   1996 CE2          13.8387       9.0395      12.6937 C.ar    123 PHE123    -0.1704
   1997 HE2          14.0040       8.9172      11.6337 H       123 PHE123     0.1430
   1998 CD2          14.5477       8.2287      13.5934 C.ar    123 PHE123    -0.1256
   1999 HD2          15.2159       7.4670      13.2263 H       123 PHE123     0.1330
   2000 C            14.0011       5.3169      16.1197 C.2     123 PHE123     0.5973
   2001 O            14.2309       5.1057      14.9269 O.2     123 PHE123    -0.5679
   2002 N            13.4193       4.4118      16.9108 N.am    124 GLY124    -0.4157
   2003 H            13.2843       4.6552      17.8813 H       124 GLY124     0.2719
   2004 CA           12.7309       3.2332      16.4026 C.3     124 GLY124    -0.0252
   2005 HA2          13.4165       2.6464      15.7913 H       124 GLY124     0.0698
   2006 HA3          12.3992       2.6252      17.2451 H       124 GLY124     0.0698
   2007 C            11.5029       3.6015      15.5642 C.2     124 GLY124     0.5973
   2008 O            11.1840       4.7739      15.3593 O.2     124 GLY124    -0.5679
   2009 N            10.8139       2.5885      15.0415 N.am    125 ALA125    -0.4157
   2010 H            11.0939       1.6465      15.2559 H       125 ALA125     0.2719
   2011 CA            9.7066       2.7996      14.1095 C.3     125 ALA125     0.0337
   2012 HA           10.0865       3.3173      13.2280 H       125 ALA125     0.0823
   2013 CB            9.1825       1.4302      13.6741 C.3     125 ALA125    -0.1825
   2014 HB1           8.7886       0.8878      14.5350 H       125 ALA125     0.0603
   2015 HB2           8.3850       1.5644      12.9423 H       125 ALA125     0.0603
   2016 HB3           9.9860       0.8528      13.2152 H       125 ALA125     0.0603
   2017 C             8.5697       3.6559      14.6943 C.2     125 ALA125     0.5973
   2018 O             7.9697       4.4511      13.9733 O.2     125 ALA125    -0.5679
   2019 N             8.2810       3.5371      15.9897 N.am    126 ASP126    -0.5163
   2020 H             8.9172       3.0324      16.5981 H       126 ASP126     0.2936
   2021 CA            7.2689       4.3656      16.6467 C.3     126 ASP126     0.0381
   2022 HA            6.3200       4.2470      16.1242 H       126 ASP126     0.0880
   2023 CB            7.0732       3.8971      18.0978 C.3     126 ASP126    -0.0303
   2024 HB2           6.3455       4.5567      18.5730 H       126 ASP126    -0.0122
   2025 HB3           6.6282       2.9010      18.0663 H       126 ASP126    -0.0122
   2026 CG            8.3295       3.8196      18.9864 C.2     126 ASP126     0.7994
   2027 OD1           9.4704       3.8973      18.4630 O.co2   126 ASP126    -0.8014
   2028 OD2           8.1203       3.6315      20.1997 O.co2   126 ASP126    -0.8014
   2029 C             7.6295       5.8586      16.5908 C.2     126 ASP126     0.5366
   2030 O             6.8307       6.6918      16.1544 O.2     126 ASP126    -0.5819
   2031 N             8.8584       6.2037      16.9658 N.am    127 ALA127    -0.4157
   2032 H             9.4427       5.4810      17.3856 H       127 ALA127     0.2719
   2033 CA            9.3548       7.5716      16.9170 C.3     127 ALA127     0.0337
   2034 HA            8.6371       8.2217      17.4133 H       127 ALA127     0.0823
   2035 CB           10.6746       7.6184      17.6820 C.3     127 ALA127    -0.1825
   2036 HB1          11.3577       6.8850      17.2602 H       127 ALA127     0.0603
   2037 HB2          11.1114       8.6154      17.6198 H       127 ALA127     0.0603
   2038 HB3          10.5040       7.3729      18.7310 H       127 ALA127     0.0603
   2039 C             9.5122       8.0885      15.4818 C.2     127 ALA127     0.5973
   2040 O             9.1941       9.2490      15.2086 O.2     127 ALA127    -0.5679
   2041 N             9.9274       7.2311      14.5438 N.am    128 GLN128    -0.4157
   2042 H            10.2185       6.3022      14.8382 H       128 GLN128     0.2719
   2043 CA            9.9696       7.5759      13.1203 C.3     128 GLN128    -0.0031
   2044 HA           10.6388       8.4219      12.9691 H       128 GLN128     0.0850
   2045 CB           10.4610       6.3860      12.2930 C.3     128 GLN128    -0.0036
   2046 HB2           9.8967       5.4998      12.5776 H       128 GLN128     0.0171
   2047 HB3          10.2613       6.5813      11.2378 H       128 GLN128     0.0171
   2048 CG           11.9520       6.0969      12.4377 C.3     128 GLN128    -0.0645
   2049 HG2          12.5205       6.8399      11.8834 H       128 GLN128     0.0352
   2050 HG3          12.2446       6.1517      13.4843 H       128 GLN128     0.0352
   2051 CD           12.2847       4.7211      11.8808 C.2     128 GLN128     0.6951
   2052 OE1          11.8437       4.3191      10.8147 O.2     128 GLN128    -0.6086
   2053 NE2          13.0836       3.9448      12.5738 N.am    128 GLN128    -0.9407
   2054 HE21         13.4130       3.1284      12.1008 H       128 GLN128     0.4251
   2055 HE22         13.5707       4.3491      13.3762 H       128 GLN128     0.4251
   2056 C             8.5837       7.9684      12.6062 C.2     128 GLN128     0.5973
   2057 O             8.4270       9.0093      11.9655 O.2     128 GLN128    -0.5679
   2058 N             7.5671       7.1614      12.9196 N.am    129 GLY129    -0.4157
   2059 H             7.7600       6.3176      13.4545 H       129 GLY129     0.2719
   2060 CA            6.1891       7.4416      12.5339 C.3     129 GLY129    -0.0252
   2061 HA2           6.1221       7.5146      11.4483 H       129 GLY129     0.0698
   2062 HA3           5.5551       6.6245      12.8780 H       129 GLY129     0.0698
   2063 C             5.6780       8.7429      13.1501 C.2     129 GLY129     0.5973
   2064 O             5.0755       9.5584      12.4495 O.2     129 GLY129    -0.5679
   2065 N             5.9559       8.9823      14.4344 N.am    130 ALA130    -0.4157
   2066 H             6.4233       8.2631      14.9831 H       130 ALA130     0.2719
   2067 CA            5.5424      10.2167      15.0957 C.3     130 ALA130     0.0337
   2068 HA            4.4680      10.3413      14.9545 H       130 ALA130     0.0823
   2069 CB            5.8083      10.0788      16.5940 C.3     130 ALA130    -0.1825
   2070 HB1           6.8794       9.9979      16.7846 H       130 ALA130     0.0603
   2071 HB2           5.4153      10.9524      17.1091 H       130 ALA130     0.0603
   2072 HB3           5.3095       9.1890      16.9805 H       130 ALA130     0.0603
   2073 C             6.2295      11.4606      14.5048 C.2     130 ALA130     0.5973
   2074 O             5.5692      12.4705      14.2549 O.2     130 ALA130    -0.5679
   2075 N             7.5340      11.3893      14.2210 N.am    131 MET131    -0.4157
   2076 H             8.0366      10.5408      14.4676 H       131 MET131     0.2719
   2077 CA            8.2642      12.4853      13.5765 C.3     131 MET131    -0.0237
   2078 HA            8.0759      13.4032      14.1296 H       131 MET131     0.0880
   2079 CB            9.7718      12.2084      13.6051 C.3     131 MET131     0.0342
   2080 HB2          10.0781      12.0455      14.6379 H       131 MET131     0.0241
   2081 HB3           9.9811      11.3017      13.0356 H       131 MET131     0.0241
   2082 CG           10.5860      13.3692      13.0126 C.3     131 MET131     0.0018
   2083 HG2          11.6351      13.0742      12.9840 H       131 MET131     0.0440
   2084 HG3          10.2731      13.5341      11.9818 H       131 MET131     0.0440
   2085 SD           10.4645      14.9467      13.9093 S.3     131 MET131    -0.2737
   2086 CE           11.4426      14.5593      15.3858 C.3     131 MET131    -0.0536
   2087 HE1          12.4462      14.2597      15.0936 H       131 MET131     0.0684
   2088 HE2          11.5029      15.4419      16.0234 H       131 MET131     0.0684
   2089 HE3          10.9721      13.7516      15.9467 H       131 MET131     0.0684
   2090 C             7.7648      12.7334      12.1560 C.2     131 MET131     0.5973
   2091 O             7.5899      13.8859      11.7602 O.2     131 MET131    -0.5679
   2092 N             7.4659      11.6744      11.3994 N.am    132 ASN132    -0.4157
   2093 H             7.6352      10.7368      11.7545 H       132 ASN132     0.2719
   2094 CA            6.8461      11.8405      10.0928 C.3     132 ASN132     0.0143
   2095 HA            7.4975      12.4617       9.4754 H       132 ASN132     0.1048
   2096 CB            6.6824      10.4892       9.3941 C.3     132 ASN132    -0.2041
   2097 HB2           7.6548      10.0150       9.2650 H       132 ASN132     0.0797
   2098 HB3           6.0391       9.8313       9.9759 H       132 ASN132     0.0797
   2099 CG            6.0827      10.7375       8.0219 C.2     132 ASN132     0.7130
   2100 OD1           6.6858      11.3902       7.1840 O.2     132 ASN132    -0.5931
   2101 ND2           4.8618      10.3036       7.8134 N.am    132 ASN132    -0.9191
   2102 HD21          4.3462      10.6650       7.0020 H       132 ASN132     0.4196
   2103 HD22          4.3477       9.8243       8.5216 H       132 ASN132     0.4196
   2104 C             5.5104      12.5877      10.2071 C.2     132 ASN132     0.5973
   2105 O             5.3005      13.5538       9.4788 O.2     132 ASN132    -0.5679
   2106 N             4.6492      12.2234      11.1694 N.am    133 LYS133    -0.3479
   2107 H             4.8690      11.4016      11.7271 H       133 LYS133     0.2747
   2108 CA            3.3897      12.9478      11.4091 C.3     133 LYS133    -0.2400
   2109 HA            2.8070      12.9509      10.4822 H       133 LYS133     0.1426
   2110 CB            2.5615      12.2837      12.5224 C.3     133 LYS133    -0.0094
   2111 HB2           3.1900      12.0960      13.3925 H       133 LYS133     0.0362
   2112 HB3           1.7820      12.9859      12.8190 H       133 LYS133     0.0362
   2113 CG            1.8655      10.9834      12.1082 C.3     133 LYS133     0.0187
   2114 HG2           1.2537      11.1779      11.2256 H       133 LYS133     0.0103
   2115 HG3           2.6046      10.2217      11.8621 H       133 LYS133     0.0103
   2116 CD            0.9642      10.4851      13.2481 C.3     133 LYS133    -0.0479
   2117 HD2           1.5916      10.1782      14.0881 H       133 LYS133     0.0621
   2118 HD3           0.3134      11.2966      13.5776 H       133 LYS133     0.0621
   2119 CE            0.1011       9.3062      12.7881 C.3     133 LYS133    -0.0143
   2120 HE2          -0.4586       9.6028      11.8971 H       133 LYS133     0.1135
   2121 HE3           0.7621       8.4764      12.5179 H       133 LYS133     0.1135
   2122 NZ           -0.8236       8.8891      13.8680 N.4     133 LYS133    -0.3854
   2123 HZ1          -1.3616       9.6634      14.2250 H       133 LYS133     0.3400
   2124 HZ2          -1.4143       8.1176      13.6039 H       133 LYS133     0.3400
   2125 HZ3          -0.2743       8.6098      14.6905 H       133 LYS133     0.3400
   2126 C             3.6299      14.4149      11.7719 C.2     133 LYS133     0.7341
   2127 O             2.8835      15.2826      11.3180 O.2     133 LYS133    -0.5894
   2128 N             4.6276      14.7118      12.6077 N.am    134 ALA134    -0.4157
   2129 H             5.1794      13.9518      12.9891 H       134 ALA134     0.2719
   2130 CA            4.9309      16.0917      13.0012 C.3     134 ALA134     0.0337
   2131 HA            4.0257      16.5516      13.3986 H       134 ALA134     0.0823
   2132 CB            5.9907      16.0953      14.1089 C.3     134 ALA134    -0.1825
   2133 HB1           6.9149      15.6343      13.7574 H       134 ALA134     0.0603
   2134 HB2           6.1942      17.1224      14.4100 H       134 ALA134     0.0603
   2135 HB3           5.6199      15.5472      14.9716 H       134 ALA134     0.0603
   2136 C             5.3847      16.9372      11.8028 C.2     134 ALA134     0.5973
   2137 O             4.9335      18.0694      11.6253 O.2     134 ALA134    -0.5679
   2138 N             6.2384      16.3754      10.9469 N.am    135 LEU135    -0.4157
   2139 H             6.5964      15.4479      11.1630 H       135 LEU135     0.2719
   2140 CA            6.7153      17.0554       9.7451 C.3     135 LEU135    -0.0518
   2141 HA            6.9588      18.0830      10.0063 H       135 LEU135     0.0922
   2142 CB            7.9987      16.3677       9.2571 C.3     135 LEU135    -0.1102
   2143 HB2           7.7860      15.3129       9.0721 H       135 LEU135     0.0457
   2144 HB3           8.3009      16.8254       8.3182 H       135 LEU135     0.0457
   2145 CG            9.1611      16.4817      10.2649 C.3     135 LEU135     0.3531
   2146 HG            8.8654      16.0681      11.2263 H       135 LEU135    -0.0361
   2147 CD1          10.3714      15.6917       9.7715 C.3     135 LEU135    -0.4121
   2148 HD11         10.7619      16.1223       8.8531 H       135 LEU135     0.1000
   2149 HD12         11.1477      15.6994      10.5364 H       135 LEU135     0.1000
   2150 HD13         10.0794      14.6584       9.5920 H       135 LEU135     0.1000
   2151 CD2           9.5991      17.9311      10.4826 C.3     135 LEU135    -0.4121
   2152 HD21          8.8116      18.4931      10.9820 H       135 LEU135     0.1000
   2153 HD22         10.4754      17.9523      11.1296 H       135 LEU135     0.1000
   2154 HD23          9.8398      18.4043       9.5317 H       135 LEU135     0.1000
   2155 C             5.6307      17.1526       8.6636 C.2     135 LEU135     0.5973
   2156 O             5.5558      18.1567       7.9599 O.2     135 LEU135    -0.5679
   2157 N             4.7381      16.1704       8.5639 N.am    136 GLU136    -0.5163
   2158 H             4.8860      15.3202       9.0998 H       136 GLU136     0.2936
   2159 CA            3.5341      16.2636       7.7323 C.3     136 GLU136     0.0397
   2160 HA            3.8140      16.4712       6.6999 H       136 GLU136     0.1105
   2161 CB            2.7480      14.9481       7.7812 C.3     136 GLU136     0.0560
   2162 HB2           2.7130      14.5957       8.8100 H       136 GLU136    -0.0173
   2163 HB3           1.7248      15.1308       7.4476 H       136 GLU136    -0.0173
   2164 CG            3.3517      13.8751       6.8728 C.3     136 GLU136     0.0136
   2165 HG2           3.2318      14.2089       5.8396 H       136 GLU136    -0.0425
   2166 HG3           4.4225      13.7858       7.0624 H       136 GLU136    -0.0425
   2167 CD            2.6882      12.5012       7.0330 C.2     136 GLU136     0.8054
   2168 OE1           1.8854      12.3087       7.9774 O.co2   136 GLU136    -0.8188
   2169 OE2           3.0032      11.6382       6.1829 O.co2   136 GLU136    -0.8188
   2170 C             2.6197      17.4006       8.1876 C.2     136 GLU136     0.5366
   2171 O             2.1371      18.1633       7.3516 O.2     136 GLU136    -0.5819
   2172 N             2.3945      17.5512       9.4994 N.am    137 LEU137    -0.4157
   2173 H             2.7781      16.8642      10.1435 H       137 LEU137     0.2719
   2174 CA            1.5934      18.6521      10.0354 C.3     137 LEU137    -0.0518
   2175 HA            0.6103      18.6132       9.5675 H       137 LEU137     0.0922
   2176 CB            1.4351      18.4702      11.5542 C.3     137 LEU137    -0.1102
   2177 HB2           0.9608      17.5088      11.7538 H       137 LEU137     0.0457
   2178 HB3           2.4253      18.4546      12.0083 H       137 LEU137     0.0457
   2179 CG            0.6185      19.5937      12.2191 C.3     137 LEU137     0.3531
   2180 HG            1.0547      20.5587      11.9757 H       137 LEU137    -0.0361
   2181 CD1          -0.8395      19.5904      11.7526 C.3     137 LEU137    -0.4121
   2182 HD11         -1.2961      18.6203      11.9279 H       137 LEU137     0.1000
   2183 HD12         -1.3800      20.3701      12.2936 H       137 LEU137     0.1000
   2184 HD13         -0.8817      19.8609      10.6969 H       137 LEU137     0.1000
   2185 CD2           0.6715      19.4291      13.7368 C.3     137 LEU137    -0.4121
   2186 HD21          1.7063      19.4972      14.0740 H       137 LEU137     0.1000
   2187 HD22          0.1052      20.2352      14.2051 H       137 LEU137     0.1000
   2188 HD23          0.2564      18.4681      14.0300 H       137 LEU137     0.1000
   2189 C             2.2121      20.0113       9.6816 C.2     137 LEU137     0.5973
   2190 O             1.5151      20.8922       9.1835 O.2     137 LEU137    -0.5679
   2191 N             3.5296      20.1410       9.8612 N.am    138 PHE138    -0.4157
   2192 H             4.0214      19.3736      10.3089 H       138 PHE138     0.2719
   2193 CA            4.3084      21.3167       9.4558 C.3     138 PHE138    -0.0024
   2194 HA            3.9646      22.1840      10.0240 H       138 PHE138     0.0978
   2195 CB            5.7853      21.0496       9.8290 C.3     138 PHE138    -0.0343
   2196 HB2           5.8687      21.0925      10.9164 H       138 PHE138     0.0295
   2197 HB3           6.0325      20.0306       9.5491 H       138 PHE138     0.0295
   2198 CG            6.8608      21.9481       9.2358 C.ar    138 PHE138     0.0118
   2199 CD1           7.1801      23.1781       9.8350 C.ar    138 PHE138    -0.1256
   2200 HD1           6.6265      23.5162      10.6963 H       138 PHE138     0.1330
   2201 CE1           8.1934      23.9863       9.2876 C.ar    138 PHE138    -0.1704
   2202 HE1           8.4234      24.9460       9.7215 H       138 PHE138     0.1430
   2203 CZ            8.8954      23.5728       8.1464 C.ar    138 PHE138    -0.1072
   2204 HZ            9.6715      24.2015       7.7315 H       138 PHE138     0.1297
   2205 CE2           8.5974      22.3371       7.5547 C.ar    138 PHE138    -0.1704
   2206 HE2           9.1481      22.0108       6.6845 H       138 PHE138     0.1430
   2207 CD2           7.5882      21.5268       8.1052 C.ar    138 PHE138    -0.1256
   2208 HD2           7.3635      20.5711       7.6523 H       138 PHE138     0.1330
   2209 C             4.0746      21.6427       7.9699 C.2     138 PHE138     0.5973
   2210 O             3.6792      22.7607       7.6378 O.2     138 PHE138    -0.5679
   2211 N             4.2037      20.6540       7.0736 N.am    139 ARG139    -0.3479
   2212 H             4.5152      19.7451       7.4084 H       139 ARG139     0.2747
   2213 CA            3.9500      20.8411       5.6350 C.3     139 ARG139    -0.2637
   2214 HA            4.5427      21.6852       5.2792 H       139 ARG139     0.1560
   2215 CB            4.3385      19.5845       4.8497 C.3     139 ARG139    -0.0007
   2216 HB2           3.8449      18.7083       5.2734 H       139 ARG139     0.0327
   2217 HB3           3.9809      19.7125       3.8257 H       139 ARG139     0.0327
   2218 CG            5.8476      19.3508       4.7988 C.3     139 ARG139     0.0390
   2219 HG2           6.3573      20.3077       4.6791 H       139 ARG139     0.0285
   2220 HG3           6.1952      18.8971       5.7216 H       139 ARG139     0.0285
   2221 CD            6.2277      18.4664       3.6063 C.3     139 ARG139     0.0486
   2222 HD2           5.9975      18.9981       2.6801 H       139 ARG139     0.0687
   2223 HD3           7.3059      18.3290       3.6450 H       139 ARG139     0.0687
   2224 NE            5.5724      17.1425       3.5858 N.pl3   139 ARG139    -0.5295
   2225 HE            4.8351      17.0047       2.9156 H       139 ARG139     0.3456
   2226 CZ            5.9081      16.1001       4.3285 C.cat   139 ARG139     0.8076
   2227 NH1           6.8393      16.1548       5.2403 N.pl3   139 ARG139    -0.8627
   2228 HH11          7.3761      16.9972       5.3863 H       139 ARG139     0.4478
   2229 HH12          7.0675      15.3298       5.7692 H       139 ARG139     0.4478
   2230 NH2           5.3251      14.9473       4.1768 N.pl3   139 ARG139    -0.8627
   2231 HH21          4.6216      14.7926       3.4802 H       139 ARG139     0.4478
   2232 HH22          5.5529      14.1793       4.7879 H       139 ARG139     0.4478
   2233 C             2.4997      21.1931       5.3039 C.2     139 ARG139     0.7341
   2234 O             2.2769      22.0679       4.4718 O.2     139 ARG139    -0.5894
   2235 N             1.5247      20.5286       5.9308 N.am    140 LYS140    -0.3479
   2236 H             1.7993      19.8052       6.5902 H       140 LYS140     0.2747
   2237 CA            0.0915      20.7928       5.7402 C.3     140 LYS140    -0.2400
   2238 HA           -0.1826      20.6050       4.7023 H       140 LYS140     0.1426
   2239 CB           -0.7141      19.8633       6.6678 C.3     140 LYS140    -0.0094
   2240 HB2          -0.5688      18.8294       6.3492 H       140 LYS140     0.0362
   2241 HB3          -0.3258      19.9599       7.6814 H       140 LYS140     0.0362
   2242 CG           -2.2196      20.1786       6.6996 C.3     140 LYS140     0.0187
   2243 HG2          -2.3660      21.2277       6.9572 H       140 LYS140     0.0103
   2244 HG3          -2.6546      19.9958       5.7161 H       140 LYS140     0.0103
   2245 CD           -2.9489      19.3395       7.7555 C.3     140 LYS140    -0.0479
   2246 HD2          -2.9927      18.3050       7.4109 H       140 LYS140     0.0621
   2247 HD3          -2.4013      19.3879       8.6990 H       140 LYS140     0.0621
   2248 CE           -4.3569      19.9053       7.9665 C.3     140 LYS140    -0.0143
   2249 HE2          -4.2608      20.8696       8.4824 H       140 LYS140     0.1135
   2250 HE3          -4.8033      20.0955       6.9856 H       140 LYS140     0.1135
   2251 NZ           -5.2108      18.9753       8.7406 N.4     140 LYS140    -0.3854
   2252 HZ1          -4.8016      18.8358       9.6541 H       140 LYS140     0.3400
   2253 HZ2          -6.1341      19.3775       8.8530 H       140 LYS140     0.3400
   2254 HZ3          -5.2782      18.0927       8.2519 H       140 LYS140     0.3400
   2255 C            -0.2141      22.2577       6.0306 C.2     140 LYS140     0.7341
   2256 O            -0.8741      22.9249       5.2312 O.2     140 LYS140    -0.5894
   2257 N             0.2744      22.7514       7.1621 N.am    141 ASP141    -0.5163
   2258 H             0.7696      22.1374       7.8007 H       141 ASP141     0.2936
   2259 CA           -0.0484      24.1031       7.5975 C.3     141 ASP141     0.0381
   2260 HA           -1.1091      24.2779       7.4105 H       141 ASP141     0.0880
   2261 CB            0.1561      24.2237       9.1080 C.3     141 ASP141    -0.0303
   2262 HB2           1.1798      23.9353       9.3517 H       141 ASP141    -0.0122
   2263 HB3           0.0128      25.2668       9.3929 H       141 ASP141    -0.0122
   2264 CG           -0.8220      23.3667       9.9290 C.2     141 ASP141     0.7994
   2265 OD1          -1.8258      22.8485       9.3746 O.co2   141 ASP141    -0.8014
   2266 OD2          -0.5595      23.2460      11.1431 O.co2   141 ASP141    -0.8014
   2267 C             0.7035      25.1635       6.7864 C.2     141 ASP141     0.5366
   2268 O             0.0992      26.1749       6.4147 O.2     141 ASP141    -0.5819
   2269 N             1.9579      24.9107       6.3847 N.am    142 ILE142    -0.4157
   2270 H             2.4403      24.0986       6.7615 H       142 ILE142     0.2719
   2271 CA            2.6416      25.7729       5.4050 C.3     142 ILE142    -0.0597
   2272 HA            2.6332      26.7975       5.7763 H       142 ILE142     0.0869
   2273 CB            4.1070      25.3405       5.1809 C.3     142 ILE142     0.1303
   2274 HB            4.1156      24.2792       4.9257 H       142 ILE142     0.0187
   2275 CG2           4.7241      26.1099       3.9994 C.3     142 ILE142    -0.3204
   2276 HG21          4.5508      27.1799       4.1141 H       142 ILE142     0.0882
   2277 HG22          5.7963      25.9322       3.9526 H       142 ILE142     0.0882
   2278 HG23          4.2896      25.8015       3.0578 H       142 ILE142     0.0882
   2279 CG1           5.0042      25.5265       6.4233 C.3     142 ILE142    -0.0430
   2280 HG12          4.5663      25.0042       7.2685 H       142 ILE142     0.0236
   2281 HG13          5.9704      25.0611       6.2244 H       142 ILE142     0.0236
   2282 CD1           5.2540      26.9701       6.8661 C.3     142 ILE142    -0.0660
   2283 HD11          4.3177      27.4211       7.1873 H       142 ILE142     0.0186
   2284 HD12          5.9413      26.9689       7.7072 H       142 ILE142     0.0186
   2285 HD13          5.7091      27.5526       6.0667 H       142 ILE142     0.0186
   2286 C             1.8964      25.7828       4.0659 C.2     142 ILE142     0.5973
   2287 O             1.6955      26.8497       3.4891 O.2     142 ILE142    -0.5679
   2288 N             1.4609      24.6189       3.5752 N.am    143 ALA143    -0.4157
   2289 H             1.6601      23.7660       4.0867 H       143 ALA143     0.2719
   2290 CA            0.7866      24.5090       2.2827 C.3     143 ALA143     0.0337
   2291 HA            1.4317      24.9225       1.5089 H       143 ALA143     0.0823
   2292 CB            0.5356      23.0297       1.9664 C.3     143 ALA143    -0.1825
   2293 HB1          -0.1123      22.5837       2.7211 H       143 ALA143     0.0603
   2294 HB2           0.0605      22.9453       0.9888 H       143 ALA143     0.0603
   2295 HB3           1.4823      22.4902       1.9440 H       143 ALA143     0.0603
   2296 C            -0.5172      25.3125       2.2555 C.2     143 ALA143     0.5973
   2297 O            -0.8500      25.9324       1.2487 O.2     143 ALA143    -0.5679
   2298 N            -1.2534      25.3470       3.3673 N.am    144 ALA144    -0.4157
   2299 H            -0.9674      24.7897       4.1670 H       144 ALA144     0.2719
   2300 CA           -2.4660      26.1536       3.4426 C.3     144 ALA144     0.0337
   2301 HA           -3.1168      25.8858       2.6092 H       144 ALA144     0.0823
   2302 CB           -3.1926      25.8241       4.7492 C.3     144 ALA144    -0.1825
   2303 HB1          -2.5650      26.0810       5.6036 H       144 ALA144     0.0603
   2304 HB2          -4.1264      26.3847       4.8009 H       144 ALA144     0.0603
   2305 HB3          -3.4158      24.7567       4.7864 H       144 ALA144     0.0603
   2306 C            -2.1620      27.6551       3.3150 C.2     144 ALA144     0.5973
   2307 O            -2.9222      28.3788       2.6756 O.2     144 ALA144    -0.5679
   2308 N            -1.0470      28.1269       3.8883 N.am    145 LYS145    -0.3479
   2309 H            -0.4212      27.4661       4.3389 H       145 LYS145     0.2747
   2310 CA           -0.6044      29.5217       3.7363 C.3     145 LYS145    -0.2400
   2311 HA           -1.4618      30.1862       3.8462 H       145 LYS145     0.1426
   2312 CB            0.4568      29.8648       4.7962 C.3     145 LYS145    -0.0094
   2313 HB2           1.2903      29.1697       4.6963 H       145 LYS145     0.0362
   2314 HB3           0.8329      30.8736       4.6154 H       145 LYS145     0.0362
   2315 CG           -0.0754      29.7835       6.2362 C.3     145 LYS145     0.0187
   2316 HG2          -0.5133      28.7988       6.3951 H       145 LYS145     0.0103
   2317 HG3           0.7639      29.8800       6.9265 H       145 LYS145     0.0103
   2318 CD           -1.1096      30.8745       6.5703 C.3     145 LYS145    -0.0479
   2319 HD2          -0.5707      31.7863       6.8314 H       145 LYS145     0.0621
   2320 HD3          -1.7376      31.1112       5.7114 H       145 LYS145     0.0621
   2321 CE           -2.0135      30.4740       7.7417 C.3     145 LYS145    -0.0143
   2322 HE2          -1.3939      30.0789       8.5528 H       145 LYS145     0.1135
   2323 HE3          -2.5204      31.3742       8.1019 H       145 LYS145     0.1135
   2324 NZ           -3.0277      29.4765       7.3198 N.4     145 LYS145    -0.3854
   2325 HZ1          -2.5712      28.6551       6.9421 H       145 LYS145     0.3400
   2326 HZ2          -3.6175      29.2066       8.0957 H       145 LYS145     0.3400
   2327 HZ3          -3.6052      29.8815       6.5876 H       145 LYS145     0.3400
   2328 C            -0.0862      29.8095       2.3275 C.2     145 LYS145     0.7341
   2329 O            -0.3890      30.8629       1.7816 O.2     145 LYS145    -0.5894
   2330 N             0.6308      28.8720       1.7136 N.am    146 TYR146    -0.4157
   2331 H             0.9094      28.0473       2.2333 H       146 TYR146     0.2719
   2332 CA            1.0190      28.9847       0.3046 C.3     146 TYR146    -0.0014
   2333 HA            1.6383      29.8698       0.1506 H       146 TYR146     0.0876
   2334 CB            1.8077      27.7472      -0.1165 C.3     146 TYR146    -0.0152
   2335 HB2           1.3123      26.8506       0.2485 H       146 TYR146     0.0295
   2336 HB3           1.7751      27.7015      -1.2031 H       146 TYR146     0.0295
   2337 CG            3.2688      27.6819       0.2646 C.ar    146 TYR146    -0.0011
   2338 CD1           3.8428      28.4665       1.2858 C.ar    146 TYR146    -0.1906
   2339 HD1           3.2389      29.1504       1.8629 H       146 TYR146     0.1699
   2340 CE1           5.2243      28.3820       1.5434 C.ar    146 TYR146    -0.2341
   2341 HE1           5.6691      28.9907       2.3123 H       146 TYR146     0.1656
   2342 CZ            6.0248      27.4941       0.7996 C.ar    146 TYR146     0.3226
   2343 OH            7.3472      27.3793       1.0714 O.3     146 TYR146    -0.5579
   2344 HH            7.6381      28.0423       1.6957 H       146 TYR146     0.3992
   2345 CE2           5.4470      26.7074      -0.2114 C.ar    146 TYR146    -0.2341
   2346 HE2           6.0637      26.0321      -0.7756 H       146 TYR146     0.1656
   2347 CD2           4.0766      26.8160      -0.4845 C.ar    146 TYR146    -0.1906
   2348 HD2           3.6388      26.2665      -1.3069 H       146 TYR146     0.1699
   2349 C            -0.2056      29.1295      -0.6004 C.2     146 TYR146     0.5973
   2350 O            -0.2474      30.0269      -1.4367 O.2     146 TYR146    -0.5679
   2351 N            -1.2431      28.3136      -0.3780 N.am    147 LYS147    -0.3479
   2352 H            -1.1176      27.5513       0.2789 H       147 LYS147     0.2747
   2353 CA           -2.4700      28.3811      -1.1722 C.3     147 LYS147    -0.2400
   2354 HA           -2.1955      28.2731      -2.2253 H       147 LYS147     0.1426
   2355 CB           -3.4110      27.2419      -0.7659 C.3     147 LYS147    -0.0094
   2356 HB2          -2.8920      26.2925      -0.9106 H       147 LYS147     0.0362
   2357 HB3          -3.6789      27.3393       0.2870 H       147 LYS147     0.0362
   2358 CG           -4.6846      27.2630      -1.6214 C.3     147 LYS147     0.0187
   2359 HG2          -5.2486      28.1762      -1.4271 H       147 LYS147     0.0103
   2360 HG3          -4.3956      27.2458      -2.6741 H       147 LYS147     0.0103
   2361 CD           -5.5941      26.0686      -1.3363 C.3     147 LYS147    -0.0479
   2362 HD2          -5.0108      25.1560      -1.4740 H       147 LYS147     0.0621
   2363 HD3          -5.9574      26.1132      -0.3079 H       147 LYS147     0.0621
   2364 CE           -6.7716      26.1145      -2.3189 C.3     147 LYS147    -0.0143
   2365 HE2          -7.6332      26.5703      -1.8208 H       147 LYS147     0.1135
   2366 HE3          -6.4950      26.7664      -3.1551 H       147 LYS147     0.1135
   2367 NZ           -7.0991      24.7627      -2.8358 N.4     147 LYS147    -0.3854
   2368 HZ1          -7.3440      24.1404      -2.0776 H       147 LYS147     0.3400
   2369 HZ2          -7.8727      24.8106      -3.4863 H       147 LYS147     0.3400
   2370 HZ3          -6.2961      24.3810      -3.3226 H       147 LYS147     0.3400
   2371 C            -3.1473      29.7391      -1.0407 C.2     147 LYS147     0.7341
   2372 O            -3.5863      30.2897      -2.0416 O.2     147 LYS147    -0.5894
   2373 N            -3.2441      30.2755       0.1729 N.am    148 GLU148    -0.5163
   2374 H            -2.8600      29.7663       0.9568 H       148 GLU148     0.2936
   2375 CA           -3.7871      31.6207       0.4022 C.3     148 GLU148     0.0397
   2376 HA           -4.8365      31.6501       0.1077 H       148 GLU148     0.1105
   2377 CB           -3.6852      31.9240       1.9070 C.3     148 GLU148     0.0560
   2378 HB2          -4.2817      31.1908       2.4528 H       148 GLU148    -0.0173
   2379 HB3          -2.6487      31.8030       2.2119 H       148 GLU148    -0.0173
   2380 CG           -4.1303      33.3341       2.3234 C.3     148 GLU148     0.0136
   2381 HG2          -3.6855      34.0707       1.6530 H       148 GLU148    -0.0425
   2382 HG3          -5.2165      33.4015       2.2288 H       148 GLU148    -0.0425
   2383 CD           -3.7116      33.6834       3.7632 C.2     148 GLU148     0.8054
   2384 OE1          -3.5498      32.7582       4.6039 O.co2   148 GLU148    -0.8188
   2385 OE2          -3.5237      34.8895       4.0369 O.co2   148 GLU148    -0.8188
   2386 C            -3.0524      32.6730      -0.4439 C.2     148 GLU148     0.5366
   2387 O            -3.6886      33.5054      -1.0858 O.2     148 GLU148    -0.5819
   2388 N            -1.7191      32.5944      -0.4701 N.am    149 LEU149    -0.4157
   2389 H            -1.2790      31.8578       0.0686 H       149 LEU149     0.2719
   2390 CA           -0.8378      33.5032      -1.2073 C.3     149 LEU149    -0.0518
   2391 HA           -1.2429      34.5114      -1.1359 H       149 LEU149     0.0922
   2392 CB            0.5535      33.4620      -0.5596 C.3     149 LEU149    -0.1102
   2393 HB2           0.8961      32.4260      -0.5396 H       149 LEU149     0.0457
   2394 HB3           1.2550      34.0319      -1.1704 H       149 LEU149     0.0457
   2395 CG            0.5742      34.0336       0.8643 C.3     149 LEU149     0.3531
   2396 HG           -0.1637      33.5325       1.4890 H       149 LEU149    -0.0361
   2397 CD1           1.9545      33.7934       1.4740 C.3     149 LEU149    -0.4121
   2398 HD11          2.7162      34.2851       0.8717 H       149 LEU149     0.1000
   2399 HD12          1.9773      34.1780       2.4915 H       149 LEU149     0.1000
   2400 HD13          2.1522      32.7208       1.5015 H       149 LEU149     0.1000
   2401 CD2           0.2963      35.5381       0.8876 C.3     149 LEU149    -0.4121
   2402 HD21         -0.7318      35.7276       0.5804 H       149 LEU149     0.1000
   2403 HD22          0.4142      35.9189       1.9004 H       149 LEU149     0.1000
   2404 HD23          0.9779      36.0566       0.2139 H       149 LEU149     0.1000
   2405 C            -0.7273      33.2185      -2.7082 C.2     149 LEU149     0.5973
   2406 O            -0.0580      33.9734      -3.4140 O.2     149 LEU149    -0.5679
   2407 N            -1.3713      32.1623      -3.2048 N.am    150 GLY150    -0.4157
   2408 H            -1.9096      31.5800      -2.5770 H       150 GLY150     0.2719
   2409 CA           -1.3426      31.8234      -4.6248 C.3     150 GLY150    -0.0252
   2410 HA2          -2.1258      31.0924      -4.8193 H       150 GLY150     0.0698
   2411 HA3          -1.5447      32.7165      -5.2165 H       150 GLY150     0.0698
   2412 C            -0.0203      31.2231      -5.0979 C.2     150 GLY150     0.5973
   2413 O             0.3110      31.3546      -6.2774 O.2     150 GLY150    -0.5679
   2414 N             0.7230      30.5915      -4.1856 N.am    151 TYR151    -0.3821
   2415 H             0.3344      30.4633      -3.2575 H       151 TYR151     0.2681
   2416 CA            1.9628      29.8775      -4.4753 C.3     151 TYR151    -0.2015
   2417 HA            2.2669      30.1076      -5.4948 H       151 TYR151     0.1092
   2418 CB            3.0608      30.3633      -3.5226 C.3     151 TYR151    -0.0752
   2419 HB2           3.1127      31.4520      -3.5637 H       151 TYR151     0.0490
   2420 HB3           2.7937      30.0752      -2.5047 H       151 TYR151     0.0490
   2421 CG            4.4201      29.8031      -3.8783 C.ar    151 TYR151     0.0243
   2422 CD1           5.0000      30.1239      -5.1186 C.ar    151 TYR151    -0.1922
   2423 HD1           4.4605      30.7695      -5.7979 H       151 TYR151     0.1780
   2424 CE1           6.2322      29.5611      -5.4955 C.ar    151 TYR151    -0.2458
   2425 HE1           6.6515      29.7864      -6.4600 H       151 TYR151     0.1673
   2426 CZ            6.8830      28.6756      -4.6142 C.ar    151 TYR151     0.3395
   2427 OH            8.0422      28.0835      -4.9909 O.3     151 TYR151    -0.5643
   2428 HH            8.0198      27.9565      -5.9379 H       151 TYR151     0.4017
   2429 CE2           6.3139      28.3706      -3.3657 C.ar    151 TYR151    -0.2458
   2430 HE2           6.8073      27.6986      -2.6918 H       151 TYR151     0.1673
   2431 CD2           5.0793      28.9296      -3.0034 C.ar    151 TYR151    -0.1922
   2432 HD2           4.6210      28.6930      -2.0591 H       151 TYR151     0.1780
   2433 C             1.7823      28.3540      -4.4417 C.2     151 TYR151     0.7817
   2434 O             2.3936      27.7017      -5.3142 O.2     151 TYR151    -0.8070
   2435 OXT           1.0543      27.8480      -3.5575 O.3     151 TYR151    -0.8070
   2436 FE           14.8210      27.8531       4.7822 FE      152 HEM        0.2500
   2437 NA           14.9720      29.2194       6.2810 N.2     152 HEM       -0.1800
   2438 C1A          15.4488      30.5151       6.2160 C.2     152 HEM        0.0300
   2439 C2A          15.3903      31.1859       7.4776 C.2     152 HEM       -0.0200
   2440 CAA          15.7593      32.6153       7.7982 C.3     152 HEM       -0.1600
   2441 HAA1         16.4248      33.0411       7.0402 H       152 HEM        0.1000
   2442 HAA2         16.3209      32.6491       8.7394 H       152 HEM        0.1000
   2443 CBA          14.5019      33.5060       7.9340 C.3     152 HEM       -0.3000
   2444 HBA1         14.7875      34.5395       8.1552 H       152 HEM        0.1000
   2445 HBA2         13.8726      33.1426       8.7550 H       152 HEM        0.1000
   2446 CGA          13.6356      33.5313       6.6817 C.2     152 HEM        0.3000
   2447 O1A          12.5074      33.0893       6.7705 O.3     152 HEM       -0.5000
   2448 O2A          14.1119      34.0154       5.6702 O.3     152 HEM       -0.5000
   2449 C3A          14.8331      30.2480       8.3764 C.2     152 HEM        0.0200
   2450 CMA          14.5345      30.4389       9.8435 C.3     152 HEM       -0.2650
   2451 HMA1         14.9604      31.3736      10.2247 H       152 HEM        0.0750
   2452 HMA2         14.9560      29.6198      10.4389 H       152 HEM        0.0750
   2453 HMA3         13.4511      30.4716      10.0165 H       152 HEM        0.0750
   2454 C4A          14.5752      29.0877       7.5944 C.2     152 HEM        0.0200
   2455 CHB          13.9555      27.9195       8.1179 C.1     152 HEM       -0.1100
   2456 HHB          13.7139      27.9430       9.1761 H       152 HEM        0.1500
   2457 C1B          13.5941      26.7429       7.3989 C.2     152 HEM        0.0300
   2458 NB           13.8248      26.5882       6.0477 N.2     152 HEM       -0.1800
   2459 C2B          12.9590      25.6125       8.0001 C.2     152 HEM        0.0200
   2460 CMB          12.4780      25.5102       9.4298 C.3     152 HEM       -0.2650
   2461 HMB1         11.5615      24.9121       9.4971 H       152 HEM        0.0750
   2462 HMB2         12.2265      26.4885       9.8531 H       152 HEM        0.0750
   2463 HMB3         13.2394      25.0502      10.0681 H       152 HEM        0.0750
   2464 C3B          12.8039      24.6717       6.9459 C.2     152 HEM       -0.0500
   2465 CAB          12.3299      23.3643       6.9911 C.2     152 HEM       -0.1300
   2466 HAB          12.0880      22.8624       6.0693 H       152 HEM        0.1500
   2467 CBB          12.2639      22.6007       8.1351 C.2     152 HEM       -0.3000
   2468 HBB1         11.9234      21.5723       8.0979 H       152 HEM        0.1000
   2469 HBB2         12.5833      22.9533       9.1057 H       152 HEM        0.1000
   2470 C4B          13.3186      25.3328       5.7785 C.2     152 HEM        0.0200
   2471 CHC          13.3988      24.7373       4.4835 C.1     152 HEM       -0.1100
   2472 HHC          13.0138      23.7335       4.4010 H       152 HEM        0.1500
   2473 C1C          13.9691      25.2886       3.2967 C.2     152 HEM        0.0300
   2474 NC           14.4477      26.5817       3.2304 N.2     152 HEM       -0.1800
   2475 C2C          14.1370      24.5574       2.0751 C.2     152 HEM        0.0200
   2476 CMC          13.7892      23.1078       1.8271 C.3     152 HEM       -0.2650
   2477 HMC1         13.3753      22.5971       2.6961 H       152 HEM        0.0750
   2478 HMC2         14.6789      22.5383       1.5385 H       152 HEM        0.0750
   2479 HMC3         13.0449      23.0193       1.0295 H       152 HEM        0.0750
   2480 C3C          14.8089      25.4561       1.1996 C.2     152 HEM       -0.0500
   2481 CAC          15.3255      25.2599      -0.0785 C.2     152 HEM       -0.1200
   2482 HAC          15.8911      26.0536      -0.5472 H       152 HEM        0.1500
   2483 CBC          15.2011      24.1229      -0.8361 C.2     152 HEM       -0.3000
   2484 HBC1         15.6583      24.0841      -1.8161 H       152 HEM        0.1000
   2485 HBC2         14.6811      23.2334      -0.5260 H       152 HEM        0.1000
   2486 C4C          14.9375      26.6708       1.9442 C.2     152 HEM        0.0200
   2487 CHD          15.5239      27.8666       1.4299 C.1     152 HEM       -0.1100
   2488 HHD          15.8715      27.8606       0.4047 H       152 HEM        0.1500
   2489 C1D          15.7954      29.0705       2.1297 C.2     152 HEM        0.0300
   2490 ND           15.5128      29.2452       3.4636 N.2     152 HEM       -0.1800
   2491 C2D          16.4652      30.1825       1.5399 C.2     152 HEM        0.0200
   2492 CMD          16.9624      30.3090       0.1180 C.3     152 HEM       -0.2650
   2493 HMD1         17.1786      31.3517      -0.1414 H       152 HEM        0.0750
   2494 HMD2         16.2204      29.9505      -0.6041 H       152 HEM        0.0750
   2495 HMD3         17.8802      29.7335      -0.0384 H       152 HEM        0.0750
   2496 C3D          16.6446      31.1042       2.5931 C.2     152 HEM       -0.0200
   2497 C4D          16.0307      30.4962       3.7322 C.2     152 HEM        0.0200
   2498 CHA          15.9605      31.1015       5.0195 C.1     152 HEM       -0.1100
   2499 HHA          16.3312      32.1187       5.0922 H       152 HEM        0.1500
   2500 CAD          17.4831      32.3600       2.5463 C.3     152 HEM       -0.1600
   2501 HAD1         17.1532      33.0948       3.2878 H       152 HEM        0.1000
   2502 HAD2         17.3788      32.8506       1.5704 H       152 HEM        0.1000
   2503 CBD          18.9716      32.0291       2.7858 C.3     152 HEM       -0.3000
   2504 HBD1         19.3159      31.3327       2.0132 H       152 HEM        0.1000
   2505 HBD2         19.1020      31.5565       3.7652 H       152 HEM        0.1000
   2506 CGD          19.8719      33.2522       2.7202 C.2     152 HEM        0.3000
   2507 O1D          20.2505      33.6091       1.6223 O.3     152 HEM       -0.5000
   2508 O2D          20.2754      33.7067       3.7761 O.3     152 HEM       -0.5000
@<TRIPOS>BOND
      1    2416    2414 1
      2    2418    2416 1
      3    2421    2418 1
      4    2422    2421 ar
      5    2424    2422 ar
      6    2426    2424 ar
      7    2427    2426 1
      8    2429    2426 ar
      9    2431    2421 ar
     10    2431    2429 ar
     11    2433    2416 1
     12    2434    2433 2
     13    2435    2433 1
     14    2409    2407 1
     15    2412    2409 1
     16    2412    2414 am
     17    2413    2412 2
     18    2390    2388 1
     19    2392    2390 1
     20    2395    2392 1
     21    2397    2395 1
     22    2401    2395 1
     23    2405    2390 1
     24    2405    2407 am
     25    2406    2405 2
     26    2375    2373 1
     27    2377    2375 1
     28    2380    2377 1
     29    2383    2380 1
     30    2384    2383 ar
     31    2385    2383 ar
     32    2386    2375 1
     33    2386    2388 am
     34    2387    2386 2
     35    2353    2351 1
     36    2355    2353 1
     37    2358    2355 1
     38    2361    2358 1
     39    2364    2361 1
     40    2367    2364 1
     41    2371    2353 1
     42    2371    2373 am
     43    2372    2371 2
     44    2332    2330 1
     45    2334    2332 1
     46    2337    2334 1
     47    2338    2337 ar
     48    2340    2338 ar
     49    2342    2340 ar
     50    2343    2342 1
     51    2345    2342 ar
     52    2347    2337 ar
     53    2347    2345 ar
     54    2349    2332 1
     55    2349    2351 am
     56    2350    2349 2
     57    2310    2308 1
     58    2312    2310 1
     59    2315    2312 1
     60    2318    2315 1
     61    2321    2318 1
     62    2324    2321 1
     63    2328    2310 1
     64    2328    2330 am
     65    2329    2328 2
     66    2300    2298 1
     67    2302    2300 1
     68    2306    2300 1
     69    2306    2308 am
     70    2307    2306 2
     71    2290    2288 1
     72    2292    2290 1
     73    2296    2290 1
     74    2296    2298 am
     75    2297    2296 2
     76    2271    2269 1
     77    2273    2271 1
     78    2275    2273 1
     79    2279    2273 1
     80    2282    2279 1
     81    2286    2271 1
     82    2286    2288 am
     83    2287    2286 2
     84    2259    2257 1
     85    2261    2259 1
     86    2264    2261 1
     87    2265    2264 ar
     88    2266    2264 ar
     89    2267    2259 1
     90    2267    2269 am
     91    2268    2267 2
     92    2237    2235 1
     93    2239    2237 1
     94    2242    2239 1
     95    2245    2242 1
     96    2248    2245 1
     97    2251    2248 1
     98    2255    2237 1
     99    2255    2257 am
    100    2256    2255 2
    101    2213    2211 1
    102    2215    2213 1
    103    2218    2215 1
    104    2221    2218 1
    105    2224    2221 1
    106    2226    2224 ar
    107    2227    2226 ar
    108    2230    2226 ar
    109    2233    2213 1
    110    2233    2235 am
    111    2234    2233 2
    112    2193    2191 1
    113    2195    2193 1
    114    2198    2195 1
    115    2199    2198 ar
    116    2201    2199 ar
    117    2203    2201 ar
    118    2205    2203 ar
    119    2207    2198 ar
    120    2207    2205 ar
    121    2209    2193 1
    122    2209    2211 am
    123    2210    2209 2
    124    2174    2172 1
    125    2176    2174 1
    126    2179    2176 1
    127    2181    2179 1
    128    2185    2179 1
    129    2189    2174 1
    130    2189    2191 am
    131    2190    2189 2
    132    2159    2157 1
    133    2161    2159 1
    134    2164    2161 1
    135    2167    2164 1
    136    2168    2167 ar
    137    2169    2167 ar
    138    2170    2159 1
    139    2170    2172 am
    140    2171    2170 2
    141    2140    2138 1
    142    2142    2140 1
    143    2145    2142 1
    144    2147    2145 1
    145    2151    2145 1
    146    2155    2140 1
    147    2155    2157 am
    148    2156    2155 2
    149    2130    2128 1
    150    2132    2130 1
    151    2136    2130 1
    152    2136    2138 am
    153    2137    2136 2
    154    2108    2106 1
    155    2110    2108 1
    156    2113    2110 1
    157    2116    2113 1
    158    2119    2116 1
    159    2122    2119 1
    160    2126    2108 1
    161    2126    2128 am
    162    2127    2126 2
    163    2094    2092 1
    164    2096    2094 1
    165    2099    2096 1
    166    2100    2099 2
    167    2101    2099 am
    168    2104    2094 1
    169    2104    2106 am
    170    2105    2104 2
    171    2077    2075 1
    172    2079    2077 1
    173    2082    2079 1
    174    2085    2082 1
    175    2086    2085 1
    176    2090    2077 1
    177    2090    2092 am
    178    2091    2090 2
    179    2067    2065 1
    180    2069    2067 1
    181    2073    2067 1
    182    2073    2075 am
    183    2074    2073 2
    184    2060    2058 1
    185    2063    2060 1
    186    2063    2065 am
    187    2064    2063 2
    188    2043    2041 1
    189    2045    2043 1
    190    2048    2045 1
    191    2051    2048 1
    192    2052    2051 2
    193    2053    2051 am
    194    2056    2043 1
    195    2056    2058 am
    196    2057    2056 2
    197    2033    2031 1
    198    2035    2033 1
    199    2039    2033 1
    200    2039    2041 am
    201    2040    2039 2
    202    2021    2019 1
    203    2023    2021 1
    204    2026    2023 1
    205    2027    2026 ar
    206    2028    2026 ar
    207    2029    2021 1
    208    2029    2031 am
    209    2030    2029 2
    210    2011    2009 1
    211    2013    2011 1
    212    2017    2011 1
    213    2017    2019 am
    214    2018    2017 2
    215    2004    2002 1
    216    2007    2004 1
    217    2007    2009 am
    218    2008    2007 2
    219    1984    1982 1
    220    1986    1984 1
    221    1989    1986 1
    222    1990    1989 ar
    223    1992    1990 ar
    224    1994    1992 ar
    225    1996    1994 ar
    226    1998    1989 ar
    227    1998    1996 ar
    228    2000    1984 1
    229    2000    2002 am
    230    2001    2000 2
    231    1972    1970 1
    232    1974    1972 1
    233    1977    1974 1
    234    1978    1977 ar
    235    1979    1977 ar
    236    1980    1972 1
    237    1980    1982 am
    238    1981    1980 2
    239    1965    1963 1
    240    1968    1965 1
    241    1968    1970 am
    242    1969    1968 2
    243    1950    1949 1
    244    1953    1950 1
    245    1956    1953 1
    246    1959    1949 1
    247    1959    1956 1
    248    1961    1959 1
    249    1961    1963 am
    250    1962    1961 2
    251    1934    1932 1
    252    1936    1934 1
    253    1939    1936 1
    254    1940    1939 1
    255    1941    1940 2
    256    1943    1941 1
    257    1945    1939 2
    258    1945    1943 1
    259    1947    1934 1
    260    1947    1949 am
    261    1948    1947 2
    262    1910    1908 1
    263    1912    1910 1
    264    1915    1912 1
    265    1918    1915 1
    266    1921    1918 1
    267    1923    1921 ar
    268    1924    1923 ar
    269    1927    1923 ar
    270    1930    1910 1
    271    1930    1932 am
    272    1931    1930 2
    273    1899    1897 1
    274    1901    1899 1
    275    1904    1901 1
    276    1906    1899 1
    277    1906    1908 am
    278    1907    1906 2
    279    1882    1880 1
    280    1884    1882 1
    281    1887    1884 1
    282    1888    1887 1
    283    1889    1888 2
    284    1891    1889 1
    285    1893    1887 2
    286    1893    1891 1
    287    1895    1882 1
    288    1895    1897 am
    289    1896    1895 2
    290    1863    1861 1
    291    1865    1863 1
    292    1868    1865 1
    293    1870    1868 1
    294    1874    1868 1
    295    1878    1863 1
    296    1878    1880 am
    297    1879    1878 2
    298    1847    1845 1
    299    1849    1847 1
    300    1851    1849 1
    301    1855    1849 1
    302    1859    1847 1
    303    1859    1861 am
    304    1860    1859 2
    305    1830    1828 1
    306    1832    1830 1
    307    1835    1832 1
    308    1836    1835 1
    309    1837    1836 2
    310    1839    1837 1
    311    1841    1835 2
    312    1841    1839 1
    313    1843    1830 1
    314    1843    1845 am
    315    1844    1843 2
    316    1811    1809 1
    317    1813    1811 1
    318    1815    1813 1
    319    1819    1813 1
    320    1822    1819 1
    321    1826    1811 1
    322    1826    1828 am
    323    1827    1826 2
    324    1792    1790 1
    325    1794    1792 1
    326    1796    1794 1
    327    1800    1794 1
    328    1803    1800 1
    329    1807    1792 1
    330    1807    1809 am
    331    1808    1807 2
    332    1782    1780 1
    333    1784    1782 1
    334    1788    1782 1
    335    1788    1790 am
    336    1789    1788 2
    337    1767    1765 1
    338    1769    1767 1
    339    1772    1769 1
    340    1775    1772 1
    341    1776    1775 ar
    342    1777    1775 ar
    343    1778    1767 1
    344    1778    1780 am
    345    1779    1778 2
    346    1756    1754 1
    347    1758    1756 1
    348    1761    1758 1
    349    1763    1756 1
    350    1763    1765 am
    351    1764    1763 2
    352    1737    1735 1
    353    1739    1737 1
    354    1741    1739 1
    355    1745    1739 1
    356    1748    1745 1
    357    1752    1737 1
    358    1752    1754 am
    359    1753    1752 2
    360    1717    1715 1
    361    1719    1717 1
    362    1722    1719 1
    363    1723    1722 ar
    364    1725    1723 ar
    365    1727    1725 ar
    366    1729    1727 ar
    367    1731    1722 ar
    368    1731    1729 ar
    369    1733    1717 1
    370    1733    1735 am
    371    1734    1733 2
    372    1702    1700 1
    373    1704    1702 1
    374    1707    1704 1
    375    1710    1707 1
    376    1711    1710 ar
    377    1712    1710 ar
    378    1713    1702 1
    379    1713    1715 am
    380    1714    1713 2
    381    1683    1681 1
    382    1685    1683 1
    383    1688    1685 1
    384    1690    1688 1
    385    1694    1688 1
    386    1698    1683 1
    387    1698    1700 am
    388    1699    1698 2
    389    1662    1660 1
    390    1664    1662 1
    391    1667    1664 1
    392    1668    1667 ar
    393    1670    1668 ar
    394    1672    1670 ar
    395    1673    1672 1
    396    1675    1672 ar
    397    1677    1667 ar
    398    1677    1675 ar
    399    1679    1662 1
    400    1679    1681 am
    401    1680    1679 2
    402    1640    1638 1
    403    1642    1640 1
    404    1645    1642 1
    405    1648    1645 1
    406    1651    1648 1
    407    1654    1651 1
    408    1658    1640 1
    409    1658    1660 am
    410    1659    1658 2
    411    1621    1619 1
    412    1623    1621 1
    413    1625    1623 1
    414    1629    1623 1
    415    1632    1629 1
    416    1636    1621 1
    417    1636    1638 am
    418    1637    1636 2
    419    1606    1605 1
    420    1609    1606 1
    421    1612    1609 1
    422    1615    1605 1
    423    1615    1612 1
    424    1617    1615 1
    425    1617    1619 am
    426    1618    1617 2
    427    1588    1586 1
    428    1590    1588 1
    429    1592    1590 1
    430    1596    1590 1
    431    1599    1596 1
    432    1603    1588 1
    433    1603    1605 am
    434    1604    1603 2
    435    1566    1564 1
    436    1568    1566 1
    437    1571    1568 1
    438    1574    1571 1
    439    1577    1574 1
    440    1580    1577 1
    441    1584    1566 1
    442    1584    1586 am
    443    1585    1584 2
    444    1549    1547 1
    445    1551    1549 1
    446    1554    1551 1
    447    1555    1554 1
    448    1556    1555 2
    449    1558    1556 1
    450    1560    1554 2
    451    1560    1558 1
    452    1562    1549 1
    453    1562    1564 am
    454    1563    1562 2
    455    1527    1525 1
    456    1529    1527 1
    457    1532    1529 1
    458    1535    1532 1
    459    1538    1535 1
    460    1541    1538 1
    461    1545    1527 1
    462    1545    1547 am
    463    1546    1545 2
    464    1513    1511 1
    465    1515    1513 1
    466    1517    1515 1
    467    1521    1515 1
    468    1523    1513 1
    469    1523    1525 am
    470    1524    1523 2
    471    1503    1501 1
    472    1505    1503 1
    473    1509    1503 1
    474    1509    1511 am
    475    1510    1509 2
    476    1486    1484 1
    477    1488    1486 1
    478    1491    1488 1
    479    1492    1491 1
    480    1493    1492 2
    481    1495    1493 1
    482    1497    1491 2
    483    1497    1495 1
    484    1499    1486 1
    485    1499    1501 am
    486    1500    1499 2
    487    1475    1473 1
    488    1477    1475 1
    489    1480    1477 1
    490    1482    1475 1
    491    1482    1484 am
    492    1483    1482 2
    493    1458    1456 1
    494    1460    1458 1
    495    1463    1460 1
    496    1466    1463 1
    497    1467    1466 2
    498    1468    1466 am
    499    1471    1458 1
    500    1471    1473 am
    501    1472    1471 2
    502    1448    1446 1
    503    1450    1448 1
    504    1454    1448 1
    505    1454    1456 am
    506    1455    1454 2
    507    1429    1427 1
    508    1431    1429 1
    509    1434    1431 1
    510    1436    1434 1
    511    1440    1434 1
    512    1444    1429 1
    513    1444    1446 am
    514    1445    1444 2
    515    1414    1413 1
    516    1417    1414 1
    517    1420    1417 1
    518    1423    1413 1
    519    1423    1420 1
    520    1425    1423 1
    521    1425    1427 am
    522    1426    1425 2
    523    1393    1391 1
    524    1395    1393 1
    525    1398    1395 1
    526    1401    1398 1
    527    1404    1401 1
    528    1407    1404 1
    529    1411    1393 1
    530    1411    1413 am
    531    1412    1411 2
    532    1374    1372 1
    533    1376    1374 1
    534    1379    1376 1
    535    1381    1379 1
    536    1385    1379 1
    537    1389    1374 1
    538    1389    1391 am
    539    1390    1389 2
    540    1359    1357 1
    541    1361    1359 1
    542    1364    1361 1
    543    1367    1364 1
    544    1368    1367 ar
    545    1369    1367 ar
    546    1370    1359 1
    547    1370    1372 am
    548    1371    1370 2
    549    1349    1347 1
    550    1351    1349 1
    551    1355    1349 1
    552    1355    1357 am
    553    1356    1355 2
    554    1334    1332 1
    555    1336    1334 1
    556    1339    1336 1
    557    1342    1339 1
    558    1343    1342 ar
    559    1344    1342 ar
    560    1345    1334 1
    561    1345    1347 am
    562    1346    1345 2
    563    1317    1315 1
    564    1319    1317 1
    565    1322    1319 1
    566    1323    1322 1
    567    1324    1323 2
    568    1326    1324 1
    569    1328    1322 2
    570    1328    1326 1
    571    1330    1317 1
    572    1330    1332 am
    573    1331    1330 2
    574    1300    1298 1
    575    1302    1300 1
    576    1305    1302 1
    577    1306    1305 1
    578    1307    1306 2
    579    1309    1307 1
    580    1311    1305 2
    581    1311    1309 1
    582    1313    1300 1
    583    1313    1315 am
    584    1314    1313 2
    585    1293    1291 1
    586    1296    1293 1
    587    1296    1298 am
    588    1297    1296 2
    589    1271    1269 1
    590    1273    1271 1
    591    1276    1273 1
    592    1279    1276 1
    593    1282    1279 1
    594    1285    1282 1
    595    1289    1271 1
    596    1289    1291 am
    597    1290    1289 2
    598    1249    1247 1
    599    1251    1249 1
    600    1254    1251 1
    601    1257    1254 1
    602    1260    1257 1
    603    1263    1260 1
    604    1267    1249 1
    605    1267    1269 am
    606    1268    1267 2
    607    1227    1225 1
    608    1229    1227 1
    609    1232    1229 1
    610    1235    1232 1
    611    1238    1235 1
    612    1241    1238 1
    613    1245    1227 1
    614    1245    1247 am
    615    1246    1245 2
    616    1208    1206 1
    617    1210    1208 1
    618    1213    1210 1
    619    1215    1213 1
    620    1219    1213 1
    621    1223    1208 1
    622    1223    1225 am
    623    1224    1223 2
    624    1189    1187 1
    625    1191    1189 1
    626    1193    1191 1
    627    1197    1191 1
    628    1200    1197 1
    629    1204    1189 1
    630    1204    1206 am
    631    1205    1204 2
    632    1179    1177 1
    633    1181    1179 1
    634    1185    1179 1
    635    1185    1187 am
    636    1186    1185 2
    637    1172    1170 1
    638    1175    1172 1
    639    1175    1177 am
    640    1176    1175 2
    641    1153    1151 1
    642    1155    1153 1
    643    1158    1155 1
    644    1160    1158 1
    645    1164    1158 1
    646    1168    1153 1
    647    1168    1170 am
    648    1169    1168 2
    649    1143    1141 1
    650    1145    1143 1
    651    1149    1143 1
    652    1149    1151 am
    653    1150    1149 2
    654    1129    1127 1
    655    1131    1129 1
    656    1133    1131 1
    657    1137    1131 1
    658    1139    1129 1
    659    1139    1141 am
    660    1140    1139 2
    661    1110    1108 1
    662    1112    1110 1
    663    1115    1112 1
    664    1117    1115 1
    665    1121    1115 1
    666    1125    1110 1
    667    1125    1127 am
    668    1126    1125 2
    669    1094    1092 1
    670    1096    1094 1
    671    1098    1096 1
    672    1102    1096 1
    673    1106    1094 1
    674    1106    1108 am
    675    1107    1106 2
    676    1080    1078 1
    677    1082    1080 1
    678    1084    1082 1
    679    1088    1082 1
    680    1090    1080 1
    681    1090    1092 am
    682    1091    1090 2
    683    1064    1062 1
    684    1066    1064 1
    685    1068    1066 1
    686    1072    1066 1
    687    1076    1064 1
    688    1076    1078 am
    689    1077    1076 2
    690    1057    1055 1
    691    1060    1057 1
    692    1060    1062 am
    693    1061    1060 2
    694    1040    1038 1
    695    1042    1040 1
    696    1045    1042 1
    697    1046    1045 1
    698    1047    1046 2
    699    1049    1047 1
    700    1051    1045 2
    701    1051    1049 1
    702    1053    1040 1
    703    1053    1055 am
    704    1054    1053 2
    705    1018    1016 1
    706    1020    1018 1
    707    1023    1020 1
    708    1026    1023 1
    709    1029    1026 1
    710    1032    1029 1
    711    1036    1018 1
    712    1036    1038 am
    713    1037    1036 2
    714     996     994 1
    715     998     996 1
    716    1001     998 1
    717    1004    1001 1
    718    1007    1004 1
    719    1010    1007 1
    720    1014     996 1
    721    1014    1016 am
    722    1015    1014 2
    723     977     975 1
    724     979     977 1
    725     982     979 1
    726     984     982 1
    727     988     982 1
    728     992     977 1
    729     992     994 am
    730     993     992 2
    731     965     963 1
    732     967     965 1
    733     970     967 1
    734     971     970 ar
    735     972     970 ar
    736     973     965 1
    737     973     975 am
    738     974     973 2
    739     950     948 1
    740     952     950 1
    741     955     952 1
    742     958     955 1
    743     959     958 ar
    744     960     958 ar
    745     961     950 1
    746     961     963 am
    747     962     961 2
    748     939     937 1
    749     941     939 1
    750     944     941 1
    751     946     939 1
    752     946     948 am
    753     947     946 2
    754     929     927 1
    755     931     929 1
    756     935     929 1
    757     935     937 am
    758     936     935 2
    759     907     905 1
    760     909     907 1
    761     912     909 1
    762     915     912 1
    763     918     915 1
    764     921     918 1
    765     925     907 1
    766     925     927 am
    767     926     925 2
    768     890     888 1
    769     892     890 1
    770     895     892 1
    771     898     895 1
    772     899     898 1
    773     903     890 1
    774     903     905 am
    775     904     903 2
    776     875     873 1
    777     877     875 1
    778     880     877 1
    779     883     880 1
    780     884     883 ar
    781     885     883 ar
    782     886     875 1
    783     886     888 am
    784     887     886 2
    785     865     863 1
    786     867     865 1
    787     871     865 1
    788     871     873 am
    789     872     871 2
    790     850     848 1
    791     852     850 1
    792     855     852 1
    793     858     855 1
    794     859     858 ar
    795     860     858 ar
    796     861     850 1
    797     861     863 am
    798     862     861 2
    799     836     834 1
    800     838     836 1
    801     840     838 1
    802     844     838 1
    803     846     836 1
    804     846     848 am
    805     847     846 2
    806     814     812 1
    807     816     814 1
    808     819     816 1
    809     822     819 1
    810     825     822 1
    811     828     825 1
    812     832     814 1
    813     832     834 am
    814     833     832 2
    815     795     793 1
    816     797     795 1
    817     800     797 1
    818     802     800 1
    819     806     800 1
    820     810     795 1
    821     810     812 am
    822     811     810 2
    823     778     776 1
    824     780     778 1
    825     783     780 1
    826     784     783 1
    827     785     784 2
    828     787     785 1
    829     789     783 2
    830     789     787 1
    831     791     778 1
    832     791     793 am
    833     792     791 2
    834     756     754 1
    835     758     756 1
    836     761     758 1
    837     764     761 1
    838     767     764 1
    839     770     767 1
    840     774     756 1
    841     774     776 am
    842     775     774 2
    843     736     734 1
    844     738     736 1
    845     741     738 1
    846     742     741 ar
    847     744     742 ar
    848     746     744 ar
    849     748     746 ar
    850     750     741 ar
    851     750     748 ar
    852     752     736 1
    853     752     754 am
    854     753     752 2
    855     712     710 1
    856     714     712 1
    857     717     714 1
    858     720     717 1
    859     723     720 1
    860     725     723 ar
    861     726     725 ar
    862     729     725 ar
    863     732     712 1
    864     732     734 am
    865     733     732 2
    866     700     698 1
    867     702     700 1
    868     705     702 1
    869     706     705 ar
    870     707     705 ar
    871     708     700 1
    872     708     710 am
    873     709     708 2
    874     680     678 1
    875     682     680 1
    876     685     682 1
    877     686     685 ar
    878     688     686 ar
    879     690     688 ar
    880     692     690 ar
    881     694     685 ar
    882     694     692 ar
    883     696     680 1
    884     696     698 am
    885     697     696 2
    886     658     656 1
    887     660     658 1
    888     663     660 1
    889     666     663 1
    890     669     666 1
    891     672     669 1
    892     676     658 1
    893     676     678 am
    894     677     676 2
    895     643     641 1
    896     645     643 1
    897     648     645 1
    898     651     648 1
    899     652     651 ar
    900     653     651 ar
    901     654     643 1
    902     654     656 am
    903     655     654 2
    904     624     622 1
    905     626     624 1
    906     629     626 1
    907     631     629 1
    908     635     629 1
    909     639     624 1
    910     639     641 am
    911     640     639 2
    912     610     608 1
    913     612     610 1
    914     614     612 1
    915     618     612 1
    916     620     610 1
    917     620     622 am
    918     621     620 2
    919     595     593 1
    920     597     595 1
    921     600     597 1
    922     603     600 1
    923     604     603 ar
    924     605     603 ar
    925     606     595 1
    926     606     608 am
    927     607     606 2
    928     580     579 1
    929     583     580 1
    930     586     583 1
    931     589     579 1
    932     589     586 1
    933     591     589 1
    934     591     593 am
    935     592     591 2
    936     564     562 1
    937     566     564 1
    938     569     566 1
    939     570     569 1
    940     571     570 2
    941     573     571 1
    942     575     569 2
    943     575     573 1
    944     577     564 1
    945     577     579 am
    946     578     577 2
    947     553     551 1
    948     555     553 1
    949     558     555 1
    950     560     553 1
    951     560     562 am
    952     561     560 2
    953     531     529 1
    954     533     531 1
    955     536     533 1
    956     539     536 1
    957     542     539 1
    958     545     542 1
    959     549     531 1
    960     549     551 am
    961     550     549 2
    962     511     509 1
    963     513     511 1
    964     516     513 1
    965     517     516 ar
    966     519     517 ar
    967     521     519 ar
    968     523     521 ar
    969     525     516 ar
    970     525     523 ar
    971     527     511 1
    972     527     529 am
    973     528     527 2
    974     492     490 1
    975     494     492 1
    976     497     494 1
    977     499     497 1
    978     503     497 1
    979     507     492 1
    980     507     509 am
    981     508     507 2
    982     468     466 1
    983     470     468 1
    984     473     470 1
    985     476     473 1
    986     479     476 1
    987     481     479 ar
    988     482     481 ar
    989     485     481 ar
    990     488     468 1
    991     488     490 am
    992     489     488 2
    993     449     447 1
    994     451     449 1
    995     453     451 1
    996     457     451 1
    997     460     457 1
    998     464     449 1
    999     464     466 am
   1000     465     464 2
   1001     430     428 1
   1002     432     430 1
   1003     435     432 1
   1004     437     435 1
   1005     441     435 1
   1006     445     430 1
   1007     445     447 am
   1008     446     445 2
   1009     411     409 1
   1010     413     411 1
   1011     415     413 1
   1012     419     413 1
   1013     422     419 1
   1014     426     411 1
   1015     426     428 am
   1016     427     426 2
   1017     399     397 1
   1018     401     399 1
   1019     404     401 1
   1020     405     404 ar
   1021     406     404 ar
   1022     407     399 1
   1023     407     409 am
   1024     408     407 2
   1025     382     380 1
   1026     384     382 1
   1027     387     384 1
   1028     390     387 1
   1029     391     390 2
   1030     392     390 am
   1031     395     382 1
   1032     395     397 am
   1033     396     395 2
   1034     375     373 1
   1035     378     375 1
   1036     378     380 am
   1037     379     378 2
   1038     358     356 1
   1039     360     358 1
   1040     363     360 1
   1041     364     363 1
   1042     365     364 2
   1043     367     365 1
   1044     369     363 2
   1045     369     367 1
   1046     371     358 1
   1047     371     373 am
   1048     372     371 2
   1049     351     349 1
   1050     354     351 1
   1051     354     356 am
   1052     355     354 2
   1053     341     339 1
   1054     343     341 1
   1055     347     341 1
   1056     347     349 am
   1057     348     347 2
   1058     325     323 1
   1059     327     325 1
   1060     329     327 1
   1061     333     327 1
   1062     337     325 1
   1063     337     339 am
   1064     338     337 2
   1065     313     311 1
   1066     315     313 1
   1067     318     315 1
   1068     319     318 ar
   1069     320     318 ar
   1070     321     313 1
   1071     321     323 am
   1072     322     321 2
   1073     303     301 1
   1074     305     303 1
   1075     309     303 1
   1076     309     311 am
   1077     310     309 2
   1078     288     286 1
   1079     290     288 1
   1080     293     290 1
   1081     296     293 1
   1082     297     296 ar
   1083     298     296 ar
   1084     299     288 1
   1085     299     301 am
   1086     300     299 2
   1087     272     270 1
   1088     274     272 1
   1089     276     274 1
   1090     280     274 1
   1091     284     272 1
   1092     284     286 am
   1093     285     284 2
   1094     250     248 1
   1095     252     250 1
   1096     255     252 1
   1097     258     255 1
   1098     261     258 1
   1099     264     261 1
   1100     268     250 1
   1101     268     270 am
   1102     269     268 2
   1103     240     238 1
   1104     242     240 1
   1105     246     240 1
   1106     246     248 am
   1107     247     246 2
   1108     216     214 1
   1109     218     216 1
   1110     221     218 1
   1111     222     221 2
   1112     224     222 1
   1113     226     224 1
   1114     227     226 ar
   1115     229     227 ar
   1116     231     229 ar
   1117     233     231 ar
   1118     235     221 1
   1119     235     226 ar
   1120     235     233 ar
   1121     236     216 1
   1122     236     238 am
   1123     237     236 2
   1124     200     198 1
   1125     202     200 1
   1126     204     202 1
   1127     208     202 1
   1128     212     200 1
   1129     212     214 am
   1130     213     212 2
   1131     183     181 1
   1132     185     183 1
   1133     188     185 1
   1134     189     188 1
   1135     190     189 2
   1136     192     190 1
   1137     194     188 2
   1138     194     192 1
   1139     196     183 1
   1140     196     198 am
   1141     197     196 2
   1142     164     162 1
   1143     166     164 1
   1144     169     166 1
   1145     171     169 1
   1146     175     169 1
   1147     179     164 1
   1148     179     181 am
   1149     180     179 2
   1150     148     146 1
   1151     150     148 1
   1152     152     150 1
   1153     156     150 1
   1154     160     148 1
   1155     160     162 am
   1156     161     160 2
   1157     129     127 1
   1158     131     129 1
   1159     134     131 1
   1160     136     134 1
   1161     140     134 1
   1162     144     129 1
   1163     144     146 am
   1164     145     144 2
   1165     112     110 1
   1166     114     112 1
   1167     117     114 1
   1168     120     117 1
   1169     121     120 2
   1170     122     120 am
   1171     125     112 1
   1172     125     127 am
   1173     126     125 2
   1174      88      86 1
   1175      90      88 1
   1176      93      90 1
   1177      94      93 2
   1178      96      94 1
   1179      98      96 1
   1180      99      98 ar
   1181     101      99 ar
   1182     103     101 ar
   1183     105     103 ar
   1184     107      93 1
   1185     107      98 ar
   1186     107     105 ar
   1187     108      88 1
   1188     108     110 am
   1189     109     108 2
   1190      73      71 1
   1191      75      73 1
   1192      78      75 1
   1193      81      78 1
   1194      82      81 ar
   1195      83      81 ar
   1196      84      73 1
   1197      84      86 am
   1198      85      84 2
   1199      66      64 1
   1200      69      66 1
   1201      69      71 am
   1202      70      69 2
   1203      51      49 1
   1204      53      51 1
   1205      56      53 1
   1206      59      56 1
   1207      60      59 ar
   1208      61      59 ar
   1209      62      51 1
   1210      62      64 am
   1211      63      62 2
   1212      40      38 1
   1213      42      40 1
   1214      45      42 1
   1215      47      40 1
   1216      47      49 am
   1217      48      47 2
   1218      21      19 1
   1219      23      21 1
   1220      26      23 1
   1221      28      26 1
   1222      32      26 1
   1223      36      21 1
   1224      36      38 am
   1225      37      36 2
   1226       5       1 1
   1227       7       5 1
   1228       9       7 1
   1229      13       7 1
   1230      17       5 1
   1231      17      19 am
   1232      18      17 2
   1233    2506    2507 2
   1234    2506    2508 2
   1235    2503    2506 1
   1236    2500    2503 1
   1237    2497    2498 1
   1238    2496    2497 1
   1239    2496    2500 1
   1240    2491    2492 1
   1241    2491    2496 1
   1242    2490    2497 1
   1243    2489    2490 1
   1244    2489    2491 1
   1245    2487    2489 1
   1246    2486    2487 1
   1247    2481    2483 2
   1248    2480    2481 2
   1249    2480    2486 1
   1250    2475    2476 1
   1251    2475    2480 1
   1252    2474    2486 1
   1253    2473    2474 1
   1254    2473    2475 1
   1255    2471    2473 1
   1256    2470    2471 1
   1257    2465    2467 2
   1258    2464    2465 2
   1259    2464    2470 1
   1260    2459    2460 1
   1261    2459    2464 1
   1262    2458    2470 1
   1263    2457    2458 1
   1264    2457    2459 1
   1265    2455    2457 1
   1266    2454    2455 1
   1267    2449    2450 1
   1268    2449    2454 1
   1269    2446    2447 2
   1270    2446    2448 2
   1271    2443    2446 1
   1272    2440    2443 1
   1273    2439    2440 1
   1274    2439    2449 1
   1275    2438    2439 1
   1276    2438    2498 1
   1277    2437    2438 1
   1278    2437    2454 1
   1279    2436    2437 1
   1280    2436    2458 1
   1281    2436    2474 1
   1282    2436    2490 1
   1283    2415    2414 1
   1284    2417    2416 1
   1285    2419    2418 1
   1286    2420    2418 1
   1287    2423    2422 1
   1288    2425    2424 1
   1289    2428    2427 1
   1290    2430    2429 1
   1291    2432    2431 1
   1292    2408    2407 1
   1293    2410    2409 1
   1294    2411    2409 1
   1295    2389    2388 1
   1296    2391    2390 1
   1297    2393    2392 1
   1298    2394    2392 1
   1299    2396    2395 1
   1300    2398    2397 1
   1301    2399    2397 1
   1302    2400    2397 1
   1303    2402    2401 1
   1304    2403    2401 1
   1305    2404    2401 1
   1306    2374    2373 1
   1307    2376    2375 1
   1308    2378    2377 1
   1309    2379    2377 1
   1310    2381    2380 1
   1311    2382    2380 1
   1312    2352    2351 1
   1313    2354    2353 1
   1314    2356    2355 1
   1315    2357    2355 1
   1316    2359    2358 1
   1317    2360    2358 1
   1318    2362    2361 1
   1319    2363    2361 1
   1320    2365    2364 1
   1321    2366    2364 1
   1322    2368    2367 1
   1323    2369    2367 1
   1324    2370    2367 1
   1325    2331    2330 1
   1326    2333    2332 1
   1327    2335    2334 1
   1328    2336    2334 1
   1329    2339    2338 1
   1330    2341    2340 1
   1331    2344    2343 1
   1332    2346    2345 1
   1333    2348    2347 1
   1334    2309    2308 1
   1335    2311    2310 1
   1336    2313    2312 1
   1337    2314    2312 1
   1338    2316    2315 1
   1339    2317    2315 1
   1340    2319    2318 1
   1341    2320    2318 1
   1342    2322    2321 1
   1343    2323    2321 1
   1344    2325    2324 1
   1345    2326    2324 1
   1346    2327    2324 1
   1347    2299    2298 1
   1348    2301    2300 1
   1349    2303    2302 1
   1350    2304    2302 1
   1351    2305    2302 1
   1352    2289    2288 1
   1353    2291    2290 1
   1354    2293    2292 1
   1355    2294    2292 1
   1356    2295    2292 1
   1357    2270    2269 1
   1358    2272    2271 1
   1359    2274    2273 1
   1360    2276    2275 1
   1361    2277    2275 1
   1362    2278    2275 1
   1363    2280    2279 1
   1364    2281    2279 1
   1365    2283    2282 1
   1366    2284    2282 1
   1367    2285    2282 1
   1368    2258    2257 1
   1369    2260    2259 1
   1370    2262    2261 1
   1371    2263    2261 1
   1372    2236    2235 1
   1373    2238    2237 1
   1374    2240    2239 1
   1375    2241    2239 1
   1376    2243    2242 1
   1377    2244    2242 1
   1378    2246    2245 1
   1379    2247    2245 1
   1380    2249    2248 1
   1381    2250    2248 1
   1382    2252    2251 1
   1383    2253    2251 1
   1384    2254    2251 1
   1385    2212    2211 1
   1386    2214    2213 1
   1387    2216    2215 1
   1388    2217    2215 1
   1389    2219    2218 1
   1390    2220    2218 1
   1391    2222    2221 1
   1392    2223    2221 1
   1393    2225    2224 1
   1394    2228    2227 1
   1395    2229    2227 1
   1396    2231    2230 1
   1397    2232    2230 1
   1398    2192    2191 1
   1399    2194    2193 1
   1400    2196    2195 1
   1401    2197    2195 1
   1402    2200    2199 1
   1403    2202    2201 1
   1404    2204    2203 1
   1405    2206    2205 1
   1406    2208    2207 1
   1407    2173    2172 1
   1408    2175    2174 1
   1409    2177    2176 1
   1410    2178    2176 1
   1411    2180    2179 1
   1412    2182    2181 1
   1413    2183    2181 1
   1414    2184    2181 1
   1415    2186    2185 1
   1416    2187    2185 1
   1417    2188    2185 1
   1418    2158    2157 1
   1419    2160    2159 1
   1420    2162    2161 1
   1421    2163    2161 1
   1422    2165    2164 1
   1423    2166    2164 1
   1424    2139    2138 1
   1425    2141    2140 1
   1426    2143    2142 1
   1427    2144    2142 1
   1428    2146    2145 1
   1429    2148    2147 1
   1430    2149    2147 1
   1431    2150    2147 1
   1432    2152    2151 1
   1433    2153    2151 1
   1434    2154    2151 1
   1435    2129    2128 1
   1436    2131    2130 1
   1437    2133    2132 1
   1438    2134    2132 1
   1439    2135    2132 1
   1440    2107    2106 1
   1441    2109    2108 1
   1442    2111    2110 1
   1443    2112    2110 1
   1444    2114    2113 1
   1445    2115    2113 1
   1446    2117    2116 1
   1447    2118    2116 1
   1448    2120    2119 1
   1449    2121    2119 1
   1450    2123    2122 1
   1451    2124    2122 1
   1452    2125    2122 1
   1453    2093    2092 1
   1454    2095    2094 1
   1455    2097    2096 1
   1456    2098    2096 1
   1457    2102    2101 1
   1458    2103    2101 1
   1459    2076    2075 1
   1460    2078    2077 1
   1461    2080    2079 1
   1462    2081    2079 1
   1463    2083    2082 1
   1464    2084    2082 1
   1465    2087    2086 1
   1466    2088    2086 1
   1467    2089    2086 1
   1468    2066    2065 1
   1469    2068    2067 1
   1470    2070    2069 1
   1471    2071    2069 1
   1472    2072    2069 1
   1473    2059    2058 1
   1474    2061    2060 1
   1475    2062    2060 1
   1476    2042    2041 1
   1477    2044    2043 1
   1478    2046    2045 1
   1479    2047    2045 1
   1480    2049    2048 1
   1481    2050    2048 1
   1482    2054    2053 1
   1483    2055    2053 1
   1484    2032    2031 1
   1485    2034    2033 1
   1486    2036    2035 1
   1487    2037    2035 1
   1488    2038    2035 1
   1489    2020    2019 1
   1490    2022    2021 1
   1491    2024    2023 1
   1492    2025    2023 1
   1493    2010    2009 1
   1494    2012    2011 1
   1495    2014    2013 1
   1496    2015    2013 1
   1497    2016    2013 1
   1498    2003    2002 1
   1499    2005    2004 1
   1500    2006    2004 1
   1501    1983    1982 1
   1502    1985    1984 1
   1503    1987    1986 1
   1504    1988    1986 1
   1505    1991    1990 1
   1506    1993    1992 1
   1507    1995    1994 1
   1508    1997    1996 1
   1509    1999    1998 1
   1510    1971    1970 1
   1511    1973    1972 1
   1512    1975    1974 1
   1513    1976    1974 1
   1514    1964    1963 1
   1515    1966    1965 1
   1516    1967    1965 1
   1517    1951    1950 1
   1518    1952    1950 1
   1519    1954    1953 1
   1520    1955    1953 1
   1521    1957    1956 1
   1522    1958    1956 1
   1523    1960    1959 1
   1524    1933    1932 1
   1525    1935    1934 1
   1526    1937    1936 1
   1527    1938    1936 1
   1528    1942    1941 1
   1529    1944    1943 1
   1530    1946    1945 1
   1531    1909    1908 1
   1532    1911    1910 1
   1533    1913    1912 1
   1534    1914    1912 1
   1535    1916    1915 1
   1536    1917    1915 1
   1537    1919    1918 1
   1538    1920    1918 1
   1539    1922    1921 1
   1540    1925    1924 1
   1541    1926    1924 1
   1542    1928    1927 1
   1543    1929    1927 1
   1544    1898    1897 1
   1545    1900    1899 1
   1546    1902    1901 1
   1547    1903    1901 1
   1548    1905    1904 1
   1549    1881    1880 1
   1550    1883    1882 1
   1551    1885    1884 1
   1552    1886    1884 1
   1553    1890    1889 1
   1554    1892    1891 1
   1555    1894    1893 1
   1556    1862    1861 1
   1557    1864    1863 1
   1558    1866    1865 1
   1559    1867    1865 1
   1560    1869    1868 1
   1561    1871    1870 1
   1562    1872    1870 1
   1563    1873    1870 1
   1564    1875    1874 1
   1565    1876    1874 1
   1566    1877    1874 1
   1567    1846    1845 1
   1568    1848    1847 1
   1569    1850    1849 1
   1570    1852    1851 1
   1571    1853    1851 1
   1572    1854    1851 1
   1573    1856    1855 1
   1574    1857    1855 1
   1575    1858    1855 1
   1576    1829    1828 1
   1577    1831    1830 1
   1578    1833    1832 1
   1579    1834    1832 1
   1580    1838    1837 1
   1581    1840    1839 1
   1582    1842    1841 1
   1583    1810    1809 1
   1584    1812    1811 1
   1585    1814    1813 1
   1586    1816    1815 1
   1587    1817    1815 1
   1588    1818    1815 1
   1589    1820    1819 1
   1590    1821    1819 1
   1591    1823    1822 1
   1592    1824    1822 1
   1593    1825    1822 1
   1594    1791    1790 1
   1595    1793    1792 1
   1596    1795    1794 1
   1597    1797    1796 1
   1598    1798    1796 1
   1599    1799    1796 1
   1600    1801    1800 1
   1601    1802    1800 1
   1602    1804    1803 1
   1603    1805    1803 1
   1604    1806    1803 1
   1605    1781    1780 1
   1606    1783    1782 1
   1607    1785    1784 1
   1608    1786    1784 1
   1609    1787    1784 1
   1610    1766    1765 1
   1611    1768    1767 1
   1612    1770    1769 1
   1613    1771    1769 1
   1614    1773    1772 1
   1615    1774    1772 1
   1616    1755    1754 1
   1617    1757    1756 1
   1618    1759    1758 1
   1619    1760    1758 1
   1620    1762    1761 1
   1621    1736    1735 1
   1622    1738    1737 1
   1623    1740    1739 1
   1624    1742    1741 1
   1625    1743    1741 1
   1626    1744    1741 1
   1627    1746    1745 1
   1628    1747    1745 1
   1629    1749    1748 1
   1630    1750    1748 1
   1631    1751    1748 1
   1632    1716    1715 1
   1633    1718    1717 1
   1634    1720    1719 1
   1635    1721    1719 1
   1636    1724    1723 1
   1637    1726    1725 1
   1638    1728    1727 1
   1639    1730    1729 1
   1640    1732    1731 1
   1641    1701    1700 1
   1642    1703    1702 1
   1643    1705    1704 1
   1644    1706    1704 1
   1645    1708    1707 1
   1646    1709    1707 1
   1647    1682    1681 1
   1648    1684    1683 1
   1649    1686    1685 1
   1650    1687    1685 1
   1651    1689    1688 1
   1652    1691    1690 1
   1653    1692    1690 1
   1654    1693    1690 1
   1655    1695    1694 1
   1656    1696    1694 1
   1657    1697    1694 1
   1658    1661    1660 1
   1659    1663    1662 1
   1660    1665    1664 1
   1661    1666    1664 1
   1662    1669    1668 1
   1663    1671    1670 1
   1664    1674    1673 1
   1665    1676    1675 1
   1666    1678    1677 1
   1667    1639    1638 1
   1668    1641    1640 1
   1669    1643    1642 1
   1670    1644    1642 1
   1671    1646    1645 1
   1672    1647    1645 1
   1673    1649    1648 1
   1674    1650    1648 1
   1675    1652    1651 1
   1676    1653    1651 1
   1677    1655    1654 1
   1678    1656    1654 1
   1679    1657    1654 1
   1680    1620    1619 1
   1681    1622    1621 1
   1682    1624    1623 1
   1683    1626    1625 1
   1684    1627    1625 1
   1685    1628    1625 1
   1686    1630    1629 1
   1687    1631    1629 1
   1688    1633    1632 1
   1689    1634    1632 1
   1690    1635    1632 1
   1691    1607    1606 1
   1692    1608    1606 1
   1693    1610    1609 1
   1694    1611    1609 1
   1695    1613    1612 1
   1696    1614    1612 1
   1697    1616    1615 1
   1698    1587    1586 1
   1699    1589    1588 1
   1700    1591    1590 1
   1701    1593    1592 1
   1702    1594    1592 1
   1703    1595    1592 1
   1704    1597    1596 1
   1705    1598    1596 1
   1706    1600    1599 1
   1707    1601    1599 1
   1708    1602    1599 1
   1709    1565    1564 1
   1710    1567    1566 1
   1711    1569    1568 1
   1712    1570    1568 1
   1713    1572    1571 1
   1714    1573    1571 1
   1715    1575    1574 1
   1716    1576    1574 1
   1717    1578    1577 1
   1718    1579    1577 1
   1719    1581    1580 1
   1720    1582    1580 1
   1721    1583    1580 1
   1722    1548    1547 1
   1723    1550    1549 1
   1724    1552    1551 1
   1725    1553    1551 1
   1726    1557    1556 1
   1727    1559    1558 1
   1728    1561    1560 1
   1729    1526    1525 1
   1730    1528    1527 1
   1731    1530    1529 1
   1732    1531    1529 1
   1733    1533    1532 1
   1734    1534    1532 1
   1735    1536    1535 1
   1736    1537    1535 1
   1737    1539    1538 1
   1738    1540    1538 1
   1739    1542    1541 1
   1740    1543    1541 1
   1741    1544    1541 1
   1742    1512    1511 1
   1743    1514    1513 1
   1744    1516    1515 1
   1745    1518    1517 1
   1746    1519    1517 1
   1747    1520    1517 1
   1748    1522    1521 1
   1749    1502    1501 1
   1750    1504    1503 1
   1751    1506    1505 1
   1752    1507    1505 1
   1753    1508    1505 1
   1754    1485    1484 1
   1755    1487    1486 1
   1756    1489    1488 1
   1757    1490    1488 1
   1758    1494    1493 1
   1759    1496    1495 1
   1760    1498    1497 1
   1761    1474    1473 1
   1762    1476    1475 1
   1763    1478    1477 1
   1764    1479    1477 1
   1765    1481    1480 1
   1766    1457    1456 1
   1767    1459    1458 1
   1768    1461    1460 1
   1769    1462    1460 1
   1770    1464    1463 1
   1771    1465    1463 1
   1772    1469    1468 1
   1773    1470    1468 1
   1774    1447    1446 1
   1775    1449    1448 1
   1776    1451    1450 1
   1777    1452    1450 1
   1778    1453    1450 1
   1779    1428    1427 1
   1780    1430    1429 1
   1781    1432    1431 1
   1782    1433    1431 1
   1783    1435    1434 1
   1784    1437    1436 1
   1785    1438    1436 1
   1786    1439    1436 1
   1787    1441    1440 1
   1788    1442    1440 1
   1789    1443    1440 1
   1790    1415    1414 1
   1791    1416    1414 1
   1792    1418    1417 1
   1793    1419    1417 1
   1794    1421    1420 1
   1795    1422    1420 1
   1796    1424    1423 1
   1797    1392    1391 1
   1798    1394    1393 1
   1799    1396    1395 1
   1800    1397    1395 1
   1801    1399    1398 1
   1802    1400    1398 1
   1803    1402    1401 1
   1804    1403    1401 1
   1805    1405    1404 1
   1806    1406    1404 1
   1807    1408    1407 1
   1808    1409    1407 1
   1809    1410    1407 1
   1810    1373    1372 1
   1811    1375    1374 1
   1812    1377    1376 1
   1813    1378    1376 1
   1814    1380    1379 1
   1815    1382    1381 1
   1816    1383    1381 1
   1817    1384    1381 1
   1818    1386    1385 1
   1819    1387    1385 1
   1820    1388    1385 1
   1821    1358    1357 1
   1822    1360    1359 1
   1823    1362    1361 1
   1824    1363    1361 1
   1825    1365    1364 1
   1826    1366    1364 1
   1827    1348    1347 1
   1828    1350    1349 1
   1829    1352    1351 1
   1830    1353    1351 1
   1831    1354    1351 1
   1832    1333    1332 1
   1833    1335    1334 1
   1834    1337    1336 1
   1835    1338    1336 1
   1836    1340    1339 1
   1837    1341    1339 1
   1838    1316    1315 1
   1839    1318    1317 1
   1840    1320    1319 1
   1841    1321    1319 1
   1842    1325    1324 1
   1843    1327    1326 1
   1844    1329    1328 1
   1845    1299    1298 1
   1846    1301    1300 1
   1847    1303    1302 1
   1848    1304    1302 1
   1849    1308    1307 1
   1850    1310    1309 1
   1851    1312    1311 1
   1852    1292    1291 1
   1853    1294    1293 1
   1854    1295    1293 1
   1855    1270    1269 1
   1856    1272    1271 1
   1857    1274    1273 1
   1858    1275    1273 1
   1859    1277    1276 1
   1860    1278    1276 1
   1861    1280    1279 1
   1862    1281    1279 1
   1863    1283    1282 1
   1864    1284    1282 1
   1865    1286    1285 1
   1866    1287    1285 1
   1867    1288    1285 1
   1868    1248    1247 1
   1869    1250    1249 1
   1870    1252    1251 1
   1871    1253    1251 1
   1872    1255    1254 1
   1873    1256    1254 1
   1874    1258    1257 1
   1875    1259    1257 1
   1876    1261    1260 1
   1877    1262    1260 1
   1878    1264    1263 1
   1879    1265    1263 1
   1880    1266    1263 1
   1881    1226    1225 1
   1882    1228    1227 1
   1883    1230    1229 1
   1884    1231    1229 1
   1885    1233    1232 1
   1886    1234    1232 1
   1887    1236    1235 1
   1888    1237    1235 1
   1889    1239    1238 1
   1890    1240    1238 1
   1891    1242    1241 1
   1892    1243    1241 1
   1893    1244    1241 1
   1894    1207    1206 1
   1895    1209    1208 1
   1896    1211    1210 1
   1897    1212    1210 1
   1898    1214    1213 1
   1899    1216    1215 1
   1900    1217    1215 1
   1901    1218    1215 1
   1902    1220    1219 1
   1903    1221    1219 1
   1904    1222    1219 1
   1905    1188    1187 1
   1906    1190    1189 1
   1907    1192    1191 1
   1908    1194    1193 1
   1909    1195    1193 1
   1910    1196    1193 1
   1911    1198    1197 1
   1912    1199    1197 1
   1913    1201    1200 1
   1914    1202    1200 1
   1915    1203    1200 1
   1916    1178    1177 1
   1917    1180    1179 1
   1918    1182    1181 1
   1919    1183    1181 1
   1920    1184    1181 1
   1921    1171    1170 1
   1922    1173    1172 1
   1923    1174    1172 1
   1924    1152    1151 1
   1925    1154    1153 1
   1926    1156    1155 1
   1927    1157    1155 1
   1928    1159    1158 1
   1929    1161    1160 1
   1930    1162    1160 1
   1931    1163    1160 1
   1932    1165    1164 1
   1933    1166    1164 1
   1934    1167    1164 1
   1935    1142    1141 1
   1936    1144    1143 1
   1937    1146    1145 1
   1938    1147    1145 1
   1939    1148    1145 1
   1940    1128    1127 1
   1941    1130    1129 1
   1942    1132    1131 1
   1943    1134    1133 1
   1944    1135    1133 1
   1945    1136    1133 1
   1946    1138    1137 1
   1947    1109    1108 1
   1948    1111    1110 1
   1949    1113    1112 1
   1950    1114    1112 1
   1951    1116    1115 1
   1952    1118    1117 1
   1953    1119    1117 1
   1954    1120    1117 1
   1955    1122    1121 1
   1956    1123    1121 1
   1957    1124    1121 1
   1958    1093    1092 1
   1959    1095    1094 1
   1960    1097    1096 1
   1961    1099    1098 1
   1962    1100    1098 1
   1963    1101    1098 1
   1964    1103    1102 1
   1965    1104    1102 1
   1966    1105    1102 1
   1967    1079    1078 1
   1968    1081    1080 1
   1969    1083    1082 1
   1970    1085    1084 1
   1971    1086    1084 1
   1972    1087    1084 1
   1973    1089    1088 1
   1974    1063    1062 1
   1975    1065    1064 1
   1976    1067    1066 1
   1977    1069    1068 1
   1978    1070    1068 1
   1979    1071    1068 1
   1980    1073    1072 1
   1981    1074    1072 1
   1982    1075    1072 1
   1983    1056    1055 1
   1984    1058    1057 1
   1985    1059    1057 1
   1986    1039    1038 1
   1987    1041    1040 1
   1988    1043    1042 1
   1989    1044    1042 1
   1990    1048    1047 1
   1991    1050    1049 1
   1992    1052    1051 1
   1993    1017    1016 1
   1994    1019    1018 1
   1995    1021    1020 1
   1996    1022    1020 1
   1997    1024    1023 1
   1998    1025    1023 1
   1999    1027    1026 1
   2000    1028    1026 1
   2001    1030    1029 1
   2002    1031    1029 1
   2003    1033    1032 1
   2004    1034    1032 1
   2005    1035    1032 1
   2006     995     994 1
   2007     997     996 1
   2008     999     998 1
   2009    1000     998 1
   2010    1002    1001 1
   2011    1003    1001 1
   2012    1005    1004 1
   2013    1006    1004 1
   2014    1008    1007 1
   2015    1009    1007 1
   2016    1011    1010 1
   2017    1012    1010 1
   2018    1013    1010 1
   2019     976     975 1
   2020     978     977 1
   2021     980     979 1
   2022     981     979 1
   2023     983     982 1
   2024     985     984 1
   2025     986     984 1
   2026     987     984 1
   2027     989     988 1
   2028     990     988 1
   2029     991     988 1
   2030     964     963 1
   2031     966     965 1
   2032     968     967 1
   2033     969     967 1
   2034     949     948 1
   2035     951     950 1
   2036     953     952 1
   2037     954     952 1
   2038     956     955 1
   2039     957     955 1
   2040     938     937 1
   2041     940     939 1
   2042     942     941 1
   2043     943     941 1
   2044     945     944 1
   2045     928     927 1
   2046     930     929 1
   2047     932     931 1
   2048     933     931 1
   2049     934     931 1
   2050     906     905 1
   2051     908     907 1
   2052     910     909 1
   2053     911     909 1
   2054     913     912 1
   2055     914     912 1
   2056     916     915 1
   2057     917     915 1
   2058     919     918 1
   2059     920     918 1
   2060     922     921 1
   2061     923     921 1
   2062     924     921 1
   2063     889     888 1
   2064     891     890 1
   2065     893     892 1
   2066     894     892 1
   2067     896     895 1
   2068     897     895 1
   2069     900     899 1
   2070     901     899 1
   2071     902     899 1
   2072     874     873 1
   2073     876     875 1
   2074     878     877 1
   2075     879     877 1
   2076     881     880 1
   2077     882     880 1
   2078     864     863 1
   2079     866     865 1
   2080     868     867 1
   2081     869     867 1
   2082     870     867 1
   2083     849     848 1
   2084     851     850 1
   2085     853     852 1
   2086     854     852 1
   2087     856     855 1
   2088     857     855 1
   2089     835     834 1
   2090     837     836 1
   2091     839     838 1
   2092     841     840 1
   2093     842     840 1
   2094     843     840 1
   2095     845     844 1
   2096     813     812 1
   2097     815     814 1
   2098     817     816 1
   2099     818     816 1
   2100     820     819 1
   2101     821     819 1
   2102     823     822 1
   2103     824     822 1
   2104     826     825 1
   2105     827     825 1
   2106     829     828 1
   2107     830     828 1
   2108     831     828 1
   2109     794     793 1
   2110     796     795 1
   2111     798     797 1
   2112     799     797 1
   2113     801     800 1
   2114     803     802 1
   2115     804     802 1
   2116     805     802 1
   2117     807     806 1
   2118     808     806 1
   2119     809     806 1
   2120     777     776 1
   2121     779     778 1
   2122     781     780 1
   2123     782     780 1
   2124     786     785 1
   2125     788     787 1
   2126     790     789 1
   2127     755     754 1
   2128     757     756 1
   2129     759     758 1
   2130     760     758 1
   2131     762     761 1
   2132     763     761 1
   2133     765     764 1
   2134     766     764 1
   2135     768     767 1
   2136     769     767 1
   2137     771     770 1
   2138     772     770 1
   2139     773     770 1
   2140     735     734 1
   2141     737     736 1
   2142     739     738 1
   2143     740     738 1
   2144     743     742 1
   2145     745     744 1
   2146     747     746 1
   2147     749     748 1
   2148     751     750 1
   2149     711     710 1
   2150     713     712 1
   2151     715     714 1
   2152     716     714 1
   2153     718     717 1
   2154     719     717 1
   2155     721     720 1
   2156     722     720 1
   2157     724     723 1
   2158     727     726 1
   2159     728     726 1
   2160     730     729 1
   2161     731     729 1
   2162     699     698 1
   2163     701     700 1
   2164     703     702 1
   2165     704     702 1
   2166     679     678 1
   2167     681     680 1
   2168     683     682 1
   2169     684     682 1
   2170     687     686 1
   2171     689     688 1
   2172     691     690 1
   2173     693     692 1
   2174     695     694 1
   2175     657     656 1
   2176     659     658 1
   2177     661     660 1
   2178     662     660 1
   2179     664     663 1
   2180     665     663 1
   2181     667     666 1
   2182     668     666 1
   2183     670     669 1
   2184     671     669 1
   2185     673     672 1
   2186     674     672 1
   2187     675     672 1
   2188     642     641 1
   2189     644     643 1
   2190     646     645 1
   2191     647     645 1
   2192     649     648 1
   2193     650     648 1
   2194     623     622 1
   2195     625     624 1
   2196     627     626 1
   2197     628     626 1
   2198     630     629 1
   2199     632     631 1
   2200     633     631 1
   2201     634     631 1
   2202     636     635 1
   2203     637     635 1
   2204     638     635 1
   2205     609     608 1
   2206     611     610 1
   2207     613     612 1
   2208     615     614 1
   2209     616     614 1
   2210     617     614 1
   2211     619     618 1
   2212     594     593 1
   2213     596     595 1
   2214     598     597 1
   2215     599     597 1
   2216     601     600 1
   2217     602     600 1
   2218     581     580 1
   2219     582     580 1
   2220     584     583 1
   2221     585     583 1
   2222     587     586 1
   2223     588     586 1
   2224     590     589 1
   2225     563     562 1
   2226     565     564 1
   2227     567     566 1
   2228     568     566 1
   2229     572     571 1
   2230     574     573 1
   2231     576     575 1
   2232     552     551 1
   2233     554     553 1
   2234     556     555 1
   2235     557     555 1
   2236     559     558 1
   2237     530     529 1
   2238     532     531 1
   2239     534     533 1
   2240     535     533 1
   2241     537     536 1
   2242     538     536 1
   2243     540     539 1
   2244     541     539 1
   2245     543     542 1
   2246     544     542 1
   2247     546     545 1
   2248     547     545 1
   2249     548     545 1
   2250     510     509 1
   2251     512     511 1
   2252     514     513 1
   2253     515     513 1
   2254     518     517 1
   2255     520     519 1
   2256     522     521 1
   2257     524     523 1
   2258     526     525 1
   2259     491     490 1
   2260     493     492 1
   2261     495     494 1
   2262     496     494 1
   2263     498     497 1
   2264     500     499 1
   2265     501     499 1
   2266     502     499 1
   2267     504     503 1
   2268     505     503 1
   2269     506     503 1
   2270     467     466 1
   2271     469     468 1
   2272     471     470 1
   2273     472     470 1
   2274     474     473 1
   2275     475     473 1
   2276     477     476 1
   2277     478     476 1
   2278     480     479 1
   2279     483     482 1
   2280     484     482 1
   2281     486     485 1
   2282     487     485 1
   2283     448     447 1
   2284     450     449 1
   2285     452     451 1
   2286     454     453 1
   2287     455     453 1
   2288     456     453 1
   2289     458     457 1
   2290     459     457 1
   2291     461     460 1
   2292     462     460 1
   2293     463     460 1
   2294     429     428 1
   2295     431     430 1
   2296     433     432 1
   2297     434     432 1
   2298     436     435 1
   2299     438     437 1
   2300     439     437 1
   2301     440     437 1
   2302     442     441 1
   2303     443     441 1
   2304     444     441 1
   2305     410     409 1
   2306     412     411 1
   2307     414     413 1
   2308     416     415 1
   2309     417     415 1
   2310     418     415 1
   2311     420     419 1
   2312     421     419 1
   2313     423     422 1
   2314     424     422 1
   2315     425     422 1
   2316     398     397 1
   2317     400     399 1
   2318     402     401 1
   2319     403     401 1
   2320     381     380 1
   2321     383     382 1
   2322     385     384 1
   2323     386     384 1
   2324     388     387 1
   2325     389     387 1
   2326     393     392 1
   2327     394     392 1
   2328     374     373 1
   2329     376     375 1
   2330     377     375 1
   2331     357     356 1
   2332     359     358 1
   2333     361     360 1
   2334     362     360 1
   2335     366     365 1
   2336     368     367 1
   2337     370     369 1
   2338     350     349 1
   2339     352     351 1
   2340     353     351 1
   2341     340     339 1
   2342     342     341 1
   2343     344     343 1
   2344     345     343 1
   2345     346     343 1
   2346     324     323 1
   2347     326     325 1
   2348     328     327 1
   2349     330     329 1
   2350     331     329 1
   2351     332     329 1
   2352     334     333 1
   2353     335     333 1
   2354     336     333 1
   2355     312     311 1
   2356     314     313 1
   2357     316     315 1
   2358     317     315 1
   2359     302     301 1
   2360     304     303 1
   2361     306     305 1
   2362     307     305 1
   2363     308     305 1
   2364     287     286 1
   2365     289     288 1
   2366     291     290 1
   2367     292     290 1
   2368     294     293 1
   2369     295     293 1
   2370     271     270 1
   2371     273     272 1
   2372     275     274 1
   2373     277     276 1
   2374     278     276 1
   2375     279     276 1
   2376     281     280 1
   2377     282     280 1
   2378     283     280 1
   2379     249     248 1
   2380     251     250 1
   2381     253     252 1
   2382     254     252 1
   2383     256     255 1
   2384     257     255 1
   2385     259     258 1
   2386     260     258 1
   2387     262     261 1
   2388     263     261 1
   2389     265     264 1
   2390     266     264 1
   2391     267     264 1
   2392     239     238 1
   2393     241     240 1
   2394     243     242 1
   2395     244     242 1
   2396     245     242 1
   2397     215     214 1
   2398     217     216 1
   2399     219     218 1
   2400     220     218 1
   2401     223     222 1
   2402     225     224 1
   2403     228     227 1
   2404     230     229 1
   2405     232     231 1
   2406     234     233 1
   2407     199     198 1
   2408     201     200 1
   2409     203     202 1
   2410     205     204 1
   2411     206     204 1
   2412     207     204 1
   2413     209     208 1
   2414     210     208 1
   2415     211     208 1
   2416     182     181 1
   2417     184     183 1
   2418     186     185 1
   2419     187     185 1
   2420     191     190 1
   2421     193     192 1
   2422     195     194 1
   2423     163     162 1
   2424     165     164 1
   2425     167     166 1
   2426     168     166 1
   2427     170     169 1
   2428     172     171 1
   2429     173     171 1
   2430     174     171 1
   2431     176     175 1
   2432     177     175 1
   2433     178     175 1
   2434     147     146 1
   2435     149     148 1
   2436     151     150 1
   2437     153     152 1
   2438     154     152 1
   2439     155     152 1
   2440     157     156 1
   2441     158     156 1
   2442     159     156 1
   2443     128     127 1
   2444     130     129 1
   2445     132     131 1
   2446     133     131 1
   2447     135     134 1
   2448     137     136 1
   2449     138     136 1
   2450     139     136 1
   2451     141     140 1
   2452     142     140 1
   2453     143     140 1
   2454     111     110 1
   2455     113     112 1
   2456     115     114 1
   2457     116     114 1
   2458     118     117 1
   2459     119     117 1
   2460     123     122 1
   2461     124     122 1
   2462      87      86 1
   2463      89      88 1
   2464      91      90 1
   2465      92      90 1
   2466      95      94 1
   2467      97      96 1
   2468     100      99 1
   2469     102     101 1
   2470     104     103 1
   2471     106     105 1
   2472      72      71 1
   2473      74      73 1
   2474      76      75 1
   2475      77      75 1
   2476      79      78 1
   2477      80      78 1
   2478      65      64 1
   2479      67      66 1
   2480      68      66 1
   2481      50      49 1
   2482      52      51 1
   2483      54      53 1
   2484      55      53 1
   2485      57      56 1
   2486      58      56 1
   2487      39      38 1
   2488      41      40 1
   2489      43      42 1
   2490      44      42 1
   2491      46      45 1
   2492      20      19 1
   2493      22      21 1
   2494      24      23 1
   2495      25      23 1
   2496      27      26 1
   2497      29      28 1
   2498      30      28 1
   2499      31      28 1
   2500      33      32 1
   2501      34      32 1
   2502      35      32 1
   2503       2       1 1
   2504       3       1 1
   2505       4       1 1
   2506       6       5 1
   2507       8       7 1
   2508      10       9 1
   2509      11       9 1
   2510      12       9 1
   2511      14      13 1
   2512      15      13 1
   2513      16      13 1
   2514    2503    2504 1
   2515    2503    2505 1
   2516    2500    2501 1
   2517    2500    2502 1
   2518    2498    2499 1
   2519    2492    2493 1
   2520    2492    2494 1
   2521    2492    2495 1
   2522    2487    2488 1
   2523    2483    2484 1
   2524    2483    2485 1
   2525    2481    2482 1
   2526    2476    2477 1
   2527    2476    2478 1
   2528    2476    2479 1
   2529    2471    2472 1
   2530    2467    2468 1
   2531    2467    2469 1
   2532    2465    2466 1
   2533    2460    2461 1
   2534    2460    2462 1
   2535    2460    2463 1
   2536    2455    2456 1
   2537    2450    2451 1
   2538    2450    2452 1
   2539    2450    2453 1
   2540    2443    2444 1
   2541    2443    2445 1
   2542    2440    2441 1
   2543    2440    2442 1
@<TRIPOS>SUBSTRUCTURE
      1 VAL1           1 RESIDUE    4    A VAL
      2 LEU2          19 RESIDUE    4    A LEU
      3 SER3          38 RESIDUE    4    A SER
      4 GLU4          49 RESIDUE    4    A GLU
      5 GLY5          64 RESIDUE    4    A GLY
      6 GLU6          71 RESIDUE    4    A GLU
      7 TRP7          86 RESIDUE    4    A TRP
      8 GLN8         110 RESIDUE    4    A GLN
      9 LEU9         127 RESIDUE    4    A LEU
     10 VAL10        146 RESIDUE    4    A VAL
     11 LEU11        162 RESIDUE    4    A LEU
     12 HIE12        181 RESIDUE    4    A HIE
     13 VAL13        198 RESIDUE    4    A VAL
     14 TRP14        214 RESIDUE    4    A TRP
     15 ALA15        238 RESIDUE    4    A ALA
     16 LYS16        248 RESIDUE    4    A LYS
     17 VAL17        270 RESIDUE    4    A VAL
     18 GLU18        286 RESIDUE    4    A GLU
     19 ALA19        301 RESIDUE    4    A ALA
     20 ASP20        311 RESIDUE    4    A ASP
     21 VAL21        323 RESIDUE    4    A VAL
     22 ALA22        339 RESIDUE    4    A ALA
     23 GLY23        349 RESIDUE    4    A GLY
     24 HIE24        356 RESIDUE    4    A HIE
     25 GLY25        373 RESIDUE    4    A GLY
     26 GLN26        380 RESIDUE    4    A GLN
     27 ASP27        397 RESIDUE    4    A ASP
     28 ILE28        409 RESIDUE    4    A ILE
     29 LEU29        428 RESIDUE    4    A LEU
     30 ILE30        447 RESIDUE    4    A ILE
     31 ARG31        466 RESIDUE    4    A ARG
     32 LEU32        490 RESIDUE    4    A LEU
     33 PHE33        509 RESIDUE    4    A PHE
     34 LYS34        529 RESIDUE    4    A LYS
     35 SER35        551 RESIDUE    4    A SER
     36 HIE36        562 RESIDUE    4    A HIE
     37 PRO37        579 RESIDUE    4    A PRO
     38 GLU38        593 RESIDUE    4    A GLU
     39 THR39        608 RESIDUE    4    A THR
     40 LEU40        622 RESIDUE    4    A LEU
     41 GLU41        641 RESIDUE    4    A GLU
     42 LYS42        656 RESIDUE    4    A LYS
     43 PHE43        678 RESIDUE    4    A PHE
     44 ASP44        698 RESIDUE    4    A ASP
     45 ARG45        710 RESIDUE    4    A ARG
     46 PHE46        734 RESIDUE    4    A PHE
     47 LYS47        754 RESIDUE    4    A LYS
     48 HIE48        776 RESIDUE    4    A HIE
     49 LEU49        793 RESIDUE    4    A LEU
     50 LYS50        812 RESIDUE    4    A LYS
     51 THR51        834 RESIDUE    4    A THR
     52 GLU52        848 RESIDUE    4    A GLU
     53 ALA53        863 RESIDUE    4    A ALA
     54 GLU54        873 RESIDUE    4    A GLU
     55 MET55        888 RESIDUE    4    A MET
     56 LYS56        905 RESIDUE    4    A LYS
     57 ALA57        927 RESIDUE    4    A ALA
     58 SER58        937 RESIDUE    4    A SER
     59 GLU59        948 RESIDUE    4    A GLU
     60 ASP60        963 RESIDUE    4    A ASP
     61 LEU61        975 RESIDUE    4    A LEU
     62 LYS62        994 RESIDUE    4    A LYS
     63 LYS63       1016 RESIDUE    4    A LYS
     64 HIE64       1038 RESIDUE    4    A HIE
     65 GLY65       1055 RESIDUE    4    A GLY
     66 VAL66       1062 RESIDUE    4    A VAL
     67 THR67       1078 RESIDUE    4    A THR
     68 VAL68       1092 RESIDUE    4    A VAL
     69 LEU69       1108 RESIDUE    4    A LEU
     70 THR70       1127 RESIDUE    4    A THR
     71 ALA71       1141 RESIDUE    4    A ALA
     72 LEU72       1151 RESIDUE    4    A LEU
     73 GLY73       1170 RESIDUE    4    A GLY
     74 ALA74       1177 RESIDUE    4    A ALA
     75 ILE75       1187 RESIDUE    4    A ILE
     76 LEU76       1206 RESIDUE    4    A LEU
     77 LYS77       1225 RESIDUE    4    A LYS
     78 LYS78       1247 RESIDUE    4    A LYS
     79 LYS79       1269 RESIDUE    4    A LYS
     80 GLY80       1291 RESIDUE    4    A GLY
     81 HIE81       1298 RESIDUE    4    A HIE
     82 HIE82       1315 RESIDUE    4    A HIE
     83 GLU83       1332 RESIDUE    4    A GLU
     84 ALA84       1347 RESIDUE    4    A ALA
     85 GLU85       1357 RESIDUE    4    A GLU
     86 LEU86       1372 RESIDUE    4    A LEU
     87 LYS87       1391 RESIDUE    4    A LYS
     88 PRO88       1413 RESIDUE    4    A PRO
     89 LEU89       1427 RESIDUE    4    A LEU
     90 ALA90       1446 RESIDUE    4    A ALA
     91 GLN91       1456 RESIDUE    4    A GLN
     92 SER92       1473 RESIDUE    4    A SER
     93 HIE93       1484 RESIDUE    4    A HIE
     94 ALA94       1501 RESIDUE    4    A ALA
     95 THR95       1511 RESIDUE    4    A THR
     96 LYS96       1525 RESIDUE    4    A LYS
     97 HIE97       1547 RESIDUE    4    A HIE
     98 LYS98       1564 RESIDUE    4    A LYS
     99 ILE99       1586 RESIDUE    4    A ILE
    100 PRO100      1605 RESIDUE    4    A PRO
    101 ILE101      1619 RESIDUE    4    A ILE
    102 LYS102      1638 RESIDUE    4    A LYS
    103 TYR103      1660 RESIDUE    4    A TYR
    104 LEU104      1681 RESIDUE    4    A LEU
    105 GLU105      1700 RESIDUE    4    A GLU
    106 PHE106      1715 RESIDUE    4    A PHE
    107 ILE107      1735 RESIDUE    4    A ILE
    108 SER108      1754 RESIDUE    4    A SER
    109 GLU109      1765 RESIDUE    4    A GLU
    110 ALA110      1780 RESIDUE    4    A ALA
    111 ILE111      1790 RESIDUE    4    A ILE
    112 ILE112      1809 RESIDUE    4    A ILE
    113 HIE113      1828 RESIDUE    4    A HIE
    114 VAL114      1845 RESIDUE    4    A VAL
    115 LEU115      1861 RESIDUE    4    A LEU
    116 HIE116      1880 RESIDUE    4    A HIE
    117 SER117      1897 RESIDUE    4    A SER
    118 ARG118      1908 RESIDUE    4    A ARG
    119 HIE119      1932 RESIDUE    4    A HIE
    120 PRO120      1949 RESIDUE    4    A PRO
    121 GLY121      1963 RESIDUE    4    A GLY
    122 ASP122      1970 RESIDUE    4    A ASP
    123 PHE123      1982 RESIDUE    4    A PHE
    124 GLY124      2002 RESIDUE    4    A GLY
    125 ALA125      2009 RESIDUE    4    A ALA
    126 ASP126      2019 RESIDUE    4    A ASP
    127 ALA127      2031 RESIDUE    4    A ALA
    128 GLN128      2041 RESIDUE    4    A GLN
    129 GLY129      2058 RESIDUE    4    A GLY
    130 ALA130      2065 RESIDUE    4    A ALA
    131 MET131      2075 RESIDUE    4    A MET
    132 ASN132      2092 RESIDUE    4    A ASN
    133 LYS133      2106 RESIDUE    4    A LYS
    134 ALA134      2128 RESIDUE    4    A ALA
    135 LEU135      2138 RESIDUE    4    A LEU
    136 GLU136      2157 RESIDUE    4    A GLU
    137 LEU137      2172 RESIDUE    4    A LEU
    138 PHE138      2191 RESIDUE    4    A PHE
    139 ARG139      2211 RESIDUE    4    A ARG
    140 LYS140      2235 RESIDUE    4    A LYS
    141 ASP141      2257 RESIDUE    4    A ASP
    142 ILE142      2269 RESIDUE    4    A ILE
    143 ALA143      2288 RESIDUE    4    A ALA
    144 ALA144      2298 RESIDUE    4    A ALA
    145 LYS145      2308 RESIDUE    4    A LYS
    146 TYR146      2330 RESIDUE    4    A TYR
    147 LYS147      2351 RESIDUE    4    A LYS
    148 GLU148      2373 RESIDUE    4    A GLU
    149 LEU149      2388 RESIDUE    4    A LEU
    150 GLY150      2407 RESIDUE    4    A GLY
    151 TYR151      2414 RESIDUE    4    A TYR
    152 HEM         2436 ****    4 **** 
