# Supplementary material for: Improved Structure-Based Histidine pKa Prediction for pH-Responsive Protein Design
Source: J Chem Inf Model. 2025 Jan 18;65(3):1560–9. doi: 10.1021/acs.jcim.4c01957 (PMC11815838; doi:10.1021/acs.jcim.4c01957)
Supplement: Supplementary file 3 — ci4c01957_si_003.zip [file ci4c01957_si_003.zip › structures/prep_mol2/1A6M_prep.mol2]

@<TRIPOS>MOLECULE
Cpptraj generated mol2 file.
 2508  2543   152     0     0
SMALL
USER_CHARGES


@<TRIPOS>ATOM
      1 N            -3.9829      15.2220      13.6454 N.am      1 VAL1       0.0577
      2 H1           -4.3140      14.2790      13.8219 H         1 VAL1       0.2272
      3 H2           -3.2179      15.1637      12.9864 H         1 VAL1       0.2272
      4 H3           -4.7350      15.7787      13.2654 H         1 VAL1       0.2272
      5 CA           -3.5105      15.7825      14.9328 C.3       1 VAL1      -0.0054
      6 HA           -2.8987      16.6692      14.7666 H         1 VAL1       0.1093
      7 CB           -4.6948      16.1734      15.8333 C.3       1 VAL1       0.3196
      8 HB           -5.4677      15.4073      15.7540 H         1 VAL1      -0.0221
      9 CG1          -4.3367      16.3274      17.3130 C.3       1 VAL1      -0.3129
     10 HG11         -3.4941      17.0085      17.4436 H         1 VAL1       0.0735
     11 HG12         -5.1920      16.7244      17.8627 H         1 VAL1       0.0735
     12 HG13         -4.0941      15.3590      17.7528 H         1 VAL1       0.0735
     13 CG2          -5.2718      17.5019      15.3323 C.3       1 VAL1      -0.3129
     14 HG21         -5.5981      17.4271      14.2965 H         1 VAL1       0.0735
     15 HG22         -6.1381      17.7746      15.9389 H         1 VAL1       0.0735
     16 HG23         -4.5287      18.2972      15.4236 H         1 VAL1       0.0735
     17 C            -2.6515      14.7320      15.5985 C.2       1 VAL1       0.6163
     18 O            -3.0700      13.5787      15.5887 O.2       1 VAL1      -0.5722
     19 N            -1.4716      15.0993      16.0971 N.am      2 LEU2      -0.4157
     20 H            -1.1981      16.0702      16.1241 H         2 LEU2       0.2719
     21 CA           -0.6524      14.1648      16.8659 C.3       2 LEU2      -0.0518
     22 HA           -0.6500      13.1947      16.3693 H         2 LEU2       0.0922
     23 CB            0.7970      14.6505      16.9892 C.3       2 LEU2      -0.1102
     24 HB2           0.7942      15.7108      17.2093 H         2 LEU2       0.0457
     25 HB3           1.2513      14.1363      17.8382 H         2 LEU2       0.0457
     26 CG            1.6744      14.3943      15.7578 C.3       2 LEU2       0.3531
     27 HG            1.5160      13.3754      15.4029 H         2 LEU2      -0.0361
     28 CD1           1.3578      15.3788      14.6269 C.3       2 LEU2      -0.4121
     29 HD11          1.4250      16.4027      14.9953 H         2 LEU2       0.1000
     30 HD12          2.0831      15.2550      13.8285 H         2 LEU2       0.1000
     31 HD13          0.3711      15.1828      14.2183 H         2 LEU2       0.1000
     32 CD2           3.1449      14.5465      16.1368 C.3       2 LEU2      -0.4121
     33 HD21          3.3902      13.8937      16.9737 H         2 LEU2       0.1000
     34 HD22          3.7687      14.2623      15.2910 H         2 LEU2       0.1000
     35 HD23          3.3584      15.5769      16.4164 H         2 LEU2       0.1000
     36 C            -1.2439      13.9794      18.2616 C.2       2 LEU2       0.5973
     37 O            -1.7354      14.9369      18.8614 O.2       2 LEU2      -0.5679
     38 N            -1.1836      12.7547      18.7672 N.am      3 SER3      -0.4157
     39 H            -0.7487      12.0256      18.2010 H         3 SER3       0.2719
     40 CA           -1.4873      12.4673      20.1649 C.3       3 SER3      -0.0249
     41 HA           -2.4216      12.9610      20.4308 H         3 SER3       0.0843
     42 CB           -1.6658      10.9610      20.3611 C.3       3 SER3       0.2117
     43 HB2          -2.0715      10.7745      21.3564 H         3 SER3       0.0352
     44 HB3          -2.3678      10.5753      19.6204 H         3 SER3       0.0352
     45 OG           -0.4267      10.2926      20.2407 O.3       3 SER3      -0.6546
     46 HG           -0.4449       9.7488      19.4433 H         3 SER3       0.4275
     47 C            -0.3841      12.9949      21.0866 C.2       3 SER3       0.5973
     48 O             0.7393      13.2580      20.6534 O.2       3 SER3      -0.5679
     49 N            -0.6755      13.0955      22.3850 N.am      4 GLU4      -0.5163
     50 H            -1.6135      12.9227      22.7066 H         4 GLU4       0.2936
     51 CA            0.3613      13.3973      23.3820 C.3       4 GLU4       0.0397
     52 HA            0.8128      14.3652      23.1616 H         4 GLU4       0.1105
     53 CB           -0.2558      13.4442      24.7894 C.3       4 GLU4       0.0560
     54 HB2          -0.9060      12.5771      24.9191 H         4 GLU4      -0.0173
     55 HB3           0.5360      13.3704      25.5361 H         4 GLU4      -0.0173
     56 CG           -1.0692      14.7228      25.0596 C.3       4 GLU4       0.0136
     57 HG2          -1.8406      14.8197      24.2921 H         4 GLU4      -0.0425
     58 HG3          -1.5740      14.6036      26.0208 H         4 GLU4      -0.0425
     59 CD           -0.2216      16.0057      25.1075 C.2       4 GLU4       0.8054
     60 OE1           1.0250      15.9168      25.1623 O.co2     4 GLU4      -0.8188
     61 OE2          -0.7748      17.1239      25.0639 O.co2     4 GLU4      -0.8188
     62 C             1.5042      12.3734      23.3460 C.2       4 GLU4       0.5366
     63 O             2.6708      12.7532      23.4232 O.2       4 GLU4      -0.5819
     64 N             1.1933      11.0857      23.1509 N.am      5 GLY5      -0.4157
     65 H             0.2266      10.8267      23.0428 H         5 GLY5       0.2719
     66 CA            2.2209      10.0499      23.0290 C.3       5 GLY5      -0.0252
     67 HA2           2.8414      10.0430      23.9260 H         5 GLY5       0.0698
     68 HA3           1.7436       9.0766      22.9216 H         5 GLY5       0.0698
     69 C             3.1276      10.2745      21.8182 C.2       5 GLY5       0.5973
     70 O             4.3432      10.1536      21.9213 O.2       5 GLY5      -0.5679
     71 N             2.5543      10.6740      20.6822 N.am      6 GLU6      -0.5163
     72 H             1.5504      10.8098      20.6613 H         6 GLU6       0.2936
     73 CA            3.3384      10.9828      19.4839 C.3       6 GLU6       0.0397
     74 HA            4.0280      10.1597      19.2882 H         6 GLU6       0.1105
     75 CB            2.4116      11.1327      18.2689 C.3       6 GLU6       0.0560
     76 HB2           1.6128      11.8262      18.5283 H         6 GLU6      -0.0173
     77 HB3           2.9706      11.5511      17.4315 H         6 GLU6      -0.0173
     78 CG            1.8238       9.7793      17.8289 C.3       6 GLU6       0.0136
     79 HG2           2.6165       9.1987      17.3524 H         6 GLU6      -0.0425
     80 HG3           1.4892       9.2218      18.7052 H         6 GLU6      -0.0425
     81 CD            0.6304       9.8995      16.8694 C.2       6 GLU6       0.8054
     82 OE1          -0.0694      10.9371      16.8530 O.co2     6 GLU6      -0.8188
     83 OE2           0.3521       8.9224      16.1372 O.co2     6 GLU6      -0.8188
     84 C             4.2055      12.2309      19.6904 C.2       6 GLU6       0.5366
     85 O             5.3868      12.2158      19.3436 O.2       6 GLU6      -0.5819
     86 N             3.6754      13.2946      20.3049 N.am      7 TRP7      -0.4157
     87 H             2.6977      13.2808      20.5800 H         7 TRP7       0.2719
     88 CA            4.5054      14.4514      20.6425 C.3       7 TRP7      -0.0275
     89 HA            4.9750      14.8117      19.7286 H         7 TRP7       0.1123
     90 CB            3.6701      15.5829      21.2411 C.3       7 TRP7      -0.0050
     91 HB2           3.0291      15.1829      22.0285 H         7 TRP7       0.0339
     92 HB3           4.3487      16.3029      21.6999 H         7 TRP7       0.0339
     93 CG            2.8450      16.3311      20.2499 C.2       7 TRP7      -0.1415
     94 CD1           1.5019      16.4809      20.2807 C.2       7 TRP7      -0.1638
     95 HD1           0.8462      16.0501      21.0305 H         7 TRP7       0.2062
     96 NE1           1.1020      17.2699      19.2216 N.pl3     7 TRP7      -0.3418
     97 HE1           0.1445      17.5713      19.0903 H         7 TRP7       0.3412
     98 CE2           2.1690      17.6031      18.4138 C.ar      7 TRP7       0.1380
     99 CZ2           2.2708      18.3159      17.2128 C.ar      7 TRP7      -0.2601
    100 HZ2           1.3856      18.7188      16.7449 H         7 TRP7       0.1572
    101 CH2           3.5409      18.5253      16.6490 C.ar      7 TRP7      -0.1134
    102 HH2           3.6451      19.0805      15.7261 H         7 TRP7       0.1417
    103 CZ3           4.6877      18.0261      17.2924 C.ar      7 TRP7      -0.1972
    104 HZ3           5.6639      18.2015      16.8592 H         7 TRP7       0.1447
    105 CE3           4.5744      17.3024      18.4938 C.ar      7 TRP7      -0.2387
    106 HE3           5.4640      16.9235      18.9756 H         7 TRP7       0.1700
    107 CD2           3.3091      17.0577      19.0739 C.ar      7 TRP7       0.1243
    108 C             5.6444      14.0997      21.5967 C.2       7 TRP7       0.5973
    109 O             6.7409      14.6352      21.4302 O.2       7 TRP7      -0.5679
    110 N             5.4246      13.2112      22.5730 N.am      8 GLN8      -0.4157
    111 H             4.4944      12.8167      22.6903 H         8 GLN8       0.2719
    112 CA            6.4972      12.7615      23.4622 C.3       8 GLN8      -0.0031
    113 HA            6.9100      13.6379      23.9620 H         8 GLN8       0.0850
    114 CB            5.9610      11.8049      24.5432 C.3       8 GLN8      -0.0036
    115 HB2           5.1904      12.3356      25.1042 H         8 GLN8       0.0171
    116 HB3           5.4910      10.9377      24.0816 H         8 GLN8       0.0171
    117 CG            7.0383      11.3301      25.5460 C.3       8 GLN8      -0.0645
    118 HG2           7.6399      12.1867      25.8510 H         8 GLN8       0.0352
    119 HG3           6.5325      10.9545      26.4353 H         8 GLN8       0.0352
    120 CD            7.9656      10.2119      25.0531 C.2       8 GLN8       0.6951
    121 OE1           7.6333       9.4051      24.2077 O.2       8 GLN8      -0.6086
    122 NE2           9.1730      10.1074      25.5675 N.am      8 GLN8      -0.9407
    123 HE21          9.7494       9.3876      25.1603 H         8 GLN8       0.4251
    124 HE22          9.5308      10.7672      26.2293 H         8 GLN8       0.4251
    125 C             7.6321      12.1199      22.6661 C.2       8 GLN8       0.5973
    126 O             8.7882      12.4653      22.9002 O.2       8 GLN8      -0.5679
    127 N             7.3183      11.2435      21.7090 N.am      9 LEU9      -0.4157
    128 H             6.3540      10.9404      21.6241 H         9 LEU9       0.2719
    129 CA            8.3368      10.5886      20.8855 C.3       9 LEU9      -0.0518
    130 HA            9.0580      10.0930      21.5365 H         9 LEU9       0.0922
    131 CB            7.6733       9.5438      19.9770 C.3       9 LEU9      -0.1102
    132 HB2           6.8817      10.0275      19.4055 H         9 LEU9       0.0457
    133 HB3           8.4249       9.1885      19.2759 H         9 LEU9       0.0457
    134 CG            7.0876       8.3255      20.7126 C.3       9 LEU9       0.3531
    135 HG            6.4264       8.6534      21.5114 H         9 LEU9      -0.0361
    136 CD1           6.2705       7.4917      19.7249 C.3       9 LEU9      -0.4121
    137 HD11          6.9103       7.1567      18.9120 H         9 LEU9       0.1000
    138 HD12          5.8629       6.6206      20.2379 H         9 LEU9       0.1000
    139 HD13          5.4482       8.0840      19.3279 H         9 LEU9       0.1000
    140 CD2           8.1855       7.4463      21.3102 C.3       9 LEU9      -0.4121
    141 HD21          8.7055       7.9814      22.1029 H         9 LEU9       0.1000
    142 HD22          7.7429       6.5490      21.7440 H         9 LEU9       0.1000
    143 HD23          8.8926       7.1409      20.5402 H         9 LEU9       0.1000
    144 C             9.1190      11.6016      20.0409 C.2       9 LEU9       0.5973
    145 O            10.3485      11.5487      19.9741 O.2       9 LEU9      -0.5679
    146 N             8.4125      12.5698      19.4490 N.am     10 VAL10     -0.4157
    147 H             7.4037      12.5463      19.5660 H        10 VAL10      0.2719
    148 CA            9.0090      13.6491      18.6489 C.3      10 VAL10     -0.0875
    149 HA            9.5843      13.2100      17.8347 H        10 VAL10      0.0969
    150 CB            7.8990      14.5390      18.0549 C.3      10 VAL10      0.2985
    151 HB            7.1930      14.8064      18.8391 H        10 VAL10     -0.0297
    152 CG1           8.4126      15.8419      17.4267 C.3      10 VAL10     -0.3192
    153 HG11          9.1469      15.6215      16.6552 H        10 VAL10      0.0791
    154 HG12          7.5776      16.3778      16.9758 H        10 VAL10      0.0791
    155 HG13          8.8559      16.4877      18.1836 H        10 VAL10      0.0791
    156 CG2           7.1507      13.7680      16.9726 C.3      10 VAL10     -0.3192
    157 HG21          6.7852      12.8241      17.3635 H        10 VAL10      0.0791
    158 HG22          6.2980      14.3451      16.6219 H        10 VAL10      0.0791
    159 HG23          7.8273      13.5594      16.1510 H        10 VAL10      0.0791
    160 C             9.9693      14.4905      19.4814 C.2      10 VAL10      0.5973
    161 O            11.1072      14.7347      19.0817 O.2      10 VAL10     -0.5679
    162 N             9.5173      14.9681      20.6400 N.am     11 LEU11     -0.4157
    163 H             8.5720      14.7287      20.9309 H        11 LEU11      0.2719
    164 CA           10.3153      15.8679      21.4688 C.3      11 LEU11     -0.0518
    165 HA           10.8450      16.5586      20.8151 H        11 LEU11      0.0922
    166 CB            9.3898      16.6850      22.3813 C.3      11 LEU11     -0.1102
    167 HB2           8.7978      15.9973      22.9885 H        11 LEU11      0.0457
    168 HB3          10.0035      17.2882      23.0523 H        11 LEU11      0.0457
    169 CG            8.4425      17.6193      21.6007 C.3      11 LEU11      0.3531
    170 HG            7.8032      17.0386      20.9370 H        11 LEU11     -0.0361
    171 CD1           7.5464      18.3687      22.5857 C.3      11 LEU11     -0.4121
    172 HD11          8.1554      18.9714      23.2598 H        11 LEU11      0.1000
    173 HD12          6.8626      19.0148      22.0350 H        11 LEU11      0.1000
    174 HD13          6.9658      17.6483      23.1617 H        11 LEU11      0.1000
    175 CD2           9.1984      18.6545      20.7596 C.3      11 LEU11     -0.4121
    176 HD21          9.7256      18.1677      19.9411 H        11 LEU11      0.1000
    177 HD22          8.4866      19.3524      20.3258 H        11 LEU11      0.1000
    178 HD23          9.9106      19.1961      21.3806 H        11 LEU11      0.1000
    179 C            11.4197      15.1402      22.2383 C.2      11 LEU11      0.5973
    180 O            12.4431      15.7572      22.5316 O.2      11 LEU11     -0.5679
    181 N            11.2700      13.8424      22.5065 N.am     12 HIE12     -0.4157
    182 H            10.3937      13.3814      22.2801 H        12 HIE12      0.2719
    183 CA           12.3299      13.0495      23.1175 C.3      12 HIE12     -0.0581
    184 HA           12.6630      13.5435      24.0318 H        12 HIE12      0.1360
    185 CB           11.7962      11.6679      23.4943 C.3      12 HIE12     -0.0074
    186 HB2          10.9164      11.7853      24.1240 H        12 HIE12      0.0367
    187 HB3          11.5155      11.1089      22.6002 H        12 HIE12      0.0367
    188 CG           12.8164      10.9031      24.2798 C.2      12 HIE12      0.1868
    189 ND1          13.1521      11.1571      25.6101 N.2      12 HIE12     -0.5432
    190 CE1          14.1124      10.2714      25.9169 C.2      12 HIE12      0.1635
    191 HE1          14.5601      10.1655      26.8948 H        12 HIE12      0.1435
    192 NE2          14.3971       9.5049      24.8498 N.pl3    12 HIE12     -0.2795
    193 HE2          15.0241       8.6950      24.7858 H        12 HIE12      0.3339
    194 CD2          13.5911       9.8921      23.8100 C.2      12 HIE12     -0.2207
    195 HD2          13.5499       9.4507      22.8235 H        12 HIE12      0.1862
    196 C            13.5476      12.9501      22.2008 C.2      12 HIE12      0.5973
    197 O            14.6628      13.2568      22.6263 O.2      12 HIE12     -0.5679
    198 N            13.3451      12.6125      20.9190 N.am     13 VAL13     -0.4157
    199 H            12.4147      12.3398      20.6141 H        13 VAL13      0.2719
    200 CA           14.4611      12.6093      19.9620 C.3      13 VAL13     -0.0875
    201 HA           15.2954      12.1034      20.4489 H        13 VAL13      0.0969
    202 CB           14.1543      11.7987      18.6897 C.3      13 VAL13      0.2985
    203 HB           13.7274      10.8443      18.9900 H        13 VAL13     -0.0297
    204 CG1          13.1676      12.4830      17.7390 C.3      13 VAL13     -0.3192
    205 HG11         13.5548      13.4381      17.3890 H        13 VAL13      0.0791
    206 HG12         12.9886      11.8425      16.8793 H        13 VAL13      0.0791
    207 HG13         12.2182      12.6282      18.2496 H        13 VAL13      0.0791
    208 CG2          15.4535      11.5177      17.9205 C.3      13 VAL13     -0.3192
    209 HG21         16.1548      10.9992      18.5745 H        13 VAL13      0.0791
    210 HG22         15.2446      10.8683      17.0705 H        13 VAL13      0.0791
    211 HG23         15.9045      12.4418      17.5604 H        13 VAL13      0.0791
    212 C            14.9329      14.0304      19.6555 C.2      13 VAL13      0.5973
    213 O            16.1359      14.2584      19.5101 O.2      13 VAL13     -0.5679
    214 N            14.0340      15.0205      19.6155 N.am     14 TRP14     -0.4157
    215 H            13.0445      14.8040      19.6914 H        14 TRP14      0.2719
    216 CA           14.4635      16.3950      19.3728 C.3      14 TRP14     -0.0275
    217 HA           15.0539      16.3980      18.4559 H        14 TRP14      0.1123
    218 CB           13.2814      17.3344      19.1596 C.3      14 TRP14     -0.0050
    219 HB2          12.5475      16.8599      18.5084 H        14 TRP14      0.0339
    220 HB3          12.8091      17.5726      20.1133 H        14 TRP14      0.0339
    221 CG           13.7572      18.5761      18.4925 C.2      14 TRP14     -0.1415
    222 CD1          14.1100      19.7344      19.0907 C.2      14 TRP14     -0.1638
    223 HD1          14.0644      19.9244      20.1557 H        14 TRP14      0.2062
    224 NE1          14.6467      20.5955      18.1559 N.pl3    14 TRP14     -0.3418
    225 HE1          15.0522      21.4919      18.4236 H        14 TRP14      0.3412
    226 CE2          14.6850      20.0126      16.9050 C.ar     14 TRP14      0.1380
    227 CZ2          15.1318      20.4445      15.6516 C.ar     14 TRP14     -0.2601
    228 HZ2          15.5363      21.4380      15.5273 H        14 TRP14      0.1572
    229 CH2          15.0289      19.5627      14.5645 C.ar     14 TRP14     -0.1134
    230 HH2          15.3363      19.8860      13.5875 H        14 TRP14      0.1417
    231 CZ3          14.5111      18.2667      14.7268 C.ar     14 TRP14     -0.1972
    232 HZ3          14.4298      17.6053      13.8747 H        14 TRP14      0.1447
    233 CE3          14.0709      17.8408      15.9893 C.ar     14 TRP14     -0.2387
    234 HE3          13.6598      16.8509      16.1138 H        14 TRP14      0.1700
    235 CD2          14.1309      18.7121      17.0970 C.ar     14 TRP14      0.1243
    236 C            15.3770      16.9314      20.4787 C.2      14 TRP14      0.5973
    237 O            16.3374      17.6430      20.1921 O.2      14 TRP14     -0.5679
    238 N            15.1581      16.5418      21.7369 N.am     15 ALA15     -0.4157
    239 H            14.3440      15.9763      21.9569 H        15 ALA15      0.2719
    240 CA           16.0567      16.9308      22.8218 C.3      15 ALA15      0.0337
    241 HA           16.1424      18.0197      22.8320 H        15 ALA15      0.0823
    242 CB           15.4393      16.4869      24.1502 C.3      15 ALA15     -0.1825
    243 HB1          15.3407      15.4008      24.1741 H        15 ALA15      0.0603
    244 HB2          16.0784      16.8081      24.9734 H        15 ALA15      0.0603
    245 HB3          14.4537      16.9385      24.2689 H        15 ALA15      0.0603
    246 C            17.4776      16.3639      22.6258 C.2      15 ALA15      0.5973
    247 O            18.4491      16.9876      23.0448 O.2      15 ALA15     -0.5679
    248 N            17.6199      15.2135      21.9449 N.am     16 LYS16     -0.3479
    249 H            16.7805      14.7624      21.5999 H        16 LYS16      0.2747
    250 CA           18.9269      14.6691      21.5343 C.3      16 LYS16     -0.2400
    251 HA           19.6124      14.7143      22.3818 H        16 LYS16      0.1426
    252 CB           18.8133      13.2141      21.0442 C.3      16 LYS16     -0.0094
    253 HB2          18.3250      13.1947      20.0706 H        16 LYS16      0.0362
    254 HB3          19.8240      12.8336      20.8980 H        16 LYS16      0.0362
    255 CG           18.0766      12.2311      21.9559 C.3      16 LYS16      0.0187
    256 HG2          17.0599      12.5773      22.1262 H        16 LYS16      0.0103
    257 HG3          18.0234      11.2697      21.4415 H        16 LYS16      0.0103
    258 CD           18.7875      12.0377      23.2957 C.3      16 LYS16     -0.0479
    259 HD2          19.8136      11.7177      23.1069 H        16 LYS16      0.0621
    260 HD3          18.7862      12.9719      23.8598 H        16 LYS16      0.0621
    261 CE           18.0417      10.9529      24.0713 C.3      16 LYS16     -0.0143
    262 HE2          17.0488      11.3234      24.3471 H        16 LYS16      0.1135
    263 HE3          17.8917      10.1034      23.3980 H        16 LYS16      0.1135
    264 NZ           18.7950      10.5028      25.2615 N.4      16 LYS16     -0.3854
    265 HZ1          18.8922      11.2498      25.9327 H        16 LYS16      0.3400
    266 HZ2          18.3010       9.7159      25.6691 H        16 LYS16      0.3400
    267 HZ3          19.7035      10.1653      24.9723 H        16 LYS16      0.3400
    268 C            19.5643      15.4979      20.4174 C.2      16 LYS16      0.7341
    269 O            20.7771      15.6807      20.4051 O.2      16 LYS16     -0.5894
    270 N            18.7657      15.9879      19.4663 N.am     17 VAL17     -0.4157
    271 H            17.7747      15.7924      19.5403 H        17 VAL17      0.2719
    272 CA           19.2371      16.8742      18.3842 C.3      17 VAL17     -0.0875
    273 HA           20.0243      16.3789      17.8264 H        17 VAL17      0.0969
    274 CB           18.0946      17.2309      17.4127 C.3      17 VAL17      0.2985
    275 HB           17.2479      17.6228      17.9642 H        17 VAL17     -0.0297
    276 CG1          18.4945      18.3093      16.3995 C.3      17 VAL17     -0.3192
    277 HG11         19.4122      18.0242      15.8894 H        17 VAL17      0.0791
    278 HG12         17.6988      18.4437      15.6668 H        17 VAL17      0.0791
    279 HG13         18.6482      19.2655      16.9003 H        17 VAL17      0.0791
    280 CG2          17.6191      15.9848      16.6593 C.3      17 VAL17     -0.3192
    281 HG21         17.3169      15.2063      17.3580 H        17 VAL17      0.0791
    282 HG22         16.7529      16.2480      16.0530 H        17 VAL17      0.0791
    283 HG23         18.4112      15.6118      16.0142 H        17 VAL17      0.0791
    284 C            19.8393      18.1491      18.9474 C.2      17 VAL17      0.5973
    285 O            20.9047      18.5895      18.5296 O.2      17 VAL17     -0.5679
    286 N            19.1702      18.7268      19.9348 N.am     18 GLU18     -0.5163
    287 H            18.2815      18.3310      20.2244 H        18 GLU18      0.2936
    288 CA           19.5890      19.9916      20.5236 C.3      18 GLU18      0.0397
    289 HA           19.8045      20.6744      19.7106 H        18 GLU18      0.1105
    290 CB           18.4358      20.5751      21.3284 C.3      18 GLU18      0.0560
    291 HB2          18.0005      19.8171      21.9825 H        18 GLU18     -0.0173
    292 HB3          18.7964      21.4131      21.9265 H        18 GLU18     -0.0173
    293 CG           17.4044      21.0931      20.3208 C.3      18 GLU18      0.0136
    294 HG2          17.8956      21.7509      19.5996 H        18 GLU18     -0.0425
    295 HG3          16.9700      20.2564      19.7731 H        18 GLU18     -0.0425
    296 CD           16.2941      21.8747      20.9956 C.2      18 GLU18      0.8054
    297 OE1          16.0833      21.7421      22.2212 O.co2    18 GLU18     -0.8188
    298 OE2          15.5591      22.6057      20.2923 O.co2    18 GLU18     -0.8188
    299 C            20.8960      19.9361      21.3126 C.2      18 GLU18      0.5366
    300 O            21.4498      20.9860      21.6340 O.2      18 GLU18     -0.5819
    301 N            21.4503      18.7408      21.5385 N.am     19 ALA19     -0.4157
    302 H            20.9659      17.9127      21.2241 H        19 ALA19      0.2719
    303 CA           22.8140      18.5997      22.0374 C.3      19 ALA19      0.0337
    304 HA           22.9542      19.3054      22.8576 H        19 ALA19      0.0823
    305 CB           22.9864      17.1853      22.5978 C.3      19 ALA19     -0.1825
    306 HB1          22.9102      16.4545      21.7922 H        19 ALA19      0.0603
    307 HB2          23.9692      17.0992      23.0626 H        19 ALA19      0.0603
    308 HB3          22.2188      16.9870      23.3468 H        19 ALA19      0.0603
    309 C            23.9027      18.9175      20.9846 C.2      19 ALA19      0.5973
    310 O            25.0389      19.1892      21.3597 O.2      19 ALA19     -0.5679
    311 N            23.5989      18.8860      19.6851 N.am     20 ASP20     -0.5163
    312 H            22.6450      18.6602      19.4213 H        20 ASP20      0.2936
    313 CA           24.5378      19.1873      18.5904 C.3      20 ASP20      0.0381
    314 HA           25.2400      19.9518      18.9262 H        20 ASP20      0.0880
    315 CB           25.3655      17.9494      18.1766 C.3      20 ASP20     -0.0303
    316 HB2          25.9548      17.6183      19.0329 H        20 ASP20     -0.0122
    317 HB3          24.6813      17.1409      17.9109 H        20 ASP20     -0.0122
    318 CG           26.3251      18.2015      16.9907 C.2      20 ASP20      0.7994
    319 OD1          26.6498      19.3835      16.7131 O.co2    20 ASP20     -0.8014
    320 OD2          26.7198      17.1976      16.3412 O.co2    20 ASP20     -0.8014
    321 C            23.7613      19.7798      17.4107 C.2      20 ASP20      0.5366
    322 O            23.7390      19.2397      16.3055 O.2      20 ASP20     -0.5819
    323 N            23.1005      20.9211      17.6385 N.am     21 VAL21     -0.4157
    324 H            23.0721      21.2768      18.5834 H        21 VAL21      0.2719
    325 CA           22.2581      21.5234      16.5922 C.3      21 VAL21     -0.0875
    326 HA           21.4488      20.8241      16.3749 H        21 VAL21      0.0969
    327 CB           21.6300      22.8532      17.0581 C.3      21 VAL21      0.2985
    328 HB           22.4255      23.5514      17.3219 H        21 VAL21     -0.0297
    329 CG1          20.7758      23.4804      15.9524 C.3      21 VAL21     -0.3192
    330 HG11         19.9856      22.7862      15.6699 H        21 VAL21      0.0791
    331 HG12         20.3265      24.4089      16.3069 H        21 VAL21      0.0791
    332 HG13         21.3825      23.7075      15.0798 H        21 VAL21      0.0791
    333 CG2          20.7088      22.6715      18.2670 C.3      21 VAL21     -0.3192
    334 HG21         21.2701      22.2720      19.1113 H        21 VAL21      0.0791
    335 HG22         20.2919      23.6336      18.5649 H        21 VAL21      0.0791
    336 HG23         19.8954      21.9948      18.0060 H        21 VAL21      0.0791
    337 C            23.0440      21.7126      15.2829 C.2      21 VAL21      0.5973
    338 O            22.5417      21.4067      14.2012 O.2      21 VAL21     -0.5679
    339 N            24.2806      22.2105      15.3636 N.am     22 ALA22     -0.4157
    340 H            24.6924      22.3253      16.2756 H        22 ALA22      0.2719
    341 CA           25.0630      22.5269      14.1730 C.3      22 ALA22      0.0337
    342 HA           24.4490      23.1467      13.5179 H        22 ALA22      0.0823
    343 CB           26.2894      23.3445      14.5855 C.3      22 ALA22     -0.1825
    344 HB1          26.9623      22.7294      15.1856 H        22 ALA22      0.0603
    345 HB2          26.8018      23.6852      13.6902 H        22 ALA22      0.0603
    346 HB3          25.9797      24.2132      15.1669 H        22 ALA22      0.0603
    347 C            25.4543      21.2808      13.3601 C.2      22 ALA22      0.5973
    348 O            25.3551      21.3137      12.1306 O.2      22 ALA22     -0.5679
    349 N            25.8719      20.1919      14.0131 N.am     23 GLY23     -0.4157
    350 H            25.9314      20.1780      15.0327 H        23 GLY23      0.2719
    351 CA           26.2382      18.9595      13.3185 C.3      23 GLY23     -0.0252
    352 HA2          27.0016      19.1657      12.5700 H        23 GLY23      0.0698
    353 HA3          26.6409      18.2554      14.0445 H        23 GLY23      0.0698
    354 C            25.0367      18.3176      12.6328 C.2      23 GLY23      0.5973
    355 O            25.1279      17.9077      11.4732 O.2      23 GLY23     -0.5679
    356 N            23.8759      18.3104      13.2975 N.am     24 HIE24     -0.4157
    357 H            23.8467      18.5996      14.2760 H        24 HIE24      0.2719
    358 CA           22.6398      17.8863      12.6385 C.3      24 HIE24     -0.0581
    359 HA           22.7681      16.8701      12.2637 H        24 HIE24      0.1360
    360 CB           21.4670      17.9169      13.6190 C.3      24 HIE24     -0.0074
    361 HB2          21.4311      18.8847      14.1207 H        24 HIE24      0.0367
    362 HB3          20.5357      17.7881      13.0663 H        24 HIE24      0.0367
    363 CG           21.5402      16.8436      14.6601 C.2      24 HIE24      0.1868
    364 ND1          22.3539      16.8607      15.7809 N.2      24 HIE24     -0.5432
    365 CE1          22.1141      15.7435      16.4582 C.2      24 HIE24      0.1635
    366 HE1          22.6079      15.4718      17.3831 H        24 HIE24      0.1435
    367 NE2          21.2252      14.9989      15.7812 N.pl3    24 HIE24     -0.2795
    368 HE2          21.0105      14.0308      15.9754 H        24 HIE24      0.3339
    369 CD2          20.8343      15.6829      14.6580 C.2      24 HIE24     -0.2207
    370 HD2          20.1406      15.3637      13.8947 H        24 HIE24      0.1862
    371 C            22.3110      18.7612      11.4354 C.2      24 HIE24      0.5973
    372 O            21.9611      18.2374      10.3819 O.2      24 HIE24     -0.5679
    373 N            22.4208      20.0834      11.5744 N.am     25 GLY25     -0.4157
    374 H            22.6701      20.4543      12.4887 H        25 GLY25      0.2719
    375 CA           22.1098      21.0167      10.4936 C.3      25 GLY25     -0.0252
    376 HA2          21.0630      20.9159      10.2063 H        25 GLY25      0.0698
    377 HA3          22.2823      22.0299      10.8532 H        25 GLY25      0.0698
    378 C            22.9828      20.7837       9.2580 C.2      25 GLY25      0.5973
    379 O            22.4769      20.7996       8.1356 O.2      25 GLY25     -0.5679
    380 N            24.2758      20.5055       9.4567 N.am     26 GLN26     -0.4157
    381 H            24.6304      20.5006      10.4091 H        26 GLN26      0.2719
    382 CA           25.1904      20.1510       8.3689 C.3      26 GLN26     -0.0031
    383 HA           25.1881      20.9430       7.6197 H        26 GLN26      0.0850
    384 CB           26.6153      19.9503       8.8882 C.3      26 GLN26     -0.0036
    385 HB2          26.5902      19.2707       9.7407 H        26 GLN26      0.0171
    386 HB3          27.2247      19.4913       8.1075 H        26 GLN26      0.0171
    387 CG           27.2804      21.2595       9.2975 C.3      26 GLN26     -0.0645
    388 HG2          27.4754      21.8590       8.4077 H        26 GLN26      0.0352
    389 HG3          26.6252      21.8267       9.9543 H        26 GLN26      0.0352
    390 CD           28.5772      20.9789      10.0397 C.2      26 GLN26      0.6951
    391 OE1          28.6320      20.3043      11.0524 O.2      26 GLN26     -0.6086
    392 NE2          29.6922      21.4914       9.5680 N.am     26 GLN26     -0.9407
    393 HE21         30.5432      21.1660       9.9868 H        26 GLN26      0.4251
    394 HE22         29.7025      21.9808       8.6871 H        26 GLN26      0.4251
    395 C            24.7750      18.8619       7.6772 C.2      26 GLN26      0.5973
    396 O            24.6552      18.8456       6.4521 O.2      26 GLN26     -0.5679
    397 N            24.5562      17.7898       8.4404 N.am     27 ASP27     -0.5163
    398 H            24.7319      17.8415       9.4414 H        27 ASP27      0.2936
    399 CA           24.1946      16.4975       7.8638 C.3      27 ASP27      0.0381
    400 HA           24.9781      16.1816       7.1741 H        27 ASP27      0.0880
    401 CB           24.0600      15.4349       8.9629 C.3      27 ASP27     -0.0303
    402 HB2          23.3485      15.7878       9.7101 H        27 ASP27     -0.0122
    403 HB3          23.6627      14.5246       8.5141 H        27 ASP27     -0.0122
    404 CG           25.3709      15.0742       9.6602 C.2      27 ASP27      0.7994
    405 OD1          26.4479      15.4841       9.1731 O.co2    27 ASP27     -0.8014
    406 OD2          25.2938      14.3509      10.6834 O.co2    27 ASP27     -0.8014
    407 C            22.8967      16.6101       7.0669 C.2      27 ASP27      0.5366
    408 O            22.7971      16.0789       5.9602 O.2      27 ASP27     -0.5819
    409 N            21.9139      17.3411       7.5977 N.am     28 ILE28     -0.4157
    410 H            22.0686      17.7452       8.5173 H        28 ILE28      0.2719
    411 CA           20.6034      17.5006       6.9675 C.3      28 ILE28     -0.0597
    412 HA           20.2370      16.5132       6.6837 H        28 ILE28      0.0869
    413 CB           19.6000      18.1077       7.9705 C.3      28 ILE28      0.1303
    414 HB           20.0623      18.9759       8.4438 H        28 ILE28      0.0187
    415 CG2          18.3031      18.5687       7.2787 C.3      28 ILE28     -0.3204
    416 HG21         17.8300      17.7280       6.7709 H        28 ILE28      0.0882
    417 HG22         17.6099      18.9748       8.0129 H        28 ILE28      0.0882
    418 HG23         18.5070      19.3585       6.5563 H        28 ILE28      0.0882
    419 CG1          19.2781      17.0506       9.0492 C.3      28 ILE28     -0.0430
    420 HG12         18.6474      16.2768       8.6139 H        28 ILE28      0.0236
    421 HG13         20.1980      16.5740       9.3727 H        28 ILE28      0.0236
    422 CD1          18.6188      17.6017      10.3147 C.3      28 ILE28     -0.0660
    423 HD11         17.6902      18.1085      10.0779 H        28 ILE28      0.0186
    424 HD12         18.4112      16.7799      11.0008 H        28 ILE28      0.0186
    425 HD13         19.2935      18.3033      10.7984 H        28 ILE28      0.0186
    426 C            20.7066      18.3068       5.6735 C.2      28 ILE28      0.5973
    427 O            20.2142      17.8496       4.6408 O.2      28 ILE28     -0.5679
    428 N            21.3448      19.4818       5.6884 N.am     29 LEU29     -0.4157
    429 H            21.7557      19.8157       6.5569 H        29 LEU29      0.2719
    430 CA           21.4656      20.2901       4.4698 C.3      29 LEU29     -0.0518
    431 HA           20.4778      20.4071       4.0254 H        29 LEU29      0.0922
    432 CB           22.0393      21.6766       4.7961 C.3      29 LEU29     -0.1102
    433 HB2          22.9715      21.5503       5.3502 H        29 LEU29      0.0457
    434 HB3          22.2726      22.1831       3.8583 H        29 LEU29      0.0457
    435 CG           21.0848      22.5706       5.6062 C.3      29 LEU29      0.3531
    436 HG           20.8025      22.0755       6.5338 H        29 LEU29     -0.0361
    437 CD1          21.7799      23.8867       5.9512 C.3      29 LEU29     -0.4121
    438 HD11         21.9726      24.4492       5.0414 H        29 LEU29      0.1000
    439 HD12         21.1294      24.4812       6.5894 H        29 LEU29      0.1000
    440 HD13         22.7146      23.6922       6.4791 H        29 LEU29      0.1000
    441 CD2          19.8112      22.9061       4.8198 C.3      29 LEU29     -0.4121
    442 HD21         19.1956      22.0157       4.6977 H        29 LEU29      0.1000
    443 HD22         19.2261      23.6453       5.3662 H        29 LEU29      0.1000
    444 HD23         20.0712      23.3114       3.8404 H        29 LEU29      0.1000
    445 C            22.3121      19.5933       3.4051 C.2      29 LEU29      0.5973
    446 O            21.9727      19.6363       2.2261 O.2      29 LEU29     -0.5679
    447 N            23.3724      18.8885       3.8035 N.am     30 ILE30     -0.4157
    448 H            23.6055      18.8616       4.7939 H        30 ILE30      0.2719
    449 CA           24.1935      18.1407       2.8483 C.3      30 ILE30     -0.0597
    450 HA           24.4682      18.8051       2.0272 H        30 ILE30      0.0869
    451 CB           25.4794      17.6446       3.5230 C.3      30 ILE30      0.1303
    452 HB           25.2224      17.1672       4.4705 H        30 ILE30      0.0187
    453 CG2          26.2146      16.6090       2.6492 C.3      30 ILE30     -0.3204
    454 HG21         26.4488      17.0387       1.6742 H        30 ILE30      0.0882
    455 HG22         27.1281      16.2825       3.1323 H        30 ILE30      0.0882
    456 HG23         25.6033      15.7170       2.5216 H        30 ILE30      0.0882
    457 CG1          26.3573      18.8807       3.7881 C.3      30 ILE30     -0.0430
    458 HG12         26.6896      19.2630       2.8290 H        30 ILE30      0.0236
    459 HG13         25.7852      19.6671       4.2795 H        30 ILE30      0.0236
    460 CD1          27.5710      18.5847       4.6580 C.3      30 ILE30     -0.0660
    461 HD11         28.2042      17.8907       4.1238 H        30 ILE30      0.0186
    462 HD12         28.1184      19.5086       4.8451 H        30 ILE30      0.0186
    463 HD13         27.2581      18.1508       5.6084 H        30 ILE30      0.0186
    464 C            23.4043      16.9921       2.2345 C.2      30 ILE30      0.5973
    465 O            23.4708      16.7864       1.0221 O.2      30 ILE30     -0.5679
    466 N            22.6473      16.2440       3.0435 N.am     31 ARG31     -0.3479
    467 H            22.6351      16.4550       4.0413 H        31 ARG31      0.2747
    468 CA           21.7629      15.1901       2.5399 C.3      31 ARG31     -0.2637
    469 HA           22.3563      14.4554       1.9999 H        31 ARG31      0.1560
    470 CB           21.0581      14.5258       3.7353 C.3      31 ARG31     -0.0007
    471 HB2          21.8079      14.0317       4.3559 H        31 ARG31      0.0327
    472 HB3          20.5948      15.2973       4.3493 H        31 ARG31      0.0327
    473 CG           19.9671      13.5079       3.3741 C.3      31 ARG31      0.0390
    474 HG2          19.5406      13.1159       4.2989 H        31 ARG31      0.0285
    475 HG3          19.1713      13.9779       2.7950 H        31 ARG31      0.0285
    476 CD           20.5773      12.3612       2.5853 C.3      31 ARG31      0.0486
    477 HD2          20.9326      12.7344       1.6230 H        31 ARG31      0.0687
    478 HD3          21.4284      11.9969       3.1617 H        31 ARG31      0.0687
    479 NE           19.6161      11.2756       2.3454 N.pl3    31 ARG31     -0.5295
    480 HE           18.6196      11.4955       2.3705 H        31 ARG31      0.3456
    481 CZ           19.9767      10.0220       2.1685 C.cat    31 ARG31      0.8076
    482 NH1          21.2314       9.6572       2.2611 N.pl3    31 ARG31     -0.8627
    483 HH11         21.8991      10.3484       2.5429 H        31 ARG31      0.4478
    484 HH12         21.4733       8.6901       2.2064 H        31 ARG31      0.4478
    485 NH2          19.0801       9.1193       1.9026 N.pl3    31 ARG31     -0.8627
    486 HH21         18.0944       9.3850       1.9669 H        31 ARG31      0.4478
    487 HH22         19.3164       8.1644       1.7427 H        31 ARG31      0.4478
    488 C            20.7614      15.7657       1.5468 C.2      31 ARG31      0.7341
    489 O            20.6222      15.2159       0.4606 O.2      31 ARG31     -0.5894
    490 N            20.1138      16.8737       1.9000 N.am     32 LEU32     -0.4157
    491 H            20.2779      17.2533       2.8260 H        32 LEU32      0.2719
    492 CA           19.1602      17.5647       1.0409 C.3      32 LEU32     -0.0518
    493 HA           18.3258      16.8939       0.8310 H        32 LEU32      0.0922
    494 CB           18.6344      18.7953       1.7984 C.3      32 LEU32     -0.1102
    495 HB2          18.1510      18.4745       2.7227 H        32 LEU32      0.0457
    496 HB3          19.4770      19.4290       2.0663 H        32 LEU32      0.0457
    497 CG           17.6509      19.6362       0.9731 C.3      32 LEU32      0.3531
    498 HG           18.0989      19.8801       0.0207 H        32 LEU32     -0.0361
    499 CD1          16.3538      18.8640       0.7328 C.3      32 LEU32     -0.4121
    500 HD11         16.0520      18.3503       1.6400 H        32 LEU32      0.1000
    501 HD12         15.5596      19.5430       0.4289 H        32 LEU32      0.1000
    502 HD13         16.5135      18.1311      -0.0576 H        32 LEU32      0.1000
    503 CD2          17.3620      20.9578       1.6783 C.3      32 LEU32     -0.4121
    504 HD21         18.2940      21.5032       1.8275 H        32 LEU32      0.1000
    505 HD22         16.7073      21.5649       1.0541 H        32 LEU32      0.1000
    506 HD23         16.8878      20.7708       2.6375 H        32 LEU32      0.1000
    507 C            19.7899      17.9542      -0.3017 C.2      32 LEU32      0.5973
    508 O            19.2496      17.6131      -1.3484 O.2      32 LEU32     -0.5679
    509 N            20.9416      18.6240      -0.2743 N.am     33 PHE33     -0.4157
    510 H            21.3220      18.8994       0.6252 H        33 PHE33      0.2719
    511 CA           21.5967      19.1175      -1.4864 C.3      33 PHE33     -0.0024
    512 HA           20.8775      19.6720      -2.0917 H        33 PHE33      0.0978
    513 CB           22.7562      20.0369      -1.0934 C.3      33 PHE33     -0.0343
    514 HB2          23.4580      19.4648      -0.4838 H        33 PHE33      0.0295
    515 HB3          23.2807      20.3322      -2.0025 H        33 PHE33      0.0295
    516 CG           22.3938      21.3052      -0.3461 C.ar     33 PHE33      0.0118
    517 CD1          21.1124      21.8839      -0.4360 C.ar     33 PHE33     -0.1256
    518 HD1          20.3292      21.4214      -1.0137 H        33 PHE33      0.1330
    519 CE1          20.8295      23.0899       0.2186 C.ar     33 PHE33     -0.1704
    520 HE1          19.8446      23.5190       0.1324 H        33 PHE33      0.1430
    521 CZ           21.8281      23.7431       0.9553 C.ar     33 PHE33     -0.1072
    522 HZ           21.6185      24.6902       1.4334 H        33 PHE33      0.1297
    523 CE2          23.1086      23.1729       1.0403 C.ar     33 PHE33     -0.1704
    524 HE2          23.8963      23.6875       1.5633 H        33 PHE33      0.1430
    525 CD2          23.3853      21.9494       0.4117 C.ar     33 PHE33     -0.1256
    526 HD2          24.3761      21.5238       0.4773 H        33 PHE33      0.1330
    527 C            22.1237      17.9952      -2.3727 C.2      33 PHE33      0.5973
    528 O            22.0874      18.1082      -3.5928 O.2      33 PHE33     -0.5679
    529 N            22.6238      16.9063      -1.7818 N.am     34 LYS34     -0.3479
    530 H            22.6510      16.8836      -0.7665 H        34 LYS34      0.2747
    531 CA           23.0985      15.7537      -2.5558 C.3      34 LYS34     -0.2400
    532 HA           23.6959      16.1024      -3.4000 H        34 LYS34      0.1426
    533 CB           23.9369      14.8274      -1.6797 C.3      34 LYS34     -0.0094
    534 HB2          23.3848      14.6194      -0.7604 H        34 LYS34      0.0362
    535 HB3          24.0576      13.8889      -2.2210 H        34 LYS34      0.0362
    536 CG           25.3249      15.3881      -1.3393 C.3      34 LYS34      0.0187
    537 HG2          25.9302      15.4580      -2.2441 H        34 LYS34      0.0103
    538 HG3          25.2308      16.3826      -0.9026 H        34 LYS34      0.0103
    539 CD           26.0026      14.4590      -0.3241 C.3      34 LYS34     -0.0479
    540 HD2          26.9284      14.9171       0.0240 H        34 LYS34      0.0621
    541 HD3          25.3459      14.3804       0.5446 H        34 LYS34      0.0621
    542 CE           26.2679      13.0371      -0.8459 C.3      34 LYS34     -0.0143
    543 HE2          26.1758      12.3518       0.0020 H        34 LYS34      0.1135
    544 HE3          25.5135      12.7603      -1.5853 H        34 LYS34      0.1135
    545 NZ           27.6300      12.9006      -1.4028 N.4      34 LYS34     -0.3854
    546 HZ1          28.3039      13.0110      -0.6417 H        34 LYS34      0.3400
    547 HZ2          27.7862      11.9734      -1.7692 H        34 LYS34      0.3400
    548 HZ3          27.8246      13.5993      -2.1023 H        34 LYS34      0.3400
    549 C            21.9446      14.9612      -3.1614 C.2      34 LYS34      0.7341
    550 O            22.0528      14.5439      -4.3093 O.2      34 LYS34     -0.5894
    551 N            20.8924      14.7072      -2.3836 N.am     35 SER35     -0.4157
    552 H            20.8759      15.0664      -1.4364 H        35 SER35      0.2719
    553 CA           19.7532      13.9061      -2.8383 C.3      35 SER35     -0.0249
    554 HA           20.1197      13.0288      -3.3714 H        35 SER35      0.0843
    555 CB           18.9211      13.4229      -1.6524 C.3      35 SER35      0.2117
    556 HB2          18.6149      14.2802      -1.0508 H        35 SER35      0.0352
    557 HB3          18.0250      12.9265      -2.0299 H        35 SER35      0.0352
    558 OG           19.6407      12.5085      -0.8454 O.3      35 SER35     -0.6546
    559 HG           19.0414      12.2592      -0.1360 H        35 SER35      0.4275
    560 C            18.8413      14.6646      -3.7990 C.2      35 SER35      0.5973
    561 O            18.2271      14.0297      -4.6491 O.2      35 SER35     -0.5679
    562 N            18.7698      15.9938      -3.6800 N.am     36 HIE36     -0.4157
    563 H            19.2804      16.4406      -2.9270 H        36 HIE36      0.2719
    564 CA           17.8733      16.8519      -4.4628 C.3      36 HIE36     -0.0581
    565 HA           17.5421      16.3384      -5.3699 H        36 HIE36      0.1360
    566 CB           16.6112      17.1555      -3.6425 C.3      36 HIE36     -0.0074
    567 HB2          16.8709      17.7668      -2.7781 H        36 HIE36      0.0367
    568 HB3          15.9127      17.7169      -4.2638 H        36 HIE36      0.0367
    569 CG           15.9166      15.9170      -3.1510 C.2      36 HIE36      0.1868
    570 ND1          15.1046      15.0906      -3.9192 N.2      36 HIE36     -0.5432
    571 CE1          14.7408      14.0803      -3.1244 C.2      36 HIE36      0.1635
    572 HE1          14.1046      13.2641      -3.4344 H        36 HIE36      0.1435
    573 NE2          15.2809      14.2245      -1.9018 N.pl3    36 HIE36     -0.2795
    574 HE2          15.1547      13.5940      -1.1229 H        36 HIE36      0.3339
    575 CD2          16.0369      15.3756      -1.9045 C.2      36 HIE36     -0.2207
    576 HD2          16.6226      15.7858      -1.0954 H        36 HIE36      0.1862
    577 C            18.6106      18.1256      -4.8914 C.2      36 HIE36      0.5973
    578 O            18.4283      19.1871      -4.2812 O.2      36 HIE36     -0.5679
    579 N            19.5018      18.0475      -5.8957 N.am     37 PRO37     -0.2548
    580 CD           19.8707      16.8512      -6.6424 C.3      37 PRO37      0.0192
    581 HD2          19.1761      16.7199      -7.4737 H        37 PRO37      0.0391
    582 HD3          19.8886      15.9558      -6.0236 H        37 PRO37      0.0391
    583 CG           21.2720      17.1345      -7.1676 C.3      37 PRO37      0.0189
    584 HG2          21.4845      16.5739      -8.0782 H        37 PRO37      0.0213
    585 HG3          22.0066      16.9123      -6.3915 H        37 PRO37      0.0213
    586 CB           21.2234      18.6408      -7.4210 C.3      37 PRO37     -0.0070
    587 HB2          20.7276      18.8301      -8.3751 H        37 PRO37      0.0253
    588 HB3          22.2197      19.0840      -7.4137 H        37 PRO37      0.0253
    589 CA           20.3652      19.1676      -6.2692 C.3      37 PRO37     -0.0266
    590 HA           21.0120      19.3955      -5.4236 H        37 PRO37      0.0641
    591 C            19.6262      20.4537      -6.6573 C.2      37 PRO37      0.5896
    592 O            20.1828      21.5430      -6.5214 O.2      37 PRO37     -0.5748
    593 N            18.3638      20.3736      -7.0794 N.am     38 GLU38     -0.5163
    594 H            17.9167      19.4553      -7.1286 H        38 GLU38      0.2936
    595 CA           17.5266      21.5455      -7.3393 C.3      38 GLU38      0.0397
    596 HA           18.0302      22.1671      -8.0804 H        38 GLU38      0.1105
    597 CB           16.1721      21.1089      -7.9243 C.3      38 GLU38      0.0560
    598 HB2          15.6675      22.0195      -8.2496 H        38 GLU38     -0.0173
    599 HB3          16.3411      20.5127      -8.8223 H        38 GLU38     -0.0173
    600 CG           15.1996      20.3607      -6.9915 C.3      38 GLU38      0.0136
    601 HG2          15.2487      20.7507      -5.9754 H        38 GLU38     -0.0425
    602 HG3          14.1933      20.5806      -7.3570 H        38 GLU38     -0.0425
    603 CD           15.3672      18.8365      -6.9775 C.2      38 GLU38      0.8054
    604 OE1          16.5217      18.3552      -7.0065 O.co2    38 GLU38     -0.8188
    605 OE2          14.3056      18.1801      -6.9281 O.co2    38 GLU38     -0.8188
    606 C            17.3234      22.4179      -6.0930 C.2      38 GLU38      0.5366
    607 O            17.0790      23.6193      -6.2005 O.2      38 GLU38     -0.5819
    608 N            17.4276      21.8333      -4.8980 N.am     39 THR39     -0.4157
    609 H            17.6281      20.8373      -4.8660 H        39 THR39      0.2719
    610 CA           17.3008      22.5806      -3.6455 C.3      39 THR39     -0.0389
    611 HA           16.4272      23.2248      -3.7165 H        39 THR39      0.1007
    612 CB           17.1079      21.6536      -2.4433 C.3      39 THR39      0.3654
    613 HB           16.9887      22.2660      -1.5505 H        39 THR39      0.0043
    614 CG2          15.8614      20.7850      -2.5972 C.3      39 THR39     -0.2438
    615 HG21         15.9440      20.1451      -3.4765 H        39 THR39      0.0642
    616 HG22         15.7476      20.1545      -1.7207 H        39 THR39      0.0642
    617 HG23         14.9828      21.4174      -2.6988 H        39 THR39      0.0642
    618 OG1          18.2240      20.8302      -2.2366 O.3      39 THR39     -0.6761
    619 HG1          18.2852      20.2017      -2.9846 H        39 THR39      0.4102
    620 C            18.5025      23.4788      -3.4013 C.2      39 THR39      0.5973
    621 O            18.3277      24.6024      -2.9373 O.2      39 THR39     -0.5679
    622 N            19.7095      23.0248      -3.7515 N.am     40 LEU40     -0.4157
    623 H            19.7668      22.1235      -4.2076 H        40 LEU40      0.2719
    624 CA           20.9348      23.8035      -3.5945 C.3      40 LEU40     -0.0518
    625 HA           21.0294      24.1024      -2.5496 H        40 LEU40      0.0922
    626 CB           22.1213      22.9065      -3.9774 C.3      40 LEU40     -0.1102
    627 HB2          22.1446      22.0534      -3.3006 H        40 LEU40      0.0457
    628 HB3          21.9661      22.5280      -4.9875 H        40 LEU40      0.0457
    629 CG           23.4806      23.6181      -3.9474 C.3      40 LEU40      0.3531
    630 HG           23.4876      24.4342      -4.6684 H        40 LEU40     -0.0361
    631 CD1          23.7947      24.1704      -2.5593 C.3      40 LEU40     -0.4121
    632 HD11         23.6712      23.3873      -1.8170 H        40 LEU40      0.1000
    633 HD12         24.8235      24.5188      -2.5316 H        40 LEU40      0.1000
    634 HD13         23.1346      25.0053      -2.3250 H        40 LEU40      0.1000
    635 CD2          24.5659      22.6237      -4.3505 C.3      40 LEU40     -0.4121
    636 HD21         24.3663      22.2494      -5.3545 H        40 LEU40      0.1000
    637 HD22         25.5357      23.1196      -4.3479 H        40 LEU40      0.1000
    638 HD23         24.5848      21.7875      -3.6540 H        40 LEU40      0.1000
    639 C            20.8884      25.0702      -4.4523 C.2      40 LEU40      0.5973
    640 O            21.2862      26.1459      -4.0117 O.2      40 LEU40     -0.5679
    641 N            20.3413      24.9465      -5.6586 N.am     41 GLU41     -0.5163
    642 H            20.0631      24.0187      -5.9552 H        41 GLU41      0.2936
    643 CA           20.1928      26.0331      -6.6256 C.3      41 GLU41      0.0397
    644 HA           21.1806      26.4025      -6.9026 H        41 GLU41      0.1105
    645 CB           19.5183      25.4186      -7.8643 C.3      41 GLU41      0.0560
    646 HB2          20.0621      24.5191      -8.1597 H        41 GLU41     -0.0173
    647 HB3          18.5165      25.1102      -7.5764 H        41 GLU41     -0.0173
    648 CG           19.3611      26.3098      -9.1005 C.3      41 GLU41      0.0136
    649 HG2          18.6855      25.7953      -9.7884 H        41 GLU41     -0.0425
    650 HG3          18.8720      27.2434      -8.8174 H        41 GLU41     -0.0425
    651 CD           20.6690      26.6164      -9.8479 C.2      41 GLU41      0.8054
    652 OE1          21.7731      26.4167      -9.2888 O.co2    41 GLU41     -0.8188
    653 OE2          20.5607      27.1080     -10.9927 O.co2    41 GLU41     -0.8188
    654 C            19.3806      27.2204      -6.0758 C.2      41 GLU41      0.5366
    655 O            19.5805      28.3558      -6.5072 O.2      41 GLU41     -0.5819
    656 N            18.4880      26.9894      -5.0970 N.am     42 LYS42     -0.3479
    657 H            18.4044      26.0362      -4.7633 H        42 LYS42      0.2747
    658 CA           17.7010      28.0455      -4.4291 C.3      42 LYS42     -0.2400
    659 HA           17.3194      28.7251      -5.1873 H        42 LYS42      0.1426
    660 CB           16.5356      27.4296      -3.6349 C.3      42 LYS42     -0.0094
    661 HB2          16.9324      26.7043      -2.9256 H        42 LYS42      0.0362
    662 HB3          16.0426      28.2092      -3.0514 H        42 LYS42      0.0362
    663 CG           15.4810      26.7487      -4.5098 C.3      42 LYS42      0.0187
    664 HG2          15.9605      26.0431      -5.1893 H        42 LYS42      0.0103
    665 HG3          14.8070      26.1967      -3.8544 H        42 LYS42      0.0103
    666 CD           14.6621      27.7718      -5.3044 C.3      42 LYS42     -0.0479
    667 HD2          14.1448      28.4364      -4.6091 H        42 LYS42      0.0621
    668 HD3          15.3178      28.3624      -5.9447 H        42 LYS42      0.0621
    669 CE           13.6529      27.0277      -6.1753 C.3      42 LYS42     -0.0143
    670 HE2          14.1986      26.4574      -6.9353 H        42 LYS42      0.1135
    671 HE3          13.1067      26.3151      -5.5492 H        42 LYS42      0.1135
    672 NZ           12.7052      27.9730      -6.7995 N.4      42 LYS42     -0.3854
    673 HZ1          13.2108      28.7076      -7.2736 H        42 LYS42      0.3400
    674 HZ2          12.1056      27.4854      -7.4464 H        42 LYS42      0.3400
    675 HZ3          12.1334      28.3744      -6.0541 H        42 LYS42      0.3400
    676 C            18.5130      28.9353      -3.4881 C.2      42 LYS42      0.7341
    677 O            17.9933      29.9575      -3.0493 O.2      42 LYS42     -0.5894
    678 N            19.7425      28.5526      -3.1557 N.am     43 PHE43     -0.4157
    679 H            20.1181      27.7126      -3.5817 H        43 PHE43      0.2719
    680 CA           20.5978      29.2957      -2.2399 C.3      43 PHE43     -0.0024
    681 HA           20.0187      30.0549      -1.7110 H        43 PHE43      0.0978
    682 CB           21.1936      28.3532      -1.1959 C.3      43 PHE43     -0.0343
    683 HB2          21.7118      27.5397      -1.7043 H        43 PHE43      0.0295
    684 HB3          21.9346      28.9057      -0.6166 H        43 PHE43      0.0295
    685 CG           20.1910      27.7625      -0.2429 C.ar     43 PHE43      0.0118
    686 CD1          19.5697      26.5438      -0.5524 C.ar     43 PHE43     -0.1256
    687 HD1          19.7881      26.0499      -1.4880 H        43 PHE43      0.1330
    688 CE1          18.6623      25.9716       0.3505 C.ar     43 PHE43     -0.1704
    689 HE1          18.1615      25.0491       0.0919 H        43 PHE43      0.1430
    690 CZ           18.3919      26.6076       1.5720 C.ar     43 PHE43     -0.1072
    691 HZ           17.6877      26.1678       2.2642 H        43 PHE43      0.1297
    692 CE2          19.0015      27.8376       1.8718 C.ar     43 PHE43     -0.1704
    693 HE2          18.7594      28.3594       2.7835 H        43 PHE43      0.1430
    694 CD2          19.8985      28.4189       0.9634 C.ar     43 PHE43     -0.1256
    695 HD2          20.3594      29.3700       1.1927 H        43 PHE43      0.1330
    696 C            21.7207      29.9897      -2.9947 C.2      43 PHE43      0.5973
    697 O            22.7660      29.3895      -3.2585 O.2      43 PHE43     -0.5679
    698 N            21.5779      31.2914      -3.2273 N.am     44 ASP44     -0.5163
    699 H            20.6786      31.7321      -3.0867 H        44 ASP44      0.2936
    700 CA           22.6952      32.1040      -3.7180 C.3      44 ASP44      0.0381
    701 HA           22.9979      31.7230      -4.6937 H        44 ASP44      0.0880
    702 CB           22.2517      33.5596      -3.8958 C.3      44 ASP44     -0.0303
    703 HB2          21.7658      33.9016      -2.9799 H        44 ASP44     -0.0122
    704 HB3          23.1408      34.1722      -4.0528 H        44 ASP44     -0.0122
    705 CG           21.3175      33.7817      -5.0928 C.2      44 ASP44      0.7994
    706 OD1          21.1926      32.8804      -5.9677 O.co2    44 ASP44     -0.8014
    707 OD2          20.7644      34.8989      -5.1505 O.co2    44 ASP44     -0.8014
    708 C            23.9367      32.0082      -2.8110 C.2      44 ASP44      0.5366
    709 O            25.0502      31.9712      -3.3311 O.2      44 ASP44     -0.5819
    710 N            23.7650      31.8692      -1.4805 N.am     45 ARG45     -0.3479
    711 H            22.8202      31.9610      -1.1341 H        45 ARG45      0.2747
    712 CA           24.8619      31.6423      -0.5096 C.3      45 ARG45     -0.2637
    713 HA           25.5833      32.4587      -0.5719 H        45 ARG45      0.1560
    714 CB           24.3244      31.5320       0.9369 C.3      45 ARG45     -0.0007
    715 HB2          23.4058      30.9423       0.9304 H        45 ARG45      0.0327
    716 HB3          25.0507      31.0092       1.5608 H        45 ARG45      0.0327
    717 CG           24.0720      32.8867       1.6018 C.3      45 ARG45      0.0390
    718 HG2          25.0204      33.3726       1.8356 H        45 ARG45      0.0285
    719 HG3          23.5329      33.5156       0.8920 H        45 ARG45      0.0285
    720 CD           23.2055      32.7838       2.8635 C.3      45 ARG45      0.0486
    721 HD2          22.7631      33.7674       3.0368 H        45 ARG45      0.0687
    722 HD3          22.3880      32.0843       2.6770 H        45 ARG45      0.0687
    723 NE           23.9461      32.3896       4.0767 N.pl3    45 ARG45     -0.5295
    724 HE           24.9574      32.2473       4.0005 H        45 ARG45      0.3456
    725 CZ           23.3940      32.1686       5.2526 C.cat    45 ARG45      0.8076
    726 NH1          22.1076      32.2971       5.4484 N.pl3    45 ARG45     -0.8627
    727 HH11         21.5379      32.6696       4.6870 H        45 ARG45      0.4478
    728 HH12         21.6411      31.9037       6.2415 H        45 ARG45      0.4478
    729 NH2          24.1285      31.8091       6.2643 N.pl3    45 ARG45     -0.8627
    730 HH21         25.1492      31.8259       6.1414 H        45 ARG45      0.4478
    731 HH22         23.7164      31.5494       7.1276 H        45 ARG45      0.4478
    732 C            25.6589      30.3701      -0.7660 C.2      45 ARG45      0.7341
    733 O            26.8211      30.3086      -0.3793 O.2      45 ARG45     -0.5894
    734 N            25.0294      29.3259      -1.3056 N.am     46 PHE46     -0.4157
    735 H            24.0871      29.4639      -1.6425 H        46 PHE46      0.2719
    736 CA           25.5815      27.9669      -1.2564 C.3      46 PHE46     -0.0024
    737 HA           26.5847      27.9999      -0.8338 H        46 PHE46      0.0978
    738 CB           24.7224      27.0754      -0.3478 C.3      46 PHE46     -0.0343
    739 HB2          23.7363      26.9726      -0.7972 H        46 PHE46      0.0295
    740 HB3          25.1538      26.0783      -0.2996 H        46 PHE46      0.0295
    741 CG           24.5796      27.5958       1.0650 C.ar     46 PHE46      0.0118
    742 CD1          25.7071      28.0644       1.7614 C.ar     46 PHE46     -0.1256
    743 HD1          26.6871      28.0332       1.3111 H        46 PHE46      0.1330
    744 CE1          25.5576      28.6465       3.0262 C.ar     46 PHE46     -0.1704
    745 HE1          26.4181      29.0647       3.5259 H        46 PHE46      0.1430
    746 CZ           24.2894      28.7403       3.6157 C.ar     46 PHE46     -0.1072
    747 HZ           24.1889      29.2229       4.5750 H        46 PHE46      0.1297
    748 CE2          23.1640      28.2376       2.9437 C.ar     46 PHE46     -0.1704
    749 HE2          22.1828      28.3158       3.3913 H        46 PHE46      0.1430
    750 CD2          23.3132      27.6610       1.6710 C.ar     46 PHE46     -0.1256
    751 HD2          22.4488      27.2754       1.1543 H        46 PHE46      0.1330
    752 C            25.7782      27.3192      -2.6100 C.2      46 PHE46      0.5973
    753 O            26.5227      26.3459      -2.7004 O.2      46 PHE46     -0.5679
    754 N            25.1756      27.8329      -3.6813 N.am     47 LYS47     -0.3479
    755 H            24.5009      28.5853      -3.5569 H        47 LYS47      0.2747
    756 CA           25.2552      27.1627      -4.9801 C.3      47 LYS47     -0.2400
    757 HA           25.0053      26.1141      -4.8113 H        47 LYS47      0.1426
    758 CB           24.1544      27.7071      -5.8936 C.3      47 LYS47     -0.0094
    759 HB2          24.0663      27.0395      -6.7533 H        47 LYS47      0.0362
    760 HB3          23.2053      27.6640      -5.3550 H        47 LYS47      0.0362
    761 CG           24.3789      29.1341      -6.4071 C.3      47 LYS47      0.0187
    762 HG2          24.5534      29.8191      -5.5760 H        47 LYS47      0.0103
    763 HG3          25.2415      29.1447      -7.0748 H        47 LYS47      0.0103
    764 CD           23.1238      29.5645      -7.1703 C.3      47 LYS47     -0.0479
    765 HD2          22.8042      28.7542      -7.8316 H        47 LYS47      0.0621
    766 HD3          22.3226      29.7524      -6.4497 H        47 LYS47      0.0621
    767 CE           23.3628      30.8119      -8.0156 C.3      47 LYS47     -0.0143
    768 HE2          23.7217      31.6157      -7.3637 H        47 LYS47      0.1135
    769 HE3          24.1169      30.5908      -8.7742 H        47 LYS47      0.1135
    770 NZ           22.0859      31.2113      -8.6436 N.4      47 LYS47     -0.3854
    771 HZ1          21.4578      31.5251      -7.8967 H        47 LYS47      0.3400
    772 HZ2          22.2048      31.9899      -9.2713 H        47 LYS47      0.3400
    773 HZ3          21.6471      30.4280      -9.1137 H        47 LYS47      0.3400
    774 C            26.6679      27.1168      -5.5888 C.2      47 LYS47      0.7341
    775 O            26.9085      26.3759      -6.5483 O.2      47 LYS47     -0.5894
    776 N            27.6534      27.8406      -5.0343 N.am     48 HIE48     -0.4157
    777 H            27.4375      28.4271      -4.2375 H        48 HIE48      0.2719
    778 CA           29.0705      27.6545      -5.4003 C.3      48 HIE48     -0.0581
    779 HA           29.1507      27.6650      -6.4834 H        48 HIE48      0.1360
    780 CB           29.9473      28.7976      -4.8765 C.3      48 HIE48     -0.0074
    781 HB2          30.9303      28.7279      -5.3441 H        48 HIE48      0.0367
    782 HB3          29.5086      29.7506      -5.1752 H        48 HIE48      0.0367
    783 CG           30.1377      28.8043      -3.3829 C.2      48 HIE48      0.1868
    784 ND1          29.2232      29.3394      -2.4890 N.2      48 HIE48     -0.5432
    785 CE1          29.7554      29.1863      -1.2689 C.2      48 HIE48      0.1635
    786 HE1          29.2862      29.5288      -0.3542 H        48 HIE48      0.1435
    787 NE2          30.9395      28.5539      -1.3529 N.pl3    48 HIE48     -0.2795
    788 HE2          31.5422      28.3315      -0.5726 H        48 HIE48      0.3339
    789 CD2          31.1964      28.2983      -2.6838 C.2      48 HIE48     -0.2207
    790 HD2          32.0658      27.8085      -3.1036 H        48 HIE48      0.1862
    791 C            29.6636      26.3222      -4.9254 C.2      48 HIE48      0.5973
    792 O            30.6919      25.9177      -5.4567 O.2      48 HIE48     -0.5679
    793 N            29.0374      25.6504      -3.9600 N.am     49 LEU49     -0.4157
    794 H            28.1708      26.0232      -3.5871 H        49 LEU49      0.2719
    795 CA           29.5053      24.3822      -3.4051 C.3      49 LEU49     -0.0518
    796 HA           30.5871      24.4351      -3.2628 H        49 LEU49      0.0922
    797 CB           28.8307      24.1467      -2.0410 C.3      49 LEU49     -0.1102
    798 HB2          27.7564      24.0489      -2.2071 H        49 LEU49      0.0457
    799 HB3          29.1868      23.2009      -1.6321 H        49 LEU49      0.0457
    800 CG           29.0749      25.2666      -1.0081 C.3      49 LEU49      0.3531
    801 HG           28.8784      26.2430      -1.4476 H        49 LEU49     -0.0361
    802 CD1          28.1408      25.1053       0.1891 C.3      49 LEU49     -0.4121
    803 HD11         28.3437      24.1696       0.7011 H        49 LEU49      0.1000
    804 HD12         28.2744      25.9375       0.8783 H        49 LEU49      0.1000
    805 HD13         27.1122      25.0980      -0.1619 H        49 LEU49      0.1000
    806 CD2          30.5064      25.2487      -0.4802 C.3      49 LEU49     -0.4121
    807 HD21         31.2062      25.4115      -1.2988 H        49 LEU49      0.1000
    808 HD22         30.6399      26.0403       0.2549 H        49 LEU49      0.1000
    809 HD23         30.7157      24.2901      -0.0133 H        49 LEU49      0.1000
    810 C            29.2141      23.2351      -4.3826 C.2      49 LEU49      0.5973
    811 O            28.0678      23.0165      -4.7706 O.2      49 LEU49     -0.5679
    812 N            30.2551      22.5105      -4.8000 N.am     50 LYS50     -0.3479
    813 H            31.1799      22.7832      -4.4567 H        50 LYS50      0.2747
    814 CA           30.2147      21.4700      -5.8489 C.3      50 LYS50     -0.2400
    815 HA           29.2246      21.4454      -6.3029 H        50 LYS50      0.1426
    816 CB           31.2675      21.7696      -6.9324 C.3      50 LYS50     -0.0094
    817 HB2          32.2621      21.6028      -6.5116 H        50 LYS50      0.0362
    818 HB3          31.1334      21.0603      -7.7511 H        50 LYS50      0.0362
    819 CG           31.2490      23.1833      -7.5182 C.3      50 LYS50      0.0187
    820 HG2          31.6154      23.8715      -6.7567 H        50 LYS50      0.0103
    821 HG3          31.9504      23.2173      -8.3531 H        50 LYS50      0.0103
    822 CD           29.8736      23.6526      -8.0038 C.3      50 LYS50     -0.0479
    823 HD2          29.5297      23.0187      -8.8225 H        50 LYS50      0.0621
    824 HD3          29.1580      23.6060      -7.1834 H        50 LYS50      0.0621
    825 CE           30.0053      25.1042      -8.4635 C.3      50 LYS50     -0.0143
    826 HE2          30.5648      25.6575      -7.7028 H        50 LYS50      0.1135
    827 HE3          30.5850      25.1272      -9.3904 H        50 LYS50      0.1135
    828 NZ           28.6704      25.7200      -8.6527 N.4      50 LYS50     -0.3854
    829 HZ1          28.1486      25.7380      -7.7722 H        50 LYS50      0.3400
    830 HZ2          28.7477      26.6657      -8.9948 H        50 LYS50      0.3400
    831 HZ3          28.1159      25.1766      -9.2995 H        50 LYS50      0.3400
    832 C            30.4800      20.0615      -5.3366 C.2      50 LYS50      0.7341
    833 O            30.2136      19.0939      -6.0489 O.2      50 LYS50     -0.5894
    834 N            31.0265      19.9398      -4.1273 N.am     51 THR51     -0.4157
    835 H            31.2701      20.7927      -3.6386 H        51 THR51      0.2719
    836 CA           31.3658      18.6574      -3.5045 C.3      51 THR51     -0.0389
    837 HA           30.8828      17.8573      -4.0647 H        51 THR51      0.1007
    838 CB           32.8758      18.3703      -3.5168 C.3      51 THR51      0.3654
    839 HB           33.0184      17.3246      -3.2421 H        51 THR51      0.0043
    840 CG2          33.5494      18.6032      -4.8649 C.3      51 THR51     -0.2438
    841 HG21         33.5383      19.6633      -5.1253 H        51 THR51      0.0642
    842 HG22         34.5854      18.2660      -4.8173 H        51 THR51      0.0642
    843 HG23         33.0296      18.0390      -5.6396 H        51 THR51      0.0642
    844 OG1          33.5329      19.1583      -2.5583 O.3      51 THR51     -0.6761
    845 HG1          33.8533      19.9451      -3.0235 H        51 THR51      0.4102
    846 C            30.8596      18.5870      -2.0731 C.2      51 THR51      0.5973
    847 O            30.6867      19.5946      -1.3886 O.2      51 THR51     -0.5679
    848 N            30.6778      17.3666      -1.5763 N.am     52 GLU52     -0.5163
    849 H            30.8353      16.5628      -2.1634 H        52 GLU52      0.2936
    850 CA           30.3250      17.1678      -0.1723 C.3      52 GLU52      0.0397
    851 HA           29.4056      17.7175       0.0439 H        52 GLU52      0.1105
    852 CB           30.0677      15.6773       0.0436 C.3      52 GLU52      0.0560
    853 HB2          29.2182      15.3961      -0.5800 H        52 GLU52     -0.0173
    854 HB3          30.9402      15.1026      -0.2716 H        52 GLU52     -0.0173
    855 CG           29.7578      15.3592       1.5080 C.3      52 GLU52      0.0136
    856 HG2          30.6750      15.4307       2.0958 H        52 GLU52     -0.0425
    857 HG3          29.0546      16.1037       1.8850 H        52 GLU52     -0.0425
    858 CD           29.1574      13.9685       1.6976 C.2      52 GLU52      0.8054
    859 OE1          29.1570      13.1686       0.7407 O.co2    52 GLU52     -0.8188
    860 OE2          28.6365      13.7311       2.8026 O.co2    52 GLU52     -0.8188
    861 C            31.3998      17.6956       0.7921 C.2      52 GLU52      0.5366
    862 O            31.0593      18.2509       1.8361 O.2      52 GLU52     -0.5819
    863 N            32.6846      17.5550       0.4465 N.am     53 ALA53     -0.4157
    864 H            32.9149      17.1714      -0.4561 H        53 ALA53      0.2719
    865 CA           33.7687      18.0860       1.2684 C.3      53 ALA53      0.0337
    866 HA           33.6735      17.6895       2.2802 H        53 ALA53      0.0823
    867 CB           35.1092      17.6227       0.6926 C.3      53 ALA53     -0.1825
    868 HB1          35.2317      17.9989      -0.3244 H        53 ALA53      0.0603
    869 HB2          35.9220      18.0074       1.3099 H        53 ALA53      0.0603
    870 HB3          35.1560      16.5335       0.6840 H        53 ALA53      0.0603
    871 C            33.6989      19.6169       1.3676 C.2      53 ALA53      0.5973
    872 O            33.8387      20.1610       2.4610 O.2      53 ALA53     -0.5679
    873 N            33.4129      20.3073       0.2591 N.am     54 GLU54     -0.5163
    874 H            33.3259      19.8178      -0.6256 H        54 GLU54      0.2936
    875 CA           33.2168      21.7612       0.2728 C.3      54 GLU54      0.0397
    876 HA           34.0969      22.2490       0.6943 H        54 GLU54      0.1105
    877 CB           32.9866      22.2943      -1.1451 C.3      54 GLU54      0.0560
    878 HB2          32.2339      21.6749      -1.6309 H        54 GLU54     -0.0173
    879 HB3          32.6073      23.3136      -1.0886 H        54 GLU54     -0.0173
    880 CG           34.2680      22.3224      -1.9853 C.3      54 GLU54      0.0136
    881 HG2          34.9289      23.0961      -1.5877 H        54 GLU54     -0.0425
    882 HG3          34.7848      21.3652      -1.8896 H        54 GLU54     -0.0425
    883 CD           33.9920      22.5957      -3.4699 C.2      54 GLU54      0.8054
    884 OE1          32.8059      22.7489      -3.8431 O.co2    54 GLU54     -0.8188
    885 OE2          34.9605      22.5491      -4.2499 O.co2    54 GLU54     -0.8188
    886 C            32.0249      22.1533       1.1415 C.2      54 GLU54      0.5366
    887 O            32.1161      23.1027       1.9185 O.2      54 GLU54     -0.5819
    888 N            30.9159      21.4117       1.0562 N.am     55 MET55     -0.4157
    889 H            30.8882      20.6484       0.3880 H        55 MET55      0.2719
    890 CA           29.7590      21.6768       1.9072 C.3      55 MET55     -0.0237
    891 HA           29.4617      22.7148       1.7785 H        55 MET55      0.0880
    892 CB           28.5813      20.7754       1.5381 C.3      55 MET55      0.0342
    893 HB2          28.8708      19.7334       1.6723 H        55 MET55      0.0241
    894 HB3          27.7709      21.0065       2.2260 H        55 MET55      0.0241
    895 CG           28.0380      20.9595       0.1231 C.3      55 MET55      0.0018
    896 HG2          27.5475      21.9303       0.0480 H        55 MET55      0.0440
    897 HG3          28.8564      20.9375      -0.5916 H        55 MET55      0.0440
    898 SD           26.8526      19.6569      -0.3059 S.3      55 MET55     -0.2737
    899 CE           26.6126      20.0386      -2.0582 C.3      55 MET55     -0.0536
    900 HE1          27.5561      19.9299      -2.5936 H        55 MET55      0.0684
    901 HE2          25.8723      19.3603      -2.4831 H        55 MET55      0.0684
    902 HE3          26.2598      21.0650      -2.1634 H        55 MET55      0.0684
    903 C            30.0964      21.4988       3.3891 C.2      55 MET55      0.5973
    904 O            29.7437      22.3546       4.2007 O.2      55 MET55     -0.5679
    905 N            30.7958      20.4133       3.7510 N.am     56 LYS56     -0.3479
    906 H            31.0547      19.7530       3.0217 H        56 LYS56      0.2747
    907 CA           31.2137      20.1468       5.1393 C.3      56 LYS56     -0.2400
    908 HA           30.3426      20.1840       5.7946 H        56 LYS56      0.1426
    909 CB           31.8645      18.7529       5.2470 C.3      56 LYS56     -0.0094
    910 HB2          32.5578      18.6090       4.4161 H        56 LYS56      0.0362
    911 HB3          32.4349      18.6979       6.1763 H        56 LYS56      0.0362
    912 CG           30.8328      17.6213       5.2652 C.3      56 LYS56      0.0187
    913 HG2          30.2139      17.7171       6.1592 H        56 LYS56      0.0103
    914 HG3          30.2260      17.7405       4.3767 H        56 LYS56      0.0103
    915 CD           31.4392      16.2135       5.1920 C.3      56 LYS56     -0.0479
    916 HD2          31.8209      16.0425       4.1840 H        56 LYS56      0.0621
    917 HD3          32.2756      16.1455       5.8902 H        56 LYS56      0.0621
    918 CE           30.4187      15.1205       5.5580 C.3      56 LYS56     -0.0143
    919 HE2          30.8529      14.1382       5.3501 H        56 LYS56      0.1135
    920 HE3          30.2481      15.1771       6.6379 H        56 LYS56      0.1135
    921 NZ           29.1137      15.2457       4.8691 N.4      56 LYS56     -0.3854
    922 HZ1          29.1552      14.8950       3.9140 H        56 LYS56      0.3400
    923 HZ2          28.4317      14.6309       5.2955 H        56 LYS56      0.3400
    924 HZ3          28.7545      16.1874       4.8876 H        56 LYS56      0.3400
    925 C            32.1706      21.2189       5.6697 C.2      56 LYS56      0.7341
    926 O            32.1516      21.4883       6.8671 O.2      56 LYS56     -0.5894
    927 N            32.9854      21.8203       4.8033 N.am     57 ALA57     -0.4157
    928 H            32.9743      21.5031       3.8412 H        57 ALA57      0.2719
    929 CA           33.9443      22.8655       5.1636 C.3      57 ALA57      0.0337
    930 HA           34.3366      22.6527       6.1597 H        57 ALA57      0.0823
    931 CB           35.1095      22.7977       4.1714 C.3      57 ALA57     -0.1825
    932 HB1          34.7569      23.0386       3.1672 H        57 ALA57      0.0603
    933 HB2          35.8815      23.5132       4.4589 H        57 ALA57      0.0603
    934 HB3          35.5402      21.7958       4.1692 H        57 ALA57      0.0603
    935 C            33.3533      24.2883       5.2128 C.2      57 ALA57      0.5973
    936 O            34.0610      25.2205       5.5918 O.2      57 ALA57     -0.5679
    937 N            32.0983      24.4898       4.8022 N.am     58 SER58     -0.4157
    938 H            31.5606      23.7008       4.4669 H        58 SER58      0.2719
    939 CA           31.4825      25.8179       4.7963 C.3      58 SER58     -0.0249
    940 HA           32.2432      26.5563       4.5419 H        58 SER58      0.0843
    941 CB           30.4085      25.9071       3.7154 C.3      58 SER58      0.2117
    942 HB2          30.8740      25.7764       2.7374 H        58 SER58      0.0352
    943 HB3          29.6698      25.1185       3.8631 H        58 SER58      0.0352
    944 OG           29.7768      27.1768       3.7825 O.3      58 SER58     -0.6546
    945 HG           29.2718      27.3064       2.9739 H        58 SER58      0.4275
    946 C            30.9038      26.1813       6.1621 C.2      58 SER58      0.5973
    947 O            29.8728      25.6490       6.5869 O.2      58 SER58     -0.5679
    948 N            31.5332      27.1444       6.8383 N.am     59 GLU59     -0.5163
    949 H            32.4423      27.4492       6.5214 H        59 GLU59      0.2936
    950 CA           31.0159      27.6580       8.1108 C.3      59 GLU59      0.0397
    951 HA           30.8307      26.8087       8.7687 H        59 GLU59      0.1105
    952 CB           32.0574      28.5804       8.7639 C.3      59 GLU59      0.0560
    953 HB2          33.0316      28.0885       8.7520 H        59 GLU59     -0.0173
    954 HB3          32.1417      29.4957       8.1751 H        59 GLU59     -0.0173
    955 CG           31.7136      28.9534      10.2160 C.3      59 GLU59      0.0136
    956 HG2          32.4786      29.6460      10.5736 H        59 GLU59     -0.0425
    957 HG3          30.7633      29.4917      10.2338 H        59 GLU59     -0.0425
    958 CD           31.6509      27.7528      11.1815 C.2      59 GLU59      0.8054
    959 OE1          32.0910      26.6384      10.8176 O.co2    59 GLU59     -0.8188
    960 OE2          31.1257      27.9361      12.3019 O.co2    59 GLU59     -0.8188
    961 C            29.6849      28.3917       7.9227 C.2      59 GLU59      0.5366
    962 O            28.7954      28.3270       8.7732 O.2      59 GLU59     -0.5819
    963 N            29.5036      29.0558       6.7784 N.am     60 ASP60     -0.5163
    964 H            30.2251      29.0282       6.0723 H        60 ASP60      0.2936
    965 CA           28.2502      29.7426       6.4921 C.3      60 ASP60      0.0381
    966 HA           28.0276      30.3858       7.3439 H        60 ASP60      0.0880
    967 CB           28.4084      30.6235       5.2490 C.3      60 ASP60     -0.0303
    968 HB2          29.3439      31.1814       5.3159 H        60 ASP60     -0.0122
    969 HB3          28.4370      30.0030       4.3516 H        60 ASP60     -0.0122
    970 CG           27.2551      31.6242       5.1860 C.2      60 ASP60      0.7994
    971 OD1          26.9019      32.2137       6.2349 O.co2    60 ASP60     -0.8014
    972 OD2          26.6229      31.7387       4.1211 O.co2    60 ASP60     -0.8014
    973 C            27.0863      28.7483       6.3479 C.2      60 ASP60      0.5366
    974 O            25.9808      28.9939       6.8426 O.2      60 ASP60     -0.5819
    975 N            27.3486      27.5802       5.7455 N.am     61 LEU61     -0.4157
    976 H            28.2873      27.4092       5.4034 H        61 LEU61      0.2719
    977 CA           26.3494      26.5211       5.6597 C.3      61 LEU61     -0.0518
    978 HA           25.4434      26.9739       5.2643 H        61 LEU61      0.0922
    979 CB           26.8127      25.4137       4.6963 C.3      61 LEU61     -0.1102
    980 HB2          27.0463      25.8565       3.7274 H        61 LEU61      0.0457
    981 HB3          27.7168      24.9524       5.0944 H        61 LEU61      0.0457
    982 CG           25.7452      24.3209       4.5070 C.3      61 LEU61      0.3531
    983 HG           25.5062      23.8662       5.4677 H        61 LEU61     -0.0361
    984 CD1          24.4675      24.9046       3.9073 C.3      61 LEU61     -0.4121
    985 HD11         24.6944      25.4261       2.9779 H        61 LEU61      0.1000
    986 HD12         23.7655      24.0985       3.7153 H        61 LEU61      0.1000
    987 HD13         23.9940      25.5942       4.6029 H        61 LEU61      0.1000
    988 CD2          26.2626      23.2144       3.5901 C.3      61 LEU61     -0.4121
    989 HD21         27.1490      22.7651       4.0372 H        61 LEU61      0.1000
    990 HD22         25.5012      22.4421       3.4764 H        61 LEU61      0.1000
    991 HD23         26.5183      23.6249       2.6135 H        61 LEU61      0.1000
    992 C            26.0076      25.9754       7.0490 C.2      61 LEU61      0.5973
    993 O            24.8322      25.8045       7.3755 O.2      61 LEU61     -0.5679
    994 N            27.0224      25.7651       7.8934 N.am     62 LYS62     -0.3479
    995 H            27.9663      25.9311       7.5505 H        62 LYS62      0.2747
    996 CA           26.8330      25.3335       9.2825 C.3      62 LYS62     -0.2400
    997 HA           26.2977      24.3827       9.2873 H        62 LYS62      0.1426
    998 CB           28.2144      25.1319       9.9127 C.3      62 LYS62     -0.0094
    999 HB2          28.8016      24.4835       9.2590 H        62 LYS62      0.0362
   1000 HB3          28.7318      26.0884       9.9932 H        62 LYS62      0.0362
   1001 CG           28.1380      24.4933      11.3003 C.3      62 LYS62      0.0187
   1002 HG2          27.6162      25.1601      11.9877 H        62 LYS62      0.0103
   1003 HG3          27.6043      23.5452      11.2406 H        62 LYS62      0.0103
   1004 CD           29.5607      24.2544      11.8070 C.3      62 LYS62     -0.0479
   1005 HD2          30.1261      23.6983      11.0591 H        62 LYS62      0.0621
   1006 HD3          30.0515      25.2192      11.9580 H        62 LYS62      0.0621
   1007 CE           29.5502      23.4753      13.1193 C.3      62 LYS62     -0.0143
   1008 HE2          29.0349      24.0721      13.8780 H        62 LYS62      0.1135
   1009 HE3          28.9976      22.5399      12.9733 H        62 LYS62      0.1135
   1010 NZ           30.9387      23.1919      13.5442 N.4      62 LYS62     -0.3854
   1011 HZ1          31.4630      24.0614      13.5681 H        62 LYS62      0.3400
   1012 HZ2          30.9564      22.7499      14.4533 H        62 LYS62      0.3400
   1013 HZ3          31.3896      22.5870      12.8699 H        62 LYS62      0.3400
   1014 C            25.9740      26.3282      10.0673 C.2      62 LYS62      0.7341
   1015 O            25.0176      25.9285      10.7324 O.2      62 LYS62     -0.5894
   1016 N            26.2477      27.6303       9.9396 N.am     63 LYS63     -0.3479
   1017 H            27.0786      27.8836       9.4083 H        63 LYS63      0.2747
   1018 CA           25.4272      28.6911      10.5473 C.3      63 LYS63     -0.2400
   1019 HA           25.4101      28.5646      11.6311 H        63 LYS63      0.1426
   1020 CB           25.9886      30.0694      10.1909 C.3      63 LYS63     -0.0094
   1021 HB2          26.2952      30.0845       9.1446 H        63 LYS63      0.0362
   1022 HB3          25.1997      30.8101      10.3283 H        63 LYS63      0.0362
   1023 CG           27.1712      30.4481      11.0837 C.3      63 LYS63      0.0187
   1024 HG2          26.8224      30.5972      12.1063 H        63 LYS63      0.0103
   1025 HG3          27.9080      29.6434      11.0822 H        63 LYS63      0.0103
   1026 CD           27.8463      31.7266      10.5728 C.3      63 LYS63     -0.0479
   1027 HD2          28.6650      31.9889      11.2451 H        63 LYS63      0.0621
   1028 HD3          28.2932      31.5022       9.6011 H        63 LYS63      0.0621
   1029 CE           26.9075      32.9310      10.3928 C.3      63 LYS63     -0.0143
   1030 HE2          27.4733      33.7093       9.8697 H        63 LYS63      0.1135
   1031 HE3          26.0832      32.6470       9.7316 H        63 LYS63      0.1135
   1032 NZ           26.3984      33.4681      11.6805 N.4      63 LYS63     -0.3854
   1033 HZ1          27.1722      33.7093      12.2860 H        63 LYS63      0.3400
   1034 HZ2          25.8414      34.2968      11.5169 H        63 LYS63      0.3400
   1035 HZ3          25.8266      32.7772      12.1481 H        63 LYS63      0.3400
   1036 C            23.9824      28.6227      10.0817 C.2      63 LYS63      0.7341
   1037 O            23.0718      28.7261      10.9000 O.2      63 LYS63     -0.5894
   1038 N            23.7587      28.4653       8.7787 N.am     64 HIE64     -0.4157
   1039 H            24.5454      28.4067       8.1367 H        64 HIE64      0.2719
   1040 CA           22.3946      28.3798       8.2679 C.3      64 HIE64     -0.0581
   1041 HA           21.8258      29.2217       8.6664 H        64 HIE64      0.1360
   1042 CB           22.3928      28.5049       6.7508 C.3      64 HIE64     -0.0074
   1043 HB2          22.9679      29.3795       6.4597 H        64 HIE64      0.0367
   1044 HB3          22.8380      27.6174       6.2980 H        64 HIE64      0.0367
   1045 CG           20.9868      28.6796       6.2693 C.2      64 HIE64      0.1868
   1046 ND1          20.1817      29.7613       6.6231 N.2      64 HIE64     -0.5432
   1047 CE1          18.9788      29.4918       6.0951 C.2      64 HIE64      0.1635
   1048 HE1          18.1136      30.1337       6.1882 H        64 HIE64      0.1435
   1049 NE2          18.9988      28.3223       5.4318 N.pl3    64 HIE64     -0.2795
   1050 HE2          18.2109      27.9195       4.9415 H        64 HIE64      0.3339
   1051 CD2          20.2606      27.7826       5.5434 C.2      64 HIE64     -0.2207
   1052 HD2          20.6018      26.8297       5.1633 H        64 HIE64      0.1862
   1053 C            21.6572      27.1240       8.7445 C.2      64 HIE64      0.5973
   1054 O            20.4861      27.2035       9.1070 O.2      64 HIE64     -0.5679
   1055 N            22.3510      25.9861       8.8503 N.am     65 GLY65     -0.4157
   1056 H            23.3006      25.9551       8.4879 H        65 GLY65      0.2719
   1057 CA           21.7910      24.7762       9.4547 C.3      65 GLY65     -0.0252
   1058 HA2          20.9610      24.4115       8.8508 H        65 GLY65      0.0698
   1059 HA3          22.5647      24.0100       9.4882 H        65 GLY65      0.0698
   1060 C            21.2853      25.0148      10.8798 C.2      65 GLY65      0.5973
   1061 O            20.1894      24.5773      11.2243 O.2      65 GLY65     -0.5679
   1062 N            22.0223      25.7899      11.6842 N.am     66 VAL66     -0.4157
   1063 H            22.9261      26.1098      11.3529 H        66 VAL66      0.2719
   1064 CA           21.5603      26.2041      13.0173 C.3      66 VAL66     -0.0875
   1065 HA           21.2878      25.3087      13.5738 H        66 VAL66      0.0969
   1066 CB           22.6621      26.9313      13.8080 C.3      66 VAL66      0.2985
   1067 HB           23.0380      27.7721      13.2298 H        66 VAL66     -0.0297
   1068 CG1          22.1469      27.4722      15.1467 C.3      66 VAL66     -0.3192
   1069 HG11         21.6791      26.6720      15.7236 H        66 VAL66      0.0791
   1070 HG12         22.9740      27.8850      15.7237 H        66 VAL66      0.0791
   1071 HG13         21.4211      28.2694      14.9868 H        66 VAL66      0.0791
   1072 CG2          23.8292      25.9830      14.0991 C.3      66 VAL66     -0.3192
   1073 HG21         24.2421      25.5898      13.1722 H        66 VAL66      0.0791
   1074 HG22         24.6187      26.5224      14.6213 H        66 VAL66      0.0791
   1075 HG23         23.4899      25.1549      14.7212 H        66 VAL66      0.0791
   1076 C            20.2964      27.0550      12.9326 C.2      66 VAL66      0.5973
   1077 O            19.3482      26.7897      13.6682 O.2      66 VAL66     -0.5679
   1078 N            20.2390      28.0407      12.0361 N.am     67 THR67     -0.4157
   1079 H            21.0652      28.2533      11.4879 H        67 THR67      0.2719
   1080 CA           19.0370      28.8631      11.8369 C.3      67 THR67     -0.0389
   1081 HA           18.8225      29.4071      12.7560 H        67 THR67      0.1007
   1082 CB           19.2873      29.8907      10.7298 C.3      67 THR67      0.3654
   1083 HB           19.6087      29.3888       9.8191 H        67 THR67      0.0043
   1084 CG2          18.0602      30.7336      10.3974 C.3      67 THR67     -0.2438
   1085 HG21         17.6426      31.1677      11.3067 H        67 THR67      0.0642
   1086 HG22         18.3339      31.5297       9.7055 H        67 THR67      0.0642
   1087 HG23         17.3083      30.1125       9.9117 H        67 THR67      0.0642
   1088 OG1          20.3112      30.7656      11.1489 O.3      67 THR67     -0.6761
   1089 HG1          20.3365      31.4716      10.4999 H        67 THR67      0.4102
   1090 C            17.8060      28.0130      11.5154 C.2      67 THR67      0.5973
   1091 O            16.7630      28.1710      12.1512 O.2      67 THR67     -0.5679
   1092 N            17.9395      27.0673      10.5815 N.am     68 VAL68     -0.4157
   1093 H            18.8280      26.9926      10.0942 H        68 VAL68      0.2719
   1094 CA           16.8427      26.1817      10.1671 C.3      68 VAL68     -0.0875
   1095 HA           15.9953      26.7918       9.8523 H        68 VAL68      0.0969
   1096 CB           17.2750      25.3077       8.9727 C.3      68 VAL68      0.2985
   1097 HB           18.1920      24.7767       9.2305 H        68 VAL68     -0.0297
   1098 CG1          16.2124      24.2733       8.5859 C.3      68 VAL68     -0.3192
   1099 HG11         15.2686      24.7700       8.3782 H        68 VAL68      0.0791
   1100 HG12         16.5305      23.7305       7.6960 H        68 VAL68      0.0791
   1101 HG13         16.0689      23.5499       9.3867 H        68 VAL68      0.0791
   1102 CG2          17.5446      26.1674       7.7324 C.3      68 VAL68     -0.3192
   1103 HG21         18.2914      26.9285       7.9427 H        68 VAL68      0.0791
   1104 HG22         17.9126      25.5385       6.9225 H        68 VAL68      0.0791
   1105 HG23         16.6249      26.6606       7.4146 H        68 VAL68      0.0791
   1106 C            16.3546      25.3217      11.3311 C.2      68 VAL68      0.5973
   1107 O            15.1633      25.3158      11.6423 O.2      68 VAL68     -0.5679
   1108 N            17.2587      24.6011      12.0001 N.am     69 LEU69     -0.4157
   1109 H            18.2353      24.6439      11.7239 H        69 LEU69      0.2719
   1110 CA           16.8567      23.6962      13.0773 C.3      69 LEU69     -0.0518
   1111 HA           15.9966      23.1174      12.7426 H        69 LEU69      0.0922
   1112 CB           17.9835      22.7200      13.4186 C.3      69 LEU69     -0.1102
   1113 HB2          18.8498      23.2944      13.7471 H        69 LEU69      0.0457
   1114 HB3          17.6473      22.1005      14.2518 H        69 LEU69      0.0457
   1115 CG           18.4216      21.8004      12.2670 C.3      69 LEU69      0.3531
   1116 HG           18.9726      22.3790      11.5296 H        69 LEU69     -0.0361
   1117 CD1          19.3486      20.7415      12.8516 C.3      69 LEU69     -0.4121
   1118 HD11         18.8262      20.1349      13.5916 H        69 LEU69      0.1000
   1119 HD12         19.7143      20.1011      12.0558 H        69 LEU69      0.1000
   1120 HD13         20.1969      21.2296      13.3269 H        69 LEU69      0.1000
   1121 CD2          17.2868      21.0748      11.5366 C.3      69 LEU69     -0.4121
   1122 HD21         16.5630      21.7819      11.1390 H        69 LEU69      0.1000
   1123 HD22         17.7051      20.5240      10.6950 H        69 LEU69      0.1000
   1124 HD23         16.8042      20.3691      12.2005 H        69 LEU69      0.1000
   1125 C            16.3820      24.4384      14.3248 C.2      69 LEU69      0.5973
   1126 O            15.5010      23.9374      15.0185 O.2      69 LEU69     -0.5679
   1127 N            16.8937      25.6401      14.5927 N.am     70 THR70     -0.4157
   1128 H            17.6346      25.9998      14.0017 H        70 THR70      0.2719
   1129 CA           16.3866      26.4748      15.6897 C.3      70 THR70     -0.0389
   1130 HA           16.4353      25.9059      16.6182 H        70 THR70      0.1007
   1131 CB           17.2359      27.7406      15.8617 C.3      70 THR70      0.3654
   1132 HB           17.2302      28.3130      14.9328 H        70 THR70      0.0043
   1133 CG2          16.7450      28.6399      16.9935 C.3      70 THR70     -0.2438
   1134 HG21         16.6787      28.0669      17.9189 H        70 THR70      0.0642
   1135 HG22         17.4471      29.4622      17.1330 H        70 THR70      0.0642
   1136 HG23         15.7677      29.0555      16.7519 H        70 THR70      0.0642
   1137 OG1          18.5605      27.3783      16.1624 O.3      70 THR70     -0.6761
   1138 HG1          18.9484      27.0744      15.3232 H        70 THR70      0.4102
   1139 C            14.9241      26.8435      15.4490 C.2      70 THR70      0.5973
   1140 O            14.0954      26.6805      16.3460 O.2      70 THR70     -0.5679
   1141 N            14.5862      27.2692      14.2251 N.am     71 ALA71     -0.4157
   1142 H            15.3040      27.3627      13.5143 H        71 ALA71      0.2719
   1143 CA           13.2047      27.5692      13.8575 C.3      71 ALA71      0.0337
   1144 HA           12.8027      28.2959      14.5652 H        71 ALA71      0.0823
   1145 CB           13.1823      28.1992      12.4628 C.3      71 ALA71     -0.1825
   1146 HB1          13.6109      27.5150      11.7304 H        71 ALA71      0.0603
   1147 HB2          12.1540      28.4305      12.1818 H        71 ALA71      0.0603
   1148 HB3          13.7627      29.1220      12.4749 H        71 ALA71      0.0603
   1149 C            12.3168      26.3197      13.9348 C.2      71 ALA71      0.5973
   1150 O            11.2370      26.3694      14.5259 O.2      71 ALA71     -0.5679
   1151 N            12.7792      25.1806      13.4055 N.am     72 LEU72     -0.4157
   1152 H            13.6538      25.1970      12.8897 H        72 LEU72      0.2719
   1153 CA           12.0097      23.9387      13.4644 C.3      72 LEU72     -0.0518
   1154 HA           11.0243      24.1467      13.0475 H        72 LEU72      0.0922
   1155 CB           12.6853      22.8606      12.6041 C.3      72 LEU72     -0.1102
   1156 HB2          12.7714      23.2282      11.5813 H        72 LEU72      0.0457
   1157 HB3          13.6907      22.6860      12.9887 H        72 LEU72      0.0457
   1158 CG           11.9232      21.5217      12.5926 C.3      72 LEU72      0.3531
   1159 HG           11.8744      21.1177      13.6034 H        72 LEU72     -0.0361
   1160 CD1          10.5032      21.6541      12.0301 C.3      72 LEU72     -0.4121
   1161 HD11         10.5311      22.0865      11.0282 H        72 LEU72      0.1000
   1162 HD12         10.0381      20.6701      11.9842 H        72 LEU72      0.1000
   1163 HD13          9.8922      22.2803      12.6793 H        72 LEU72      0.1000
   1164 CD2          12.6810      20.5212      11.7251 C.3      72 LEU72     -0.4121
   1165 HD21         13.7192      20.4618      12.0430 H        72 LEU72      0.1000
   1166 HD22         12.2253      19.5371      11.8258 H        72 LEU72      0.1000
   1167 HD23         12.6466      20.8331      10.6812 H        72 LEU72      0.1000
   1168 C            11.7952      23.4632      14.9049 C.2      72 LEU72      0.5973
   1169 O            10.6889      23.0642      15.2553 O.2      72 LEU72     -0.5679
   1170 N            12.8128      23.5329      15.7638 N.am     73 GLY73     -0.4157
   1171 H            13.7183      23.8541      15.4336 H        73 GLY73      0.2719
   1172 CA           12.6825      23.1443      17.1653 C.3      73 GLY73     -0.0252
   1173 HA2          12.3787      22.0990      17.2302 H        73 GLY73      0.0698
   1174 HA3          13.6479      23.2666      17.6548 H        73 GLY73      0.0698
   1175 C            11.6601      24.0020      17.9067 C.2      73 GLY73      0.5973
   1176 O            10.8567      23.4764      18.6803 O.2      73 GLY73     -0.5679
   1177 N            11.6415      25.3134      17.6449 N.am     74 ALA74     -0.4157
   1178 H            12.3279      25.6979      17.0026 H        74 ALA74      0.2719
   1179 CA           10.6476      26.2141      18.2279 C.3      74 ALA74      0.0337
   1180 HA           10.6893      26.1220      19.3136 H        74 ALA74      0.0823
   1181 CB           10.9869      27.6605      17.8592 C.3      74 ALA74     -0.1825
   1182 HB1          10.9547      27.7906      16.7772 H        74 ALA74      0.0603
   1183 HB2          10.2632      28.3353      18.3183 H        74 ALA74      0.0603
   1184 HB3          11.9868      27.9087      18.2175 H        74 ALA74      0.0603
   1185 C             9.2251      25.8376      17.7959 C.2      74 ALA74      0.5973
   1186 O             8.3331      25.8041      18.6385 O.2      74 ALA74     -0.5679
   1187 N             9.0351      25.4643      16.5261 N.am     75 ILE75     -0.4157
   1188 H             9.8218      25.5287      15.8882 H        75 ILE75      0.2719
   1189 CA            7.7549      24.9624      16.0074 C.3      75 ILE75     -0.0597
   1190 HA            6.9694      25.6856      16.2351 H        75 ILE75      0.0869
   1191 CB            7.8372      24.8021      14.4747 C.3      75 ILE75      0.1303
   1192 HB            8.7624      24.2848      14.2284 H        75 ILE75      0.0187
   1193 CG2           6.6770      23.9637      13.9131 C.3      75 ILE75     -0.3204
   1194 HG21          5.7263      24.4139      14.1934 H        75 ILE75      0.0882
   1195 HG22          6.7295      23.9150      12.8321 H        75 ILE75      0.0882
   1196 HG23          6.7075      22.9396      14.2827 H        75 ILE75      0.0882
   1197 CG1           7.8622      26.1902      13.8047 C.3      75 ILE75     -0.0430
   1198 HG12          6.8546      26.6081      13.7881 H        75 ILE75      0.0236
   1199 HG13          8.4948      26.8697      14.3759 H        75 ILE75      0.0236
   1200 CD1           8.4189      26.1460      12.3815 C.3      75 ILE75     -0.0660
   1201 HD11          7.7793      25.5345      11.7558 H        75 ILE75      0.0186
   1202 HD12          8.4497      27.1576      11.9769 H        75 ILE75      0.0186
   1203 HD13          9.4281      25.7357      12.3830 H        75 ILE75      0.0186
   1204 C             7.3551      23.6503      16.6875 C.2      75 ILE75      0.5973
   1205 O             6.2570      23.5500      17.2344 O.2      75 ILE75     -0.5679
   1206 N             8.2354      22.6419      16.7101 N.am     76 LEU76     -0.4157
   1207 H             9.1378      22.7748      16.2611 H        76 LEU76      0.2719
   1208 CA            7.8953      21.3262      17.2642 C.3      76 LEU76     -0.0518
   1209 HA            7.0268      20.9382      16.7318 H        76 LEU76      0.0922
   1210 CB            9.0713      20.3463      17.1002 C.3      76 LEU76     -0.1102
   1211 HB2           9.9577      20.7934      17.5545 H        76 LEU76      0.0457
   1212 HB3           8.8389      19.4342      17.6514 H        76 LEU76      0.0457
   1213 CG            9.4046      19.9546      15.6480 C.3      76 LEU76      0.3531
   1214 HG            9.6113      20.8411      15.0573 H        76 LEU76     -0.0361
   1215 CD1          10.6482      19.0659      15.6542 C.3      76 LEU76     -0.4121
   1216 HD11         10.4574      18.1487      16.2120 H        76 LEU76      0.1000
   1217 HD12         10.9328      18.8138      14.6325 H        76 LEU76      0.1000
   1218 HD13         11.4792      19.6019      16.1144 H        76 LEU76      0.1000
   1219 CD2           8.2719      19.1842      14.9692 C.3      76 LEU76     -0.4121
   1220 HD21          7.3890      19.8149      14.8781 H        76 LEU76      0.1000
   1221 HD22          8.5813      18.8871      13.9668 H        76 LEU76      0.1000
   1222 HD23          8.0353      18.2926      15.5468 H        76 LEU76      0.1000
   1223 C             7.4874      21.4273      18.7356 C.2      76 LEU76      0.5973
   1224 O             6.5469      20.7607      19.1676 O.2      76 LEU76     -0.5679
   1225 N             8.1620      22.2769      19.5175 N.am     77 LYS77     -0.3479
   1226 H             8.9349      22.7939      19.1031 H        77 LYS77      0.2747
   1227 CA            7.8538      22.4534      20.9469 C.3      77 LYS77     -0.2400
   1228 HA            7.7913      21.4706      21.4161 H        77 LYS77      0.1426
   1229 CB            8.9818      23.2386      21.6154 C.3      77 LYS77     -0.0094
   1230 HB2           9.1635      24.1524      21.0450 H        77 LYS77      0.0362
   1231 HB3           8.6866      23.5150      22.6293 H        77 LYS77      0.0362
   1232 CG           10.2604      22.3917      21.6904 C.3      77 LYS77      0.0187
   1233 HG2          10.1225      21.5820      22.4085 H        77 LYS77      0.0103
   1234 HG3          10.4843      21.9548      20.7175 H        77 LYS77      0.0103
   1235 CD           11.4346      23.2691      22.1229 C.3      77 LYS77     -0.0479
   1236 HD2          11.4702      24.1593      21.4909 H        77 LYS77      0.0621
   1237 HD3          11.3035      23.5690      23.1638 H        77 LYS77      0.0621
   1238 CE           12.7402      22.4996      21.9572 C.3      77 LYS77     -0.0143
   1239 HE2          12.7216      21.6005      22.5788 H        77 LYS77      0.1135
   1240 HE3          12.8386      22.1868      20.9121 H        77 LYS77      0.1135
   1241 NZ           13.9014      23.3367      22.3192 N.4      77 LYS77     -0.3854
   1242 HZ1          13.9072      23.6392      23.2768 H        77 LYS77      0.3400
   1243 HZ2          14.7526      22.7793      22.1711 H        77 LYS77      0.3400
   1244 HZ3          14.0280      24.0969      21.6692 H        77 LYS77      0.3400
   1245 C             6.4941      23.1067      21.2068 C.2      77 LYS77      0.7341
   1246 O             5.9812      22.9892      22.3176 O.2      77 LYS77     -0.5894
   1247 N             5.8793      23.7478      20.2034 N.am     78 LYS78     -0.3479
   1248 H             6.3729      23.8452      19.3204 H        78 LYS78      0.2747
   1249 CA            4.4789      24.1993      20.2671 C.3      78 LYS78     -0.2400
   1250 HA            4.2710      24.5737      21.2662 H        78 LYS78      0.1426
   1251 CB            4.1995      25.3110      19.2489 C.3      78 LYS78     -0.0094
   1252 HB2           4.3443      24.9224      18.2432 H        78 LYS78      0.0362
   1253 HB3           3.1570      25.5937      19.3467 H        78 LYS78      0.0362
   1254 CG            5.0546      26.5680      19.4232 C.3      78 LYS78      0.0187
   1255 HG2           6.0903      26.2941      19.2760 H        78 LYS78      0.0103
   1256 HG3           4.7939      27.2837      18.6438 H        78 LYS78      0.0103
   1257 CD            4.9340      27.2363      20.7997 C.3      78 LYS78     -0.0479
   1258 HD2           4.9379      26.5005      21.5995 H        78 LYS78      0.0621
   1259 HD3           5.8133      27.8663      20.9474 H        78 LYS78      0.0621
   1260 CE            3.6681      28.0898      20.8868 C.3      78 LYS78     -0.0143
   1261 HE2           2.9569      27.7462      20.1296 H        78 LYS78      0.1135
   1262 HE3           3.2041      27.9637      21.8675 H        78 LYS78      0.1135
   1263 NZ            3.9935      29.5138      20.6527 N.4      78 LYS78     -0.3854
   1264 HZ1           4.5000      29.6063      19.7579 H        78 LYS78      0.3400
   1265 HZ2           3.1524      30.0561      20.5189 H        78 LYS78      0.3400
   1266 HZ3           4.5892      29.9107      21.3575 H        78 LYS78      0.3400
   1267 C             3.4585      23.0870      20.0820 C.2      78 LYS78      0.7341
   1268 O             2.2787      23.3271      20.3174 O.2      78 LYS78     -0.5894
   1269 N             3.8750      21.8737      19.7051 N.am     79 LYS79     -0.3479
   1270 H             4.8669      21.7380      19.5406 H        79 LYS79      0.2747
   1271 CA            2.9939      20.6992      19.6110 C.3      79 LYS79     -0.2400
   1272 HA            3.5402      19.9214      19.0791 H        79 LYS79      0.1426
   1273 CB            2.6721      20.1692      21.0204 C.3      79 LYS79     -0.0094
   1274 HB2           2.1667      20.9515      21.5894 H        79 LYS79      0.0362
   1275 HB3           1.9926      19.3220      20.9369 H        79 LYS79      0.0362
   1276 CG            3.9334      19.7161      21.7754 C.3      79 LYS79      0.0187
   1277 HG2           4.3235      18.8066      21.3179 H        79 LYS79      0.0103
   1278 HG3           4.7037      20.4838      21.7077 H        79 LYS79      0.0103
   1279 CD            3.6700      19.4737      23.2652 C.3      79 LYS79     -0.0479
   1280 HD2           4.6184      19.2386      23.7511 H        79 LYS79      0.0621
   1281 HD3           3.2784      20.3950      23.7012 H        79 LYS79      0.0621
   1282 CE            2.6851      18.3267      23.5079 C.3      79 LYS79     -0.0143
   1283 HE2           1.7868      18.4881      22.9046 H        79 LYS79      0.1135
   1284 HE3           3.1334      17.3841      23.1834 H        79 LYS79      0.1135
   1285 NZ            2.2975      18.2339      24.9331 N.4      79 LYS79     -0.3854
   1286 HZ1           1.7868      19.0452      25.2424 H        79 LYS79      0.3400
   1287 HZ2           1.6405      17.4513      25.0413 H        79 LYS79      0.3400
   1288 HZ3           3.0749      18.0243      25.5362 H        79 LYS79      0.3400
   1289 C             1.7402      20.9867      18.7722 C.2      79 LYS79      0.7341
   1290 O             0.6234      20.6511      19.1593 O.2      79 LYS79     -0.5894
   1291 N             1.9367      21.6250      17.6199 N.am     80 GLY80     -0.4157
   1292 H             2.8813      21.8780      17.3728 H        80 GLY80      0.2719
   1293 CA            0.8719      21.9799      16.6807 C.3      80 GLY80     -0.0252
   1294 HA2           1.2782      21.9508      15.6705 H        80 GLY80      0.0698
   1295 HA3           0.0670      21.2486      16.7444 H        80 GLY80      0.0698
   1296 C             0.2559      23.3663      16.8810 C.2      80 GLY80      0.5973
   1297 O            -0.3736      23.8587      15.9532 O.2      80 GLY80     -0.5679
   1298 N             0.4554      24.0148      18.0331 N.am     81 HIE81     -0.4157
   1299 H             0.9788      23.5569      18.7659 H        81 HIE81      0.2719
   1300 CA            0.0035      25.3917      18.3026 C.3      81 HIE81     -0.0581
   1301 HA           -0.9497      25.5824      17.7998 H        81 HIE81      0.1360
   1302 CB           -0.2143      25.5724      19.8091 C.3      81 HIE81     -0.0074
   1303 HB2           0.7178      25.3982      20.3445 H        81 HIE81      0.0367
   1304 HB3          -0.5134      26.6062      19.9903 H        81 HIE81      0.0367
   1305 CG           -1.2820      24.6902      20.3863 C.2      81 HIE81      0.1868
   1306 ND1          -2.5909      25.1036      20.5961 N.2      81 HIE81     -0.5432
   1307 CE1          -3.2360      24.0562      21.1107 C.2      81 HIE81      0.1635
   1308 HE1          -4.2831      24.0600      21.3792 H        81 HIE81      0.1435
   1309 NE2          -2.4013      23.0128      21.2501 N.pl3    81 HIE81     -0.2795
   1310 HE2          -2.6529      22.1093      21.6184 H        81 HIE81      0.3339
   1311 CD2          -1.1570      23.3930      20.7950 C.2      81 HIE81     -0.2207
   1312 HD2          -0.2563      22.7974      20.7490 H        81 HIE81      0.1862
   1313 C             1.0033      26.4225      17.7617 C.2      81 HIE81      0.5973
   1314 O             1.5633      27.2195      18.5182 O.2      81 HIE81     -0.5679
   1315 N             1.3572      26.2941      16.4810 N.am     82 HIE82     -0.4157
   1316 H             0.8464      25.6036      15.9419 H        82 HIE82      0.2719
   1317 CA            2.5226      26.9471      15.8547 C.3      82 HIE82     -0.0581
   1318 HA            3.0812      27.4713      16.6281 H        82 HIE82      0.1360
   1319 CB            3.4488      25.8717      15.2718 C.3      82 HIE82     -0.0074
   1320 HB2           4.2919      26.3462      14.7694 H        82 HIE82      0.0367
   1321 HB3           3.8592      25.2943      16.0971 H        82 HIE82      0.0367
   1322 CG            2.8023      24.8973      14.3166 C.2      82 HIE82      0.1868
   1323 ND1           3.1639      23.5522      14.2271 N.2      82 HIE82     -0.5432
   1324 CE1           2.3778      23.0265      13.2806 C.2      82 HIE82      0.1635
   1325 HE1           2.3940      21.9907      12.9820 H        82 HIE82      0.1435
   1326 NE2           1.5413      23.9502      12.7886 N.pl3    82 HIE82     -0.2795
   1327 HE2           0.7636      23.7616      12.1450 H        82 HIE82      0.3339
   1328 CD2           1.8027      25.1445      13.4173 C.2      82 HIE82     -0.2207
   1329 HD2           1.2867      26.0789      13.2617 H        82 HIE82      0.1862
   1330 C             2.1699      28.0225      14.8236 C.2      82 HIE82      0.5973
   1331 O             2.9562      28.3510      13.9357 O.2      82 HIE82     -0.5679
   1332 N             0.9590      28.5535      14.8774 N.am     83 GLU83     -0.5163
   1333 H             0.4316      28.4077      15.7373 H        83 GLU83      0.2936
   1334 CA            0.4183      29.4567      13.8637 C.3      83 GLU83      0.0397
   1335 HA            0.4336      28.9408      12.9041 H        83 GLU83      0.1105
   1336 CB           -1.0363      29.8591      14.1845 C.3      83 GLU83      0.0560
   1337 HB2          -1.0430      30.7654      14.7921 H        83 GLU83     -0.0173
   1338 HB3          -1.5162      30.1180      13.2392 H        83 GLU83     -0.0173
   1339 CG           -1.9095      28.8060      14.8915 C.3      83 GLU83      0.0136
   1340 HG2          -2.9467      29.1418      14.8233 H        83 GLU83     -0.0425
   1341 HG3          -1.8331      27.8677      14.3367 H        83 GLU83     -0.0425
   1342 CD           -1.5775      28.5617      16.3777 C.2      83 GLU83      0.8054
   1343 OE1          -0.7351      29.3043      16.9353 O.co2    83 GLU83     -0.8188
   1344 OE2          -2.1355      27.5952      16.9300 O.co2    83 GLU83     -0.8188
   1345 C             1.2754      30.7192      13.7358 C.2      83 GLU83      0.5366
   1346 O             1.5775      31.1623      12.6212 O.2      83 GLU83     -0.5819
   1347 N             1.6766      31.2870      14.8804 N.am     84 ALA84     -0.4157
   1348 H             1.4275      30.8237      15.7489 H        84 ALA84      0.2719
   1349 CA            2.4941      32.4939      14.9232 C.3      84 ALA84      0.0337
   1350 HA            2.0185      33.2622      14.3135 H        84 ALA84      0.0823
   1351 CB            2.5909      33.0057      16.3620 C.3      84 ALA84     -0.1825
   1352 HB1           3.0703      32.2536      16.9928 H        84 ALA84      0.0603
   1353 HB2           3.1812      33.9219      16.3888 H        84 ALA84      0.0603
   1354 HB3           1.5922      33.2090      16.7501 H        84 ALA84      0.0603
   1355 C             3.8898      32.2479      14.3516 C.2      84 ALA84      0.5973
   1356 O             4.4004      33.0943      13.6209 O.2      84 ALA84     -0.5679
   1357 N             4.4874      31.0971      14.6520 N.am     85 GLU85     -0.5163
   1358 H             4.0348      30.4572      15.3088 H        85 GLU85      0.2936
   1359 CA            5.7965      30.7198      14.1337 C.3      85 GLU85      0.0397
   1360 HA            6.5042      31.5301      14.3102 H        85 GLU85      0.1105
   1361 CB            6.2998      29.4683      14.8713 C.3      85 GLU85      0.0560
   1362 HB2           5.5834      28.6547      14.7554 H        85 GLU85     -0.0173
   1363 HB3           7.2211      29.1559      14.3780 H        85 GLU85     -0.0173
   1364 CG            6.6376      29.6496      16.3682 C.3      85 GLU85      0.0136
   1365 HG2           7.2397      28.7892      16.6708 H        85 GLU85     -0.0425
   1366 HG3           7.2730      30.5325      16.4702 H        85 GLU85     -0.0425
   1367 CD            5.4532      29.7602      17.3549 C.2      85 GLU85      0.8054
   1368 OE1           4.3021      29.4692      16.9783 O.co2    85 GLU85     -0.8188
   1369 OE2           5.6764      30.1158      18.5399 O.co2    85 GLU85     -0.8188
   1370 C             5.7671      30.4721      12.6193 C.2      85 GLU85      0.5366
   1371 O             6.7027      30.8571      11.9175 O.2      85 GLU85     -0.5819
   1372 N             4.7026      29.8586      12.0828 N.am     86 LEU86     -0.4157
   1373 H             3.9828      29.4956      12.7061 H        86 LEU86      0.2719
   1374 CA            4.6543      29.5472      10.6483 C.3      86 LEU86     -0.0518
   1375 HA            5.6348      29.1831      10.3403 H        86 LEU86      0.0922
   1376 CB            3.6137      28.4630      10.3316 C.3      86 LEU86     -0.1102
   1377 HB2           2.6370      28.7882      10.6936 H        86 LEU86      0.0457
   1378 HB3           3.5496      28.3677       9.2479 H        86 LEU86      0.0457
   1379 CG            3.9135      27.0723      10.9123 C.3      86 LEU86      0.3531
   1380 HG            3.6916      27.0746      11.9735 H        86 LEU86     -0.0361
   1381 CD1           3.0071      26.0391      10.2457 C.3      86 LEU86     -0.4121
   1382 HD11          3.1904      26.0019       9.1735 H        86 LEU86      0.1000
   1383 HD12          3.1951      25.0557      10.6761 H        86 LEU86      0.1000
   1384 HD13          1.9670      26.2989      10.4367 H        86 LEU86      0.1000
   1385 CD2           5.3636      26.6202      10.7560 C.3      86 LEU86     -0.4121
   1386 HD21          6.0202      27.2831      11.3165 H        86 LEU86      0.1000
   1387 HD22          5.4644      25.6216      11.1785 H        86 LEU86      0.1000
   1388 HD23          5.6521      26.5944       9.7139 H        86 LEU86      0.1000
   1389 C             4.3853      30.7474       9.7603 C.2      86 LEU86      0.5973
   1390 O             4.7736      30.7138       8.5976 O.2      86 LEU86     -0.5679
   1391 N             3.7064      31.7815      10.2527 N.am     87 LYS87     -0.3479
   1392 H             3.3925      31.7217      11.2174 H        87 LYS87      0.2747
   1393 CA            3.3217      32.9210       9.4214 C.3      87 LYS87     -0.2400
   1394 HA            2.6834      32.5270       8.6311 H        87 LYS87      0.1426
   1395 CB            2.4970      33.8869      10.2636 C.3      87 LYS87     -0.0094
   1396 HB2           1.7613      33.3067      10.8252 H        87 LYS87      0.0362
   1397 HB3           3.1217      34.4108      10.9839 H        87 LYS87      0.0362
   1398 CG            1.7477      34.8819       9.3883 C.3      87 LYS87      0.0187
   1399 HG2           2.4729      35.5288       8.8929 H        87 LYS87      0.0103
   1400 HG3           1.1411      34.3650       8.6430 H        87 LYS87      0.0103
   1401 CD            0.8518      35.7075      10.3122 C.3      87 LYS87     -0.0479
   1402 HD2          -0.0041      35.1153      10.6421 H        87 LYS87      0.0621
   1403 HD3           1.4229      36.0075      11.1943 H        87 LYS87      0.0621
   1404 CE            0.4260      36.9814       9.5839 C.3      87 LYS87     -0.0143
   1405 HE2           0.6773      37.8391      10.2167 H        87 LYS87      0.1135
   1406 HE3           1.0097      37.0736       8.6621 H        87 LYS87      0.1135
   1407 NZ           -1.0245      36.9924       9.2777 N.4      87 LYS87     -0.3854
   1408 HZ1          -1.5698      36.9064      10.1265 H        87 LYS87      0.3400
   1409 HZ2          -1.2891      37.8511       8.8110 H        87 LYS87      0.3400
   1410 HZ3          -1.2632      36.2240       8.6622 H        87 LYS87      0.3400
   1411 C             4.5182      33.5667       8.7098 C.2      87 LYS87      0.7341
   1412 O             4.4930      33.5813       7.4797 O.2      87 LYS87     -0.5894
   1413 N             5.5671      34.0430       9.4092 N.am     88 PRO88     -0.2548
   1414 CD            5.7756      34.0697      10.8561 C.3      88 PRO88      0.0192
   1415 HD2           5.5346      33.1203      11.3275 H        88 PRO88      0.0391
   1416 HD3           5.1940      34.8761      11.3021 H        88 PRO88      0.0391
   1417 CG            7.2569      34.3660      11.0523 C.3      88 PRO88      0.0189
   1418 HG2           7.8269      33.4362      11.0167 H        88 PRO88      0.0213
   1419 HG3           7.4436      34.8935      11.9880 H        88 PRO88      0.0213
   1420 CB            7.5870      35.2258       9.8351 C.3      88 PRO88     -0.0070
   1421 HB2           8.6478      35.1804       9.5849 H        88 PRO88      0.0253
   1422 HB3           7.2927      36.2576      10.0322 H        88 PRO88      0.0253
   1423 CA            6.7034      34.6509       8.7256 C.3      88 PRO88     -0.0266
   1424 HA            6.3612      35.4655       8.0852 H        88 PRO88      0.0641
   1425 C             7.4595      33.6449       7.8535 C.2      88 PRO88      0.5896
   1426 O             7.9017      34.0111       6.7688 O.2      88 PRO88     -0.5748
   1427 N             7.5605      32.3865       8.2925 N.am     89 LEU89     -0.4157
   1428 H             7.1829      32.1551       9.2007 H        89 LEU89      0.2719
   1429 CA            8.2784      31.3440       7.5643 C.3      89 LEU89     -0.0518
   1430 HA            9.2773      31.7161       7.3278 H        89 LEU89      0.0922
   1431 CB            8.3816      30.1166       8.4857 C.3      89 LEU89     -0.1102
   1432 HB2           8.8160      30.4140       9.4419 H        89 LEU89      0.0457
   1433 HB3           7.3760      29.7418       8.6789 H        89 LEU89      0.0457
   1434 CG            9.2246      28.9820       7.8883 C.3      89 LEU89      0.3531
   1435 HG            8.9097      28.7775       6.8657 H        89 LEU89     -0.0361
   1436 CD1          10.7083      29.3378       7.9029 C.3      89 LEU89     -0.4121
   1437 HD11         11.0717      29.4271       8.9261 H        89 LEU89      0.1000
   1438 HD12         11.2517      28.5569       7.3766 H        89 LEU89      0.1000
   1439 HD13         10.8797      30.2777       7.3803 H        89 LEU89      0.1000
   1440 CD2           9.0298      27.7048       8.7048 C.3      89 LEU89     -0.4121
   1441 HD21          7.9829      27.4095       8.6951 H        89 LEU89      0.1000
   1442 HD22          9.6304      26.9025       8.2754 H        89 LEU89      0.1000
   1443 HD23          9.3441      27.8776       9.7340 H        89 LEU89      0.1000
   1444 C             7.5935      30.9995       6.2350 C.2      89 LEU89      0.5973
   1445 O             8.2107      30.9733       5.1788 O.2      89 LEU89     -0.5679
   1446 N             6.2778      30.7767       6.2557 N.am     90 ALA90     -0.4157
   1447 H             5.7884      30.7996       7.1439 H        90 ALA90      0.2719
   1448 CA            5.5320      30.5158       5.0284 C.3      90 ALA90      0.0337
   1449 HA            5.9728      29.6527       4.5285 H        90 ALA90      0.0823
   1450 CB            4.0705      30.2076       5.3636 C.3      90 ALA90     -0.1825
   1451 HB1           3.5995      31.0773       5.8235 H        90 ALA90      0.0603
   1452 HB2           3.5435      29.9529       4.4442 H        90 ALA90      0.0603
   1453 HB3           4.0063      29.3710       6.0525 H        90 ALA90      0.0603
   1454 C             5.6129      31.7128       4.0763 C.2      90 ALA90      0.5973
   1455 O             5.7812      31.5454       2.8712 O.2      90 ALA90     -0.5679
   1456 N             5.5086      32.9253       4.6197 N.am     91 GLN91     -0.4157
   1457 H             5.3958      32.9993       5.6244 H        91 GLN91      0.2719
   1458 CA            5.5621      34.1417       3.8229 C.3      91 GLN91     -0.0031
   1459 HA            4.8070      34.0839       3.0371 H        91 GLN91      0.0850
   1460 CB            5.2424      35.3345       4.7249 C.3      91 GLN91     -0.0036
   1461 HB2           5.8773      35.2967       5.6102 H        91 GLN91      0.0171
   1462 HB3           5.4546      36.2610       4.1890 H        91 GLN91      0.0171
   1463 CG            3.7639      35.3346       5.1362 C.3      91 GLN91     -0.0645
   1464 HG2           3.1769      35.5576       4.2449 H        91 GLN91      0.0352
   1465 HG3           3.4359      34.3590       5.4834 H        91 GLN91      0.0352
   1466 CD            3.4467      36.3859       6.1904 C.2      91 GLN91      0.6951
   1467 OE1           4.2766      36.8996       6.9217 O.2      91 GLN91     -0.6086
   1468 NE2           2.2038      36.8130       6.2548 N.am     91 GLN91     -0.9407
   1469 HE21          2.1065      37.6926       6.7239 H        91 GLN91      0.4251
   1470 HE22          1.5570      36.4855       5.5569 H        91 GLN91      0.4251
   1471 C             6.9159      34.3115       3.1280 C.2      91 GLN91      0.5973
   1472 O             6.9460      34.5883       1.9241 O.2      91 GLN91     -0.5679
   1473 N             8.0361      34.1404       3.8368 N.am     92 SER92     -0.4157
   1474 H             7.9894      33.8704       4.8179 H        92 SER92      0.2719
   1475 CA            9.3580      34.2715       3.2203 C.3      92 SER92     -0.0249
   1476 HA            9.3799      35.2006       2.6527 H        92 SER92      0.0843
   1477 CB           10.4612      34.3592       4.2789 C.3      92 SER92      0.2117
   1478 HB2          11.4124      34.5788       3.7949 H        92 SER92      0.0352
   1479 HB3          10.2278      35.1541       4.9886 H        92 SER92      0.0352
   1480 OG           10.5655      33.1424       4.9587 O.3      92 SER92     -0.6546
   1481 HG           11.2840      33.1618       5.6297 H        92 SER92      0.4275
   1482 C             9.6189      33.1331       2.2362 C.2      92 SER92      0.5973
   1483 O            10.0720      33.3983       1.1184 O.2      92 SER92     -0.5679
   1484 N             9.2673      31.8916       2.5780 N.am     93 HIE93     -0.4157
   1485 H             9.0633      31.7086       3.5633 H        93 HIE93      0.2719
   1486 CA            9.5324      30.7463       1.7096 C.3      93 HIE93     -0.0581
   1487 HA           10.5549      30.8420       1.3641 H        93 HIE93      0.1360
   1488 CB            9.4748      29.4371       2.5019 C.3      93 HIE93     -0.0074
   1489 HB2           8.5442      29.3763       3.0665 H        93 HIE93      0.0367
   1490 HB3           9.5257      28.6006       1.8082 H        93 HIE93      0.0367
   1491 CG           10.6465      29.3326       3.4351 C.2      93 HIE93      0.1868
   1492 ND1          10.9099      30.2180       4.4676 N.2      93 HIE93     -0.5432
   1493 CE1          12.1053      29.9088       4.9567 C.2      93 HIE93      0.1635
   1494 HE1          12.6043      30.4521       5.7494 H        93 HIE93      0.1435
   1495 NE2          12.5917      28.8648       4.2842 N.pl3    93 HIE93     -0.2795
   1496 HE2          13.5038      28.4796       4.4274 H        93 HIE93      0.3339
   1497 CD2          11.7006      28.4836       3.3148 C.2      93 HIE93     -0.2207
   1498 HD2          11.8236      27.7032       2.5808 H        93 HIE93      0.1862
   1499 C             8.6743      30.7344       0.4497 C.2      93 HIE93      0.5973
   1500 O             9.2033      30.4086      -0.6124 O.2      93 HIE93     -0.5679
   1501 N             7.4128      31.1702       0.5189 N.am     94 ALA94     -0.4157
   1502 H             7.0161      31.3933       1.4265 H        94 ALA94      0.2719
   1503 CA            6.5704      31.3324      -0.6655 C.3      94 ALA94      0.0337
   1504 HA            6.6283      30.4292      -1.2743 H        94 ALA94      0.0823
   1505 CB            5.1112      31.5488      -0.2414 C.3      94 ALA94     -0.1825
   1506 HB1           5.0208      32.4167       0.4120 H        94 ALA94      0.0603
   1507 HB2           4.4904      31.7009      -1.1254 H        94 ALA94      0.0603
   1508 HB3           4.7447      30.6778       0.2847 H        94 ALA94      0.0603
   1509 C             7.0340      32.5125      -1.5248 C.2      94 ALA94      0.5973
   1510 O             7.3183      32.3746      -2.7150 O.2      94 ALA94     -0.5679
   1511 N             7.1066      33.7037      -0.9226 N.am     95 THR95     -0.4157
   1512 H             6.8814      33.7511       0.0665 H        95 THR95      0.2719
   1513 CA            7.1465      34.9525      -1.7009 C.3      95 THR95     -0.0389
   1514 HA            6.6855      34.7657      -2.6717 H        95 THR95      0.1007
   1515 CB            6.3330      36.0784      -1.0540 C.3      95 THR95      0.3654
   1516 HB            6.2453      36.8883      -1.7793 H        95 THR95      0.0043
   1517 CG2           4.9276      35.6371      -0.6615 C.3      95 THR95     -0.2438
   1518 HG21          4.9598      34.9063       0.1444 H        95 THR95      0.0642
   1519 HG22          4.3570      36.5041      -0.3283 H        95 THR95      0.0642
   1520 HG23          4.4224      35.1984      -1.5230 H        95 THR95      0.0642
   1521 OG1           6.9871      36.5860       0.0870 O.3      95 THR95     -0.6761
   1522 HG1           6.9022      35.9176       0.7907 H        95 THR95      0.4102
   1523 C             8.5475      35.4704      -1.9714 C.2      95 THR95      0.5973
   1524 O             8.7561      36.1308      -2.9899 O.2      95 THR95     -0.5679
   1525 N             9.5285      35.1655      -1.1163 N.am     96 LYS96     -0.3479
   1526 H             9.2963      34.6019      -0.3017 H        96 LYS96      0.2747
   1527 CA           10.9101      35.6292      -1.2777 C.3      96 LYS96     -0.2400
   1528 HA           10.9396      36.4337      -2.0129 H        96 LYS96      0.1426
   1529 CB           11.4408      36.1961       0.0436 C.3      96 LYS96     -0.0094
   1530 HB2          10.6757      36.8172       0.5133 H        96 LYS96      0.0362
   1531 HB3          11.6902      35.3802       0.7240 H        96 LYS96      0.0362
   1532 CG           12.6866      37.0541      -0.2220 C.3      96 LYS96      0.0187
   1533 HG2          13.2406      36.6676      -1.0782 H        96 LYS96      0.0103
   1534 HG3          12.3690      38.0699      -0.4623 H        96 LYS96      0.0103
   1535 CD           13.6547      37.0901       0.9583 C.3      96 LYS96     -0.0479
   1536 HD2          14.1166      36.1140       1.0649 H        96 LYS96      0.0621
   1537 HD3          14.4495      37.7942       0.7051 H        96 LYS96      0.0621
   1538 CE           12.9764      37.4913       2.2716 C.3      96 LYS96     -0.0143
   1539 HE2          11.9939      37.9176       2.0465 H        96 LYS96      0.1135
   1540 HE3          12.8231      36.5901       2.8768 H        96 LYS96      0.1135
   1541 NZ           13.7977      38.4844       3.0026 N.4      96 LYS96     -0.3854
   1542 HZ1          13.9381      39.3182       2.4476 H        96 LYS96      0.3400
   1543 HZ2          13.3539      38.7349       3.8773 H        96 LYS96      0.3400
   1544 HZ3          14.7017      38.0810       3.2207 H        96 LYS96      0.3400
   1545 C            11.8109      34.5203      -1.8016 C.2      96 LYS96      0.7341
   1546 O            12.3722      34.6733      -2.8809 O.2      96 LYS96     -0.5894
   1547 N            11.8942      33.4053      -1.0826 N.am     97 HIE97     -0.4157
   1548 H            11.3973      33.3707      -0.1975 H        97 HIE97      0.2719
   1549 CA           12.8255      32.3126      -1.3925 C.3      97 HIE97     -0.0581
   1550 HA           13.7714      32.7347      -1.7411 H        97 HIE97      0.1360
   1551 CB           13.1232      31.5282      -0.1114 C.3      97 HIE97     -0.0074
   1552 HB2          12.2339      30.9768       0.1668 H        97 HIE97      0.0367
   1553 HB3          13.9191      30.8105      -0.3015 H        97 HIE97      0.0367
   1554 CG           13.5116      32.3921       1.0579 C.2      97 HIE97      0.1868
   1555 ND1          14.4104      33.4544       1.0018 N.2      97 HIE97     -0.5432
   1556 CE1          14.5391      33.8838       2.2644 C.2      97 HIE97      0.1635
   1557 HE1          15.2377      34.6429       2.5865 H        97 HIE97      0.1435
   1558 NE2          13.7437      33.1883       3.0878 N.pl3    97 HIE97     -0.2795
   1559 HE2          13.7093      33.2872       4.1068 H        97 HIE97      0.3339
   1560 CD2          13.0959      32.2321       2.3462 C.2      97 HIE97     -0.2207
   1561 HD2          12.4216      31.4768       2.7240 H        97 HIE97      0.1862
   1562 C            12.3142      31.3826      -2.4988 C.2      97 HIE97      0.5973
   1563 O            13.1041      30.7189      -3.1657 O.2      97 HIE97     -0.5679
   1564 N            10.9940      31.3592      -2.7313 N.am     98 LYS98     -0.3479
   1565 H            10.4063      31.8262      -2.0531 H        98 LYS98      0.2747
   1566 CA           10.3169      30.5750      -3.7833 C.3      98 LYS98     -0.2400
   1567 HA            9.2402      30.6657      -3.6120 H        98 LYS98      0.1426
   1568 CB           10.6103      31.1231      -5.1903 C.3      98 LYS98     -0.0094
   1569 HB2          11.6626      30.9988      -5.4518 H        98 LYS98      0.0362
   1570 HB3           9.9882      30.5905      -5.9113 H        98 LYS98      0.0362
   1571 CG           10.2464      32.5976      -5.1931 C.3      98 LYS98      0.0187
   1572 HG2           9.3499      32.7266      -4.5822 H        98 LYS98      0.0103
   1573 HG3          11.0733      33.1308      -4.7230 H        98 LYS98      0.0103
   1574 CD            9.9526      33.2213      -6.5576 C.3      98 LYS98     -0.0479
   1575 HD2          10.8849      33.3251      -7.1154 H        98 LYS98      0.0621
   1576 HD3           9.2623      32.5919      -7.1221 H        98 LYS98      0.0621
   1577 CE            9.3109      34.5993      -6.3342 C.3      98 LYS98     -0.0143
   1578 HE2           9.3887      35.1844      -7.2549 H        98 LYS98      0.1135
   1579 HE3           8.2472      34.4524      -6.1177 H        98 LYS98      0.1135
   1580 NZ            9.9388      35.3191      -5.1968 N.4      98 LYS98     -0.3854
   1581 HZ1          10.9405      35.4213      -5.2987 H        98 LYS98      0.3400
   1582 HZ2           9.5106      36.2240      -5.0335 H        98 LYS98      0.3400
   1583 HZ3           9.7751      34.8212      -4.3289 H        98 LYS98      0.3400
   1584 C            10.5926      29.0891      -3.6644 C.2      98 LYS98      0.7341
   1585 O            11.1325      28.4657      -4.5854 O.2      98 LYS98     -0.5894
   1586 N            10.2537      28.5374      -2.5095 N.am     99 ILE99     -0.4157
   1587 H             9.7884      29.1230      -1.8225 H        99 ILE99      0.2719
   1588 CA           10.4857      27.1386      -2.1672 C.3      99 ILE99     -0.0597
   1589 HA           11.2442      26.7214      -2.8245 H        99 ILE99      0.0869
   1590 CB           11.0272      27.0382      -0.7299 C.3      99 ILE99      0.1303
   1591 HB           10.2574      27.3875      -0.0407 H        99 ILE99      0.0187
   1592 CG2          11.3414      25.5796      -0.3689 C.3      99 ILE99     -0.3204
   1593 HG21         12.0653      25.1580      -1.0643 H        99 ILE99      0.0882
   1594 HG22         11.7521      25.5321       0.6395 H        99 ILE99      0.0882
   1595 HG23         10.4293      24.9827      -0.3818 H        99 ILE99      0.0882
   1596 CG1          12.2636      27.9327      -0.5198 C.3      99 ILE99     -0.0430
   1597 HG12         11.9377      28.9674      -0.5287 H        99 ILE99      0.0236
   1598 HG13         12.6789      27.7369       0.4665 H        99 ILE99      0.0236
   1599 CD1          13.3755      27.7720      -1.5639 C.3      99 ILE99     -0.0660
   1600 HD11         13.0382      28.1140      -2.5382 H        99 ILE99      0.0186
   1601 HD12         14.2324      28.3787      -1.2744 H        99 ILE99      0.0186
   1602 HD13         13.6785      26.7315      -1.6444 H        99 ILE99      0.0186
   1603 C             9.1939      26.3399      -2.3306 C.2      99 ILE99      0.5973
   1604 O             8.2935      26.5029      -1.5207 O.2      99 ILE99     -0.5679
   1605 N             9.0743      25.4398      -3.3172 N.am    100 PRO100    -0.2548
   1606 CD            9.9936      25.2017      -4.4156 C.3     100 PRO100     0.0192
   1607 HD2          10.7887      24.5390      -4.0808 H       100 PRO100     0.0391
   1608 HD3          10.4078      26.1267      -4.8098 H       100 PRO100     0.0391
   1609 CG            9.1580      24.5147      -5.4876 C.3     100 PRO100     0.0189
   1610 HG2           9.7644      23.8630      -6.1173 H       100 PRO100     0.0213
   1611 HG3           8.6462      25.2673      -6.0892 H       100 PRO100     0.0213
   1612 CB            8.1336      23.7284      -4.6731 C.3     100 PRO100    -0.0070
   1613 HB2           8.5754      22.7742      -4.3793 H       100 PRO100     0.0253
   1614 HB3           7.2146      23.5621      -5.2362 H       100 PRO100     0.0253
   1615 CA            7.8873      24.6009      -3.4372 C.3     100 PRO100    -0.0266
   1616 HA            7.0202      25.2436      -3.6041 H       100 PRO100     0.0641
   1617 C             7.6618      23.7325      -2.1946 C.2     100 PRO100     0.5896
   1618 O             8.6203      23.2509      -1.5898 O.2     100 PRO100    -0.5748
   1619 N             6.4039      23.4033      -1.8803 N.am    101 ILE101    -0.4157
   1620 H             5.6395      23.8697      -2.3516 H       101 ILE101     0.2719
   1621 CA            6.0993      22.4645      -0.7812 C.3     101 ILE101    -0.0597
   1622 HA            6.4657      22.8968       0.1496 H       101 ILE101     0.0869
   1623 CB            4.5783      22.2276      -0.6630 C.3     101 ILE101     0.1303
   1624 HB            4.2061      21.8900      -1.6322 H       101 ILE101     0.0187
   1625 CG2           4.2442      21.1337       0.3686 C.3     101 ILE101    -0.3204
   1626 HG21          4.7783      21.3073       1.3042 H       101 ILE101     0.0882
   1627 HG22          3.1715      21.1221       0.5691 H       101 ILE101     0.0882
   1628 HG23          4.5201      20.1519      -0.0157 H       101 ILE101     0.0882
   1629 CG1           3.8223      23.5126      -0.3008 C.3     101 ILE101    -0.0430
   1630 HG12          4.0126      24.2538      -1.0713 H       101 ILE101     0.0236
   1631 HG13          2.7511      23.3077      -0.3137 H       101 ILE101     0.0236
   1632 CD1           4.1862      24.0906       1.0717 C.3     101 ILE101    -0.0660
   1633 HD11          5.2335      24.3826       1.1066 H       101 ILE101     0.0186
   1634 HD12          3.5769      24.9711       1.2501 H       101 ILE101     0.0186
   1635 HD13          3.9764      23.3778       1.8681 H       101 ILE101     0.0186
   1636 C             6.8288      21.1284      -0.9442 C.2     101 ILE101     0.5973
   1637 O             7.2647      20.5272       0.0372 O.2     101 ILE101    -0.5679
   1638 N             7.0299      20.6743      -2.1857 N.am    102 LYS102    -0.3479
   1639 H             6.6451      21.2037      -2.9531 H       102 LYS102     0.2747
   1640 CA            7.7939      19.4547      -2.4556 C.3     102 LYS102    -0.2400
   1641 HA            7.2818      18.6332      -1.9571 H       102 LYS102     0.1426
   1642 CB            7.8568      19.2191      -3.9747 C.3     102 LYS102    -0.0094
   1643 HB2           6.8642      19.3576      -4.4075 H       102 LYS102     0.0362
   1644 HB3           8.5215      19.9588      -4.4251 H       102 LYS102     0.0362
   1645 CG            8.3592      17.8163      -4.3451 C.3     102 LYS102     0.0187
   1646 HG2           8.5122      17.7705      -5.4242 H       102 LYS102     0.0103
   1647 HG3           9.3085      17.6178      -3.8517 H       102 LYS102     0.0103
   1648 CD            7.3307      16.7548      -3.9423 C.3     102 LYS102    -0.0479
   1649 HD2           7.1781      16.7988      -2.8686 H       102 LYS102     0.0621
   1650 HD3           6.3815      16.9574      -4.4405 H       102 LYS102     0.0621
   1651 CE            7.7990      15.3447      -4.2955 C.3     102 LYS102    -0.0143
   1652 HE2           7.8775      15.2440      -5.3819 H       102 LYS102     0.1135
   1653 HE3           8.7929      15.1990      -3.8598 H       102 LYS102     0.1135
   1654 NZ            6.8662      14.3369      -3.7346 N.4     102 LYS102    -0.3854
   1655 HZ1           5.9309      14.4328      -4.0926 H       102 LYS102     0.3400
   1656 HZ2           7.2038      13.3931      -3.8601 H       102 LYS102     0.3400
   1657 HZ3           6.8012      14.4737      -2.7159 H       102 LYS102     0.3400
   1658 C             9.2046      19.5050      -1.8615 C.2     102 LYS102     0.7341
   1659 O             9.6938      18.5073      -1.3492 O.2     102 LYS102    -0.5894
   1660 N             9.8447      20.6719      -1.8653 N.am    103 TYR103    -0.4157
   1661 H             9.3674      21.5072      -2.1766 H       103 TYR103     0.2719
   1662 CA           11.1835      20.8080      -1.2951 C.3     103 TYR103    -0.0014
   1663 HA           11.8115      19.9905      -1.6465 H       103 TYR103     0.0876
   1664 CB           11.8290      22.1235      -1.7362 C.3     103 TYR103    -0.0152
   1665 HB2          11.1835      22.9447      -1.4337 H       103 TYR103     0.0295
   1666 HB3          12.7560      22.2214      -1.1731 H       103 TYR103     0.0295
   1667 CG           12.1877      22.3211      -3.2027 C.ar    103 TYR103    -0.0011
   1668 CD1          11.6641      21.5356      -4.2534 C.ar    103 TYR103    -0.1906
   1669 HD1          11.0186      20.6956      -4.0580 H       103 TYR103     0.1699
   1670 CE1          12.0299      21.7999      -5.5866 C.ar    103 TYR103    -0.2341
   1671 HE1          11.6466      21.1867      -6.3886 H       103 TYR103     0.1656
   1672 CZ           12.9450      22.8318      -5.8745 C.ar    103 TYR103     0.3226
   1673 OH           13.3031      23.1075      -7.1525 O.3     103 TYR103    -0.5579
   1674 HH           13.4868      22.2971      -7.6378 H       103 TYR103     0.3992
   1675 CE2          13.5012      23.5860      -4.8310 C.ar    103 TYR103    -0.2341
   1676 HE2          14.2550      24.3196      -5.0603 H       103 TYR103     0.1656
   1677 CD2          13.1012      23.3458      -3.5076 C.ar    103 TYR103    -0.1906
   1678 HD2          13.5118      23.9486      -2.7131 H       103 TYR103     0.1699
   1679 C            11.1386      20.7168       0.2370 C.2     103 TYR103     0.5973
   1680 O            12.0863      20.2358       0.8543 O.2     103 TYR103    -0.5679
   1681 N            10.0232      21.1103       0.8624 N.am    104 LEU104    -0.4157
   1682 H             9.2662      21.4948       0.3127 H       104 LEU104     0.2719
   1683 CA            9.8034      20.8547       2.2857 C.3     104 LEU104    -0.0518
   1684 HA           10.6931      21.1769       2.8226 H       104 LEU104     0.0922
   1685 CB            8.6158      21.6733       2.8204 C.3     104 LEU104    -0.1102
   1686 HB2           7.6928      21.2966       2.3835 H       104 LEU104     0.0457
   1687 HB3           8.5553      21.5101       3.8973 H       104 LEU104     0.0457
   1688 CG            8.7001      23.1896       2.5654 C.3     104 LEU104     0.3531
   1689 HG            8.6659      23.3802       1.4926 H       104 LEU104    -0.0361
   1690 CD1           7.4943      23.8636       3.2139 C.3     104 LEU104    -0.4121
   1691 HD11          7.5291      23.7625       4.2991 H       104 LEU104     0.1000
   1692 HD12          7.4998      24.9215       2.9516 H       104 LEU104     0.1000
   1693 HD13          6.5722      23.4196       2.8423 H       104 LEU104     0.1000
   1694 CD2           9.9683      23.8198       3.1441 C.3     104 LEU104    -0.4121
   1695 HD21         10.8454      23.4404       2.6237 H       104 LEU104     0.1000
   1696 HD22          9.9378      24.9012       3.0009 H       104 LEU104     0.1000
   1697 HD23         10.0434      23.6114       4.2103 H       104 LEU104     0.1000
   1698 C             9.6247      19.3544       2.5709 C.2     104 LEU104     0.5973
   1699 O            10.0399      18.8727       3.6245 O.2     104 LEU104    -0.5679
   1700 N             9.0376      18.5891       1.6485 N.am    105 GLU105    -0.5163
   1701 H             8.6921      19.0217       0.8007 H       105 GLU105     0.2936
   1702 CA            9.0123      17.1244       1.7619 C.3     105 GLU105     0.0397
   1703 HA            8.6181      16.8460       2.7386 H       105 GLU105     0.1105
   1704 CB            8.0826      16.5252       0.7000 C.3     105 GLU105     0.0560
   1705 HB2           7.1030      17.0011       0.7780 H       105 GLU105    -0.0173
   1706 HB3           8.4887      16.7227      -0.2869 H       105 GLU105    -0.0173
   1707 CG            7.9158      15.0073       0.8491 C.3     105 GLU105     0.0136
   1708 HG2           8.8988      14.5340       0.8680 H       105 GLU105    -0.0425
   1709 HG3           7.4136      14.8018       1.7974 H       105 GLU105    -0.0425
   1710 CD            7.1102      14.3938      -0.3031 C.2     105 GLU105     0.8054
   1711 OE1           6.6149      15.1432      -1.1776 O.co2   105 GLU105    -0.8188
   1712 OE2           7.0005      13.1584      -0.3812 O.co2   105 GLU105    -0.8188
   1713 C            10.4303      16.5453       1.6958 C.2     105 GLU105     0.5366
   1714 O            10.7886      15.7202       2.5346 O.2     105 GLU105    -0.5819
   1715 N            11.2667      17.0432       0.7793 N.am    106 PHE106    -0.4157
   1716 H            10.9098      17.6914       0.0860 H       106 PHE106     0.2719
   1717 CA           12.6619      16.6161       0.6780 C.3     106 PHE106    -0.0024
   1718 HA           12.6946      15.5360       0.5326 H       106 PHE106     0.0978
   1719 CB           13.3453      17.2965      -0.5090 C.3     106 PHE106    -0.0343
   1720 HB2          13.3761      18.3701      -0.3302 H       106 PHE106     0.0295
   1721 HB3          14.3767      16.9527      -0.5421 H       106 PHE106     0.0295
   1722 CG           12.7403      17.0596      -1.8753 C.ar    106 PHE106     0.0118
   1723 CD1          11.9951      15.8997      -2.1708 C.ar    106 PHE106    -0.1256
   1724 HD1          11.8260      15.1436      -1.4215 H       106 PHE106     0.1330
   1725 CE1          11.5110      15.6884      -3.4715 C.ar    106 PHE106    -0.1704
   1726 HE1          10.9963      14.7715      -3.7130 H       106 PHE106     0.1430
   1727 CZ           11.7738      16.6317      -4.4784 C.ar    106 PHE106    -0.1072
   1728 HZ           11.4715      16.4424      -5.4983 H       106 PHE106     0.1297
   1729 CE2          12.5055      17.7918      -4.1851 C.ar    106 PHE106    -0.1704
   1730 HE2          12.7654      18.4768      -4.9808 H       106 PHE106     0.1430
   1731 CD2          12.9955      17.9997      -2.8885 C.ar    106 PHE106    -0.1256
   1732 HD2          13.6175      18.8599      -2.6895 H       106 PHE106     0.1330
   1733 C            13.4611      16.8982       1.9481 C.2     106 PHE106     0.5973
   1734 O            14.1653      16.0085       2.4235 O.2     106 PHE106    -0.5679
   1735 N            13.3523      18.0978       2.5355 N.am    107 ILE107    -0.4157
   1736 H            12.8163      18.8323       2.0849 H       107 ILE107     0.2719
   1737 CA           14.0970      18.3608       3.7751 C.3     107 ILE107    -0.0597
   1738 HA           15.1148      18.0050       3.6146 H       107 ILE107     0.0869
   1739 CB           14.1992      19.8635       4.0948 C.3     107 ILE107     0.1303
   1740 HB           14.4187      20.3857       3.1618 H       107 ILE107     0.0187
   1741 CG2          12.8967      20.4296       4.6703 C.3     107 ILE107    -0.3204
   1742 HG21         12.7213      20.0568       5.6804 H       107 ILE107     0.0882
   1743 HG22         12.9490      21.5123       4.6922 H       107 ILE107     0.0882
   1744 HG23         12.0764      20.1387       4.0317 H       107 ILE107     0.0882
   1745 CG1          15.3742      20.1095       5.0648 C.3     107 ILE107    -0.0430
   1746 HG12         15.1699      19.6378       6.0264 H       107 ILE107     0.0236
   1747 HG13         16.2756      19.6529       4.6541 H       107 ILE107     0.0236
   1748 CD1          15.6651      21.5945       5.3096 C.3     107 ILE107    -0.0660
   1749 HD11         14.8585      22.0525       5.8819 H       107 ILE107     0.0186
   1750 HD12         16.5890      21.6892       5.8806 H       107 ILE107     0.0186
   1751 HD13         15.7807      22.1186       4.3604 H       107 ILE107     0.0186
   1752 C            13.5516      17.5289       4.9356 C.2     107 ILE107     0.5973
   1753 O            14.3237      17.1254       5.7996 O.2     107 ILE107    -0.5679
   1754 N            12.2480      17.2176       4.9367 N.am    108 SER108    -0.4157
   1755 H            11.6754      17.5320       4.1652 H       108 SER108     0.2719
   1756 CA           11.6592      16.3220       5.9360 C.3     108 SER108    -0.0249
   1757 HA           11.8928      16.7053       6.9258 H       108 SER108     0.0843
   1758 CB           10.1333      16.2527       5.8034 C.3     108 SER108     0.2117
   1759 HB2           9.8686      15.8295       4.8359 H       108 SER108     0.0352
   1760 HB3           9.7468      15.5880       6.5778 H       108 SER108     0.0352
   1761 OG            9.5140      17.5222       5.9403 O.3     108 SER108    -0.6546
   1762 HG            9.8425      18.0835       5.2130 H       108 SER108     0.4275
   1763 C            12.2589      14.9138       5.8440 C.2     108 SER108     0.5973
   1764 O            12.6000      14.3406       6.8766 O.2     108 SER108    -0.5679
   1765 N            12.4580      14.3772       4.6320 N.am    109 GLU109    -0.5163
   1766 H            12.1519      14.8846       3.8079 H       109 GLU109     0.2936
   1767 CA           13.1570      13.0949       4.4369 C.3     109 GLU109     0.0397
   1768 HA           12.6308      12.3168       4.9910 H       109 GLU109     0.1105
   1769 CB           13.1757      12.6989       2.9483 C.3     109 GLU109     0.0560
   1770 HB2          12.1437      12.7112       2.5944 H       109 GLU109    -0.0173
   1771 HB3          13.7254      13.4385       2.3677 H       109 GLU109    -0.0173
   1772 CG           13.7481      11.2932       2.6539 C.3     109 GLU109     0.0136
   1773 HG2          13.2920      10.5885       3.3530 H       109 GLU109    -0.0425
   1774 HG3          13.4019      11.0124       1.6567 H       109 GLU109    -0.0425
   1775 CD           15.2880      11.1042       2.6691 C.2     109 GLU109     0.8054
   1776 OE1          16.0600      12.0707       2.4658 O.co2   109 GLU109    -0.8188
   1777 OE2          15.7433       9.9426       2.8035 O.co2   109 GLU109    -0.8188
   1778 C            14.5813      13.1559       4.9827 C.2     109 GLU109     0.5366
   1779 O            14.9938      12.2669       5.7284 O.2     109 GLU109    -0.5819
   1780 N            15.3070      14.2369       4.6797 N.am    110 ALA110    -0.4157
   1781 H            14.9302      14.8923       4.0034 H       110 ALA110     0.2719
   1782 CA           16.6736      14.4129       5.1575 C.3     110 ALA110     0.0337
   1783 HA           17.2563      13.5472       4.8399 H       110 ALA110     0.0823
   1784 CB           17.2699      15.6674       4.5103 C.3     110 ALA110    -0.1825
   1785 HB1          16.6943      16.5485       4.7912 H       110 ALA110     0.0603
   1786 HB2          18.2991      15.7986       4.8425 H       110 ALA110     0.0603
   1787 HB3          17.2539      15.5642       3.4242 H       110 ALA110     0.0603
   1788 C            16.7431      14.4833       6.6914 C.2     110 ALA110     0.5973
   1789 O            17.6065      13.8490       7.2985 O.2     110 ALA110    -0.5679
   1790 N            15.8134      15.2048       7.3294 N.am    111 ILE111    -0.4157
   1791 H            15.1392      15.7111       6.7616 H       111 ILE111     0.2719
   1792 CA           15.7046      15.2654       8.7937 C.3     111 ILE111    -0.0597
   1793 HA           16.6385      15.6419       9.2059 H       111 ILE111     0.0869
   1794 CB           14.5666      16.2160       9.2329 C.3     111 ILE111     0.1303
   1795 HB           13.6622      15.9492       8.6852 H       111 ILE111     0.0187
   1796 CG2          14.2739      16.0844      10.7426 C.3     111 ILE111    -0.3204
   1797 HG21         15.1914      16.2435      11.3112 H       111 ILE111     0.0882
   1798 HG22         13.5337      16.8191      11.0571 H       111 ILE111     0.0882
   1799 HG23         13.8700      15.0984      10.9733 H       111 ILE111     0.0882
   1800 CG1          14.9220      17.6861       8.9204 C.3     111 ILE111    -0.0430
   1801 HG12         15.5485      18.0837       9.7159 H       111 ILE111     0.0236
   1802 HG13         15.4848      17.7496       7.9913 H       111 ILE111     0.0236
   1803 CD1          13.6928      18.5913       8.7845 C.3     111 ILE111    -0.0660
   1804 HD11         13.0829      18.5482       9.6844 H       111 ILE111     0.0186
   1805 HD12         14.0181      19.6196       8.6237 H       111 ILE111     0.0186
   1806 HD13         13.0908      18.2798       7.9336 H       111 ILE111     0.0186
   1807 C            15.5052      13.8627       9.3648 C.2     111 ILE111     0.5973
   1808 O            16.2361      13.4565      10.2658 O.2     111 ILE111    -0.5679
   1809 N            14.5366      13.1087       8.8447 N.am    112 ILE112    -0.4157
   1810 H            13.9865      13.4795       8.0743 H       112 ILE112     0.2719
   1811 CA           14.2318      11.7632       9.3451 C.3     112 ILE112    -0.0597
   1812 HA           14.0418      11.8204      10.4178 H       112 ILE112     0.0869
   1813 CB           12.9521      11.2441       8.6539 C.3     112 ILE112     0.1303
   1814 HB           13.0534      11.4075       7.5792 H       112 ILE112     0.0187
   1815 CG2          12.7211       9.7402       8.8813 C.3     112 ILE112    -0.3204
   1816 HG21         12.5504       9.5403       9.9367 H       112 ILE112     0.0882
   1817 HG22         11.8474       9.4076       8.3220 H       112 ILE112     0.0882
   1818 HG23         13.5682       9.1540       8.5245 H       112 ILE112     0.0882
   1819 CG1          11.7391      12.0541       9.1722 C.3     112 ILE112    -0.0430
   1820 HG12         11.5381      11.7835      10.2095 H       112 ILE112     0.0236
   1821 HG13         11.9700      13.1183       9.1528 H       112 ILE112     0.0236
   1822 CD1          10.4588      11.8585       8.3537 C.3     112 ILE112    -0.0660
   1823 HD11         10.0950      10.8358       8.4472 H       112 ILE112     0.0186
   1824 HD12          9.6871      12.5313       8.7238 H       112 ILE112     0.0186
   1825 HD13         10.6500      12.0845       7.3041 H       112 ILE112     0.0186
   1826 C            15.4379      10.8312       9.1670 C.2     112 ILE112     0.5973
   1827 O            15.7875      10.0915      10.0893 O.2     112 ILE112    -0.5679
   1828 N            16.1142      10.8904       8.0176 N.am    113 HIE113    -0.4157
   1829 H            15.7787      11.5017       7.2764 H       113 HIE113     0.2719
   1830 CA           17.3005      10.0753       7.7581 C.3     113 HIE113    -0.0581
   1831 HA           17.0362       9.0217       7.8599 H       113 HIE113     0.1360
   1832 CB           17.7616      10.3302       6.3172 C.3     113 HIE113    -0.0074
   1833 HB2          16.9259      10.1663       5.6339 H       113 HIE113     0.0367
   1834 HB3          18.0874      11.3651       6.2075 H       113 HIE113     0.0367
   1835 CG           18.8909       9.4203       5.9230 C.2     113 HIE113     0.1868
   1836 ND1          20.2290       9.5759       6.2843 N.2     113 HIE113    -0.5432
   1837 CE1          20.8498       8.4570       5.8931 C.2     113 HIE113     0.1635
   1838 HE1          21.8829       8.2251       6.1212 H       113 HIE113     0.1435
   1839 NE2          19.9840       7.6290       5.2805 N.pl3   113 HIE113    -0.2795
   1840 HE2          20.1770       6.6635       5.0580 H       113 HIE113     0.3339
   1841 CD2          18.7384       8.2187       5.2988 C.2     113 HIE113    -0.2207
   1842 HD2          17.7954       7.7907       4.9798 H       113 HIE113     0.1862
   1843 C            18.4334      10.3530       8.7560 C.2     113 HIE113     0.5973
   1844 O            19.0215       9.4283       9.3276 O.2     113 HIE113    -0.5679
   1845 N            18.7260      11.6309       9.0065 N.am    114 VAL114    -0.4157
   1846 H            18.2320      12.3504       8.4838 H       114 VAL114     0.2719
   1847 CA           19.8019      12.0302       9.9231 C.3     114 VAL114    -0.0875
   1848 HA           20.6962      11.4594       9.6698 H       114 VAL114     0.0969
   1849 CB           20.1314      13.5210       9.7433 C.3     114 VAL114     0.2985
   1850 HB           19.2082      14.1006       9.7777 H       114 VAL114    -0.0297
   1851 CG1          21.0710      14.0526      10.8339 C.3     114 VAL114    -0.3192
   1852 HG11         21.9753      13.4437      10.8758 H       114 VAL114     0.0791
   1853 HG12         21.3501      15.0816      10.6163 H       114 VAL114     0.0791
   1854 HG13         20.5739      14.0412      11.8016 H       114 VAL114     0.0791
   1855 CG2          20.8007      13.7157       8.3755 C.3     114 VAL114    -0.3192
   1856 HG21         20.1342      13.4025       7.5738 H       114 VAL114     0.0791
   1857 HG22         21.0477      14.7621       8.2256 H       114 VAL114     0.0791
   1858 HG23         21.7158      13.1255       8.3222 H       114 VAL114     0.0791
   1859 C            19.4692      11.6847      11.3725 C.2     114 VAL114     0.5973
   1860 O            20.3388      11.1980      12.0960 O.2     114 VAL114    -0.5679
   1861 N            18.2217      11.8781      11.8074 N.am    115 LEU115    -0.4157
   1862 H            17.5358      12.2916      11.1813 H       115 LEU115     0.2719
   1863 CA           17.8108      11.4874      13.1576 C.3     115 LEU115    -0.0518
   1864 HA           18.5081      11.9191      13.8757 H       115 LEU115     0.0922
   1865 CB           16.4030      12.0209      13.4609 C.3     115 LEU115    -0.1102
   1866 HB2          15.8072      12.0299      12.5466 H       115 LEU115     0.0457
   1867 HB3          15.9160      11.3365      14.1590 H       115 LEU115     0.0457
   1868 CG           16.4070      13.4159      14.1111 C.3     115 LEU115     0.3531
   1869 HG           16.8737      13.3376      15.0930 H       115 LEU115    -0.0361
   1870 CD1          17.1447      14.5010      13.3224 C.3     115 LEU115    -0.4121
   1871 HD11         16.6919      14.6169      12.3433 H       115 LEU115     0.1000
   1872 HD12         17.0825      15.4540      13.8446 H       115 LEU115     0.1000
   1873 HD13         18.1918      14.2354      13.2043 H       115 LEU115     0.1000
   1874 CD2          14.9601      13.8578      14.3051 C.3     115 LEU115    -0.4121
   1875 HD21         14.4313      13.1069      14.8923 H       115 LEU115     0.1000
   1876 HD22         14.9383      14.8052      14.8432 H       115 LEU115     0.1000
   1877 HD23         14.4703      13.9768      13.3365 H       115 LEU115     0.1000
   1878 C            17.9022       9.9719      13.3514 C.2     115 LEU115     0.5973
   1879 O            18.3327       9.5286      14.4141 O.2     115 LEU115    -0.5679
   1880 N            17.5872       9.1785      12.3262 N.am    116 HIE116    -0.4157
   1881 H            17.2157       9.5938      11.4763 H       116 HIE116     0.2719
   1882 CA           17.7719       7.7273      12.3750 C.3     116 HIE116    -0.0581
   1883 HA           17.2795       7.3257      13.2597 H       116 HIE116     0.1360
   1884 CB           17.1304       7.1243      11.1227 C.3     116 HIE116    -0.0074
   1885 HB2          16.0718       7.3783      11.0855 H       116 HIE116     0.0367
   1886 HB3          17.5994       7.5389      10.2325 H       116 HIE116     0.0367
   1887 CG           17.2741       5.6346      11.0713 C.2     116 HIE116     0.1868
   1888 ND1          18.2933       4.9612      10.4022 N.2     116 HIE116    -0.5432
   1889 CE1          18.1013       3.6633      10.6584 C.2     116 HIE116     0.1635
   1890 HE1          18.7365       2.8689      10.2889 H       116 HIE116     0.1435
   1891 NE2          17.0226       3.4925      11.4426 N.pl3   116 HIE116    -0.2795
   1892 HE2          16.6846       2.6057      11.7823 H       116 HIE116     0.3339
   1893 CD2          16.4940       4.7310      11.7298 C.2     116 HIE116    -0.2207
   1894 HD2          15.6530       4.9567      12.3728 H       116 HIE116     0.1862
   1895 C            19.2423       7.3264      12.5096 C.2     116 HIE116     0.5973
   1896 O            19.5852       6.4867      13.3392 O.2     116 HIE116    -0.5679
   1897 N            20.1194       7.9788      11.7459 N.am    117 SER117    -0.4157
   1898 H            19.7539       8.6217      11.0535 H       117 SER117     0.2719
   1899 CA           21.5629       7.7238      11.7998 C.3     117 SER117    -0.0249
   1900 HA           21.7471       6.6631      11.6274 H       117 SER117     0.0843
   1901 CB           22.2825       8.5320      10.7135 C.3     117 SER117     0.2117
   1902 HB2          22.1217       9.5979      10.8819 H       117 SER117     0.0352
   1903 HB3          23.3528       8.3322      10.7819 H       117 SER117     0.0352
   1904 OG           21.8477       8.2005       9.4068 O.3     117 SER117    -0.6546
   1905 HG           20.9532       8.5509       9.2630 H       117 SER117     0.4275
   1906 C            22.1697       8.0931      13.1575 C.2     117 SER117     0.5973
   1907 O            22.9911       7.3540      13.6983 O.2     117 SER117    -0.5679
   1908 N            21.7911       9.2552      13.7046 N.am    118 ARG118    -0.3479
   1909 H            21.1169       9.8212      13.1961 H       118 ARG118     0.2747
   1910 CA           22.3845       9.7956      14.9392 C.3     118 ARG118    -0.2637
   1911 HA           23.4348       9.5001      14.9909 H       118 ARG118     0.1560
   1912 CB           22.3059      11.3259      14.9297 C.3     118 ARG118    -0.0007
   1913 HB2          21.3086      11.6501      14.6264 H       118 ARG118     0.0327
   1914 HB3          22.4999      11.6962      15.9382 H       118 ARG118     0.0327
   1915 CG           23.3711      11.9114      13.9933 C.3     118 ARG118     0.0390
   1916 HG2          24.3598      11.5967      14.3315 H       118 ARG118     0.0285
   1917 HG3          23.2120      11.5592      12.9730 H       118 ARG118     0.0285
   1918 CD           23.2916      13.4331      14.0172 C.3     118 ARG118     0.0486
   1919 HD2          22.3532      13.7402      13.5553 H       118 ARG118     0.0687
   1920 HD3          23.2949      13.7451      15.0579 H       118 ARG118     0.0687
   1921 NE           24.4084      14.0728      13.3084 N.pl3   118 ARG118    -0.5295
   1922 HE           24.4916      13.9463      12.2982 H       118 ARG118     0.3456
   1923 CZ           25.3646      14.8152      13.8373 C.cat   118 ARG118     0.8076
   1924 NH1          25.4319      15.0819      15.1123 N.pl3   118 ARG118    -0.8627
   1925 HH11         24.6485      14.8619      15.6863 H       118 ARG118     0.4478
   1926 HH12         26.0720      15.8037      15.4663 H       118 ARG118     0.4478
   1927 NH2          26.2792      15.3080      13.0647 N.pl3   118 ARG118    -0.8627
   1928 HH21         26.2016      15.1145      12.0583 H       118 ARG118     0.4478
   1929 HH22         27.0152      15.8652      13.4449 H       118 ARG118     0.4478
   1930 C            21.7724       9.2510      16.2236 C.2     118 ARG118     0.7341
   1931 O            22.4668       9.2073      17.2340 O.2     118 ARG118    -0.5894
   1932 N            20.4971       8.8613      16.2054 N.am    119 HIE119    -0.4157
   1933 H            19.9821       8.9308      15.3356 H       119 HIE119     0.2719
   1934 CA           19.7337       8.5367      17.4183 C.3     119 HIE119    -0.0581
   1935 HA           20.4269       8.3901      18.2484 H       119 HIE119     0.1360
   1936 CB           18.8251       9.7137      17.7930 C.3     119 HIE119    -0.0074
   1937 HB2          18.0086       9.7864      17.0731 H       119 HIE119     0.0367
   1938 HB3          18.3969       9.5393      18.7809 H       119 HIE119     0.0367
   1939 CG           19.5547      11.0169      17.8225 C.2     119 HIE119     0.1868
   1940 ND1          20.6103      11.3179      18.6760 N.2     119 HIE119    -0.5432
   1941 CE1          20.9531      12.5803      18.4117 C.2     119 HIE119     0.1635
   1942 HE1          21.6852      13.1449      18.9781 H       119 HIE119     0.1435
   1943 NE2          20.1252      13.0908      17.4868 N.pl3   119 HIE119    -0.2795
   1944 HE2          19.9882      14.0834      17.3430 H       119 HIE119     0.3339
   1945 CD2          19.2722      12.1042      17.0575 C.2     119 HIE119    -0.2207
   1946 HD2          18.4610      12.1813      16.3480 H       119 HIE119     0.1862
   1947 C            18.9283       7.2445      17.2990 C.2     119 HIE119     0.5973
   1948 O            17.7594       7.2332      17.6754 O.2     119 HIE119    -0.5679
   1949 N            19.4981       6.1315      16.8083 N.am    120 PRO120    -0.2548
   1950 CD           20.9102       5.9006      16.5379 C.3     120 PRO120     0.0192
   1951 HD2          21.5509       6.3648      17.2887 H       120 PRO120     0.0391
   1952 HD3          21.1582       6.2743      15.5431 H       120 PRO120     0.0391
   1953 CG           21.0680       4.3859      16.5670 C.3     120 PRO120     0.0189
   1954 HG2          21.1852       4.0447      17.5965 H       120 PRO120     0.0213
   1955 HG3          21.9055       4.0562      15.9514 H       120 PRO120     0.0213
   1956 CB           19.7265       3.9068      16.0074 C.3     120 PRO120    -0.0070
   1957 HB2          19.4917       2.8932      16.3355 H       120 PRO120     0.0253
   1958 HB3          19.7579       3.9485      14.9170 H       120 PRO120     0.0253
   1959 CA           18.7098       4.9342      16.5163 C.3     120 PRO120    -0.0266
   1960 HA           17.9975       5.1542      15.7193 H       120 PRO120     0.0641
   1961 C            17.9201       4.4155      17.7291 C.2     120 PRO120     0.5896
   1962 O            16.7671       4.0149      17.5875 O.2     120 PRO120    -0.5748
   1963 N            18.5053       4.4698      18.9318 N.am    121 GLY121    -0.4157
   1964 H            19.4268       4.8681      18.9971 H       121 GLY121     0.2719
   1965 CA           17.8532       4.0020      20.1600 C.3     121 GLY121    -0.0252
   1966 HA2          17.5267       2.9707      20.0232 H       121 GLY121     0.0698
   1967 HA3          18.5730       4.0317      20.9773 H       121 GLY121     0.0698
   1968 C            16.6352       4.8262      20.5877 C.2     121 GLY121     0.5973
   1969 O            15.7736       4.3078      21.2837 O.2     121 GLY121    -0.5679
   1970 N            16.5363       6.0759      20.1376 N.am    122 ASP122    -0.5163
   1971 H            17.2535       6.4182      19.5137 H       122 ASP122     0.2936
   1972 CA           15.4067       6.9767      20.3927 C.3     122 ASP122     0.0381
   1973 HA           14.6936       6.4846      21.0570 H       122 ASP122     0.0880
   1974 CB           15.9089       8.2326      21.1173 C.3     122 ASP122    -0.0303
   1975 HB2          16.6479       8.7352      20.4897 H       122 ASP122    -0.0122
   1976 HB3          15.0788       8.9231      21.2647 H       122 ASP122    -0.0122
   1977 CG           16.5262       7.9141      22.4859 C.2     122 ASP122     0.7994
   1978 OD1          15.7756       7.6101      23.4380 O.co2   122 ASP122    -0.8014
   1979 OD2          17.7565       8.0925      22.6433 O.co2   122 ASP122    -0.8014
   1980 C            14.6397       7.2953      19.1010 C.2     122 ASP122     0.5366
   1981 O            13.8627       8.2467      19.0406 O.2     122 ASP122    -0.5819
   1982 N            14.8754       6.5076      18.0484 N.am    123 PHE123    -0.4157
   1983 H            15.5570       5.7638      18.1518 H       123 PHE123     0.2719
   1984 CA           14.2819       6.7092      16.7350 C.3     123 PHE123    -0.0024
   1985 HA           13.3357       7.2157      16.8923 H       123 PHE123     0.0978
   1986 CB           15.1493       7.6464      15.8867 C.3     123 PHE123    -0.0343
   1987 HB2          15.6411       8.3673      16.5409 H       123 PHE123     0.0295
   1988 HB3          15.9317       7.0788      15.3810 H       123 PHE123     0.0295
   1989 CG           14.3369       8.4489      14.8944 C.ar    123 PHE123     0.0118
   1990 CD1          13.4182       9.4019      15.3647 C.ar    123 PHE123    -0.1256
   1991 HD1          13.2757       9.5265      16.4304 H       123 PHE123     0.1330
   1992 CE1          12.6860      10.1869      14.4598 C.ar    123 PHE123    -0.1704
   1993 HE1          11.9750      10.9058      14.8339 H       123 PHE123     0.1430
   1994 CZ           12.8849      10.0370      13.0775 C.ar    123 PHE123    -0.1072
   1995 HZ           12.3349      10.6479      12.3771 H       123 PHE123     0.1297
   1996 CE2          13.7918       9.0737      12.6075 C.ar    123 PHE123    -0.1704
   1997 HE2          13.9516       8.9411      11.5478 H       123 PHE123     0.1430
   1998 CD2          14.4914       8.2622      13.5143 C.ar    123 PHE123    -0.1256
   1999 HD2          15.1436       7.4868      13.1540 H       123 PHE123     0.1330
   2000 C            13.9296       5.3747      16.0759 C.2     123 PHE123     0.5973
   2001 O            14.1715       5.1470      14.8859 O.2     123 PHE123    -0.5679
   2002 N            13.3489       4.4743      16.8738 N.am    124 GLY124    -0.4157
   2003 H            13.2117       4.7281      17.8417 H       124 GLY124     0.2719
   2004 CA           12.6635       3.2862      16.3836 C.3     124 GLY124    -0.0252
   2005 HA2          13.3520       2.6867      15.7885 H       124 GLY124     0.0698
   2006 HA3          12.3253       2.6945      17.2356 H       124 GLY124     0.0698
   2007 C            11.4418       3.6445      15.5335 C.2     124 GLY124     0.5973
   2008 O            11.1332       4.8142      15.3017 O.2     124 GLY124    -0.5679
   2009 N            10.7555       2.6266      15.0190 N.am    125 ALA125    -0.4157
   2010 H            11.0206       1.6863      15.2604 H       125 ALA125     0.2719
   2011 CA            9.6545       2.8258      14.0799 C.3     125 ALA125     0.0337
   2012 HA           10.0357       3.3153      13.1828 H       125 ALA125     0.0823
   2013 CB            9.1132       1.4483      13.6939 C.3     125 ALA125    -0.1825
   2014 HB1           8.7181       0.9379      14.5739 H       125 ALA125     0.0603
   2015 HB2           8.3123       1.5664      12.9627 H       125 ALA125     0.0603
   2016 HB3           9.9080       0.8478      13.2495 H       125 ALA125     0.0603
   2017 C             8.5257       3.7038      14.6402 C.2     125 ALA125     0.5973
   2018 O             7.9415       4.4985      13.9061 O.2     125 ALA125    -0.5679
   2019 N             8.2277       3.5900      15.9317 N.am    126 ASP126    -0.5163
   2020 H             8.8523       3.0770      16.5446 H       126 ASP126     0.2936
   2021 CA            7.2185       4.4214      16.5807 C.3     126 ASP126     0.0381
   2022 HA            6.2696       4.3052      16.0573 H       126 ASP126     0.0880
   2023 CB            7.0228       3.9535      18.0302 C.3     126 ASP126    -0.0303
   2024 HB2           6.3004       4.6177      18.5073 H       126 ASP126    -0.0122
   2025 HB3           6.5699       2.9609      17.9978 H       126 ASP126    -0.0122
   2026 CG            8.2789       3.8650      18.9181 C.2     126 ASP126     0.7994
   2027 OD1           9.4249       3.9524      18.4055 O.co2   126 ASP126    -0.8014
   2028 OD2           8.0579       3.6660      20.1267 O.co2   126 ASP126    -0.8014
   2029 C             7.5885       5.9114      16.5185 C.2     126 ASP126     0.5366
   2030 O             6.8006       6.7438      16.0609 O.2     126 ASP126    -0.5819
   2031 N             8.8129       6.2526      16.9106 N.am    127 ALA127    -0.4157
   2032 H             9.3853       5.5305      17.3471 H       127 ALA127     0.2719
   2033 CA            9.3175       7.6172      16.8677 C.3     127 ALA127     0.0337
   2034 HA            8.6007       8.2680      17.3631 H       127 ALA127     0.0823
   2035 CB           10.6338       7.6552      17.6393 C.3     127 ALA127    -0.1825
   2036 HB1          11.3087       6.9082      17.2293 H       127 ALA127     0.0603
   2037 HB2          11.0832       8.6463      17.5710 H       127 ALA127     0.0603
   2038 HB3          10.4542       7.4215      18.6891 H       127 ALA127     0.0603
   2039 C             9.4773       8.1404      15.4336 C.2     127 ALA127     0.5973
   2040 O             9.1630       9.3036      15.1671 O.2     127 ALA127    -0.5679
   2041 N             9.8918       7.2866      14.4911 N.am    128 GLN128    -0.4157
   2042 H            10.1718       6.3533      14.7810 H       128 GLN128     0.2719
   2043 CA            9.9329       7.6351      13.0672 C.3     128 GLN128    -0.0031
   2044 HA           10.5983       8.4845      12.9158 H       128 GLN128     0.0850
   2045 CB           10.4176       6.4497      12.2298 C.3     128 GLN128    -0.0036
   2046 HB2           9.8272       5.5725      12.4896 H       128 GLN128     0.0171
   2047 HB3          10.2489       6.6651      11.1729 H       128 GLN128     0.0171
   2048 CG           11.8979       6.1253      12.4143 C.3     128 GLN128    -0.0645
   2049 HG2          12.4959       6.8409      11.8553 H       128 GLN128     0.0352
   2050 HG3          12.1738       6.1950      13.4640 H       128 GLN128     0.0352
   2051 CD           12.2036       4.7314      11.8893 C.2     128 GLN128     0.6951
   2052 OE1          11.7358       4.3203      10.8397 O.2     128 GLN128    -0.6086
   2053 NE2          12.9922       3.9455      12.5907 N.am    128 GLN128    -0.9407
   2054 HE21         13.1978       3.0530      12.1871 H       128 GLN128     0.4251
   2055 HE22         13.4100       4.3047      13.4500 H       128 GLN128     0.4251
   2056 C             8.5476       8.0195      12.5533 C.2     128 GLN128     0.5973
   2057 O             8.3907       9.0525      11.9014 O.2     128 GLN128    -0.5679
   2058 N             7.5338       7.2089      12.8677 N.am    129 GLY129    -0.4157
   2059 H             7.7248       6.3673      13.4073 H       129 GLY129     0.2719
   2060 CA            6.1573       7.4901      12.4784 C.3     129 GLY129    -0.0252
   2061 HA2           6.0898       7.5585      11.3925 H       129 GLY129     0.0698
   2062 HA3           5.5206       6.6767      12.8261 H       129 GLY129     0.0698
   2063 C             5.6492       8.7963      13.0881 C.2     129 GLY129     0.5973
   2064 O             5.0425       9.6081      12.3867 O.2     129 GLY129    -0.5679
   2065 N             5.9330       9.0373      14.3701 N.am    130 ALA130    -0.4157
   2066 H             6.3944       8.3135      14.9169 H       130 ALA130     0.2719
   2067 CA            5.5260      10.2700      15.0378 C.3     130 ALA130     0.0337
   2068 HA            4.4503      10.3955      14.9094 H       130 ALA130     0.0823
   2069 CB            5.8126      10.1265      16.5325 C.3     130 ALA130    -0.1825
   2070 HB1           6.8863      10.0490      16.7095 H       130 ALA130     0.0603
   2071 HB2           5.4230      10.9959      17.0571 H       130 ALA130     0.0603
   2072 HB3           5.3218       9.2334      16.9219 H       130 ALA130     0.0603
   2073 C             6.2093      11.5140      14.4451 C.2     130 ALA130     0.5973
   2074 O             5.5484      12.5233      14.1929 O.2     130 ALA130    -0.5679
   2075 N             7.5147      11.4428      14.1650 N.am    131 MET131    -0.4157
   2076 H             8.0157      10.5944      14.4143 H       131 MET131     0.2719
   2077 CA            8.2467      12.5384      13.5230 C.3     131 MET131    -0.0237
   2078 HA            8.0605      13.4570      14.0747 H       131 MET131     0.0880
   2079 CB            9.7529      12.2585      13.5503 C.3     131 MET131     0.0342
   2080 HB2          10.0573      12.0933      14.5832 H       131 MET131     0.0241
   2081 HB3           9.9603      11.3518      12.9804 H       131 MET131     0.0241
   2082 CG           10.5752      13.4165      12.9611 C.3     131 MET131     0.0018
   2083 HG2          11.6246      13.1210      12.9474 H       131 MET131     0.0440
   2084 HG3          10.2740      13.5718      11.9250 H       131 MET131     0.0440
   2085 SD           10.4440      15.0055      13.8363 S.3     131 MET131    -0.2737
   2086 CE           11.3770      14.6245      15.3405 C.3     131 MET131    -0.0536
   2087 HE1          12.3842      14.3090      15.0798 H       131 MET131     0.0684
   2088 HE2          11.4326      15.5132      15.9702 H       131 MET131     0.0684
   2089 HE3          10.8802      13.8299      15.8964 H       131 MET131     0.0684
   2090 C             7.7476      12.7883      12.1049 C.2     131 MET131     0.5973
   2091 O             7.5578      13.9411      11.7172 O.2     131 MET131    -0.5679
   2092 N             7.4656      11.7282      11.3445 N.am    132 ASN132    -0.4157
   2093 H             7.6413      10.7911      11.6971 H       132 ASN132     0.2719
   2094 CA            6.8451      11.8944      10.0425 C.3     132 ASN132     0.0143
   2095 HA            7.4928      12.5230       9.4290 H       132 ASN132     0.1048
   2096 CB            6.6967      10.5451       9.3399 C.3     132 ASN132    -0.2041
   2097 HB2           7.6736      10.0801       9.2084 H       132 ASN132     0.0797
   2098 HB3           6.0565       9.8792       9.9162 H       132 ASN132     0.0797
   2099 CG            6.0988      10.8065       7.9720 C.2     132 ASN132     0.7130
   2100 OD1           6.7087      11.4518       7.1330 O.2     132 ASN132    -0.5931
   2101 ND2           4.8716      10.3916       7.7699 N.am    132 ASN132    -0.9191
   2102 HD21          4.3560      10.7487       6.9569 H       132 ASN132     0.4196
   2103 HD22          4.3510       9.9362       8.4882 H       132 ASN132     0.4196
   2104 C             5.5062      12.6357      10.1637 C.2     132 ASN132     0.5973
   2105 O             5.3019      13.6081       9.4444 O.2     132 ASN132    -0.5679
   2106 N             4.6408      12.2732      11.1226 N.am    133 LYS133    -0.3479
   2107 H             4.8517      11.4500      11.6814 H       133 LYS133     0.2747
   2108 CA            3.3846      13.0073      11.3562 C.3     133 LYS133    -0.2400
   2109 HA            2.8056      13.0105      10.4272 H       133 LYS133     0.1426
   2110 CB            2.5479      12.3544      12.4667 C.3     133 LYS133    -0.0094
   2111 HB2           3.1730      12.1575      13.3375 H       133 LYS133     0.0362
   2112 HB3           1.7756      13.0650      12.7633 H       133 LYS133     0.0362
   2113 CG            1.8428      11.0646      12.0435 C.3     133 LYS133     0.0187
   2114 HG2           1.2431      11.2649      11.1539 H       133 LYS133     0.0103
   2115 HG3           2.5773      10.2952      11.8075 H       133 LYS133     0.0103
   2116 CD            0.9262      10.5807      13.1735 C.3     133 LYS133    -0.0479
   2117 HD2           1.5359      10.3029      14.0363 H       133 LYS133     0.0621
   2118 HD3           0.2499      11.3866      13.4628 H       133 LYS133     0.0621
   2119 CE            0.1090       9.3747      12.7048 C.3     133 LYS133    -0.0143
   2120 HE2          -0.3991       9.6306      11.7710 H       133 LYS133     0.1135
   2121 HE3           0.7971       8.5466      12.5062 H       133 LYS133     0.1135
   2122 NZ           -0.8751       8.9835      13.7408 N.4     133 LYS133    -0.3854
   2123 HZ1          -1.4711       9.7514      14.0033 H       133 LYS133     0.3400
   2124 HZ2          -1.4135       8.1742      13.4762 H       133 LYS133     0.3400
   2125 HZ3          -0.3728       8.7628      14.6119 H       133 LYS133     0.3400
   2126 C             3.6266      14.4751      11.7203 C.2     133 LYS133     0.7341
   2127 O             2.8821      15.3420      11.2638 O.2     133 LYS133    -0.5894
   2128 N             4.6258      14.7760      12.5513 N.am    134 ALA134    -0.4157
   2129 H             5.1857      14.0197      12.9290 H       134 ALA134     0.2719
   2130 CA            4.9210      16.1585      12.9376 C.3     134 ALA134     0.0337
   2131 HA            4.0146      16.6177      13.3324 H       134 ALA134     0.0823
   2132 CB            5.9827      16.1728      14.0409 C.3     134 ALA134    -0.1825
   2133 HB1           6.9027      15.6987      13.6956 H       134 ALA134     0.0603
   2134 HB2           6.1961      17.2034      14.3218 H       134 ALA134     0.0603
   2135 HB3           5.6102      15.6452      14.9147 H       134 ALA134     0.0603
   2136 C             5.3720      16.9964      11.7339 C.2     134 ALA134     0.5973
   2137 O             4.9242      18.1292      11.5535 O.2     134 ALA134    -0.5679
   2138 N             6.2244      16.4314      10.8786 N.am    135 LEU135    -0.4157
   2139 H             6.5873      15.5068      11.0974 H       135 LEU135     0.2719
   2140 CA            6.6990      17.1171       9.6779 C.3     135 LEU135    -0.0518
   2141 HA            6.9359      18.1465       9.9406 H       135 LEU135     0.0922
   2142 CB            7.9862      16.4469       9.1799 C.3     135 LEU135    -0.1102
   2143 HB2           7.7728      15.4008       8.9526 H       135 LEU135     0.0457
   2144 HB3           8.3043      16.9413       8.2630 H       135 LEU135     0.0457
   2145 CG            9.1362      16.5161      10.2048 C.3     135 LEU135     0.3531
   2146 HG            8.8319      16.0458      11.1360 H       135 LEU135    -0.0361
   2147 CD1          10.3488      15.7504       9.6806 C.3     135 LEU135    -0.4121
   2148 HD11         10.7510      16.2382       8.7957 H       135 LEU135     0.1000
   2149 HD12         11.1165      15.7090      10.4528 H       135 LEU135     0.1000
   2150 HD13         10.0559      14.7320       9.4321 H       135 LEU135     0.1000
   2151 CD2           9.5678      17.9482      10.5268 C.3     135 LEU135    -0.4121
   2152 HD21          8.7661      18.4765      11.0400 H       135 LEU135     0.1000
   2153 HD22         10.4304      17.9268      11.1919 H       135 LEU135     0.1000
   2154 HD23          9.8289      18.4782       9.6107 H       135 LEU135     0.1000
   2155 C             5.6135      17.2007       8.5985 C.2     135 LEU135     0.5973
   2156 O             5.5383      18.1911       7.8758 O.2     135 LEU135    -0.5679
   2157 N             4.7218      16.2166       8.5139 N.am    136 GLU136    -0.5163
   2158 H             4.8710      15.3718       9.0595 H       136 GLU136     0.2936
   2159 CA            3.5188      16.3057       7.6848 C.3     136 GLU136     0.0397
   2160 HA            3.7976      16.5057       6.6507 H       136 GLU136     0.1105
   2161 CB            2.7277      14.9975       7.7446 C.3     136 GLU136     0.0560
   2162 HB2           2.6646      14.6666       8.7788 H       136 GLU136    -0.0173
   2163 HB3           1.7157      15.1709       7.3741 H       136 GLU136    -0.0173
   2164 CG            3.3719      13.9165       6.8769 C.3     136 GLU136     0.0136
   2165 HG2           3.2813      14.2300       5.8341 H       136 GLU136    -0.0425
   2166 HG3           4.4376      13.8367       7.0934 H       136 GLU136    -0.0425
   2167 CD            2.7089      12.5450       7.0458 C.2     136 GLU136     0.8054
   2168 OE1           1.9333      12.3394       8.0105 O.co2   136 GLU136    -0.8188
   2169 OE2           2.9968      11.6898       6.1800 O.co2   136 GLU136    -0.8188
   2170 C             2.6130      17.4480       8.1345 C.2     136 GLU136     0.5366
   2171 O             2.1430      18.2164       7.2979 O.2     136 GLU136    -0.5819
   2172 N             2.3852      17.5995       9.4436 N.am    137 LEU137    -0.4157
   2173 H             2.7590      16.9071      10.0880 H       137 LEU137     0.2719
   2174 CA            1.5914      18.7066       9.9764 C.3     137 LEU137    -0.0518
   2175 HA            0.6055      18.6701       9.5141 H       137 LEU137     0.0922
   2176 CB            1.4418      18.5320      11.4952 C.3     137 LEU137    -0.1102
   2177 HB2           0.9474      17.5814      11.6995 H       137 LEU137     0.0457
   2178 HB3           2.4346      18.4935      11.9416 H       137 LEU137     0.0457
   2179 CG            0.6573      19.6722      12.1673 C.3     137 LEU137     0.3531
   2180 HG            1.1154      20.6279      11.9285 H       137 LEU137    -0.0361
   2181 CD1          -0.8003      19.7029      11.7064 C.3     137 LEU137    -0.4121
   2182 HD11         -1.2771      18.7418      11.8802 H       137 LEU137     0.1000
   2183 HD12         -1.3220      20.4920      12.2519 H       137 LEU137     0.1000
   2184 HD13         -0.8403      19.9760      10.6512 H       137 LEU137     0.1000
   2185 CD2           0.7131      19.4912      13.6830 C.3     137 LEU137    -0.4121
   2186 HD21          1.7512      19.5311      14.0148 H       137 LEU137     0.1000
   2187 HD22          0.1662      20.3033      14.1631 H       137 LEU137     0.1000
   2188 HD23          0.2777      18.5359      13.9665 H       137 LEU137     0.1000
   2189 C             2.2131      20.0627       9.6204 C.2     137 LEU137     0.5973
   2190 O             1.5174      20.9479       9.1284 O.2     137 LEU137    -0.5679
   2191 N             3.5293      20.1867       9.7999 N.am    138 PHE138    -0.4157
   2192 H             4.0222      19.4146      10.2387 H       138 PHE138     0.2719
   2193 CA            4.3049      21.3589       9.3882 C.3     138 PHE138    -0.0024
   2194 HA            3.9865      22.2276       9.9689 H       138 PHE138     0.0978
   2195 CB            5.7825      21.0677       9.7076 C.3     138 PHE138    -0.0343
   2196 HB2           5.8984      21.0554      10.7926 H       138 PHE138     0.0295
   2197 HB3           6.0262      20.0686       9.3662 H       138 PHE138     0.0295
   2198 CG            6.8245      22.0044       9.1299 C.ar    138 PHE138     0.0118
   2199 CD1           7.1433      23.2005       9.7940 C.ar    138 PHE138    -0.1256
   2200 HD1           6.6077      23.4808      10.6876 H       138 PHE138     0.1330
   2201 CE1           8.1440      24.0447       9.2815 C.ar    138 PHE138    -0.1704
   2202 HE1           8.3824      24.9763       9.7677 H       138 PHE138     0.1430
   2203 CZ            8.8272      23.6997       8.1077 C.ar    138 PHE138    -0.1072
   2204 HZ            9.5922      24.3565       7.7169 H       138 PHE138     0.1297
   2205 CE2           8.5184      22.5021       7.4445 C.ar    138 PHE138    -0.1704
   2206 HE2           9.0518      22.2350       6.5445 H       138 PHE138     0.1430
   2207 CD2           7.5202      21.6550       7.9562 C.ar    138 PHE138    -0.1256
   2208 HD2           7.2924      20.7269       7.4521 H       138 PHE138     0.1330
   2209 C             4.0600      21.6871       7.9076 C.2     138 PHE138     0.5973
   2210 O             3.6628      22.8057       7.5751 O.2     138 PHE138    -0.5679
   2211 N             4.1923      20.6937       7.0152 N.am    139 ARG139    -0.3479
   2212 H             4.4936      19.7829       7.3547 H       139 ARG139     0.2747
   2213 CA            3.9442      20.8823       5.5767 C.3     139 ARG139    -0.2637
   2214 HA            4.5379      21.7274       5.2235 H       139 ARG139     0.1560
   2215 CB            4.3275      19.6309       4.7778 C.3     139 ARG139    -0.0007
   2216 HB2           3.8261      18.7534       5.1896 H       139 ARG139     0.0327
   2217 HB3           3.9814      19.7713       3.7517 H       139 ARG139     0.0327
   2218 CG            5.8372      19.3942       4.7416 C.3     139 ARG139     0.0390
   2219 HG2           6.3453      20.3495       4.6065 H       139 ARG139     0.0285
   2220 HG3           6.1779      18.9684       5.6792 H       139 ARG139     0.0285
   2221 CD            6.2495      18.4821       3.5818 C.3     139 ARG139     0.0486
   2222 HD2           6.0577      19.0020       2.6402 H       139 ARG139     0.0687
   2223 HD3           7.3240      18.3328       3.6594 H       139 ARG139     0.0687
   2224 NE            5.5790      17.1666       3.5491 N.pl3   139 ARG139    -0.5295
   2225 HE            4.8632      17.0313       2.8551 H       139 ARG139     0.3456
   2226 CZ            5.8938      16.1186       4.2914 C.cat   139 ARG139     0.8076
   2227 NH1           6.7765      16.1768       5.2497 N.pl3   139 ARG139    -0.8627
   2228 HH11          7.2377      17.0429       5.4823 H       139 ARG139     0.4478
   2229 HH12          6.9929      15.3481       5.7792 H       139 ARG139     0.4478
   2230 NH2           5.3416      14.9595       4.0789 N.pl3   139 ARG139    -0.8627
   2231 HH21          4.7106      14.7979       3.3168 H       139 ARG139     0.4478
   2232 HH22          5.5339      14.1847       4.6961 H       139 ARG139     0.4478
   2233 C             2.4963      21.2432       5.2624 C.2     139 ARG139     0.7341
   2234 O             2.2719      22.1195       4.4328 O.2     139 ARG139    -0.5894
   2235 N             1.5278      20.5841       5.9002 N.am    140 LYS140    -0.3479
   2236 H             1.8049      19.8590       6.5561 H       140 LYS140     0.2747
   2237 CA            0.0969      20.8501       5.7134 C.3     140 LYS140    -0.2400
   2238 HA           -0.1796      20.6591       4.6767 H       140 LYS140     0.1426
   2239 CB           -0.7015      19.9183       6.6415 C.3     140 LYS140    -0.0094
   2240 HB2          -0.5485      18.8832       6.3299 H       140 LYS140     0.0362
   2241 HB3          -0.3240      20.0252       7.6578 H       140 LYS140     0.0362
   2242 CG           -2.2053      20.2306       6.6511 C.3     140 LYS140     0.0187
   2243 HG2          -2.3633      21.2849       6.8788 H       140 LYS140     0.0103
   2244 HG3          -2.6318      20.0136       5.6707 H       140 LYS140     0.0103
   2245 CD           -2.9267      19.4148       7.7273 C.3     140 LYS140    -0.0479
   2246 HD2          -2.9215      18.3593       7.4496 H       140 LYS140     0.0621
   2247 HD3          -2.4125      19.5500       8.6814 H       140 LYS140     0.0621
   2248 CE           -4.3576      19.9414       7.8458 C.3     140 LYS140    -0.0143
   2249 HE2          -4.2967      21.0090       8.0929 H       140 LYS140     0.1135
   2250 HE3          -4.8481      19.8496       6.8719 H       140 LYS140     0.1135
   2251 NZ           -5.1273      19.2285       8.8878 N.4     140 LYS140    -0.3854
   2252 HZ1          -4.6425      19.3339       9.7702 H       140 LYS140     0.3400
   2253 HZ2          -6.0465      19.6442       8.9726 H       140 LYS140     0.3400
   2254 HZ3          -5.2043      18.2496       8.6482 H       140 LYS140     0.3400
   2255 C            -0.2087      22.3163       6.0006 C.2     140 LYS140     0.7341
   2256 O            -0.8747      22.9827       5.2060 O.2     140 LYS140    -0.5894
   2257 N             0.2843      22.8094       7.1292 N.am    141 ASP141    -0.5163
   2258 H             0.7884      22.1972       7.7622 H       141 ASP141     0.2936
   2259 CA           -0.0340      24.1588       7.5701 C.3     141 ASP141     0.0381
   2260 HA           -1.0942      24.3390       7.3855 H       141 ASP141     0.0880
   2261 CB            0.1768      24.2767       9.0792 C.3     141 ASP141    -0.0303
   2262 HB2           1.1964      23.9698       9.3203 H       141 ASP141    -0.0122
   2263 HB3           0.0559      25.3250       9.3592 H       141 ASP141    -0.0122
   2264 CG           -0.8172      23.4433       9.9083 C.2     141 ASP141     0.7994
   2265 OD1          -1.8084      22.9044       9.3503 O.co2   141 ASP141    -0.8014
   2266 OD2          -0.5828      23.3664      11.1319 O.co2   141 ASP141    -0.8014
   2267 C             0.7230      25.2179       6.7676 C.2     141 ASP141     0.5366
   2268 O             0.1223      26.2325       6.4008 O.2     141 ASP141    -0.5819
   2269 N             1.9785      24.9628       6.3777 N.am    142 ILE142    -0.4157
   2270 H             2.4612      24.1529       6.7608 H       142 ILE142     0.2719
   2271 CA            2.6641      25.8271       5.4044 C.3     142 ILE142    -0.0597
   2272 HA            2.6460      26.8504       5.7792 H       142 ILE142     0.0869
   2273 CB            4.1370      25.4097       5.2130 C.3     142 ILE142     0.1303
   2274 HB            4.1634      24.3530       4.9398 H       142 ILE142     0.0187
   2275 CG2           4.7686      26.2134       4.0612 C.3     142 ILE142    -0.3204
   2276 HG21          4.5308      27.2726       4.1600 H       142 ILE142     0.0882
   2277 HG22          5.8504      26.0921       4.0628 H       142 ILE142     0.0882
   2278 HG23          4.3920      25.8731       3.1026 H       142 ILE142     0.0882
   2279 CG1           5.0005      25.5860       6.4799 C.3     142 ILE142    -0.0430
   2280 HG12          4.5371      25.0817       7.3232 H       142 ILE142     0.0236
   2281 HG13          5.9651      25.1071       6.3060 H       142 ILE142     0.0236
   2282 CD1           5.2588      27.0376       6.8929 C.3     142 ILE142    -0.0660
   2283 HD11          4.3334      27.4938       7.2376 H       142 ILE142     0.0186
   2284 HD12          5.9874      27.0555       7.6945 H       142 ILE142     0.0186
   2285 HD13          5.6863      27.6159       6.0764 H       142 ILE142     0.0186
   2286 C             1.9244      25.8397       4.0581 C.2     142 ILE142     0.5973
   2287 O             1.7115      26.9083       3.4897 O.2     142 ILE142    -0.5679
   2288 N             1.4852      24.6820       3.5564 N.am    143 ALA143    -0.4157
   2289 H             1.6837      23.8244       4.0599 H       143 ALA143     0.2719
   2290 CA            0.7943      24.5805       2.2721 C.3     143 ALA143     0.0337
   2291 HA            1.4284      25.0001       1.4928 H       143 ALA143     0.0823
   2292 CB            0.5437      23.1032       1.9487 C.3     143 ALA143    -0.1825
   2293 HB1          -0.0956      22.6510       2.7068 H       143 ALA143     0.0603
   2294 HB2           0.0571      23.0246       0.9761 H       143 ALA143     0.0603
   2295 HB3           1.4910      22.5657       1.9121 H       143 ALA143     0.0603
   2296 C            -0.5137      25.3775       2.2592 C.2     143 ALA143     0.5973
   2297 O            -0.8539      25.9944       1.2531 O.2     143 ALA143    -0.5679
   2298 N            -1.2427      25.4135       3.3772 N.am    144 ALA144    -0.4157
   2299 H            -0.9569      24.8493       4.1722 H       144 ALA144     0.2719
   2300 CA           -2.4530      26.2259       3.4619 C.3     144 ALA144     0.0337
   2301 HA           -3.1042      25.9677       2.6259 H       144 ALA144     0.0823
   2302 CB           -3.1854      25.8924       4.7640 C.3     144 ALA144    -0.1825
   2303 HB1          -2.5559      26.1366       5.6209 H       144 ALA144     0.0603
   2304 HB2          -4.1141      26.4613       4.8186 H       144 ALA144     0.0603
   2305 HB3          -3.4174      24.8266       4.7913 H       144 ALA144     0.0603
   2306 C            -2.1466      27.7280       3.3500 C.2     144 ALA144     0.5973
   2307 O            -2.9132      28.4656       2.7328 O.2     144 ALA144    -0.5679
   2308 N            -1.0245      28.1891       3.9193 N.am    145 LYS145    -0.3479
   2309 H            -0.3994      27.5190       4.3596 H       145 LYS145     0.2747
   2310 CA           -0.5758      29.5846       3.7812 C.3     145 LYS145    -0.2400
   2311 HA           -1.4230      30.2571       3.9256 H       145 LYS145     0.1426
   2312 CB            0.5170      29.8976       4.8166 C.3     145 LYS145    -0.0094
   2313 HB2           1.3437      29.2032       4.6695 H       145 LYS145     0.0362
   2314 HB3           0.8943      30.9083       4.6494 H       145 LYS145     0.0362
   2315 CG            0.0450      29.7754       6.2726 C.3     145 LYS145     0.0187
   2316 HG2          -0.4425      28.8112       6.4084 H       145 LYS145     0.0103
   2317 HG3           0.9175      29.7918       6.9274 H       145 LYS145     0.0103
   2318 CD           -0.9041      30.9068       6.7001 C.3     145 LYS145    -0.0479
   2319 HD2          -0.3018      31.7328       7.0799 H       145 LYS145     0.0621
   2320 HD3          -1.4809      31.2864       5.8542 H       145 LYS145     0.0621
   2321 CE           -1.8637      30.4363       7.7984 C.3     145 LYS145    -0.0143
   2322 HE2          -1.3144      29.8281       8.5247 H       145 LYS145     0.1135
   2323 HE3          -2.2570      31.3178       8.3125 H       145 LYS145     0.1135
   2324 NZ           -2.9891      29.6739       7.2058 N.4     145 LYS145    -0.3854
   2325 HZ1          -2.6403      28.8588       6.7183 H       145 LYS145     0.3400
   2326 HZ2          -3.6528      29.3858       7.9118 H       145 LYS145     0.3400
   2327 HZ3          -3.4665      30.2617       6.5250 H       145 LYS145     0.3400
   2328 C            -0.0741      29.8806       2.3678 C.2     145 LYS145     0.7341
   2329 O            -0.3722      30.9392       1.8297 O.2     145 LYS145    -0.5894
   2330 N             0.6302      28.9416       1.7428 N.am    146 TYR146    -0.4157
   2331 H             0.9051      28.1089       2.2517 H       146 TYR146     0.2719
   2332 CA            1.0086      29.0673       0.3334 C.3     146 TYR146    -0.0014
   2333 HA            1.6386      29.9455       0.1832 H       146 TYR146     0.0876
   2334 CB            1.7618      27.8245      -0.1164 C.3     146 TYR146    -0.0152
   2335 HB2           1.2561      26.9301       0.2365 H       146 TYR146     0.0295
   2336 HB3           1.7270      27.8002      -1.2074 H       146 TYR146     0.0295
   2337 CG            3.2132      27.7467       0.2746 C.ar    146 TYR146    -0.0011
   2338 CD1           3.7832      28.5196       1.3071 C.ar    146 TYR146    -0.1906
   2339 HD1           3.1843      29.1991       1.8922 H       146 TYR146     0.1699
   2340 CE1           5.1618      28.4316       1.5663 C.ar    146 TYR146    -0.2341
   2341 HE1           5.6062      29.0292       2.3433 H       146 TYR146     0.1656
   2342 CZ            5.9622      27.5557       0.8110 C.ar    146 TYR146     0.3226
   2343 OH            7.2838      27.4448       1.0814 O.3     146 TYR146    -0.5579
   2344 HH            7.5332      27.9875       1.8279 H       146 TYR146     0.3992
   2345 CE2           5.3890      26.7847      -0.2131 C.ar    146 TYR146    -0.2341
   2346 HE2           6.0120      26.1277      -0.7935 H       146 TYR146     0.1656
   2347 CD2           4.0198      26.8958      -0.4888 C.ar    146 TYR146    -0.1906
   2348 HD2           3.5872      26.3734      -1.3328 H       146 TYR146     0.1699
   2349 C            -0.2159      29.2322      -0.5565 C.2     146 TYR146     0.5973
   2350 O            -0.2565      30.1466      -1.3722 O.2     146 TYR146    -0.5679
   2351 N            -1.2445      28.4037      -0.3416 N.am    147 LYS147    -0.3479
   2352 H            -1.1046      27.6275       0.2961 H       147 LYS147     0.2747
   2353 CA           -2.4697      28.4574      -1.1363 C.3     147 LYS147    -0.2400
   2354 HA           -2.1870      28.3528      -2.1884 H       147 LYS147     0.1426
   2355 CB           -3.3844      27.2935      -0.7323 C.3     147 LYS147    -0.0094
   2356 HB2          -2.8253      26.3598      -0.8171 H       147 LYS147     0.0362
   2357 HB3          -3.6887      27.4223       0.3076 H       147 LYS147     0.0362
   2358 CG           -4.6321      27.2084      -1.6265 C.3     147 LYS147     0.0187
   2359 HG2          -5.1718      28.1553      -1.5930 H       147 LYS147     0.0103
   2360 HG3          -4.3260      27.0134      -2.6554 H       147 LYS147     0.0103
   2361 CD           -5.5798      26.1012      -1.1507 C.3     147 LYS147    -0.0479
   2362 HD2          -5.0831      25.1305      -1.2048 H       147 LYS147     0.0621
   2363 HD3          -5.8267      26.2983      -0.1055 H       147 LYS147     0.0621
   2364 CE           -6.8901      26.0925      -1.9515 C.3     147 LYS147    -0.0143
   2365 HE2          -7.6596      25.6194      -1.3343 H       147 LYS147     0.1135
   2366 HE3          -7.1982      27.1289      -2.1286 H       147 LYS147     0.1135
   2367 NZ           -6.7634      25.3552      -3.2329 N.4     147 LYS147    -0.3854
   2368 HZ1          -6.4383      24.4107      -3.0727 H       147 LYS147     0.3400
   2369 HZ2          -7.6488      25.3271      -3.7190 H       147 LYS147     0.3400
   2370 HZ3          -6.0885      25.8207      -3.8305 H       147 LYS147     0.3400
   2371 C            -3.1585      29.8123      -1.0016 C.2     147 LYS147     0.7341
   2372 O            -3.6110      30.3549      -2.0024 O.2     147 LYS147    -0.5894
   2373 N            -3.2350      30.3614       0.2116 N.am    148 GLU148    -0.5163
   2374 H            -2.8381      29.8579       0.9925 H       148 GLU148     0.2936
   2375 CA           -3.7741      31.7093       0.4425 C.3     148 GLU148     0.0397
   2376 HA           -4.8235      31.7409       0.1500 H       148 GLU148     0.1105
   2377 CB           -3.6699      32.0197       1.9457 C.3     148 GLU148     0.0560
   2378 HB2          -4.3268      31.3344       2.4845 H       148 GLU148    -0.0173
   2379 HB3          -2.6499      31.8233       2.2661 H       148 GLU148    -0.0173
   2380 CG           -4.0131      33.4625       2.3520 C.3     148 GLU148     0.0136
   2381 HG2          -3.4436      34.1618       1.7379 H       148 GLU148    -0.0425
   2382 HG3          -5.0772      33.6355       2.1760 H       148 GLU148    -0.0425
   2383 CD           -3.6779      33.7437       3.8295 C.2     148 GLU148     0.8054
   2384 OE1          -3.4751      32.7778       4.6144 O.co2   148 GLU148    -0.8188
   2385 OE2          -3.6003      34.9373       4.1981 O.co2   148 GLU148    -0.8188
   2386 C            -3.0420      32.7539      -0.4108 C.2     148 GLU148     0.5366
   2387 O            -3.6776      33.5890      -1.0490 O.2     148 GLU148    -0.5819
   2388 N            -1.7108      32.6714      -0.4450 N.am    149 LEU149    -0.4157
   2389 H            -1.2693      31.9246       0.0780 H       149 LEU149     0.2719
   2390 CA           -0.8326      33.5848      -1.1779 C.3     149 LEU149    -0.0518
   2391 HA           -1.2306      34.5944      -1.0902 H       149 LEU149     0.0922
   2392 CB            0.5634      33.5242      -0.5405 C.3     149 LEU149    -0.1102
   2393 HB2           0.8893      32.4830      -0.5181 H       149 LEU149     0.0457
   2394 HB3           1.2684      34.0747      -1.1650 H       149 LEU149     0.0457
   2395 CG            0.6200      34.1061       0.8780 C.3     149 LEU149     0.3531
   2396 HG           -0.1261      33.6319       1.5143 H       149 LEU149    -0.0361
   2397 CD1           2.0008      33.8278       1.4722 C.3     149 LEU149    -0.4121
   2398 HD11          2.7687      34.2931       0.8570 H       149 LEU149     0.1000
   2399 HD12          2.0475      34.2180       2.4864 H       149 LEU149     0.1000
   2400 HD13          2.1676      32.7499       1.5030 H       149 LEU149     0.1000
   2401 CD2           0.3831      35.6183       0.8839 C.3     149 LEU149    -0.4121
   2402 HD21         -0.6405      35.8324       0.5780 H       149 LEU149     0.1000
   2403 HD22          0.5177      36.0093       1.8904 H       149 LEU149     0.1000
   2404 HD23          1.0751      36.1089       0.1997 H       149 LEU149     0.1000
   2405 C            -0.7365      33.3191      -2.6846 C.2     149 LEU149     0.5973
   2406 O            -0.0900      34.0920      -3.3922 O.2     149 LEU149    -0.5679
   2407 N            -1.3682      32.2576      -3.1838 N.am    150 GLY150    -0.4157
   2408 H            -1.8851      31.6586      -2.5540 H       150 GLY150     0.2719
   2409 CA           -1.3233      31.9147      -4.6024 C.3     150 GLY150    -0.0252
   2410 HA2          -2.1252      31.2080      -4.8089 H       150 GLY150     0.0698
   2411 HA3          -1.4871      32.8111      -5.2008 H       150 GLY150     0.0698
   2412 C            -0.0126      31.2692      -5.0512 C.2     150 GLY150     0.5973
   2413 O             0.3538      31.4042      -6.2186 O.2     150 GLY150    -0.5679
   2414 N             0.6750      30.5822      -4.1367 N.am    151 TYR151    -0.3821
   2415 H             0.2451      30.4547      -3.2272 H       151 TYR151     0.2681
   2416 CA            1.8952      29.8092      -4.3732 C.3     151 TYR151    -0.2015
   2417 HA            2.1745      29.8918      -5.4216 H       151 TYR151     0.1092
   2418 CB            2.9999      30.4526      -3.5186 C.3     151 TYR151    -0.0752
   2419 HB2           3.0099      31.5290      -3.6969 H       151 TYR151     0.0490
   2420 HB3           2.7661      30.2909      -2.4653 H       151 TYR151     0.0490
   2421 CG            4.3727      29.9098      -3.8295 C.ar    151 TYR151     0.0243
   2422 CD1           4.9794      30.2017      -5.0632 C.ar    151 TYR151    -0.1922
   2423 HD1           4.4628      30.8436      -5.7633 H       151 TYR151     0.1780
   2424 CE1           6.2074      29.6043      -5.4005 C.ar    151 TYR151    -0.2458
   2425 HE1           6.6552      29.8055      -6.3573 H       151 TYR151     0.1673
   2426 CZ            6.8163      28.7105      -4.4971 C.ar    151 TYR151     0.3395
   2427 OH            7.9695      28.0926      -4.8504 O.3     151 TYR151    -0.5643
   2428 HH            7.9676      27.9579      -5.7961 H       151 TYR151     0.4017
   2429 CE2           6.2151      28.4374      -3.2571 C.ar    151 TYR151    -0.2458
   2430 HE2           6.6615      27.7522      -2.5688 H       151 TYR151     0.1673
   2431 CD2           4.9961      29.0416      -2.9263 C.ar    151 TYR151    -0.1922
   2432 HD2           4.5009      28.8147      -1.9998 H       151 TYR151     0.1780
   2433 C             1.6955      28.2956      -4.1127 C.2     151 TYR151     0.7817
   2434 O             2.6621      27.5254      -4.3068 O.2     151 TYR151    -0.8070
   2435 OXT           0.5776      27.8960      -3.7097 O.3     151 TYR151    -0.8070
   2436 FE           14.7626      27.8598       4.8221 FE      152 HEM        0.2500
   2437 NA           14.8554      29.2493       6.3013 N.2     152 HEM       -0.1800
   2438 C1A          15.3613      30.5323       6.2433 C.2     152 HEM        0.0300
   2439 C2A          15.3119      31.2031       7.5038 C.2     152 HEM       -0.0200
   2440 CAA          15.6962      32.6280       7.8226 C.3     152 HEM       -0.1600
   2441 HAA1         16.3634      33.0478       7.0627 H       152 HEM        0.1000
   2442 HAA2         16.2630      32.6562       8.7602 H       152 HEM        0.1000
   2443 CBA          14.4525      33.5384       7.9653 C.3     152 HEM       -0.3000
   2444 HBA1         14.7561      34.5692       8.1751 H       152 HEM        0.1000
   2445 HBA2         13.8271      33.1905       8.7963 H       152 HEM        0.1000
   2446 CGA          13.5739      33.5652       6.7233 C.2     152 HEM        0.3000
   2447 O1A          12.4478      33.1196       6.8153 O.3     152 HEM       -0.5000
   2448 O2A          14.0371      34.0595       5.7116 O.3     152 HEM       -0.5000
   2449 C3A          14.7421      30.2711       8.3985 C.2     152 HEM        0.0200
   2450 CMA          14.4516      30.4631       9.8647 C.3     152 HEM       -0.2650
   2451 HMA1         14.8503      31.4139      10.2354 H       152 HEM        0.0750
   2452 HMA2         14.9073      29.6615      10.4583 H       152 HEM        0.0750
   2453 HMA3         13.3698      30.4614      10.0489 H       152 HEM        0.0750
   2454 C4A          14.4584      29.1200       7.6136 C.2     152 HEM        0.0200
   2455 CHB          13.8143      27.9642       8.1314 C.1     152 HEM       -0.1100
   2456 HHB          13.5740      27.9835       9.1903 H       152 HEM        0.1500
   2457 C1B          13.4322      26.8016       7.4007 C.2     152 HEM        0.0300
   2458 NB           13.6600      26.6553       6.0486 N.2     152 HEM       -0.1800
   2459 C2B          12.7906      25.6696       7.9936 C.2     152 HEM        0.0200
   2460 CMB          12.3224      25.5525       9.4240 C.3     152 HEM       -0.2650
   2461 HMB1         11.4169      24.9390       9.4960 H       152 HEM        0.0750
   2462 HMB2         12.0599      26.5264       9.8517 H       152 HEM        0.0750
   2463 HMB3         13.0969      25.1037      10.0548 H       152 HEM        0.0750
   2464 C3B          12.6406      24.7334       6.9366 C.2     152 HEM       -0.0500
   2465 CAB          12.1871      23.4186       6.9705 C.2     152 HEM       -0.1300
   2466 HAB          11.9533      22.9145       6.0471 H       152 HEM        0.1500
   2467 CBB          12.1459      22.6429       8.1061 C.2     152 HEM       -0.3000
   2468 HBB1         11.8217      21.6090       8.0609 H       152 HEM        0.1000
   2469 HBB2         12.4611      22.9941       9.0787 H       152 HEM        0.1000
   2470 C4B          13.1604      25.3992       5.7796 C.2     152 HEM        0.0200
   2471 CHC          13.2596      24.7939       4.4938 C.1     152 HEM       -0.1100
   2472 HHC          12.8812      23.7895       4.4105 H       152 HEM        0.1500
   2473 C1C          13.8577      25.3326       3.3207 C.2     152 HEM        0.0300
   2474 NC           14.3462      26.6194       3.2611 N.2     152 HEM       -0.1800
   2475 C2C          14.0410      24.5939       2.1090 C.2     152 HEM        0.0200
   2476 CMC          13.6705      23.1523       1.8567 C.3     152 HEM       -0.2650
   2477 HMC1         13.0227      23.0703       0.9789 H       152 HEM        0.0750
   2478 HMC2         13.1281      22.6820       2.6759 H       152 HEM        0.0750
   2479 HMC3         14.5666      22.5445       1.6877 H       152 HEM        0.0750
   2480 C3C          14.7149      25.4895       1.2358 C.2     152 HEM       -0.0500
   2481 CAC          15.2325      25.2886      -0.0400 C.2     152 HEM       -0.1200
   2482 HAC          15.7551      26.0964      -0.5343 H       152 HEM        0.1500
   2483 CBC          15.1767      24.1212      -0.7596 C.2     152 HEM       -0.3000
   2484 HBC1         15.6330      24.0818      -1.7403 H       152 HEM        0.1000
   2485 HBC2         14.7385      23.2006      -0.4134 H       152 HEM        0.1000
   2486 C4C          14.8330      26.7073       1.9756 C.2     152 HEM        0.0200
   2487 CHD          15.4221      27.8989       1.4601 C.1     152 HEM       -0.1100
   2488 HHD          15.7605      27.8941       0.4323 H       152 HEM        0.1500
   2489 C1D          15.7071      29.0945       2.1639 C.2     152 HEM        0.0300
   2490 ND           15.4218      29.2645       3.4978 N.2     152 HEM       -0.1800
   2491 C2D          16.3913      30.1971       1.5768 C.2     152 HEM        0.0200
   2492 CMD          16.9419      30.3067       0.1731 C.3     152 HEM       -0.2650
   2493 HMD1         17.3874      29.3645      -0.1663 H       152 HEM        0.0750
   2494 HMD2         17.7326      31.0638       0.1086 H       152 HEM        0.0750
   2495 HMD3         16.1666      30.5887      -0.5464 H       152 HEM        0.0750
   2496 C3D          16.5746      31.1108       2.6348 C.2     152 HEM       -0.0200
   2497 C4D          15.9550      30.5053       3.7695 C.2     152 HEM        0.0200
   2498 CHA          15.8930      31.1091       5.0549 C.1     152 HEM       -0.1100
   2499 HHA          16.2828      32.1190       5.1279 H       152 HEM        0.1500
   2500 CAD          17.4204      32.3571       2.5900 C.3     152 HEM       -0.1600
   2501 HAD1         17.0908      33.1009       3.3229 H       152 HEM        0.1000
   2502 HAD2         17.3257      32.8405       1.6089 H       152 HEM        0.1000
   2503 CBD          18.9019      32.0099       2.8430 C.3     152 HEM       -0.3000
   2504 HBD1         19.2513      31.3123       2.0742 H       152 HEM        0.1000
   2505 HBD2         19.0176      31.5365       3.8236 H       152 HEM        0.1000
   2506 CGD          19.8069      33.2284       2.7938 C.2     152 HEM        0.3000
   2507 O1D          20.1887      33.6042       1.7025 O.3     152 HEM       -0.5000
   2508 O2D          20.1851      33.6767       3.8620 O.3     152 HEM       -0.5000
@<TRIPOS>BOND
      1    2416    2414 1
      2    2418    2416 1
      3    2421    2418 1
      4    2422    2421 ar
      5    2424    2422 ar
      6    2426    2424 ar
      7    2427    2426 1
      8    2429    2426 ar
      9    2431    2421 ar
     10    2431    2429 ar
     11    2433    2416 1
     12    2434    2433 2
     13    2435    2433 1
     14    2409    2407 1
     15    2412    2409 1
     16    2412    2414 am
     17    2413    2412 2
     18    2390    2388 1
     19    2392    2390 1
     20    2395    2392 1
     21    2397    2395 1
     22    2401    2395 1
     23    2405    2390 1
     24    2405    2407 am
     25    2406    2405 2
     26    2375    2373 1
     27    2377    2375 1
     28    2380    2377 1
     29    2383    2380 1
     30    2384    2383 ar
     31    2385    2383 ar
     32    2386    2375 1
     33    2386    2388 am
     34    2387    2386 2
     35    2353    2351 1
     36    2355    2353 1
     37    2358    2355 1
     38    2361    2358 1
     39    2364    2361 1
     40    2367    2364 1
     41    2371    2353 1
     42    2371    2373 am
     43    2372    2371 2
     44    2332    2330 1
     45    2334    2332 1
     46    2337    2334 1
     47    2338    2337 ar
     48    2340    2338 ar
     49    2342    2340 ar
     50    2343    2342 1
     51    2345    2342 ar
     52    2347    2337 ar
     53    2347    2345 ar
     54    2349    2332 1
     55    2349    2351 am
     56    2350    2349 2
     57    2310    2308 1
     58    2312    2310 1
     59    2315    2312 1
     60    2318    2315 1
     61    2321    2318 1
     62    2324    2321 1
     63    2328    2310 1
     64    2328    2330 am
     65    2329    2328 2
     66    2300    2298 1
     67    2302    2300 1
     68    2306    2300 1
     69    2306    2308 am
     70    2307    2306 2
     71    2290    2288 1
     72    2292    2290 1
     73    2296    2290 1
     74    2296    2298 am
     75    2297    2296 2
     76    2271    2269 1
     77    2273    2271 1
     78    2275    2273 1
     79    2279    2273 1
     80    2282    2279 1
     81    2286    2271 1
     82    2286    2288 am
     83    2287    2286 2
     84    2259    2257 1
     85    2261    2259 1
     86    2264    2261 1
     87    2265    2264 ar
     88    2266    2264 ar
     89    2267    2259 1
     90    2267    2269 am
     91    2268    2267 2
     92    2237    2235 1
     93    2239    2237 1
     94    2242    2239 1
     95    2245    2242 1
     96    2248    2245 1
     97    2251    2248 1
     98    2255    2237 1
     99    2255    2257 am
    100    2256    2255 2
    101    2213    2211 1
    102    2215    2213 1
    103    2218    2215 1
    104    2221    2218 1
    105    2224    2221 1
    106    2226    2224 ar
    107    2227    2226 ar
    108    2230    2226 ar
    109    2233    2213 1
    110    2233    2235 am
    111    2234    2233 2
    112    2193    2191 1
    113    2195    2193 1
    114    2198    2195 1
    115    2199    2198 ar
    116    2201    2199 ar
    117    2203    2201 ar
    118    2205    2203 ar
    119    2207    2198 ar
    120    2207    2205 ar
    121    2209    2193 1
    122    2209    2211 am
    123    2210    2209 2
    124    2174    2172 1
    125    2176    2174 1
    126    2179    2176 1
    127    2181    2179 1
    128    2185    2179 1
    129    2189    2174 1
    130    2189    2191 am
    131    2190    2189 2
    132    2159    2157 1
    133    2161    2159 1
    134    2164    2161 1
    135    2167    2164 1
    136    2168    2167 ar
    137    2169    2167 ar
    138    2170    2159 1
    139    2170    2172 am
    140    2171    2170 2
    141    2140    2138 1
    142    2142    2140 1
    143    2145    2142 1
    144    2147    2145 1
    145    2151    2145 1
    146    2155    2140 1
    147    2155    2157 am
    148    2156    2155 2
    149    2130    2128 1
    150    2132    2130 1
    151    2136    2130 1
    152    2136    2138 am
    153    2137    2136 2
    154    2108    2106 1
    155    2110    2108 1
    156    2113    2110 1
    157    2116    2113 1
    158    2119    2116 1
    159    2122    2119 1
    160    2126    2108 1
    161    2126    2128 am
    162    2127    2126 2
    163    2094    2092 1
    164    2096    2094 1
    165    2099    2096 1
    166    2100    2099 2
    167    2101    2099 am
    168    2104    2094 1
    169    2104    2106 am
    170    2105    2104 2
    171    2077    2075 1
    172    2079    2077 1
    173    2082    2079 1
    174    2085    2082 1
    175    2086    2085 1
    176    2090    2077 1
    177    2090    2092 am
    178    2091    2090 2
    179    2067    2065 1
    180    2069    2067 1
    181    2073    2067 1
    182    2073    2075 am
    183    2074    2073 2
    184    2060    2058 1
    185    2063    2060 1
    186    2063    2065 am
    187    2064    2063 2
    188    2043    2041 1
    189    2045    2043 1
    190    2048    2045 1
    191    2051    2048 1
    192    2052    2051 2
    193    2053    2051 am
    194    2056    2043 1
    195    2056    2058 am
    196    2057    2056 2
    197    2033    2031 1
    198    2035    2033 1
    199    2039    2033 1
    200    2039    2041 am
    201    2040    2039 2
    202    2021    2019 1
    203    2023    2021 1
    204    2026    2023 1
    205    2027    2026 ar
    206    2028    2026 ar
    207    2029    2021 1
    208    2029    2031 am
    209    2030    2029 2
    210    2011    2009 1
    211    2013    2011 1
    212    2017    2011 1
    213    2017    2019 am
    214    2018    2017 2
    215    2004    2002 1
    216    2007    2004 1
    217    2007    2009 am
    218    2008    2007 2
    219    1984    1982 1
    220    1986    1984 1
    221    1989    1986 1
    222    1990    1989 ar
    223    1992    1990 ar
    224    1994    1992 ar
    225    1996    1994 ar
    226    1998    1989 ar
    227    1998    1996 ar
    228    2000    1984 1
    229    2000    2002 am
    230    2001    2000 2
    231    1972    1970 1
    232    1974    1972 1
    233    1977    1974 1
    234    1978    1977 ar
    235    1979    1977 ar
    236    1980    1972 1
    237    1980    1982 am
    238    1981    1980 2
    239    1965    1963 1
    240    1968    1965 1
    241    1968    1970 am
    242    1969    1968 2
    243    1950    1949 1
    244    1953    1950 1
    245    1956    1953 1
    246    1959    1949 1
    247    1959    1956 1
    248    1961    1959 1
    249    1961    1963 am
    250    1962    1961 2
    251    1934    1932 1
    252    1936    1934 1
    253    1939    1936 1
    254    1940    1939 1
    255    1941    1940 2
    256    1943    1941 1
    257    1945    1939 2
    258    1945    1943 1
    259    1947    1934 1
    260    1947    1949 am
    261    1948    1947 2
    262    1910    1908 1
    263    1912    1910 1
    264    1915    1912 1
    265    1918    1915 1
    266    1921    1918 1
    267    1923    1921 ar
    268    1924    1923 ar
    269    1927    1923 ar
    270    1930    1910 1
    271    1930    1932 am
    272    1931    1930 2
    273    1899    1897 1
    274    1901    1899 1
    275    1904    1901 1
    276    1906    1899 1
    277    1906    1908 am
    278    1907    1906 2
    279    1882    1880 1
    280    1884    1882 1
    281    1887    1884 1
    282    1888    1887 1
    283    1889    1888 2
    284    1891    1889 1
    285    1893    1887 2
    286    1893    1891 1
    287    1895    1882 1
    288    1895    1897 am
    289    1896    1895 2
    290    1863    1861 1
    291    1865    1863 1
    292    1868    1865 1
    293    1870    1868 1
    294    1874    1868 1
    295    1878    1863 1
    296    1878    1880 am
    297    1879    1878 2
    298    1847    1845 1
    299    1849    1847 1
    300    1851    1849 1
    301    1855    1849 1
    302    1859    1847 1
    303    1859    1861 am
    304    1860    1859 2
    305    1830    1828 1
    306    1832    1830 1
    307    1835    1832 1
    308    1836    1835 1
    309    1837    1836 2
    310    1839    1837 1
    311    1841    1835 2
    312    1841    1839 1
    313    1843    1830 1
    314    1843    1845 am
    315    1844    1843 2
    316    1811    1809 1
    317    1813    1811 1
    318    1815    1813 1
    319    1819    1813 1
    320    1822    1819 1
    321    1826    1811 1
    322    1826    1828 am
    323    1827    1826 2
    324    1792    1790 1
    325    1794    1792 1
    326    1796    1794 1
    327    1800    1794 1
    328    1803    1800 1
    329    1807    1792 1
    330    1807    1809 am
    331    1808    1807 2
    332    1782    1780 1
    333    1784    1782 1
    334    1788    1782 1
    335    1788    1790 am
    336    1789    1788 2
    337    1767    1765 1
    338    1769    1767 1
    339    1772    1769 1
    340    1775    1772 1
    341    1776    1775 ar
    342    1777    1775 ar
    343    1778    1767 1
    344    1778    1780 am
    345    1779    1778 2
    346    1756    1754 1
    347    1758    1756 1
    348    1761    1758 1
    349    1763    1756 1
    350    1763    1765 am
    351    1764    1763 2
    352    1737    1735 1
    353    1739    1737 1
    354    1741    1739 1
    355    1745    1739 1
    356    1748    1745 1
    357    1752    1737 1
    358    1752    1754 am
    359    1753    1752 2
    360    1717    1715 1
    361    1719    1717 1
    362    1722    1719 1
    363    1723    1722 ar
    364    1725    1723 ar
    365    1727    1725 ar
    366    1729    1727 ar
    367    1731    1722 ar
    368    1731    1729 ar
    369    1733    1717 1
    370    1733    1735 am
    371    1734    1733 2
    372    1702    1700 1
    373    1704    1702 1
    374    1707    1704 1
    375    1710    1707 1
    376    1711    1710 ar
    377    1712    1710 ar
    378    1713    1702 1
    379    1713    1715 am
    380    1714    1713 2
    381    1683    1681 1
    382    1685    1683 1
    383    1688    1685 1
    384    1690    1688 1
    385    1694    1688 1
    386    1698    1683 1
    387    1698    1700 am
    388    1699    1698 2
    389    1662    1660 1
    390    1664    1662 1
    391    1667    1664 1
    392    1668    1667 ar
    393    1670    1668 ar
    394    1672    1670 ar
    395    1673    1672 1
    396    1675    1672 ar
    397    1677    1667 ar
    398    1677    1675 ar
    399    1679    1662 1
    400    1679    1681 am
    401    1680    1679 2
    402    1640    1638 1
    403    1642    1640 1
    404    1645    1642 1
    405    1648    1645 1
    406    1651    1648 1
    407    1654    1651 1
    408    1658    1640 1
    409    1658    1660 am
    410    1659    1658 2
    411    1621    1619 1
    412    1623    1621 1
    413    1625    1623 1
    414    1629    1623 1
    415    1632    1629 1
    416    1636    1621 1
    417    1636    1638 am
    418    1637    1636 2
    419    1606    1605 1
    420    1609    1606 1
    421    1612    1609 1
    422    1615    1605 1
    423    1615    1612 1
    424    1617    1615 1
    425    1617    1619 am
    426    1618    1617 2
    427    1588    1586 1
    428    1590    1588 1
    429    1592    1590 1
    430    1596    1590 1
    431    1599    1596 1
    432    1603    1588 1
    433    1603    1605 am
    434    1604    1603 2
    435    1566    1564 1
    436    1568    1566 1
    437    1571    1568 1
    438    1574    1571 1
    439    1577    1574 1
    440    1580    1577 1
    441    1584    1566 1
    442    1584    1586 am
    443    1585    1584 2
    444    1549    1547 1
    445    1551    1549 1
    446    1554    1551 1
    447    1555    1554 1
    448    1556    1555 2
    449    1558    1556 1
    450    1560    1554 2
    451    1560    1558 1
    452    1562    1549 1
    453    1562    1564 am
    454    1563    1562 2
    455    1527    1525 1
    456    1529    1527 1
    457    1532    1529 1
    458    1535    1532 1
    459    1538    1535 1
    460    1541    1538 1
    461    1545    1527 1
    462    1545    1547 am
    463    1546    1545 2
    464    1513    1511 1
    465    1515    1513 1
    466    1517    1515 1
    467    1521    1515 1
    468    1523    1513 1
    469    1523    1525 am
    470    1524    1523 2
    471    1503    1501 1
    472    1505    1503 1
    473    1509    1503 1
    474    1509    1511 am
    475    1510    1509 2
    476    1486    1484 1
    477    1488    1486 1
    478    1491    1488 1
    479    1492    1491 1
    480    1493    1492 2
    481    1495    1493 1
    482    1497    1491 2
    483    1497    1495 1
    484    1499    1486 1
    485    1499    1501 am
    486    1500    1499 2
    487    1475    1473 1
    488    1477    1475 1
    489    1480    1477 1
    490    1482    1475 1
    491    1482    1484 am
    492    1483    1482 2
    493    1458    1456 1
    494    1460    1458 1
    495    1463    1460 1
    496    1466    1463 1
    497    1467    1466 2
    498    1468    1466 am
    499    1471    1458 1
    500    1471    1473 am
    501    1472    1471 2
    502    1448    1446 1
    503    1450    1448 1
    504    1454    1448 1
    505    1454    1456 am
    506    1455    1454 2
    507    1429    1427 1
    508    1431    1429 1
    509    1434    1431 1
    510    1436    1434 1
    511    1440    1434 1
    512    1444    1429 1
    513    1444    1446 am
    514    1445    1444 2
    515    1414    1413 1
    516    1417    1414 1
    517    1420    1417 1
    518    1423    1413 1
    519    1423    1420 1
    520    1425    1423 1
    521    1425    1427 am
    522    1426    1425 2
    523    1393    1391 1
    524    1395    1393 1
    525    1398    1395 1
    526    1401    1398 1
    527    1404    1401 1
    528    1407    1404 1
    529    1411    1393 1
    530    1411    1413 am
    531    1412    1411 2
    532    1374    1372 1
    533    1376    1374 1
    534    1379    1376 1
    535    1381    1379 1
    536    1385    1379 1
    537    1389    1374 1
    538    1389    1391 am
    539    1390    1389 2
    540    1359    1357 1
    541    1361    1359 1
    542    1364    1361 1
    543    1367    1364 1
    544    1368    1367 ar
    545    1369    1367 ar
    546    1370    1359 1
    547    1370    1372 am
    548    1371    1370 2
    549    1349    1347 1
    550    1351    1349 1
    551    1355    1349 1
    552    1355    1357 am
    553    1356    1355 2
    554    1334    1332 1
    555    1336    1334 1
    556    1339    1336 1
    557    1342    1339 1
    558    1343    1342 ar
    559    1344    1342 ar
    560    1345    1334 1
    561    1345    1347 am
    562    1346    1345 2
    563    1317    1315 1
    564    1319    1317 1
    565    1322    1319 1
    566    1323    1322 1
    567    1324    1323 2
    568    1326    1324 1
    569    1328    1322 2
    570    1328    1326 1
    571    1330    1317 1
    572    1330    1332 am
    573    1331    1330 2
    574    1300    1298 1
    575    1302    1300 1
    576    1305    1302 1
    577    1306    1305 1
    578    1307    1306 2
    579    1309    1307 1
    580    1311    1305 2
    581    1311    1309 1
    582    1313    1300 1
    583    1313    1315 am
    584    1314    1313 2
    585    1293    1291 1
    586    1296    1293 1
    587    1296    1298 am
    588    1297    1296 2
    589    1271    1269 1
    590    1273    1271 1
    591    1276    1273 1
    592    1279    1276 1
    593    1282    1279 1
    594    1285    1282 1
    595    1289    1271 1
    596    1289    1291 am
    597    1290    1289 2
    598    1249    1247 1
    599    1251    1249 1
    600    1254    1251 1
    601    1257    1254 1
    602    1260    1257 1
    603    1263    1260 1
    604    1267    1249 1
    605    1267    1269 am
    606    1268    1267 2
    607    1227    1225 1
    608    1229    1227 1
    609    1232    1229 1
    610    1235    1232 1
    611    1238    1235 1
    612    1241    1238 1
    613    1245    1227 1
    614    1245    1247 am
    615    1246    1245 2
    616    1208    1206 1
    617    1210    1208 1
    618    1213    1210 1
    619    1215    1213 1
    620    1219    1213 1
    621    1223    1208 1
    622    1223    1225 am
    623    1224    1223 2
    624    1189    1187 1
    625    1191    1189 1
    626    1193    1191 1
    627    1197    1191 1
    628    1200    1197 1
    629    1204    1189 1
    630    1204    1206 am
    631    1205    1204 2
    632    1179    1177 1
    633    1181    1179 1
    634    1185    1179 1
    635    1185    1187 am
    636    1186    1185 2
    637    1172    1170 1
    638    1175    1172 1
    639    1175    1177 am
    640    1176    1175 2
    641    1153    1151 1
    642    1155    1153 1
    643    1158    1155 1
    644    1160    1158 1
    645    1164    1158 1
    646    1168    1153 1
    647    1168    1170 am
    648    1169    1168 2
    649    1143    1141 1
    650    1145    1143 1
    651    1149    1143 1
    652    1149    1151 am
    653    1150    1149 2
    654    1129    1127 1
    655    1131    1129 1
    656    1133    1131 1
    657    1137    1131 1
    658    1139    1129 1
    659    1139    1141 am
    660    1140    1139 2
    661    1110    1108 1
    662    1112    1110 1
    663    1115    1112 1
    664    1117    1115 1
    665    1121    1115 1
    666    1125    1110 1
    667    1125    1127 am
    668    1126    1125 2
    669    1094    1092 1
    670    1096    1094 1
    671    1098    1096 1
    672    1102    1096 1
    673    1106    1094 1
    674    1106    1108 am
    675    1107    1106 2
    676    1080    1078 1
    677    1082    1080 1
    678    1084    1082 1
    679    1088    1082 1
    680    1090    1080 1
    681    1090    1092 am
    682    1091    1090 2
    683    1064    1062 1
    684    1066    1064 1
    685    1068    1066 1
    686    1072    1066 1
    687    1076    1064 1
    688    1076    1078 am
    689    1077    1076 2
    690    1057    1055 1
    691    1060    1057 1
    692    1060    1062 am
    693    1061    1060 2
    694    1040    1038 1
    695    1042    1040 1
    696    1045    1042 1
    697    1046    1045 1
    698    1047    1046 2
    699    1049    1047 1
    700    1051    1045 2
    701    1051    1049 1
    702    1053    1040 1
    703    1053    1055 am
    704    1054    1053 2
    705    1018    1016 1
    706    1020    1018 1
    707    1023    1020 1
    708    1026    1023 1
    709    1029    1026 1
    710    1032    1029 1
    711    1036    1018 1
    712    1036    1038 am
    713    1037    1036 2
    714     996     994 1
    715     998     996 1
    716    1001     998 1
    717    1004    1001 1
    718    1007    1004 1
    719    1010    1007 1
    720    1014     996 1
    721    1014    1016 am
    722    1015    1014 2
    723     977     975 1
    724     979     977 1
    725     982     979 1
    726     984     982 1
    727     988     982 1
    728     992     977 1
    729     992     994 am
    730     993     992 2
    731     965     963 1
    732     967     965 1
    733     970     967 1
    734     971     970 ar
    735     972     970 ar
    736     973     965 1
    737     973     975 am
    738     974     973 2
    739     950     948 1
    740     952     950 1
    741     955     952 1
    742     958     955 1
    743     959     958 ar
    744     960     958 ar
    745     961     950 1
    746     961     963 am
    747     962     961 2
    748     939     937 1
    749     941     939 1
    750     944     941 1
    751     946     939 1
    752     946     948 am
    753     947     946 2
    754     929     927 1
    755     931     929 1
    756     935     929 1
    757     935     937 am
    758     936     935 2
    759     907     905 1
    760     909     907 1
    761     912     909 1
    762     915     912 1
    763     918     915 1
    764     921     918 1
    765     925     907 1
    766     925     927 am
    767     926     925 2
    768     890     888 1
    769     892     890 1
    770     895     892 1
    771     898     895 1
    772     899     898 1
    773     903     890 1
    774     903     905 am
    775     904     903 2
    776     875     873 1
    777     877     875 1
    778     880     877 1
    779     883     880 1
    780     884     883 ar
    781     885     883 ar
    782     886     875 1
    783     886     888 am
    784     887     886 2
    785     865     863 1
    786     867     865 1
    787     871     865 1
    788     871     873 am
    789     872     871 2
    790     850     848 1
    791     852     850 1
    792     855     852 1
    793     858     855 1
    794     859     858 ar
    795     860     858 ar
    796     861     850 1
    797     861     863 am
    798     862     861 2
    799     836     834 1
    800     838     836 1
    801     840     838 1
    802     844     838 1
    803     846     836 1
    804     846     848 am
    805     847     846 2
    806     814     812 1
    807     816     814 1
    808     819     816 1
    809     822     819 1
    810     825     822 1
    811     828     825 1
    812     832     814 1
    813     832     834 am
    814     833     832 2
    815     795     793 1
    816     797     795 1
    817     800     797 1
    818     802     800 1
    819     806     800 1
    820     810     795 1
    821     810     812 am
    822     811     810 2
    823     778     776 1
    824     780     778 1
    825     783     780 1
    826     784     783 1
    827     785     784 2
    828     787     785 1
    829     789     783 2
    830     789     787 1
    831     791     778 1
    832     791     793 am
    833     792     791 2
    834     756     754 1
    835     758     756 1
    836     761     758 1
    837     764     761 1
    838     767     764 1
    839     770     767 1
    840     774     756 1
    841     774     776 am
    842     775     774 2
    843     736     734 1
    844     738     736 1
    845     741     738 1
    846     742     741 ar
    847     744     742 ar
    848     746     744 ar
    849     748     746 ar
    850     750     741 ar
    851     750     748 ar
    852     752     736 1
    853     752     754 am
    854     753     752 2
    855     712     710 1
    856     714     712 1
    857     717     714 1
    858     720     717 1
    859     723     720 1
    860     725     723 ar
    861     726     725 ar
    862     729     725 ar
    863     732     712 1
    864     732     734 am
    865     733     732 2
    866     700     698 1
    867     702     700 1
    868     705     702 1
    869     706     705 ar
    870     707     705 ar
    871     708     700 1
    872     708     710 am
    873     709     708 2
    874     680     678 1
    875     682     680 1
    876     685     682 1
    877     686     685 ar
    878     688     686 ar
    879     690     688 ar
    880     692     690 ar
    881     694     685 ar
    882     694     692 ar
    883     696     680 1
    884     696     698 am
    885     697     696 2
    886     658     656 1
    887     660     658 1
    888     663     660 1
    889     666     663 1
    890     669     666 1
    891     672     669 1
    892     676     658 1
    893     676     678 am
    894     677     676 2
    895     643     641 1
    896     645     643 1
    897     648     645 1
    898     651     648 1
    899     652     651 ar
    900     653     651 ar
    901     654     643 1
    902     654     656 am
    903     655     654 2
    904     624     622 1
    905     626     624 1
    906     629     626 1
    907     631     629 1
    908     635     629 1
    909     639     624 1
    910     639     641 am
    911     640     639 2
    912     610     608 1
    913     612     610 1
    914     614     612 1
    915     618     612 1
    916     620     610 1
    917     620     622 am
    918     621     620 2
    919     595     593 1
    920     597     595 1
    921     600     597 1
    922     603     600 1
    923     604     603 ar
    924     605     603 ar
    925     606     595 1
    926     606     608 am
    927     607     606 2
    928     580     579 1
    929     583     580 1
    930     586     583 1
    931     589     579 1
    932     589     586 1
    933     591     589 1
    934     591     593 am
    935     592     591 2
    936     564     562 1
    937     566     564 1
    938     569     566 1
    939     570     569 1
    940     571     570 2
    941     573     571 1
    942     575     569 2
    943     575     573 1
    944     577     564 1
    945     577     579 am
    946     578     577 2
    947     553     551 1
    948     555     553 1
    949     558     555 1
    950     560     553 1
    951     560     562 am
    952     561     560 2
    953     531     529 1
    954     533     531 1
    955     536     533 1
    956     539     536 1
    957     542     539 1
    958     545     542 1
    959     549     531 1
    960     549     551 am
    961     550     549 2
    962     511     509 1
    963     513     511 1
    964     516     513 1
    965     517     516 ar
    966     519     517 ar
    967     521     519 ar
    968     523     521 ar
    969     525     516 ar
    970     525     523 ar
    971     527     511 1
    972     527     529 am
    973     528     527 2
    974     492     490 1
    975     494     492 1
    976     497     494 1
    977     499     497 1
    978     503     497 1
    979     507     492 1
    980     507     509 am
    981     508     507 2
    982     468     466 1
    983     470     468 1
    984     473     470 1
    985     476     473 1
    986     479     476 1
    987     481     479 ar
    988     482     481 ar
    989     485     481 ar
    990     488     468 1
    991     488     490 am
    992     489     488 2
    993     449     447 1
    994     451     449 1
    995     453     451 1
    996     457     451 1
    997     460     457 1
    998     464     449 1
    999     464     466 am
   1000     465     464 2
   1001     430     428 1
   1002     432     430 1
   1003     435     432 1
   1004     437     435 1
   1005     441     435 1
   1006     445     430 1
   1007     445     447 am
   1008     446     445 2
   1009     411     409 1
   1010     413     411 1
   1011     415     413 1
   1012     419     413 1
   1013     422     419 1
   1014     426     411 1
   1015     426     428 am
   1016     427     426 2
   1017     399     397 1
   1018     401     399 1
   1019     404     401 1
   1020     405     404 ar
   1021     406     404 ar
   1022     407     399 1
   1023     407     409 am
   1024     408     407 2
   1025     382     380 1
   1026     384     382 1
   1027     387     384 1
   1028     390     387 1
   1029     391     390 2
   1030     392     390 am
   1031     395     382 1
   1032     395     397 am
   1033     396     395 2
   1034     375     373 1
   1035     378     375 1
   1036     378     380 am
   1037     379     378 2
   1038     358     356 1
   1039     360     358 1
   1040     363     360 1
   1041     364     363 1
   1042     365     364 2
   1043     367     365 1
   1044     369     363 2
   1045     369     367 1
   1046     371     358 1
   1047     371     373 am
   1048     372     371 2
   1049     351     349 1
   1050     354     351 1
   1051     354     356 am
   1052     355     354 2
   1053     341     339 1
   1054     343     341 1
   1055     347     341 1
   1056     347     349 am
   1057     348     347 2
   1058     325     323 1
   1059     327     325 1
   1060     329     327 1
   1061     333     327 1
   1062     337     325 1
   1063     337     339 am
   1064     338     337 2
   1065     313     311 1
   1066     315     313 1
   1067     318     315 1
   1068     319     318 ar
   1069     320     318 ar
   1070     321     313 1
   1071     321     323 am
   1072     322     321 2
   1073     303     301 1
   1074     305     303 1
   1075     309     303 1
   1076     309     311 am
   1077     310     309 2
   1078     288     286 1
   1079     290     288 1
   1080     293     290 1
   1081     296     293 1
   1082     297     296 ar
   1083     298     296 ar
   1084     299     288 1
   1085     299     301 am
   1086     300     299 2
   1087     272     270 1
   1088     274     272 1
   1089     276     274 1
   1090     280     274 1
   1091     284     272 1
   1092     284     286 am
   1093     285     284 2
   1094     250     248 1
   1095     252     250 1
   1096     255     252 1
   1097     258     255 1
   1098     261     258 1
   1099     264     261 1
   1100     268     250 1
   1101     268     270 am
   1102     269     268 2
   1103     240     238 1
   1104     242     240 1
   1105     246     240 1
   1106     246     248 am
   1107     247     246 2
   1108     216     214 1
   1109     218     216 1
   1110     221     218 1
   1111     222     221 2
   1112     224     222 1
   1113     226     224 1
   1114     227     226 ar
   1115     229     227 ar
   1116     231     229 ar
   1117     233     231 ar
   1118     235     221 1
   1119     235     226 ar
   1120     235     233 ar
   1121     236     216 1
   1122     236     238 am
   1123     237     236 2
   1124     200     198 1
   1125     202     200 1
   1126     204     202 1
   1127     208     202 1
   1128     212     200 1
   1129     212     214 am
   1130     213     212 2
   1131     183     181 1
   1132     185     183 1
   1133     188     185 1
   1134     189     188 1
   1135     190     189 2
   1136     192     190 1
   1137     194     188 2
   1138     194     192 1
   1139     196     183 1
   1140     196     198 am
   1141     197     196 2
   1142     164     162 1
   1143     166     164 1
   1144     169     166 1
   1145     171     169 1
   1146     175     169 1
   1147     179     164 1
   1148     179     181 am
   1149     180     179 2
   1150     148     146 1
   1151     150     148 1
   1152     152     150 1
   1153     156     150 1
   1154     160     148 1
   1155     160     162 am
   1156     161     160 2
   1157     129     127 1
   1158     131     129 1
   1159     134     131 1
   1160     136     134 1
   1161     140     134 1
   1162     144     129 1
   1163     144     146 am
   1164     145     144 2
   1165     112     110 1
   1166     114     112 1
   1167     117     114 1
   1168     120     117 1
   1169     121     120 2
   1170     122     120 am
   1171     125     112 1
   1172     125     127 am
   1173     126     125 2
   1174      88      86 1
   1175      90      88 1
   1176      93      90 1
   1177      94      93 2
   1178      96      94 1
   1179      98      96 1
   1180      99      98 ar
   1181     101      99 ar
   1182     103     101 ar
   1183     105     103 ar
   1184     107      93 1
   1185     107      98 ar
   1186     107     105 ar
   1187     108      88 1
   1188     108     110 am
   1189     109     108 2
   1190      73      71 1
   1191      75      73 1
   1192      78      75 1
   1193      81      78 1
   1194      82      81 ar
   1195      83      81 ar
   1196      84      73 1
   1197      84      86 am
   1198      85      84 2
   1199      66      64 1
   1200      69      66 1
   1201      69      71 am
   1202      70      69 2
   1203      51      49 1
   1204      53      51 1
   1205      56      53 1
   1206      59      56 1
   1207      60      59 ar
   1208      61      59 ar
   1209      62      51 1
   1210      62      64 am
   1211      63      62 2
   1212      40      38 1
   1213      42      40 1
   1214      45      42 1
   1215      47      40 1
   1216      47      49 am
   1217      48      47 2
   1218      21      19 1
   1219      23      21 1
   1220      26      23 1
   1221      28      26 1
   1222      32      26 1
   1223      36      21 1
   1224      36      38 am
   1225      37      36 2
   1226       5       1 1
   1227       7       5 1
   1228       9       7 1
   1229      13       7 1
   1230      17       5 1
   1231      17      19 am
   1232      18      17 2
   1233    2506    2507 2
   1234    2506    2508 2
   1235    2503    2506 1
   1236    2500    2503 1
   1237    2497    2498 1
   1238    2496    2497 1
   1239    2496    2500 1
   1240    2491    2492 1
   1241    2491    2496 1
   1242    2490    2497 1
   1243    2489    2490 1
   1244    2489    2491 1
   1245    2487    2489 1
   1246    2486    2487 1
   1247    2481    2483 2
   1248    2480    2481 2
   1249    2480    2486 1
   1250    2475    2476 1
   1251    2475    2480 1
   1252    2474    2486 1
   1253    2473    2474 1
   1254    2473    2475 1
   1255    2471    2473 1
   1256    2470    2471 1
   1257    2465    2467 2
   1258    2464    2465 2
   1259    2464    2470 1
   1260    2459    2460 1
   1261    2459    2464 1
   1262    2458    2470 1
   1263    2457    2458 1
   1264    2457    2459 1
   1265    2455    2457 1
   1266    2454    2455 1
   1267    2449    2450 1
   1268    2449    2454 1
   1269    2446    2447 2
   1270    2446    2448 2
   1271    2443    2446 1
   1272    2440    2443 1
   1273    2439    2440 1
   1274    2439    2449 1
   1275    2438    2439 1
   1276    2438    2498 1
   1277    2437    2438 1
   1278    2437    2454 1
   1279    2436    2437 1
   1280    2436    2458 1
   1281    2436    2474 1
   1282    2436    2490 1
   1283    2415    2414 1
   1284    2417    2416 1
   1285    2419    2418 1
   1286    2420    2418 1
   1287    2423    2422 1
   1288    2425    2424 1
   1289    2428    2427 1
   1290    2430    2429 1
   1291    2432    2431 1
   1292    2408    2407 1
   1293    2410    2409 1
   1294    2411    2409 1
   1295    2389    2388 1
   1296    2391    2390 1
   1297    2393    2392 1
   1298    2394    2392 1
   1299    2396    2395 1
   1300    2398    2397 1
   1301    2399    2397 1
   1302    2400    2397 1
   1303    2402    2401 1
   1304    2403    2401 1
   1305    2404    2401 1
   1306    2374    2373 1
   1307    2376    2375 1
   1308    2378    2377 1
   1309    2379    2377 1
   1310    2381    2380 1
   1311    2382    2380 1
   1312    2352    2351 1
   1313    2354    2353 1
   1314    2356    2355 1
   1315    2357    2355 1
   1316    2359    2358 1
   1317    2360    2358 1
   1318    2362    2361 1
   1319    2363    2361 1
   1320    2365    2364 1
   1321    2366    2364 1
   1322    2368    2367 1
   1323    2369    2367 1
   1324    2370    2367 1
   1325    2331    2330 1
   1326    2333    2332 1
   1327    2335    2334 1
   1328    2336    2334 1
   1329    2339    2338 1
   1330    2341    2340 1
   1331    2344    2343 1
   1332    2346    2345 1
   1333    2348    2347 1
   1334    2309    2308 1
   1335    2311    2310 1
   1336    2313    2312 1
   1337    2314    2312 1
   1338    2316    2315 1
   1339    2317    2315 1
   1340    2319    2318 1
   1341    2320    2318 1
   1342    2322    2321 1
   1343    2323    2321 1
   1344    2325    2324 1
   1345    2326    2324 1
   1346    2327    2324 1
   1347    2299    2298 1
   1348    2301    2300 1
   1349    2303    2302 1
   1350    2304    2302 1
   1351    2305    2302 1
   1352    2289    2288 1
   1353    2291    2290 1
   1354    2293    2292 1
   1355    2294    2292 1
   1356    2295    2292 1
   1357    2270    2269 1
   1358    2272    2271 1
   1359    2274    2273 1
   1360    2276    2275 1
   1361    2277    2275 1
   1362    2278    2275 1
   1363    2280    2279 1
   1364    2281    2279 1
   1365    2283    2282 1
   1366    2284    2282 1
   1367    2285    2282 1
   1368    2258    2257 1
   1369    2260    2259 1
   1370    2262    2261 1
   1371    2263    2261 1
   1372    2236    2235 1
   1373    2238    2237 1
   1374    2240    2239 1
   1375    2241    2239 1
   1376    2243    2242 1
   1377    2244    2242 1
   1378    2246    2245 1
   1379    2247    2245 1
   1380    2249    2248 1
   1381    2250    2248 1
   1382    2252    2251 1
   1383    2253    2251 1
   1384    2254    2251 1
   1385    2212    2211 1
   1386    2214    2213 1
   1387    2216    2215 1
   1388    2217    2215 1
   1389    2219    2218 1
   1390    2220    2218 1
   1391    2222    2221 1
   1392    2223    2221 1
   1393    2225    2224 1
   1394    2228    2227 1
   1395    2229    2227 1
   1396    2231    2230 1
   1397    2232    2230 1
   1398    2192    2191 1
   1399    2194    2193 1
   1400    2196    2195 1
   1401    2197    2195 1
   1402    2200    2199 1
   1403    2202    2201 1
   1404    2204    2203 1
   1405    2206    2205 1
   1406    2208    2207 1
   1407    2173    2172 1
   1408    2175    2174 1
   1409    2177    2176 1
   1410    2178    2176 1
   1411    2180    2179 1
   1412    2182    2181 1
   1413    2183    2181 1
   1414    2184    2181 1
   1415    2186    2185 1
   1416    2187    2185 1
   1417    2188    2185 1
   1418    2158    2157 1
   1419    2160    2159 1
   1420    2162    2161 1
   1421    2163    2161 1
   1422    2165    2164 1
   1423    2166    2164 1
   1424    2139    2138 1
   1425    2141    2140 1
   1426    2143    2142 1
   1427    2144    2142 1
   1428    2146    2145 1
   1429    2148    2147 1
   1430    2149    2147 1
   1431    2150    2147 1
   1432    2152    2151 1
   1433    2153    2151 1
   1434    2154    2151 1
   1435    2129    2128 1
   1436    2131    2130 1
   1437    2133    2132 1
   1438    2134    2132 1
   1439    2135    2132 1
   1440    2107    2106 1
   1441    2109    2108 1
   1442    2111    2110 1
   1443    2112    2110 1
   1444    2114    2113 1
   1445    2115    2113 1
   1446    2117    2116 1
   1447    2118    2116 1
   1448    2120    2119 1
   1449    2121    2119 1
   1450    2123    2122 1
   1451    2124    2122 1
   1452    2125    2122 1
   1453    2093    2092 1
   1454    2095    2094 1
   1455    2097    2096 1
   1456    2098    2096 1
   1457    2102    2101 1
   1458    2103    2101 1
   1459    2076    2075 1
   1460    2078    2077 1
   1461    2080    2079 1
   1462    2081    2079 1
   1463    2083    2082 1
   1464    2084    2082 1
   1465    2087    2086 1
   1466    2088    2086 1
   1467    2089    2086 1
   1468    2066    2065 1
   1469    2068    2067 1
   1470    2070    2069 1
   1471    2071    2069 1
   1472    2072    2069 1
   1473    2059    2058 1
   1474    2061    2060 1
   1475    2062    2060 1
   1476    2042    2041 1
   1477    2044    2043 1
   1478    2046    2045 1
   1479    2047    2045 1
   1480    2049    2048 1
   1481    2050    2048 1
   1482    2054    2053 1
   1483    2055    2053 1
   1484    2032    2031 1
   1485    2034    2033 1
   1486    2036    2035 1
   1487    2037    2035 1
   1488    2038    2035 1
   1489    2020    2019 1
   1490    2022    2021 1
   1491    2024    2023 1
   1492    2025    2023 1
   1493    2010    2009 1
   1494    2012    2011 1
   1495    2014    2013 1
   1496    2015    2013 1
   1497    2016    2013 1
   1498    2003    2002 1
   1499    2005    2004 1
   1500    2006    2004 1
   1501    1983    1982 1
   1502    1985    1984 1
   1503    1987    1986 1
   1504    1988    1986 1
   1505    1991    1990 1
   1506    1993    1992 1
   1507    1995    1994 1
   1508    1997    1996 1
   1509    1999    1998 1
   1510    1971    1970 1
   1511    1973    1972 1
   1512    1975    1974 1
   1513    1976    1974 1
   1514    1964    1963 1
   1515    1966    1965 1
   1516    1967    1965 1
   1517    1951    1950 1
   1518    1952    1950 1
   1519    1954    1953 1
   1520    1955    1953 1
   1521    1957    1956 1
   1522    1958    1956 1
   1523    1960    1959 1
   1524    1933    1932 1
   1525    1935    1934 1
   1526    1937    1936 1
   1527    1938    1936 1
   1528    1942    1941 1
   1529    1944    1943 1
   1530    1946    1945 1
   1531    1909    1908 1
   1532    1911    1910 1
   1533    1913    1912 1
   1534    1914    1912 1
   1535    1916    1915 1
   1536    1917    1915 1
   1537    1919    1918 1
   1538    1920    1918 1
   1539    1922    1921 1
   1540    1925    1924 1
   1541    1926    1924 1
   1542    1928    1927 1
   1543    1929    1927 1
   1544    1898    1897 1
   1545    1900    1899 1
   1546    1902    1901 1
   1547    1903    1901 1
   1548    1905    1904 1
   1549    1881    1880 1
   1550    1883    1882 1
   1551    1885    1884 1
   1552    1886    1884 1
   1553    1890    1889 1
   1554    1892    1891 1
   1555    1894    1893 1
   1556    1862    1861 1
   1557    1864    1863 1
   1558    1866    1865 1
   1559    1867    1865 1
   1560    1869    1868 1
   1561    1871    1870 1
   1562    1872    1870 1
   1563    1873    1870 1
   1564    1875    1874 1
   1565    1876    1874 1
   1566    1877    1874 1
   1567    1846    1845 1
   1568    1848    1847 1
   1569    1850    1849 1
   1570    1852    1851 1
   1571    1853    1851 1
   1572    1854    1851 1
   1573    1856    1855 1
   1574    1857    1855 1
   1575    1858    1855 1
   1576    1829    1828 1
   1577    1831    1830 1
   1578    1833    1832 1
   1579    1834    1832 1
   1580    1838    1837 1
   1581    1840    1839 1
   1582    1842    1841 1
   1583    1810    1809 1
   1584    1812    1811 1
   1585    1814    1813 1
   1586    1816    1815 1
   1587    1817    1815 1
   1588    1818    1815 1
   1589    1820    1819 1
   1590    1821    1819 1
   1591    1823    1822 1
   1592    1824    1822 1
   1593    1825    1822 1
   1594    1791    1790 1
   1595    1793    1792 1
   1596    1795    1794 1
   1597    1797    1796 1
   1598    1798    1796 1
   1599    1799    1796 1
   1600    1801    1800 1
   1601    1802    1800 1
   1602    1804    1803 1
   1603    1805    1803 1
   1604    1806    1803 1
   1605    1781    1780 1
   1606    1783    1782 1
   1607    1785    1784 1
   1608    1786    1784 1
   1609    1787    1784 1
   1610    1766    1765 1
   1611    1768    1767 1
   1612    1770    1769 1
   1613    1771    1769 1
   1614    1773    1772 1
   1615    1774    1772 1
   1616    1755    1754 1
   1617    1757    1756 1
   1618    1759    1758 1
   1619    1760    1758 1
   1620    1762    1761 1
   1621    1736    1735 1
   1622    1738    1737 1
   1623    1740    1739 1
   1624    1742    1741 1
   1625    1743    1741 1
   1626    1744    1741 1
   1627    1746    1745 1
   1628    1747    1745 1
   1629    1749    1748 1
   1630    1750    1748 1
   1631    1751    1748 1
   1632    1716    1715 1
   1633    1718    1717 1
   1634    1720    1719 1
   1635    1721    1719 1
   1636    1724    1723 1
   1637    1726    1725 1
   1638    1728    1727 1
   1639    1730    1729 1
   1640    1732    1731 1
   1641    1701    1700 1
   1642    1703    1702 1
   1643    1705    1704 1
   1644    1706    1704 1
   1645    1708    1707 1
   1646    1709    1707 1
   1647    1682    1681 1
   1648    1684    1683 1
   1649    1686    1685 1
   1650    1687    1685 1
   1651    1689    1688 1
   1652    1691    1690 1
   1653    1692    1690 1
   1654    1693    1690 1
   1655    1695    1694 1
   1656    1696    1694 1
   1657    1697    1694 1
   1658    1661    1660 1
   1659    1663    1662 1
   1660    1665    1664 1
   1661    1666    1664 1
   1662    1669    1668 1
   1663    1671    1670 1
   1664    1674    1673 1
   1665    1676    1675 1
   1666    1678    1677 1
   1667    1639    1638 1
   1668    1641    1640 1
   1669    1643    1642 1
   1670    1644    1642 1
   1671    1646    1645 1
   1672    1647    1645 1
   1673    1649    1648 1
   1674    1650    1648 1
   1675    1652    1651 1
   1676    1653    1651 1
   1677    1655    1654 1
   1678    1656    1654 1
   1679    1657    1654 1
   1680    1620    1619 1
   1681    1622    1621 1
   1682    1624    1623 1
   1683    1626    1625 1
   1684    1627    1625 1
   1685    1628    1625 1
   1686    1630    1629 1
   1687    1631    1629 1
   1688    1633    1632 1
   1689    1634    1632 1
   1690    1635    1632 1
   1691    1607    1606 1
   1692    1608    1606 1
   1693    1610    1609 1
   1694    1611    1609 1
   1695    1613    1612 1
   1696    1614    1612 1
   1697    1616    1615 1
   1698    1587    1586 1
   1699    1589    1588 1
   1700    1591    1590 1
   1701    1593    1592 1
   1702    1594    1592 1
   1703    1595    1592 1
   1704    1597    1596 1
   1705    1598    1596 1
   1706    1600    1599 1
   1707    1601    1599 1
   1708    1602    1599 1
   1709    1565    1564 1
   1710    1567    1566 1
   1711    1569    1568 1
   1712    1570    1568 1
   1713    1572    1571 1
   1714    1573    1571 1
   1715    1575    1574 1
   1716    1576    1574 1
   1717    1578    1577 1
   1718    1579    1577 1
   1719    1581    1580 1
   1720    1582    1580 1
   1721    1583    1580 1
   1722    1548    1547 1
   1723    1550    1549 1
   1724    1552    1551 1
   1725    1553    1551 1
   1726    1557    1556 1
   1727    1559    1558 1
   1728    1561    1560 1
   1729    1526    1525 1
   1730    1528    1527 1
   1731    1530    1529 1
   1732    1531    1529 1
   1733    1533    1532 1
   1734    1534    1532 1
   1735    1536    1535 1
   1736    1537    1535 1
   1737    1539    1538 1
   1738    1540    1538 1
   1739    1542    1541 1
   1740    1543    1541 1
   1741    1544    1541 1
   1742    1512    1511 1
   1743    1514    1513 1
   1744    1516    1515 1
   1745    1518    1517 1
   1746    1519    1517 1
   1747    1520    1517 1
   1748    1522    1521 1
   1749    1502    1501 1
   1750    1504    1503 1
   1751    1506    1505 1
   1752    1507    1505 1
   1753    1508    1505 1
   1754    1485    1484 1
   1755    1487    1486 1
   1756    1489    1488 1
   1757    1490    1488 1
   1758    1494    1493 1
   1759    1496    1495 1
   1760    1498    1497 1
   1761    1474    1473 1
   1762    1476    1475 1
   1763    1478    1477 1
   1764    1479    1477 1
   1765    1481    1480 1
   1766    1457    1456 1
   1767    1459    1458 1
   1768    1461    1460 1
   1769    1462    1460 1
   1770    1464    1463 1
   1771    1465    1463 1
   1772    1469    1468 1
   1773    1470    1468 1
   1774    1447    1446 1
   1775    1449    1448 1
   1776    1451    1450 1
   1777    1452    1450 1
   1778    1453    1450 1
   1779    1428    1427 1
   1780    1430    1429 1
   1781    1432    1431 1
   1782    1433    1431 1
   1783    1435    1434 1
   1784    1437    1436 1
   1785    1438    1436 1
   1786    1439    1436 1
   1787    1441    1440 1
   1788    1442    1440 1
   1789    1443    1440 1
   1790    1415    1414 1
   1791    1416    1414 1
   1792    1418    1417 1
   1793    1419    1417 1
   1794    1421    1420 1
   1795    1422    1420 1
   1796    1424    1423 1
   1797    1392    1391 1
   1798    1394    1393 1
   1799    1396    1395 1
   1800    1397    1395 1
   1801    1399    1398 1
   1802    1400    1398 1
   1803    1402    1401 1
   1804    1403    1401 1
   1805    1405    1404 1
   1806    1406    1404 1
   1807    1408    1407 1
   1808    1409    1407 1
   1809    1410    1407 1
   1810    1373    1372 1
   1811    1375    1374 1
   1812    1377    1376 1
   1813    1378    1376 1
   1814    1380    1379 1
   1815    1382    1381 1
   1816    1383    1381 1
   1817    1384    1381 1
   1818    1386    1385 1
   1819    1387    1385 1
   1820    1388    1385 1
   1821    1358    1357 1
   1822    1360    1359 1
   1823    1362    1361 1
   1824    1363    1361 1
   1825    1365    1364 1
   1826    1366    1364 1
   1827    1348    1347 1
   1828    1350    1349 1
   1829    1352    1351 1
   1830    1353    1351 1
   1831    1354    1351 1
   1832    1333    1332 1
   1833    1335    1334 1
   1834    1337    1336 1
   1835    1338    1336 1
   1836    1340    1339 1
   1837    1341    1339 1
   1838    1316    1315 1
   1839    1318    1317 1
   1840    1320    1319 1
   1841    1321    1319 1
   1842    1325    1324 1
   1843    1327    1326 1
   1844    1329    1328 1
   1845    1299    1298 1
   1846    1301    1300 1
   1847    1303    1302 1
   1848    1304    1302 1
   1849    1308    1307 1
   1850    1310    1309 1
   1851    1312    1311 1
   1852    1292    1291 1
   1853    1294    1293 1
   1854    1295    1293 1
   1855    1270    1269 1
   1856    1272    1271 1
   1857    1274    1273 1
   1858    1275    1273 1
   1859    1277    1276 1
   1860    1278    1276 1
   1861    1280    1279 1
   1862    1281    1279 1
   1863    1283    1282 1
   1864    1284    1282 1
   1865    1286    1285 1
   1866    1287    1285 1
   1867    1288    1285 1
   1868    1248    1247 1
   1869    1250    1249 1
   1870    1252    1251 1
   1871    1253    1251 1
   1872    1255    1254 1
   1873    1256    1254 1
   1874    1258    1257 1
   1875    1259    1257 1
   1876    1261    1260 1
   1877    1262    1260 1
   1878    1264    1263 1
   1879    1265    1263 1
   1880    1266    1263 1
   1881    1226    1225 1
   1882    1228    1227 1
   1883    1230    1229 1
   1884    1231    1229 1
   1885    1233    1232 1
   1886    1234    1232 1
   1887    1236    1235 1
   1888    1237    1235 1
   1889    1239    1238 1
   1890    1240    1238 1
   1891    1242    1241 1
   1892    1243    1241 1
   1893    1244    1241 1
   1894    1207    1206 1
   1895    1209    1208 1
   1896    1211    1210 1
   1897    1212    1210 1
   1898    1214    1213 1
   1899    1216    1215 1
   1900    1217    1215 1
   1901    1218    1215 1
   1902    1220    1219 1
   1903    1221    1219 1
   1904    1222    1219 1
   1905    1188    1187 1
   1906    1190    1189 1
   1907    1192    1191 1
   1908    1194    1193 1
   1909    1195    1193 1
   1910    1196    1193 1
   1911    1198    1197 1
   1912    1199    1197 1
   1913    1201    1200 1
   1914    1202    1200 1
   1915    1203    1200 1
   1916    1178    1177 1
   1917    1180    1179 1
   1918    1182    1181 1
   1919    1183    1181 1
   1920    1184    1181 1
   1921    1171    1170 1
   1922    1173    1172 1
   1923    1174    1172 1
   1924    1152    1151 1
   1925    1154    1153 1
   1926    1156    1155 1
   1927    1157    1155 1
   1928    1159    1158 1
   1929    1161    1160 1
   1930    1162    1160 1
   1931    1163    1160 1
   1932    1165    1164 1
   1933    1166    1164 1
   1934    1167    1164 1
   1935    1142    1141 1
   1936    1144    1143 1
   1937    1146    1145 1
   1938    1147    1145 1
   1939    1148    1145 1
   1940    1128    1127 1
   1941    1130    1129 1
   1942    1132    1131 1
   1943    1134    1133 1
   1944    1135    1133 1
   1945    1136    1133 1
   1946    1138    1137 1
   1947    1109    1108 1
   1948    1111    1110 1
   1949    1113    1112 1
   1950    1114    1112 1
   1951    1116    1115 1
   1952    1118    1117 1
   1953    1119    1117 1
   1954    1120    1117 1
   1955    1122    1121 1
   1956    1123    1121 1
   1957    1124    1121 1
   1958    1093    1092 1
   1959    1095    1094 1
   1960    1097    1096 1
   1961    1099    1098 1
   1962    1100    1098 1
   1963    1101    1098 1
   1964    1103    1102 1
   1965    1104    1102 1
   1966    1105    1102 1
   1967    1079    1078 1
   1968    1081    1080 1
   1969    1083    1082 1
   1970    1085    1084 1
   1971    1086    1084 1
   1972    1087    1084 1
   1973    1089    1088 1
   1974    1063    1062 1
   1975    1065    1064 1
   1976    1067    1066 1
   1977    1069    1068 1
   1978    1070    1068 1
   1979    1071    1068 1
   1980    1073    1072 1
   1981    1074    1072 1
   1982    1075    1072 1
   1983    1056    1055 1
   1984    1058    1057 1
   1985    1059    1057 1
   1986    1039    1038 1
   1987    1041    1040 1
   1988    1043    1042 1
   1989    1044    1042 1
   1990    1048    1047 1
   1991    1050    1049 1
   1992    1052    1051 1
   1993    1017    1016 1
   1994    1019    1018 1
   1995    1021    1020 1
   1996    1022    1020 1
   1997    1024    1023 1
   1998    1025    1023 1
   1999    1027    1026 1
   2000    1028    1026 1
   2001    1030    1029 1
   2002    1031    1029 1
   2003    1033    1032 1
   2004    1034    1032 1
   2005    1035    1032 1
   2006     995     994 1
   2007     997     996 1
   2008     999     998 1
   2009    1000     998 1
   2010    1002    1001 1
   2011    1003    1001 1
   2012    1005    1004 1
   2013    1006    1004 1
   2014    1008    1007 1
   2015    1009    1007 1
   2016    1011    1010 1
   2017    1012    1010 1
   2018    1013    1010 1
   2019     976     975 1
   2020     978     977 1
   2021     980     979 1
   2022     981     979 1
   2023     983     982 1
   2024     985     984 1
   2025     986     984 1
   2026     987     984 1
   2027     989     988 1
   2028     990     988 1
   2029     991     988 1
   2030     964     963 1
   2031     966     965 1
   2032     968     967 1
   2033     969     967 1
   2034     949     948 1
   2035     951     950 1
   2036     953     952 1
   2037     954     952 1
   2038     956     955 1
   2039     957     955 1
   2040     938     937 1
   2041     940     939 1
   2042     942     941 1
   2043     943     941 1
   2044     945     944 1
   2045     928     927 1
   2046     930     929 1
   2047     932     931 1
   2048     933     931 1
   2049     934     931 1
   2050     906     905 1
   2051     908     907 1
   2052     910     909 1
   2053     911     909 1
   2054     913     912 1
   2055     914     912 1
   2056     916     915 1
   2057     917     915 1
   2058     919     918 1
   2059     920     918 1
   2060     922     921 1
   2061     923     921 1
   2062     924     921 1
   2063     889     888 1
   2064     891     890 1
   2065     893     892 1
   2066     894     892 1
   2067     896     895 1
   2068     897     895 1
   2069     900     899 1
   2070     901     899 1
   2071     902     899 1
   2072     874     873 1
   2073     876     875 1
   2074     878     877 1
   2075     879     877 1
   2076     881     880 1
   2077     882     880 1
   2078     864     863 1
   2079     866     865 1
   2080     868     867 1
   2081     869     867 1
   2082     870     867 1
   2083     849     848 1
   2084     851     850 1
   2085     853     852 1
   2086     854     852 1
   2087     856     855 1
   2088     857     855 1
   2089     835     834 1
   2090     837     836 1
   2091     839     838 1
   2092     841     840 1
   2093     842     840 1
   2094     843     840 1
   2095     845     844 1
   2096     813     812 1
   2097     815     814 1
   2098     817     816 1
   2099     818     816 1
   2100     820     819 1
   2101     821     819 1
   2102     823     822 1
   2103     824     822 1
   2104     826     825 1
   2105     827     825 1
   2106     829     828 1
   2107     830     828 1
   2108     831     828 1
   2109     794     793 1
   2110     796     795 1
   2111     798     797 1
   2112     799     797 1
   2113     801     800 1
   2114     803     802 1
   2115     804     802 1
   2116     805     802 1
   2117     807     806 1
   2118     808     806 1
   2119     809     806 1
   2120     777     776 1
   2121     779     778 1
   2122     781     780 1
   2123     782     780 1
   2124     786     785 1
   2125     788     787 1
   2126     790     789 1
   2127     755     754 1
   2128     757     756 1
   2129     759     758 1
   2130     760     758 1
   2131     762     761 1
   2132     763     761 1
   2133     765     764 1
   2134     766     764 1
   2135     768     767 1
   2136     769     767 1
   2137     771     770 1
   2138     772     770 1
   2139     773     770 1
   2140     735     734 1
   2141     737     736 1
   2142     739     738 1
   2143     740     738 1
   2144     743     742 1
   2145     745     744 1
   2146     747     746 1
   2147     749     748 1
   2148     751     750 1
   2149     711     710 1
   2150     713     712 1
   2151     715     714 1
   2152     716     714 1
   2153     718     717 1
   2154     719     717 1
   2155     721     720 1
   2156     722     720 1
   2157     724     723 1
   2158     727     726 1
   2159     728     726 1
   2160     730     729 1
   2161     731     729 1
   2162     699     698 1
   2163     701     700 1
   2164     703     702 1
   2165     704     702 1
   2166     679     678 1
   2167     681     680 1
   2168     683     682 1
   2169     684     682 1
   2170     687     686 1
   2171     689     688 1
   2172     691     690 1
   2173     693     692 1
   2174     695     694 1
   2175     657     656 1
   2176     659     658 1
   2177     661     660 1
   2178     662     660 1
   2179     664     663 1
   2180     665     663 1
   2181     667     666 1
   2182     668     666 1
   2183     670     669 1
   2184     671     669 1
   2185     673     672 1
   2186     674     672 1
   2187     675     672 1
   2188     642     641 1
   2189     644     643 1
   2190     646     645 1
   2191     647     645 1
   2192     649     648 1
   2193     650     648 1
   2194     623     622 1
   2195     625     624 1
   2196     627     626 1
   2197     628     626 1
   2198     630     629 1
   2199     632     631 1
   2200     633     631 1
   2201     634     631 1
   2202     636     635 1
   2203     637     635 1
   2204     638     635 1
   2205     609     608 1
   2206     611     610 1
   2207     613     612 1
   2208     615     614 1
   2209     616     614 1
   2210     617     614 1
   2211     619     618 1
   2212     594     593 1
   2213     596     595 1
   2214     598     597 1
   2215     599     597 1
   2216     601     600 1
   2217     602     600 1
   2218     581     580 1
   2219     582     580 1
   2220     584     583 1
   2221     585     583 1
   2222     587     586 1
   2223     588     586 1
   2224     590     589 1
   2225     563     562 1
   2226     565     564 1
   2227     567     566 1
   2228     568     566 1
   2229     572     571 1
   2230     574     573 1
   2231     576     575 1
   2232     552     551 1
   2233     554     553 1
   2234     556     555 1
   2235     557     555 1
   2236     559     558 1
   2237     530     529 1
   2238     532     531 1
   2239     534     533 1
   2240     535     533 1
   2241     537     536 1
   2242     538     536 1
   2243     540     539 1
   2244     541     539 1
   2245     543     542 1
   2246     544     542 1
   2247     546     545 1
   2248     547     545 1
   2249     548     545 1
   2250     510     509 1
   2251     512     511 1
   2252     514     513 1
   2253     515     513 1
   2254     518     517 1
   2255     520     519 1
   2256     522     521 1
   2257     524     523 1
   2258     526     525 1
   2259     491     490 1
   2260     493     492 1
   2261     495     494 1
   2262     496     494 1
   2263     498     497 1
   2264     500     499 1
   2265     501     499 1
   2266     502     499 1
   2267     504     503 1
   2268     505     503 1
   2269     506     503 1
   2270     467     466 1
   2271     469     468 1
   2272     471     470 1
   2273     472     470 1
   2274     474     473 1
   2275     475     473 1
   2276     477     476 1
   2277     478     476 1
   2278     480     479 1
   2279     483     482 1
   2280     484     482 1
   2281     486     485 1
   2282     487     485 1
   2283     448     447 1
   2284     450     449 1
   2285     452     451 1
   2286     454     453 1
   2287     455     453 1
   2288     456     453 1
   2289     458     457 1
   2290     459     457 1
   2291     461     460 1
   2292     462     460 1
   2293     463     460 1
   2294     429     428 1
   2295     431     430 1
   2296     433     432 1
   2297     434     432 1
   2298     436     435 1
   2299     438     437 1
   2300     439     437 1
   2301     440     437 1
   2302     442     441 1
   2303     443     441 1
   2304     444     441 1
   2305     410     409 1
   2306     412     411 1
   2307     414     413 1
   2308     416     415 1
   2309     417     415 1
   2310     418     415 1
   2311     420     419 1
   2312     421     419 1
   2313     423     422 1
   2314     424     422 1
   2315     425     422 1
   2316     398     397 1
   2317     400     399 1
   2318     402     401 1
   2319     403     401 1
   2320     381     380 1
   2321     383     382 1
   2322     385     384 1
   2323     386     384 1
   2324     388     387 1
   2325     389     387 1
   2326     393     392 1
   2327     394     392 1
   2328     374     373 1
   2329     376     375 1
   2330     377     375 1
   2331     357     356 1
   2332     359     358 1
   2333     361     360 1
   2334     362     360 1
   2335     366     365 1
   2336     368     367 1
   2337     370     369 1
   2338     350     349 1
   2339     352     351 1
   2340     353     351 1
   2341     340     339 1
   2342     342     341 1
   2343     344     343 1
   2344     345     343 1
   2345     346     343 1
   2346     324     323 1
   2347     326     325 1
   2348     328     327 1
   2349     330     329 1
   2350     331     329 1
   2351     332     329 1
   2352     334     333 1
   2353     335     333 1
   2354     336     333 1
   2355     312     311 1
   2356     314     313 1
   2357     316     315 1
   2358     317     315 1
   2359     302     301 1
   2360     304     303 1
   2361     306     305 1
   2362     307     305 1
   2363     308     305 1
   2364     287     286 1
   2365     289     288 1
   2366     291     290 1
   2367     292     290 1
   2368     294     293 1
   2369     295     293 1
   2370     271     270 1
   2371     273     272 1
   2372     275     274 1
   2373     277     276 1
   2374     278     276 1
   2375     279     276 1
   2376     281     280 1
   2377     282     280 1
   2378     283     280 1
   2379     249     248 1
   2380     251     250 1
   2381     253     252 1
   2382     254     252 1
   2383     256     255 1
   2384     257     255 1
   2385     259     258 1
   2386     260     258 1
   2387     262     261 1
   2388     263     261 1
   2389     265     264 1
   2390     266     264 1
   2391     267     264 1
   2392     239     238 1
   2393     241     240 1
   2394     243     242 1
   2395     244     242 1
   2396     245     242 1
   2397     215     214 1
   2398     217     216 1
   2399     219     218 1
   2400     220     218 1
   2401     223     222 1
   2402     225     224 1
   2403     228     227 1
   2404     230     229 1
   2405     232     231 1
   2406     234     233 1
   2407     199     198 1
   2408     201     200 1
   2409     203     202 1
   2410     205     204 1
   2411     206     204 1
   2412     207     204 1
   2413     209     208 1
   2414     210     208 1
   2415     211     208 1
   2416     182     181 1
   2417     184     183 1
   2418     186     185 1
   2419     187     185 1
   2420     191     190 1
   2421     193     192 1
   2422     195     194 1
   2423     163     162 1
   2424     165     164 1
   2425     167     166 1
   2426     168     166 1
   2427     170     169 1
   2428     172     171 1
   2429     173     171 1
   2430     174     171 1
   2431     176     175 1
   2432     177     175 1
   2433     178     175 1
   2434     147     146 1
   2435     149     148 1
   2436     151     150 1
   2437     153     152 1
   2438     154     152 1
   2439     155     152 1
   2440     157     156 1
   2441     158     156 1
   2442     159     156 1
   2443     128     127 1
   2444     130     129 1
   2445     132     131 1
   2446     133     131 1
   2447     135     134 1
   2448     137     136 1
   2449     138     136 1
   2450     139     136 1
   2451     141     140 1
   2452     142     140 1
   2453     143     140 1
   2454     111     110 1
   2455     113     112 1
   2456     115     114 1
   2457     116     114 1
   2458     118     117 1
   2459     119     117 1
   2460     123     122 1
   2461     124     122 1
   2462      87      86 1
   2463      89      88 1
   2464      91      90 1
   2465      92      90 1
   2466      95      94 1
   2467      97      96 1
   2468     100      99 1
   2469     102     101 1
   2470     104     103 1
   2471     106     105 1
   2472      72      71 1
   2473      74      73 1
   2474      76      75 1
   2475      77      75 1
   2476      79      78 1
   2477      80      78 1
   2478      65      64 1
   2479      67      66 1
   2480      68      66 1
   2481      50      49 1
   2482      52      51 1
   2483      54      53 1
   2484      55      53 1
   2485      57      56 1
   2486      58      56 1
   2487      39      38 1
   2488      41      40 1
   2489      43      42 1
   2490      44      42 1
   2491      46      45 1
   2492      20      19 1
   2493      22      21 1
   2494      24      23 1
   2495      25      23 1
   2496      27      26 1
   2497      29      28 1
   2498      30      28 1
   2499      31      28 1
   2500      33      32 1
   2501      34      32 1
   2502      35      32 1
   2503       2       1 1
   2504       3       1 1
   2505       4       1 1
   2506       6       5 1
   2507       8       7 1
   2508      10       9 1
   2509      11       9 1
   2510      12       9 1
   2511      14      13 1
   2512      15      13 1
   2513      16      13 1
   2514    2503    2504 1
   2515    2503    2505 1
   2516    2500    2501 1
   2517    2500    2502 1
   2518    2498    2499 1
   2519    2492    2493 1
   2520    2492    2494 1
   2521    2492    2495 1
   2522    2487    2488 1
   2523    2483    2484 1
   2524    2483    2485 1
   2525    2481    2482 1
   2526    2476    2477 1
   2527    2476    2478 1
   2528    2476    2479 1
   2529    2471    2472 1
   2530    2467    2468 1
   2531    2467    2469 1
   2532    2465    2466 1
   2533    2460    2461 1
   2534    2460    2462 1
   2535    2460    2463 1
   2536    2455    2456 1
   2537    2450    2451 1
   2538    2450    2452 1
   2539    2450    2453 1
   2540    2443    2444 1
   2541    2443    2445 1
   2542    2440    2441 1
   2543    2440    2442 1
@<TRIPOS>SUBSTRUCTURE
      1 VAL1           1 RESIDUE    4    A VAL
      2 LEU2          19 RESIDUE    4    A LEU
      3 SER3          38 RESIDUE    4    A SER
      4 GLU4          49 RESIDUE    4    A GLU
      5 GLY5          64 RESIDUE    4    A GLY
      6 GLU6          71 RESIDUE    4    A GLU
      7 TRP7          86 RESIDUE    4    A TRP
      8 GLN8         110 RESIDUE    4    A GLN
      9 LEU9         127 RESIDUE    4    A LEU
     10 VAL10        146 RESIDUE    4    A VAL
     11 LEU11        162 RESIDUE    4    A LEU
     12 HIE12        181 RESIDUE    4    A HIE
     13 VAL13        198 RESIDUE    4    A VAL
     14 TRP14        214 RESIDUE    4    A TRP
     15 ALA15        238 RESIDUE    4    A ALA
     16 LYS16        248 RESIDUE    4    A LYS
     17 VAL17        270 RESIDUE    4    A VAL
     18 GLU18        286 RESIDUE    4    A GLU
     19 ALA19        301 RESIDUE    4    A ALA
     20 ASP20        311 RESIDUE    4    A ASP
     21 VAL21        323 RESIDUE    4    A VAL
     22 ALA22        339 RESIDUE    4    A ALA
     23 GLY23        349 RESIDUE    4    A GLY
     24 HIE24        356 RESIDUE    4    A HIE
     25 GLY25        373 RESIDUE    4    A GLY
     26 GLN26        380 RESIDUE    4    A GLN
     27 ASP27        397 RESIDUE    4    A ASP
     28 ILE28        409 RESIDUE    4    A ILE
     29 LEU29        428 RESIDUE    4    A LEU
     30 ILE30        447 RESIDUE    4    A ILE
     31 ARG31        466 RESIDUE    4    A ARG
     32 LEU32        490 RESIDUE    4    A LEU
     33 PHE33        509 RESIDUE    4    A PHE
     34 LYS34        529 RESIDUE    4    A LYS
     35 SER35        551 RESIDUE    4    A SER
     36 HIE36        562 RESIDUE    4    A HIE
     37 PRO37        579 RESIDUE    4    A PRO
     38 GLU38        593 RESIDUE    4    A GLU
     39 THR39        608 RESIDUE    4    A THR
     40 LEU40        622 RESIDUE    4    A LEU
     41 GLU41        641 RESIDUE    4    A GLU
     42 LYS42        656 RESIDUE    4    A LYS
     43 PHE43        678 RESIDUE    4    A PHE
     44 ASP44        698 RESIDUE    4    A ASP
     45 ARG45        710 RESIDUE    4    A ARG
     46 PHE46        734 RESIDUE    4    A PHE
     47 LYS47        754 RESIDUE    4    A LYS
     48 HIE48        776 RESIDUE    4    A HIE
     49 LEU49        793 RESIDUE    4    A LEU
     50 LYS50        812 RESIDUE    4    A LYS
     51 THR51        834 RESIDUE    4    A THR
     52 GLU52        848 RESIDUE    4    A GLU
     53 ALA53        863 RESIDUE    4    A ALA
     54 GLU54        873 RESIDUE    4    A GLU
     55 MET55        888 RESIDUE    4    A MET
     56 LYS56        905 RESIDUE    4    A LYS
     57 ALA57        927 RESIDUE    4    A ALA
     58 SER58        937 RESIDUE    4    A SER
     59 GLU59        948 RESIDUE    4    A GLU
     60 ASP60        963 RESIDUE    4    A ASP
     61 LEU61        975 RESIDUE    4    A LEU
     62 LYS62        994 RESIDUE    4    A LYS
     63 LYS63       1016 RESIDUE    4    A LYS
     64 HIE64       1038 RESIDUE    4    A HIE
     65 GLY65       1055 RESIDUE    4    A GLY
     66 VAL66       1062 RESIDUE    4    A VAL
     67 THR67       1078 RESIDUE    4    A THR
     68 VAL68       1092 RESIDUE    4    A VAL
     69 LEU69       1108 RESIDUE    4    A LEU
     70 THR70       1127 RESIDUE    4    A THR
     71 ALA71       1141 RESIDUE    4    A ALA
     72 LEU72       1151 RESIDUE    4    A LEU
     73 GLY73       1170 RESIDUE    4    A GLY
     74 ALA74       1177 RESIDUE    4    A ALA
     75 ILE75       1187 RESIDUE    4    A ILE
     76 LEU76       1206 RESIDUE    4    A LEU
     77 LYS77       1225 RESIDUE    4    A LYS
     78 LYS78       1247 RESIDUE    4    A LYS
     79 LYS79       1269 RESIDUE    4    A LYS
     80 GLY80       1291 RESIDUE    4    A GLY
     81 HIE81       1298 RESIDUE    4    A HIE
     82 HIE82       1315 RESIDUE    4    A HIE
     83 GLU83       1332 RESIDUE    4    A GLU
     84 ALA84       1347 RESIDUE    4    A ALA
     85 GLU85       1357 RESIDUE    4    A GLU
     86 LEU86       1372 RESIDUE    4    A LEU
     87 LYS87       1391 RESIDUE    4    A LYS
     88 PRO88       1413 RESIDUE    4    A PRO
     89 LEU89       1427 RESIDUE    4    A LEU
     90 ALA90       1446 RESIDUE    4    A ALA
     91 GLN91       1456 RESIDUE    4    A GLN
     92 SER92       1473 RESIDUE    4    A SER
     93 HIE93       1484 RESIDUE    4    A HIE
     94 ALA94       1501 RESIDUE    4    A ALA
     95 THR95       1511 RESIDUE    4    A THR
     96 LYS96       1525 RESIDUE    4    A LYS
     97 HIE97       1547 RESIDUE    4    A HIE
     98 LYS98       1564 RESIDUE    4    A LYS
     99 ILE99       1586 RESIDUE    4    A ILE
    100 PRO100      1605 RESIDUE    4    A PRO
    101 ILE101      1619 RESIDUE    4    A ILE
    102 LYS102      1638 RESIDUE    4    A LYS
    103 TYR103      1660 RESIDUE    4    A TYR
    104 LEU104      1681 RESIDUE    4    A LEU
    105 GLU105      1700 RESIDUE    4    A GLU
    106 PHE106      1715 RESIDUE    4    A PHE
    107 ILE107      1735 RESIDUE    4    A ILE
    108 SER108      1754 RESIDUE    4    A SER
    109 GLU109      1765 RESIDUE    4    A GLU
    110 ALA110      1780 RESIDUE    4    A ALA
    111 ILE111      1790 RESIDUE    4    A ILE
    112 ILE112      1809 RESIDUE    4    A ILE
    113 HIE113      1828 RESIDUE    4    A HIE
    114 VAL114      1845 RESIDUE    4    A VAL
    115 LEU115      1861 RESIDUE    4    A LEU
    116 HIE116      1880 RESIDUE    4    A HIE
    117 SER117      1897 RESIDUE    4    A SER
    118 ARG118      1908 RESIDUE    4    A ARG
    119 HIE119      1932 RESIDUE    4    A HIE
    120 PRO120      1949 RESIDUE    4    A PRO
    121 GLY121      1963 RESIDUE    4    A GLY
    122 ASP122      1970 RESIDUE    4    A ASP
    123 PHE123      1982 RESIDUE    4    A PHE
    124 GLY124      2002 RESIDUE    4    A GLY
    125 ALA125      2009 RESIDUE    4    A ALA
    126 ASP126      2019 RESIDUE    4    A ASP
    127 ALA127      2031 RESIDUE    4    A ALA
    128 GLN128      2041 RESIDUE    4    A GLN
    129 GLY129      2058 RESIDUE    4    A GLY
    130 ALA130      2065 RESIDUE    4    A ALA
    131 MET131      2075 RESIDUE    4    A MET
    132 ASN132      2092 RESIDUE    4    A ASN
    133 LYS133      2106 RESIDUE    4    A LYS
    134 ALA134      2128 RESIDUE    4    A ALA
    135 LEU135      2138 RESIDUE    4    A LEU
    136 GLU136      2157 RESIDUE    4    A GLU
    137 LEU137      2172 RESIDUE    4    A LEU
    138 PHE138      2191 RESIDUE    4    A PHE
    139 ARG139      2211 RESIDUE    4    A ARG
    140 LYS140      2235 RESIDUE    4    A LYS
    141 ASP141      2257 RESIDUE    4    A ASP
    142 ILE142      2269 RESIDUE    4    A ILE
    143 ALA143      2288 RESIDUE    4    A ALA
    144 ALA144      2298 RESIDUE    4    A ALA
    145 LYS145      2308 RESIDUE    4    A LYS
    146 TYR146      2330 RESIDUE    4    A TYR
    147 LYS147      2351 RESIDUE    4    A LYS
    148 GLU148      2373 RESIDUE    4    A GLU
    149 LEU149      2388 RESIDUE    4    A LEU
    150 GLY150      2407 RESIDUE    4    A GLY
    151 TYR151      2414 RESIDUE    4    A TYR
    152 HEM         2436 ****    4 **** 
