# Supplementary material for: Improved Structure-Based Histidine pKa Prediction for pH-Responsive Protein Design
Source: J Chem Inf Model. 2025 Jan 18;65(3):1560–9. doi: 10.1021/acs.jcim.4c01957 (PMC11815838; doi:10.1021/acs.jcim.4c01957)
Supplement: Supplementary file 3 — ci4c01957_si_003.zip [file ci4c01957_si_003.zip › structures/prep_mol2/1A91_0004_prep.mol2]

@<TRIPOS>MOLECULE
Cpptraj generated mol2 file.
 1191  1199    79     0     0
SMALL
USER_CHARGES


@<TRIPOS>ATOM
      1 N            30.1713      -6.5334      -0.8213 N.am      1 MET1       0.1592
      2 H1           30.5846      -5.9892      -1.5695 H         1 MET1       0.1984
      3 H2           29.1991      -6.7127      -1.0348 H         1 MET1       0.1984
      4 H3           30.6572      -7.4183      -0.7650 H         1 MET1       0.1984
      5 CA           30.2885      -5.8054       0.4648 C.3       1 MET1       0.0221
      6 HA           29.7642      -6.3645       1.2409 H         1 MET1       0.1116
      7 CB           31.7420      -5.6356       0.9129 C.3       1 MET1       0.0865
      8 HB2          32.3261      -5.1687       0.1176 H         1 MET1       0.0125
      9 HB3          31.7742      -4.9933       1.7947 H         1 MET1       0.0125
     10 CG           32.3706      -6.9797       1.2705 C.3       1 MET1       0.0334
     11 HG2          31.8175      -7.4249       2.0988 H         1 MET1       0.0292
     12 HG3          32.3180      -7.6496       0.4122 H         1 MET1       0.0292
     13 SD           34.0993      -6.8225       1.7499 S.3       1 MET1      -0.2774
     14 CE           34.4668      -8.5701       2.0481 C.3       1 MET1      -0.0341
     15 HE1          34.3169      -9.1431       1.1331 H         1 MET1       0.0597
     16 HE2          35.5064      -8.6697       2.3635 H         1 MET1       0.0597
     17 HE3          33.8185      -8.9564       2.8348 H         1 MET1       0.0597
     18 C            29.5884      -4.4668       0.3668 C.2       1 MET1       0.6123
     19 O            28.4616      -4.3855       0.8228 O.2       1 MET1      -0.5713
     20 N            30.1830      -3.4906      -0.3229 N.am      2 GLU2      -0.5163
     21 H            31.1591      -3.5425      -0.5867 H         2 GLU2       0.2936
     22 CA           29.4865      -2.2726      -0.7635 C.3       2 GLU2       0.0397
     23 HA           28.9880      -1.8022       0.0868 H         2 GLU2       0.1105
     24 CB           30.5016      -1.2588      -1.3152 C.3       2 GLU2       0.0560
     25 HB2          29.9625      -0.3478      -1.5768 H         2 GLU2      -0.0173
     26 HB3          31.2056      -1.0163      -0.5174 H         2 GLU2      -0.0173
     27 CG           31.2940      -1.7447      -2.5388 C.3       2 GLU2       0.0136
     28 HG2          31.7827      -2.6942      -2.2999 H         2 GLU2      -0.0425
     29 HG3          30.6109      -1.9192      -3.3714 H         2 GLU2      -0.0425
     30 CD           32.3347      -0.7002      -2.9496 C.2       2 GLU2       0.8054
     31 OE1          31.9137       0.4120      -3.3202 O.co2     2 GLU2      -0.8188
     32 OE2          33.5347      -1.0376      -2.8482 O.co2     2 GLU2      -0.8188
     33 C            28.3973      -2.6100      -1.7896 C.2       2 GLU2       0.5366
     34 O            27.2932      -2.1009      -1.7025 O.2       2 GLU2      -0.5819
     35 N            28.6365      -3.6045      -2.6562 N.am      3 ASN3      -0.4157
     36 H            29.6054      -3.7776      -2.8846 H         3 ASN3       0.2719
     37 CA           27.6183      -4.0901      -3.5965 C.3       3 ASN3       0.0143
     38 HA           27.0815      -3.2261      -3.9992 H         3 ASN3       0.1048
     39 CB           28.2931      -4.8226      -4.7635 C.3       3 ASN3      -0.2041
     40 HB2          28.7065      -5.7721      -4.4290 H         3 ASN3       0.0797
     41 HB3          27.5493      -5.0264      -5.5348 H         3 ASN3       0.0797
     42 CG           29.4033      -4.0004      -5.3762 C.2       3 ASN3       0.7130
     43 OD1          30.5621      -4.3251      -5.1818 O.2       3 ASN3      -0.5931
     44 ND2          29.0924      -2.9074      -6.0318 N.am      3 ASN3      -0.9191
     45 HD21         29.8532      -2.3044      -6.3067 H         3 ASN3       0.4196
     46 HD22         28.1450      -2.5861      -6.1312 H         3 ASN3       0.4196
     47 C            26.5764      -5.0001      -2.9409 C.2       3 ASN3       0.5973
     48 O            25.4249      -4.9909      -3.3431 O.2       3 ASN3      -0.5679
     49 N            26.9763      -5.7425      -1.8965 N.am      4 LEU4      -0.4157
     50 H            27.8714      -5.5002      -1.5303 H         4 LEU4       0.2719
     51 CA           26.0442      -6.4974      -1.0426 C.3       4 LEU4      -0.0518
     52 HA           25.4010      -7.1068      -1.6827 H         4 LEU4       0.0922
     53 CB           26.8324      -7.4165      -0.0773 C.3       4 LEU4      -0.1102
     54 HB2          27.4985      -8.0471      -0.6664 H         4 LEU4       0.0457
     55 HB3          27.4324      -6.7882       0.5783 H         4 LEU4       0.0457
     56 CG           25.9698      -8.3370       0.8191 C.3       4 LEU4       0.3531
     57 HG           25.2697      -7.7398       1.4000 H         4 LEU4      -0.0361
     58 CD1          25.1988      -9.3691      -0.0018 C.3       4 LEU4      -0.4121
     59 HD11         25.8706      -9.9609      -0.6222 H         4 LEU4       0.1000
     60 HD12         24.6502     -10.0363       0.6642 H         4 LEU4       0.1000
     61 HD13         24.4572      -8.8767      -0.6357 H         4 LEU4       0.1000
     62 CD2          26.8718      -9.0812       1.8092 C.3       4 LEU4      -0.4121
     63 HD21         27.4011      -8.3683       2.4399 H         4 LEU4       0.1000
     64 HD22         26.2522      -9.7107       2.4501 H         4 LEU4       0.1000
     65 HD23         27.5796      -9.7144       1.2754 H         4 LEU4       0.1000
     66 C            25.1324      -5.5326      -0.2705 C.2       4 LEU4       0.5973
     67 O            24.0205      -5.8865       0.0924 O.2       4 LEU4      -0.5679
     68 N            25.6123      -4.3131      -0.0033 N.am      5 ASN5      -0.4157
     69 H            26.5319      -4.0575      -0.3244 H         5 ASN5       0.2719
     70 CA           24.8366      -3.2748       0.6570 C.3       5 ASN5       0.0143
     71 HA           24.2531      -3.7425       1.4517 H         5 ASN5       0.1048
     72 CB           25.7779      -2.2223       1.2611 C.3       5 ASN5      -0.2041
     73 HB2          26.7474      -2.6555       1.4890 H         5 ASN5       0.0797
     74 HB3          25.9217      -1.3896       0.5695 H         5 ASN5       0.0797
     75 CG           25.2041      -1.6992       2.5575 C.2       5 ASN5       0.7130
     76 OD1          24.7963      -0.5642       2.6911 O.2       5 ASN5      -0.5931
     77 ND2          25.1519      -2.5327       3.5726 N.am      5 ASN5      -0.9191
     78 HD21         24.7748      -2.1486       4.4208 H         5 ASN5       0.4196
     79 HD22         25.4870      -3.4711       3.4858 H         5 ASN5       0.4196
     80 C            23.8311      -2.6310      -0.2942 C.2       5 ASN5       0.5973
     81 O            22.6985      -2.3988       0.1109 O.2       5 ASN5      -0.5679
     82 N            24.2083      -2.4246      -1.5574 N.am      6 MET6      -0.4157
     83 H            25.1935      -2.4512      -1.7863 H         6 MET6       0.2719
     84 CA           23.2715      -2.0419      -2.6146 C.3       6 MET6      -0.0237
     85 HA           22.6972      -1.1769      -2.2793 H         6 MET6       0.0880
     86 CB           24.0339      -1.6466      -3.8915 C.3       6 MET6       0.0342
     87 HB2          24.9514      -2.2278      -3.9812 H         6 MET6       0.0241
     88 HB3          23.4151      -1.8583      -4.7637 H         6 MET6       0.0241
     89 CG           24.3641      -0.1497      -3.9104 C.3       6 MET6       0.0018
     90 HG2          24.9064       0.0839      -4.8278 H         6 MET6       0.0440
     91 HG3          23.4269       0.4039      -3.9440 H         6 MET6       0.0440
     92 SD           25.3368       0.4546      -2.5022 S.3       6 MET6      -0.2737
     93 CE           24.5697       2.0858      -2.3370 C.3       6 MET6      -0.0536
     94 HE1          23.5315       1.9784      -2.0293 H         6 MET6       0.0684
     95 HE2          25.1086       2.6728      -1.5943 H         6 MET6       0.0684
     96 HE3          24.6102       2.6031      -3.2984 H         6 MET6       0.0684
     97 C            22.2579      -3.1547      -2.8913 C.2       6 MET6       0.5973
     98 O            21.1058      -2.8442      -3.1669 O.2       6 MET6      -0.5679
     99 N            22.6384      -4.4292      -2.7450 N.am      7 ASP7      -0.5163
    100 H            23.6247      -4.6323      -2.6570 H         7 ASP7       0.2936
    101 CA           21.7106      -5.5682      -2.8102 C.3       7 ASP7       0.0381
    102 HA           21.1176      -5.4891      -3.7239 H         7 ASP7       0.0880
    103 CB           22.5171      -6.8737      -2.8781 C.3       7 ASP7      -0.0303
    104 HB2          23.2917      -6.7742      -3.6404 H         7 ASP7      -0.0122
    105 HB3          23.0074      -7.0530      -1.9229 H         7 ASP7      -0.0122
    106 CG           21.6474      -8.0773      -3.2443 C.2       7 ASP7       0.7994
    107 OD1          20.9961      -8.0097      -4.3108 O.co2     7 ASP7      -0.8014
    108 OD2          21.7125      -9.0671      -2.4829 O.co2     7 ASP7      -0.8014
    109 C            20.7334      -5.5769      -1.6195 C.2       7 ASP7       0.5366
    110 O            19.5357      -5.7986      -1.7896 O.2       7 ASP7      -0.5819
    111 N            21.2217      -5.2228      -0.4207 N.am      8 LEU8      -0.4157
    112 H            22.2243      -5.1097      -0.3500 H         8 LEU8       0.2719
    113 CA           20.4199      -5.1025       0.8036 C.3       8 LEU8      -0.0518
    114 HA           19.8788      -6.0404       0.9425 H         8 LEU8       0.0922
    115 CB           21.3627      -4.8839       2.0095 C.3       8 LEU8      -0.1102
    116 HB2          22.1792      -5.5970       1.8982 H         8 LEU8       0.0457
    117 HB3          21.7919      -3.8842       1.9701 H         8 LEU8       0.0457
    118 CG           20.7539      -5.1124       3.4099 C.3       8 LEU8       0.3531
    119 HG           20.1830      -6.0410       3.4043 H         8 LEU8      -0.0361
    120 CD1          21.8962      -5.2652       4.4225 C.3       8 LEU8      -0.4121
    121 HD11         22.4929      -4.3535       4.4491 H         8 LEU8       0.1000
    122 HD12         21.4845      -5.4582       5.4131 H         8 LEU8       0.1000
    123 HD13         22.5251      -6.1097       4.1417 H         8 LEU8       0.1000
    124 CD2          19.8513      -3.9795       3.9112 C.3       8 LEU8      -0.4121
    125 HD21         18.9316      -3.9497       3.3331 H         8 LEU8       0.1000
    126 HD22         19.5823      -4.1527       4.9525 H         8 LEU8       0.1000
    127 HD23         20.3681      -3.0238       3.8259 H         8 LEU8       0.1000
    128 C            19.3825      -3.9851       0.6678 C.2       8 LEU8       0.5973
    129 O            18.2055      -4.2027       0.9435 O.2       8 LEU8      -0.5679
    130 N            19.8057      -2.7994       0.2138 N.am      9 LEU9      -0.4157
    131 H            20.7972      -2.7018       0.0183 H         9 LEU9       0.2719
    132 CA           18.9450      -1.6274       0.0041 C.3       9 LEU9      -0.0518
    133 HA           18.4304      -1.3902       0.9347 H         9 LEU9       0.0922
    134 CB           19.8145      -0.4256      -0.4273 C.3       9 LEU9      -0.1102
    135 HB2          20.7119      -0.7863      -0.9322 H         9 LEU9       0.0457
    136 HB3          19.2578       0.1658      -1.1570 H         9 LEU9       0.0457
    137 CG           20.2101       0.5350       0.7088 C.3       9 LEU9       0.3531
    138 HG           19.3098       1.0431       1.0536 H         9 LEU9      -0.0361
    139 CD1          20.8658      -0.1330       1.9205 C.3       9 LEU9      -0.4121
    140 HD11         21.8003      -0.6061       1.6234 H         9 LEU9       0.1000
    141 HD12         21.0856       0.6200       2.6763 H         9 LEU9       0.1000
    142 HD13         20.2008      -0.8776       2.3539 H         9 LEU9       0.1000
    143 CD2          21.1750       1.5873       0.1618 C.3       9 LEU9      -0.4121
    144 HD21         20.7137       2.1013      -0.6806 H         9 LEU9       0.1000
    145 HD22         21.4109       2.3113       0.9406 H         9 LEU9       0.1000
    146 HD23         22.0970       1.1089      -0.1727 H         9 LEU9       0.1000
    147 C            17.8585      -1.8887      -1.0451 C.2       9 LEU9       0.5973
    148 O            16.7132      -1.4733      -0.8560 O.2       9 LEU9      -0.5679
    149 N            18.1956      -2.5844      -2.1341 N.am     10 TYR10     -0.4157
    150 H            19.1632      -2.8710      -2.2510 H        10 TYR10      0.2719
    151 CA           17.2485      -2.9055      -3.2034 C.3      10 TYR10     -0.0014
    152 HA           16.7275      -1.9903      -3.4866 H        10 TYR10      0.0876
    153 CB           18.0132      -3.4424      -4.4246 C.3      10 TYR10     -0.0152
    154 HB2          19.0451      -3.1188      -4.3481 H        10 TYR10      0.0295
    155 HB3          18.0322      -4.5333      -4.4121 H        10 TYR10      0.0295
    156 CG           17.5288      -2.9770      -5.7844 C.ar     10 TYR10     -0.0011
    157 CD1          16.1581      -2.8604      -6.0951 C.ar     10 TYR10     -0.1906
    158 HD1          15.4096      -3.0891      -5.3502 H        10 TYR10      0.1699
    159 CE1          15.7591      -2.4705      -7.3902 C.ar     10 TYR10     -0.2341
    160 HE1          14.7100      -2.3874      -7.6266 H        10 TYR10      0.1656
    161 CZ           16.7314      -2.1938      -8.3774 C.ar     10 TYR10      0.3226
    162 OH           16.3506      -1.8359      -9.6363 O.3      10 TYR10     -0.5579
    163 HH           15.5159      -2.2437      -9.8794 H        10 TYR10      0.3992
    164 CE2          18.0994      -2.2843      -8.0567 C.ar     10 TYR10     -0.2341
    165 HE2          18.8418      -2.0621      -8.8074 H        10 TYR10      0.1656
    166 CD2          18.4925      -2.6798      -6.7660 C.ar     10 TYR10     -0.1906
    167 HD2          19.5448      -2.7662      -6.5288 H        10 TYR10      0.1699
    168 C            16.2152      -3.9275      -2.7221 C.2      10 TYR10      0.5973
    169 O            15.0075      -3.7132      -2.8581 O.2      10 TYR10     -0.5679
    170 N            16.6775      -5.0211      -2.1048 N.am     11 MET11     -0.4157
    171 H            17.6874      -5.1518      -2.0313 H        11 MET11      0.2719
    172 CA           15.8073      -6.0668      -1.5583 C.3      11 MET11     -0.0237
    173 HA           15.0943      -6.3608      -2.3283 H        11 MET11      0.0880
    174 CB           16.6280      -7.3014      -1.1729 C.3      11 MET11      0.0342
    175 HB2          17.4471      -7.0053      -0.5154 H        11 MET11      0.0241
    176 HB3          15.9825      -7.9884      -0.6263 H        11 MET11      0.0241
    177 CG           17.1911      -8.0356      -2.3946 C.3      11 MET11      0.0018
    178 HG2          16.3675      -8.3723      -3.0238 H        11 MET11      0.0440
    179 HG3          17.8009      -7.3437      -2.9767 H        11 MET11      0.0440
    180 SD           18.2291      -9.4618      -1.9836 S.3      11 MET11     -0.2737
    181 CE           17.0416     -10.5533      -1.1684 C.3      11 MET11     -0.0536
    182 HE1          16.1839     -10.7121      -1.8212 H        11 MET11      0.0684
    183 HE2          17.5227     -11.5098      -0.9650 H        11 MET11      0.0684
    184 HE3          16.7180     -10.1111      -0.2272 H        11 MET11      0.0684
    185 C            14.9961      -5.5911      -0.3490 C.2      11 MET11      0.5973
    186 O            13.9206      -6.1331      -0.0919 O.2      11 MET11     -0.5679
    187 N            15.4446      -4.5453       0.3553 N.am     12 ALA12     -0.4157
    188 H            16.3907      -4.2141       0.1874 H        12 ALA12      0.2719
    189 CA           14.6649      -3.9069       1.4113 C.3      12 ALA12      0.0337
    190 HA           14.3747      -4.6686       2.1367 H        12 ALA12      0.0823
    191 CB           15.5123      -2.8540       2.1363 C.3      12 ALA12     -0.1825
    192 HB1          15.8872      -2.1152       1.4335 H        12 ALA12      0.0603
    193 HB2          14.9106      -2.3548       2.8959 H        12 ALA12      0.0603
    194 HB3          16.3587      -3.3379       2.6240 H        12 ALA12      0.0603
    195 C            13.3807      -3.2993       0.8415 C.2      12 ALA12      0.5973
    196 O            12.3020      -3.5648       1.3672 O.2      12 ALA12     -0.5679
    197 N            13.4740      -2.5571      -0.2697 N.am     13 ALA13     -0.4157
    198 H            14.3970      -2.4037      -0.6637 H        13 ALA13      0.2719
    199 CA           12.3196      -2.0515      -1.0102 C.3      13 ALA13      0.0337
    200 HA           11.6713      -1.5139      -0.3177 H        13 ALA13      0.0823
    201 CB           12.8070      -1.0607      -2.0730 C.3      13 ALA13     -0.1825
    202 HB1          13.4643      -1.5623      -2.7839 H        13 ALA13      0.0603
    203 HB2          11.9555      -0.6485      -2.6126 H        13 ALA13      0.0603
    204 HB3          13.3523      -0.2443      -1.5980 H        13 ALA13      0.0603
    205 C            11.4819      -3.1741      -1.6468 C.2      13 ALA13      0.5973
    206 O            10.2793      -3.0022      -1.8076 O.2      13 ALA13     -0.5679
    207 N            12.0500      -4.3402      -1.9653 N.am     14 ALA14     -0.4157
    208 H            13.0561      -4.4323      -1.9005 H        14 ALA14      0.2719
    209 CA           11.2601      -5.4581      -2.4929 C.3      14 ALA14      0.0337
    210 HA           10.5899      -5.0826      -3.2683 H        14 ALA14      0.0823
    211 CB           12.1956      -6.4869      -3.1321 C.3      14 ALA14     -0.1825
    212 HB1          12.8276      -6.9480      -2.3734 H        14 ALA14      0.0603
    213 HB2          11.6030      -7.2660      -3.6131 H        14 ALA14      0.0603
    214 HB3          12.8240      -6.0045      -3.8825 H        14 ALA14      0.0603
    215 C            10.3914      -6.1041      -1.4058 C.2      14 ALA14      0.5973
    216 O             9.2422      -6.4647      -1.6515 O.2      14 ALA14     -0.5679
    217 N            10.9330      -6.2064      -0.1909 N.am     15 VAL15     -0.4157
    218 H            11.9107      -5.9435      -0.0928 H        15 VAL15      0.2719
    219 CA           10.2415      -6.7224       0.9932 C.3      15 VAL15     -0.0875
    220 HA            9.6757      -7.6140       0.7210 H        15 VAL15      0.0969
    221 CB           11.2883      -7.1115       2.0542 C.3      15 VAL15      0.2985
    222 HB           12.0079      -6.2987       2.1599 H        15 VAL15     -0.0297
    223 CG1          10.6884      -7.3830       3.4394 C.3      15 VAL15     -0.3192
    224 HG11          9.9116      -8.1451       3.3671 H        15 VAL15      0.0791
    225 HG12         11.4686      -7.7283       4.1180 H        15 VAL15      0.0791
    226 HG13         10.2610      -6.4703       3.8547 H        15 VAL15      0.0791
    227 CG2          12.0366      -8.3726       1.5979 C.3      15 VAL15     -0.3192
    228 HG21         12.4993      -8.2128       0.6246 H        15 VAL15      0.0791
    229 HG22         12.8270      -8.6080       2.3108 H        15 VAL15      0.0791
    230 HG23         11.3486      -9.2157       1.5307 H        15 VAL15      0.0791
    231 C             9.2382      -5.7033       1.5258 C.2      15 VAL15      0.5973
    232 O             8.1012      -6.0583       1.8025 O.2      15 VAL15     -0.5679
    233 N             9.6367      -4.4346       1.6384 N.am     16 MET16     -0.4157
    234 H            10.6059      -4.2289       1.4211 H        16 MET16      0.2719
    235 CA            8.8281      -3.3595       2.2206 C.3      16 MET16     -0.0237
    236 HA            8.3996      -3.7140       3.1595 H        16 MET16      0.0880
    237 CB            9.7345      -2.1506       2.5168 C.3      16 MET16      0.0342
    238 HB2          10.5384      -2.4634       3.1846 H        16 MET16      0.0241
    239 HB3          10.1811      -1.7980       1.5864 H        16 MET16      0.0241
    240 CG            8.9950      -0.9780       3.1698 C.3      16 MET16      0.0018
    241 HG2           9.6963      -0.1511       3.2845 H        16 MET16      0.0440
    242 HG3           8.1939      -0.6424       2.5116 H        16 MET16      0.0440
    243 SD            8.2980      -1.3585       4.7974 S.3      16 MET16     -0.2737
    244 CE            7.4348       0.2046       5.0920 C.3      16 MET16     -0.0536
    245 HE1           6.6616       0.3413       4.3352 H        16 MET16      0.0684
    246 HE2           6.9710       0.1851       6.0783 H        16 MET16      0.0684
    247 HE3           8.1406       1.0336       5.0393 H        16 MET16      0.0684
    248 C             7.6728      -2.9393       1.3141 C.2      16 MET16      0.5973
    249 O             6.5430      -2.7842       1.7729 O.2      16 MET16     -0.5679
    250 N             7.9506      -2.7369       0.0217 N.am     17 MET17     -0.4157
    251 H             8.8894      -2.8998      -0.3255 H        17 MET17      0.2719
    252 CA            6.9224      -2.3242      -0.9352 C.3      17 MET17     -0.0237
    253 HA            6.2872      -1.5945      -0.4568 H        17 MET17      0.0880
    254 CB            7.5253      -1.6612      -2.1789 C.3      17 MET17      0.0342
    255 HB2           8.0498      -2.4095      -2.7722 H        17 MET17      0.0241
    256 HB3           6.7069      -1.2791      -2.7878 H        17 MET17      0.0241
    257 CG            8.4842      -0.5063      -1.8463 C.3      17 MET17      0.0018
    258 HG2           7.9455       0.2513      -1.2868 H        17 MET17      0.0440
    259 HG3           9.2796      -0.8666      -1.1976 H        17 MET17      0.0440
    260 SD            9.2671       0.2739      -3.2837 S.3      17 MET17     -0.2737
    261 CE            7.8286       1.0127      -4.0960 C.3      17 MET17     -0.0536
    262 HE1           7.3285       1.6881      -3.4040 H        17 MET17      0.0684
    263 HE2           8.1594       1.5748      -4.9695 H        17 MET17      0.0684
    264 HE3           7.1406       0.2316      -4.4169 H        17 MET17      0.0684
    265 C             6.0156      -3.4868      -1.3259 C.2      17 MET17      0.5973
    266 O             4.8469      -3.2668      -1.6242 O.2      17 MET17     -0.5679
    267 N             6.5325      -4.7200      -1.2687 N.am     18 GLY18     -0.4157
    268 H             7.5206      -4.8328      -1.0884 H        18 GLY18      0.2719
    269 CA            5.7243      -5.9292      -1.3767 C.3      18 GLY18     -0.0252
    270 HA2           5.1015      -5.8829      -2.2710 H        18 GLY18      0.0698
    271 HA3           6.3851      -6.7929      -1.4474 H        18 GLY18      0.0698
    272 C             4.8203      -6.1115      -0.1592 C.2      18 GLY18      0.5973
    273 O             3.6615      -6.4709      -0.3201 O.2      18 GLY18     -0.5679
    274 N             5.3218      -5.8058       1.0459 N.am     19 LEU19     -0.4157
    275 H             6.3093      -5.5932       1.1176 H        19 LEU19      0.2719
    276 CA            4.5617      -5.8751       2.2959 C.3      19 LEU19     -0.0518
    277 HA            4.1686      -6.8865       2.4036 H        19 LEU19      0.0922
    278 CB            5.4920      -5.5656       3.4918 C.3      19 LEU19     -0.1102
    279 HB2           6.3459      -6.2385       3.4643 H        19 LEU19      0.0457
    280 HB3           5.8673      -4.5505       3.3900 H        19 LEU19      0.0457
    281 CG            4.8359      -5.7049       4.8769 C.3      19 LEU19      0.3531
    282 HG            3.8183      -5.3179       4.8583 H        19 LEU19     -0.0361
    283 CD1           4.8106      -7.1776       5.2946 C.3      19 LEU19     -0.4121
    284 HD11          5.8241      -7.5741       5.3550 H        19 LEU19      0.1000
    285 HD12          4.3287      -7.2710       6.2676 H        19 LEU19      0.1000
    286 HD13          4.2376      -7.7553       4.5698 H        19 LEU19      0.1000
    287 CD2           5.6208      -4.9142       5.9262 C.3      19 LEU19     -0.4121
    288 HD21          5.6171      -3.8560       5.6641 H        19 LEU19      0.1000
    289 HD22          5.1505      -5.0319       6.9021 H        19 LEU19      0.1000
    290 HD23          6.6498      -5.2693       5.9707 H        19 LEU19      0.1000
    291 C             3.3660      -4.9217       2.2824 C.2      19 LEU19      0.5973
    292 O             2.2316      -5.3580       2.4665 O.2      19 LEU19     -0.5679
    293 N             3.6210      -3.6231       2.0896 N.am     20 ALA20     -0.4157
    294 H             4.5801      -3.3299       1.9463 H        20 ALA20      0.2719
    295 CA            2.6054      -2.6048       2.3466 C.3      20 ALA20      0.0337
    296 HA            2.0959      -2.8551       3.2800 H        20 ALA20      0.0823
    297 CB            3.2733      -1.2476       2.5462 C.3      20 ALA20     -0.1825
    298 HB1           3.5847      -0.8725       1.5831 H        20 ALA20      0.0603
    299 HB2           2.5488      -0.5569       2.9779 H        20 ALA20      0.0603
    300 HB3           4.1272      -1.3347       3.2190 H        20 ALA20      0.0603
    301 C             1.5280      -2.5581       1.2561 C.2      20 ALA20      0.5973
    302 O             0.3502      -2.5705       1.5803 O.2      20 ALA20     -0.5679
    303 N             1.8885      -2.6213      -0.0366 N.am     21 ALA21     -0.4157
    304 H             2.8672      -2.6602      -0.2843 H        21 ALA21      0.2719
    305 CA            0.8858      -2.6881      -1.1103 C.3      21 ALA21      0.0337
    306 HA            0.2256      -1.8235      -1.0209 H        21 ALA21      0.0823
    307 CB            1.5522      -2.6488      -2.4890 C.3      21 ALA21     -0.1825
    308 HB1           2.3733      -3.3645      -2.5374 H        21 ALA21      0.0603
    309 HB2           0.8208      -2.8984      -3.2587 H        21 ALA21      0.0603
    310 HB3           1.9070      -1.6483      -2.6965 H        21 ALA21      0.0603
    311 C            -0.0029      -3.9369      -1.0468 C.2      21 ALA21      0.5973
    312 O            -1.1137      -3.9131      -1.5741 O.2      21 ALA21     -0.5679
    313 N             0.4608      -5.0388      -0.4497 N.am     22 ILE22     -0.4157
    314 H             1.3935      -5.0307      -0.0580 H        22 ILE22      0.2719
    315 CA           -0.3682      -6.2406      -0.2805 C.3      22 ILE22     -0.0597
    316 HA           -1.0333      -6.3414      -1.1380 H        22 ILE22      0.0869
    317 CB            0.5227      -7.4986      -0.2459 C.3      22 ILE22      0.1303
    318 HB            1.4365      -7.2615       0.2940 H        22 ILE22      0.0187
    319 CG2          -0.1322      -8.6776       0.4971 C.3      22 ILE22     -0.3204
    320 HG21         -1.1112      -8.8980       0.0686 H        22 ILE22      0.0882
    321 HG22          0.5031      -9.5601       0.4205 H        22 ILE22      0.0882
    322 HG23         -0.2475      -8.4385       1.5551 H        22 ILE22      0.0882
    323 CG1           0.8740      -7.9828      -1.6776 C.3      22 ILE22     -0.0430
    324 HG12          1.6784      -8.7149      -1.5958 H        22 ILE22      0.0236
    325 HG13          0.0061      -8.4951      -2.0952 H        22 ILE22      0.0236
    326 CD1           1.3056      -6.9216      -2.7051 C.3      22 ILE22     -0.0660
    327 HD11          2.1302      -6.3246      -2.3215 H        22 ILE22      0.0186
    328 HD12          1.6323      -7.4216      -3.6169 H        22 ILE22      0.0186
    329 HD13          0.4681      -6.2707      -2.9558 H        22 ILE22      0.0186
    330 C            -1.2892      -6.0857       0.9316 C.2      22 ILE22      0.5973
    331 O            -2.4450      -6.5033       0.8574 O.2      22 ILE22     -0.5679
    332 N            -0.8235      -5.4268       2.0003 N.am     23 GLY23     -0.4157
    333 H             0.1422      -5.1187       1.9991 H        23 GLY23      0.2719
    334 CA           -1.6688      -5.0051       3.1221 C.3      23 GLY23     -0.0252
    335 HA2          -2.1058      -5.8763       3.6083 H        23 GLY23      0.0698
    336 HA3          -1.0596      -4.4562       3.8409 H        23 GLY23      0.0698
    337 C            -2.7917      -4.0794       2.6574 C.2      23 GLY23      0.5973
    338 O            -3.9531      -4.2937       3.0169 O.2      23 GLY23     -0.5679
    339 N            -2.4562      -3.1713       1.7335 N.am     24 ALA24     -0.4157
    340 H            -1.4713      -2.9396       1.6457 H        24 ALA24      0.2719
    341 CA           -3.4098      -2.3725       0.9871 C.3      24 ALA24      0.0337
    342 HA           -3.9795      -1.7796       1.7061 H        24 ALA24      0.0823
    343 CB           -2.6695      -1.4094       0.0404 C.3      24 ALA24     -0.1825
    344 HB1          -2.2983      -1.9171      -0.8427 H        24 ALA24      0.0603
    345 HB2          -3.3514      -0.6206      -0.2775 H        24 ALA24      0.0603
    346 HB3          -1.8209      -0.9599       0.5579 H        24 ALA24      0.0603
    347 C            -4.3905      -3.2775       0.2354 C.2      24 ALA24      0.5973
    348 O            -5.5777      -3.2977       0.5614 O.2      24 ALA24     -0.5679
    349 N            -3.9013      -4.0475      -0.7476 N.am     25 ALA25     -0.4157
    350 H            -2.8984      -4.0206      -0.9045 H        25 ALA25      0.2719
    351 CA           -4.7102      -4.7600      -1.7394 C.3      25 ALA25      0.0337
    352 HA           -5.2298      -4.0226      -2.3518 H        25 ALA25      0.0823
    353 CB           -3.7776      -5.5720      -2.6459 C.3      25 ALA25     -0.1825
    354 HB1          -3.2334      -6.3101      -2.0552 H        25 ALA25      0.0603
    355 HB2          -4.3638      -6.0855      -3.4089 H        25 ALA25      0.0603
    356 HB3          -3.0657      -4.9070      -3.1363 H        25 ALA25      0.0603
    357 C            -5.7724      -5.6831      -1.1331 C.2      25 ALA25      0.5973
    358 O            -6.8590      -5.8089      -1.6971 O.2      25 ALA25     -0.5679
    359 N            -5.4837      -6.2955       0.0199 N.am     26 ILE26     -0.4157
    360 H            -4.5568      -6.1600       0.4151 H        26 ILE26      0.2719
    361 CA           -6.4520      -7.1108       0.7572 C.3      26 ILE26     -0.0597
    362 HA           -6.9023      -7.8318       0.0736 H        26 ILE26      0.0869
    363 CB           -5.7709      -7.8816       1.9077 C.3      26 ILE26      0.1303
    364 HB           -5.2643      -7.1574       2.5498 H        26 ILE26      0.0187
    365 CG2          -6.8214      -8.6357       2.7538 C.3      26 ILE26     -0.3204
    366 HG21         -7.4091      -9.2992       2.1184 H        26 ILE26      0.0882
    367 HG22         -6.3322      -9.2257       3.5269 H        26 ILE26      0.0882
    368 HG23         -7.4846      -7.9346       3.2593 H        26 ILE26      0.0882
    369 CG1          -4.7198      -8.8758       1.3690 C.3      26 ILE26     -0.0430
    370 HG12         -5.2204      -9.7520       0.9549 H        26 ILE26      0.0236
    371 HG13         -4.1447      -8.4207       0.5647 H        26 ILE26      0.0236
    372 CD1          -3.7217      -9.3206       2.4457 C.3      26 ILE26     -0.0660
    373 HD11         -4.2216      -9.8921       3.2264 H        26 ILE26      0.0186
    374 HD12         -2.9595      -9.9512       1.9876 H        26 ILE26      0.0186
    375 HD13         -3.2353      -8.4487       2.8852 H        26 ILE26      0.0186
    376 C            -7.5723      -6.2349       1.3090 C.2      26 ILE26      0.5973
    377 O            -8.7449      -6.5325       1.0969 O.2      26 ILE26     -0.5679
    378 N            -7.2367      -5.1636       2.0293 N.am     27 GLY27     -0.4157
    379 H            -6.2521      -4.9190       2.1063 H        27 GLY27      0.2719
    380 CA           -8.2063      -4.3466       2.7507 C.3      27 GLY27     -0.0252
    381 HA2          -8.8220      -4.9842       3.3851 H        27 GLY27      0.0698
    382 HA3          -7.6629      -3.6415       3.3813 H        27 GLY27      0.0698
    383 C            -9.1078      -3.5535       1.8209 C.2      27 GLY27      0.5973
    384 O           -10.3257      -3.6154       1.9553 O.2      27 GLY27     -0.5679
    385 N            -8.5422      -2.8551       0.8387 N.am     28 ILE28     -0.4157
    386 H            -7.5249      -2.8485       0.7714 H        28 ILE28      0.2719
    387 CA           -9.3367      -2.1716      -0.1957 C.3      28 ILE28     -0.0597
    388 HA          -10.1772      -1.6807       0.2942 H        28 ILE28      0.0869
    389 CB           -8.5248      -1.0825      -0.9122 C.3      28 ILE28      0.1303
    390 HB           -9.0527      -0.8023      -1.8257 H        28 ILE28      0.0187
    391 CG2          -8.4827       0.1444       0.0045 C.3      28 ILE28     -0.3204
    392 HG21         -7.9749      -0.0888       0.9420 H        28 ILE28      0.0882
    393 HG22         -7.9451       0.9489      -0.4883 H        28 ILE28      0.0882
    394 HG23         -9.4942       0.4855       0.2233 H        28 ILE28      0.0882
    395 CG1          -7.0988      -1.5406      -1.2699 C.3      28 ILE28     -0.0430
    396 HG12         -6.4424      -1.3112      -0.4333 H        28 ILE28      0.0236
    397 HG13         -7.0945      -2.6141      -1.4616 H        28 ILE28      0.0236
    398 CD1          -6.5071      -0.8657      -2.5026 C.3      28 ILE28     -0.0660
    399 HD11         -6.4870       0.2153      -2.3658 H        28 ILE28      0.0186
    400 HD12         -5.4890      -1.2244      -2.6579 H        28 ILE28      0.0186
    401 HD13         -7.1083      -1.1067      -3.3798 H        28 ILE28      0.0186
    402 C            -9.9659      -3.1472      -1.1920 C.2      28 ILE28      0.5973
    403 O           -10.9166      -2.7766      -1.8737 O.2      28 ILE28     -0.5679
    404 N            -9.5180      -4.4037      -1.2122 N.am     29 GLY29     -0.4157
    405 H            -8.6682      -4.6297      -0.7115 H        29 GLY29      0.2719
    406 CA          -10.2437      -5.5002      -1.8420 C.3      29 GLY29     -0.0252
    407 HA2         -10.5347      -5.2195      -2.8552 H        29 GLY29      0.0698
    408 HA3          -9.5913      -6.3721      -1.8906 H        29 GLY29      0.0698
    409 C           -11.4990      -5.8747      -1.0532 C.2      29 GLY29      0.5973
    410 O           -12.5744      -5.9756      -1.6285 O.2      29 GLY29     -0.5679
    411 N           -11.3979      -6.0306       0.2715 N.am     30 ILE30     -0.4157
    412 H           -10.4715      -5.9671       0.6831 H        30 ILE30      0.2719
    413 CA          -12.5421      -6.3609       1.1345 C.3      30 ILE30     -0.0597
    414 HA          -13.1292      -7.1331       0.6345 H        30 ILE30      0.0869
    415 CB          -12.0814      -6.9262       2.5018 C.3      30 ILE30      0.1303
    416 HB          -11.3699      -6.2292       2.9494 H        30 ILE30      0.0187
    417 CG2         -13.2754      -7.1041       3.4692 C.3      30 ILE30     -0.3204
    418 HG21        -14.0046      -7.7817       3.0270 H        30 ILE30      0.0882
    419 HG22        -12.9273      -7.5076       4.4190 H        30 ILE30      0.0882
    420 HG23        -13.7465      -6.1464       3.6864 H        30 ILE30      0.0882
    421 CG1         -11.3757      -8.2836       2.2841 C.3      30 ILE30     -0.0430
    422 HG12        -12.1046      -9.0207       1.9442 H        30 ILE30      0.0236
    423 HG13        -10.6259      -8.1905       1.5011 H        30 ILE30      0.0236
    424 CD1         -10.6636      -8.8294       3.5270 C.3      30 ILE30     -0.0660
    425 HD11        -11.3842      -9.1195       4.2904 H        30 ILE30      0.0186
    426 HD12        -10.0829      -9.7096       3.2491 H        30 ILE30      0.0186
    427 HD13         -9.9868      -8.0740       3.9278 H        30 ILE30      0.0186
    428 C           -13.4697      -5.1548       1.2931 C.2      30 ILE30      0.5973
    429 O           -14.5954      -5.1468       0.8022 O.2      30 ILE30     -0.5679
    430 N           -13.0032      -4.1445       2.0259 N.am     31 LEU31     -0.4157
    431 H           -12.0201      -4.1758       2.2767 H        31 LEU31      0.2719
    432 CA          -13.7581      -2.9663       2.4343 C.3      31 LEU31     -0.0518
    433 HA          -14.7105      -3.2796       2.8587 H        31 LEU31      0.0922
    434 CB          -12.9465      -2.1880       3.4885 C.3      31 LEU31     -0.1102
    435 HB2         -11.9060      -2.1258       3.1735 H        31 LEU31      0.0457
    436 HB3         -13.3114      -1.1667       3.5358 H        31 LEU31      0.0457
    437 CG          -13.0246      -2.7859       4.9027 C.3      31 LEU31      0.3531
    438 HG          -12.8705      -3.8643       4.8521 H        31 LEU31     -0.0361
    439 CD1         -11.9327      -2.1874       5.7907 C.3      31 LEU31     -0.4121
    440 HD11        -12.0567      -1.1054       5.8607 H        31 LEU31      0.1000
    441 HD12        -11.9823      -2.6205       6.7891 H        31 LEU31      0.1000
    442 HD13        -10.9523      -2.4051       5.3664 H        31 LEU31      0.1000
    443 CD2         -14.3842      -2.5020       5.5522 C.3      31 LEU31     -0.4121
    444 HD21        -15.1884      -2.9531       4.9750 H        31 LEU31      0.1000
    445 HD22        -14.3974      -2.9233       6.5577 H        31 LEU31      0.1000
    446 HD23        -14.5440      -1.4258       5.6231 H        31 LEU31      0.1000
    447 C           -14.0864      -2.0734       1.2451 C.2      31 LEU31      0.5973
    448 O           -15.2230      -1.6206       1.1396 O.2      31 LEU31     -0.5679
    449 N           -13.1205      -1.8484       0.3492 N.am     32 GLY32     -0.4157
    450 H           -12.2184      -2.2758       0.5038 H        32 GLY32      0.2719
    451 CA          -13.3150      -1.0762      -0.8785 C.3      32 GLY32     -0.0252
    452 HA2         -13.8353      -0.1463      -0.6526 H        32 GLY32      0.0698
    453 HA3         -12.3430      -0.8213      -1.2990 H        32 GLY32      0.0698
    454 C           -14.1072      -1.8364      -1.9445 C.2      32 GLY32      0.5973
    455 O           -14.7979      -1.1962      -2.7340 O.2      32 GLY32     -0.5679
    456 N           -14.0853      -3.1763      -1.9233 N.am     33 GLY33     -0.4157
    457 H           -13.4211      -3.6456      -1.3245 H        33 GLY33      0.2719
    458 CA          -14.8997      -4.0115      -2.8121 C.3      33 GLY33     -0.0252
    459 HA2         -14.7970      -3.6646      -3.8408 H        33 GLY33      0.0698
    460 HA3         -14.5612      -5.0453      -2.7610 H        33 GLY33      0.0698
    461 C           -16.3755      -3.9758      -2.4286 C.2      33 GLY33      0.5973
    462 O           -17.2245      -3.6305      -3.2481 O.2      33 GLY33     -0.5679
    463 N           -16.6747      -4.1932      -1.1394 N.am     34 LYS34     -0.3479
    464 H           -15.9250      -4.5265      -0.5405 H        34 LYS34      0.2747
    465 CA          -18.0399      -4.1257      -0.5855 C.3      34 LYS34     -0.2400
    466 HA          -18.6878      -4.7704      -1.1870 H        34 LYS34      0.1426
    467 CB          -18.0328      -4.6371       0.8636 C.3      34 LYS34     -0.0094
    468 HB2         -17.2790      -4.0852       1.4292 H        34 LYS34      0.0362
    469 HB3         -19.0093      -4.4449       1.3115 H        34 LYS34      0.0362
    470 CG          -17.7478      -6.1451       0.9572 C.3      34 LYS34      0.0187
    471 HG2         -18.5737      -6.6934       0.5010 H        34 LYS34      0.0103
    472 HG3         -16.8351      -6.3896       0.4145 H        34 LYS34      0.0103
    473 CD          -17.5907      -6.5782       2.4213 C.3      34 LYS34     -0.0479
    474 HD2         -16.7826      -6.0011       2.8752 H        34 LYS34      0.0621
    475 HD3         -18.5229      -6.3788       2.9525 H        34 LYS34      0.0621
    476 CE          -17.2545      -8.0709       2.4951 C.3      34 LYS34     -0.0143
    477 HE2         -18.0546      -8.6266       1.9936 H        34 LYS34      0.1135
    478 HE3         -16.3326      -8.2448       1.9295 H        34 LYS34      0.1135
    479 NZ          -17.1041      -8.5286       3.9005 N.4      34 LYS34     -0.3854
    480 HZ1         -17.9521      -8.3356       4.4173 H        34 LYS34      0.3400
    481 HZ2         -16.9313      -9.5264       3.9239 H        34 LYS34      0.3400
    482 HZ3         -16.3293      -8.0523       4.3435 H        34 LYS34      0.3400
    483 C           -18.6232      -2.7119      -0.6382 C.2      34 LYS34      0.7341
    484 O           -19.8384      -2.5377      -0.7453 O.2      34 LYS34     -0.5894
    485 N           -17.7711      -1.6846      -0.5560 N.am     35 PHE35     -0.4157
    486 H           -16.7917      -1.8877      -0.3988 H        35 PHE35      0.2719
    487 CA          -18.1670      -0.2855      -0.7183 C.3      35 PHE35     -0.0024
    488 HA          -19.0096      -0.0785      -0.0609 H        35 PHE35      0.0978
    489 CB          -16.9962       0.6435      -0.3506 C.3      35 PHE35     -0.0343
    490 HB2         -16.0510       0.1145      -0.4284 H        35 PHE35      0.0295
    491 HB3         -16.9506       1.4370      -1.0987 H        35 PHE35      0.0295
    492 CG          -17.0913       1.3274       1.0035 C.ar     35 PHE35      0.0118
    493 CD1         -17.8119       0.7726       2.0821 C.ar     35 PHE35     -0.1256
    494 HD1         -18.2448      -0.2136       2.0018 H        35 PHE35      0.1330
    495 CE1         -17.9546       1.4930       3.2823 C.ar     35 PHE35     -0.1704
    496 HE1         -18.4928       1.0581       4.1125 H        35 PHE35      0.1430
    497 CZ          -17.3620       2.7600       3.4211 C.ar     35 PHE35     -0.1072
    498 HZ          -17.4394       3.2965       4.3577 H        35 PHE35      0.1297
    499 CE2         -16.6050       3.2952       2.3671 C.ar     35 PHE35     -0.1704
    500 HE2         -16.0886       4.2383       2.4929 H        35 PHE35      0.1430
    501 CD2         -16.4688       2.5774       1.1679 C.ar     35 PHE35     -0.1256
    502 HD2         -15.8656       2.9870       0.3741 H        35 PHE35      0.1330
    503 C           -18.6704       0.0146      -2.1324 C.2      35 PHE35      0.5973
    504 O           -19.7328       0.6445      -2.2575 O.2      35 PHE35     -0.5679
    505 N           -17.9594      -0.4504      -3.1716 N.am     36 LEU36     -0.4157
    506 H           -17.0797      -0.9331      -3.0112 H        36 LEU36      0.2719
    507 CA          -18.4199      -0.2928      -4.5554 C.3      36 LEU36     -0.0518
    508 HA          -18.8292       0.7114      -4.6221 H        36 LEU36      0.0922
    509 CB          -17.2561      -0.3653      -5.5650 C.3      36 LEU36     -0.1102
    510 HB2         -16.3324      -0.1373      -5.0302 H        36 LEU36      0.0457
    511 HB3         -17.1631      -1.3769      -5.9635 H        36 LEU36      0.0457
    512 CG          -17.3899       0.6578      -6.7251 C.3      36 LEU36      0.3531
    513 HG          -17.6518       1.6285      -6.3087 H        36 LEU36     -0.0361
    514 CD1         -16.0445       0.8072      -7.4372 C.3      36 LEU36     -0.4121
    515 HD11        -15.7766      -0.1311      -7.9223 H        36 LEU36      0.1000
    516 HD12        -16.1083       1.5988      -8.1853 H        36 LEU36      0.1000
    517 HD13        -15.2687       1.0722      -6.7200 H        36 LEU36      0.1000
    518 CD2         -18.4338       0.3206      -7.7927 C.3      36 LEU36     -0.4121
    519 HD21        -19.4367       0.4740      -7.4101 H        36 LEU36      0.1000
    520 HD22        -18.3215       0.9927      -8.6442 H        36 LEU36      0.1000
    521 HD23        -18.3154      -0.7095      -8.1270 H        36 LEU36      0.1000
    522 C           -19.5632      -1.2599      -4.8963 C.2      36 LEU36      0.5973
    523 O           -20.4109      -0.9164      -5.7078 O.2      36 LEU36     -0.5679
    524 N           -19.7212      -2.3973      -4.2114 N.am     37 GLU37     -0.5163
    525 H           -18.9369      -2.7621      -3.6753 H        37 GLU37      0.2936
    526 CA          -20.9348      -3.2267      -4.3685 C.3      37 GLU37      0.0397
    527 HA          -21.0690      -3.4735      -5.4237 H        37 GLU37      0.1105
    528 CB          -20.8280      -4.5356      -3.5796 C.3      37 GLU37      0.0560
    529 HB2         -20.4935      -4.3163      -2.5670 H        37 GLU37     -0.0173
    530 HB3         -21.8210      -4.9842      -3.5151 H        37 GLU37     -0.0173
    531 CG          -19.8851      -5.5549      -4.2271 C.3      37 GLU37      0.0136
    532 HG2         -20.3231      -5.8962      -5.1681 H        37 GLU37     -0.0425
    533 HG3         -18.9280      -5.0867      -4.4544 H        37 GLU37     -0.0425
    534 CD          -19.6886      -6.7445      -3.2811 C.2      37 GLU37      0.8054
    535 OE1         -20.7171      -7.3782      -2.9487 O.co2    37 GLU37     -0.8188
    536 OE2         -18.5428      -6.9586      -2.8263 O.co2    37 GLU37     -0.8188
    537 C           -22.1966      -2.4822      -3.9121 C.2      37 GLU37      0.5366
    538 O           -23.2866      -2.6712      -4.4599 O.2      37 GLU37     -0.5819
    539 N           -22.0596      -1.5959      -2.9216 N.am     38 GLY38     -0.4157
    540 H           -21.1497      -1.5388      -2.4752 H        38 GLY38      0.2719
    541 CA          -23.1104      -0.6662      -2.5353 C.3      38 GLY38     -0.0252
    542 HA2         -24.0534      -1.2005      -2.4395 H        38 GLY38      0.0698
    543 HA3         -22.8470      -0.2424      -1.5687 H        38 GLY38      0.0698
    544 C           -23.2867       0.4721      -3.5404 C.2      38 GLY38      0.5973
    545 O           -24.4191       0.9100      -3.7414 O.2      38 GLY38     -0.5679
    546 N           -22.1870       0.9674      -4.1218 N.am     39 ALA39     -0.4157
    547 H           -21.2983       0.5100      -3.9446 H        39 ALA39      0.2719
    548 CA          -22.1836       2.0529      -5.1092 C.3      39 ALA39      0.0337
    549 HA          -22.8461       2.8440      -4.7627 H        39 ALA39      0.0823
    550 CB          -20.7676       2.6281      -5.2318 C.3      39 ALA39     -0.1825
    551 HB1         -20.1319       1.9334      -5.7746 H        39 ALA39      0.0603
    552 HB2         -20.7999       3.5562      -5.8079 H        39 ALA39      0.0603
    553 HB3         -20.3406       2.8305      -4.2509 H        39 ALA39      0.0603
    554 C           -22.6944       1.6303      -6.4930 C.2      39 ALA39      0.5973
    555 O           -23.1246       2.4874      -7.2466 O.2      39 ALA39     -0.5679
    556 N           -22.6874       0.3269      -6.7927 N.am     40 ALA40     -0.4157
    557 H           -22.1497      -0.2775      -6.1836 H        40 ALA40      0.2719
    558 CA          -23.0398      -0.2226      -8.0971 C.3      40 ALA40      0.0337
    559 HA          -22.4585       0.2911      -8.8665 H        40 ALA40      0.0823
    560 CB          -22.6683      -1.7136      -8.1045 C.3      40 ALA40     -0.1825
    561 HB1         -23.1876      -2.2483      -7.3087 H        40 ALA40      0.0603
    562 HB2         -22.9364      -2.1502      -9.0676 H        40 ALA40      0.0603
    563 HB3         -21.5917      -1.8233      -7.9647 H        40 ALA40      0.0603
    564 C           -24.5194      -0.0432      -8.4435 C.2      40 ALA40      0.5973
    565 O           -24.8534       0.4543      -9.5113 O.2      40 ALA40     -0.5679
    566 N           -25.4117      -0.5013      -7.5502 N.am     41 ARG41     -0.3479
    567 H           -25.0401      -0.9525      -6.7318 H        41 ARG41      0.2747
    568 CA          -26.8717      -0.4197      -7.7485 C.3      41 ARG41     -0.2637
    569 HA          -27.0652      -0.5282      -8.8190 H        41 ARG41      0.1560
    570 CB          -27.6172      -1.5619      -7.0279 C.3      41 ARG41     -0.0007
    571 HB2         -28.6545      -1.5251      -7.3662 H        41 ARG41      0.0327
    572 HB3         -27.2122      -2.5182      -7.3629 H        41 ARG41      0.0327
    573 CG          -27.6435      -1.5367      -5.4872 C.3      41 ARG41      0.0390
    574 HG2         -27.8750      -0.5321      -5.1376 H        41 ARG41      0.0285
    575 HG3         -28.4574      -2.1898      -5.1686 H        41 ARG41      0.0285
    576 CD          -26.3569      -2.0383      -4.8159 C.3      41 ARG41      0.0486
    577 HD2         -26.0990      -3.0091      -5.2438 H        41 ARG41      0.0687
    578 HD3         -25.5451      -1.3400      -5.0238 H        41 ARG41      0.0687
    579 NE          -26.5355      -2.1408      -3.3497 N.pl3    41 ARG41     -0.5295
    580 HE          -27.1177      -1.4448      -2.9305 H        41 ARG41      0.3456
    581 CZ          -26.0972      -3.1075      -2.5588 C.cat    41 ARG41      0.8076
    582 NH1         -25.4042      -4.1126      -3.0105 N.pl3    41 ARG41     -0.8627
    583 HH11        -24.9420      -3.9783      -3.9042 H        41 ARG41      0.4478
    584 HH12        -25.0598      -4.8411      -2.4144 H        41 ARG41      0.4478
    585 NH2         -26.3464      -3.0769      -1.2755 N.pl3    41 ARG41     -0.8627
    586 HH21        -26.9332      -2.3683      -0.8793 H        41 ARG41      0.4478
    587 HH22        -25.9908      -3.8212      -0.7017 H        41 ARG41      0.4478
    588 C           -27.4510       0.9532      -7.4079 C.2      41 ARG41      0.7341
    589 O           -28.5308       1.2960      -7.8733 O.2      41 ARG41     -0.5894
    590 N           -26.7425       1.7076      -6.5701 N.am     42 GLN42     -0.4157
    591 H           -25.8086       1.3877      -6.3753 H        42 GLN42      0.2719
    592 CA          -27.0029       3.1278      -6.3490 C.3      42 GLN42     -0.0031
    593 HA          -28.0787       3.3059      -6.2954 H        42 GLN42      0.0850
    594 CB          -26.3338       3.5506      -5.0295 C.3      42 GLN42     -0.0036
    595 HB2         -25.4215       2.9758      -4.8764 H        42 GLN42      0.0171
    596 HB3         -26.0388       4.5944      -5.1084 H        42 GLN42      0.0171
    597 CG          -27.2408       3.4414      -3.7966 C.3      42 GLN42     -0.0645
    598 HG2         -26.6662       3.7285      -2.9163 H        42 GLN42      0.0352
    599 HG3         -28.0584       4.1549      -3.9036 H        42 GLN42      0.0352
    600 CD          -27.8498       2.0635      -3.5644 C.2      42 GLN42      0.6951
    601 OE1         -28.9234       1.7319      -4.0237 O.2      42 GLN42     -0.6086
    602 NE2         -27.2210       1.1948      -2.8081 N.am     42 GLN42     -0.9407
    603 HE21        -27.7625       0.3738      -2.6385 H        42 GLN42      0.4251
    604 HE22        -26.2172       1.2735      -2.7270 H        42 GLN42      0.4251
    605 C           -26.4459       3.9307      -7.5383 C.2      42 GLN42      0.5973
    606 O           -25.6854       3.3824      -8.3285 O.2      42 GLN42     -0.5679
    607 N           -26.7779       5.2235      -7.6947 N.am     43 PRO43     -0.2548
    608 CD          -27.7316       6.0136      -6.9279 C.3      43 PRO43      0.0192
    609 HD2         -27.6259       5.8713      -5.8541 H        43 PRO43      0.0391
    610 HD3         -28.7431       5.7491      -7.2402 H        43 PRO43      0.0391
    611 CG          -27.4472       7.4735      -7.2897 C.3      43 PRO43      0.0189
    612 HG2         -26.7233       7.8907      -6.5880 H        43 PRO43      0.0213
    613 HG3         -28.3590       8.0715      -7.2967 H        43 PRO43      0.0213
    614 CB          -26.8202       7.3801      -8.6831 C.3      43 PRO43     -0.0070
    615 HB2         -26.1743       8.2329      -8.8974 H        43 PRO43      0.0253
    616 HB3         -27.6102       7.3044      -9.4319 H        43 PRO43      0.0253
    617 CA          -26.0441       6.0629      -8.6323 C.3      43 PRO43     -0.0266
    618 HA          -26.0183       5.6046      -9.6221 H        43 PRO43      0.0641
    619 C           -24.6153       6.2517      -8.1187 C.2      43 PRO43      0.5896
    620 O           -24.4140       6.4079      -6.9142 O.2      43 PRO43     -0.5748
    621 N           -23.6352       6.3253      -9.0148 N.am     44 ASP44     -0.5163
    622 H           -23.8436       6.1070      -9.9757 H        44 ASP44      0.2936
    623 CA          -22.2196       6.5470      -8.6846 C.3      44 ASP44      0.0381
    624 HA          -22.0107       6.0005      -7.7631 H        44 ASP44      0.0880
    625 CB          -21.3398       5.9313      -9.7860 C.3      44 ASP44     -0.0303
    626 HB2         -21.7894       4.9919     -10.1136 H        44 ASP44     -0.0122
    627 HB3         -21.3069       6.6015     -10.6473 H        44 ASP44     -0.0122
    628 CG          -19.9225       5.6122      -9.2938 C.2      44 ASP44      0.7994
    629 OD1         -19.8098       4.9833      -8.2123 O.co2    44 ASP44     -0.8014
    630 OD2         -18.9696       5.9812     -10.0141 O.co2    44 ASP44     -0.8014
    631 C           -21.9081       8.0359      -8.4075 C.2      44 ASP44      0.5366
    632 O           -20.8731       8.5707      -8.7878 O.2      44 ASP44     -0.5819
    633 N           -22.8518       8.7473      -7.7759 N.am     45 LEU45     -0.4157
    634 H           -23.6721       8.2336      -7.4875 H        45 LEU45      0.2719
    635 CA          -22.6947      10.1505      -7.3799 C.3      45 LEU45     -0.0518
    636 HA          -21.9187      10.6008      -8.0030 H        45 LEU45      0.0922
    637 CB          -24.0123      10.9250      -7.6328 C.3      45 LEU45     -0.1102
    638 HB2         -24.4124      10.5715      -8.5848 H        45 LEU45      0.0457
    639 HB3         -24.7550      10.6912      -6.8707 H        45 LEU45      0.0457
    640 CG          -23.8567      12.4573      -7.7600 C.3      45 LEU45      0.3531
    641 HG          -23.1463      12.6678      -8.5594 H        45 LEU45     -0.0361
    642 CD1         -25.2077      13.0613      -8.1557 C.3      45 LEU45     -0.4121
    643 HD11        -25.9457      12.8826      -7.3740 H        45 LEU45      0.1000
    644 HD12        -25.0989      14.1350      -8.3101 H        45 LEU45      0.1000
    645 HD13        -25.5514      12.6146      -9.0888 H        45 LEU45      0.1000
    646 CD2         -23.3786      13.1744      -6.4937 C.3      45 LEU45     -0.4121
    647 HD21        -22.3658      12.8610      -6.2440 H        45 LEU45      0.1000
    648 HD22        -23.3548      14.2494      -6.6726 H        45 LEU45      0.1000
    649 HD23        -24.0500      12.9694      -5.6631 H        45 LEU45      0.1000
    650 C           -22.1951      10.2135      -5.9362 C.2      45 LEU45      0.5973
    651 O           -21.0292      10.4758      -5.6601 O.2      45 LEU45     -0.5679
    652 N           -23.1002       9.9409      -4.9960 N.am     46 ILE46     -0.4157
    653 H           -24.0336       9.7250      -5.3083 H        46 ILE46      0.2719
    654 CA          -22.8436      10.0198      -3.5582 C.3      46 ILE46     -0.0597
    655 HA          -22.2654      10.9279      -3.3758 H        46 ILE46      0.0869
    656 CB          -24.1654      10.1546      -2.7707 C.3      46 ILE46      0.1303
    657 HB          -24.7887       9.2849      -2.9738 H        46 ILE46      0.0187
    658 CG2         -23.8891      10.1952      -1.2550 C.3      46 ILE46     -0.3204
    659 HG21        -23.2649      11.0571      -1.0130 H        46 ILE46      0.0882
    660 HG22        -24.8227      10.2675      -0.6983 H        46 ILE46      0.0882
    661 HG23        -23.3877       9.2877      -0.9216 H        46 ILE46      0.0882
    662 CG1         -24.9456      11.4058      -3.2367 C.3      46 ILE46     -0.0430
    663 HG12        -24.3642      12.3026      -3.0173 H        46 ILE46      0.0236
    664 HG13        -25.1018      11.3572      -4.3133 H        46 ILE46      0.0236
    665 CD1         -26.3362      11.5450      -2.6086 C.3      46 ILE46     -0.0660
    666 HD11        -26.2576      11.7726      -1.5459 H        46 ILE46      0.0186
    667 HD12        -26.8682      12.3635      -3.0946 H        46 ILE46      0.0186
    668 HD13        -26.9033      10.6239      -2.7475 H        46 ILE46      0.0186
    669 C           -21.9834       8.8499      -3.0601 C.2      46 ILE46      0.5973
    670 O           -20.9723       9.1083      -2.4108 O.2      46 ILE46     -0.5679
    671 N           -22.3049       7.5659      -3.3158 N.am     47 PRO47     -0.2548
    672 CD          -23.4425       7.0299      -4.0420 C.3      47 PRO47      0.0192
    673 HD2         -23.5001       7.4581      -5.0370 H        47 PRO47      0.0391
    674 HD3         -24.3623       7.2163      -3.4892 H        47 PRO47      0.0391
    675 CG          -23.2059       5.5229      -4.1281 C.3      47 PRO47      0.0189
    676 HG2         -22.6168       5.2898      -5.0174 H        47 PRO47      0.0213
    677 HG3         -24.1378       4.9692      -4.1256 H        47 PRO47      0.0213
    678 CB          -22.3998       5.2367      -2.8705 C.3      47 PRO47     -0.0070
    679 HB2         -21.8397       4.3059      -2.9497 H        47 PRO47      0.0253
    680 HB3         -23.0616       5.2176      -2.0032 H        47 PRO47      0.0253
    681 CA          -21.5008       6.4642      -2.8090 C.3      47 PRO47     -0.0266
    682 HA          -21.2587       6.6669      -1.7699 H        47 PRO47      0.0641
    683 C           -20.1946       6.2562      -3.5890 C.2      47 PRO47      0.5896
    684 O           -19.4184       5.3817      -3.1978 O.2      47 PRO47     -0.5748
    685 N           -19.9138       7.0589      -4.6238 N.am     48 LEU48     -0.4157
    686 H           -20.6262       7.6727      -4.9914 H        48 LEU48      0.2719
    687 CA          -18.5683       7.1887      -5.1819 C.3      48 LEU48     -0.0518
    688 HA          -18.1621       6.1898      -5.3455 H        48 LEU48      0.0922
    689 CB          -18.6160       7.9079      -6.5414 C.3      48 LEU48     -0.1102
    690 HB2         -19.2441       7.3255      -7.2115 H        48 LEU48      0.0457
    691 HB3         -19.0775       8.8863      -6.4130 H        48 LEU48      0.0457
    692 CG          -17.2407       8.1047      -7.2181 C.3      48 LEU48      0.3531
    693 HG          -16.6061       8.7016      -6.5631 H        48 LEU48     -0.0361
    694 CD1         -16.5250       6.7795      -7.5002 C.3      48 LEU48     -0.4121
    695 HD11        -17.1706       6.1443      -8.1118 H        48 LEU48      0.1000
    696 HD12        -15.6039       6.9665      -8.0492 H        48 LEU48      0.1000
    697 HD13        -16.2850       6.2642      -6.5737 H        48 LEU48      0.1000
    698 CD2         -17.3948       8.8850      -8.5229 C.3      48 LEU48     -0.4121
    699 HD21        -17.8907       9.8358      -8.3339 H        48 LEU48      0.1000
    700 HD22        -16.4207       9.0634      -8.9747 H        48 LEU48      0.1000
    701 HD23        -18.0076       8.3041      -9.2165 H        48 LEU48      0.1000
    702 C           -17.6617       7.9351      -4.2031 C.2      48 LEU48      0.5973
    703 O           -16.4912       7.5962      -4.0793 O.2      48 LEU48     -0.5679
    704 N           -18.2005       8.8981      -3.4396 N.am     49 LEU49     -0.4157
    705 H           -19.1735       9.1394      -3.5857 H        49 LEU49      0.2719
    706 CA          -17.4226       9.6922      -2.4844 C.3      49 LEU49     -0.0518
    707 HA          -16.5002       9.9464      -2.9984 H        49 LEU49      0.0922
    708 CB          -18.1052      11.0458      -2.1959 C.3      49 LEU49     -0.1102
    709 HB2         -17.3286      11.8104      -2.1546 H        49 LEU49      0.0457
    710 HB3         -18.7201      11.2935      -3.0637 H        49 LEU49      0.0457
    711 CG          -18.9607      11.1837      -0.9166 C.3      49 LEU49      0.3531
    712 HG          -19.5039      10.2610      -0.7254 H        49 LEU49     -0.0361
    713 CD1         -18.1464      11.5390       0.3345 C.3      49 LEU49     -0.4121
    714 HD11        -17.5849      12.4589       0.1698 H        49 LEU49      0.1000
    715 HD12        -18.8213      11.6867       1.1776 H        49 LEU49      0.1000
    716 HD13        -17.4563      10.7430       0.5977 H        49 LEU49      0.1000
    717 CD2         -19.9710      12.3136      -1.1276 C.3      49 LEU49     -0.4121
    718 HD21        -20.6167      12.0733      -1.9723 H        49 LEU49      0.1000
    719 HD22        -20.5930      12.4251      -0.2399 H        49 LEU49      0.1000
    720 HD23        -19.4516      13.2516      -1.3265 H        49 LEU49      0.1000
    721 C           -17.0249       8.9001      -1.2326 C.2      49 LEU49      0.5973
    722 O           -15.9554       9.1440      -0.6792 O.2      49 LEU49     -0.5679
    723 N           -17.8293       7.9182      -0.7992 N.am     50 ARG50     -0.3479
    724 H           -18.7118       7.7885      -1.2728 H        50 ARG50      0.2747
    725 CA          -17.3738       6.9591       0.2278 C.3      50 ARG50     -0.2637
    726 HA          -16.7846       7.5165       0.9608 H        50 ARG50      0.1560
    727 CB          -18.5444       6.3353       1.0157 C.3      50 ARG50     -0.0007
    728 HB2         -18.1437       5.7365       1.8349 H        50 ARG50      0.0327
    729 HB3         -19.0918       7.1617       1.4722 H        50 ARG50      0.0327
    730 CG          -19.5576       5.4949       0.2254 C.3      50 ARG50      0.0390
    731 HG2         -20.5322       5.6173       0.6993 H        50 ARG50      0.0285
    732 HG3         -19.6189       5.8925      -0.7773 H        50 ARG50      0.0285
    733 CD          -19.2467       3.9930       0.1482 C.3      50 ARG50      0.0486
    734 HD2         -18.3165       3.8456      -0.4017 H        50 ARG50      0.0687
    735 HD3         -19.1070       3.5948       1.1541 H        50 ARG50      0.0687
    736 NE          -20.3220       3.2571      -0.5450 N.pl3    50 ARG50     -0.5295
    737 HE          -20.1169       2.9692      -1.4953 H        50 ARG50      0.3456
    738 CZ          -21.4725       2.8684      -0.0257 C.cat    50 ARG50      0.8076
    739 NH1         -21.7433       3.0034       1.2482 N.pl3    50 ARG50     -0.8627
    740 HH11        -21.0162       3.3555       1.8496 H        50 ARG50      0.4478
    741 HH12        -22.5990       2.6575       1.6379 H        50 ARG50      0.4478
    742 NH2         -22.3741       2.3316      -0.7959 N.pl3    50 ARG50     -0.8627
    743 HH21        -22.1171       2.1469      -1.7543 H        50 ARG50      0.4478
    744 HH22        -23.2527       2.0400      -0.4216 H        50 ARG50      0.4478
    745 C           -16.3838       5.9478      -0.3499 C.2      50 ARG50      0.7341
    746 O           -15.4005       5.6219       0.3045 O.2      50 ARG50     -0.5894
    747 N           -16.6095       5.4977      -1.5860 N.am     51 THR51     -0.4157
    748 H           -17.4313       5.8187      -2.0752 H        51 THR51      0.2719
    749 CA          -15.7422       4.5328      -2.2800 C.3      51 THR51     -0.0389
    750 HA          -15.5917       3.6657      -1.6415 H        51 THR51      0.1007
    751 CB          -16.4271       4.0287      -3.5554 C.3      51 THR51      0.3654
    752 HB          -16.6815       4.8794      -4.1869 H        51 THR51      0.0043
    753 CG2         -15.5574       3.0732      -4.3651 C.3      51 THR51     -0.2438
    754 HG21        -15.3000       2.1961      -3.7699 H        51 THR51      0.0642
    755 HG22        -16.1111       2.7665      -5.2462 H        51 THR51      0.0642
    756 HG23        -14.6490       3.5683      -4.7066 H        51 THR51      0.0642
    757 OG1         -17.6159       3.3533      -3.1915 O.3      51 THR51     -0.6761
    758 HG1         -18.3368       3.9737      -3.3925 H        51 THR51      0.4102
    759 C           -14.3483       5.0923      -2.5800 C.2      51 THR51      0.5973
    760 O           -13.3652       4.3854      -2.3559 O.2      51 THR51     -0.5679
    761 N           -14.2346       6.3588      -3.0117 N.am     52 GLN52     -0.4157
    762 H           -15.0744       6.8680      -3.2609 H        52 GLN52      0.2719
    763 CA          -12.9418       7.0125      -3.2504 C.3      52 GLN52     -0.0031
    764 HA          -12.3790       6.3791      -3.9344 H        52 GLN52      0.0850
    765 CB          -13.0650       8.3853      -3.9451 C.3      52 GLN52     -0.0036
    766 HB2         -12.0672       8.7714      -4.1573 H        52 GLN52      0.0171
    767 HB3         -13.5358       8.2004      -4.9120 H        52 GLN52      0.0171
    768 CG          -13.9038       9.4585      -3.2342 C.3      52 GLN52     -0.0645
    769 HG2         -14.4564      10.0038      -3.9995 H        52 GLN52      0.0352
    770 HG3         -14.6213       8.9527      -2.6110 H        52 GLN52      0.0352
    771 CD          -13.1540      10.5002      -2.4032 C.2      52 GLN52      0.6951
    772 OE1         -11.9398      10.5270      -2.2989 O.2      52 GLN52     -0.6086
    773 NE2         -13.8704      11.4068      -1.7709 N.am     52 GLN52     -0.9407
    774 HE21        -13.3537      12.0696      -1.2225 H        52 GLN52      0.4251
    775 HE22        -14.8694      11.3225      -1.7270 H        52 GLN52      0.4251
    776 C           -12.1459       7.0770      -1.9571 C.2      52 GLN52      0.5973
    777 O           -11.0482       6.5348      -1.9219 O.2      52 GLN52     -0.5679
    778 N           -12.7472       7.5864      -0.8728 N.am     53 PHE53     -0.4157
    779 H           -13.6713       7.9808      -0.9751 H        53 PHE53      0.2719
    780 CA          -12.1152       7.6886       0.4443 C.3      53 PHE53     -0.0024
    781 HA          -11.3170       8.4293       0.3841 H        53 PHE53      0.0978
    782 CB          -13.1599       8.1858       1.4563 C.3      53 PHE53     -0.0343
    783 HB2         -13.5807       9.1255       1.0949 H        53 PHE53      0.0295
    784 HB3         -13.9728       7.4625       1.5162 H        53 PHE53      0.0295
    785 CG          -12.6008       8.4212       2.8471 C.ar     53 PHE53      0.0118
    786 CD1         -11.7174       9.4946       3.0708 C.ar     53 PHE53     -0.1256
    787 HD1         -11.4508      10.1553       2.2585 H        53 PHE53      0.1330
    788 CE1         -11.1656       9.7032       4.3471 C.ar     53 PHE53     -0.1704
    789 HE1         -10.4821      10.5239       4.5151 H        53 PHE53      0.1430
    790 CZ          -11.4963       8.8388       5.4047 C.ar     53 PHE53     -0.1072
    791 HZ          -11.0677       8.9945       6.3850 H        53 PHE53      0.1297
    792 CE2         -12.3800       7.7677       5.1870 C.ar     53 PHE53     -0.1704
    793 HE2         -12.6279       7.1006       6.0004 H        53 PHE53      0.1430
    794 CD2         -12.9329       7.5594       3.9105 C.ar     53 PHE53     -0.1256
    795 HD2         -13.6046       6.7299       3.7470 H        53 PHE53      0.1330
    796 C           -11.4756       6.3693       0.9085 C.2      53 PHE53      0.5973
    797 O           -10.4479       6.3943       1.5805 O.2      53 PHE53     -0.5679
    798 N           -12.0204       5.2152       0.4968 N.am     54 PHE54     -0.4157
    799 H           -12.8553       5.2509      -0.0715 H        54 PHE54      0.2719
    800 CA          -11.4222       3.9066       0.7744 C.3      54 PHE54     -0.0024
    801 HA          -10.9647       3.9507       1.7576 H        54 PHE54      0.0978
    802 CB          -12.4950       2.8208       0.8636 C.3      54 PHE54     -0.0343
    803 HB2         -13.2854       3.0195       0.1386 H        54 PHE54      0.0295
    804 HB3         -12.0393       1.8658       0.5957 H        54 PHE54      0.0295
    805 CG          -13.1076       2.6515       2.2461 C.ar     54 PHE54      0.0118
    806 CD1         -12.9745       3.6183       3.2710 C.ar     54 PHE54     -0.1256
    807 HD1         -12.4463       4.5451       3.1096 H        54 PHE54      0.1330
    808 CE1         -13.5196       3.3850       4.5437 C.ar     54 PHE54     -0.1704
    809 HE1         -13.3819       4.1144       5.3290 H        54 PHE54      0.1430
    810 CZ          -14.2254       2.1996       4.7995 C.ar     54 PHE54     -0.1072
    811 HZ          -14.6445       2.0206       5.7796 H        54 PHE54      0.1297
    812 CE2         -14.3860       1.2494       3.7789 C.ar     54 PHE54     -0.1704
    813 HE2         -14.9608       0.3541       3.9617 H        54 PHE54      0.1430
    814 CD2         -13.8150       1.4676       2.5143 C.ar     54 PHE54     -0.1256
    815 HD2         -13.9491       0.7335       1.7347 H        54 PHE54      0.1330
    816 C           -10.2580       3.4984      -0.1278 C.2      54 PHE54      0.5973
    817 O            -9.2387       3.0820       0.4121 O.2      54 PHE54     -0.5679
    818 N           -10.3227       3.6286      -1.4575 N.am     55 ILE55     -0.4157
    819 H           -11.1708       3.9870      -1.8865 H        55 ILE55      0.2719
    820 CA           -9.1321       3.3316      -2.2934 C.3      55 ILE55     -0.0597
    821 HA           -8.7250       2.3739      -1.9732 H        55 ILE55      0.0869
    822 CB           -9.4851       3.1816      -3.7833 C.3      55 ILE55      0.1303
    823 HB           -8.5541       2.9860      -4.3189 H        55 ILE55      0.0187
    824 CG2         -10.3842       1.9448      -3.9557 C.3      55 ILE55     -0.3204
    825 HG21        -11.3693       2.1247      -3.5223 H        55 ILE55      0.0882
    826 HG22        -10.5006       1.7107      -5.0133 H        55 ILE55      0.0882
    827 HG23         -9.9349       1.0791      -3.4683 H        55 ILE55      0.0882
    828 CG1         -10.1146       4.4602      -4.3741 C.3      55 ILE55     -0.0430
    829 HG12        -11.0896       4.6178      -3.9176 H        55 ILE55      0.0236
    830 HG13         -9.4821       5.3167      -4.1436 H        55 ILE55      0.0236
    831 CD1         -10.2951       4.4177      -5.8947 C.3      55 ILE55     -0.0660
    832 HD11        -11.0160       3.6487      -6.1714 H        55 ILE55      0.0186
    833 HD12        -10.6686       5.3828      -6.2385 H        55 ILE55      0.0186
    834 HD13         -9.3385       4.2146      -6.3773 H        55 ILE55      0.0186
    835 C            -8.0019       4.3478      -2.0689 C.2      55 ILE55      0.5973
    836 O            -6.8330       4.0467      -2.2853 O.2      55 ILE55     -0.5679
    837 N            -8.3679       5.5280      -1.5683 N.am     56 VAL56     -0.4157
    838 H            -9.3669       5.7005      -1.5140 H        56 VAL56      0.2719
    839 CA           -7.5073       6.6119      -1.0897 C.3      56 VAL56     -0.0875
    840 HA           -6.7017       6.7773      -1.8042 H        56 VAL56      0.0969
    841 CB           -8.3612       7.8883      -1.0085 C.3      56 VAL56      0.2985
    842 HB           -9.2739       7.6663      -0.4627 H        56 VAL56     -0.0297
    843 CG1          -7.6829       9.0556      -0.2909 C.3      56 VAL56     -0.3192
    844 HG11         -6.7233       9.2774      -0.7586 H        56 VAL56      0.0791
    845 HG12         -8.3205       9.9387      -0.3414 H        56 VAL56      0.0791
    846 HG13         -7.5230       8.8118       0.7597 H        56 VAL56      0.0791
    847 CG2          -8.7264       8.3572      -2.4249 C.3      56 VAL56     -0.3192
    848 HG21         -9.1083       7.5446      -3.0378 H        56 VAL56      0.0791
    849 HG22         -9.4882       9.1354      -2.3647 H        56 VAL56      0.0791
    850 HG23         -7.8439       8.7632      -2.9192 H        56 VAL56      0.0791
    851 C            -6.8698       6.2653       0.2558 C.2      56 VAL56      0.5973
    852 O            -5.6679       6.4513       0.4124 O.2      56 VAL56     -0.5679
    853 N            -7.6273       5.6687       1.1847 N.am     57 MET57     -0.4157
    854 H            -8.6319       5.6554       1.0528 H        57 MET57      0.2719
    855 CA           -7.0877       4.9412       2.3472 C.3      57 MET57     -0.0237
    856 HA           -6.5005       5.6343       2.9506 H        57 MET57      0.0880
    857 CB           -8.2539       4.4239       3.2231 C.3      57 MET57      0.0342
    858 HB2          -8.4588       5.1659       3.9956 H        57 MET57      0.0241
    859 HB3          -9.1457       4.3524       2.6162 H        57 MET57      0.0241
    860 CG           -8.0641       3.0547       3.8919 C.3      57 MET57      0.0018
    861 HG2          -7.8392       2.3178       3.1202 H        57 MET57      0.0440
    862 HG3          -7.2185       3.1045       4.5792 H        57 MET57      0.0440
    863 SD           -9.5257       2.4610       4.7905 S.3      57 MET57     -0.2737
    864 CE           -8.9379       0.7874       5.1635 C.3      57 MET57     -0.0536
    865 HE1          -8.0123       0.8432       5.7380 H        57 MET57      0.0684
    866 HE2          -9.6907       0.2573       5.7458 H        57 MET57      0.0684
    867 HE3          -8.7508       0.2484       4.2344 H        57 MET57      0.0684
    868 C            -6.1235       3.8247       1.9129 C.2      57 MET57      0.5973
    869 O            -5.1499       3.5633       2.6078 O.2      57 MET57     -0.5679
    870 N            -6.3307       3.2147       0.7419 N.am     58 GLY58     -0.4157
    871 H            -7.2138       3.3859       0.2765 H        58 GLY58      0.2719
    872 CA           -5.3968       2.2581       0.1385 C.3      58 GLY58     -0.0252
    873 HA2          -5.1246       1.4996       0.8743 H        58 GLY58      0.0698
    874 HA3          -5.8861       1.7685      -0.6998 H        58 GLY58      0.0698
    875 C            -4.1131       2.8951      -0.3991 C.2      58 GLY58      0.5973
    876 O            -3.0784       2.2380      -0.4408 O.2      58 GLY58     -0.5679
    877 N            -4.1460       4.1800      -0.7691 N.am     59 LEU59     -0.4157
    878 H            -5.0386       4.6540      -0.7541 H        59 LEU59      0.2719
    879 CA           -2.9542       4.9673      -1.1129 C.3      59 LEU59     -0.0518
    880 HA           -2.2636       4.3239      -1.6547 H        59 LEU59      0.0922
    881 CB           -3.3472       6.1683      -2.0023 C.3      59 LEU59     -0.1102
    882 HB2          -4.4066       6.3872      -1.8789 H        59 LEU59      0.0457
    883 HB3          -2.8071       7.0547      -1.6657 H        59 LEU59      0.0457
    884 CG           -3.0609       5.9995      -3.5048 C.3      59 LEU59      0.3531
    885 HG           -3.4402       6.8892      -4.0082 H        59 LEU59     -0.0361
    886 CD1          -1.5584       5.9163      -3.7962 C.3      59 LEU59     -0.4121
    887 HD11         -1.1325       5.0038      -3.3827 H        59 LEU59      0.1000
    888 HD12         -1.3960       5.9222      -4.8734 H        59 LEU59      0.1000
    889 HD13         -1.0532       6.7763      -3.3572 H        59 LEU59      0.1000
    890 CD2          -3.7743       4.7897      -4.1100 C.3      59 LEU59     -0.4121
    891 HD21         -4.8443       4.8629      -3.9153 H        59 LEU59      0.1000
    892 HD22         -3.6096       4.7659      -5.1863 H        59 LEU59      0.1000
    893 HD23         -3.4003       3.8642      -3.6716 H        59 LEU59      0.1000
    894 C            -2.1998       5.4442       0.1342 C.2      59 LEU59      0.5973
    895 O            -0.9966       5.6818       0.0547 O.2      59 LEU59     -0.5679
    896 N            -2.8818       5.5485       1.2798 N.am     60 VAL60     -0.4157
    897 H            -3.8823       5.3943       1.2477 H        60 VAL60      0.2719
    898 CA           -2.2511       5.7659       2.5924 C.3      60 VAL60     -0.0875
    899 HA           -1.4875       6.5328       2.4872 H        60 VAL60      0.0969
    900 CB           -3.2665       6.2723       3.6339 C.3      60 VAL60      0.2985
    901 HB           -4.0791       5.5574       3.7338 H        60 VAL60     -0.0297
    902 CG1          -2.6331       6.4712       5.0183 C.3      60 VAL60     -0.3192
    903 HG11         -1.7624       7.1224       4.9429 H        60 VAL60      0.0791
    904 HG12         -3.3592       6.9137       5.6999 H        60 VAL60      0.0791
    905 HG13         -2.3277       5.5102       5.4332 H        60 VAL60      0.0791
    906 CG2          -3.8569       7.6204       3.1992 C.3      60 VAL60     -0.3192
    907 HG21         -4.3475       7.5314       2.2337 H        60 VAL60      0.0791
    908 HG22         -4.6007       7.9473       3.9257 H        60 VAL60      0.0791
    909 HG23         -3.0661       8.3674       3.1278 H        60 VAL60      0.0791
    910 C            -1.5556       4.4892       3.0674 C.2      60 VAL60      0.5973
    911 O            -0.5060       4.5637       3.6978 O.2      60 VAL60     -0.5679
    912 N            -2.0875       3.3228       2.7024 N.am     61 ASP61     -0.5163
    913 H            -3.0214       3.3226       2.3113 H        61 ASP61      0.2936
    914 CA           -1.4670       2.0164       2.9585 C.3      61 ASP61      0.0381
    915 HA           -1.1077       1.9936       3.9890 H        61 ASP61      0.0880
    916 CB           -2.5608       0.9502       2.8177 C.3      61 ASP61     -0.0303
    917 HB2          -3.5164       1.3848       3.1192 H        61 ASP61     -0.0122
    918 HB3          -2.6630       0.6655       1.7756 H        61 ASP61     -0.0122
    919 CG           -2.3173      -0.2787       3.6994 C.2      61 ASP61      0.7994
    920 OD1          -1.2124      -0.8570       3.6423 O.co2    61 ASP61     -0.8014
    921 OD2          -3.2660      -0.6293       4.4345 O.co2    61 ASP61     -0.8014
    922 C            -0.2561       1.7536       2.0382 C.2      61 ASP61      0.5366
    923 O             0.7404       1.1691       2.4502 O.2      61 ASP61     -0.5819
    924 N            -0.2747       2.2858       0.8074 N.am     62 ALA62     -0.4157
    925 H            -1.1596       2.6474       0.4750 H        62 ALA62      0.2719
    926 CA            0.8736       2.2845      -0.1100 C.3      62 ALA62      0.0337
    927 HA            1.3885       1.3268      -0.0138 H        62 ALA62      0.0823
    928 CB            0.3469       2.3991      -1.5441 C.3      62 ALA62     -0.1825
    929 HB1          -0.1189       3.3737      -1.6893 H        62 ALA62      0.0603
    930 HB2           1.1722       2.2857      -2.2473 H        62 ALA62      0.0603
    931 HB3          -0.3882       1.6143      -1.7301 H        62 ALA62      0.0603
    932 C             1.9111       3.3934       0.1794 C.2      62 ALA62      0.5973
    933 O             3.0330       3.3531      -0.3331 O.2      62 ALA62     -0.5679
    934 N             1.5732       4.3847       1.0094 N.am     63 ILE63     -0.4157
    935 H             0.6326       4.3807       1.3861 H        63 ILE63      0.2719
    936 CA            2.4547       5.5046       1.3658 C.3      63 ILE63     -0.0597
    937 HA            2.7485       5.9446       0.4126 H        63 ILE63      0.0869
    938 CB            1.6587       6.5814       2.1519 C.3      63 ILE63      0.1303
    939 HB            0.6186       6.2721       2.1634 H        63 ILE63      0.0187
    940 CG2           2.0457       6.8139       3.6279 C.3      63 ILE63     -0.3204
    941 HG21          3.1016       7.0596       3.7312 H        63 ILE63      0.0882
    942 HG22          1.4553       7.6367       4.0309 H        63 ILE63      0.0882
    943 HG23          1.8127       5.9368       4.2258 H        63 ILE63      0.0882
    944 CG1           1.6577       7.9148       1.3810 C.3      63 ILE63     -0.0430
    945 HG12          1.2883       7.7365       0.3697 H        63 ILE63      0.0236
    946 HG13          0.9568       8.5975       1.8636 H        63 ILE63      0.0236
    947 CD1           3.0238       8.6103       1.2913 C.3      63 ILE63     -0.0660
    948 HD11          3.7481       7.9732       0.7851 H        63 ILE63      0.0186
    949 HD12          2.9159       9.5321       0.7193 H        63 ILE63      0.0186
    950 HD13          3.3915       8.8631       2.2853 H        63 ILE63      0.0186
    951 C             3.7782       5.1131       2.0509 C.2      63 ILE63      0.5973
    952 O             4.8222       5.6071       1.6079 O.2      63 ILE63     -0.5679
    953 N             3.8162       4.2503       3.0919 N.am     64 PRO64     -0.2548
    954 CD            2.7744       3.3345       3.5471 C.3      64 PRO64      0.0192
    955 HD2           2.4876       2.6824       2.7303 H        64 PRO64      0.0391
    956 HD3           1.9067       3.8684       3.9245 H        64 PRO64      0.0391
    957 CG            3.3822       2.4798       4.6596 C.3      64 PRO64      0.0189
    958 HG2           3.7139       1.5243       4.2506 H        64 PRO64      0.0213
    959 HG3           2.6727       2.3175       5.4717 H        64 PRO64      0.0213
    960 CB            4.5883       3.2990       5.1170 C.3      64 PRO64     -0.0070
    961 HB2           5.3669       2.6699       5.5508 H        64 PRO64      0.0253
    962 HB3           4.2631       4.0516       5.8373 H        64 PRO64      0.0253
    963 CA            5.0469       3.9901       3.8338 C.3      64 PRO64     -0.0266
    964 HA            5.5626       4.9205       4.0746 H        64 PRO64      0.0641
    965 C             5.9790       3.0959       3.0196 C.2      64 PRO64      0.5896
    966 O             7.1828       3.0935       3.2401 O.2      64 PRO64     -0.5748
    967 N             5.4140       2.3710       2.0505 N.am     65 MET65     -0.4157
    968 H             4.4069       2.4248       1.9760 H        65 MET65      0.2719
    969 CA            6.1051       1.6175       1.0195 C.3      65 MET65     -0.0237
    970 HA            6.7739       0.8939       1.4866 H        65 MET65      0.0880
    971 CB            5.0440       0.8646       0.1855 C.3      65 MET65      0.0342
    972 HB2           5.1806      -0.1877       0.3920 H        65 MET65      0.0241
    973 HB3           4.0434       1.1163       0.5394 H        65 MET65      0.0241
    974 CG            5.0406       1.0548      -1.3378 C.3      65 MET65      0.0018
    975 HG2           4.7501       2.0761      -1.5667 H        65 MET65      0.0440
    976 HG3           6.0312       0.8743      -1.7415 H        65 MET65      0.0440
    977 SD            3.8793      -0.0130      -2.1888 S.3      65 MET65     -0.2737
    978 CE            3.8543       0.7785      -3.8149 C.3      65 MET65     -0.0536
    979 HE1           4.8572       0.7847      -4.2394 H        65 MET65      0.0684
    980 HE2           3.1872       0.2221      -4.4733 H        65 MET65      0.0684
    981 HE3           3.4889       1.8006      -3.7154 H        65 MET65      0.0684
    982 C             6.9440       2.5614       0.1762 C.2      65 MET65      0.5973
    983 O             8.1437       2.3548       0.0112 O.2      65 MET65     -0.5679
    984 N             6.2981       3.6018      -0.3538 N.am     66 ILE66     -0.4157
    985 H             5.3146       3.7222      -0.1312 H        66 ILE66      0.2719
    986 CA            6.8623       4.4155      -1.4181 C.3      66 ILE66     -0.0597
    987 HA            7.4440       3.7475      -2.0522 H        66 ILE66      0.0869
    988 CB            5.7333       5.0478      -2.2704 C.3      66 ILE66      0.1303
    989 HB            4.7879       4.9085      -1.7423 H        66 ILE66      0.0187
    990 CG2           5.8603       6.5645      -2.5021 C.3      66 ILE66     -0.3204
    991 HG21          6.8201       6.8143      -2.9571 H        66 ILE66      0.0882
    992 HG22          5.0599       6.8996      -3.1626 H        66 ILE66      0.0882
    993 HG23          5.7563       7.0958      -1.5556 H        66 ILE66      0.0882
    994 CG1           5.6035       4.2890      -3.6100 C.3      66 ILE66     -0.0430
    995 HG12          5.4951       3.2258      -3.4023 H        66 ILE66      0.0236
    996 HG13          4.6893       4.6162      -4.1071 H        66 ILE66      0.0236
    997 CD1           6.7745       4.4747      -4.5908 C.3      66 ILE66     -0.0660
    998 HD11          7.7224       4.1930      -4.1341 H        66 ILE66      0.0186
    999 HD12          6.6088       3.8454      -5.4655 H        66 ILE66      0.0186
   1000 HD13          6.8300       5.5120      -4.9204 H        66 ILE66      0.0186
   1001 C             7.8619       5.4094      -0.8612 C.2      66 ILE66      0.5973
   1002 O             8.9150       5.5551      -1.4608 O.2      66 ILE66     -0.5679
   1003 N             7.5884       6.0402       0.2859 N.am     67 ALA67     -0.4157
   1004 H             6.6858       5.8846       0.7243 H        67 ALA67      0.2719
   1005 CA            8.5093       6.9968       0.9014 C.3      67 ALA67      0.0337
   1006 HA            8.8285       7.7175       0.1477 H        67 ALA67      0.0823
   1007 CB            7.7630       7.7606       1.9974 C.3      67 ALA67     -0.1825
   1008 HB1           7.4121       7.0691       2.7654 H        67 ALA67      0.0603
   1009 HB2           8.4306       8.4934       2.4530 H        67 ALA67      0.0603
   1010 HB3           6.9062       8.2820       1.5679 H        67 ALA67      0.0603
   1011 C             9.7678       6.3183       1.4656 C.2      67 ALA67      0.5973
   1012 O            10.8560       6.8925       1.4178 O.2      67 ALA67     -0.5679
   1013 N             9.6427       5.0804       1.9610 N.am     68 VAL68     -0.4157
   1014 H             8.7234       4.6589       2.0109 H        68 VAL68      0.2719
   1015 CA           10.7998       4.2921       2.4107 C.3      68 VAL68     -0.0875
   1016 HA           11.5001       4.9553       2.9200 H        68 VAL68      0.0969
   1017 CB           10.3814       3.2095       3.4204 C.3      68 VAL68      0.2985
   1018 HB            9.6154       2.5794       2.9727 H        68 VAL68     -0.0297
   1019 CG1          11.5449       2.3014       3.8332 C.3      68 VAL68     -0.3192
   1020 HG11         12.3784       2.9011       4.1998 H        68 VAL68      0.0791
   1021 HG12         11.2208       1.6198       4.6201 H        68 VAL68      0.0791
   1022 HG13         11.8744       1.7048       2.9847 H        68 VAL68      0.0791
   1023 CG2           9.8345       3.8796       4.6907 C.3      68 VAL68     -0.3192
   1024 HG21          8.9861       4.5199       4.4536 H        68 VAL68      0.0791
   1025 HG22          9.4937       3.1162       5.3899 H        68 VAL68      0.0791
   1026 HG23         10.6112       4.4800       5.1646 H        68 VAL68      0.0791
   1027 C            11.5478       3.7112       1.2139 C.2      68 VAL68      0.5973
   1028 O            12.7748       3.7111       1.2089 O.2      68 VAL68     -0.5679
   1029 N            10.8367       3.2957       0.1609 N.am     69 GLY69     -0.4157
   1030 H             9.8264       3.2510       0.2397 H        69 GLY69      0.2719
   1031 CA           11.4313       2.8563      -1.1030 C.3      69 GLY69     -0.0252
   1032 HA2          12.1522       2.0608      -0.9155 H        69 GLY69      0.0698
   1033 HA3          10.6399       2.4654      -1.7422 H        69 GLY69      0.0698
   1034 C            12.1330       3.9869      -1.8575 C.2      69 GLY69      0.5973
   1035 O            13.1127       3.7385      -2.5445 O.2      69 GLY69     -0.5679
   1036 N            11.6866       5.2313      -1.6697 N.am     70 LEU70     -0.4157
   1037 H            10.7904       5.3274      -1.2047 H        70 LEU70      0.2719
   1038 CA           12.3155       6.4654      -2.1529 C.3      70 LEU70     -0.0518
   1039 HA           12.5347       6.3799      -3.2170 H        70 LEU70      0.0922
   1040 CB           11.3473       7.6391      -1.8806 C.3      70 LEU70     -0.1102
   1041 HB2          10.5549       7.3188      -1.2155 H        70 LEU70      0.0457
   1042 HB3          11.8687       8.4209      -1.3255 H        70 LEU70      0.0457
   1043 CG           10.6970       8.2995      -3.1040 C.3      70 LEU70      0.3531
   1044 HG            9.8482       8.8815      -2.7433 H        70 LEU70     -0.0361
   1045 CD1          11.6766       9.2819      -3.7447 C.3      70 LEU70     -0.4121
   1046 HD11         12.5728       8.7555      -4.0763 H        70 LEU70      0.1000
   1047 HD12         11.2059       9.7642      -4.6010 H        70 LEU70      0.1000
   1048 HD13         11.9586      10.0491      -3.0237 H        70 LEU70      0.1000
   1049 CD2          10.1686       7.3266      -4.1631 C.3      70 LEU70     -0.4121
   1050 HD21          9.5484       6.5662      -3.6928 H        70 LEU70      0.1000
   1051 HD22          9.5631       7.8745      -4.8846 H        70 LEU70      0.1000
   1052 HD23         10.9898       6.8454      -4.6917 H        70 LEU70      0.1000
   1053 C            13.6374       6.7454      -1.4428 C.2      70 LEU70      0.5973
   1054 O            14.6093       7.1315      -2.0848 O.2      70 LEU70     -0.5679
   1055 N            13.6775       6.5457      -0.1232 N.am     71 GLY71     -0.4157
   1056 H            12.8235       6.2714       0.3470 H        71 GLY71      0.2719
   1057 CA           14.8888       6.7313       0.6730 C.3      71 GLY71     -0.0252
   1058 HA2          15.3243       7.7090       0.4626 H        71 GLY71      0.0698
   1059 HA3          14.6349       6.6747       1.7312 H        71 GLY71      0.0698
   1060 C            15.9247       5.6547       0.3632 C.2      71 GLY71      0.5973
   1061 O            17.0957       5.9635       0.1583 O.2      71 GLY71     -0.5679
   1062 N            15.4706       4.4031       0.2468 N.am     72 LEU72     -0.4157
   1063 H            14.4927       4.2346       0.4572 H        72 LEU72      0.2719
   1064 CA           16.2950       3.2519      -0.1257 C.3      72 LEU72     -0.0518
   1065 HA           17.1619       3.2029       0.5348 H        72 LEU72      0.0922
   1066 CB           15.4545       1.9704       0.0193 C.3      72 LEU72     -0.1102
   1067 HB2          14.5060       2.1190      -0.4979 H        72 LEU72      0.0457
   1068 HB3          15.9724       1.1484      -0.4787 H        72 LEU72      0.0457
   1069 CG           15.1828       1.5598       1.4770 C.3      72 LEU72      0.3531
   1070 HG           14.8483       2.4194       2.0554 H        72 LEU72     -0.0361
   1071 CD1          14.0823       0.4998       1.5118 C.3      72 LEU72     -0.4121
   1072 HD11         14.4005      -0.3600       0.9282 H        72 LEU72      0.1000
   1073 HD12         13.8904       0.1983       2.5407 H        72 LEU72      0.1000
   1074 HD13         13.1699       0.9073       1.0803 H        72 LEU72      0.1000
   1075 CD2          16.4360       0.9882       2.1433 C.3      72 LEU72     -0.4121
   1076 HD21         17.2064       1.7550       2.2124 H        72 LEU72      0.1000
   1077 HD22         16.1971       0.6501       3.1508 H        72 LEU72      0.1000
   1078 HD23         16.8155       0.1496       1.5613 H        72 LEU72      0.1000
   1079 C            16.8384       3.3459      -1.5552 C.2      72 LEU72      0.5973
   1080 O            18.0077       3.0395      -1.7841 O.2      72 LEU72     -0.5679
   1081 N            16.0060       3.7653      -2.5167 N.am     73 TYR73     -0.4157
   1082 H            15.0359       3.9449      -2.2870 H        73 TYR73      0.2719
   1083 CA           16.3961       3.7809      -3.9281 C.3      73 TYR73     -0.0014
   1084 HA           16.9531       2.8641      -4.1231 H        73 TYR73      0.0876
   1085 CB           15.1738       3.7741      -4.8537 C.3      73 TYR73     -0.0152
   1086 HB2          14.4407       3.0676      -4.4692 H        73 TYR73      0.0295
   1087 HB3          14.7178       4.7646      -4.8916 H        73 TYR73      0.0295
   1088 CG           15.5410       3.2969      -6.2409 C.ar     73 TYR73     -0.0011
   1089 CD1          15.7067       1.9148      -6.4481 C.ar     73 TYR73     -0.1906
   1090 HD1          15.5372       1.2197      -5.6372 H        73 TYR73      0.1699
   1091 CE1          16.1349       1.4331      -7.6956 C.ar     73 TYR73     -0.2341
   1092 HE1          16.2862       0.3768      -7.8386 H        73 TYR73      0.1656
   1093 CZ           16.3972       2.3345      -8.7470 C.ar     73 TYR73      0.3226
   1094 OH           16.8226       1.8620      -9.9489 O.3      73 TYR73     -0.5579
   1095 HH           17.0644       0.9343      -9.8920 H        73 TYR73      0.3992
   1096 CE2          16.2237       3.7204      -8.5433 C.ar     73 TYR73     -0.2341
   1097 HE2          16.4447       4.4026      -9.3498 H        73 TYR73      0.1656
   1098 CD2          15.7989       4.2029      -7.2883 C.ar     73 TYR73     -0.1906
   1099 HD2          15.7048       5.2669      -7.1223 H        73 TYR73      0.1699
   1100 C            17.3225       4.9454      -4.2756 C.2      73 TYR73      0.5973
   1101 O            18.2025       4.7980      -5.1187 O.2      73 TYR73     -0.5679
   1102 N            17.1713       6.0954      -3.6088 N.am     74 VAL74     -0.4157
   1103 H            16.4004       6.1896      -2.9560 H        74 VAL74      0.2719
   1104 CA           18.0982       7.2237      -3.7789 C.3      74 VAL74     -0.0875
   1105 HA           18.2397       7.4055      -4.8450 H        74 VAL74      0.0969
   1106 CB           17.5269       8.5056      -3.1483 C.3      74 VAL74      0.2985
   1107 HB           17.1745       8.2836      -2.1402 H        74 VAL74     -0.0297
   1108 CG1          18.5500       9.6476      -3.0581 C.3      74 VAL74     -0.3192
   1109 HG11         18.9954       9.8284      -4.0374 H        74 VAL74      0.0791
   1110 HG12         18.0602      10.5568      -2.7100 H        74 VAL74      0.0791
   1111 HG13         19.3386       9.3952      -2.3491 H        74 VAL74      0.0791
   1112 CG2          16.3497       9.0119      -3.9940 C.3      74 VAL74     -0.3192
   1113 HG21         15.6174       8.2208      -4.1455 H        74 VAL74      0.0791
   1114 HG22         15.8599       9.8398      -3.4820 H        74 VAL74      0.0791
   1115 HG23         16.7050       9.3477      -4.9685 H        74 VAL74      0.0791
   1116 C            19.4754       6.8898      -3.2158 C.2      74 VAL74      0.5973
   1117 O            20.4687       7.2819      -3.8136 O.2      74 VAL74     -0.5679
   1118 N            19.5513       6.1469      -2.1042 N.am     75 MET75     -0.4157
   1119 H            18.6953       5.8665      -1.6426 H        75 MET75      0.2719
   1120 CA           20.8280       5.6908      -1.5361 C.3      75 MET75     -0.0237
   1121 HA           21.5137       6.5362      -1.4708 H        75 MET75      0.0880
   1122 CB           20.6161       5.1268      -0.1269 C.3      75 MET75      0.0342
   1123 HB2          19.8142       4.3876      -0.1478 H        75 MET75      0.0241
   1124 HB3          21.5335       4.6375       0.2033 H        75 MET75      0.0241
   1125 CG           20.2703       6.2150       0.8879 C.3      75 MET75      0.0018
   1126 HG2          21.1298       6.8766       0.9986 H        75 MET75      0.0440
   1127 HG3          19.4356       6.8043       0.5107 H        75 MET75      0.0440
   1128 SD           19.8204       5.5593       2.5161 S.3      75 MET75     -0.2737
   1129 CE           19.3982       7.1242       3.3174 C.3      75 MET75     -0.0536
   1130 HE1          18.5807       7.6020       2.7766 H        75 MET75      0.0684
   1131 HE2          19.0884       6.9326       4.3449 H        75 MET75      0.0684
   1132 HE3          20.2693       7.7794       3.3177 H        75 MET75      0.0684
   1133 C            21.5054       4.6328      -2.4098 C.2      75 MET75      0.5973
   1134 O            22.7263       4.6554      -2.5371 O.2      75 MET75     -0.5679
   1135 N            20.7125       3.7538      -3.0364 N.am     76 PHE76     -0.4157
   1136 H            19.7257       3.7503      -2.8109 H        76 PHE76      0.2719
   1137 CA           21.1703       2.8135      -4.0611 C.3      76 PHE76     -0.0024
   1138 HA           21.9762       2.1999      -3.6601 H        76 PHE76      0.0978
   1139 CB           19.9979       1.8918      -4.4519 C.3      76 PHE76     -0.0343
   1140 HB2          19.8041       1.2000      -3.6311 H        76 PHE76      0.0295
   1141 HB3          19.1018       2.4902      -4.5883 H        76 PHE76      0.0295
   1142 CG           20.2287       1.1015      -5.7256 C.ar     76 PHE76      0.0118
   1143 CD1          21.0245      -0.0564      -5.6965 C.ar     76 PHE76     -0.1256
   1144 HD1          21.4038      -0.4230      -4.7552 H        76 PHE76      0.1330
   1145 CE1          21.3602      -0.7118      -6.8936 C.ar     76 PHE76     -0.1704
   1146 HE1          22.0024      -1.5798      -6.8700 H        76 PHE76      0.1430
   1147 CZ           20.8810      -0.2225      -8.1214 C.ar     76 PHE76     -0.1072
   1148 HZ           21.1620      -0.7125      -9.0420 H        76 PHE76      0.1297
   1149 CE2          20.0506       0.9120      -8.1512 C.ar     76 PHE76     -0.1704
   1150 HE2          19.6967       1.3018      -9.0944 H        76 PHE76      0.1430
   1151 CD2          19.7274       1.5754      -6.9540 C.ar     76 PHE76     -0.1256
   1152 HD2          19.1320       2.4776      -6.9824 H        76 PHE76      0.1330
   1153 C            21.7467       3.5375      -5.2843 C.2      76 PHE76      0.5973
   1154 O            22.7069       3.0639      -5.8700 O.2      76 PHE76     -0.5679
   1155 N            21.1823       4.6893      -5.6591 N.am     77 ALA77     -0.4157
   1156 H            20.3461       4.9948      -5.1826 H        77 ALA77      0.2719
   1157 CA           21.6372       5.4631      -6.8111 C.3      77 ALA77      0.0337
   1158 HA           21.7820       4.7799      -7.6497 H        77 ALA77      0.0823
   1159 CB           20.5404       6.4715      -7.1802 C.3      77 ALA77     -0.1825
   1160 HB1          20.4254       7.2092      -6.3875 H        77 ALA77      0.0603
   1161 HB2          20.8170       6.9844      -8.1020 H        77 ALA77      0.0603
   1162 HB3          19.5955       5.9495      -7.3346 H        77 ALA77      0.0603
   1163 C            22.9733       6.1908      -6.5945 C.2      77 ALA77      0.5973
   1164 O            23.5340       6.6873      -7.5710 O.2      77 ALA77     -0.5679
   1165 N            23.4344       6.3397      -5.3431 N.am     78 VAL78     -0.4157
   1166 H            22.9348       5.8852      -4.5921 H        78 VAL78      0.2719
   1167 CA           24.6854       7.0489      -5.0445 C.3      78 VAL78     -0.0875
   1168 HA           24.7190       7.9407      -5.6704 H        78 VAL78      0.0969
   1169 CB           24.8008       7.5126      -3.5774 C.3      78 VAL78      0.2985
   1170 HB           24.8371       6.6451      -2.9180 H        78 VAL78     -0.0297
   1171 CG1          26.0769       8.3411      -3.3595 C.3      78 VAL78     -0.3192
   1172 HG11         26.0812       9.2005      -4.0299 H        78 VAL78      0.0791
   1173 HG12         26.1243       8.6842      -2.3267 H        78 VAL78      0.0791
   1174 HG13         26.9609       7.7330      -3.5559 H        78 VAL78      0.0791
   1175 CG2          23.6054       8.3689      -3.1513 C.3      78 VAL78     -0.3192
   1176 HG21         22.7213       7.7436      -3.1228 H        78 VAL78      0.0791
   1177 HG22         23.7685       8.7685      -2.1516 H        78 VAL78      0.0791
   1178 HG23         23.4533       9.1839      -3.8586 H        78 VAL78      0.0791
   1179 C            25.8938       6.2062      -5.4419 C.2      78 VAL78      0.5973
   1180 O            26.5962       6.5842      -6.3765 O.2      78 VAL78     -0.5679
   1181 N            26.1575       5.1293      -4.6925 N.am     79 ALA79     -0.3821
   1182 H            25.4473       4.8027      -4.0590 H        79 ALA79      0.2681
   1183 CA           27.2847       4.2271      -4.9279 C.3      79 ALA79     -0.1747
   1184 HA           28.0914       4.7738      -5.4161 H        79 ALA79      0.1067
   1185 CB           27.8078       3.6805      -3.5895 C.3      79 ALA79     -0.2093
   1186 HB1          27.0386       3.0781      -3.1106 H        79 ALA79      0.0764
   1187 HB2          28.6749       3.0461      -3.7799 H        79 ALA79      0.0764
   1188 HB3          28.0989       4.5029      -2.9375 H        79 ALA79      0.0764
   1189 C            26.8834       3.1116      -5.9005 C.2      79 ALA79      0.7731
   1190 O            27.5311       3.0212      -6.9653 O.2      79 ALA79     -0.8055
   1191 OXT          25.9603       2.3470      -5.5396 O.3      79 ALA79     -0.8055
@<TRIPOS>BOND
      1      18      19 2
      2      18      20 am
      3      13      14 1
      4      10      13 1
      5       7      10 1
      6       5       7 1
      7       5      18 1
      8       1       5 1
      9      33      34 2
     10      33      35 am
     11      30      31 ar
     12      30      32 ar
     13      27      30 1
     14      24      27 1
     15      22      24 1
     16      22      33 1
     17      20      22 1
     18      47      48 2
     19      47      49 am
     20      42      43 2
     21      42      44 am
     22      39      42 1
     23      37      39 1
     24      37      47 1
     25      35      37 1
     26      66      67 2
     27      66      68 am
     28      56      58 1
     29      56      62 1
     30      53      56 1
     31      51      53 1
     32      51      66 1
     33      49      51 1
     34      80      81 2
     35      80      82 am
     36      75      76 2
     37      75      77 am
     38      72      75 1
     39      70      72 1
     40      70      80 1
     41      68      70 1
     42      97      98 2
     43      97      99 am
     44      92      93 1
     45      89      92 1
     46      86      89 1
     47      84      86 1
     48      84      97 1
     49      82      84 1
     50     109     110 2
     51     109     111 am
     52     106     107 ar
     53     106     108 ar
     54     103     106 1
     55     101     103 1
     56     101     109 1
     57      99     101 1
     58     128     129 2
     59     128     130 am
     60     118     120 1
     61     118     124 1
     62     115     118 1
     63     113     115 1
     64     113     128 1
     65     111     113 1
     66     147     148 2
     67     147     149 am
     68     137     139 1
     69     137     143 1
     70     134     137 1
     71     132     134 1
     72     132     147 1
     73     130     132 1
     74     168     169 2
     75     168     170 am
     76     164     166 ar
     77     161     162 1
     78     161     164 ar
     79     159     161 ar
     80     157     159 ar
     81     156     157 ar
     82     156     166 ar
     83     153     156 1
     84     151     153 1
     85     151     168 1
     86     149     151 1
     87     185     186 2
     88     185     187 am
     89     180     181 1
     90     177     180 1
     91     174     177 1
     92     172     174 1
     93     172     185 1
     94     170     172 1
     95     195     196 2
     96     195     197 am
     97     189     191 1
     98     189     195 1
     99     187     189 1
    100     205     206 2
    101     205     207 am
    102     199     201 1
    103     199     205 1
    104     197     199 1
    105     215     216 2
    106     215     217 am
    107     209     211 1
    108     209     215 1
    109     207     209 1
    110     231     232 2
    111     231     233 am
    112     221     223 1
    113     221     227 1
    114     219     221 1
    115     219     231 1
    116     217     219 1
    117     248     249 2
    118     248     250 am
    119     243     244 1
    120     240     243 1
    121     237     240 1
    122     235     237 1
    123     235     248 1
    124     233     235 1
    125     265     266 2
    126     265     267 am
    127     260     261 1
    128     257     260 1
    129     254     257 1
    130     252     254 1
    131     252     265 1
    132     250     252 1
    133     272     273 2
    134     272     274 am
    135     269     272 1
    136     267     269 1
    137     291     292 2
    138     291     293 am
    139     281     283 1
    140     281     287 1
    141     278     281 1
    142     276     278 1
    143     276     291 1
    144     274     276 1
    145     301     302 2
    146     301     303 am
    147     295     297 1
    148     295     301 1
    149     293     295 1
    150     311     312 2
    151     311     313 am
    152     305     307 1
    153     305     311 1
    154     303     305 1
    155     330     331 2
    156     330     332 am
    157     323     326 1
    158     317     319 1
    159     317     323 1
    160     315     317 1
    161     315     330 1
    162     313     315 1
    163     337     338 2
    164     337     339 am
    165     334     337 1
    166     332     334 1
    167     347     348 2
    168     347     349 am
    169     341     343 1
    170     341     347 1
    171     339     341 1
    172     357     358 2
    173     357     359 am
    174     351     353 1
    175     351     357 1
    176     349     351 1
    177     376     377 2
    178     376     378 am
    179     369     372 1
    180     363     365 1
    181     363     369 1
    182     361     363 1
    183     361     376 1
    184     359     361 1
    185     383     384 2
    186     383     385 am
    187     380     383 1
    188     378     380 1
    189     402     403 2
    190     402     404 am
    191     395     398 1
    192     389     391 1
    193     389     395 1
    194     387     389 1
    195     387     402 1
    196     385     387 1
    197     409     410 2
    198     409     411 am
    199     406     409 1
    200     404     406 1
    201     428     429 2
    202     428     430 am
    203     421     424 1
    204     415     417 1
    205     415     421 1
    206     413     415 1
    207     413     428 1
    208     411     413 1
    209     447     448 2
    210     447     449 am
    211     437     439 1
    212     437     443 1
    213     434     437 1
    214     432     434 1
    215     432     447 1
    216     430     432 1
    217     454     455 2
    218     454     456 am
    219     451     454 1
    220     449     451 1
    221     461     462 2
    222     461     463 am
    223     458     461 1
    224     456     458 1
    225     483     484 2
    226     483     485 am
    227     476     479 1
    228     473     476 1
    229     470     473 1
    230     467     470 1
    231     465     467 1
    232     465     483 1
    233     463     465 1
    234     503     504 2
    235     503     505 am
    236     499     501 ar
    237     497     499 ar
    238     495     497 ar
    239     493     495 ar
    240     492     493 ar
    241     492     501 ar
    242     489     492 1
    243     487     489 1
    244     487     503 1
    245     485     487 1
    246     522     523 2
    247     522     524 am
    248     512     514 1
    249     512     518 1
    250     509     512 1
    251     507     509 1
    252     507     522 1
    253     505     507 1
    254     537     538 2
    255     537     539 am
    256     534     535 ar
    257     534     536 ar
    258     531     534 1
    259     528     531 1
    260     526     528 1
    261     526     537 1
    262     524     526 1
    263     544     545 2
    264     544     546 am
    265     541     544 1
    266     539     541 1
    267     554     555 2
    268     554     556 am
    269     548     550 1
    270     548     554 1
    271     546     548 1
    272     564     565 2
    273     564     566 am
    274     558     560 1
    275     558     564 1
    276     556     558 1
    277     588     589 2
    278     588     590 am
    279     581     582 ar
    280     581     585 ar
    281     579     581 ar
    282     576     579 1
    283     573     576 1
    284     570     573 1
    285     568     570 1
    286     568     588 1
    287     566     568 1
    288     605     606 2
    289     605     607 am
    290     600     601 2
    291     600     602 am
    292     597     600 1
    293     594     597 1
    294     592     594 1
    295     592     605 1
    296     590     592 1
    297     619     620 2
    298     619     621 am
    299     617     619 1
    300     614     617 1
    301     611     614 1
    302     608     611 1
    303     607     608 1
    304     607     617 1
    305     631     632 2
    306     631     633 am
    307     628     629 ar
    308     628     630 ar
    309     625     628 1
    310     623     625 1
    311     623     631 1
    312     621     623 1
    313     650     651 2
    314     650     652 am
    315     640     642 1
    316     640     646 1
    317     637     640 1
    318     635     637 1
    319     635     650 1
    320     633     635 1
    321     669     670 2
    322     669     671 am
    323     662     665 1
    324     656     658 1
    325     656     662 1
    326     654     656 1
    327     654     669 1
    328     652     654 1
    329     683     684 2
    330     683     685 am
    331     681     683 1
    332     678     681 1
    333     675     678 1
    334     672     675 1
    335     671     672 1
    336     671     681 1
    337     702     703 2
    338     702     704 am
    339     692     694 1
    340     692     698 1
    341     689     692 1
    342     687     689 1
    343     687     702 1
    344     685     687 1
    345     721     722 2
    346     721     723 am
    347     711     713 1
    348     711     717 1
    349     708     711 1
    350     706     708 1
    351     706     721 1
    352     704     706 1
    353     745     746 2
    354     745     747 am
    355     738     739 ar
    356     738     742 ar
    357     736     738 ar
    358     733     736 1
    359     730     733 1
    360     727     730 1
    361     725     727 1
    362     725     745 1
    363     723     725 1
    364     759     760 2
    365     759     761 am
    366     751     753 1
    367     751     757 1
    368     749     751 1
    369     749     759 1
    370     747     749 1
    371     776     777 2
    372     776     778 am
    373     771     772 2
    374     771     773 am
    375     768     771 1
    376     765     768 1
    377     763     765 1
    378     763     776 1
    379     761     763 1
    380     796     797 2
    381     796     798 am
    382     792     794 ar
    383     790     792 ar
    384     788     790 ar
    385     786     788 ar
    386     785     786 ar
    387     785     794 ar
    388     782     785 1
    389     780     782 1
    390     780     796 1
    391     778     780 1
    392     816     817 2
    393     816     818 am
    394     812     814 ar
    395     810     812 ar
    396     808     810 ar
    397     806     808 ar
    398     805     806 ar
    399     805     814 ar
    400     802     805 1
    401     800     802 1
    402     800     816 1
    403     798     800 1
    404     835     836 2
    405     835     837 am
    406     828     831 1
    407     822     824 1
    408     822     828 1
    409     820     822 1
    410     820     835 1
    411     818     820 1
    412     851     852 2
    413     851     853 am
    414     841     843 1
    415     841     847 1
    416     839     841 1
    417     839     851 1
    418     837     839 1
    419     868     869 2
    420     868     870 am
    421     863     864 1
    422     860     863 1
    423     857     860 1
    424     855     857 1
    425     855     868 1
    426     853     855 1
    427     875     876 2
    428     875     877 am
    429     872     875 1
    430     870     872 1
    431     894     895 2
    432     894     896 am
    433     884     886 1
    434     884     890 1
    435     881     884 1
    436     879     881 1
    437     879     894 1
    438     877     879 1
    439     910     911 2
    440     910     912 am
    441     900     902 1
    442     900     906 1
    443     898     900 1
    444     898     910 1
    445     896     898 1
    446     922     923 2
    447     922     924 am
    448     919     920 ar
    449     919     921 ar
    450     916     919 1
    451     914     916 1
    452     914     922 1
    453     912     914 1
    454     932     933 2
    455     932     934 am
    456     926     928 1
    457     926     932 1
    458     924     926 1
    459     951     952 2
    460     951     953 am
    461     944     947 1
    462     938     940 1
    463     938     944 1
    464     936     938 1
    465     936     951 1
    466     934     936 1
    467     965     966 2
    468     965     967 am
    469     963     965 1
    470     960     963 1
    471     957     960 1
    472     954     957 1
    473     953     954 1
    474     953     963 1
    475     982     983 2
    476     982     984 am
    477     977     978 1
    478     974     977 1
    479     971     974 1
    480     969     971 1
    481     969     982 1
    482     967     969 1
    483    1001    1002 2
    484    1001    1003 am
    485     994     997 1
    486     988     990 1
    487     988     994 1
    488     986     988 1
    489     986    1001 1
    490     984     986 1
    491    1011    1012 2
    492    1011    1013 am
    493    1005    1007 1
    494    1005    1011 1
    495    1003    1005 1
    496    1027    1028 2
    497    1027    1029 am
    498    1017    1019 1
    499    1017    1023 1
    500    1015    1017 1
    501    1015    1027 1
    502    1013    1015 1
    503    1034    1035 2
    504    1034    1036 am
    505    1031    1034 1
    506    1029    1031 1
    507    1053    1054 2
    508    1053    1055 am
    509    1043    1045 1
    510    1043    1049 1
    511    1040    1043 1
    512    1038    1040 1
    513    1038    1053 1
    514    1036    1038 1
    515    1060    1061 2
    516    1060    1062 am
    517    1057    1060 1
    518    1055    1057 1
    519    1079    1080 2
    520    1079    1081 am
    521    1069    1071 1
    522    1069    1075 1
    523    1066    1069 1
    524    1064    1066 1
    525    1064    1079 1
    526    1062    1064 1
    527    1100    1101 2
    528    1100    1102 am
    529    1096    1098 ar
    530    1093    1094 1
    531    1093    1096 ar
    532    1091    1093 ar
    533    1089    1091 ar
    534    1088    1089 ar
    535    1088    1098 ar
    536    1085    1088 1
    537    1083    1085 1
    538    1083    1100 1
    539    1081    1083 1
    540    1116    1117 2
    541    1116    1118 am
    542    1106    1108 1
    543    1106    1112 1
    544    1104    1106 1
    545    1104    1116 1
    546    1102    1104 1
    547    1133    1134 2
    548    1133    1135 am
    549    1128    1129 1
    550    1125    1128 1
    551    1122    1125 1
    552    1120    1122 1
    553    1120    1133 1
    554    1118    1120 1
    555    1153    1154 2
    556    1153    1155 am
    557    1149    1151 ar
    558    1147    1149 ar
    559    1145    1147 ar
    560    1143    1145 ar
    561    1142    1143 ar
    562    1142    1151 ar
    563    1139    1142 1
    564    1137    1139 1
    565    1137    1153 1
    566    1135    1137 1
    567    1163    1164 2
    568    1163    1165 am
    569    1157    1159 1
    570    1157    1163 1
    571    1155    1157 1
    572    1179    1180 2
    573    1179    1181 am
    574    1169    1171 1
    575    1169    1175 1
    576    1167    1169 1
    577    1167    1179 1
    578    1165    1167 1
    579    1189    1190 2
    580    1189    1191 1
    581    1183    1185 1
    582    1183    1189 1
    583    1181    1183 1
    584      14      15 1
    585      14      16 1
    586      14      17 1
    587      10      11 1
    588      10      12 1
    589       7       8 1
    590       7       9 1
    591       5       6 1
    592       1       2 1
    593       1       3 1
    594       1       4 1
    595      27      28 1
    596      27      29 1
    597      24      25 1
    598      24      26 1
    599      22      23 1
    600      20      21 1
    601      44      45 1
    602      44      46 1
    603      39      40 1
    604      39      41 1
    605      37      38 1
    606      35      36 1
    607      62      63 1
    608      62      64 1
    609      62      65 1
    610      58      59 1
    611      58      60 1
    612      58      61 1
    613      56      57 1
    614      53      54 1
    615      53      55 1
    616      51      52 1
    617      49      50 1
    618      77      78 1
    619      77      79 1
    620      72      73 1
    621      72      74 1
    622      70      71 1
    623      68      69 1
    624      93      94 1
    625      93      95 1
    626      93      96 1
    627      89      90 1
    628      89      91 1
    629      86      87 1
    630      86      88 1
    631      84      85 1
    632      82      83 1
    633     103     104 1
    634     103     105 1
    635     101     102 1
    636      99     100 1
    637     124     125 1
    638     124     126 1
    639     124     127 1
    640     120     121 1
    641     120     122 1
    642     120     123 1
    643     118     119 1
    644     115     116 1
    645     115     117 1
    646     113     114 1
    647     111     112 1
    648     143     144 1
    649     143     145 1
    650     143     146 1
    651     139     140 1
    652     139     141 1
    653     139     142 1
    654     137     138 1
    655     134     135 1
    656     134     136 1
    657     132     133 1
    658     130     131 1
    659     166     167 1
    660     164     165 1
    661     162     163 1
    662     159     160 1
    663     157     158 1
    664     153     154 1
    665     153     155 1
    666     151     152 1
    667     149     150 1
    668     181     182 1
    669     181     183 1
    670     181     184 1
    671     177     178 1
    672     177     179 1
    673     174     175 1
    674     174     176 1
    675     172     173 1
    676     170     171 1
    677     191     192 1
    678     191     193 1
    679     191     194 1
    680     189     190 1
    681     187     188 1
    682     201     202 1
    683     201     203 1
    684     201     204 1
    685     199     200 1
    686     197     198 1
    687     211     212 1
    688     211     213 1
    689     211     214 1
    690     209     210 1
    691     207     208 1
    692     227     228 1
    693     227     229 1
    694     227     230 1
    695     223     224 1
    696     223     225 1
    697     223     226 1
    698     221     222 1
    699     219     220 1
    700     217     218 1
    701     244     245 1
    702     244     246 1
    703     244     247 1
    704     240     241 1
    705     240     242 1
    706     237     238 1
    707     237     239 1
    708     235     236 1
    709     233     234 1
    710     261     262 1
    711     261     263 1
    712     261     264 1
    713     257     258 1
    714     257     259 1
    715     254     255 1
    716     254     256 1
    717     252     253 1
    718     250     251 1
    719     269     270 1
    720     269     271 1
    721     267     268 1
    722     287     288 1
    723     287     289 1
    724     287     290 1
    725     283     284 1
    726     283     285 1
    727     283     286 1
    728     281     282 1
    729     278     279 1
    730     278     280 1
    731     276     277 1
    732     274     275 1
    733     297     298 1
    734     297     299 1
    735     297     300 1
    736     295     296 1
    737     293     294 1
    738     307     308 1
    739     307     309 1
    740     307     310 1
    741     305     306 1
    742     303     304 1
    743     326     327 1
    744     326     328 1
    745     326     329 1
    746     323     324 1
    747     323     325 1
    748     319     320 1
    749     319     321 1
    750     319     322 1
    751     317     318 1
    752     315     316 1
    753     313     314 1
    754     334     335 1
    755     334     336 1
    756     332     333 1
    757     343     344 1
    758     343     345 1
    759     343     346 1
    760     341     342 1
    761     339     340 1
    762     353     354 1
    763     353     355 1
    764     353     356 1
    765     351     352 1
    766     349     350 1
    767     372     373 1
    768     372     374 1
    769     372     375 1
    770     369     370 1
    771     369     371 1
    772     365     366 1
    773     365     367 1
    774     365     368 1
    775     363     364 1
    776     361     362 1
    777     359     360 1
    778     380     381 1
    779     380     382 1
    780     378     379 1
    781     398     399 1
    782     398     400 1
    783     398     401 1
    784     395     396 1
    785     395     397 1
    786     391     392 1
    787     391     393 1
    788     391     394 1
    789     389     390 1
    790     387     388 1
    791     385     386 1
    792     406     407 1
    793     406     408 1
    794     404     405 1
    795     424     425 1
    796     424     426 1
    797     424     427 1
    798     421     422 1
    799     421     423 1
    800     417     418 1
    801     417     419 1
    802     417     420 1
    803     415     416 1
    804     413     414 1
    805     411     412 1
    806     443     444 1
    807     443     445 1
    808     443     446 1
    809     439     440 1
    810     439     441 1
    811     439     442 1
    812     437     438 1
    813     434     435 1
    814     434     436 1
    815     432     433 1
    816     430     431 1
    817     451     452 1
    818     451     453 1
    819     449     450 1
    820     458     459 1
    821     458     460 1
    822     456     457 1
    823     479     480 1
    824     479     481 1
    825     479     482 1
    826     476     477 1
    827     476     478 1
    828     473     474 1
    829     473     475 1
    830     470     471 1
    831     470     472 1
    832     467     468 1
    833     467     469 1
    834     465     466 1
    835     463     464 1
    836     501     502 1
    837     499     500 1
    838     497     498 1
    839     495     496 1
    840     493     494 1
    841     489     490 1
    842     489     491 1
    843     487     488 1
    844     485     486 1
    845     518     519 1
    846     518     520 1
    847     518     521 1
    848     514     515 1
    849     514     516 1
    850     514     517 1
    851     512     513 1
    852     509     510 1
    853     509     511 1
    854     507     508 1
    855     505     506 1
    856     531     532 1
    857     531     533 1
    858     528     529 1
    859     528     530 1
    860     526     527 1
    861     524     525 1
    862     541     542 1
    863     541     543 1
    864     539     540 1
    865     550     551 1
    866     550     552 1
    867     550     553 1
    868     548     549 1
    869     546     547 1
    870     560     561 1
    871     560     562 1
    872     560     563 1
    873     558     559 1
    874     556     557 1
    875     585     586 1
    876     585     587 1
    877     582     583 1
    878     582     584 1
    879     579     580 1
    880     576     577 1
    881     576     578 1
    882     573     574 1
    883     573     575 1
    884     570     571 1
    885     570     572 1
    886     568     569 1
    887     566     567 1
    888     602     603 1
    889     602     604 1
    890     597     598 1
    891     597     599 1
    892     594     595 1
    893     594     596 1
    894     592     593 1
    895     590     591 1
    896     617     618 1
    897     614     615 1
    898     614     616 1
    899     611     612 1
    900     611     613 1
    901     608     609 1
    902     608     610 1
    903     625     626 1
    904     625     627 1
    905     623     624 1
    906     621     622 1
    907     646     647 1
    908     646     648 1
    909     646     649 1
    910     642     643 1
    911     642     644 1
    912     642     645 1
    913     640     641 1
    914     637     638 1
    915     637     639 1
    916     635     636 1
    917     633     634 1
    918     665     666 1
    919     665     667 1
    920     665     668 1
    921     662     663 1
    922     662     664 1
    923     658     659 1
    924     658     660 1
    925     658     661 1
    926     656     657 1
    927     654     655 1
    928     652     653 1
    929     681     682 1
    930     678     679 1
    931     678     680 1
    932     675     676 1
    933     675     677 1
    934     672     673 1
    935     672     674 1
    936     698     699 1
    937     698     700 1
    938     698     701 1
    939     694     695 1
    940     694     696 1
    941     694     697 1
    942     692     693 1
    943     689     690 1
    944     689     691 1
    945     687     688 1
    946     685     686 1
    947     717     718 1
    948     717     719 1
    949     717     720 1
    950     713     714 1
    951     713     715 1
    952     713     716 1
    953     711     712 1
    954     708     709 1
    955     708     710 1
    956     706     707 1
    957     704     705 1
    958     742     743 1
    959     742     744 1
    960     739     740 1
    961     739     741 1
    962     736     737 1
    963     733     734 1
    964     733     735 1
    965     730     731 1
    966     730     732 1
    967     727     728 1
    968     727     729 1
    969     725     726 1
    970     723     724 1
    971     757     758 1
    972     753     754 1
    973     753     755 1
    974     753     756 1
    975     751     752 1
    976     749     750 1
    977     747     748 1
    978     773     774 1
    979     773     775 1
    980     768     769 1
    981     768     770 1
    982     765     766 1
    983     765     767 1
    984     763     764 1
    985     761     762 1
    986     794     795 1
    987     792     793 1
    988     790     791 1
    989     788     789 1
    990     786     787 1
    991     782     783 1
    992     782     784 1
    993     780     781 1
    994     778     779 1
    995     814     815 1
    996     812     813 1
    997     810     811 1
    998     808     809 1
    999     806     807 1
   1000     802     803 1
   1001     802     804 1
   1002     800     801 1
   1003     798     799 1
   1004     831     832 1
   1005     831     833 1
   1006     831     834 1
   1007     828     829 1
   1008     828     830 1
   1009     824     825 1
   1010     824     826 1
   1011     824     827 1
   1012     822     823 1
   1013     820     821 1
   1014     818     819 1
   1015     847     848 1
   1016     847     849 1
   1017     847     850 1
   1018     843     844 1
   1019     843     845 1
   1020     843     846 1
   1021     841     842 1
   1022     839     840 1
   1023     837     838 1
   1024     864     865 1
   1025     864     866 1
   1026     864     867 1
   1027     860     861 1
   1028     860     862 1
   1029     857     858 1
   1030     857     859 1
   1031     855     856 1
   1032     853     854 1
   1033     872     873 1
   1034     872     874 1
   1035     870     871 1
   1036     890     891 1
   1037     890     892 1
   1038     890     893 1
   1039     886     887 1
   1040     886     888 1
   1041     886     889 1
   1042     884     885 1
   1043     881     882 1
   1044     881     883 1
   1045     879     880 1
   1046     877     878 1
   1047     906     907 1
   1048     906     908 1
   1049     906     909 1
   1050     902     903 1
   1051     902     904 1
   1052     902     905 1
   1053     900     901 1
   1054     898     899 1
   1055     896     897 1
   1056     916     917 1
   1057     916     918 1
   1058     914     915 1
   1059     912     913 1
   1060     928     929 1
   1061     928     930 1
   1062     928     931 1
   1063     926     927 1
   1064     924     925 1
   1065     947     948 1
   1066     947     949 1
   1067     947     950 1
   1068     944     945 1
   1069     944     946 1
   1070     940     941 1
   1071     940     942 1
   1072     940     943 1
   1073     938     939 1
   1074     936     937 1
   1075     934     935 1
   1076     963     964 1
   1077     960     961 1
   1078     960     962 1
   1079     957     958 1
   1080     957     959 1
   1081     954     955 1
   1082     954     956 1
   1083     978     979 1
   1084     978     980 1
   1085     978     981 1
   1086     974     975 1
   1087     974     976 1
   1088     971     972 1
   1089     971     973 1
   1090     969     970 1
   1091     967     968 1
   1092     997     998 1
   1093     997     999 1
   1094     997    1000 1
   1095     994     995 1
   1096     994     996 1
   1097     990     991 1
   1098     990     992 1
   1099     990     993 1
   1100     988     989 1
   1101     986     987 1
   1102     984     985 1
   1103    1007    1008 1
   1104    1007    1009 1
   1105    1007    1010 1
   1106    1005    1006 1
   1107    1003    1004 1
   1108    1023    1024 1
   1109    1023    1025 1
   1110    1023    1026 1
   1111    1019    1020 1
   1112    1019    1021 1
   1113    1019    1022 1
   1114    1017    1018 1
   1115    1015    1016 1
   1116    1013    1014 1
   1117    1031    1032 1
   1118    1031    1033 1
   1119    1029    1030 1
   1120    1049    1050 1
   1121    1049    1051 1
   1122    1049    1052 1
   1123    1045    1046 1
   1124    1045    1047 1
   1125    1045    1048 1
   1126    1043    1044 1
   1127    1040    1041 1
   1128    1040    1042 1
   1129    1038    1039 1
   1130    1036    1037 1
   1131    1057    1058 1
   1132    1057    1059 1
   1133    1055    1056 1
   1134    1075    1076 1
   1135    1075    1077 1
   1136    1075    1078 1
   1137    1071    1072 1
   1138    1071    1073 1
   1139    1071    1074 1
   1140    1069    1070 1
   1141    1066    1067 1
   1142    1066    1068 1
   1143    1064    1065 1
   1144    1062    1063 1
   1145    1098    1099 1
   1146    1096    1097 1
   1147    1094    1095 1
   1148    1091    1092 1
   1149    1089    1090 1
   1150    1085    1086 1
   1151    1085    1087 1
   1152    1083    1084 1
   1153    1081    1082 1
   1154    1112    1113 1
   1155    1112    1114 1
   1156    1112    1115 1
   1157    1108    1109 1
   1158    1108    1110 1
   1159    1108    1111 1
   1160    1106    1107 1
   1161    1104    1105 1
   1162    1102    1103 1
   1163    1129    1130 1
   1164    1129    1131 1
   1165    1129    1132 1
   1166    1125    1126 1
   1167    1125    1127 1
   1168    1122    1123 1
   1169    1122    1124 1
   1170    1120    1121 1
   1171    1118    1119 1
   1172    1151    1152 1
   1173    1149    1150 1
   1174    1147    1148 1
   1175    1145    1146 1
   1176    1143    1144 1
   1177    1139    1140 1
   1178    1139    1141 1
   1179    1137    1138 1
   1180    1135    1136 1
   1181    1159    1160 1
   1182    1159    1161 1
   1183    1159    1162 1
   1184    1157    1158 1
   1185    1155    1156 1
   1186    1175    1176 1
   1187    1175    1177 1
   1188    1175    1178 1
   1189    1171    1172 1
   1190    1171    1173 1
   1191    1171    1174 1
   1192    1169    1170 1
   1193    1167    1168 1
   1194    1165    1166 1
   1195    1185    1186 1
   1196    1185    1187 1
   1197    1185    1188 1
   1198    1183    1184 1
   1199    1181    1182 1
@<TRIPOS>SUBSTRUCTURE
      1 MET1           1 RESIDUE    4    A MET
      2 GLU2          20 RESIDUE    4    A GLU
      3 ASN3          35 RESIDUE    4    A ASN
      4 LEU4          49 RESIDUE    4    A LEU
      5 ASN5          68 RESIDUE    4    A ASN
      6 MET6          82 RESIDUE    4    A MET
      7 ASP7          99 RESIDUE    4    A ASP
      8 LEU8         111 RESIDUE    4    A LEU
      9 LEU9         130 RESIDUE    4    A LEU
     10 TYR10        149 RESIDUE    4    A TYR
     11 MET11        170 RESIDUE    4    A MET
     12 ALA12        187 RESIDUE    4    A ALA
     13 ALA13        197 RESIDUE    4    A ALA
     14 ALA14        207 RESIDUE    4    A ALA
     15 VAL15        217 RESIDUE    4    A VAL
     16 MET16        233 RESIDUE    4    A MET
     17 MET17        250 RESIDUE    4    A MET
     18 GLY18        267 RESIDUE    4    A GLY
     19 LEU19        274 RESIDUE    4    A LEU
     20 ALA20        293 RESIDUE    4    A ALA
     21 ALA21        303 RESIDUE    4    A ALA
     22 ILE22        313 RESIDUE    4    A ILE
     23 GLY23        332 RESIDUE    4    A GLY
     24 ALA24        339 RESIDUE    4    A ALA
     25 ALA25        349 RESIDUE    4    A ALA
     26 ILE26        359 RESIDUE    4    A ILE
     27 GLY27        378 RESIDUE    4    A GLY
     28 ILE28        385 RESIDUE    4    A ILE
     29 GLY29        404 RESIDUE    4    A GLY
     30 ILE30        411 RESIDUE    4    A ILE
     31 LEU31        430 RESIDUE    4    A LEU
     32 GLY32        449 RESIDUE    4    A GLY
     33 GLY33        456 RESIDUE    4    A GLY
     34 LYS34        463 RESIDUE    4    A LYS
     35 PHE35        485 RESIDUE    4    A PHE
     36 LEU36        505 RESIDUE    4    A LEU
     37 GLU37        524 RESIDUE    4    A GLU
     38 GLY38        539 RESIDUE    4    A GLY
     39 ALA39        546 RESIDUE    4    A ALA
     40 ALA40        556 RESIDUE    4    A ALA
     41 ARG41        566 RESIDUE    4    A ARG
     42 GLN42        590 RESIDUE    4    A GLN
     43 PRO43        607 RESIDUE    4    A PRO
     44 ASP44        621 RESIDUE    4    A ASP
     45 LEU45        633 RESIDUE    4    A LEU
     46 ILE46        652 RESIDUE    4    A ILE
     47 PRO47        671 RESIDUE    4    A PRO
     48 LEU48        685 RESIDUE    4    A LEU
     49 LEU49        704 RESIDUE    4    A LEU
     50 ARG50        723 RESIDUE    4    A ARG
     51 THR51        747 RESIDUE    4    A THR
     52 GLN52        761 RESIDUE    4    A GLN
     53 PHE53        778 RESIDUE    4    A PHE
     54 PHE54        798 RESIDUE    4    A PHE
     55 ILE55        818 RESIDUE    4    A ILE
     56 VAL56        837 RESIDUE    4    A VAL
     57 MET57        853 RESIDUE    4    A MET
     58 GLY58        870 RESIDUE    4    A GLY
     59 LEU59        877 RESIDUE    4    A LEU
     60 VAL60        896 RESIDUE    4    A VAL
     61 ASP61        912 RESIDUE    4    A ASP
     62 ALA62        924 RESIDUE    4    A ALA
     63 ILE63        934 RESIDUE    4    A ILE
     64 PRO64        953 RESIDUE    4    A PRO
     65 MET65        967 RESIDUE    4    A MET
     66 ILE66        984 RESIDUE    4    A ILE
     67 ALA67       1003 RESIDUE    4    A ALA
     68 VAL68       1013 RESIDUE    4    A VAL
     69 GLY69       1029 RESIDUE    4    A GLY
     70 LEU70       1036 RESIDUE    4    A LEU
     71 GLY71       1055 RESIDUE    4    A GLY
     72 LEU72       1062 RESIDUE    4    A LEU
     73 TYR73       1081 RESIDUE    4    A TYR
     74 VAL74       1102 RESIDUE    4    A VAL
     75 MET75       1118 RESIDUE    4    A MET
     76 PHE76       1135 RESIDUE    4    A PHE
     77 ALA77       1155 RESIDUE    4    A ALA
     78 VAL78       1165 RESIDUE    4    A VAL
     79 ALA79       1181 RESIDUE    4    A ALA
