# Supplementary material for: Improved Structure-Based Histidine pKa Prediction for pH-Responsive Protein Design
Source: J Chem Inf Model. 2025 Jan 18;65(3):1560–9. doi: 10.1021/acs.jcim.4c01957 (PMC11815838; doi:10.1021/acs.jcim.4c01957)
Supplement: Supplementary file 3 — ci4c01957_si_003.zip [file ci4c01957_si_003.zip › structures/prep_mol2/1A93_prep.mol2]

@<TRIPOS>MOLECULE
Cpptraj generated mol2 file.
 1080  1079    68     0     0
SMALL
USER_CHARGES


@<TRIPOS>ATOM
      1 H1           35.6809       0.0109      -5.5860 H         1 ACE2       0.1123
      2 CH3          36.6860       0.2245      -5.2244 C.3       1 ACE2      -0.3662
      3 H2           37.3959      -0.4256      -5.7334 H         1 ACE2       0.1123
      4 H3           36.7304       0.0561      -4.1504 H         1 ACE2       0.1123
      5 C            37.0186       1.6653      -5.5277 C.2       1 ACE2       0.5972
      6 O            36.2102       2.3984      -6.0838 O.2       1 ACE2      -0.5679
      7 N            38.2158       2.0938      -5.1471 N.am      2 CYX3      -0.4157
      8 H            38.8539       1.4433      -4.7195 H         2 CYX3       0.2719
      9 CA           38.6755       3.4564      -5.4014 C.3       2 CYX3       0.0429
     10 HA           37.8740       4.1517      -5.1487 H         2 CYX3       0.0766
     11 CB           39.8713       3.7449      -4.4960 C.3       2 CYX3      -0.0790
     12 HB2          40.6762       3.0519      -4.7505 H         2 CYX3       0.0910
     13 HB3          40.2359       4.7560      -4.6700 H         2 CYX3       0.0910
     14 SG           39.4684       3.5409      -2.7477 S.3       2 CYX3      -0.1081
     15 C            39.0511       3.6409      -6.8745 C.2       2 CYX3       0.5973
     16 O            39.9969       3.0166      -7.3435 O.2       2 CYX3      -0.5679
     17 N            38.3376       4.5175      -7.5864 N.am      3 GLY4      -0.4157
     18 H            37.4828       4.8698      -7.1827 H         3 GLY4       0.2719
     19 CA           38.6447       4.8501      -8.9846 C.3       3 GLY4      -0.0252
     20 HA2          39.2004       4.0382      -9.4574 H         3 GLY4       0.0698
     21 HA3          37.7111       4.9761      -9.5331 H         3 GLY4       0.0698
     22 C            39.4592       6.1358      -9.1258 C.2       3 GLY4       0.5973
     23 O            40.5047       6.1515      -9.7626 O.2       3 GLY4      -0.5679
     24 N            38.9912       7.2105      -8.4891 N.am      4 GLY5      -0.4157
     25 H            38.0913       7.1421      -8.0411 H         4 GLY5       0.2719
     26 CA           39.6078       8.5406      -8.5432 C.3       4 GLY5      -0.0252
     27 HA2          40.5778       8.4905      -9.0387 H         4 GLY5       0.0698
     28 HA3          38.9648       9.2103      -9.1155 H         4 GLY5       0.0698
     29 C            39.8189       9.1532      -7.1650 C.2       4 GLY5       0.5973
     30 O            39.9459      10.3646      -7.0463 O.2       4 GLY5      -0.5679
     31 N            39.8569       8.3210      -6.1189 N.am      5 VAL6      -0.4157
     32 H            39.7522       7.3358      -6.2944 H         5 VAL6       0.2719
     33 CA           39.9700       8.7953      -4.7328 C.3       5 VAL6      -0.0875
     34 HA           39.2086       9.5604      -4.5640 H         5 VAL6       0.0969
     35 CB           39.7636       7.6670      -3.7136 C.3       5 VAL6       0.2985
     36 HB           40.5906       6.9592      -3.7847 H         5 VAL6      -0.0297
     37 CG1          39.7053       8.2158      -2.2822 C.3       5 VAL6      -0.3192
     38 HG11         38.8707       8.9100      -2.1758 H         5 VAL6       0.0791
     39 HG12         39.5978       7.3997      -1.5748 H         5 VAL6       0.0791
     40 HG13         40.6279       8.7424      -2.0323 H         5 VAL6       0.0791
     41 CG2          38.4621       6.9100      -3.9930 C.3       5 VAL6      -0.3192
     42 HG21         38.4945       6.4238      -4.9647 H         5 VAL6       0.0791
     43 HG22         38.3226       6.1553      -3.2257 H         5 VAL6       0.0791
     44 HG23         37.6200       7.6043      -3.9689 H         5 VAL6       0.0791
     45 C            41.3220       9.4403      -4.4917 C.2       5 VAL6       0.5973
     46 O            41.3765      10.5209      -3.9331 O.2       5 VAL6      -0.5679
     47 N            42.4068       8.8082      -4.9489 N.am      6 GLN7      -0.4157
     48 H            42.3049       7.9257      -5.4219 H         6 GLN7       0.2719
     49 CA           43.7423       9.3866      -4.8100 C.3       6 GLN7      -0.0031
     50 HA           43.9347       9.6160      -3.7593 H         6 GLN7       0.0850
     51 CB           44.8118       8.4187      -5.3137 C.3       6 GLN7      -0.0036
     52 HB2          44.5662       8.0627      -6.3155 H         6 GLN7       0.0171
     53 HB3          45.7472       8.9788      -5.3700 H         6 GLN7       0.0171
     54 CG           45.0089       7.2275      -4.3694 C.3       6 GLN7      -0.0645
     55 HG2          45.0449       7.5776      -3.3372 H         6 GLN7       0.0352
     56 HG3          44.1703       6.5391      -4.4738 H         6 GLN7       0.0352
     57 CD           46.3169       6.4944      -4.6558 C.2       6 GLN7       0.6951
     58 OE1          47.2904       7.0419      -5.1375 O.2       6 GLN7      -0.6086
     59 NE2          46.3968       5.2122      -4.3760 N.am      6 GLN7      -0.9407
     60 HE21         47.2904       4.7892      -4.5543 H         6 GLN7       0.4251
     61 HE22         45.6360       4.7247      -3.9453 H         6 GLN7       0.4251
     62 C            43.8698      10.6933      -5.5813 C.2       6 GLN7       0.5973
     63 O            44.4246      11.6406      -5.0568 O.2       6 GLN7      -0.5679
     64 N            43.3383      10.7685      -6.8039 N.am      7 ALA8      -0.4157
     65 H            42.8604       9.9698      -7.1818 H         7 ALA8       0.2719
     66 CA           43.3846      11.9965      -7.5910 C.3       7 ALA8       0.0337
     67 HA           44.4245      12.3149      -7.6842 H         7 ALA8       0.0823
     68 CB           42.8281      11.7043      -8.9889 C.3       7 ALA8      -0.1825
     69 HB1          41.7856      11.3889      -8.9231 H         7 ALA8       0.0603
     70 HB2          42.8877      12.6062      -9.5986 H         7 ALA8       0.0603
     71 HB3          43.4155      10.9175      -9.4640 H         7 ALA8       0.0603
     72 C            42.6089      13.1369      -6.9131 C.2       7 ALA8       0.5973
     73 O            43.1118      14.2571      -6.8190 O.2       7 ALA8      -0.5679
     74 N            41.3920      12.8560      -6.4425 N.am      8 GLU9      -0.5163
     75 H            41.0041      11.9265      -6.5709 H         8 GLU9       0.2936
     76 CA           40.5855      13.8315      -5.7061 C.3       8 GLU9       0.0397
     77 HA           40.5056      14.7520      -6.2835 H         8 GLU9       0.1105
     78 CB           39.1754      13.2926      -5.4473 C.3       8 GLU9       0.0560
     79 HB2          39.2125      12.2390      -5.1660 H         8 GLU9      -0.0173
     80 HB3          38.7401      13.8519      -4.6171 H         8 GLU9      -0.0173
     81 CG           38.2794      13.4917      -6.6717 C.3       8 GLU9       0.0136
     82 HG2          38.3450      14.5301      -7.0065 H         8 GLU9      -0.0425
     83 HG3          38.6245      12.8534      -7.4891 H         8 GLU9      -0.0425
     84 CD           36.8301      13.1663      -6.3077 C.2       8 GLU9       0.8054
     85 OE1          36.1695      14.0397      -5.7024 O.co2     8 GLU9      -0.8188
     86 OE2          36.4074      12.0258      -6.6032 O.co2     8 GLU9      -0.8188
     87 C            41.2324      14.2191      -4.3824 C.2       8 GLU9       0.5366
     88 O            41.3105      15.4029      -4.0734 O.2       8 GLU9      -0.5819
     89 N            41.7568      13.2537      -3.6324 N.am      9 GLU10     -0.5163
     90 H            41.6224      12.2899      -3.9126 H         9 GLU10      0.2936
     91 CA           42.4261      13.5072      -2.3618 C.3       9 GLU10      0.0397
     92 HA           41.7615      14.1023      -1.7346 H         9 GLU10      0.1105
     93 CB           42.7036      12.1794      -1.6469 C.3       9 GLU10      0.0560
     94 HB2          41.8166      11.5477      -1.6861 H         9 GLU10     -0.0173
     95 HB3          43.5316      11.6637      -2.1362 H         9 GLU10     -0.0173
     96 CG           43.0197      12.4168      -0.1716 C.3       9 GLU10      0.0136
     97 HG2          43.7347      13.2329      -0.0668 H         9 GLU10     -0.0425
     98 HG3          42.1062      12.7117       0.3507 H         9 GLU10     -0.0425
     99 CD           43.6073      11.1592       0.4626 C.2       9 GLU10      0.8054
    100 OE1          44.8426      10.9889       0.4000 O.co2     9 GLU10     -0.8188
    101 OE2          42.8331      10.3898       1.0758 O.co2     9 GLU10     -0.8188
    102 C            43.7135      14.3076      -2.5674 C.2       9 GLU10      0.5366
    103 O            43.9525      15.2944      -1.8815 O.2       9 GLU10     -0.5819
    104 N            44.5175      13.9536      -3.5670 N.am     10 GLN11     -0.4157
    105 H            44.2779      13.1304      -4.1060 H        10 GLN11      0.2719
    106 CA           45.7496      14.6612      -3.8962 C.3      10 GLN11     -0.0031
    107 HA           46.3925      14.6750      -3.0239 H        10 GLN11      0.0850
    108 CB           46.4826      13.9000      -4.9976 C.3      10 GLN11     -0.0036
    109 HB2          46.4985      12.8510      -4.7072 H        10 GLN11      0.0171
    110 HB3          45.9650      14.0020      -5.9529 H        10 GLN11      0.0171
    111 CG           47.9391      14.3451      -5.1237 C.3      10 GLN11     -0.0645
    112 HG2          47.9800      15.3350      -5.5791 H        10 GLN11      0.0352
    113 HG3          48.4026      14.3955      -4.1380 H        10 GLN11      0.0352
    114 CD           48.7265      13.3478      -5.9596 C.2      10 GLN11      0.6951
    115 OE1          48.6326      12.1420      -5.8220 O.2      10 GLN11     -0.6086
    116 NE2          49.5379      13.8092      -6.8811 N.am     10 GLN11     -0.9407
    117 HE21         50.0623      13.1088      -7.3732 H        10 GLN11      0.4251
    118 HE22         49.6772      14.7936      -6.9999 H        10 GLN11      0.4251
    119 C            45.4754      16.1109      -4.2816 C.2      10 GLN11      0.5973
    120 O            46.2544      17.0086      -3.9452 O.2      10 GLN11     -0.5679
    121 N            44.3522      16.3512      -4.9653 N.am     11 LYS12     -0.3479
    122 H            43.7514      15.5643      -5.1954 H        11 LYS12      0.2747
    123 CA           43.9142      17.7005      -5.3014 C.3      11 LYS12     -0.2400
    124 HA           44.7748      18.2592      -5.6698 H        11 LYS12      0.1426
    125 CB           42.8498      17.6437      -6.3931 C.3      11 LYS12     -0.0094
    126 HB2          43.1937      16.9697      -7.1780 H        11 LYS12      0.0362
    127 HB3          41.9095      17.2663      -5.9862 H        11 LYS12      0.0362
    128 CG           42.6520      19.0503      -6.9711 C.3      11 LYS12      0.0187
    129 HG2          42.3012      19.7229      -6.1869 H        11 LYS12      0.0103
    130 HG3          43.6027      19.4294      -7.3502 H        11 LYS12      0.0103
    131 CD           41.6227      19.0690      -8.0970 C.3      11 LYS12     -0.0479
    132 HD2          40.6632      18.7052      -7.7224 H        11 LYS12      0.0621
    133 HD3          41.4995      20.1097      -8.4041 H        11 LYS12      0.0621
    134 CE           42.0920      18.2185      -9.2819 C.3      11 LYS12     -0.0143
    135 HE2          43.1649      18.3823      -9.4218 H        11 LYS12      0.1135
    136 HE3          41.9367      17.1619      -9.0390 H        11 LYS12      0.1135
    137 NZ           41.3597      18.5981     -10.5111 N.4      11 LYS12     -0.3854
    138 HZ1          41.5237      19.5757     -10.7170 H        11 LYS12      0.3400
    139 HZ2          41.6471      18.0313     -11.2978 H        11 LYS12      0.3400
    140 HZ3          40.3656      18.4734     -10.3602 H        11 LYS12      0.3400
    141 C            43.4148      18.4502      -4.0746 C.2      11 LYS12      0.7341
    142 O            43.8221      19.5863      -3.8965 O.2      11 LYS12     -0.5894
    143 N            42.6089      17.8099      -3.2362 N.am     12 LEU13     -0.4157
    144 H            42.3025      16.8706      -3.4674 H        12 LEU13      0.2719
    145 CA           42.1056      18.4047      -2.0049 C.3      12 LEU13     -0.0518
    146 HA           41.5368      19.3042      -2.2418 H        12 LEU13      0.0922
    147 CB           41.2075      17.3856      -1.3037 C.3      12 LEU13     -0.1102
    148 HB2          41.6619      16.3989      -1.3668 H        12 LEU13      0.0457
    149 HB3          41.1621      17.6436      -0.2574 H        12 LEU13      0.0457
    150 CG           39.7911      17.3426      -1.8939 C.3      12 LEU13      0.3531
    151 HG           39.8490      17.3078      -2.9814 H        12 LEU13     -0.0361
    152 CD1          39.0609      16.0927      -1.4214 C.3      12 LEU13     -0.4121
    153 HD11         38.9778      16.0914      -0.3393 H        12 LEU13      0.1000
    154 HD12         38.0652      16.0582      -1.8618 H        12 LEU13      0.1000
    155 HD13         39.6147      15.2148      -1.7489 H        12 LEU13      0.1000
    156 CD2          38.9584      18.5586      -1.4997 C.3      12 LEU13     -0.4121
    157 HD21         39.3968      19.4626      -1.9141 H        12 LEU13      0.1000
    158 HD22         37.9546      18.4599      -1.9094 H        12 LEU13      0.1000
    159 HD23         38.8810      18.6349      -0.4190 H        12 LEU13      0.1000
    160 C            43.2371      18.8453      -1.0821 C.2      12 LEU13      0.5973
    161 O            43.1986      19.9597      -0.5839 O.2      12 LEU13     -0.5679
    162 N            44.2803      18.0265      -0.9380 N.am     13 ILE14     -0.4157
    163 H            44.2068      17.0923      -1.3266 H        13 ILE14      0.2719
    164 CA           45.4413      18.3709      -0.1125 C.3      13 ILE14     -0.0597
    165 HA           45.0965      18.6343       0.8903 H        13 ILE14      0.0869
    166 CB           46.4121      17.1783      -0.0173 C.3      13 ILE14      0.1303
    167 HB           46.7680      16.9472      -1.0233 H        13 ILE14      0.0187
    168 CG2          47.6219      17.5484       0.8631 C.3      13 ILE14     -0.3204
    169 HG21         47.2810      17.8914       1.8420 H        13 ILE14      0.0882
    170 HG22         48.2802      16.6901       0.9905 H        13 ILE14      0.0882
    171 HG23         48.2015      18.3488       0.4017 H        13 ILE14      0.0882
    172 CG1          45.7540      15.9154       0.5714 C.3      13 ILE14     -0.0430
    173 HG12         45.8720      15.9198       1.6539 H        13 ILE14      0.0236
    174 HG13         44.6874      15.8885       0.3697 H        13 ILE14      0.0236
    175 CD1          46.3846      14.6325       0.0236 C.3      13 ILE14     -0.0660
    176 HD11         47.4575      14.6281       0.2129 H        13 ILE14      0.0186
    177 HD12         45.9422      13.7715       0.5233 H        13 ILE14      0.0186
    178 HD13         46.2126      14.5434      -1.0367 H        13 ILE14      0.0186
    179 C            46.1673      19.5856      -0.6897 C.2      13 ILE14      0.5973
    180 O            46.4179      20.5594       0.0079 O.2      13 ILE14     -0.5679
    181 N            46.5048      19.5267      -1.9798 N.am     14 SER15     -0.4157
    182 H            46.2465      18.7044      -2.5058 H        14 SER15      0.2719
    183 CA           47.2307      20.6107      -2.6502 C.3      14 SER15     -0.0249
    184 HA           48.1768      20.7847      -2.1366 H        14 SER15      0.0843
    185 CB           47.5112      20.2357      -4.1066 C.3      14 SER15      0.2117
    186 HB2          46.5753      20.2447      -4.6679 H        14 SER15      0.0352
    187 HB3          48.1834      20.9778      -4.5390 H        14 SER15      0.0352
    188 OG           48.0944      18.9503      -4.2226 O.3      14 SER15     -0.6546
    189 HG           47.4200      18.2746      -4.0256 H        14 SER15      0.4275
    190 C            46.4288      21.9150      -2.6319 C.2      14 SER15      0.5973
    191 O            46.9833      22.9964      -2.4632 O.2      14 SER15     -0.5679
    192 N            45.1143      21.8143      -2.8107 N.am     15 GLU16     -0.5163
    193 H            44.7097      20.8931      -2.9345 H        15 GLU16      0.2936
    194 CA           44.1900      22.9418      -2.7799 C.3      15 GLU16      0.0397
    195 HA           44.5973      23.7341      -3.4078 H        15 GLU16      0.1105
    196 CB           42.8500      22.4909      -3.3714 C.3      15 GLU16      0.0560
    197 HB2          43.0674      21.9548      -4.2945 H        15 GLU16     -0.0173
    198 HB3          42.3316      21.8224      -2.6825 H        15 GLU16     -0.0173
    199 CG           41.9567      23.6803      -3.7250 C.3      15 GLU16      0.0136
    200 HG2          41.6354      24.1739      -2.8047 H        15 GLU16     -0.0425
    201 HG3          42.5337      24.4001      -4.3116 H        15 GLU16     -0.0425
    202 CD           40.7366      23.2465      -4.5464 C.2      15 GLU16      0.8054
    203 OE1          40.8957      22.4006      -5.4611 O.co2    15 GLU16     -0.8188
    204 OE2          39.6501      23.8147      -4.2981 O.co2    15 GLU16     -0.8188
    205 C            44.0246      23.5210      -1.3708 C.2      15 GLU16      0.5366
    206 O            44.0341      24.7445      -1.2086 O.2      15 GLU16     -0.5819
    207 N            43.9410      22.6610      -0.3525 N.am     16 GLU17     -0.5163
    208 H            43.8944      21.6642      -0.5441 H        16 GLU17      0.2936
    209 CA           43.8921      23.0635       1.0544 C.3      16 GLU17      0.0397
    210 HA           43.0807      23.7770       1.1926 H        16 GLU17      0.1105
    211 CB           43.6191      21.8459       1.9550 C.3      16 GLU17      0.0560
    212 HB2          42.7430      21.3062       1.6009 H        16 GLU17     -0.0173
    213 HB3          44.4754      21.1726       1.9025 H        16 GLU17     -0.0173
    214 CG           43.3795      22.2664       3.4158 C.3      16 GLU17      0.0136
    215 HG2          43.8791      23.2116       3.6214 H        16 GLU17     -0.0425
    216 HG3          42.3108      22.4246       3.5706 H        16 GLU17     -0.0425
    217 CD           43.9326      21.2279       4.4029 C.2      16 GLU17      0.8054
    218 OE1          45.1454      21.3304       4.7577 O.co2    16 GLU17     -0.8188
    219 OE2          43.1762      20.2883       4.7368 O.co2    16 GLU17     -0.8188
    220 C            45.1958      23.7489       1.4735 C.2      16 GLU17      0.5366
    221 O            45.1783      24.8476       2.0380 O.2      16 GLU17     -0.5819
    222 N            46.3402      23.1523       1.1350 N.am     17 ASP18     -0.5163
    223 H            46.2906      22.2318       0.7059 H        17 ASP18      0.2936
    224 CA           47.6581      23.7103       1.4380 C.3      17 ASP18      0.0381
    225 HA           47.7263      23.8507       2.5135 H        17 ASP18      0.0880
    226 CB           48.7598      22.7272       1.0259 C.3      17 ASP18     -0.0303
    227 HB2          48.4436      21.7106       1.2652 H        17 ASP18     -0.0122
    228 HB3          48.9384      22.7877      -0.0494 H        17 ASP18     -0.0122
    229 CG           50.0490      23.0214       1.7977 C.2      17 ASP18      0.7994
    230 OD1          50.6650      24.0834       1.5502 O.co2    17 ASP18     -0.8014
    231 OD2          50.4140      22.1934       2.6631 O.co2    17 ASP18     -0.8014
    232 C            47.8479      25.0788       0.7726 C.2      17 ASP18      0.5366
    233 O            48.3881      26.0203       1.3651 O.2      17 ASP18     -0.5819
    234 N            47.2901      25.2544      -0.4293 N.am     18 LEU19     -0.4157
    235 H            46.8504      24.4541      -0.8757 H        18 LEU19      0.2719
    236 CA           47.3276      26.5385      -1.1182 C.3      18 LEU19     -0.0518
    237 HA           48.3755      26.8252      -1.2129 H        18 LEU19      0.0922
    238 CB           46.7117      26.3821      -2.5149 C.3      18 LEU19     -0.1102
    239 HB2          46.9270      25.3801      -2.8743 H        18 LEU19      0.0457
    240 HB3          45.6280      26.4970      -2.4798 H        18 LEU19      0.0457
    241 CG           47.3279      27.3520      -3.5276 C.3      18 LEU19      0.3531
    242 HG           48.4155      27.2850      -3.4844 H        18 LEU19     -0.0361
    243 CD1          46.8915      26.9468      -4.9326 C.3      18 LEU19     -0.4121
    244 HD11         45.8068      27.0103      -5.0199 H        18 LEU19      0.1000
    245 HD12         47.3595      27.5939      -5.6734 H        18 LEU19      0.1000
    246 HD13         47.2034      25.9205      -5.1296 H        18 LEU19      0.1000
    247 CD2          46.9153      28.8080      -3.2925 C.3      18 LEU19     -0.4121
    248 HD21         47.4724      29.2190      -2.4556 H        18 LEU19      0.1000
    249 HD22         47.1590      29.4055      -4.1699 H        18 LEU19      0.1000
    250 HD23         45.8438      28.8657      -3.1021 H        18 LEU19      0.1000
    251 C            46.6134      27.6192      -0.3022 C.2      18 LEU19      0.5973
    252 O            47.1436      28.7194      -0.0984 O.2      18 LEU19     -0.5679
    253 N            45.4198      27.3140       0.2073 N.am     19 LEU20     -0.4157
    254 H            45.0586      26.3698       0.0624 H        19 LEU20      0.2719
    255 CA           44.6903      28.2401       1.0691 C.3      19 LEU20     -0.0518
    256 HA           44.6142      29.1999       0.5608 H        19 LEU20      0.0922
    257 CB           43.2952      27.6847       1.3477 C.3      19 LEU20     -0.1102
    258 HB2          43.3469      26.5971       1.4262 H        19 LEU20      0.0457
    259 HB3          42.9313      28.0661       2.2954 H        19 LEU20      0.0457
    260 CG           42.3218      28.0944       0.2461 C.3      19 LEU20      0.3531
    261 HG           42.8279      28.0741      -0.7199 H        19 LEU20     -0.0361
    262 CD1          41.1733      27.0978       0.1925 C.3      19 LEU20     -0.4121
    263 HD11         40.6111      27.1010       1.1285 H        19 LEU20      0.1000
    264 HD12         40.5296      27.3075      -0.6553 H        19 LEU20      0.1000
    265 HD13         41.5760      26.0920       0.0467 H        19 LEU20      0.1000
    266 CD2          41.8050      29.5180       0.5029 C.3      19 LEU20     -0.4121
    267 HD21         42.6407      30.2049       0.6025 H        19 LEU20      0.1000
    268 HD22         41.2039      29.8250      -0.3479 H        19 LEU20      0.1000
    269 HD23         41.2068      29.5294       1.4152 H        19 LEU20      0.1000
    270 C            45.4137      28.4991       2.3830 C.2      19 LEU20      0.5973
    271 O            45.3935      29.6391       2.8634 O.2      19 LEU20     -0.5679
    272 N            46.0799      27.4901       2.9467 N.am     20 ARG21     -0.3479
    273 H            46.0063      26.5647       2.5157 H        20 ARG21      0.2747
    274 CA           46.8808      27.6469       4.1668 C.3      20 ARG21     -0.2637
    275 HA           46.2546      28.0417       4.9653 H        20 ARG21      0.1560
    276 CB           47.4418      26.2919       4.5938 C.3      20 ARG21     -0.0007
    277 HB2          47.8616      25.7692       3.7390 H        20 ARG21      0.0327
    278 HB3          48.2387      26.4516       5.3218 H        20 ARG21      0.0327
    279 CG           46.3488      25.4388       5.2440 C.3      20 ARG21      0.0390
    280 HG2          46.1429      25.8157       6.2460 H        20 ARG21      0.0285
    281 HG3          45.4328      25.4936       4.6604 H        20 ARG21      0.0285
    282 CD           46.7495      23.9722       5.3290 C.3      20 ARG21      0.0486
    283 HD2          46.0199      23.4594       5.9631 H        20 ARG21      0.0687
    284 HD3          46.6798      23.5261       4.3349 H        20 ARG21      0.0687
    285 NE           48.1135      23.7932       5.8626 N.pl3    20 ARG21     -0.5295
    286 HE           48.7234      24.5858       5.8648 H        20 ARG21      0.3456
    287 CZ           48.6193      22.6230       6.1795 C.cat    20 ARG21      0.8076
    288 NH1          47.8978      21.5379       6.1047 N.pl3    20 ARG21     -0.8627
    289 HH11         46.9414      21.6029       5.7157 H        20 ARG21      0.4478
    290 HH12         48.2797      20.6278       6.2226 H        20 ARG21      0.4478
    291 NH2          49.8614      22.5573       6.5807 N.pl3    20 ARG21     -0.8627
    292 HH21         50.4496      23.3533       6.4204 H        20 ARG21      0.4478
    293 HH22         50.2637      21.6494       6.6908 H        20 ARG21      0.4478
    294 C            48.0122      28.6387       3.9681 C.2      20 ARG21      0.7341
    295 O            48.2005      29.5163       4.8122 O.2      20 ARG21     -0.5894
    296 N            48.6979      28.5741       2.8251 N.am     21 LYS22     -0.3479
    297 H            48.5321      27.7664       2.2222 H        21 LYS22      0.2747
    298 CA           49.7754      29.5129       2.4876 C.3      21 LYS22     -0.2400
    299 HA           50.5069      29.4790       3.3000 H        21 LYS22      0.1426
    300 CB           50.4272      29.0626       1.1758 C.3      21 LYS22     -0.0094
    301 HB2          50.3596      27.9731       1.1215 H        21 LYS22      0.0362
    302 HB3          49.9058      29.4799       0.3122 H        21 LYS22      0.0362
    303 CG           51.9090      29.4530       1.1559 C.3      21 LYS22      0.0187
    304 HG2          52.0181      30.5303       1.0231 H        21 LYS22      0.0103
    305 HG3          52.3520      29.1691       2.1123 H        21 LYS22      0.0103
    306 CD           52.6375      28.6998       0.0328 C.3      21 LYS22     -0.0479
    307 HD2          52.1463      27.7394      -0.1429 H        21 LYS22      0.0621
    308 HD3          52.5973      29.2694      -0.8971 H        21 LYS22      0.0621
    309 CE           54.0808      28.3805       0.4297 C.3      21 LYS22     -0.0143
    310 HE2          54.0690      27.9177       1.4232 H        21 LYS22      0.1135
    311 HE3          54.4712      27.6350      -0.2709 H        21 LYS22      0.1135
    312 NZ           54.9436      29.5845       0.4244 N.4      21 LYS22     -0.3854
    313 HZ1          54.5676      30.2731       1.0638 H        21 LYS22      0.3400
    314 HZ2          55.8714      29.3398       0.7450 H        21 LYS22      0.3400
    315 HZ3          55.0052      29.9833      -0.5020 H        21 LYS22      0.3400
    316 C            49.2730      30.9473       2.3897 C.2      21 LYS22      0.7341
    317 O            49.9306      31.8817       2.8493 O.2      21 LYS22     -0.5894
    318 N            48.0729      31.1294       1.8293 N.am     22 ARG23     -0.3479
    319 H            47.6130      30.3154       1.4328 H        22 ARG23      0.2747
    320 CA           47.4303      32.4460       1.7719 C.3      22 ARG23     -0.2637
    321 HA           48.1604      33.1661       1.3947 H        22 ARG23      0.1560
    322 CB           46.2208      32.4099       0.8339 C.3      22 ARG23     -0.0007
    323 HB2          46.4603      31.8289      -0.0591 H        22 ARG23      0.0327
    324 HB3          45.3753      31.9409       1.3377 H        22 ARG23      0.0327
    325 CG           45.8683      33.8413       0.4109 C.3      22 ARG23      0.0390
    326 HG2          45.8663      34.5045       1.2723 H        22 ARG23      0.0285
    327 HG3          46.6325      34.1930      -0.2820 H        22 ARG23      0.0285
    328 CD           44.4791      33.9098      -0.2317 C.3      22 ARG23      0.0486
    329 HD2          44.3963      33.1512      -1.0124 H        22 ARG23      0.0687
    330 HD3          43.7273      33.6965       0.5303 H        22 ARG23      0.0687
    331 NE           44.2154      35.2428      -0.8069 N.pl3    22 ARG23     -0.5295
    332 HE           43.5146      35.8451      -0.3755 H        22 ARG23      0.3456
    333 CZ           44.7587      35.7339      -1.9037 C.cat    22 ARG23      0.8076
    334 NH1          45.6126      35.0336      -2.6101 N.pl3    22 ARG23     -0.8627
    335 HH11         45.8592      34.1165      -2.2928 H        22 ARG23      0.4478
    336 HH12         45.9969      35.4208      -3.4503 H        22 ARG23      0.4478
    337 NH2          44.4479      36.9338      -2.2974 N.pl3    22 ARG23     -0.8627
    338 HH21         43.8036      37.5115      -1.7270 H        22 ARG23      0.4478
    339 HH22         44.8491      37.3586      -3.1062 H        22 ARG23      0.4478
    340 C            47.0129      32.9133       3.1598 C.2      22 ARG23      0.7341
    341 O            47.1492      34.0927       3.4668 O.2      22 ARG23     -0.5894
    342 N            46.5296      32.0077       4.0097 N.am     23 ARG24     -0.3479
    343 H            46.4374      31.0490       3.6869 H        23 ARG24      0.2747
    344 CA           46.1006      32.3487       5.3667 C.3      23 ARG24     -0.2637
    345 HA           45.3622      33.1495       5.2994 H        23 ARG24      0.1560
    346 CB           45.4527      31.1300       6.0151 C.3      23 ARG24     -0.0007
    347 HB2          44.7676      30.6836       5.2922 H        23 ARG24      0.0327
    348 HB3          46.2043      30.3860       6.2816 H        23 ARG24      0.0327
    349 CG           44.6587      31.5415       7.2592 C.3      23 ARG24      0.0390
    350 HG2          45.3451      31.6476       8.0997 H        23 ARG24      0.0285
    351 HG3          44.1444      32.4908       7.1010 H        23 ARG24      0.0285
    352 CD           43.6115      30.4574       7.5267 C.3      23 ARG24      0.0486
    353 HD2          42.7145      30.6395       6.9355 H        23 ARG24      0.0687
    354 HD3          44.0217      29.5011       7.2062 H        23 ARG24      0.0687
    355 NE           43.2499      30.3579       8.9446 N.pl3    23 ARG24     -0.5295
    356 HE           42.2927      30.5611       9.1835 H        23 ARG24      0.3456
    357 CZ           43.9979      29.7740       9.8595 C.cat    23 ARG24      0.8076
    358 NH1          45.1777      29.2870       9.5840 N.pl3    23 ARG24     -0.8627
    359 HH11         45.4670      29.2735       8.6215 H        23 ARG24      0.4478
    360 HH12         45.6642      28.7134      10.2453 H        23 ARG24      0.4478
    361 NH2          43.5613      29.6512      11.0792 N.pl3    23 ARG24     -0.8627
    362 HH21         42.5895      29.8386      11.2696 H        23 ARG24      0.4478
    363 HH22         44.0723      29.0856      11.7289 H        23 ARG24      0.4478
    364 C            47.2537      32.8845       6.1966 C.2      23 ARG24      0.7341
    365 O            47.0564      33.8238       6.9587 O.2      23 ARG24     -0.5894
    366 N            48.4554      32.3479       6.0023 N.am     24 GLU25     -0.5163
    367 H            48.5358      31.5249       5.4117 H        24 GLU25      0.2936
    368 CA           49.6631      32.8859       6.6260 C.3      24 GLU25      0.0397
    369 HA           49.5087      32.9994       7.7005 H        24 GLU25      0.1105
    370 CB           50.8511      31.9570       6.4018 C.3      24 GLU25      0.0560
    371 HB2          50.8605      31.5903       5.3747 H        24 GLU25     -0.0173
    372 HB3          51.7691      32.5194       6.5787 H        24 GLU25     -0.0173
    373 CG           50.8120      30.7923       7.3876 C.3      24 GLU25      0.0136
    374 HG2          50.6098      31.1711       8.3936 H        24 GLU25     -0.0425
    375 HG3          50.0104      30.1020       7.1133 H        24 GLU25     -0.0425
    376 CD           52.1615      30.0821       7.3622 C.2      24 GLU25      0.8054
    377 OE1          52.5067      29.5610       6.2793 O.co2    24 GLU25     -0.8188
    378 OE2          52.8432      30.1110       8.4088 O.co2    24 GLU25     -0.8188
    379 C            50.0032      34.2679       6.1000 C.2      24 GLU25      0.5366
    380 O            50.2121      35.1618       6.8995 O.2      24 GLU25     -0.5819
    381 N            49.9994      34.4923       4.7845 N.am     25 GLN26     -0.4157
    382 H            49.8276      33.7181       4.1510 H        25 GLN26      0.2719
    383 CA           50.2942      35.8262       4.2468 C.3      25 GLN26     -0.0031
    384 HA           51.2694      36.1489       4.6127 H        25 GLN26      0.0850
    385 CB           50.3203      35.7792       2.7213 C.3      25 GLN26     -0.0036
    386 HB2          49.4653      35.2184       2.3399 H        25 GLN26      0.0171
    387 HB3          50.2532      36.8026       2.3463 H        25 GLN26      0.0171
    388 CG           51.6239      35.1745       2.2027 C.3      25 GLN26     -0.0645
    389 HG2          52.4699      35.6132       2.7327 H        25 GLN26      0.0352
    390 HG3          51.6290      34.0968       2.3677 H        25 GLN26      0.0352
    391 CD           51.7601      35.4589       0.7164 C.2      25 GLN26      0.6951
    392 OE1          50.9141      35.1177      -0.0907 O.2      25 GLN26     -0.6086
    393 NE2          52.8127      36.1186       0.2897 N.am     25 GLN26     -0.9407
    394 HE21         52.8547      36.2720      -0.7020 H        25 GLN26      0.4251
    395 HE22         53.5275      36.4191       0.9272 H        25 GLN26      0.4251
    396 C            49.2858      36.8891       4.6895 C.2      25 GLN26      0.5973
    397 O            49.6728      38.0084       5.0239 O.2      25 GLN26     -0.5679
    398 N            47.9988      36.5432       4.6890 N.am     26 LEU27     -0.4157
    399 H            47.7495      35.6173       4.3600 H        26 LEU27      0.2719
    400 CA           46.9359      37.4396       5.1333 C.3      26 LEU27     -0.0518
    401 HA           47.0141      38.3895       4.6043 H        26 LEU27      0.0922
    402 CB           45.5755      36.7897       4.8505 C.3      26 LEU27     -0.1102
    403 HB2          45.5771      35.7790       5.2613 H        26 LEU27      0.0457
    404 HB3          44.7939      37.3565       5.3592 H        26 LEU27      0.0457
    405 CG           45.2524      36.7345       3.3498 C.3      26 LEU27      0.3531
    406 HG           46.1044      36.3592       2.7863 H        26 LEU27     -0.0361
    407 CD1          44.0709      35.7943       3.1236 C.3      26 LEU27     -0.4121
    408 HD11         43.2088      36.1456       3.6937 H        26 LEU27      0.1000
    409 HD12         43.8020      35.7877       2.0690 H        26 LEU27      0.1000
    410 HD13         44.3312      34.7861       3.4423 H        26 LEU27      0.1000
    411 CD2          44.8940      38.1206       2.8149 C.3      26 LEU27     -0.4121
    412 HD21         45.7512      38.7887       2.8765 H        26 LEU27      0.1000
    413 HD22         44.5937      38.0514       1.7687 H        26 LEU27      0.1000
    414 HD23         44.0691      38.5420       3.3902 H        26 LEU27      0.1000
    415 C            47.0732      37.7581       6.6163 C.2      26 LEU27      0.5973
    416 O            46.9487      38.9136       7.0075 O.2      26 LEU27     -0.5679
    417 N            47.3688      36.7401       7.4308 N.am     27 LYS28     -0.3479
    418 H            47.4691      35.8109       7.0404 H        27 LYS28      0.2747
    419 CA           47.6011      36.9272       8.8591 C.3      27 LYS28     -0.2400
    420 HA           46.8032      37.5559       9.2603 H        27 LYS28      0.1426
    421 CB           47.5977      35.5760       9.5697 C.3      27 LYS28     -0.0094
    422 HB2          46.8020      34.9539       9.1610 H        27 LYS28      0.0362
    423 HB3          48.5585      35.0758       9.4261 H        27 LYS28      0.0362
    424 CG           47.3065      35.7721      11.0576 C.3      27 LYS28      0.0187
    425 HG2          47.9900      36.4983      11.4991 H        27 LYS28      0.0103
    426 HG3          46.2836      36.1393      11.1628 H        27 LYS28      0.0103
    427 CD           47.4635      34.4439      11.7936 C.3      27 LYS28     -0.0479
    428 HD2          47.0919      33.6226      11.1790 H        27 LYS28      0.0621
    429 HD3          48.5266      34.2917      11.9983 H        27 LYS28      0.0621
    430 CE           46.6613      34.5035      13.0924 C.3      27 LYS28     -0.0143
    431 HE2          46.8459      35.4797      13.5568 H        27 LYS28      0.1135
    432 HE3          45.5947      34.4355      12.8601 H        27 LYS28      0.1135
    433 NZ           47.0876      33.4282      14.0170 N.4      27 LYS28     -0.3854
    434 HZ1          48.0627      33.5803      14.2653 H        27 LYS28      0.3400
    435 HZ2          46.5507      33.4496      14.8745 H        27 LYS28      0.3400
    436 HZ3          47.0123      32.5237      13.5745 H        27 LYS28      0.3400
    437 C            48.9033      37.6670       9.1297 C.2      27 LYS28      0.7341
    438 O            48.9250      38.4595      10.0468 O.2      27 LYS28     -0.5894
    439 N            49.9404      37.4489       8.3277 N.am     28 HIE29     -0.4157
    440 H            49.8713      36.7051       7.6500 H        28 HIE29      0.2719
    441 CA           51.2309      38.1183       8.4671 C.3      28 HIE29     -0.0581
    442 HA           51.6107      37.9749       9.4836 H        28 HIE29      0.1360
    443 CB           52.2613      37.5758       7.4633 C.3      28 HIE29     -0.0074
    444 HB2          51.8040      37.4267       6.4877 H        28 HIE29      0.0367
    445 HB3          53.0679      38.3029       7.3553 H        28 HIE29      0.0367
    446 CG           52.8864      36.3004       7.9473 C.2      28 HIE29      0.1868
    447 ND1          53.3857      36.1447       9.2304 N.2      28 HIE29     -0.5432
    448 CE1          53.8345      34.8889       9.3133 C.2      28 HIE29      0.1635
    449 HE1          54.2494      34.4487      10.2121 H        28 HIE29      0.1435
    450 NE2          53.6698      34.2538       8.1394 N.pl3    28 HIE29     -0.2795
    451 HE2          53.8539      33.2689       7.9801 H        28 HIE29      0.3339
    452 CD2          53.0974      35.1435       7.2534 C.2      28 HIE29     -0.2207
    453 HD2          52.8163      34.9571       6.2318 H        28 HIE29      0.1862
    454 C            51.0915      39.6069       8.2783 C.2      28 HIE29      0.5973
    455 O            51.5728      40.3598       9.1062 O.2      28 HIE29     -0.5679
    456 N            50.4115      40.0419       7.2172 N.am     29 LYS30     -0.3479
    457 H            50.0210      39.3614       6.5763 H        29 LYS30      0.2747
    458 CA           50.1683      41.4684       6.9984 C.3      29 LYS30     -0.2400
    459 HA           51.1166      42.0110       7.0054 H        29 LYS30      0.1426
    460 CB           49.4573      41.6743       5.6668 C.3      29 LYS30     -0.0094
    461 HB2          48.6906      40.9075       5.5333 H        29 LYS30      0.0362
    462 HB3          48.9715      42.6533       5.6702 H        29 LYS30      0.0362
    463 CG           50.4678      41.6383       4.5189 C.3      29 LYS30      0.0187
    464 HG2          51.1246      42.5055       4.6107 H        29 LYS30      0.0103
    465 HG3          51.0678      40.7278       4.5579 H        29 LYS30      0.0103
    466 CD           49.7028      41.6870       3.1964 C.3      29 LYS30     -0.0479
    467 HD2          49.4390      40.6737       2.8876 H        29 LYS30      0.0621
    468 HD3          48.7822      42.2586       3.3424 H        29 LYS30      0.0621
    469 CE           50.5357      42.3871       2.1258 C.3      29 LYS30     -0.0143
    470 HE2          50.9372      43.3108       2.5577 H        29 LYS30      0.1135
    471 HE3          51.3779      41.7486       1.8457 H        29 LYS30      0.1135
    472 NZ           49.6840      42.7111       0.9580 N.4      29 LYS30     -0.3854
    473 HZ1          48.9030      43.2842       1.2644 H        29 LYS30      0.3400
    474 HZ2          50.2080      43.2317       0.2683 H        29 LYS30      0.3400
    475 HZ3          49.3156      41.8667       0.5428 H        29 LYS30      0.3400
    476 C            49.3533      42.0887       8.1233 C.2      29 LYS30      0.7341
    477 O            49.6600      43.2078       8.4834 O.2      29 LYS30     -0.5894
    478 N            48.3748      41.3534       8.6551 N.am     30 LEU31     -0.4157
    479 H            48.1803      40.4478       8.2610 H        30 LEU31      0.2719
    480 CA           47.5483      41.8205       9.7706 C.3      30 LEU31     -0.0518
    481 HA           47.2513      42.8548       9.5753 H        30 LEU31      0.0922
    482 CB           46.2991      40.9233       9.8402 C.3      30 LEU31     -0.1102
    483 HB2          46.0940      40.5283       8.8458 H        30 LEU31      0.0457
    484 HB3          46.4818      40.0822      10.5100 H        30 LEU31      0.0457
    485 CG           45.0408      41.6895      10.2769 C.3      30 LEU31      0.3531
    486 HG           44.8509      42.5023       9.5757 H        30 LEU31     -0.0361
    487 CD1          43.8455      40.7350      10.2248 C.3      30 LEU31     -0.4121
    488 HD11         43.9862      39.9235      10.9367 H        30 LEU31      0.1000
    489 HD12         42.9355      41.2835      10.4682 H        30 LEU31      0.1000
    490 HD13         43.7457      40.3358       9.2164 H        30 LEU31      0.1000
    491 CD2          45.1214      42.2617      11.6897 C.3      30 LEU31     -0.4121
    492 HD21         45.7423      43.1599      11.6693 H        30 LEU31      0.1000
    493 HD22         44.1366      42.5709      12.0349 H        30 LEU31      0.1000
    494 HD23         45.5516      41.5364      12.3788 H        30 LEU31      0.1000
    495 C            48.3120      41.8081      11.1078 C.2      30 LEU31      0.5973
    496 O            48.0697      42.5918      12.0107 O.2      30 LEU31     -0.5679
    497 N            49.2008      40.8405      11.3001 N.am     31 GLU32     -0.5163
    498 H            49.3296      40.1401      10.5850 H        31 GLU32      0.2936
    499 CA           49.9857      40.7503      12.5254 C.3      31 GLU32      0.0397
    500 HA           49.3473      40.9820      13.3794 H        31 GLU32      0.1105
    501 CB           50.5319      39.3293      12.6901 C.3      31 GLU32      0.0560
    502 HB2          49.7537      38.5996      12.4643 H        31 GLU32     -0.0173
    503 HB3          51.3657      39.1844      12.0008 H        31 GLU32     -0.0173
    504 CG           50.9769      39.1000      14.1386 C.3      31 GLU32      0.0136
    505 HG2          51.3697      40.0263      14.5600 H        31 GLU32     -0.0425
    506 HG3          50.1051      38.8123      14.7327 H        31 GLU32     -0.0425
    507 CD           52.0581      38.0259      14.2559 C.2      31 GLU32      0.8054
    508 OE1          52.0172      37.0553      13.4663 O.co2    31 GLU32     -0.8188
    509 OE2          52.8771      38.1328      15.1944 O.co2    31 GLU32     -0.8188
    510 C            51.1158      41.7768      12.5182 C.2      31 GLU32      0.5366
    511 O            51.3453      42.4672      13.5069 O.2      31 GLU32     -0.5819
    512 N            51.8154      41.8874      11.3901 N.am     32 GLN33     -0.4157
    513 H            51.5538      41.3107      10.6027 H        32 GLN33      0.2719
    514 CA           52.8825      42.8560      11.2154 C.3      32 GLN33     -0.0031
    515 HA           53.5928      42.7237      12.0314 H        32 GLN33      0.0850
    516 CB           53.5934      42.5893       9.8808 C.3      32 GLN33     -0.0036
    517 HB2          53.8959      41.5410       9.8572 H        32 GLN33      0.0171
    518 HB3          52.9148      42.7809       9.0475 H        32 GLN33      0.0171
    519 CG           54.8467      43.4579       9.7348 C.3      32 GLN33     -0.0645
    520 HG2          54.5615      44.4793       9.4831 H        32 GLN33      0.0352
    521 HG3          55.3832      43.4765      10.6843 H        32 GLN33      0.0352
    522 CD           55.7692      42.9226       8.6514 C.2      32 GLN33      0.6951
    523 OE1          55.4252      42.8033       7.4857 O.2      32 GLN33     -0.6086
    524 NE2          56.9943      42.5778       8.9863 N.am     32 GLN33     -0.9407
    525 HE21         57.5586      42.1863       8.2589 H        32 GLN33      0.4251
    526 HE22         57.2740      42.6285       9.9489 H        32 GLN33      0.4251
    527 C            52.3605      44.2957      11.2950 C.2      32 GLN33      0.5973
    528 O            53.1008      45.1642      11.7642 O.2      32 GLN33     -0.5679
    529 N            51.1246      44.5380      10.8319 N.am     33 LEU34     -0.3821
    530 H            50.5558      43.7627      10.5146 H        33 LEU34      0.2681
    531 CA           50.4764      45.8516      10.7221 C.3      33 LEU34     -0.2847
    532 HA           50.8728      46.5285      11.4772 H        33 LEU34      0.1346
    533 CB           50.7070      46.4152       9.3122 C.3      33 LEU34     -0.2469
    534 HB2          50.5602      45.6029       8.6009 H        33 LEU34      0.0974
    535 HB3          49.9367      47.1577       9.0924 H        33 LEU34      0.0974
    536 CG           52.0749      47.0532       9.1127 C.3      33 LEU34      0.3706
    537 HG           52.8510      46.4926       9.6254 H        33 LEU34     -0.0374
    538 CD1          52.4128      47.0430       7.6254 C.3      33 LEU34     -0.4163
    539 HD11         51.6351      47.5699       7.0720 H        33 LEU34      0.1038
    540 HD12         53.3739      47.5279       7.4664 H        33 LEU34      0.1038
    541 HD13         52.4674      46.0101       7.2828 H        33 LEU34      0.1038
    542 CD2          52.0647      48.4939       9.6223 C.3      33 LEU34     -0.4163
    543 HD21         51.8259      48.4879      10.6861 H        33 LEU34      0.1038
    544 HD22         53.0432      48.9447       9.4769 H        33 LEU34      0.1038
    545 HD23         51.3038      49.0689       9.0949 H        33 LEU34      0.1038
    546 C            48.9628      45.8297      10.9415 C.2      33 LEU34      0.8326
    547 O            48.2820      44.8917      10.5028 O.2      33 LEU34     -0.8199
    548 OXT          48.4873      46.8650      11.4474 O.3      33 LEU34     -0.8199
    549 N            48.9144      45.9432      13.7304 N.am     34 NHE       -0.4630
    550 HN1          49.3166      45.1013      13.3362 H        34 NHE        0.2315
    551 HN2          48.3709      46.5074      13.0842 H        34 NHE        0.2315
    552 H1           40.5397      -2.0754       0.1869 H        35 ACE2       0.1123
    553 CH3          40.0231      -1.1175       0.1244 C.3      35 ACE2      -0.3662
    554 H2           39.2312      -1.0870       0.8702 H        35 ACE2       0.1123
    555 H3           39.6050      -0.9973      -0.8727 H        35 ACE2       0.1123
    556 C            41.0159      -0.0108       0.3915 C.2      35 ACE2       0.5972
    557 O            42.1843      -0.2799       0.6251 O.2      35 ACE2      -0.5679
    558 N            40.5536       1.2383       0.3504 N.am     36 CYX3      -0.4157
    559 H            39.5990       1.3907       0.0730 H        36 CYX3       0.2719
    560 CA           41.4131       2.3871       0.6530 C.3      36 CYX3       0.0429
    561 HA           42.4325       2.1796       0.3189 H        36 CYX3       0.0766
    562 CB           40.9119       3.6179      -0.1024 C.3      36 CYX3      -0.0790
    563 HB2          39.8388       3.7066       0.0370 H        36 CYX3       0.0910
    564 HB3          41.3968       4.5036       0.3125 H        36 CYX3       0.0910
    565 SG           41.2845       3.5718      -1.8665 S.3      36 CYX3      -0.1081
    566 C            41.4894       2.6907       2.1531 C.2      36 CYX3       0.5973
    567 O            42.5569       2.9904       2.6755 O.2      36 CYX3      -0.5679
    568 N            40.3446       2.6723       2.8434 N.am     37 GLY4      -0.4157
    569 H            39.5079       2.3668       2.3716 H        37 GLY4       0.2719
    570 CA           40.2451       2.9984       4.2666 C.3      37 GLY4      -0.0252
    571 HA2          39.8007       2.1525       4.7924 H        37 GLY4       0.0698
    572 HA3          41.2312       3.1737       4.6991 H        37 GLY4       0.0698
    573 C            39.3668       4.2212       4.5031 C.2      37 GLY4       0.5973
    574 O            38.1481       4.1109       4.6039 O.2      37 GLY4      -0.5679
    575 N            39.9680       5.4077       4.5800 N.am     38 GLY5      -0.4157
    576 H            40.9698       5.4374       4.4471 H        38 GLY5       0.2719
    577 CA           39.2574       6.6570       4.8553 C.3      38 GLY5      -0.0252
    578 HA2          38.3035       6.4501       5.3407 H        38 GLY5       0.0698
    579 HA3          39.8582       7.2586       5.5376 H        38 GLY5       0.0698
    580 C            38.9963       7.4825       3.6029 C.2      38 GLY5       0.5973
    581 O            39.5563       8.5593       3.4941 O.2      38 GLY5      -0.5679
    582 N            38.1534       7.0110       2.6820 N.am     39 MET6      -0.4157
    583 H            37.7646       6.0863       2.8163 H        39 MET6       0.2719
    584 CA           37.8805       7.7349       1.4253 C.3      39 MET6      -0.0237
    585 HA           38.8243       8.0814       0.9951 H        39 MET6       0.0880
    586 CB           37.1930       6.8126       0.4149 C.3      39 MET6       0.0342
    587 HB2          36.2162       6.5274       0.8070 H        39 MET6       0.0241
    588 HB3          37.0423       7.3498      -0.5230 H        39 MET6       0.0241
    589 CG           37.9690       5.5275       0.1367 C.3      39 MET6       0.0018
    590 HG2          38.6383       5.6804      -0.7077 H        39 MET6       0.0440
    591 HG3          38.5734       5.2514       0.9987 H        39 MET6       0.0440
    592 SD           36.8735       4.1376      -0.2182 S.3      39 MET6      -0.2737
    593 CE           36.0167       4.7867      -1.6814 C.3      39 MET6      -0.0536
    594 HE1          36.7269       4.9404      -2.4897 H        39 MET6       0.0684
    595 HE2          35.2760       4.0571      -2.0118 H        39 MET6       0.0684
    596 HE3          35.5082       5.7215      -1.4491 H        39 MET6       0.0684
    597 C            37.0066       8.9683       1.6662 C.2      39 MET6       0.5973
    598 O            37.4599      10.1037       1.5776 O.2      39 MET6      -0.5679
    599 N            35.7432       8.7357       2.0536 N.am     40 ARG7      -0.3479
    600 H            35.4138       7.7821       2.0657 H        40 ARG7       0.2747
    601 CA           34.8208       9.8210       2.3951 C.3      40 ARG7      -0.2637
    602 HA           34.8368      10.5747       1.6040 H        40 ARG7       0.1560
    603 CB           33.3875       9.3180       2.5757 C.3      40 ARG7      -0.0007
    604 HB2          33.3714       8.4106       3.1818 H        40 ARG7       0.0327
    605 HB3          32.8191      10.0902       3.0987 H        40 ARG7       0.0327
    606 CG           32.7303       9.0637       1.2146 C.3      40 ARG7       0.0390
    607 HG2          32.8946       9.9143       0.5503 H        40 ARG7       0.0285
    608 HG3          33.1774       8.1780       0.7612 H        40 ARG7       0.0285
    609 CD           31.2249       8.8404       1.3711 C.3      40 ARG7       0.0486
    610 HD2          30.8338       8.4721       0.4195 H        40 ARG7       0.0687
    611 HD3          31.0586       8.0779       2.1347 H        40 ARG7       0.0687
    612 NE           30.5153      10.0862       1.7237 N.pl3    40 ARG7      -0.5295
    613 HE           31.0180      10.9547       1.6133 H        40 ARG7       0.3456
    614 CZ           29.2613      10.1733       2.1314 C.cat    40 ARG7       0.8076
    615 NH1          28.5180       9.1098       2.2822 N.pl3    40 ARG7      -0.8627
    616 HH11         28.9011       8.2073       2.0729 H        40 ARG7       0.4478
    617 HH12         27.5694       9.2027       2.5963 H        40 ARG7       0.4478
    618 NH2          28.7180      11.3263       2.4043 N.pl3    40 ARG7      -0.8627
    619 HH21         29.2726      12.1705       2.3772 H        40 ARG7       0.4478
    620 HH22         27.7719      11.3921       2.7347 H        40 ARG7       0.4478
    621 C            35.2619      10.5576       3.6410 C.2      40 ARG7       0.7341
    622 O            35.0723      11.7510       3.7040 O.2      40 ARG7      -0.5894
    623 N            35.8775       9.8665       4.6035 N.am     41 ARG8      -0.3479
    624 H            36.0122       8.8832       4.4538 H        41 ARG8       0.2747
    625 CA           36.3793      10.5002       5.8262 C.3      41 ARG8      -0.2637
    626 HA           35.5602      11.0332       6.3202 H        41 ARG8       0.1560
    627 CB           36.9808       9.4635       6.7739 C.3      41 ARG8      -0.0007
    628 HB2          37.5121       8.6928       6.2139 H        41 ARG8       0.0327
    629 HB3          37.6956       9.9712       7.4261 H        41 ARG8       0.0327
    630 CG           35.8964       8.8407       7.6524 C.3      41 ARG8       0.0390
    631 HG2          35.3546       9.6421       8.1589 H        41 ARG8       0.0285
    632 HG3          35.1980       8.2576       7.0505 H        41 ARG8       0.0285
    633 CD           36.5660       7.9495       8.6973 C.3      41 ARG8       0.0486
    634 HD2          36.8109       6.9853       8.2458 H        41 ARG8       0.0687
    635 HD3          37.4918       8.4297       9.0219 H        41 ARG8       0.0687
    636 NE           35.7027       7.7561       9.8726 N.pl3    41 ARG8      -0.5295
    637 HE           34.7252       7.9826       9.7782 H        41 ARG8       0.3456
    638 CZ           36.1175       7.3602      11.0614 C.cat    41 ARG8       0.8076
    639 NH1          37.3652       7.0476      11.2832 N.pl3    41 ARG8      -0.8627
    640 HH11         38.0178       7.0660      10.5231 H        41 ARG8       0.4478
    641 HH12         37.6606       6.7694      12.2017 H        41 ARG8       0.4478
    642 NH2          35.2798       7.2712      12.0526 N.pl3    41 ARG8      -0.8627
    643 HH21         34.3169       7.5314      11.9286 H        41 ARG8       0.4478
    644 HH22         35.5860       6.9474      12.9532 H        41 ARG8       0.4478
    645 C            37.4049      11.5838       5.5286 C.2      41 ARG8       0.7341
    646 O            37.2025      12.7091       5.9553 O.2      41 ARG8      -0.5894
    647 N            38.4753      11.2379       4.8015 N.am     42 LYS9      -0.3479
    648 H            38.5436      10.3107       4.4090 H        42 LYS9       0.2747
    649 CA           39.5062      12.2096       4.4294 C.3      42 LYS9      -0.2400
    650 HA           39.8714      12.7117       5.3247 H        42 LYS9       0.1426
    651 CB           40.6899      11.5414       3.7280 C.3      42 LYS9      -0.0094
    652 HB2          40.3368      10.8626       2.9514 H        42 LYS9       0.0362
    653 HB3          41.2936      12.3095       3.2398 H        42 LYS9       0.0362
    654 CG           41.5773      10.8212       4.7494 C.3      42 LYS9       0.0187
    655 HG2          42.0347      11.5561       5.4137 H        42 LYS9       0.0103
    656 HG3          40.9758      10.1305       5.3419 H        42 LYS9       0.0103
    657 CD           42.6631      10.0332       4.0202 C.3      42 LYS9      -0.0479
    658 HD2          42.1875       9.3038       3.3612 H        42 LYS9       0.0621
    659 HD3          43.2523      10.7175       3.4095 H        42 LYS9       0.0621
    660 CE           43.5911       9.2969       4.9805 C.3      42 LYS9      -0.0143
    661 HE2          43.0161       8.9161       5.8274 H        42 LYS9       0.1135
    662 HE3          44.0206       8.4466       4.4404 H        42 LYS9       0.1135
    663 NZ           44.6823      10.1959       5.4212 N.4      42 LYS9      -0.3854
    664 HZ1          44.3103      11.0153       5.8858 H        42 LYS9       0.3400
    665 HZ2          45.3321       9.7134       6.0261 H        42 LYS9       0.3400
    666 HZ3          45.1819      10.5179       4.5960 H        42 LYS9       0.3400
    667 C            38.9238      13.2987       3.5458 C.2      42 LYS9       0.7341
    668 O            39.1759      14.4649       3.8147 O.2      42 LYS9      -0.5894
    669 N            38.1065      12.9316       2.5567 N.am     43 ASN10     -0.4157
    670 H            38.0002      11.9507       2.3313 H        43 ASN10      0.2719
    671 CA           37.4595      13.9259       1.6976 C.3      43 ASN10      0.0143
    672 HA           38.2269      14.5356       1.2170 H        43 ASN10      0.1048
    673 CB           36.6306      13.2185       0.6169 C.3      43 ASN10     -0.2041
    674 HB2          36.0515      12.4113       1.0550 H        43 ASN10      0.0797
    675 HB3          35.9408      13.9361       0.1711 H        43 ASN10      0.0797
    676 CG           37.5016      12.6958      -0.5037 C.2      43 ASN10      0.7130
    677 OD1          38.6212      13.1162      -0.7090 O.2      43 ASN10     -0.5931
    678 ND2          37.0243      11.7615      -1.2870 N.am     43 ASN10     -0.9191
    679 HD21         37.5985      11.5944      -2.0973 H        43 ASN10      0.4196
    680 HD22         36.0432      11.5783      -1.2874 H        43 ASN10      0.4196
    681 C            36.5871      14.9093       2.4764 C.2      43 ASN10      0.5973
    682 O            36.6121      16.0992       2.1957 O.2      43 ASN10     -0.5679
    683 N            35.8434      14.4208       3.4644 N.am     44 ASP11     -0.5163
    684 H            35.8123      13.4239       3.6204 H        44 ASP11      0.2936
    685 CA           34.9918      15.2624       4.3011 C.3      44 ASP11      0.0381
    686 HA           34.3241      15.8414       3.6586 H        44 ASP11      0.0880
    687 CB           34.1419      14.3696       5.2071 C.3      44 ASP11     -0.0303
    688 HB2          33.7971      13.5133       4.6341 H        44 ASP11     -0.0122
    689 HB3          34.7247      14.0056       6.0549 H        44 ASP11     -0.0122
    690 CG           32.8935      15.0869       5.6914 C.2      44 ASP11      0.7994
    691 OD1          33.0343      16.1223       6.3633 O.co2    44 ASP11     -0.8014
    692 OD2          31.8050      14.5322       5.4126 O.co2    44 ASP11     -0.8014
    693 C            35.8247      16.2527       5.1118 C.2      44 ASP11      0.5366
    694 O            35.5940      17.4538       5.0488 O.2      44 ASP11     -0.5819
    695 N            36.8787      15.7691       5.7776 N.am     45 THR12     -0.4157
    696 H            37.0517      14.7711       5.7764 H        45 THR12      0.2719
    697 CA           37.8082      16.6486       6.4960 C.3      45 THR12     -0.0389
    698 HA           37.2426      17.2402       7.2167 H        45 THR12      0.1007
    699 CB           38.8873      15.8582       7.2423 C.3      45 THR12      0.3654
    700 HB           39.7417      16.5093       7.4330 H        45 THR12      0.0043
    701 CG2          38.3699      15.3520       8.5842 C.3      45 THR12     -0.2438
    702 HG21         37.5123      14.6983       8.4260 H        45 THR12      0.0642
    703 HG22         39.1623      14.8056       9.0934 H        45 THR12      0.0642
    704 HG23         38.0704      16.2008       9.1992 H        45 THR12      0.0642
    705 OG1          39.3202      14.7336       6.5105 O.3      45 THR12     -0.6761
    706 HG1          39.4198      15.0143       5.5864 H        45 THR12      0.4102
    707 C            38.4902      17.6485       5.5759 C.2      45 THR12      0.5973
    708 O            38.6594      18.7895       5.9752 O.2      45 THR12     -0.5679
    709 N            38.8429      17.2425       4.3554 N.am     46 HIE13     -0.4157
    710 H            38.6492      16.2945       4.0675 H        46 HIE13      0.2719
    711 CA           39.4393      18.1394       3.3758 C.3      46 HIE13     -0.0581
    712 HA           40.3261      18.6259       3.7966 H        46 HIE13      0.1360
    713 CB           39.8461      17.3603       2.1313 C.3      46 HIE13     -0.0074
    714 HB2          39.0468      16.6970       1.8166 H        46 HIE13      0.0367
    715 HB3          40.0173      18.1042       1.3639 H        46 HIE13      0.0367
    716 CG           41.1207      16.5915       2.3178 C.2      46 HIE13      0.1868
    717 ND1          42.3079      17.1854       2.7055 N.2      46 HIE13     -0.5432
    718 CE1          43.2240      16.2224       2.7502 C.2      46 HIE13      0.1635
    719 HE1          44.2558      16.3958       3.0194 H        46 HIE13      0.1435
    720 NE2          42.6868      15.0482       2.3727 N.pl3    46 HIE13     -0.2795
    721 HE2          43.2019      14.2019       2.1886 H        46 HIE13      0.3339
    722 CD2          41.3581      15.2693       2.0762 C.2      46 HIE13     -0.2207
    723 HD2          40.6441      14.5660       1.6769 H        46 HIE13      0.1862
    724 C            38.4864      19.2527       2.9798 C.2      46 HIE13      0.5973
    725 O            38.8704      20.4106       2.9996 O.2      46 HIE13     -0.5679
    726 N            37.2386      18.9266       2.6396 N.am     47 GLN14     -0.4157
    727 H            36.9571      17.9532       2.6540 H        47 GLN14      0.2719
    728 CA           36.2473      19.9505       2.3176 C.3      47 GLN14     -0.0031
    729 HA           36.6164      20.5690       1.4990 H        47 GLN14      0.0850
    730 CB           34.9201      19.3064       1.9144 C.3      47 GLN14     -0.0036
    731 HB2          34.7038      18.4413       2.5443 H        47 GLN14      0.0171
    732 HB3          34.1224      20.0386       2.0552 H        47 GLN14      0.0171
    733 CG           34.9258      18.9059       0.4396 C.3      47 GLN14     -0.0645
    734 HG2          35.2924      19.7366      -0.1653 H        47 GLN14      0.0352
    735 HG3          35.5850      18.0499       0.2934 H        47 GLN14      0.0352
    736 CD           33.5174      18.5381      -0.0059 C.2      47 GLN14      0.6951
    737 OE1          32.9273      17.5643       0.4343 O.2      47 GLN14     -0.6086
    738 NE2          32.9101      19.3013      -0.8898 N.am     47 GLN14     -0.9407
    739 HE21         31.9622      19.0616      -1.0957 H        47 GLN14      0.4251
    740 HE22         33.3453      20.1555      -1.1920 H        47 GLN14      0.4251
    741 C            36.0089      20.8818       3.4968 C.2      47 GLN14      0.5973
    742 O            35.9078      22.0874       3.3035 O.2      47 GLN14     -0.5679
    743 N            35.9310      20.3324       4.7068 N.am     48 GLN15     -0.4157
    744 H            35.9816      19.3227       4.7932 H        48 GLN15      0.2719
    745 CA           35.7030      21.1263       5.9003 C.3      48 GLN15     -0.0031
    746 HA           34.8053      21.7212       5.7280 H        48 GLN15      0.0850
    747 CB           35.4670      20.1890       7.0861 C.3      48 GLN15     -0.0036
    748 HB2          34.9045      19.3259       6.7252 H        48 GLN15      0.0171
    749 HB3          36.4099      19.8302       7.5015 H        48 GLN15      0.0171
    750 CG           34.6203      20.8618       8.1686 C.3      48 GLN15     -0.0645
    751 HG2          35.2619      21.4396       8.8344 H        48 GLN15      0.0352
    752 HG3          33.8905      21.5327       7.7152 H        48 GLN15      0.0352
    753 CD           33.8552      19.8036       8.9469 C.2      48 GLN15      0.6951
    754 OE1          32.6778      19.5589       8.7471 O.2      48 GLN15     -0.6086
    755 NE2          34.5010      19.1201       9.8661 N.am     48 GLN15     -0.9407
    756 HE21         33.9888      18.3581      10.2629 H        48 GLN15      0.4251
    757 HE22         35.4839      19.2811       9.9887 H        48 GLN15      0.4251
    758 C            36.8537      22.0962       6.1519 C.2      48 GLN15      0.5973
    759 O            36.6055      23.2878       6.2947 O.2      48 GLN15     -0.5679
    760 N            38.0941      21.6016       6.1447 N.am     49 ASP16     -0.5163
    761 H            38.2347      20.6086       5.9854 H        49 ASP16      0.2936
    762 CA           39.2863      22.4373       6.3028 C.3      49 ASP16      0.0381
    763 HA           39.1918      22.9886       7.2404 H        49 ASP16      0.0880
    764 CB           40.5591      21.5753       6.3665 C.3      49 ASP16     -0.0303
    765 HB2          40.3202      20.6047       6.8022 H        49 ASP16     -0.0122
    766 HB3          40.9443      21.4097       5.3613 H        49 ASP16     -0.0122
    767 CG           41.6150      22.2299       7.2671 C.2      49 ASP16      0.7994
    768 OD1          41.3532      22.2688       8.4936 O.co2    49 ASP16     -0.8014
    769 OD2          42.6505      22.7297       6.7725 O.co2    49 ASP16     -0.8014
    770 C            39.3890      23.4589       5.1661 C.2      49 ASP16      0.5366
    771 O            39.6213      24.6352       5.4160 O.2      49 ASP16     -0.5819
    772 N            39.1104      23.0633       3.9201 N.am     50 ILE17     -0.4157
    773 H            38.9294      22.0747       3.7699 H        50 ILE17      0.2719
    774 CA           39.1066      23.9563       2.7528 C.3      50 ILE17     -0.0597
    775 HA           40.0892      24.4163       2.6704 H        50 ILE17      0.0869
    776 CB           38.8319      23.1709       1.4497 C.3      50 ILE17      0.1303
    777 HB           38.0284      22.4597       1.6370 H        50 ILE17      0.0187
    778 CG2          38.3888      24.0699       0.2729 C.3      50 ILE17     -0.3204
    779 HG21         39.1179      24.8623       0.1119 H        50 ILE17      0.0882
    780 HG22         38.2940      23.4858      -0.6402 H        50 ILE17      0.0882
    781 HG23         37.4024      24.4962       0.4498 H        50 ILE17      0.0882
    782 CG1          40.1034      22.4112       1.0353 C.3      50 ILE17     -0.0430
    783 HG12         40.8592      23.1132       0.6821 H        50 ILE17      0.0236
    784 HG13         40.5148      21.8913       1.8984 H        50 ILE17      0.0236
    785 CD1          39.8254      21.3790      -0.0559 C.3      50 ILE17     -0.0660
    786 HD11         39.7255      21.8596      -1.0287 H        50 ILE17      0.0186
    787 HD12         40.6607      20.6812      -0.1014 H        50 ILE17      0.0186
    788 HD13         38.9152      20.8316       0.1845 H        50 ILE17      0.0186
    789 C            38.0995      25.0922       2.9114 C.2      50 ILE17      0.5973
    790 O            38.4885      26.2655       2.9633 O.2      50 ILE17     -0.5679
    791 N            36.8052      24.7607       2.9172 N.am     51 ASP18     -0.5163
    792 H            36.5462      23.7748       2.9083 H        51 ASP18      0.2936
    793 CA           35.7301      25.7447       2.9850 C.3      51 ASP18      0.0381
    794 HA           35.7869      26.3914       2.1106 H        51 ASP18      0.0880
    795 CB           34.3533      25.0576       2.9874 C.3      51 ASP18     -0.0303
    796 HB2          34.4059      24.0731       3.4471 H        51 ASP18     -0.0122
    797 HB3          33.6706      25.6497       3.6008 H        51 ASP18     -0.0122
    798 CG           33.7537      24.9626       1.5804 C.2      51 ASP18      0.7994
    799 OD1          34.2152      24.1372       0.7605 O.co2    51 ASP18     -0.8014
    800 OD2          32.8359      25.7722       1.3110 O.co2    51 ASP18     -0.8014
    801 C            35.8941      26.6377       4.2189 C.2      51 ASP18      0.5366
    802 O            35.6007      27.8356       4.1494 O.2      51 ASP18     -0.5819
    803 N            36.4313      26.0980       5.3179 N.am     52 ASP19     -0.5163
    804 H            36.6315      25.0988       5.3365 H        52 ASP19      0.2936
    805 CA           36.7577      26.8725       6.5149 C.3      52 ASP19      0.0381
    806 HA           35.8784      27.4488       6.7987 H        52 ASP19      0.0880
    807 CB           37.0853      25.9354       7.6824 C.3      52 ASP19     -0.0303
    808 HB2          36.2779      25.2099       7.7793 H        52 ASP19     -0.0122
    809 HB3          38.0225      25.4095       7.4972 H        52 ASP19     -0.0122
    810 CG           37.1753      26.6997       9.0033 C.2      52 ASP19      0.7994
    811 OD1          38.0031      27.6343       9.1150 O.co2    52 ASP19     -0.8014
    812 OD2          36.3573      26.3945       9.8991 O.co2    52 ASP19     -0.8014
    813 C            37.8936      27.8680       6.2607 C.2      52 ASP19      0.5366
    814 O            37.7700      29.0591       6.5738 O.2      52 ASP19     -0.5819
    815 N            38.9615      27.4326       5.5882 N.am     53 LEU20     -0.4157
    816 H            39.0178      26.4370       5.3652 H        53 LEU20      0.2719
    817 CA           40.0802      28.3030       5.2450 C.3      53 LEU20     -0.0518
    818 HA           40.4720      28.7408       6.1618 H        53 LEU20      0.0922
    819 CB           41.1847      27.5177       4.5380 C.3      53 LEU20     -0.1102
    820 HB2          40.7518      26.9648       3.7066 H        53 LEU20      0.0457
    821 HB3          41.8958      28.2308       4.1310 H        53 LEU20      0.0457
    822 CG           41.9398      26.5492       5.4545 C.3      53 LEU20      0.3531
    823 HG           41.2851      26.1123       6.1996 H        53 LEU20     -0.0361
    824 CD1          42.5819      25.4617       4.6087 C.3      53 LEU20     -0.4121
    825 HD11         43.2740      25.8796       3.8820 H        53 LEU20      0.1000
    826 HD12         43.1013      24.7570       5.2598 H        53 LEU20      0.1000
    827 HD13         41.8121      24.8973       4.0875 H        53 LEU20      0.1000
    828 CD2          43.0344      27.2879       6.2148 C.3      53 LEU20     -0.4121
    829 HD21         42.5468      27.9695       6.9039 H        53 LEU20      0.1000
    830 HD22         43.6013      26.5551       6.7916 H        53 LEU20      0.1000
    831 HD23         43.6961      27.8039       5.5213 H        53 LEU20      0.1000
    832 C            39.6357      29.4403       4.3414 C.2      53 LEU20      0.5973
    833 O            39.9990      30.5893       4.5838 O.2      53 LEU20     -0.5679
    834 N            38.8338      29.1594       3.3088 N.am     54 LYS21     -0.3479
    835 H            38.5600      28.1811       3.1818 H        54 LYS21      0.2747
    836 CA           38.2974      30.2163       2.4399 C.3      54 LYS21     -0.2400
    837 HA           39.1264      30.7999       2.0439 H        54 LYS21      0.1426
    838 CB           37.4675      29.6340       1.2924 C.3      54 LYS21     -0.0094
    839 HB2          36.9414      28.7309       1.6117 H        54 LYS21      0.0362
    840 HB3          36.7269      30.3725       0.9783 H        54 LYS21      0.0362
    841 CG           38.3789      29.3337       0.1099 C.3      54 LYS21      0.0187
    842 HG2          39.0361      30.1868      -0.0539 H        54 LYS21      0.0103
    843 HG3          38.9538      28.4487       0.3474 H        54 LYS21      0.0103
    844 CD           37.5839      29.1061      -1.1713 C.3      54 LYS21     -0.0479
    845 HD2          36.9841      28.1981      -1.0696 H        54 LYS21      0.0621
    846 HD3          36.9220      29.9580      -1.3366 H        54 LYS21      0.0621
    847 CE           38.5526      28.9723      -2.3481 C.3      54 LYS21     -0.0143
    848 HE2          39.2605      29.8057      -2.3271 H        54 LYS21      0.1135
    849 HE3          39.1162      28.0399      -2.2253 H        54 LYS21      0.1135
    850 NZ           37.8168      28.9559      -3.6323 N.4      54 LYS21     -0.3854
    851 HZ1          37.3255      29.8232      -3.7872 H        54 LYS21      0.3400
    852 HZ2          38.4514      28.7662      -4.3978 H        54 LYS21      0.3400
    853 HZ3          37.1428      28.1962      -3.6194 H        54 LYS21      0.3400
    854 C            37.4449      31.1960       3.2189 C.2      54 LYS21      0.7341
    855 O            37.5198      32.3895       2.9450 O.2      54 LYS21     -0.5894
    856 N            36.6728      30.7203       4.1920 N.am     55 ARG22     -0.3479
    857 H            36.6611      29.7141       4.3581 H        55 ARG22      0.2747
    858 CA           35.8250      31.5802       5.0160 C.3      55 ARG22     -0.2637
    859 HA           35.2627      32.2305       4.3462 H        55 ARG22      0.1560
    860 CB           34.8666      30.6911       5.8085 C.3      55 ARG22     -0.0007
    861 HB2          34.6401      29.8188       5.1997 H        55 ARG22      0.0327
    862 HB3          35.3133      30.3491       6.7443 H        55 ARG22      0.0327
    863 CG           33.5583      31.4350       6.0688 C.3      55 ARG22      0.0390
    864 HG2          33.6655      32.0886       6.9363 H        55 ARG22      0.0285
    865 HG3          33.3127      32.0526       5.2039 H        55 ARG22      0.0285
    866 CD           32.4056      30.4357       6.2413 C.3      55 ARG22      0.0486
    867 HD2          31.5544      30.7698       5.6451 H        55 ARG22      0.0687
    868 HD3          32.6836      29.4512       5.8567 H        55 ARG22      0.0687
    869 NE           32.0016      30.3043       7.6463 N.pl3    55 ARG22     -0.5295
    870 HE           32.3480      29.4944       8.1387 H        55 ARG22      0.3456
    871 CZ           31.2544      31.1665       8.3061 C.cat    55 ARG22      0.8076
    872 NH1          30.8321      32.2728       7.7543 N.pl3    55 ARG22     -0.8627
    873 HH11         31.1200      32.4671       6.8117 H        55 ARG22      0.4478
    874 HH12         30.2803      32.9276       8.2717 H        55 ARG22      0.4478
    875 NH2          30.9228      30.9348       9.5433 N.pl3    55 ARG22     -0.8627
    876 HH21         31.2177      30.0740       9.9780 H        55 ARG22      0.4478
    877 HH22         30.3983      31.6089      10.0664 H        55 ARG22      0.4478
    878 C            36.6473      32.4837       5.9192 C.2      55 ARG22      0.7341
    879 O            36.3767      33.6769       5.9993 O.2      55 ARG22     -0.5894
    880 N            37.6939      31.9437       6.5296 N.am     56 GLN23     -0.4157
    881 H            37.8075      30.9313       6.4801 H        56 GLN23      0.2719
    882 CA           38.6304      32.7258       7.3283 C.3      56 GLN23     -0.0031
    883 HA           38.0678      33.2983       8.0677 H        56 GLN23      0.0850
    884 CB           39.5991      31.7683       8.0342 C.3      56 GLN23     -0.0036
    885 HB2          39.7769      30.8891       7.4124 H        56 GLN23      0.0171
    886 HB3          40.5620      32.2546       8.1933 H        56 GLN23      0.0171
    887 CG           39.0075      31.3295       9.3800 C.3      56 GLN23     -0.0645
    888 HG2          38.0006      30.9338       9.2342 H        56 GLN23      0.0352
    889 HG3          39.6244      30.5295       9.7888 H        56 GLN23      0.0352
    890 CD           38.9711      32.4762      10.3879 C.2      56 GLN23      0.6951
    891 OE1          37.9636      32.8004      10.9851 O.2      56 GLN23     -0.6086
    892 NE2          40.0583      33.1995      10.5753 N.am     56 GLN23     -0.9407
    893 HE21         39.9080      34.0004      11.1649 H        56 GLN23      0.4251
    894 HE22         40.8249      33.1201       9.9417 H        56 GLN23      0.4251
    895 C            39.3904      33.7406       6.4810 C.2      56 GLN23      0.5973
    896 O            39.4551      34.9125       6.8341 O.2      56 GLN23     -0.5679
    897 N            39.9350      33.3067       5.3494 N.am     57 ASN24     -0.4157
    898 H            39.8880      32.3128       5.1452 H        57 ASN24      0.2719
    899 CA           40.6910      34.1555       4.4380 C.3      57 ASN24      0.0143
    900 HA           41.4853      34.6530       4.9912 H        57 ASN24      0.1048
    901 CB           41.3299      33.3006       3.3355 C.3      57 ASN24     -0.2041
    902 HB2          40.5533      32.7563       2.7992 H        57 ASN24      0.0797
    903 HB3          41.8375      33.9613       2.6331 H        57 ASN24      0.0797
    904 CG           42.3301      32.2965       3.8730 C.2      57 ASN24      0.7130
    905 OD1          42.4270      32.0268       5.0545 O.2      57 ASN24     -0.5931
    906 ND2          43.1296      31.7164       3.0122 N.am     57 ASN24     -0.9191
    907 HD21         43.7428      30.9930       3.3680 H        57 ASN24      0.4196
    908 HD22         42.9522      31.8240       2.0357 H        57 ASN24      0.4196
    909 C            39.8047      35.2346       3.8304 C.2      57 ASN24      0.5973
    910 O            40.2896      36.3304       3.5948 O.2      57 ASN24     -0.5679
    911 N            38.5233      34.9419       3.5954 N.am     58 ALA25     -0.4157
    912 H            38.1985      33.9950       3.7476 H        58 ALA25      0.2719
    913 CA           37.5645      35.9065       3.0777 C.3      58 ALA25      0.0337
    914 HA           37.9479      36.3185       2.1427 H        58 ALA25      0.0823
    915 CB           36.2253      35.2168       2.7963 C.3      58 ALA25     -0.1825
    916 HB1          35.8472      34.7240       3.6901 H        58 ALA25      0.0603
    917 HB2          35.4996      35.9621       2.4674 H        58 ALA25      0.0603
    918 HB3          36.3489      34.4826       2.0007 H        58 ALA25      0.0603
    919 C            37.3828      37.0700       4.0470 C.2      58 ALA25      0.5973
    920 O            37.6411      38.2059       3.6683 O.2      58 ALA25     -0.5679
    921 N            36.9970      36.7915       5.2970 N.am     59 LEU26     -0.4157
    922 H            36.8333      35.8267       5.5599 H        59 LEU26      0.2719
    923 CA           36.8416      37.8397       6.3065 C.3      59 LEU26     -0.0518
    924 HA           36.1629      38.6051       5.9248 H        59 LEU26      0.0922
    925 CB           36.2761      37.2592       7.6101 C.3      59 LEU26     -0.1102
    926 HB2          36.7734      36.3209       7.8635 H        59 LEU26      0.0457
    927 HB3          36.5043      37.9739       8.4031 H        59 LEU26      0.0457
    928 CG           34.7502      37.0777       7.5588 C.3      59 LEU26      0.3531
    929 HG           34.3040      37.8408       6.9207 H        59 LEU26     -0.0361
    930 CD1          34.3530      35.6989       7.0373 C.3      59 LEU26     -0.4121
    931 HD11         34.8082      34.9214       7.6519 H        59 LEU26      0.1000
    932 HD12         33.2701      35.5962       7.0628 H        59 LEU26      0.1000
    933 HD13         34.6795      35.5952       6.0046 H        59 LEU26      0.1000
    934 CD2          34.1643      37.2460       8.9588 C.3      59 LEU26     -0.4121
    935 HD21         34.3859      38.2473       9.3307 H        59 LEU26      0.1000
    936 HD22         33.0825      37.1245       8.9253 H        59 LEU26      0.1000
    937 HD23         34.5963      36.5070       9.6347 H        59 LEU26      0.1000
    938 C            38.1655      38.5448       6.5917 C.2      59 LEU26      0.5973
    939 O            38.1755      39.7518       6.8161 O.2      59 LEU26     -0.5679
    940 N            39.2791      37.8069       6.5581 N.am     60 LEU27     -0.4157
    941 H            39.1978      36.8058       6.4237 H        60 LEU27      0.2719
    942 CA           40.6038      38.3929       6.7277 C.3      60 LEU27     -0.0518
    943 HA           40.6133      38.9755       7.6498 H        60 LEU27      0.0922
    944 CB           41.6795      37.3014       6.7914 C.3      60 LEU27     -0.1102
    945 HB2          41.4943      36.5843       5.9968 H        60 LEU27      0.0457
    946 HB3          42.6590      37.7477       6.6137 H        60 LEU27      0.0457
    947 CG           41.6995      36.5895       8.1489 C.3      60 LEU27      0.3531
    948 HG           40.6870      36.3875       8.4946 H        60 LEU27     -0.0361
    949 CD1          42.4535      35.2618       8.0441 C.3      60 LEU27     -0.4121
    950 HD11         43.4824      35.4444       7.7329 H        60 LEU27      0.1000
    951 HD12         42.4474      34.7640       9.0107 H        60 LEU27      0.1000
    952 HD13         41.9763      34.6170       7.3101 H        60 LEU27      0.1000
    953 CD2          42.4055      37.4492       9.1960 C.3      60 LEU27     -0.4121
    954 HD21         41.8550      38.3773       9.3503 H        60 LEU27      0.1000
    955 HD22         42.4488      36.9243      10.1483 H        60 LEU27      0.1000
    956 HD23         43.4175      37.6937       8.8719 H        60 LEU27      0.1000
    957 C            40.9130      39.3660       5.6049 C.2      60 LEU27      0.5973
    958 O            41.1260      40.5340       5.8713 O.2      60 LEU27     -0.5679
    959 N            40.9100      38.9199       4.3525 N.am     61 GLU28     -0.5163
    960 H            40.6293      37.9615       4.1738 H        61 GLU28      0.2936
    961 CA           41.2216      39.7773       3.2127 C.3      61 GLU28      0.0397
    962 HA           42.2187      40.1925       3.3480 H        61 GLU28      0.1105
    963 CB           41.2104      38.9549       1.9205 C.3      61 GLU28      0.0560
    964 HB2          41.9079      38.1276       2.0601 H        61 GLU28     -0.0173
    965 HB3          40.2167      38.5402       1.7429 H        61 GLU28     -0.0173
    966 CG           41.6494      39.7780       0.6973 C.3      61 GLU28      0.0136
    967 HG2          40.7732      40.2302       0.2267 H        61 GLU28     -0.0425
    968 HG3          42.3111      40.5830       1.0267 H        61 GLU28     -0.0425
    969 CD           42.4139      38.9127      -0.3214 C.2      61 GLU28      0.8054
    970 OE1          42.0732      37.7250      -0.5410 O.co2    61 GLU28     -0.8188
    971 OE2          43.4273      39.3839      -0.8789 O.co2    61 GLU28     -0.8188
    972 C            40.2472      40.9425       3.1146 C.2      61 GLU28      0.5366
    973 O            40.6615      42.0605       2.8541 O.2      61 GLU28     -0.5819
    974 N            38.9614      40.7170       3.3713 N.am     62 GLN29     -0.4157
    975 H            38.6560      39.7728       3.5904 H        62 GLN29      0.2719
    976 CA           37.9606      41.7768       3.3450 C.3      62 GLN29     -0.0031
    977 HA           37.9841      42.2347       2.3567 H        62 GLN29      0.0850
    978 CB           36.5888      41.1424       3.5713 C.3      62 GLN29     -0.0036
    979 HB2          36.5228      40.2498       2.9509 H        62 GLN29      0.0171
    980 HB3          36.4685      40.8585       4.6185 H        62 GLN29      0.0171
    981 CG           35.4433      42.0480       3.1245 C.3      62 GLN29     -0.0645
    982 HG2          35.3338      42.8849       3.8144 H        62 GLN29      0.0352
    983 HG3          35.6575      42.4373       2.1291 H        62 GLN29      0.0352
    984 CD           34.1432      41.2575       3.0845 C.2      62 GLN29      0.6951
    985 OE1          33.8274      40.4756       3.9644 O.2      62 GLN29     -0.6086
    986 NE2          33.3354      41.4144       2.0588 N.am     62 GLN29     -0.9407
    987 HE21         32.4943      40.8651       2.0843 H        62 GLN29      0.4251
    988 HE22         33.5376      42.0825       1.3404 H        62 GLN29      0.4251
    989 C            38.2483      42.8771       4.3731 C.2      62 GLN29      0.5973
    990 O            37.9369      44.0422       4.1254 O.2      62 GLN29     -0.5679
    991 N            38.8711      42.5205       5.4975 N.am     63 GLN30     -0.4157
    992 H            39.0787      41.5404       5.6576 H        63 GLN30      0.2719
    993 CA           39.3056      43.4754       6.5074 C.3      63 GLN30     -0.0031
    994 HA           38.6020      44.3089       6.5155 H        63 GLN30      0.0850
    995 CB           39.2552      42.7865       7.8707 C.3      63 GLN30     -0.0036
    996 HB2          38.3200      42.2264       7.9295 H        63 GLN30      0.0171
    997 HB3          40.0843      42.0861       7.9846 H        63 GLN30      0.0171
    998 CG           39.2636      43.8105       9.0085 C.3      63 GLN30     -0.0645
    999 HG2          40.2903      44.0871       9.2508 H        63 GLN30      0.0352
   1000 HG3          38.7266      44.7103       8.7077 H        63 GLN30      0.0352
   1001 CD           38.5888      43.2219      10.2374 C.2      63 GLN30      0.6951
   1002 OE1          39.0036      42.2208      10.7926 O.2      63 GLN30     -0.6086
   1003 NE2          37.5038      43.7977      10.7080 N.am     63 GLN30     -0.9407
   1004 HE21         37.1132      43.3681      11.5244 H        63 GLN30      0.4251
   1005 HE22         37.1363      44.6164      10.2665 H        63 GLN30      0.4251
   1006 C            40.6921      44.0550       6.2139 C.2      63 GLN30      0.5973
   1007 O            40.9054      45.2447       6.4020 O.2      63 GLN30     -0.5679
   1008 N            41.6110      43.2450       5.6932 N.am     64 VAL31     -0.4157
   1009 H            41.3748      42.2642       5.6064 H        64 VAL31      0.2719
   1010 CA           42.9698      43.6598       5.3164 C.3      64 VAL31     -0.0875
   1011 HA           43.4185      44.2327       6.1313 H        64 VAL31      0.0969
   1012 CB           43.8464      42.4245       5.0349 C.3      64 VAL31      0.2985
   1013 HB           43.3910      41.8497       4.2294 H        64 VAL31     -0.0297
   1014 CG1          45.2750      42.7976       4.6170 C.3      64 VAL31     -0.3192
   1015 HG11         45.7049      43.4869       5.3489 H        64 VAL31      0.0791
   1016 HG12         45.8971      41.9056       4.5574 H        64 VAL31      0.0791
   1017 HG13         45.2679      43.2872       3.6446 H        64 VAL31      0.0791
   1018 CG2          43.9914      41.5104       6.2607 C.3      64 VAL31     -0.3192
   1019 HG21         43.0761      41.4391       6.8372 H        64 VAL31      0.0791
   1020 HG22         44.3141      40.5168       5.9526 H        64 VAL31      0.0791
   1021 HG23         44.7397      41.9292       6.9362 H        64 VAL31      0.0791
   1022 C            42.9391      44.5701       4.0925 C.2      64 VAL31      0.5973
   1023 O            43.7774      45.4346       3.9212 O.2      64 VAL31     -0.5679
   1024 N            41.9623      44.4072       3.1998 N.am     65 ARG32     -0.3479
   1025 H            41.3204      43.6334       3.3327 H        65 ARG32      0.2747
   1026 CA           41.8247      45.2731       2.0282 C.3      65 ARG32     -0.2637
   1027 HA           42.8072      45.3780       1.5638 H        65 ARG32      0.1560
   1028 CB           40.8278      44.6587       1.0424 C.3      65 ARG32     -0.0007
   1029 HB2          40.9512      43.5786       1.0006 H        65 ARG32      0.0327
   1030 HB3          39.8085      44.8897       1.3593 H        65 ARG32      0.0327
   1031 CG           41.1066      45.1827      -0.3645 C.3      65 ARG32      0.0390
   1032 HG2          41.3496      46.2446      -0.3396 H        65 ARG32      0.0285
   1033 HG3          41.9514      44.6389      -0.7903 H        65 ARG32      0.0285
   1034 CD           39.8726      45.0035      -1.2347 C.3      65 ARG32      0.0486
   1035 HD2          39.5904      43.9482      -1.2286 H        65 ARG32      0.0687
   1036 HD3          39.0589      45.5979      -0.8122 H        65 ARG32      0.0687
   1037 NE           40.1477      45.4368      -2.6116 N.pl3    65 ARG32     -0.5295
   1038 HE           41.0755      45.7812      -2.7958 H        65 ARG32      0.3456
   1039 CZ           39.2909      45.3809      -3.6086 C.cat    65 ARG32      0.8076
   1040 NH1          38.0681      44.9654      -3.4269 N.pl3    65 ARG32     -0.8627
   1041 HH11         37.7968      44.6981      -2.4962 H        65 ARG32      0.4478
   1042 HH12         37.4168      44.9223      -4.1869 H        65 ARG32      0.4478
   1043 NH2          39.6516      45.7387      -4.8092 N.pl3    65 ARG32     -0.8627
   1044 HH21         40.5771      46.1004      -4.9646 H        65 ARG32      0.4478
   1045 HH22         39.0088      45.6655      -5.5750 H        65 ARG32      0.4478
   1046 C            41.3907      46.6794       2.4270 C.2      65 ARG32      0.7341
   1047 O            41.7405      47.6375       1.7461 O.2      65 ARG32     -0.5894
   1048 N            40.5653      46.7797       3.4679 N.am     66 ALA33     -0.4157
   1049 H            40.3585      45.9498       4.0014 H        66 ALA33      0.2719
   1050 CA           40.1446      48.0657       4.0008 C.3      66 ALA33      0.0337
   1051 HA           39.8705      48.7221       3.1741 H        66 ALA33      0.0823
   1052 CB           38.9076      47.8525       4.8822 C.3      66 ALA33     -0.1825
   1053 HB1          39.1491      47.1825       5.7079 H        66 ALA33      0.0603
   1054 HB2          38.5812      48.8114       5.2865 H        66 ALA33      0.0603
   1055 HB3          38.1020      47.4157       4.2916 H        66 ALA33      0.0603
   1056 C            41.2781      48.7656       4.7693 C.2      66 ALA33      0.5973
   1057 O            41.2863      49.9959       4.7827 O.2      66 ALA33     -0.5679
   1058 N            42.1974      48.0019       5.3846 N.am     67 LEU34     -0.3821
   1059 H            42.1470      46.9981       5.2848 H        67 LEU34      0.2681
   1060 CA           43.3063      48.4901       6.2213 C.3      67 LEU34     -0.2847
   1061 HA           43.2109      49.5668       6.3576 H        67 LEU34      0.1346
   1062 CB           43.2781      47.8080       7.5984 C.3      67 LEU34     -0.2469
   1063 HB2          43.0787      46.7406       7.4957 H        67 LEU34      0.0974
   1064 HB3          44.2874      47.8882       8.0107 H        67 LEU34      0.0974
   1065 CG           42.3207      48.4635       8.5883 C.3      67 LEU34      0.3706
   1066 HG           42.2537      49.5358       8.4018 H        67 LEU34     -0.0374
   1067 CD1          40.9276      47.8467       8.4958 C.3      67 LEU34     -0.4163
   1068 HD11         40.9883      46.7734       8.6733 H        67 LEU34      0.1038
   1069 HD12         40.2726      48.3095       9.2300 H        67 LEU34      0.1038
   1070 HD13         40.5281      48.0201       7.5007 H        67 LEU34      0.1038
   1071 CD2          42.8516      48.2634      10.0048 C.3      67 LEU34     -0.4163
   1072 HD21         43.8280      48.7408      10.0969 H        67 LEU34      0.1038
   1073 HD22         42.1713      48.7110      10.7256 H        67 LEU34      0.1038
   1074 HD23         42.9652      47.1991      10.2118 H        67 LEU34      0.1038
   1075 C            44.7114      48.3147       5.6355 C.2      67 LEU34      0.8326
   1076 O            45.2283      47.1863       5.5802 O.2      67 LEU34     -0.8199
   1077 OXT          45.3231      49.3617       5.3643 O.3      67 LEU34     -0.8199
   1078 N            44.3392      49.4372       3.0874 N.am     68 NHE       -0.4630
   1079 HN1          45.1724      49.2682       3.6460 H        68 NHE        0.2315
   1080 HN2          43.5011      49.5831       3.6336 H        68 NHE        0.2315
@<TRIPOS>BOND
      1       5       6 2
      2       5       7 am
      3       2       5 1
      4      15      16 2
      5      15      17 am
      6      14     565 1
      7      11      14 1
      8       9      11 1
      9       9      15 1
     10       7       9 1
     11      22      23 2
     12      22      24 am
     13      19      22 1
     14      17      19 1
     15      29      30 2
     16      29      31 am
     17      26      29 1
     18      24      26 1
     19      45      46 2
     20      45      47 am
     21      35      37 1
     22      35      41 1
     23      33      35 1
     24      33      45 1
     25      31      33 1
     26      62      63 2
     27      62      64 am
     28      57      58 2
     29      57      59 am
     30      54      57 1
     31      51      54 1
     32      49      51 1
     33      49      62 1
     34      47      49 1
     35      72      73 2
     36      72      74 am
     37      66      68 1
     38      66      72 1
     39      64      66 1
     40      87      88 2
     41      87      89 am
     42      84      85 ar
     43      84      86 ar
     44      81      84 1
     45      78      81 1
     46      76      78 1
     47      76      87 1
     48      74      76 1
     49     102     103 2
     50     102     104 am
     51      99     100 ar
     52      99     101 ar
     53      96      99 1
     54      93      96 1
     55      91      93 1
     56      91     102 1
     57      89      91 1
     58     119     120 2
     59     119     121 am
     60     114     115 2
     61     114     116 am
     62     111     114 1
     63     108     111 1
     64     106     108 1
     65     106     119 1
     66     104     106 1
     67     141     142 2
     68     141     143 am
     69     134     137 1
     70     131     134 1
     71     128     131 1
     72     125     128 1
     73     123     125 1
     74     123     141 1
     75     121     123 1
     76     160     161 2
     77     160     162 am
     78     150     152 1
     79     150     156 1
     80     147     150 1
     81     145     147 1
     82     145     160 1
     83     143     145 1
     84     179     180 2
     85     179     181 am
     86     172     175 1
     87     166     168 1
     88     166     172 1
     89     164     166 1
     90     164     179 1
     91     162     164 1
     92     190     191 2
     93     190     192 am
     94     185     188 1
     95     183     185 1
     96     183     190 1
     97     181     183 1
     98     205     206 2
     99     205     207 am
    100     202     203 ar
    101     202     204 ar
    102     199     202 1
    103     196     199 1
    104     194     196 1
    105     194     205 1
    106     192     194 1
    107     220     221 2
    108     220     222 am
    109     217     218 ar
    110     217     219 ar
    111     214     217 1
    112     211     214 1
    113     209     211 1
    114     209     220 1
    115     207     209 1
    116     232     233 2
    117     232     234 am
    118     229     230 ar
    119     229     231 ar
    120     226     229 1
    121     224     226 1
    122     224     232 1
    123     222     224 1
    124     251     252 2
    125     251     253 am
    126     241     243 1
    127     241     247 1
    128     238     241 1
    129     236     238 1
    130     236     251 1
    131     234     236 1
    132     270     271 2
    133     270     272 am
    134     260     262 1
    135     260     266 1
    136     257     260 1
    137     255     257 1
    138     255     270 1
    139     253     255 1
    140     294     295 2
    141     294     296 am
    142     287     288 ar
    143     287     291 ar
    144     285     287 ar
    145     282     285 1
    146     279     282 1
    147     276     279 1
    148     274     276 1
    149     274     294 1
    150     272     274 1
    151     316     317 2
    152     316     318 am
    153     309     312 1
    154     306     309 1
    155     303     306 1
    156     300     303 1
    157     298     300 1
    158     298     316 1
    159     296     298 1
    160     340     341 2
    161     340     342 am
    162     333     334 ar
    163     333     337 ar
    164     331     333 ar
    165     328     331 1
    166     325     328 1
    167     322     325 1
    168     320     322 1
    169     320     340 1
    170     318     320 1
    171     364     365 2
    172     364     366 am
    173     357     358 ar
    174     357     361 ar
    175     355     357 ar
    176     352     355 1
    177     349     352 1
    178     346     349 1
    179     344     346 1
    180     344     364 1
    181     342     344 1
    182     379     380 2
    183     379     381 am
    184     376     377 ar
    185     376     378 ar
    186     373     376 1
    187     370     373 1
    188     368     370 1
    189     368     379 1
    190     366     368 1
    191     396     397 2
    192     396     398 am
    193     391     392 2
    194     391     393 am
    195     388     391 1
    196     385     388 1
    197     383     385 1
    198     383     396 1
    199     381     383 1
    200     415     416 2
    201     415     417 am
    202     405     407 1
    203     405     411 1
    204     402     405 1
    205     400     402 1
    206     400     415 1
    207     398     400 1
    208     437     438 2
    209     437     439 am
    210     430     433 1
    211     427     430 1
    212     424     427 1
    213     421     424 1
    214     419     421 1
    215     419     437 1
    216     417     419 1
    217     454     455 2
    218     454     456 am
    219     450     452 1
    220     448     450 1
    221     447     448 2
    222     446     447 1
    223     446     452 2
    224     443     446 1
    225     441     443 1
    226     441     454 1
    227     439     441 1
    228     476     477 2
    229     476     478 am
    230     469     472 1
    231     466     469 1
    232     463     466 1
    233     460     463 1
    234     458     460 1
    235     458     476 1
    236     456     458 1
    237     495     496 2
    238     495     497 am
    239     485     487 1
    240     485     491 1
    241     482     485 1
    242     480     482 1
    243     480     495 1
    244     478     480 1
    245     510     511 2
    246     510     512 am
    247     507     508 ar
    248     507     509 ar
    249     504     507 1
    250     501     504 1
    251     499     501 1
    252     499     510 1
    253     497     499 1
    254     527     528 2
    255     527     529 am
    256     522     523 2
    257     522     524 am
    258     519     522 1
    259     516     519 1
    260     514     516 1
    261     514     527 1
    262     512     514 1
    263     546     547 2
    264     546     548 1
    265     536     538 1
    266     536     542 1
    267     533     536 1
    268     531     533 1
    269     531     546 1
    270     529     531 1
    271     556     557 2
    272     556     558 am
    273     553     556 1
    274     566     567 2
    275     566     568 am
    276     562     565 1
    277     560     562 1
    278     560     566 1
    279     558     560 1
    280     573     574 2
    281     573     575 am
    282     570     573 1
    283     568     570 1
    284     580     581 2
    285     580     582 am
    286     577     580 1
    287     575     577 1
    288     597     598 2
    289     597     599 am
    290     592     593 1
    291     589     592 1
    292     586     589 1
    293     584     586 1
    294     584     597 1
    295     582     584 1
    296     621     622 2
    297     621     623 am
    298     614     615 ar
    299     614     618 ar
    300     612     614 ar
    301     609     612 1
    302     606     609 1
    303     603     606 1
    304     601     603 1
    305     601     621 1
    306     599     601 1
    307     645     646 2
    308     645     647 am
    309     638     639 ar
    310     638     642 ar
    311     636     638 ar
    312     633     636 1
    313     630     633 1
    314     627     630 1
    315     625     627 1
    316     625     645 1
    317     623     625 1
    318     667     668 2
    319     667     669 am
    320     660     663 1
    321     657     660 1
    322     654     657 1
    323     651     654 1
    324     649     651 1
    325     649     667 1
    326     647     649 1
    327     681     682 2
    328     681     683 am
    329     676     677 2
    330     676     678 am
    331     673     676 1
    332     671     673 1
    333     671     681 1
    334     669     671 1
    335     693     694 2
    336     693     695 am
    337     690     691 ar
    338     690     692 ar
    339     687     690 1
    340     685     687 1
    341     685     693 1
    342     683     685 1
    343     707     708 2
    344     707     709 am
    345     699     701 1
    346     699     705 1
    347     697     699 1
    348     697     707 1
    349     695     697 1
    350     724     725 2
    351     724     726 am
    352     720     722 1
    353     718     720 1
    354     717     718 2
    355     716     717 1
    356     716     722 2
    357     713     716 1
    358     711     713 1
    359     711     724 1
    360     709     711 1
    361     741     742 2
    362     741     743 am
    363     736     737 2
    364     736     738 am
    365     733     736 1
    366     730     733 1
    367     728     730 1
    368     728     741 1
    369     726     728 1
    370     758     759 2
    371     758     760 am
    372     753     754 2
    373     753     755 am
    374     750     753 1
    375     747     750 1
    376     745     747 1
    377     745     758 1
    378     743     745 1
    379     770     771 2
    380     770     772 am
    381     767     768 ar
    382     767     769 ar
    383     764     767 1
    384     762     764 1
    385     762     770 1
    386     760     762 1
    387     789     790 2
    388     789     791 am
    389     782     785 1
    390     776     778 1
    391     776     782 1
    392     774     776 1
    393     774     789 1
    394     772     774 1
    395     801     802 2
    396     801     803 am
    397     798     799 ar
    398     798     800 ar
    399     795     798 1
    400     793     795 1
    401     793     801 1
    402     791     793 1
    403     813     814 2
    404     813     815 am
    405     810     811 ar
    406     810     812 ar
    407     807     810 1
    408     805     807 1
    409     805     813 1
    410     803     805 1
    411     832     833 2
    412     832     834 am
    413     822     824 1
    414     822     828 1
    415     819     822 1
    416     817     819 1
    417     817     832 1
    418     815     817 1
    419     854     855 2
    420     854     856 am
    421     847     850 1
    422     844     847 1
    423     841     844 1
    424     838     841 1
    425     836     838 1
    426     836     854 1
    427     834     836 1
    428     878     879 2
    429     878     880 am
    430     871     872 ar
    431     871     875 ar
    432     869     871 ar
    433     866     869 1
    434     863     866 1
    435     860     863 1
    436     858     860 1
    437     858     878 1
    438     856     858 1
    439     895     896 2
    440     895     897 am
    441     890     891 2
    442     890     892 am
    443     887     890 1
    444     884     887 1
    445     882     884 1
    446     882     895 1
    447     880     882 1
    448     909     910 2
    449     909     911 am
    450     904     905 2
    451     904     906 am
    452     901     904 1
    453     899     901 1
    454     899     909 1
    455     897     899 1
    456     919     920 2
    457     919     921 am
    458     913     915 1
    459     913     919 1
    460     911     913 1
    461     938     939 2
    462     938     940 am
    463     928     930 1
    464     928     934 1
    465     925     928 1
    466     923     925 1
    467     923     938 1
    468     921     923 1
    469     957     958 2
    470     957     959 am
    471     947     949 1
    472     947     953 1
    473     944     947 1
    474     942     944 1
    475     942     957 1
    476     940     942 1
    477     972     973 2
    478     972     974 am
    479     969     970 ar
    480     969     971 ar
    481     966     969 1
    482     963     966 1
    483     961     963 1
    484     961     972 1
    485     959     961 1
    486     989     990 2
    487     989     991 am
    488     984     985 2
    489     984     986 am
    490     981     984 1
    491     978     981 1
    492     976     978 1
    493     976     989 1
    494     974     976 1
    495    1006    1007 2
    496    1006    1008 am
    497    1001    1002 2
    498    1001    1003 am
    499     998    1001 1
    500     995     998 1
    501     993     995 1
    502     993    1006 1
    503     991     993 1
    504    1022    1023 2
    505    1022    1024 am
    506    1012    1014 1
    507    1012    1018 1
    508    1010    1012 1
    509    1010    1022 1
    510    1008    1010 1
    511    1046    1047 2
    512    1046    1048 am
    513    1039    1040 ar
    514    1039    1043 ar
    515    1037    1039 ar
    516    1034    1037 1
    517    1031    1034 1
    518    1028    1031 1
    519    1026    1028 1
    520    1026    1046 1
    521    1024    1026 1
    522    1056    1057 2
    523    1056    1058 am
    524    1050    1052 1
    525    1050    1056 1
    526    1048    1050 1
    527    1075    1076 2
    528    1075    1077 1
    529    1065    1067 1
    530    1065    1071 1
    531    1062    1065 1
    532    1060    1062 1
    533    1060    1075 1
    534    1058    1060 1
    535       2       3 1
    536       2       4 1
    537       1       2 1
    538      11      12 1
    539      11      13 1
    540       9      10 1
    541       7       8 1
    542      19      20 1
    543      19      21 1
    544      17      18 1
    545      26      27 1
    546      26      28 1
    547      24      25 1
    548      41      42 1
    549      41      43 1
    550      41      44 1
    551      37      38 1
    552      37      39 1
    553      37      40 1
    554      35      36 1
    555      33      34 1
    556      31      32 1
    557      59      60 1
    558      59      61 1
    559      54      55 1
    560      54      56 1
    561      51      52 1
    562      51      53 1
    563      49      50 1
    564      47      48 1
    565      68      69 1
    566      68      70 1
    567      68      71 1
    568      66      67 1
    569      64      65 1
    570      81      82 1
    571      81      83 1
    572      78      79 1
    573      78      80 1
    574      76      77 1
    575      74      75 1
    576      96      97 1
    577      96      98 1
    578      93      94 1
    579      93      95 1
    580      91      92 1
    581      89      90 1
    582     116     117 1
    583     116     118 1
    584     111     112 1
    585     111     113 1
    586     108     109 1
    587     108     110 1
    588     106     107 1
    589     104     105 1
    590     137     138 1
    591     137     139 1
    592     137     140 1
    593     134     135 1
    594     134     136 1
    595     131     132 1
    596     131     133 1
    597     128     129 1
    598     128     130 1
    599     125     126 1
    600     125     127 1
    601     123     124 1
    602     121     122 1
    603     156     157 1
    604     156     158 1
    605     156     159 1
    606     152     153 1
    607     152     154 1
    608     152     155 1
    609     150     151 1
    610     147     148 1
    611     147     149 1
    612     145     146 1
    613     143     144 1
    614     175     176 1
    615     175     177 1
    616     175     178 1
    617     172     173 1
    618     172     174 1
    619     168     169 1
    620     168     170 1
    621     168     171 1
    622     166     167 1
    623     164     165 1
    624     162     163 1
    625     188     189 1
    626     185     186 1
    627     185     187 1
    628     183     184 1
    629     181     182 1
    630     199     200 1
    631     199     201 1
    632     196     197 1
    633     196     198 1
    634     194     195 1
    635     192     193 1
    636     214     215 1
    637     214     216 1
    638     211     212 1
    639     211     213 1
    640     209     210 1
    641     207     208 1
    642     226     227 1
    643     226     228 1
    644     224     225 1
    645     222     223 1
    646     247     248 1
    647     247     249 1
    648     247     250 1
    649     243     244 1
    650     243     245 1
    651     243     246 1
    652     241     242 1
    653     238     239 1
    654     238     240 1
    655     236     237 1
    656     234     235 1
    657     266     267 1
    658     266     268 1
    659     266     269 1
    660     262     263 1
    661     262     264 1
    662     262     265 1
    663     260     261 1
    664     257     258 1
    665     257     259 1
    666     255     256 1
    667     253     254 1
    668     291     292 1
    669     291     293 1
    670     288     289 1
    671     288     290 1
    672     285     286 1
    673     282     283 1
    674     282     284 1
    675     279     280 1
    676     279     281 1
    677     276     277 1
    678     276     278 1
    679     274     275 1
    680     272     273 1
    681     312     313 1
    682     312     314 1
    683     312     315 1
    684     309     310 1
    685     309     311 1
    686     306     307 1
    687     306     308 1
    688     303     304 1
    689     303     305 1
    690     300     301 1
    691     300     302 1
    692     298     299 1
    693     296     297 1
    694     337     338 1
    695     337     339 1
    696     334     335 1
    697     334     336 1
    698     331     332 1
    699     328     329 1
    700     328     330 1
    701     325     326 1
    702     325     327 1
    703     322     323 1
    704     322     324 1
    705     320     321 1
    706     318     319 1
    707     361     362 1
    708     361     363 1
    709     358     359 1
    710     358     360 1
    711     355     356 1
    712     352     353 1
    713     352     354 1
    714     349     350 1
    715     349     351 1
    716     346     347 1
    717     346     348 1
    718     344     345 1
    719     342     343 1
    720     373     374 1
    721     373     375 1
    722     370     371 1
    723     370     372 1
    724     368     369 1
    725     366     367 1
    726     393     394 1
    727     393     395 1
    728     388     389 1
    729     388     390 1
    730     385     386 1
    731     385     387 1
    732     383     384 1
    733     381     382 1
    734     411     412 1
    735     411     413 1
    736     411     414 1
    737     407     408 1
    738     407     409 1
    739     407     410 1
    740     405     406 1
    741     402     403 1
    742     402     404 1
    743     400     401 1
    744     398     399 1
    745     433     434 1
    746     433     435 1
    747     433     436 1
    748     430     431 1
    749     430     432 1
    750     427     428 1
    751     427     429 1
    752     424     425 1
    753     424     426 1
    754     421     422 1
    755     421     423 1
    756     419     420 1
    757     417     418 1
    758     452     453 1
    759     450     451 1
    760     448     449 1
    761     443     444 1
    762     443     445 1
    763     441     442 1
    764     439     440 1
    765     472     473 1
    766     472     474 1
    767     472     475 1
    768     469     470 1
    769     469     471 1
    770     466     467 1
    771     466     468 1
    772     463     464 1
    773     463     465 1
    774     460     461 1
    775     460     462 1
    776     458     459 1
    777     456     457 1
    778     491     492 1
    779     491     493 1
    780     491     494 1
    781     487     488 1
    782     487     489 1
    783     487     490 1
    784     485     486 1
    785     482     483 1
    786     482     484 1
    787     480     481 1
    788     478     479 1
    789     504     505 1
    790     504     506 1
    791     501     502 1
    792     501     503 1
    793     499     500 1
    794     497     498 1
    795     524     525 1
    796     524     526 1
    797     519     520 1
    798     519     521 1
    799     516     517 1
    800     516     518 1
    801     514     515 1
    802     512     513 1
    803     542     543 1
    804     542     544 1
    805     542     545 1
    806     538     539 1
    807     538     540 1
    808     538     541 1
    809     536     537 1
    810     533     534 1
    811     533     535 1
    812     531     532 1
    813     529     530 1
    814     549     550 1
    815     549     551 1
    816     553     554 1
    817     553     555 1
    818     552     553 1
    819     562     563 1
    820     562     564 1
    821     560     561 1
    822     558     559 1
    823     570     571 1
    824     570     572 1
    825     568     569 1
    826     577     578 1
    827     577     579 1
    828     575     576 1
    829     593     594 1
    830     593     595 1
    831     593     596 1
    832     589     590 1
    833     589     591 1
    834     586     587 1
    835     586     588 1
    836     584     585 1
    837     582     583 1
    838     618     619 1
    839     618     620 1
    840     615     616 1
    841     615     617 1
    842     612     613 1
    843     609     610 1
    844     609     611 1
    845     606     607 1
    846     606     608 1
    847     603     604 1
    848     603     605 1
    849     601     602 1
    850     599     600 1
    851     642     643 1
    852     642     644 1
    853     639     640 1
    854     639     641 1
    855     636     637 1
    856     633     634 1
    857     633     635 1
    858     630     631 1
    859     630     632 1
    860     627     628 1
    861     627     629 1
    862     625     626 1
    863     623     624 1
    864     663     664 1
    865     663     665 1
    866     663     666 1
    867     660     661 1
    868     660     662 1
    869     657     658 1
    870     657     659 1
    871     654     655 1
    872     654     656 1
    873     651     652 1
    874     651     653 1
    875     649     650 1
    876     647     648 1
    877     678     679 1
    878     678     680 1
    879     673     674 1
    880     673     675 1
    881     671     672 1
    882     669     670 1
    883     687     688 1
    884     687     689 1
    885     685     686 1
    886     683     684 1
    887     705     706 1
    888     701     702 1
    889     701     703 1
    890     701     704 1
    891     699     700 1
    892     697     698 1
    893     695     696 1
    894     722     723 1
    895     720     721 1
    896     718     719 1
    897     713     714 1
    898     713     715 1
    899     711     712 1
    900     709     710 1
    901     738     739 1
    902     738     740 1
    903     733     734 1
    904     733     735 1
    905     730     731 1
    906     730     732 1
    907     728     729 1
    908     726     727 1
    909     755     756 1
    910     755     757 1
    911     750     751 1
    912     750     752 1
    913     747     748 1
    914     747     749 1
    915     745     746 1
    916     743     744 1
    917     764     765 1
    918     764     766 1
    919     762     763 1
    920     760     761 1
    921     785     786 1
    922     785     787 1
    923     785     788 1
    924     782     783 1
    925     782     784 1
    926     778     779 1
    927     778     780 1
    928     778     781 1
    929     776     777 1
    930     774     775 1
    931     772     773 1
    932     795     796 1
    933     795     797 1
    934     793     794 1
    935     791     792 1
    936     807     808 1
    937     807     809 1
    938     805     806 1
    939     803     804 1
    940     828     829 1
    941     828     830 1
    942     828     831 1
    943     824     825 1
    944     824     826 1
    945     824     827 1
    946     822     823 1
    947     819     820 1
    948     819     821 1
    949     817     818 1
    950     815     816 1
    951     850     851 1
    952     850     852 1
    953     850     853 1
    954     847     848 1
    955     847     849 1
    956     844     845 1
    957     844     846 1
    958     841     842 1
    959     841     843 1
    960     838     839 1
    961     838     840 1
    962     836     837 1
    963     834     835 1
    964     875     876 1
    965     875     877 1
    966     872     873 1
    967     872     874 1
    968     869     870 1
    969     866     867 1
    970     866     868 1
    971     863     864 1
    972     863     865 1
    973     860     861 1
    974     860     862 1
    975     858     859 1
    976     856     857 1
    977     892     893 1
    978     892     894 1
    979     887     888 1
    980     887     889 1
    981     884     885 1
    982     884     886 1
    983     882     883 1
    984     880     881 1
    985     906     907 1
    986     906     908 1
    987     901     902 1
    988     901     903 1
    989     899     900 1
    990     897     898 1
    991     915     916 1
    992     915     917 1
    993     915     918 1
    994     913     914 1
    995     911     912 1
    996     934     935 1
    997     934     936 1
    998     934     937 1
    999     930     931 1
   1000     930     932 1
   1001     930     933 1
   1002     928     929 1
   1003     925     926 1
   1004     925     927 1
   1005     923     924 1
   1006     921     922 1
   1007     953     954 1
   1008     953     955 1
   1009     953     956 1
   1010     949     950 1
   1011     949     951 1
   1012     949     952 1
   1013     947     948 1
   1014     944     945 1
   1015     944     946 1
   1016     942     943 1
   1017     940     941 1
   1018     966     967 1
   1019     966     968 1
   1020     963     964 1
   1021     963     965 1
   1022     961     962 1
   1023     959     960 1
   1024     986     987 1
   1025     986     988 1
   1026     981     982 1
   1027     981     983 1
   1028     978     979 1
   1029     978     980 1
   1030     976     977 1
   1031     974     975 1
   1032    1003    1004 1
   1033    1003    1005 1
   1034     998     999 1
   1035     998    1000 1
   1036     995     996 1
   1037     995     997 1
   1038     993     994 1
   1039     991     992 1
   1040    1018    1019 1
   1041    1018    1020 1
   1042    1018    1021 1
   1043    1014    1015 1
   1044    1014    1016 1
   1045    1014    1017 1
   1046    1012    1013 1
   1047    1010    1011 1
   1048    1008    1009 1
   1049    1043    1044 1
   1050    1043    1045 1
   1051    1040    1041 1
   1052    1040    1042 1
   1053    1037    1038 1
   1054    1034    1035 1
   1055    1034    1036 1
   1056    1031    1032 1
   1057    1031    1033 1
   1058    1028    1029 1
   1059    1028    1030 1
   1060    1026    1027 1
   1061    1024    1025 1
   1062    1052    1053 1
   1063    1052    1054 1
   1064    1052    1055 1
   1065    1050    1051 1
   1066    1048    1049 1
   1067    1071    1072 1
   1068    1071    1073 1
   1069    1071    1074 1
   1070    1067    1068 1
   1071    1067    1069 1
   1072    1067    1070 1
   1073    1065    1066 1
   1074    1062    1063 1
   1075    1062    1064 1
   1076    1060    1061 1
   1077    1058    1059 1
   1078    1078    1079 1
   1079    1078    1080 1
@<TRIPOS>SUBSTRUCTURE
      1 ACE2           1 RESIDUE    4    A ACE
      2 CYX3           7 RESIDUE    4    A CYX
      3 GLY4          17 RESIDUE    4    A GLY
      4 GLY5          24 RESIDUE    4    A GLY
      5 VAL6          31 RESIDUE    4    A VAL
      6 GLN7          47 RESIDUE    4    A GLN
      7 ALA8          64 RESIDUE    4    A ALA
      8 GLU9          74 RESIDUE    4    A GLU
      9 GLU10         89 RESIDUE    4    A GLU
     10 GLN11        104 RESIDUE    4    A GLN
     11 LYS12        121 RESIDUE    4    A LYS
     12 LEU13        143 RESIDUE    4    A LEU
     13 ILE14        162 RESIDUE    4    A ILE
     14 SER15        181 RESIDUE    4    A SER
     15 GLU16        192 RESIDUE    4    A GLU
     16 GLU17        207 RESIDUE    4    A GLU
     17 ASP18        222 RESIDUE    4    A ASP
     18 LEU19        234 RESIDUE    4    A LEU
     19 LEU20        253 RESIDUE    4    A LEU
     20 ARG21        272 RESIDUE    4    A ARG
     21 LYS22        296 RESIDUE    4    A LYS
     22 ARG23        318 RESIDUE    4    A ARG
     23 ARG24        342 RESIDUE    4    A ARG
     24 GLU25        366 RESIDUE    4    A GLU
     25 GLN26        381 RESIDUE    4    A GLN
     26 LEU27        398 RESIDUE    4    A LEU
     27 LYS28        417 RESIDUE    4    A LYS
     28 HIE29        439 RESIDUE    4    A HIE
     29 LYS30        456 RESIDUE    4    A LYS
     30 LEU31        478 RESIDUE    4    A LEU
     31 GLU32        497 RESIDUE    4    A GLU
     32 GLN33        512 RESIDUE    4    A GLN
     33 LEU34        529 RESIDUE    4    A LEU
     34 NHE          549 ****    4    A NHE
     35 ACE2         552 RESIDUE    4    B ACE
     36 CYX3         558 RESIDUE    4    B CYX
     37 GLY4         568 RESIDUE    4    B GLY
     38 GLY5         575 RESIDUE    4    B GLY
     39 MET6         582 RESIDUE    4    B MET
     40 ARG7         599 RESIDUE    4    B ARG
     41 ARG8         623 RESIDUE    4    B ARG
     42 LYS9         647 RESIDUE    4    B LYS
     43 ASN10        669 RESIDUE    4    B ASN
     44 ASP11        683 RESIDUE    4    B ASP
     45 THR12        695 RESIDUE    4    B THR
     46 HIE13        709 RESIDUE    4    B HIE
     47 GLN14        726 RESIDUE    4    B GLN
     48 GLN15        743 RESIDUE    4    B GLN
     49 ASP16        760 RESIDUE    4    B ASP
     50 ILE17        772 RESIDUE    4    B ILE
     51 ASP18        791 RESIDUE    4    B ASP
     52 ASP19        803 RESIDUE    4    B ASP
     53 LEU20        815 RESIDUE    4    B LEU
     54 LYS21        834 RESIDUE    4    B LYS
     55 ARG22        856 RESIDUE    4    B ARG
     56 GLN23        880 RESIDUE    4    B GLN
     57 ASN24        897 RESIDUE    4    B ASN
     58 ALA25        911 RESIDUE    4    B ALA
     59 LEU26        921 RESIDUE    4    B LEU
     60 LEU27        940 RESIDUE    4    B LEU
     61 GLU28        959 RESIDUE    4    B GLU
     62 GLN29        974 RESIDUE    4    B GLN
     63 GLN30        991 RESIDUE    4    B GLN
     64 VAL31       1008 RESIDUE    4    B VAL
     65 ARG32       1024 RESIDUE    4    B ARG
     66 ALA33       1048 RESIDUE    4    B ALA
     67 LEU34       1058 RESIDUE    4    B LEU
     68 NHE         1078 ****    4    B NHE
