# Supplementary material for: Improved Structure-Based Histidine pKa Prediction for pH-Responsive Protein Design
Source: J Chem Inf Model. 2025 Jan 18;65(3):1560–9. doi: 10.1021/acs.jcim.4c01957 (PMC11815838; doi:10.1021/acs.jcim.4c01957)
Supplement: Supplementary file 3 — ci4c01957_si_003.zip [file ci4c01957_si_003.zip › structures/prep_mol2/1AK4_prep.mol2]

@<TRIPOS>MOLECULE
Cpptraj generated mol2 file.
 2503  2531   165     0     0
SMALL
USER_CHARGES


@<TRIPOS>ATOM
      1 N            12.0535      75.2559      58.7825 N.am      1 MET1       0.1592
      2 H1           11.6783      74.3752      58.4438 H         1 MET1       0.1984
      3 H2           11.5267      76.0031      58.3516 H         1 MET1       0.1984
      4 H3           11.9482      75.2941      59.7877 H         1 MET1       0.1984
      5 CA           13.4828      75.3347      58.3883 C.3       1 MET1       0.0221
      6 HA           13.8081      76.3743      58.4147 H         1 MET1       0.1116
      7 CB           14.3802      74.5177      59.3331 C.3       1 MET1       0.0865
      8 HB2          13.9630      73.5193      59.4748 H         1 MET1       0.0125
      9 HB3          15.3724      74.4138      58.8916 H         1 MET1       0.0125
     10 CG           14.5295      75.2131      60.6892 C.3       1 MET1       0.0334
     11 HG2          13.5519      75.2622      61.1691 H         1 MET1       0.0292
     12 HG3          15.1828      74.6176      61.3281 H         1 MET1       0.0292
     13 SD           15.1925      76.8972      60.5684 S.3       1 MET1      -0.2774
     14 CE           16.9744      76.5576      60.5000 C.3       1 MET1      -0.0341
     15 HE1          17.2079      75.9424      59.6310 H         1 MET1       0.0597
     16 HE2          17.5202      77.4993      60.4304 H         1 MET1       0.0597
     17 HE3          17.2846      76.0373      61.4070 H         1 MET1       0.0597
     18 C            13.6361      74.8279      56.9625 C.2       1 MET1       0.6123
     19 O            12.7922      74.0472      56.5470 O.2       1 MET1      -0.5713
     20 N            14.6600      75.2760      56.2258 N.am      2 VAL2      -0.4157
     21 H            15.3244      75.9233      56.6224 H         2 VAL2       0.2719
     22 CA           14.8767      74.8609      54.8241 C.3       2 VAL2      -0.0875
     23 HA           13.9530      75.0085      54.2617 H         2 VAL2       0.0969
     24 CB           15.9840      75.7005      54.1534 C.3       2 VAL2       0.2985
     25 HB           16.9117      75.5792      54.7142 H         2 VAL2      -0.0297
     26 CG1          16.2316      75.2654      52.7046 C.3       2 VAL2      -0.3192
     27 HG11         15.3052      75.3028      52.1310 H         2 VAL2       0.0791
     28 HG12         16.9659      75.9222      52.2380 H         2 VAL2       0.0791
     29 HG13         16.6358      74.2523      52.6709 H         2 VAL2       0.0791
     30 CG2          15.6153      77.1908      54.1623 C.3       2 VAL2      -0.3192
     31 HG21         15.5298      77.5651      55.1806 H         2 VAL2       0.0791
     32 HG22         16.3981      77.7603      53.6590 H         2 VAL2       0.0791
     33 HG23         14.6740      77.3462      53.6332 H         2 VAL2       0.0791
     34 C            15.2120      73.3727      54.7190 C.2       2 VAL2       0.5973
     35 O            14.5308      72.6394      54.0141 O.2       2 VAL2      -0.5679
     36 N            16.2354      72.9300      55.4491 N.am      3 ASN3      -0.4157
     37 H            16.7821      73.5904      55.9706 H         3 ASN3       0.2719
     38 CA           16.6873      71.5436      55.4475 C.3       3 ASN3       0.0143
     39 HA           16.7076      71.2023      54.4142 H         3 ASN3       0.1048
     40 CB           18.1342      71.4961      55.9579 C.3       3 ASN3      -0.2041
     41 HB2          18.2233      72.0402      56.8971 H         3 ASN3       0.0797
     42 HB3          18.4288      70.4684      56.1554 H         3 ASN3       0.0797
     43 CG           19.1047      72.0871      54.9535 C.2       3 ASN3       0.7130
     44 OD1          18.7395      72.5092      53.8670 O.2       3 ASN3      -0.5931
     45 ND2          20.3595      72.1856      55.3083 N.am      3 ASN3      -0.9191
     46 HD21         20.9863      72.5552      54.5977 H         3 ASN3       0.4196
     47 HD22         20.6807      71.8090      56.2043 H         3 ASN3       0.4196
     48 C            15.7499      70.6373      56.2678 C.2       3 ASN3       0.5973
     49 O            15.6068      70.8489      57.4786 O.2       3 ASN3      -0.5679
     50 N            15.1107      69.6343      55.6390 N.am      4 PRO4      -0.2548
     51 CD           15.0758      69.4124      54.1976 C.3       4 PRO4       0.0192
     52 HD2          16.0738      69.2705      53.7857 H         4 PRO4       0.0391
     53 HD3          14.5803      70.2451      53.7023 H         4 PRO4       0.0391
     54 CG           14.2539      68.1524      53.9808 C.3       4 PRO4       0.0189
     55 HG2          14.9034      67.2874      53.9603 H         4 PRO4       0.0213
     56 HG3          13.6650      68.2116      53.0656 H         4 PRO4       0.0213
     57 CB           13.3763      68.0707      55.2233 C.3       4 PRO4      -0.0070
     58 HB2          13.0751      67.0446      55.4420 H         4 PRO4       0.0253
     59 HB3          12.4958      68.7000      55.0832 H         4 PRO4       0.0253
     60 CA           14.2567      68.6707      56.3223 C.3       4 PRO4      -0.0266
     61 HA           13.6188      69.1904      57.0385 H         4 PRO4       0.0641
     62 C            15.0633      67.6026      57.0730 C.2       4 PRO4       0.5896
     63 O            16.2115      67.3040      56.7387 O.2       4 PRO4      -0.5748
     64 N            14.4339      67.0090      58.0898 N.am      5 THR5      -0.4157
     65 H            13.4736      67.2682      58.2785 H         5 THR5       0.2719
     66 CA           14.9874      65.8863      58.8576 C.3       5 THR5      -0.0389
     67 HA           15.9898      65.6869      58.5009 H         5 THR5       0.1007
     68 CB           15.0880      66.2243      60.3564 C.3       5 THR5       0.3654
     69 HB           14.0938      66.4719      60.7319 H         5 THR5       0.0043
     70 CG2          15.6645      65.0847      61.2002 C.3       5 THR5      -0.2438
     71 HG21         16.6695      64.8356      60.8625 H         5 THR5       0.0642
     72 HG22         15.7006      65.3934      62.2448 H         5 THR5       0.0642
     73 HG23         15.0296      64.2015      61.1317 H         5 THR5       0.0642
     74 OG1          15.9374      67.3510      60.5264 O.3       5 THR5      -0.6761
     75 HG1          15.6069      68.0033      59.8959 H         5 THR5       0.4102
     76 C            14.1401      64.6417      58.6231 C.2       5 THR5       0.5973
     77 O            12.9171      64.7113      58.6842 O.2       5 THR5      -0.5679
     78 N            14.7653      63.4994      58.3679 N.am      6 VAL6      -0.4157
     79 H            15.7808      63.5026      58.3432 H         6 VAL6       0.2719
     80 CA           14.0669      62.2113      58.2087 C.3       6 VAL6      -0.0875
     81 HA           13.0248      62.3284      58.4963 H         6 VAL6       0.0969
     82 CB           14.0836      61.7128      56.7549 C.3       6 VAL6       0.2985
     83 HB           13.5596      60.7593      56.7073 H         6 VAL6      -0.0297
     84 CG1          13.3614      62.6750      55.8115 C.3       6 VAL6      -0.3192
     85 HG11         13.9019      63.6186      55.7336 H         6 VAL6       0.0791
     86 HG12         13.2844      62.2172      54.8285 H         6 VAL6       0.0791
     87 HG13         12.3537      62.8641      56.1783 H         6 VAL6       0.0791
     88 CG2          15.4944      61.4936      56.2205 C.3       6 VAL6      -0.3192
     89 HG21         15.9073      60.5945      56.6647 H         6 VAL6       0.0791
     90 HG22         15.4281      61.3518      55.1445 H         6 VAL6       0.0791
     91 HG23         16.1318      62.3557      56.4139 H         6 VAL6       0.0791
     92 C            14.6473      61.1746      59.1508 C.2       6 VAL6       0.5973
     93 O            15.7778      61.3317      59.6051 O.2       6 VAL6      -0.5679
     94 N            13.8941      60.1228      59.4531 N.am      7 PHE7      -0.4157
     95 H            12.9678      60.0480      59.0411 H         7 PHE7       0.2719
     96 CA           14.3447      59.0288      60.3123 C.3       7 PHE7      -0.0024
     97 HA           15.4064      59.1436      60.5034 H         7 PHE7       0.0978
     98 CB           13.6229      59.0766      61.6634 C.3       7 PHE7      -0.0343
     99 HB2          14.1750      58.4413      62.3534 H         7 PHE7       0.0295
    100 HB3          13.6576      60.0927      62.0589 H         7 PHE7       0.0295
    101 CG           12.1835      58.5951      61.6208 C.ar      7 PHE7       0.0118
    102 CD1          11.1447      59.4949      61.3229 C.ar      7 PHE7      -0.1256
    103 HD1          11.3656      60.5266      61.1062 H         7 PHE7       0.1330
    104 CE1           9.8120      59.0525      61.2735 C.ar      7 PHE7      -0.1704
    105 HE1           9.0160      59.7491      61.0460 H         7 PHE7       0.1430
    106 CZ            9.5169      57.6945      61.4802 C.ar      7 PHE7      -0.1072
    107 HZ            8.4988      57.3312      61.4040 H         7 PHE7       0.1297
    108 CE2          10.5531      56.7873      61.7506 C.ar      7 PHE7      -0.1704
    109 HE2          10.3210      55.7375      61.8857 H         7 PHE7       0.1430
    110 CD2          11.8822      57.2353      61.8349 C.ar      7 PHE7      -0.1256
    111 HD2          12.6667      56.5207      62.0465 H         7 PHE7       0.1330
    112 C            14.1609      57.6700      59.6462 C.2       7 PHE7       0.5973
    113 O            13.2209      57.4870      58.8766 O.2       7 PHE7      -0.5679
    114 N            15.0322      56.7239      59.9911 N.am      8 PHE8      -0.4157
    115 H            15.7976      56.9941      60.6001 H         8 PHE8       0.2719
    116 CA           14.8972      55.2908      59.7362 C.3       8 PHE8      -0.0024
    117 HA           13.9713      55.0794      59.1998 H         8 PHE8       0.0978
    118 CB           16.0979      54.7665      58.9294 C.3       8 PHE8      -0.0343
    119 HB2          17.0155      55.0447      59.4510 H         8 PHE8       0.0295
    120 HB3          16.0440      53.6772      58.9243 H         8 PHE8       0.0295
    121 CG           16.2174      55.2091      57.4839 C.ar      8 PHE8       0.0118
    122 CD1          15.1988      55.9339      56.8387 C.ar      8 PHE8      -0.1256
    123 HD1          14.2926      56.1708      57.3440 H         8 PHE8       0.1330
    124 CE1          15.3233      56.3375      55.5051 C.ar      8 PHE8      -0.1704
    125 HE1          14.5369      56.9049      55.0251 H         8 PHE8       0.1430
    126 CZ           16.4720      55.9886      54.7875 C.ar      8 PHE8      -0.1072
    127 HZ           16.5617      56.2760      53.7495 H         8 PHE8       0.1297
    128 CE2          17.5009      55.2710      55.4202 C.ar      8 PHE8      -0.1704
    129 HE2          18.4013      55.0382      54.8813 H         8 PHE8       0.1430
    130 CD2          17.3720      54.8713      56.7600 C.ar      8 PHE8      -0.1256
    131 HD2          18.1652      54.3152      57.2379 H         8 PHE8       0.1330
    132 C            14.8428      54.5448      61.0625 C.2       8 PHE8       0.5973
    133 O            15.6945      54.7703      61.9208 O.2       8 PHE8      -0.5679
    134 N            13.8971      53.6272      61.2016 N.am      9 ASP9      -0.5163
    135 H            13.1891      53.5407      60.4783 H         9 ASP9       0.2936
    136 CA           13.8611      52.6413      62.2775 C.3       9 ASP9       0.0381
    137 HA           14.4922      52.9696      63.1055 H         9 ASP9       0.0880
    138 CB           12.4304      52.5020      62.8206 C.3       9 ASP9      -0.0303
    139 HB2          11.7419      52.3209      61.9950 H         9 ASP9      -0.0122
    140 HB3          12.3937      51.6400      63.4877 H         9 ASP9      -0.0122
    141 CG           11.9841      53.7396      63.6200 C.2       9 ASP9       0.7994
    142 OD1          12.8384      54.4367      64.2166 O.co2     9 ASP9      -0.8014
    143 OD2          10.7791      54.0483      63.6840 O.co2     9 ASP9      -0.8014
    144 C            14.4396      51.3308      61.7543 C.2       9 ASP9       0.5366
    145 O            13.8223      50.6283      60.9563 O.2       9 ASP9      -0.5819
    146 N            15.6783      51.0333      62.1424 N.am     10 ILE10     -0.4157
    147 H            16.1243      51.6163      62.8445 H        10 ILE10      0.2719
    148 CA           16.4094      49.8719      61.6377 C.3      10 ILE10     -0.0597
    149 HA           16.1072      49.7107      60.6065 H        10 ILE10      0.0869
    150 CB           17.9307      50.1211      61.6467 C.3      10 ILE10      0.1303
    151 HB           18.2482      50.2477      62.6834 H        10 ILE10      0.0187
    152 CG2          18.6860      48.9105      61.0669 C.3      10 ILE10     -0.3204
    153 HG21         18.2852      48.6377      60.0900 H        10 ILE10      0.0882
    154 HG22         19.7414      49.1529      60.9688 H        10 ILE10      0.0882
    155 HG23         18.5986      48.0531      61.7350 H        10 ILE10      0.0882
    156 CG1          18.3214      51.4105      60.8882 C.3      10 ILE10     -0.0430
    157 HG12         17.8209      52.2684      61.3386 H        10 ILE10      0.0236
    158 HG13         19.3909      51.5734      61.0180 H        10 ILE10      0.0236
    159 CD1          18.0176      51.4007      59.3834 C.3      10 ILE10     -0.0660
    160 HD11         16.9498      51.2677      59.2107 H        10 ILE10      0.0186
    161 HD12         18.3237      52.3543      58.9538 H        10 ILE10      0.0186
    162 HD13         18.5722      50.6057      58.8862 H        10 ILE10      0.0186
    163 C            16.0299      48.6240      62.4311 C.2      10 ILE10      0.5973
    164 O            15.9657      48.6605      63.6634 O.2      10 ILE10     -0.5679
    165 N            15.8393      47.5100      61.7303 N.am     11 ALA11     -0.4157
    166 H            15.9263      47.5541      60.7198 H        11 ALA11      0.2719
    167 CA           15.6131      46.2009      62.3268 C.3      11 ALA11      0.0337
    168 HA           15.7546      46.2648      63.4066 H        11 ALA11      0.0823
    169 CB           14.1688      45.7639      62.0790 C.3      11 ALA11     -0.1825
    170 HB1          13.9598      45.7489      61.0098 H        11 ALA11      0.0603
    171 HB2          14.0111      44.7678      62.4934 H        11 ALA11      0.0603
    172 HB3          13.4927      46.4560      62.5804 H        11 ALA11      0.0603
    173 C            16.6246      45.1817      61.8012 C.2      11 ALA11      0.5973
    174 O            17.0874      45.2628      60.6586 O.2      11 ALA11     -0.5679
    175 N            16.9606      44.2159      62.6496 N.am     12 VAL12     -0.4157
    176 H            16.5169      44.2064      63.5674 H        12 VAL12      0.2719
    177 CA           17.8794      43.1159      62.3612 C.3      12 VAL12     -0.0875
    178 HA           18.2583      43.1962      61.3435 H        12 VAL12      0.0969
    179 CB           19.0734      43.1303      63.3323 C.3      12 VAL12      0.2985
    180 HB           18.7192      42.9953      64.3548 H        12 VAL12     -0.0297
    181 CG1          20.0409      41.9969      62.9928 C.3      12 VAL12     -0.3192
    182 HG11         20.3875      42.0859      61.9646 H        12 VAL12      0.0791
    183 HG12         20.8936      42.0368      63.6676 H        12 VAL12      0.0791
    184 HG13         19.5302      41.0464      63.1349 H        12 VAL12      0.0791
    185 CG2          19.8402      44.4539      63.2716 C.3      12 VAL12     -0.3192
    186 HG21         19.1727      45.2720      63.5150 H        12 VAL12      0.0791
    187 HG22         20.6645      44.4415      63.9838 H        12 VAL12      0.0791
    188 HG23         20.2232      44.6134      62.2697 H        12 VAL12      0.0791
    189 C            17.0899      41.8253      62.4968 C.2      12 VAL12      0.5973
    190 O            16.6480      41.5016      63.5897 O.2      12 VAL12     -0.5679
    191 N            16.8414      41.1246      61.3885 N.am     13 ASP13     -0.5163
    192 H            17.2273      41.4549      60.5109 H        13 ASP13      0.2936
    193 CA           15.9716      39.9316      61.3842 C.3      13 ASP13      0.0381
    194 HA           15.7307      39.7095      60.3453 H        13 ASP13      0.0880
    195 CB           16.7179      38.7034      61.9476 C.3      13 ASP13     -0.0303
    196 HB2          17.2327      38.9667      62.8734 H        13 ASP13     -0.0122
    197 HB3          16.0037      37.9136      62.1797 H        13 ASP13     -0.0122
    198 CG           17.7041      38.0989      60.9503 C.2      13 ASP13      0.7994
    199 OD1          17.3464      37.9783      59.7524 O.co2    13 ASP13     -0.8014
    200 OD2          18.8341      37.7602      61.3689 O.co2    13 ASP13     -0.8014
    201 C            14.6006      40.1720      62.0545 C.2      13 ASP13      0.5366
    202 O            14.0274      39.2943      62.6906 O.2      13 ASP13     -0.5819
    203 N            14.0551      41.3845      61.9115 N.am     14 GLY14     -0.4157
    204 H            14.6045      42.0858      61.4419 H        14 GLY14      0.2719
    205 CA           12.7907      41.7908      62.5338 C.3      14 GLY14     -0.0252
    206 HA2          12.3042      42.5319      61.9020 H        14 GLY14      0.0698
    207 HA3          12.1324      40.9251      62.6110 H        14 GLY14      0.0698
    208 C            12.9339      42.3866      63.9365 C.2      14 GLY14      0.5973
    209 O            12.0730      43.1611      64.3475 O.2      14 GLY14     -0.5679
    210 N            14.0262      42.1062      64.6438 N.am     15 GLU15     -0.5163
    211 H            14.7282      41.4911      64.2398 H        15 GLU15      0.2936
    212 CA           14.3108      42.6406      65.9750 C.3      15 GLU15      0.0397
    213 HA           13.4075      42.5566      66.5733 H        15 GLU15      0.1105
    214 CB           15.3827      41.7944      66.6814 C.3      15 GLU15      0.0560
    215 HB2          16.3382      41.9632      66.1847 H        15 GLU15     -0.0173
    216 HB3          15.4810      42.1389      67.7119 H        15 GLU15     -0.0173
    217 CG           15.0915      40.2836      66.6872 C.3      15 GLU15      0.0136
    218 HG2          14.2653      40.0869      67.3754 H        15 GLU15     -0.0425
    219 HG3          14.7840      39.9453      65.6966 H        15 GLU15     -0.0425
    220 CD           16.3364      39.4764      67.0852 C.2      15 GLU15      0.8054
    221 OE1          17.3197      39.4249      66.3037 O.co2    15 GLU15     -0.8188
    222 OE2          16.3136      38.8986      68.1945 O.co2    15 GLU15     -0.8188
    223 C            14.7721      44.1116      65.8798 C.2      15 GLU15      0.5366
    224 O            15.7525      44.4056      65.1871 O.2      15 GLU15     -0.5819
    225 N            14.1012      45.0618      66.5555 N.am     16 PRO16     -0.2548
    226 CD           12.8265      44.8995      67.2388 C.3      16 PRO16      0.0192
    227 HD2          13.0009      44.5211      68.2470 H        16 PRO16      0.0391
    228 HD3          12.1486      44.2420      66.6948 H        16 PRO16      0.0391
    229 CG           12.2261      46.2982      67.3015 C.3      16 PRO16      0.0189
    230 HG2          11.5608      46.4145      68.1574 H        16 PRO16      0.0213
    231 HG3          11.7005      46.5147      66.3699 H        16 PRO16      0.0213
    232 CB           13.4614      47.1862      67.4151 C.3      16 PRO16     -0.0070
    233 HB2          13.7984      47.1992      68.4532 H        16 PRO16      0.0253
    234 HB3          13.2641      48.1999      67.0649 H        16 PRO16      0.0253
    235 CA           14.4846      46.4719      66.5271 C.3      16 PRO16     -0.0266
    236 HA           14.3786      46.8339      65.5034 H        16 PRO16      0.0641
    237 C            15.9184      46.7246      67.0113 C.2      16 PRO16      0.5896
    238 O            16.2918      46.3213      68.1108 O.2      16 PRO16     -0.5748
    239 N            16.7045      47.4495      66.2105 N.am     17 LEU17     -0.4157
    240 H            16.3380      47.7215      65.3049 H        17 LEU17      0.2719
    241 CA           18.0537      47.8932      66.5754 C.3      17 LEU17     -0.0518
    242 HA           18.4518      47.2315      67.3465 H        17 LEU17      0.0922
    243 CB           18.9410      47.7968      65.3249 C.3      17 LEU17     -0.1102
    244 HB2          18.8762      46.7808      64.9502 H        17 LEU17      0.0457
    245 HB3          18.5304      48.4566      64.5600 H        17 LEU17      0.0457
    246 CG           20.4204      48.1541      65.5410 C.3      17 LEU17      0.3531
    247 HG           20.5049      49.1030      66.0666 H        17 LEU17     -0.0361
    248 CD1          21.1335      47.0671      66.3449 C.3      17 LEU17     -0.4121
    249 HD11         21.0569      46.1078      65.8335 H        17 LEU17      0.1000
    250 HD12         22.1773      47.3328      66.4734 H        17 LEU17      0.1000
    251 HD13         20.6801      46.9828      67.3329 H        17 LEU17      0.1000
    252 CD2          21.1075      48.2906      64.1808 C.3      17 LEU17     -0.4121
    253 HD21         20.5877      49.0250      63.5683 H        17 LEU17      0.1000
    254 HD22         22.1367      48.6124      64.3111 H        17 LEU17      0.1000
    255 HD23         21.0944      47.3327      63.6609 H        17 LEU17      0.1000
    256 C            18.0418      49.3132      67.1459 C.2      17 LEU17      0.5973
    257 O            18.5510      49.5669      68.2360 O.2      17 LEU17     -0.5679
    258 N            17.4615      50.2496      66.3944 N.am     18 GLY18     -0.4157
    259 H            17.0537      49.9786      65.5069 H        18 GLY18      0.2719
    260 CA           17.3259      51.6371      66.8195 C.3      18 GLY18     -0.0252
    261 HA2          16.4863      51.7087      67.5111 H        18 GLY18      0.0698
    262 HA3          18.2214      51.9536      67.3500 H        18 GLY18      0.0698
    263 C            17.0753      52.5984      65.6670 C.2      18 GLY18      0.5973
    264 O            16.9489      52.1933      64.5109 O.2      18 GLY18     -0.5679
    265 N            17.0108      53.8897      65.9932 N.am     19 ARG19     -0.3479
    266 H            17.1895      54.1608      66.9488 H        19 ARG19      0.2747
    267 CA           16.6830      54.9399      65.0304 C.3      19 ARG19     -0.2637
    268 HA           16.2335      54.4758      64.1548 H        19 ARG19      0.1560
    269 CB           15.6254      55.8680      65.6262 C.3      19 ARG19     -0.0007
    270 HB2          14.7279      55.2830      65.8294 H        19 ARG19      0.0327
    271 HB3          15.9911      56.2779      66.5696 H        19 ARG19      0.0327
    272 CG           15.2935      57.0279      64.6764 C.3      19 ARG19      0.0390
    273 HG2          16.1591      57.6833      64.5765 H        19 ARG19      0.0285
    274 HG3          15.0255      56.6396      63.6933 H        19 ARG19      0.0285
    275 CD           14.1397      57.8567      65.2248 C.3      19 ARG19      0.0486
    276 HD2          14.3315      58.1048      66.2703 H        19 ARG19      0.0687
    277 HD3          14.0854      58.7826      64.6510 H        19 ARG19      0.0687
    278 NE           12.8706      57.1241      65.1048 N.pl3    19 ARG19     -0.5295
    279 HE           12.9138      56.1259      64.8624 H        19 ARG19      0.3456
    280 CZ           11.6664      57.6457      65.1539 C.cat    19 ARG19      0.8076
    281 NH1          11.4923      58.9162      65.4278 N.pl3    19 ARG19     -0.8627
    282 HH11         12.2906      59.4889      65.6265 H        19 ARG19      0.4478
    283 HH12         10.5636      59.2881      65.4583 H        19 ARG19      0.4478
    284 NH2          10.6336      56.8871      64.9180 N.pl3    19 ARG19     -0.8627
    285 HH21         10.8035      55.9206      64.5987 H        19 ARG19      0.4478
    286 HH22          9.7276      57.2738      64.7472 H        19 ARG19      0.4478
    287 C            17.9162      55.7049      64.5778 C.2      19 ARG19      0.7341
    288 O            18.7004      56.1575      65.4068 O.2      19 ARG19     -0.5894
    289 N            18.0248      55.9189      63.2698 N.am     20 VAL20     -0.4157
    290 H            17.3055      55.5172      62.6727 H        20 VAL20      0.2719
    291 CA           18.9652      56.8764      62.6704 C.3      20 VAL20     -0.0875
    292 HA           19.6309      57.2599      63.4413 H        20 VAL20      0.0969
    293 CB           19.8305      56.2405      61.5674 C.3      20 VAL20      0.2985
    294 HB           19.2299      56.0919      60.6688 H        20 VAL20     -0.0297
    295 CG1          21.0183      57.1508      61.2306 C.3      20 VAL20     -0.3192
    296 HG11         21.6289      57.3145      62.1192 H        20 VAL20      0.0791
    297 HG12         21.6294      56.6895      60.4556 H        20 VAL20      0.0791
    298 HG13         20.6639      58.1122      60.8575 H        20 VAL20      0.0791
    299 CG2          20.3884      54.8832      61.9833 C.3      20 VAL20     -0.3192
    300 HG21         19.5886      54.1739      62.1917 H        20 VAL20      0.0791
    301 HG22         21.0128      54.4754      61.1896 H        20 VAL20      0.0791
    302 HG23         20.9915      55.0482      62.8660 H        20 VAL20      0.0791
    303 C            18.1746      58.0359      62.0890 C.2      20 VAL20      0.5973
    304 O            17.2265      57.8071      61.3440 O.2      20 VAL20     -0.5679
    305 N            18.5321      59.2757      62.3987 N.am     21 SER21     -0.4157
    306 H            19.3323      59.4189      63.0105 H        21 SER21      0.2719
    307 CA           17.9520      60.4590      61.7600 C.3      21 SER21     -0.0249
    308 HA           17.1515      60.1448      61.1028 H        21 SER21      0.0843
    309 CB           17.3260      61.3911      62.8003 C.3      21 SER21      0.2117
    310 HB2          16.8529      62.2367      62.2980 H        21 SER21      0.0352
    311 HB3          16.5666      60.8426      63.3592 H        21 SER21      0.0352
    312 OG           18.3149      61.8602      63.6886 O.3      21 SER21     -0.6546
    313 HG           17.9106      62.1967      64.5003 H        21 SER21      0.4275
    314 C            18.9826      61.1590      60.8823 C.2      21 SER21      0.5973
    315 O            20.1838      61.0578      61.1190 O.2      21 SER21     -0.5679
    316 N            18.5282      61.8721      59.8559 N.am     22 PHE22     -0.4157
    317 H            17.5275      61.8888      59.6951 H        22 PHE22      0.2719
    318 CA           19.3778      62.5415      58.8751 C.3      22 PHE22     -0.0024
    319 HA           20.4029      62.5471      59.2357 H        22 PHE22      0.0978
    320 CB           19.3414      61.8113      57.5270 C.3      22 PHE22     -0.0343
    321 HB2          18.3800      61.9985      57.0494 H        22 PHE22      0.0295
    322 HB3          20.1073      62.2413      56.8788 H        22 PHE22      0.0295
    323 CG           19.5426      60.3150      57.5996 C.ar     22 PHE22      0.0118
    324 CD1          20.8328      59.7653      57.5134 C.ar     22 PHE22     -0.1256
    325 HD1          21.6933      60.4103      57.4145 H        22 PHE22      0.1330
    326 CE1          21.0025      58.3707      57.5439 C.ar     22 PHE22     -0.1704
    327 HE1          21.9906      57.9429      57.4746 H        22 PHE22      0.1430
    328 CZ           19.8863      57.5274      57.6664 C.ar     22 PHE22     -0.1072
    329 HZ           20.0134      56.4558      57.6939 H        22 PHE22      0.1297
    330 CE2          18.6011      58.0767      57.7810 C.ar     22 PHE22     -0.1704
    331 HE2          17.7452      57.4306      57.9107 H        22 PHE22      0.1430
    332 CD2          18.4319      59.4673      57.7515 C.ar     22 PHE22     -0.1256
    333 HD2          17.4482      59.8818      57.8751 H        22 PHE22      0.1330
    334 C            18.9209      63.9760      58.6701 C.2      22 PHE22      0.5973
    335 O            17.7206      64.2139      58.5607 O.2      22 PHE22     -0.5679
    336 N            19.8563      64.9112      58.5670 N.am     23 GLU23     -0.5163
    337 H            20.8300      64.6237      58.6343 H        23 GLU23      0.2936
    338 CA           19.5856      66.2293      57.9969 C.3      23 GLU23      0.0397
    339 HA           18.5416      66.5012      58.1635 H        23 GLU23      0.1105
    340 CB           20.4695      67.2777      58.6774 C.3      23 GLU23      0.0560
    341 HB2          20.3567      67.2063      59.7610 H        23 GLU23     -0.0173
    342 HB3          21.5058      67.0506      58.4216 H        23 GLU23     -0.0173
    343 CG           20.1142      68.7090      58.2353 C.3      23 GLU23      0.0136
    344 HG2          19.8292      68.7146      57.1839 H        23 GLU23     -0.0425
    345 HG3          19.2482      69.0455      58.8111 H        23 GLU23     -0.0425
    346 CD           21.2655      69.7085      58.3997 C.2      23 GLU23      0.8054
    347 OE1          22.3086      69.3509      59.0056 O.co2    23 GLU23     -0.8188
    348 OE2          21.0985      70.8457      57.8990 O.co2    23 GLU23     -0.8188
    349 C            19.8458      66.1935      56.4887 C.2      23 GLU23      0.5366
    350 O            20.8904      65.7002      56.0577 O.2      23 GLU23     -0.5819
    351 N            18.9063      66.7097      55.6945 N.am     24 LEU24     -0.4157
    352 H            18.0559      67.0787      56.1119 H        24 LEU24      0.2719
    353 CA           19.0420      66.7853      54.2410 C.3      24 LEU24     -0.0518
    354 HA           19.8806      66.1669      53.9213 H        24 LEU24      0.0922
    355 CB           17.7833      66.2511      53.5508 C.3      24 LEU24     -0.1102
    356 HB2          16.9863      66.9687      53.7149 H        24 LEU24      0.0457
    357 HB3          17.9876      66.2118      52.4818 H        24 LEU24      0.0457
    358 CG           17.3006      64.8647      54.0032 C.3      24 LEU24      0.3531
    359 HG           17.0437      64.8848      55.0627 H        24 LEU24     -0.0361
    360 CD1          16.0493      64.4885      53.2135 C.3      24 LEU24     -0.4121
    361 HD11         16.2909      64.3778      52.1567 H        24 LEU24      0.1000
    362 HD12         15.6410      63.5575      53.5971 H        24 LEU24      0.1000
    363 HD13         15.2919      65.2562      53.3284 H        24 LEU24      0.1000
    364 CD2          18.3610      63.7903      53.7604 C.3      24 LEU24     -0.4121
    365 HD21         19.2436      63.9966      54.3650 H        24 LEU24      0.1000
    366 HD22         17.9711      62.8163      54.0505 H        24 LEU24      0.1000
    367 HD23         18.6397      63.7744      52.7080 H        24 LEU24      0.1000
    368 C            19.3309      68.2181      53.8013 C.2      24 LEU24      0.5973
    369 O            18.5620      69.1304      54.0993 O.2      24 LEU24     -0.5679
    370 N            20.4252      68.4110      53.0724 N.am     25 PHE25     -0.4157
    371 H            20.9541      67.5947      52.7867 H        25 PHE25      0.2719
    372 CA           20.9155      69.7226      52.6464 C.3      25 PHE25     -0.0024
    373 HA           20.7316      70.4362      53.4448 H        25 PHE25      0.0978
    374 CB           22.4284      69.6765      52.4152 C.3      25 PHE25     -0.0343
    375 HB2          22.6288      69.0763      51.5259 H        25 PHE25      0.0295
    376 HB3          22.7865      70.6889      52.2236 H        25 PHE25      0.0295
    377 CG           23.2073      69.1096      53.5766 C.ar     25 PHE25      0.0118
    378 CD1          23.0465      69.6423      54.8673 C.ar     25 PHE25     -0.1256
    379 HD1          22.3768      70.4721      55.0347 H        25 PHE25      0.1330
    380 CE1          23.7629      69.0993      55.9420 C.ar     25 PHE25     -0.1704
    381 HE1          23.6368      69.5190      56.9284 H        25 PHE25      0.1430
    382 CZ           24.6479      68.0328      55.7196 C.ar     25 PHE25     -0.1072
    383 HZ           25.2224      67.6309      56.5265 H        25 PHE25      0.1297
    384 CE2          24.8084      67.4943      54.4363 C.ar     25 PHE25     -0.1704
    385 HE2          25.4872      66.6690      54.2685 H        25 PHE25      0.1430
    386 CD2          24.0821      68.0317      53.3654 C.ar     25 PHE25     -0.1256
    387 HD2          24.1993      67.6146      52.3767 H        25 PHE25      0.1330
    388 C            20.1623      70.2465      51.4279 C.2      25 PHE25      0.5973
    389 O            20.7435      70.4717      50.3650 O.2      25 PHE25     -0.5679
    390 N            18.8528      70.4336      51.5679 N.am     26 ALA26     -0.4157
    391 H            18.4396      70.2478      52.4735 H        26 ALA26      0.2719
    392 CA           18.0182      70.9883      50.5106 C.3      26 ALA26      0.0337
    393 HA           18.1295      70.3605      49.6268 H        26 ALA26      0.0823
    394 CB           16.5571      70.9464      50.9670 C.3      26 ALA26     -0.1825
    395 HB1          16.4276      71.5617      51.8587 H        26 ALA26      0.0603
    396 HB2          15.9161      71.3315      50.1728 H        26 ALA26      0.0603
    397 HB3          16.2670      69.9195      51.1894 H        26 ALA26      0.0603
    398 C            18.4446      72.4132      50.1170 C.2      26 ALA26      0.5973
    399 O            18.1323      72.8631      49.0216 O.2      26 ALA26     -0.5679
    400 N            19.1803      73.1180      50.9758 N.am     27 ASP27     -0.5163
    401 H            19.3878      72.7112      51.8849 H        27 ASP27      0.2936
    402 CA           19.7961      74.4089      50.6721 C.3      27 ASP27      0.0381
    403 HA           19.0447      75.0490      50.2093 H        27 ASP27      0.0880
    404 CB           20.2526      75.0733      51.9846 C.3      27 ASP27     -0.0303
    405 HB2          20.5948      76.0844      51.7553 H        27 ASP27     -0.0122
    406 HB3          19.3921      75.1663      52.6490 H        27 ASP27     -0.0122
    407 CG           21.3692      74.3311      52.7386 C.2      27 ASP27      0.7994
    408 OD1          21.4780      73.0895      52.6554 O.co2    27 ASP27     -0.8014
    409 OD2          22.2151      75.0221      53.3515 O.co2    27 ASP27     -0.8014
    410 C            20.9771      74.3086      49.6839 C.2      27 ASP27      0.5366
    411 O            21.3958      75.3196      49.1185 O.2      27 ASP27     -0.5819
    412 N            21.5505      73.1146      49.4870 N.am     28 LYS28     -0.3479
    413 H            21.1902      72.3421      50.0425 H        28 LYS28      0.2747
    414 CA           22.6594      72.8522      48.5478 C.3      28 LYS28     -0.2400
    415 HA           23.0006      73.7876      48.1067 H        28 LYS28      0.1426
    416 CB           23.8236      72.1685      49.2889 C.3      28 LYS28     -0.0094
    417 HB2          23.4665      71.2237      49.7033 H        28 LYS28      0.0362
    418 HB3          24.6171      71.9367      48.5758 H        28 LYS28      0.0362
    419 CG           24.4151      72.9948      50.4355 C.3      28 LYS28      0.0187
    420 HG2          23.6173      73.2750      51.1196 H        28 LYS28      0.0103
    421 HG3          25.1142      72.3726      50.9909 H        28 LYS28      0.0103
    422 CD           25.1607      74.2411      49.9432 C.3      28 LYS28     -0.0479
    423 HD2          26.0381      73.9300      49.3742 H        28 LYS28      0.0621
    424 HD3          24.5179      74.8374      49.2941 H        28 LYS28      0.0621
    425 CE           25.5995      75.0991      51.1332 C.3      28 LYS28     -0.0143
    426 HE2          26.1789      74.4793      51.8230 H        28 LYS28      0.1135
    427 HE3          26.2446      75.8998      50.7621 H        28 LYS28      0.1135
    428 NZ           24.4231      75.6870      51.8325 N.4      28 LYS28     -0.3854
    429 HZ1          23.8179      74.9835      52.2753 H        28 LYS28      0.3400
    430 HZ2          24.6766      76.3091      52.5848 H        28 LYS28      0.3400
    431 HZ3          23.8051      76.1691      51.1937 H        28 LYS28      0.3400
    432 C            22.2385      71.9812      47.3693 C.2      28 LYS28      0.7341
    433 O            22.6617      72.2315      46.2426 O.2      28 LYS28     -0.5894
    434 N            21.4373      70.9552      47.6374 N.am     29 VAL29     -0.4157
    435 H            21.1535      70.8281      48.6018 H        29 VAL29      0.2719
    436 CA           20.9875      69.9447      46.6673 C.3      29 VAL29     -0.0875
    437 HA           21.1123      70.3306      45.6560 H        29 VAL29      0.0969
    438 CB           21.8283      68.6619      46.7517 C.3      29 VAL29      0.2985
    439 HB           21.3257      67.8682      46.2046 H        29 VAL29     -0.0297
    440 CG1          23.1908      68.8511      46.0878 C.3      29 VAL29     -0.3192
    441 HG11         23.7640      69.6252      46.5955 H        29 VAL29      0.0791
    442 HG12         23.7540      67.9182      46.1158 H        29 VAL29      0.0791
    443 HG13         23.0475      69.1237      45.0432 H        29 VAL29      0.0791
    444 CG2          22.0635      68.1829      48.1815 C.3      29 VAL29     -0.3192
    445 HG21         21.1185      67.9869      48.6863 H        29 VAL29      0.0791
    446 HG22         22.6392      67.2689      48.0990 H        29 VAL29      0.0791
    447 HG23         22.6415      68.9096      48.7501 H        29 VAL29      0.0791
    448 C            19.4908      69.6640      46.8302 C.2      29 VAL29      0.5973
    449 O            19.0979      68.5792      47.2717 O.2      29 VAL29     -0.5679
    450 N            18.6292      70.6550      46.5416 N.am     30 PRO30     -0.2548
    451 CD           18.9753      71.9807      46.0457 C.3      30 PRO30      0.0192
    452 HD2          19.7600      71.9480      45.2903 H        30 PRO30      0.0391
    453 HD3          19.2863      72.6181      46.8719 H        30 PRO30      0.0391
    454 CG           17.6974      72.5205      45.4248 C.3      30 PRO30      0.0189
    455 HG2          17.6290      72.1865      44.3885 H        30 PRO30      0.0213
    456 HG3          17.6518      73.6082      45.4793 H        30 PRO30      0.0213
    457 CB           16.5894      71.8629      46.2460 C.3      30 PRO30     -0.0070
    458 HB2          15.6910      71.7111      45.6464 H        30 PRO30      0.0253
    459 HB3          16.3537      72.4929      47.1040 H        30 PRO30      0.0253
    460 CA           17.1876      70.5396      46.7393 C.3      30 PRO30     -0.0266
    461 HA           16.9758      70.4432      47.8024 H        30 PRO30      0.0641
    462 C            16.5647      69.3330      46.0358 C.2      30 PRO30      0.5896
    463 O            15.8187      68.5860      46.6679 O.2      30 PRO30     -0.5748
    464 N            16.8759      69.0907      44.7587 N.am     31 LYS31     -0.3479
    465 H            17.6278      69.6324      44.3260 H        31 LYS31      0.2747
    466 CA           16.2660      67.9853      44.0006 C.3      31 LYS31     -0.2400
    467 HA           15.1823      68.0603      44.0826 H        31 LYS31      0.1426
    468 CB           16.6763      68.1287      42.5290 C.3      31 LYS31     -0.0094
    469 HB2          16.5264      69.1653      42.2216 H        31 LYS31      0.0362
    470 HB3          17.7371      67.8947      42.4246 H        31 LYS31      0.0362
    471 CG           15.8642      67.2230      41.5952 C.3      31 LYS31      0.0187
    472 HG2          16.0305      66.1784      41.8608 H        31 LYS31      0.0103
    473 HG3          14.8047      67.4629      41.6851 H        31 LYS31      0.0103
    474 CD           16.3096      67.4520      40.1515 C.3      31 LYS31     -0.0479
    475 HD2          16.1212      68.4890      39.8705 H        31 LYS31      0.0621
    476 HD3          17.3850      67.2694      40.1031 H        31 LYS31      0.0621
    477 CE           15.6008      66.5116      39.1740 C.3      31 LYS31     -0.0143
    478 HE2          15.7576      65.4853      39.5195 H        31 LYS31      0.1135
    479 HE3          14.5288      66.7205      39.1721 H        31 LYS31      0.1135
    480 NZ           16.1847      66.6794      37.8196 N.4      31 LYS31     -0.3854
    481 HZ1          17.2174      66.6425      37.8613 H        31 LYS31      0.3400
    482 HZ2          15.9369      65.9622      37.1565 H        31 LYS31      0.3400
    483 HZ3          16.0264      67.5955      37.4340 H        31 LYS31      0.3400
    484 C            16.6599      66.6233      44.5823 C.2      31 LYS31      0.7341
    485 O            15.8594      65.6893      44.6284 O.2      31 LYS31     -0.5894
    486 N            17.8905      66.4957      45.0622 N.am     32 THR32     -0.4157
    487 H            18.5332      67.2755      44.9287 H        32 THR32      0.2719
    488 CA           18.3998      65.2341      45.6119 C.3      32 THR32     -0.0389
    489 HA           18.0489      64.4189      44.9803 H        32 THR32      0.1007
    490 CB           19.9323      65.2182      45.5840 C.3      32 THR32      0.3654
    491 HB           20.3253      65.8707      46.3632 H        32 THR32      0.0043
    492 CG2          20.4646      63.8004      45.7851 C.3      32 THR32     -0.2438
    493 HG21         20.0837      63.1430      45.0037 H        32 THR32      0.0642
    494 HG22         21.5531      63.8149      45.7366 H        32 THR32      0.0642
    495 HG23         20.1641      63.4174      46.7599 H        32 THR32      0.0642
    496 OG1          20.4157      65.6445      44.3295 O.3      32 THR32     -0.6761
    497 HG1          20.2333      66.6087      44.2313 H        32 THR32      0.4102
    498 C            17.8750      64.9806      47.0293 C.2      32 THR32      0.5973
    499 O            17.4620      63.8612      47.3452 O.2      32 THR32     -0.5679
    500 N            17.8206      66.0274      47.8607 N.am     33 ALA33     -0.4157
    501 H            18.1885      66.9197      47.5388 H        33 ALA33      0.2719
    502 CA           17.2072      65.9840      49.1848 C.3      33 ALA33      0.0337
    503 HA           17.6835      65.2010      49.7748 H        33 ALA33      0.0823
    504 CB           17.4401      67.3357      49.8712 C.3      33 ALA33     -0.1825
    505 HB1          17.0584      68.1419      49.2430 H        33 ALA33      0.0603
    506 HB2          16.9186      67.3635      50.8273 H        33 ALA33      0.0603
    507 HB3          18.5083      67.4902      50.0341 H        33 ALA33      0.0603
    508 C            15.7089      65.6568      49.0991 C.2      33 ALA33      0.5973
    509 O            15.2252      64.7897      49.8238 O.2      33 ALA33     -0.5679
    510 N            14.9804      66.3097      48.1906 N.am     34 GLU34     -0.5163
    511 H            15.4256      67.0519      47.6553 H        34 GLU34      0.2936
    512 CA           13.5482      66.0888      47.9820 C.3      34 GLU34      0.0397
    513 HA           13.0343      66.2943      48.9200 H        34 GLU34      0.1105
    514 CB           13.0268      67.0707      46.9195 C.3      34 GLU34      0.0560
    515 HB2          13.1905      68.0890      47.2751 H        34 GLU34     -0.0173
    516 HB3          13.5996      66.9400      46.0007 H        34 GLU34     -0.0173
    517 CG           11.5359      66.9125      46.5790 C.3      34 GLU34      0.0136
    518 HG2          11.2553      67.7054      45.8816 H        34 GLU34     -0.0425
    519 HG3          11.4004      65.9658      46.0616 H        34 GLU34     -0.0425
    520 CD           10.5957      66.9531      47.7963 C.2      34 GLU34      0.8054
    521 OE1          10.9430      67.5372      48.8443 O.co2    34 GLU34     -0.8188
    522 OE2           9.4905      66.3749      47.7091 O.co2    34 GLU34     -0.8188
    523 C            13.2371      64.6383      47.5995 C.2      34 GLU34      0.5366
    524 O            12.3512      64.0289      48.2028 O.2      34 GLU34     -0.5819
    525 N            14.0048      64.0580      46.6679 N.am     35 ASN35     -0.4157
    526 H            14.6838      64.6274      46.1728 H        35 ASN35      0.2719
    527 CA           13.8735      62.6466      46.3160 C.3      35 ASN35      0.0143
    528 HA           12.8964      62.4895      45.8656 H        35 ASN35      0.1048
    529 CB           14.9648      62.2627      45.3086 C.3      35 ASN35     -0.2041
    530 HB2          14.9014      62.9201      44.4498 H        35 ASN35      0.0797
    531 HB3          15.9498      62.3923      45.7556 H        35 ASN35      0.0797
    532 CG           14.7987      60.8351      44.8292 C.2      35 ASN35      0.7130
    533 OD1          13.7945      60.4729      44.2429 O.2      35 ASN35     -0.5931
    534 ND2          15.7662      59.9768      45.0454 N.am     35 ASN35     -0.9191
    535 HD21         15.7242      59.0844      44.5769 H        35 ASN35      0.4196
    536 HD22         16.5706      60.2637      45.5699 H        35 ASN35      0.4196
    537 C            13.9397      61.7478      47.5518 C.2      35 ASN35      0.5973
    538 O            13.0432      60.9402      47.7815 O.2      35 ASN35     -0.5679
    539 N            14.9902      61.8941      48.3581 N.am     36 PHE36     -0.4157
    540 H            15.6859      62.5990      48.1403 H        36 PHE36      0.2719
    541 CA           15.1848      61.0575      49.5386 C.3      36 PHE36     -0.0024
    542 HA           15.1435      60.0102      49.2371 H        36 PHE36      0.0978
    543 CB           16.5699      61.3456      50.1109 C.3      36 PHE36     -0.0343
    544 HB2          17.3029      61.2745      49.3047 H        36 PHE36      0.0295
    545 HB3          16.6037      62.3662      50.4963 H        36 PHE36      0.0295
    546 CG           16.9670      60.3791      51.2048 C.ar     36 PHE36      0.0118
    547 CD1          17.6386      59.1932      50.8673 C.ar     36 PHE36     -0.1256
    548 HD1          17.8577      58.9691      49.8335 H        36 PHE36      0.1330
    549 CE1          18.0398      58.3031      51.8745 C.ar     36 PHE36     -0.1704
    550 HE1          18.5612      57.3999      51.6225 H        36 PHE36      0.1430
    551 CZ           17.7979      58.6005      53.2206 C.ar     36 PHE36     -0.1072
    552 HZ           18.1564      57.9412      53.9990 H        36 PHE36      0.1297
    553 CE2          17.1235      59.7776      53.5592 C.ar     36 PHE36     -0.1704
    554 HE2          16.9596      59.9912      54.5992 H        36 PHE36      0.1430
    555 CD2          16.6988      60.6662      52.5551 C.ar     36 PHE36     -0.1256
    556 HD2          16.1731      61.5681      52.8193 H        36 PHE36      0.1330
    557 C            14.1026      61.2773      50.6029 C.2      36 PHE36      0.5973
    558 O            13.6123      60.3202      51.2085 O.2      36 PHE36     -0.5679
    559 N            13.7026      62.5375      50.8182 N.am     37 ARG37     -0.3479
    560 H            14.1664      63.2773      50.2922 H        37 ARG37      0.2747
    561 CA           12.6454      62.9152      51.7661 C.3      37 ARG37     -0.2637
    562 HA           12.9262      62.5745      52.7583 H        37 ARG37      0.1560
    563 CB           12.4968      64.4441      51.7770 C.3      37 ARG37     -0.0007
    564 HB2          13.4682      64.9076      51.9437 H        37 ARG37      0.0327
    565 HB3          12.1568      64.7626      50.7911 H        37 ARG37      0.0327
    566 CG           11.5246      64.9501      52.8583 C.3      37 ARG37      0.0390
    567 HG2          10.6836      64.2682      52.9794 H        37 ARG37      0.0285
    568 HG3          12.0523      65.0029      53.8113 H        37 ARG37      0.0285
    569 CD           10.9897      66.3443      52.4941 C.3      37 ARG37      0.0486
    570 HD2          10.4554      66.7668      53.3427 H        37 ARG37      0.0687
    571 HD3          11.8333      67.0007      52.2747 H        37 ARG37      0.0687
    572 NE           10.0989      66.3111      51.3176 N.pl3    37 ARG37     -0.5295
    573 HE           10.4457      66.7296      50.4480 H        37 ARG37      0.3456
    574 CZ            8.8939      65.7655      51.2424 C.cat    37 ARG37      0.8076
    575 NH1           8.2419      65.2749      52.2613 N.pl3    37 ARG37     -0.8627
    576 HH11          8.5386      65.4517      53.2151 H        37 ARG37      0.4478
    577 HH12          7.3744      64.7688      52.0634 H        37 ARG37      0.4478
    578 NH2           8.2851      65.6769      50.1004 N.pl3    37 ARG37     -0.8627
    579 HH21          8.7354      66.0424      49.2556 H        37 ARG37      0.4478
    580 HH22          7.3488      65.2791      50.0349 H        37 ARG37      0.4478
    581 C            11.3190      62.2387      51.4226 C.2      37 ARG37      0.7341
    582 O            10.7771      61.5070      52.2486 O.2      37 ARG37     -0.5894
    583 N            10.8263      62.4331      50.2007 N.am     38 ALA38     -0.4157
    584 H            11.3334      63.0387      49.5602 H        38 ALA38      0.2719
    585 CA            9.5548      61.8658      49.7550 C.3      38 ALA38      0.0337
    586 HA            8.7635      62.1850      50.4367 H        38 ALA38      0.0823
    587 CB            9.2571      62.4276      48.3653 C.3      38 ALA38     -0.1825
    588 HB1          10.1020      62.2241      47.7092 H        38 ALA38      0.0603
    589 HB2           8.3522      61.9684      47.9711 H        38 ALA38      0.0603
    590 HB3           9.1154      63.5075      48.4282 H        38 ALA38      0.0603
    591 C             9.5620      60.3253      49.7435 C.2      38 ALA38      0.5973
    592 O             8.5533      59.6974      50.0623 O.2      38 ALA38     -0.5679
    593 N            10.7002      59.6974      49.4204 N.am     39 LEU39     -0.4157
    594 H            11.5013      60.2500      49.1281 H        39 LEU39      0.2719
    595 CA           10.8533      58.2373      49.5136 C.3      39 LEU39     -0.0518
    596 HA            9.9943      57.7570      49.0437 H        39 LEU39      0.0922
    597 CB           12.1394      57.8038      48.7940 C.3      39 LEU39     -0.1102
    598 HB2          12.9682      58.3868      49.1971 H        39 LEU39      0.0457
    599 HB3          12.3329      56.7559      49.0278 H        39 LEU39      0.0457
    600 CG           12.1261      57.9582      47.2668 C.3      39 LEU39      0.3531
    601 HG           11.8724      58.9746      46.9962 H        39 LEU39     -0.0361
    602 CD1          13.5160      57.6221      46.7191 C.3      39 LEU39     -0.4121
    603 HD11         13.8010      56.6184      47.0237 H        39 LEU39      0.1000
    604 HD12         13.5153      57.7038      45.6324 H        39 LEU39      0.1000
    605 HD13         14.2381      58.3350      47.1195 H        39 LEU39      0.1000
    606 CD2          11.1139      57.0362      46.5916 C.3      39 LEU39     -0.4121
    607 HD21         10.1008      57.3046      46.8906 H        39 LEU39      0.1000
    608 HD22         11.1995      57.1486      45.5120 H        39 LEU39      0.1000
    609 HD23         11.3098      56.0028      46.8654 H        39 LEU39      0.1000
    610 C            10.8927      57.7267      50.9612 C.2      39 LEU39      0.5973
    611 O            10.6084      56.5529      51.2008 O.2      39 LEU39     -0.5679
    612 N            11.2550      58.5826      51.9171 N.am     40 SER40     -0.4157
    613 H            11.5204      59.5182      51.6374 H        40 SER40      0.2719
    614 CA           11.2350      58.2634      53.3497 C.3      40 SER40     -0.0249
    615 HA           11.5426      57.2274      53.4924 H        40 SER40      0.0843
    616 CB           12.2057      59.1569      54.1266 C.3      40 SER40      0.2117
    617 HB2          11.9039      60.2008      54.0556 H        40 SER40      0.0352
    618 HB3          12.1929      58.8648      55.1782 H        40 SER40      0.0352
    619 OG           13.5175      59.0043      53.6282 O.3      40 SER40     -0.6546
    620 HG           13.5449      59.3775      52.7273 H        40 SER40      0.4275
    621 C             9.8372      58.4012      53.9480 C.2      40 SER40      0.5973
    622 O             9.4771      57.6143      54.8122 O.2      40 SER40     -0.5679
    623 N             9.0433      59.3802      53.5032 N.am     41 THR41     -0.4157
    624 H             9.4076      60.0365      52.8206 H        41 THR41      0.2719
    625 CA            7.6426      59.5393      53.9402 C.3      41 THR41     -0.0389
    626 HA            7.5705      59.3289      55.0063 H        41 THR41      0.1007
    627 CB            7.1280      60.9647      53.6952 C.3      41 THR41      0.3654
    628 HB            6.1237      61.0489      54.1118 H        41 THR41      0.0043
    629 CG2           8.0130      62.0220      54.3514 C.3      41 THR41     -0.2438
    630 HG21          9.0036      62.0401      53.9067 H        41 THR41      0.0642
    631 HG22          7.5535      63.0029      54.2294 H        41 THR41      0.0642
    632 HG23          8.0937      61.8044      55.4129 H        41 THR41      0.0642
    633 OG1           7.0605      61.2207      52.3122 O.3      41 THR41     -0.6761
    634 HG1           6.7174      62.1285      52.1610 H        41 THR41      0.4102
    635 C             6.6910      58.5732      53.2408 C.2      41 THR41      0.5973
    636 O             5.6180      58.2956      53.7687 O.2      41 THR41     -0.5679
    637 N             7.0503      58.0807      52.0512 N.am     42 GLY42     -0.4157
    638 H             7.8855      58.4541      51.6166 H        42 GLY42      0.2719
    639 CA            6.2117      57.1643      51.2804 C.3      42 GLY42     -0.0252
    640 HA2           6.8179      56.7139      50.4951 H        42 GLY42      0.0698
    641 HA3           5.8444      56.3743      51.9355 H        42 GLY42      0.0698
    642 C             5.0063      57.8380      50.6229 C.2      42 GLY42      0.5973
    643 O             4.1192      57.1493      50.1241 O.2      42 GLY42     -0.5679
    644 N             4.9828      59.1726      50.5594 N.am     43 GLU43     -0.5163
    645 H             5.7554      59.6753      50.9877 H        43 GLU43      0.2936
    646 CA            3.8632      59.9670      50.0247 C.3      43 GLU43      0.0397
    647 HA            2.9578      59.6680      50.5555 H        43 GLU43      0.1105
    648 CB            4.1121      61.4534      50.3388 C.3      43 GLU43      0.0560
    649 HB2           3.2373      62.0331      50.0417 H        43 GLU43     -0.0173
    650 HB3           4.2231      61.5539      51.4196 H        43 GLU43     -0.0173
    651 CG            5.3535      62.0466      49.6555 C.3      43 GLU43      0.0136
    652 HG2           6.2134      61.3932      49.8017 H        43 GLU43     -0.0425
    653 HG3           5.1724      62.0970      48.5788 H        43 GLU43     -0.0425
    654 CD            5.6932      63.4444      50.1949 C.2      43 GLU43      0.8054
    655 OE1           6.1400      63.5632      51.3653 O.co2    43 GLU43     -0.8188
    656 OE2           5.6090      64.4044      49.3981 O.co2    43 GLU43     -0.8188
    657 C             3.5750      59.7460      48.5252 C.2      43 GLU43      0.5366
    658 O             2.5587      60.2047      48.0099 O.2      43 GLU43     -0.5819
    659 N             4.4542      59.0361      47.8083 N.am     44 LYS44     -0.3479
    660 H             5.2671      58.6961      48.3040 H        44 LYS44      0.2747
    661 CA            4.2539      58.6391      46.4030 C.3      44 LYS44     -0.2400
    662 HA            3.5696      59.3441      45.9303 H        44 LYS44      0.1426
    663 CB            5.6001      58.6753      45.6566 C.3      44 LYS44     -0.0094
    664 HB2           6.2185      57.8492      46.0152 H        44 LYS44      0.0362
    665 HB3           5.4178      58.5151      44.5930 H        44 LYS44      0.0362
    666 CG            6.4046      59.9753      45.8262 C.3      44 LYS44      0.0187
    667 HG2           6.6294      60.1325      46.8822 H        44 LYS44      0.0103
    668 HG3           7.3531      59.8537      45.3052 H        44 LYS44      0.0103
    669 CD            5.7010      61.2145      45.2574 C.3      44 LYS44     -0.0479
    670 HD2           5.6476      61.1359      44.1702 H        44 LYS44      0.0621
    671 HD3           4.6925      61.2863      45.6682 H        44 LYS44      0.0621
    672 CE            6.4863      62.4647      45.6683 C.3      44 LYS44     -0.0143
    673 HE2           6.5174      62.5039      46.7636 H        44 LYS44      0.1135
    674 HE3           7.5172      62.3788      45.3116 H        44 LYS44      0.1135
    675 NZ            5.8665      63.7085      45.1569 N.4      44 LYS44     -0.3854
    676 HZ1           4.8935      63.7426      45.4310 H        44 LYS44      0.3400
    677 HZ2           6.3217      64.5119      45.5822 H        44 LYS44      0.3400
    678 HZ3           5.9468      63.7732      44.1528 H        44 LYS44      0.3400
    679 C             3.5833      57.2669      46.2475 C.2      44 LYS44      0.7341
    680 O             3.3250      56.8435      45.1240 O.2      44 LYS44     -0.5894
    681 N             3.3563      56.5495      47.3485 N.am     45 GLY45     -0.4157
    682 H             3.5582      56.9759      48.2474 H        45 GLY45      0.2719
    683 CA            2.8541      55.1709      47.3527 C.3      45 GLY45     -0.0252
    684 HA2           2.2768      55.0145      48.2639 H        45 GLY45      0.0698
    685 HA3           2.1915      55.0177      46.5003 H        45 GLY45      0.0698
    686 C             3.9492      54.0993      47.3058 C.2      45 GLY45      0.5973
    687 O             3.6556      52.9102      47.3724 O.2      45 GLY45     -0.5679
    688 N             5.2187      54.4958      47.2173 N.am     46 PHE46     -0.4157
    689 H             5.4125      55.4868      47.2267 H        46 PHE46      0.2719
    690 CA            6.3772      53.6051      47.2552 C.3      46 PHE46     -0.0024
    691 HA            6.1324      52.7167      47.8404 H        46 PHE46      0.0978
    692 CB            6.7551      53.1687      45.8287 C.3      46 PHE46     -0.0343
    693 HB2           7.6216      52.5078      45.8790 H        46 PHE46      0.0295
    694 HB3           5.9310      52.5866      45.4134 H        46 PHE46      0.0295
    695 CG            7.0662      54.3220      44.8912 C.ar     46 PHE46      0.0118
    696 CD1           8.3549      54.8863      44.8593 C.ar     46 PHE46     -0.1256
    697 HD1           9.1286      54.4960      45.5028 H        46 PHE46      0.1330
    698 CE1           8.6214      56.0030      44.0475 C.ar     46 PHE46     -0.1704
    699 HE1           9.6083      56.4456      44.0302 H        46 PHE46      0.1430
    700 CZ            7.5945      56.5691      43.2760 C.ar     46 PHE46     -0.1072
    701 HZ            7.7954      57.4389      42.6644 H        46 PHE46      0.1297
    702 CE2           6.3054      56.0111      43.3080 C.ar     46 PHE46     -0.1704
    703 HE2           5.5026      56.4645      42.7410 H        46 PHE46      0.1430
    704 CD2           6.0434      54.8862      44.1078 C.ar     46 PHE46     -0.1256
    705 HD2           5.0367      54.4914      44.1590 H        46 PHE46      0.1330
    706 C             7.5377      54.3188      47.9504 C.2      46 PHE46      0.5973
    707 O             7.5549      55.5489      48.0339 O.2      46 PHE46     -0.5679
    708 N             8.5213      53.5656      48.4335 N.am     47 GLY47     -0.4157
    709 H             8.4611      52.5570      48.4141 H        47 GLY47      0.2719
    710 CA            9.6826      54.1621      49.0793 C.3      47 GLY47     -0.0252
    711 HA2          10.3462      54.5834      48.3269 H        47 GLY47      0.0698
    712 HA3           9.3469      54.9728      49.7271 H        47 GLY47      0.0698
    713 C            10.4777      53.1838      49.9256 C.2      47 GLY47      0.5973
    714 O            10.3891      51.9719      49.7468 O.2      47 GLY47     -0.5679
    715 N            11.2733      53.7340      50.8390 N.am     48 TYR48     -0.4157
    716 H            11.2377      54.7431      50.9720 H        48 TYR48      0.2719
    717 CA           12.2639      52.9718      51.5972 C.3      48 TYR48     -0.0014
    718 HA           12.8149      52.3357      50.9064 H        48 TYR48      0.0876
    719 CB           13.2347      53.9530      52.2658 C.3      48 TYR48     -0.0152
    720 HB2          12.6707      54.5941      52.9439 H        48 TYR48      0.0295
    721 HB3          13.9454      53.3883      52.8654 H        48 TYR48      0.0295
    722 CG           14.0302      54.8210      51.3128 C.ar     48 TYR48     -0.0011
    723 CD1          14.6375      54.2469      50.1822 C.ar     48 TYR48     -0.1906
    724 HD1          14.5185      53.1938      49.9830 H        48 TYR48      0.1699
    725 CE1          15.4109      55.0354      49.3186 C.ar     48 TYR48     -0.2341
    726 HE1          15.8836      54.5803      48.4672 H        48 TYR48      0.1656
    727 CZ           15.5842      56.4095      49.5758 C.ar     48 TYR48      0.3226
    728 OH           16.3674      57.1420      48.7429 O.3      48 TYR48     -0.5579
    729 HH           16.9480      56.5594      48.2286 H        48 TYR48      0.3992
    730 CE2          14.9737      56.9885      50.7079 C.ar     48 TYR48     -0.2341
    731 HE2          15.1190      58.0388      50.9149 H        48 TYR48      0.1656
    732 CD2          14.2005      56.1936      51.5765 C.ar     48 TYR48     -0.1906
    733 HD2          13.7556      56.6397      52.4565 H        48 TYR48      0.1699
    734 C            11.6822      52.0314      52.6524 C.2      48 TYR48      0.5973
    735 O            12.3418      51.0527      52.9984 O.2      48 TYR48     -0.5679
    736 N            10.4879      52.3088      53.1816 N.am     49 LYS49     -0.3479
    737 H             9.9981      53.1291      52.8571 H        49 LYS49      0.2747
    738 CA            9.9026      51.5241      54.2736 C.3      49 LYS49     -0.2400
    739 HA           10.5757      51.5759      55.1334 H        49 LYS49      0.1426
    740 CB            8.5580      52.1303      54.6806 C.3      49 LYS49     -0.0094
    741 HB2           8.7077      53.1618      54.9995 H        49 LYS49      0.0362
    742 HB3           7.8812      52.1294      53.8240 H        49 LYS49      0.0362
    743 CG            7.9234      51.3358      55.8268 C.3      49 LYS49      0.0187
    744 HG2           7.6370      50.3428      55.4776 H        49 LYS49      0.0103
    745 HG3           8.6403      51.2305      56.6396 H        49 LYS49      0.0103
    746 CD            6.6761      52.0593      56.3222 C.3      49 LYS49     -0.0479
    747 HD2           6.9770      53.0358      56.7089 H        49 LYS49      0.0621
    748 HD3           5.9782      52.2072      55.4969 H        49 LYS49      0.0621
    749 CE            6.0070      51.2438      57.4283 C.3      49 LYS49     -0.0143
    750 HE2           5.5068      50.3743      56.9956 H        49 LYS49      0.1135
    751 HE3           6.7897      50.8947      58.1134 H        49 LYS49      0.1135
    752 NZ            5.0644      52.1009      58.1771 N.4      49 LYS49     -0.3854
    753 HZ1           4.3819      52.5395      57.5810 H        49 LYS49      0.3400
    754 HZ2           4.6471      51.6097      58.9519 H        49 LYS49      0.3400
    755 HZ3           5.6436      52.8443      58.6006 H        49 LYS49      0.3400
    756 C             9.7474      50.0554      53.8832 C.2      49 LYS49      0.7341
    757 O             9.0702      49.7274      52.9151 O.2      49 LYS49     -0.5894
    758 N            10.3573      49.1723      54.6627 N.am     50 GLY50     -0.4157
    759 H            10.8653      49.5277      55.4661 H        50 GLY50      0.2719
    760 CA           10.4060      47.7325      54.4218 C.3      50 GLY50     -0.0252
    761 HA2          10.4715      47.2222      55.3823 H        50 GLY50      0.0698
    762 HA3           9.4894      47.4139      53.9240 H        50 GLY50      0.0698
    763 C            11.5934      47.2831      53.5665 C.2      50 GLY50      0.5973
    764 O            11.8874      46.0900      53.5409 O.2      50 GLY50     -0.5679
    765 N            12.3132      48.2015      52.9145 N.am     51 SER51     -0.4157
    766 H            12.0482      49.1750      52.9971 H        51 SER51      0.2719
    767 CA           13.5222      47.8788      52.1476 C.3      51 SER51     -0.0249
    768 HA           13.2991      47.0068      51.5315 H        51 SER51      0.0843
    769 CB           13.8975      49.0184      51.1928 C.3      51 SER51      0.2117
    770 HB2          14.6106      48.6396      50.4589 H        51 SER51      0.0352
    771 HB3          13.0053      49.3549      50.6635 H        51 SER51      0.0352
    772 OG           14.4910      50.1084      51.8653 O.3      51 SER51     -0.6546
    773 HG           13.7926      50.4957      52.4312 H        51 SER51      0.4275
    774 C            14.6976      47.5080      53.0568 C.2      51 SER51      0.5973
    775 O            14.6966      47.8075      54.2545 O.2      51 SER51     -0.5679
    776 N            15.7007      46.8273      52.4977 N.am     52 CYS52     -0.4157
    777 H            15.6767      46.6330      51.5079 H        52 CYS52      0.2719
    778 CA           16.8743      46.3562      53.2262 C.3      52 CYS52      0.0213
    779 HA           16.7344      46.5868      54.2709 H        52 CYS52      0.1124
    780 CB           16.9682      44.8249      53.1126 C.3      52 CYS52     -0.1231
    781 HB2          17.6580      44.4462      53.8675 H        52 CYS52      0.1112
    782 HB3          15.9824      44.3953      53.2883 H        52 CYS52      0.1112
    783 SG           17.5557      44.3098      51.4766 S.3      52 CYS52     -0.3119
    784 HG           17.1595      43.0357      51.5121 H        52 CYS52      0.1933
    785 C            18.1664      47.0817      52.8279 C.2      52 CYS52      0.5973
    786 O            18.2613      47.6925      51.7642 O.2      52 CYS52     -0.5679
    787 N            19.1677      47.0201      53.7055 N.am     53 PHE53     -0.4157
    788 H            19.0024      46.5252      54.5735 H        53 PHE53      0.2719
    789 CA           20.5524      47.3362      53.3782 C.3      53 PHE53     -0.0024
    790 HA           20.5876      48.1147      52.6149 H        53 PHE53      0.0978
    791 CB           21.2889      47.8503      54.6202 C.3      53 PHE53     -0.0343
    792 HB2          21.0713      47.2116      55.4732 H        53 PHE53      0.0295
    793 HB3          22.3598      47.7897      54.4239 H        53 PHE53      0.0295
    794 CG           20.9534      49.2830      54.9673 C.ar     53 PHE53      0.0118
    795 CD1          19.7676      49.5996      55.6537 C.ar     53 PHE53     -0.1256
    796 HD1          19.0975      48.8157      55.9754 H        53 PHE53      0.1330
    797 CE1          19.4377      50.9427      55.9011 C.ar     53 PHE53     -0.1704
    798 HE1          18.5211      51.1861      56.4177 H        53 PHE53      0.1430
    799 CZ           20.2917      51.9704      55.4681 C.ar     53 PHE53     -0.1072
    800 HZ           20.0287      53.0010      55.6579 H        53 PHE53      0.1297
    801 CE2          21.4862      51.6553      54.7973 C.ar     53 PHE53     -0.1704
    802 HE2          22.1518      52.4419      54.4711 H        53 PHE53      0.1430
    803 CD2          21.8167      50.3123      54.5549 C.ar     53 PHE53     -0.1256
    804 HD2          22.7345      50.0665      54.0456 H        53 PHE53      0.1330
    805 C            21.2022      46.0761      52.8091 C.2      53 PHE53      0.5973
    806 O            21.5467      45.1524      53.5511 O.2      53 PHE53     -0.5679
    807 N            21.3132      46.0049      51.4824 N.am     54 HIE54     -0.4157
    808 H            20.9687      46.7710      50.9098 H        54 HIE54      0.2719
    809 CA           21.8016      44.8086      50.7879 C.3      54 HIE54     -0.0581
    810 HA           21.4630      43.9201      51.3211 H        54 HIE54      0.1360
    811 CB           21.2054      44.7644      49.3747 C.3      54 HIE54     -0.0074
    812 HB2          21.4539      43.8092      48.9102 H        54 HIE54      0.0367
    813 HB3          20.1186      44.8295      49.4412 H        54 HIE54      0.0367
    814 CG           21.7001      45.8776      48.4892 C.2      54 HIE54      0.1868
    815 ND1          21.2767      47.2019      48.5773 N.2      54 HIE54     -0.5432
    816 CE1          21.9909      47.8794      47.6749 C.2      54 HIE54      0.1635
    817 HE1          21.8767      48.9369      47.4849 H        54 HIE54      0.1435
    818 NE2          22.8577      47.0641      47.0532 N.pl3    54 HIE54     -0.2795
    819 HE2          23.4866      47.3457      46.3180 H        54 HIE54      0.3339
    820 CD2          22.6862      45.7904      47.5496 C.2      54 HIE54     -0.2207
    821 HD2          23.2127      44.8930      47.2570 H        54 HIE54      0.1862
    822 C            23.3284      44.7332      50.7194 C.2      54 HIE54      0.5973
    823 O            23.8733      43.6549      50.4834 O.2      54 HIE54     -0.5679
    824 N            24.0260      45.8610      50.9101 N.am     55 ARG55     -0.3479
    825 H            23.4960      46.7085      51.0851 H        55 ARG55      0.2747
    826 CA           25.4805      45.9623      50.7581 C.3      55 ARG55     -0.2637
    827 HA           25.9024      44.9632      50.8148 H        55 ARG55      0.1560
    828 CB           25.7836      46.5053      49.3538 C.3      55 ARG55     -0.0007
    829 HB2          25.3235      45.8355      48.6261 H        55 ARG55      0.0327
    830 HB3          25.3311      47.4857      49.2293 H        55 ARG55      0.0327
    831 CG           27.2805      46.5832      49.0460 C.3      55 ARG55      0.0390
    832 HG2          27.7763      47.2559      49.7441 H        55 ARG55      0.0285
    833 HG3          27.7006      45.5872      49.1248 H        55 ARG55      0.0285
    834 CD           27.4960      47.0614      47.6127 C.3      55 ARG55      0.0486
    835 HD2          27.0881      46.3083      46.9351 H        55 ARG55      0.0687
    836 HD3          26.9316      47.9745      47.4514 H        55 ARG55      0.0687
    837 NE           28.9268      47.2494      47.3064 N.pl3    55 ARG55     -0.5295
    838 HE           29.4700      46.4083      47.1956 H        55 ARG55      0.3456
    839 CZ           29.5328      48.4078      47.1129 C.cat    55 ARG55      0.8076
    840 NH1          28.9388      49.5581      47.2662 N.pl3    55 ARG55     -0.8627
    841 HH11         27.9393      49.5924      47.4742 H        55 ARG55      0.4478
    842 HH12         29.4007      50.4257      47.0852 H        55 ARG55      0.4478
    843 NH2          30.7795      48.4468      46.7371 N.pl3    55 ARG55     -0.8627
    844 HH21         31.2625      47.5964      46.5065 H        55 ARG55      0.4478
    845 HH22         31.1897      49.3408      46.5430 H        55 ARG55      0.4478
    846 C            26.0802      46.7940      51.8878 C.2      55 ARG55      0.7341
    847 O            25.9269      48.0097      51.9194 O.2      55 ARG55     -0.5894
    848 N            26.7797      46.1499      52.8140 N.am     56 ILE56     -0.4157
    849 H            26.8289      45.1376      52.7612 H        56 ILE56      0.2719
    850 CA           27.4241      46.8089      53.9569 C.3      56 ILE56     -0.0597
    851 HA           27.4087      47.8916      53.8270 H        56 ILE56      0.0869
    852 CB           26.6777      46.4807      55.2589 C.3      56 ILE56      0.1303
    853 HB           26.6278      45.3974      55.3461 H        56 ILE56      0.0187
    854 CG2          27.4421      47.0019      56.4758 C.3      56 ILE56     -0.3204
    855 HG21         27.4128      48.0891      56.5143 H        56 ILE56      0.0882
    856 HG22         26.9564      46.5731      57.3489 H        56 ILE56      0.0882
    857 HG23         28.4800      46.6796      56.4995 H        56 ILE56      0.0882
    858 CG1          25.2365      47.0400      55.2552 C.3      56 ILE56     -0.0430
    859 HG12         25.2608      48.1242      55.1477 H        56 ILE56      0.0236
    860 HG13         24.6985      46.6281      54.4014 H        56 ILE56      0.0236
    861 CD1          24.4275      46.6857      56.5112 C.3      56 ILE56     -0.0660
    862 HD11         24.7888      47.2591      57.3643 H        56 ILE56      0.0186
    863 HD12         23.3792      46.9334      56.3594 H        56 ILE56      0.0186
    864 HD13         24.5112      45.6236      56.7355 H        56 ILE56      0.0186
    865 C            28.8804      46.3734      54.0359 C.2      56 ILE56      0.5973
    866 O            29.1684      45.1944      54.2504 O.2      56 ILE56     -0.5679
    867 N            29.7985      47.3260      53.8776 N.am     57 ILE57     -0.4157
    868 H            29.4878      48.2947      53.8395 H        57 ILE57      0.2719
    869 CA           31.2365      47.0567      53.9249 C.3      57 ILE57     -0.0597
    870 HA           31.3891      45.9856      54.0127 H        57 ILE57      0.0869
    871 CB           31.9347      47.4351      52.6057 C.3      57 ILE57      0.1303
    872 HB           31.7668      48.4934      52.4227 H        57 ILE57      0.0187
    873 CG2          33.4482      47.1479      52.7185 C.3      57 ILE57     -0.3204
    874 HG21         33.6160      46.0790      52.8638 H        57 ILE57      0.0882
    875 HG22         33.9654      47.4766      51.8189 H        57 ILE57      0.0882
    876 HG23         33.8819      47.6993      53.5541 H        57 ILE57      0.0882
    877 CG1          31.3366      46.6390      51.4249 C.3      57 ILE57     -0.0430
    878 HG12         31.5648      45.5836      51.5673 H        57 ILE57      0.0236
    879 HG13         30.2529      46.7527      51.4149 H        57 ILE57      0.0236
    880 CD1          31.8337      47.0574      50.0377 C.3      57 ILE57     -0.0660
    881 HD11         32.9118      46.9307      49.9508 H        57 ILE57      0.0186
    882 HD12         31.3556      46.4243      49.2896 H        57 ILE57      0.0186
    883 HD13         31.5577      48.0910      49.8384 H        57 ILE57      0.0186
    884 C            31.8381      47.7574      55.1530 C.2      57 ILE57      0.5973
    885 O            31.9238      48.9885      55.1594 O.2      57 ILE57     -0.5679
    886 N            32.2882      46.9894      56.1636 N.am     58 PRO58     -0.2548
    887 CD           32.1165      45.5479      56.2811 C.3      58 PRO58      0.0192
    888 HD2          32.8456      45.0423      55.6479 H        58 PRO58      0.0391
    889 HD3          31.1052      45.2451      56.0151 H        58 PRO58      0.0391
    890 CG           32.3743      45.2105      57.7408 C.3      58 PRO58      0.0189
    891 HG2          32.7961      44.2121      57.8581 H        58 PRO58      0.0213
    892 HG3          31.4497      45.2979      58.2985 H        58 PRO58      0.0213
    893 CB           33.3475      46.2978      58.1825 C.3      58 PRO58     -0.0070
    894 HB2          34.3617      46.0063      57.9048 H        58 PRO58      0.0253
    895 HB3          33.2838      46.4828      59.2558 H        58 PRO58      0.0253
    896 CA           32.9043      47.5215      57.3762 C.3      58 PRO58     -0.0266
    897 HA           32.1419      48.0610      57.9423 H        58 PRO58      0.0641
    898 C            34.0805      48.4572      57.0803 C.2      58 PRO58      0.5896
    899 O            34.9708      48.1155      56.2885 O.2      58 PRO58     -0.5748
    900 N            34.0598      49.6330      57.7085 N.am     59 GLY59     -0.4157
    901 H            33.2927      49.8111      58.3633 H        59 GLY59      0.2719
    902 CA           35.0352      50.7089      57.5117 C.3      59 GLY59     -0.0252
    903 HA2          34.9374      51.4146      58.3378 H        59 GLY59      0.0698
    904 HA3          36.0431      50.2953      57.5288 H        59 GLY59      0.0698
    905 C            34.8615      51.5015      56.2148 C.2      59 GLY59      0.5973
    906 O            35.6647      52.3859      55.9333 O.2      59 GLY59     -0.5679
    907 N            33.8514      51.1795      55.4028 N.am     60 PHE60     -0.4157
    908 H            33.2004      50.4657      55.7061 H        60 PHE60      0.2719
    909 CA           33.5661      51.8928      54.1672 C.3      60 PHE60     -0.0024
    910 HA           34.3056      52.6842      54.0528 H        60 PHE60      0.0978
    911 CB           33.7163      50.9381      52.9710 C.3      60 PHE60     -0.0343
    912 HB2          34.7226      50.5184      52.9911 H        60 PHE60      0.0295
    913 HB3          33.0193      50.1185      53.1001 H        60 PHE60      0.0295
    914 CG           33.4978      51.5591      51.6042 C.ar     60 PHE60      0.0118
    915 CD1          33.9209      52.8754      51.3417 C.ar     60 PHE60     -0.1256
    916 HD1          34.4143      53.4611      52.1033 H        60 PHE60      0.1330
    917 CE1          33.7137      53.4474      50.0780 C.ar     60 PHE60     -0.1704
    918 HE1          34.0453      54.4584      49.8892 H        60 PHE60      0.1430
    919 CZ           33.0836      52.7081      49.0645 C.ar     60 PHE60     -0.1072
    920 HZ           32.9119      53.1596      48.0978 H        60 PHE60      0.1297
    921 CE2          32.6761      51.3858      49.3118 C.ar     60 PHE60     -0.1704
    922 HE2          32.1889      50.8167      48.5363 H        60 PHE60      0.1430
    923 CD2          32.8895      50.8135      50.5778 C.ar     60 PHE60     -0.1256
    924 HD2          32.5752      49.8040      50.7718 H        60 PHE60      0.1330
    925 C            32.2147      52.6036      54.2420 C.2      60 PHE60      0.5973
    926 O            32.1670      53.8237      54.4131 O.2      60 PHE60     -0.5679
    927 N            31.1175      51.8596      54.0886 N.am     61 MET61     -0.4157
    928 H            31.2037      50.8511      54.1260 H        61 MET61      0.2719
    929 CA           29.7710      52.4284      54.0702 C.3      61 MET61     -0.0237
    930 HA           29.6809      53.0848      54.9366 H        61 MET61      0.0880
    931 CB           29.5677      53.2846      52.7994 C.3      61 MET61      0.0342
    932 HB2          28.5602      53.6948      52.8058 H        61 MET61      0.0241
    933 HB3          30.2475      54.1336      52.8346 H        61 MET61      0.0241
    934 CG           29.8029      52.5744      51.4628 C.3      61 MET61      0.0018
    935 HG2          30.0519      53.3348      50.7217 H        61 MET61      0.0440
    936 HG3          30.6560      51.9053      51.5441 H        61 MET61      0.0440
    937 SD           28.3718      51.6672      50.8424 S.3      61 MET61     -0.2737
    938 CE           29.0198      49.9857      50.7269 C.3      61 MET61     -0.0536
    939 HE1          29.4675      49.6885      51.6724 H        61 MET61      0.0684
    940 HE2          28.1983      49.3112      50.4908 H        61 MET61      0.0684
    941 HE3          29.7750      49.9393      49.9447 H        61 MET61      0.0684
    942 C            28.6764      51.3619      54.2075 C.2      61 MET61      0.5973
    943 O            28.8967      50.1684      53.9747 O.2      61 MET61     -0.5679
    944 N            27.4784      51.8207      54.5678 N.am     62 CYS62     -0.4157
    945 H            27.4108      52.8086      54.7921 H        62 CYS62      0.2719
    946 CA           26.2357      51.0490      54.5329 C.3      62 CYS62      0.0213
    947 HA           26.4511      49.9857      54.4208 H        62 CYS62      0.1124
    948 CB           25.4612      51.2656      55.8436 C.3      62 CYS62     -0.1231
    949 HB2          25.3380      52.3372      56.0080 H        62 CYS62      0.1112
    950 HB3          24.4724      50.8115      55.7679 H        62 CYS62      0.1112
    951 SG           26.3262      50.5359      57.2596 S.3      62 CYS62     -0.3119
    952 HG           25.9922      51.4350      58.1934 H        62 CYS62      0.1933
    953 C            25.3794      51.5124      53.3501 C.2      62 CYS62      0.5973
    954 O            25.0463      52.6948      53.2880 O.2      62 CYS62     -0.5679
    955 N            24.9748      50.6109      52.4528 N.am     63 GLN63     -0.4157
    956 H            25.3045      49.6531      52.5187 H        63 GLN63      0.2719
    957 CA           24.1857      50.9489      51.2648 C.3      63 GLN63     -0.0031
    958 HA           24.0539      52.0270      51.2276 H        63 GLN63      0.0850
    959 CB           24.9486      50.5456      50.0013 C.3      63 GLN63     -0.0036
    960 HB2          25.9498      50.9553      50.0431 H        63 GLN63      0.0171
    961 HB3          25.0180      49.4635      49.9717 H        63 GLN63      0.0171
    962 CG           24.2931      51.0369      48.7045 C.3      63 GLN63     -0.0645
    963 HG2          23.2431      50.7487      48.6825 H        63 GLN63      0.0352
    964 HG3          24.3553      52.1218      48.6526 H        63 GLN63      0.0352
    965 CD           24.9686      50.4687      47.4667 C.2      63 GLN63      0.6951
    966 OE1          26.1655      50.1980      47.4348 O.2      63 GLN63     -0.6086
    967 NE2          24.2290      50.2552      46.3982 N.am     63 GLN63     -0.9407
    968 HE21         24.6813      49.9530      45.5554 H        63 GLN63      0.4251
    969 HE22         23.2288      50.4095      46.3886 H        63 GLN63      0.4251
    970 C            22.7963      50.3168      51.2803 C.2      63 GLN63      0.5973
    971 O            22.6452      49.1175      51.5235 O.2      63 GLN63     -0.5679
    972 N            21.7845      51.1199      50.9666 N.am     64 GLY64     -0.4157
    973 H            21.9954      52.0799      50.6968 H        64 GLY64      0.2719
    974 CA           20.4059      50.6589      50.8375 C.3      64 GLY64     -0.0252
    975 HA2          20.3809      49.6060      50.5515 H        64 GLY64      0.0698
    976 HA3          19.9017      50.7634      51.7987 H        64 GLY64      0.0698
    977 C            19.6445      51.4459      49.7794 C.2      64 GLY64      0.5973
    978 O            20.2345      52.1179      48.9350 O.2      64 GLY64     -0.5679
    979 N            18.3169      51.3690      49.8290 N.am     65 GLY65     -0.4157
    980 H            17.9077      50.7908      50.5518 H        65 GLY65      0.2719
    981 CA           17.4174      52.1576      48.9840 C.3      65 GLY65     -0.0252
    982 HA2          16.5414      52.3959      49.5806 H        65 GLY65      0.0698
    983 HA3          17.9010      53.0932      48.7031 H        65 GLY65      0.0698
    984 C            16.9252      51.4714      47.7091 C.2      65 GLY65      0.5973
    985 O            16.1472      52.0722      46.9632 O.2      65 GLY65     -0.5679
    986 N            17.3305      50.2249      47.4555 N.am     66 ASP66     -0.5163
    987 H            17.9373      49.7648      48.1217 H        66 ASP66      0.2936
    988 CA           16.8396      49.4293      46.3259 C.3      66 ASP66      0.0381
    989 HA           16.6334      50.0935      45.4858 H        66 ASP66      0.0880
    990 CB           17.9076      48.4306      45.8540 C.3      66 ASP66     -0.0303
    991 HB2          18.8306      48.9655      45.6516 H        66 ASP66     -0.0122
    992 HB3          18.1121      47.7081      46.6462 H        66 ASP66     -0.0122
    993 CG           17.4918      47.6846      44.5775 C.2      66 ASP66      0.7994
    994 OD1          16.3864      47.9443      44.0315 O.co2    66 ASP66     -0.8014
    995 OD2          18.2916      46.8436      44.1115 O.co2    66 ASP66     -0.8014
    996 C            15.5263      48.7273      46.6884 C.2      66 ASP66      0.5366
    997 O            15.4975      47.5352      46.9694 O.2      66 ASP66     -0.5819
    998 N            14.4222      49.4708      46.7226 N.am     67 PHE67     -0.4157
    999 H            14.4936      50.4619      46.5426 H        67 PHE67      0.2719
   1000 CA           13.1303      48.9035      47.1250 C.3      67 PHE67     -0.0024
   1001 HA           13.2991      48.2149      47.9557 H        67 PHE67      0.0978
   1002 CB           12.2222      50.0271      47.6422 C.3      67 PHE67     -0.0343
   1003 HB2          11.2378      49.6151      47.8692 H        67 PHE67      0.0295
   1004 HB3          12.6328      50.3797      48.5890 H        67 PHE67      0.0295
   1005 CG           12.0562      51.2245      46.7260 C.ar     67 PHE67      0.0118
   1006 CD1          11.0862      51.2131      45.7083 C.ar     67 PHE67     -0.1256
   1007 HD1          10.4799      50.3295      45.5611 H        67 PHE67      0.1330
   1008 CE1          10.8831      52.3564      44.9163 C.ar     67 PHE67     -0.1704
   1009 HE1          10.1214      52.3536      44.1575 H        67 PHE67      0.1430
   1010 CZ           11.6406      53.5156      45.1467 C.ar     67 PHE67     -0.1072
   1011 HZ           11.4622      54.4104      44.5671 H        67 PHE67      0.1297
   1012 CE2          12.6001      53.5304      46.1684 C.ar     67 PHE67     -0.1704
   1013 HE2          13.1382      54.4394      46.3789 H        67 PHE67      0.1430
   1014 CD2          12.8182      52.3852      46.9495 C.ar     67 PHE67     -0.1256
   1015 HD2          13.5370      52.4138      47.7557 H        67 PHE67      0.1330
   1016 C            12.4562      48.0588      46.0321 C.2      67 PHE67      0.5973
   1017 O            11.4750      47.3739      46.3101 O.2      67 PHE67     -0.5679
   1018 N            12.9382      48.1205      44.7845 N.am     68 THR68     -0.4157
   1019 H            13.8109      48.6055      44.6311 H        68 THR68      0.2719
   1020 CA           12.3618      47.3425      43.6797 C.3      68 THR68     -0.0389
   1021 HA           11.3279      47.1044      43.9307 H        68 THR68      0.1007
   1022 CB           12.3060      48.1265      42.3560 C.3      68 THR68      0.3654
   1023 HB           11.7088      47.5506      41.6483 H        68 THR68      0.0043
   1024 CG2          11.6762      49.5124      42.5134 C.3      68 THR68     -0.2438
   1025 HG21         12.3114      50.1479      43.1318 H        68 THR68      0.0642
   1026 HG22         11.5543      49.9728      41.5333 H        68 THR68      0.0642
   1027 HG23         10.6998      49.4128      42.9875 H        68 THR68      0.0642
   1028 OG1          13.5741      48.3451      41.7857 O.3      68 THR68     -0.6761
   1029 HG1          13.4287      48.6138      40.8732 H        68 THR68      0.4102
   1030 C            13.0590      45.9947      43.5107 C.2      68 THR68      0.5973
   1031 O            12.4116      44.9628      43.6643 O.2      68 THR68     -0.5679
   1032 N            14.3560      45.9854      43.1716 N.am     69 ARG69     -0.3479
   1033 H            14.8591      46.8722      43.1750 H        69 ARG69      0.2747
   1034 CA           15.1144      44.7579      42.8701 C.3      69 ARG69     -0.2637
   1035 HA           14.4182      43.9649      42.5943 H        69 ARG69      0.1560
   1036 CB           16.0824      44.9883      41.6993 C.3      69 ARG69     -0.0007
   1037 HB2          16.7429      45.8154      41.9495 H        69 ARG69      0.0327
   1038 HB3          16.7210      44.1136      41.5961 H        69 ARG69      0.0327
   1039 CG           15.3715      45.2592      40.3598 C.3      69 ARG69      0.0390
   1040 HG2          14.3045      45.4066      40.5317 H        69 ARG69      0.0285
   1041 HG3          15.7557      46.1865      39.9367 H        69 ARG69      0.0285
   1042 CD           15.5415      44.1200      39.3389 C.3      69 ARG69      0.0486
   1043 HD2          15.9548      43.2297      39.8137 H        69 ARG69      0.0687
   1044 HD3          14.5464      43.8450      38.9824 H        69 ARG69      0.0687
   1045 NE           16.3390      44.5383      38.1672 N.pl3    69 ARG69     -0.5295
   1046 HE           15.9323      45.2449      37.5816 H        69 ARG69      0.3456
   1047 CZ           17.5362      44.1109      37.8138 C.cat    69 ARG69      0.8076
   1048 NH1          18.2040      43.2594      38.5422 N.pl3    69 ARG69     -0.8627
   1049 HH11         17.8801      43.1022      39.4767 H        69 ARG69      0.4478
   1050 HH12         19.1611      43.0413      38.3340 H        69 ARG69      0.4478
   1051 NH2          18.0837      44.5303      36.7058 N.pl3    69 ARG69     -0.8627
   1052 HH21         17.6186      45.2214      36.1474 H        69 ARG69      0.4478
   1053 HH22         18.9962      44.2056      36.4478 H        69 ARG69      0.4478
   1054 C            15.8763      44.2061      44.0730 C.2      69 ARG69      0.7341
   1055 O            16.2865      43.0486      44.0100 O.2      69 ARG69     -0.5894
   1056 N            16.0391      44.9806      45.1466 N.am     70 HIE70     -0.4157
   1057 H            15.7034      45.9333      45.0943 H        70 HIE70      0.2719
   1058 CA           16.6466      44.5585      46.4233 C.3      70 HIE70     -0.0581
   1059 HA           16.6072      45.4087      47.1029 H        70 HIE70      0.1360
   1060 CB           15.7969      43.4419      47.0598 C.3      70 HIE70     -0.0074
   1061 HB2          16.0066      42.4981      46.5561 H        70 HIE70      0.0367
   1062 HB3          16.0961      43.3292      48.1023 H        70 HIE70      0.0367
   1063 CG           14.3109      43.6784      47.0283 C.2      70 HIE70      0.1868
   1064 ND1          13.6335      44.5851      47.8393 N.2      70 HIE70     -0.5432
   1065 CE1          12.3533      44.5423      47.4488 C.2      70 HIE70      0.1635
   1066 HE1          11.5775      45.1979      47.8240 H        70 HIE70      0.1435
   1067 NE2          12.1926      43.6474      46.4600 N.pl3    70 HIE70     -0.2795
   1068 HE2          11.3622      43.5558      45.8930 H        70 HIE70      0.3339
   1069 CD2          13.4191      43.0901      46.1796 C.2      70 HIE70     -0.2207
   1070 HD2          13.6561      42.3885      45.3946 H        70 HIE70      0.1862
   1071 C            18.1276      44.1397      46.3831 C.2      70 HIE70      0.5973
   1072 O            18.6513      43.6663      47.3898 O.2      70 HIE70     -0.5679
   1073 N            18.8127      44.2533      45.2451 N.am     71 ASN71     -0.4157
   1074 H            18.4044      44.8187      44.5065 H        71 ASN71      0.2719
   1075 CA           20.1054      43.5934      44.9967 C.3      71 ASN71      0.0143
   1076 HA           20.4884      43.2035      45.9409 H        71 ASN71      0.1048
   1077 CB           19.8951      42.3993      44.0524 C.3      71 ASN71     -0.2041
   1078 HB2          20.8505      41.9255      43.8294 H        71 ASN71      0.0797
   1079 HB3          19.2722      41.6701      44.5691 H        71 ASN71      0.0797
   1080 CG           19.2209      42.7730      42.7448 C.2      71 ASN71      0.7130
   1081 OD1          19.2483      43.8959      42.2611 O.2      71 ASN71     -0.5931
   1082 ND2          18.5276      41.8306      42.1520 N.am     71 ASN71     -0.9191
   1083 HD21         17.8254      42.1492      41.5265 H        71 ASN71      0.4196
   1084 HD22         18.4457      40.9425      42.6119 H        71 ASN71      0.4196
   1085 C            21.2095      44.5217      44.4788 C.2      71 ASN71      0.5973
   1086 O            22.2998      44.0605      44.1418 O.2      71 ASN71     -0.5679
   1087 N            20.9420      45.8191      44.3866 N.am     72 GLY72     -0.4157
   1088 H            20.0026      46.1350      44.6232 H        72 GLY72      0.2719
   1089 CA           21.8680      46.7954      43.8299 C.3      72 GLY72     -0.0252
   1090 HA2          21.8268      47.6877      44.4376 H        72 GLY72      0.0698
   1091 HA3          22.8865      46.4094      43.8614 H        72 GLY72      0.0698
   1092 C            21.5523      47.1679      42.3894 C.2      72 GLY72      0.5973
   1093 O            21.9751      48.2257      41.9296 O.2      72 GLY72     -0.5679
   1094 N            20.7712      46.3581      41.6774 N.am     73 THR73     -0.4157
   1095 H            20.3817      45.5349      42.1327 H        73 THR73      0.2719
   1096 CA           20.4360      46.5740      40.2651 C.3      73 THR73     -0.0389
   1097 HA           21.1002      47.3448      39.8751 H        73 THR73      0.1007
   1098 CB           20.6617      45.3103      39.4238 C.3      73 THR73      0.3654
   1099 HB           19.7028      44.9347      39.1267 H        73 THR73      0.0043
   1100 CG2          21.4506      45.5977      38.1523 C.3      73 THR73     -0.2438
   1101 HG21         22.4379      45.9847      38.4070 H        73 THR73      0.0642
   1102 HG22         21.5651      44.6822      37.5718 H        73 THR73      0.0642
   1103 HG23         20.9199      46.3374      37.5521 H        73 THR73      0.0642
   1104 OG1          21.3029      44.2463      40.0839 O.3      73 THR73     -0.6761
   1105 HG1          22.0733      44.5940      40.5446 H        73 THR73      0.4102
   1106 C            19.0175      47.1250      40.0761 C.2      73 THR73      0.5973
   1107 O            18.3398      46.8141      39.0914 O.2      73 THR73     -0.5679
   1108 N            18.5424      47.9364      41.0181 N.am     74 GLY74     -0.4157
   1109 H            19.0763      48.0613      41.8679 H        74 GLY74      0.2719
   1110 CA           17.2096      48.5231      40.9620 C.3      74 GLY74     -0.0252
   1111 HA2          16.9223      48.7039      39.9265 H        74 GLY74      0.0698
   1112 HA3          16.4988      47.8217      41.3897 H        74 GLY74      0.0698
   1113 C            17.0656      49.8332      41.7205 C.2      74 GLY74      0.5973
   1114 O            18.0217      50.5904      41.9165 O.2      74 GLY74     -0.5679
   1115 N            15.8279      50.1058      42.1192 N.am     75 GLY75     -0.4157
   1116 H            15.1533      49.3510      42.0818 H        75 GLY75      0.2719
   1117 CA           15.4179      51.3626      42.7146 C.3      75 GLY75     -0.0252
   1118 HA2          14.5902      51.1802      43.4007 H        75 GLY75      0.0698
   1119 HA3          16.2532      51.7622      43.2862 H        75 GLY75      0.0698
   1120 C            14.9952      52.3974      41.6732 C.2      75 GLY75      0.5973
   1121 O            15.3658      52.3235      40.4961 O.2      75 GLY75     -0.5679
   1122 N            14.2181      53.3921      42.1032 N.am     76 LYS76     -0.3479
   1123 H            14.0062      53.4478      43.0962 H        76 LYS76      0.2747
   1124 CA           13.7720      54.4924      41.2384 C.3      76 LYS76     -0.2400
   1125 HA           14.5870      54.7530      40.5657 H        76 LYS76      0.1426
   1126 CB           12.5920      54.0627      40.3502 C.3      76 LYS76     -0.0094
   1127 HB2          12.4140      54.8634      39.6290 H        76 LYS76      0.0362
   1128 HB3          12.8702      53.1749      39.7793 H        76 LYS76      0.0362
   1129 CG           11.2860      53.7844      41.1094 C.3      76 LYS76      0.0187
   1130 HG2          11.4045      52.9129      41.7540 H        76 LYS76      0.0103
   1131 HG3          11.0296      54.6506      41.7202 H        76 LYS76      0.0103
   1132 CD           10.1514      53.5483      40.1036 C.3      76 LYS76     -0.0479
   1133 HD2          10.1940      54.3232      39.3337 H        76 LYS76      0.0621
   1134 HD3          10.2762      52.5836      39.6080 H        76 LYS76      0.0621
   1135 CE            8.7782      53.6493      40.7745 C.3      76 LYS76     -0.0143
   1136 HE2           8.7386      54.5874      41.3395 H        76 LYS76      0.1135
   1137 HE3           8.0150      53.7072      39.9912 H        76 LYS76      0.1135
   1138 NZ            8.5034      52.4975      41.6653 N.4      76 LYS76     -0.3854
   1139 HZ1           9.2679      52.3785      42.3134 H        76 LYS76      0.3400
   1140 HZ2           7.6530      52.6643      42.1923 H        76 LYS76      0.3400
   1141 HZ3           8.3972      51.6549      41.1159 H        76 LYS76      0.3400
   1142 C            13.4561      55.7502      42.0357 C.2      76 LYS76      0.7341
   1143 O            13.0619      55.6694      43.1961 O.2      76 LYS76     -0.5894
   1144 N            13.6780      56.9065      41.4253 N.am     77 SER77     -0.4157
   1145 H            13.9499      56.9042      40.4518 H        77 SER77      0.2719
   1146 CA           13.4282      58.2000      42.0627 C.3      77 SER77     -0.0249
   1147 HA           13.7831      58.1635      43.0932 H        77 SER77      0.0843
   1148 CB           14.2270      59.2822      41.3327 C.3      77 SER77      0.2117
   1149 HB2          14.1800      60.2205      41.8807 H        77 SER77      0.0352
   1150 HB3          15.2707      58.9760      41.2618 H        77 SER77      0.0352
   1151 OG           13.7089      59.4984      40.0394 O.3      77 SER77     -0.6546
   1152 HG           14.1663      58.8769      39.4445 H        77 SER77      0.4275
   1153 C            11.9352      58.5529      42.0921 C.2      77 SER77      0.5973
   1154 O            11.0874      57.8430      41.5467 O.2      77 SER77     -0.5679
   1155 N            11.6054      59.6947      42.6877 N.am     78 ILE78     -0.4157
   1156 H            12.3312      60.1873      43.2024 H        78 ILE78      0.2719
   1157 CA           10.2820      60.3240      42.5914 C.3      78 ILE78     -0.0597
   1158 HA            9.5265      59.5387      42.6303 H        78 ILE78      0.0869
   1159 CB           10.0461      61.2535      43.7919 C.3      78 ILE78      0.1303
   1160 HB            9.0132      61.6007      43.7295 H        78 ILE78      0.0187
   1161 CG2          10.1895      60.4706      45.1045 C.3      78 ILE78     -0.3204
   1162 HG21         11.2438      60.3144      45.3319 H        78 ILE78      0.0882
   1163 HG22          9.7369      61.0308      45.9157 H        78 ILE78      0.0882
   1164 HG23          9.6913      59.5041      45.0329 H        78 ILE78      0.0882
   1165 CG1          10.9726      62.4875      43.7310 C.3      78 ILE78     -0.0430
   1166 HG12         12.0016      62.2016      43.9233 H        78 ILE78      0.0236
   1167 HG13         10.9453      62.9239      42.7344 H        78 ILE78      0.0236
   1168 CD1          10.5655      63.6057      44.6838 C.3      78 ILE78     -0.0660
   1169 HD11         10.6835      63.2896      45.7188 H        78 ILE78      0.0186
   1170 HD12         11.2094      64.4618      44.4978 H        78 ILE78      0.0186
   1171 HD13          9.5303      63.8956      44.5033 H        78 ILE78      0.0186
   1172 C            10.0649      61.0741      41.2674 C.2      78 ILE78      0.5973
   1173 O             8.9884      61.6243      41.0494 O.2      78 ILE78     -0.5679
   1174 N            11.0757      61.1072      40.3949 N.am     79 TYR79     -0.4157
   1175 H            11.9435      60.6482      40.6450 H        79 TYR79      0.2719
   1176 CA           11.0160      61.7478      39.0775 C.3      79 TYR79     -0.0014
   1177 HA           10.1936      62.4638      39.0760 H        79 TYR79      0.0876
   1178 CB           12.3109      62.5316      38.8236 C.3      79 TYR79     -0.0152
   1179 HB2          13.1286      61.8286      38.6609 H        79 TYR79      0.0295
   1180 HB3          12.1978      63.1225      37.9136 H        79 TYR79      0.0295
   1181 CG           12.6670      63.4641      39.9608 C.ar     79 TYR79     -0.0011
   1182 CD1          11.8493      64.5772      40.2291 C.ar     79 TYR79     -0.1906
   1183 HD1          11.0005      64.7863      39.5923 H        79 TYR79      0.1699
   1184 CE1          12.0959      65.3791      41.3570 C.ar     79 TYR79     -0.2341
   1185 HE1          11.4444      66.2083      41.5862 H        79 TYR79      0.1656
   1186 CZ           13.1697      65.0700      42.2137 C.ar     79 TYR79      0.3226
   1187 OH           13.3630      65.7994      43.3373 O.3      79 TYR79     -0.5579
   1188 HH           12.6228      66.3622      43.5643 H        79 TYR79      0.3992
   1189 CE2          14.0248      63.9921      41.9088 C.ar     79 TYR79     -0.2341
   1190 HE2          14.8844      63.8124      42.5340 H        79 TYR79      0.1656
   1191 CD2          13.7632      63.1776      40.7934 C.ar     79 TYR79     -0.1906
   1192 HD2          14.4004      62.3306      40.5817 H        79 TYR79      0.1699
   1193 C            10.7204      60.7528      37.9492 C.2      79 TYR79      0.5973
   1194 O            10.8398      61.0954      36.7788 O.2      79 TYR79     -0.5679
   1195 N            10.3582      59.5151      38.2922 N.am     80 GLY80     -0.4157
   1196 H            10.3005      59.2972      39.2747 H        80 GLY80      0.2719
   1197 CA           10.0056      58.4609      37.3422 C.3      80 GLY80     -0.0252
   1198 HA2           9.0946      57.9654      37.6778 H        80 GLY80      0.0698
   1199 HA3           9.8141      58.8866      36.3562 H        80 GLY80      0.0698
   1200 C            11.0962      57.4092      37.1959 C.2      80 GLY80      0.5973
   1201 O            10.8006      56.2260      37.3170 O.2      80 GLY80     -0.5679
   1202 N            12.3563      57.8244      37.0290 N.am     81 GLU81     -0.5163
   1203 H            12.5153      58.8131      36.9064 H        81 GLU81      0.2936
   1204 CA           13.4590      56.8782      36.8346 C.3      81 GLU81      0.0397
   1205 HA           13.2112      55.9894      37.4153 H        81 GLU81      0.1105
   1206 CB           13.5072      56.4550      35.3470 C.3      81 GLU81      0.0560
   1207 HB2          12.4929      56.4324      34.9459 H        81 GLU81     -0.0173
   1208 HB3          14.0574      57.1846      34.7525 H        81 GLU81     -0.0173
   1209 CG           14.1026      55.0599      35.1480 C.3      81 GLU81      0.0136
   1210 HG2          14.1505      54.8430      34.0792 H        81 GLU81     -0.0425
   1211 HG3          15.1216      55.0565      35.5320 H        81 GLU81     -0.0425
   1212 CD           13.2670      53.9880      35.8584 C.2      81 GLU81      0.8054
   1213 OE1          12.1538      53.6937      35.3804 O.co2    81 GLU81     -0.8188
   1214 OE2          13.7838      53.4921      36.8968 O.co2    81 GLU81     -0.8188
   1215 C            14.7969      57.3701      37.4180 C.2      81 GLU81      0.5366
   1216 O            14.9429      57.4287      38.6478 O.2      81 GLU81     -0.5819
   1217 N            15.7765      57.7013      36.5649 N.am     82 LYS82     -0.3479
   1218 H            15.5647      57.6896      35.5751 H        82 LYS82      0.2747
   1219 CA           17.1051      58.1791      36.9537 C.3      82 LYS82     -0.2400
   1220 HA           17.1580      58.1212      38.0275 H        82 LYS82      0.1426
   1221 CB           18.2223      57.2997      36.3670 C.3      82 LYS82     -0.0094
   1222 HB2          17.9735      56.9818      35.3526 H        82 LYS82      0.0362
   1223 HB3          19.1243      57.9105      36.2974 H        82 LYS82      0.0362
   1224 CG           18.5584      56.0987      37.2683 C.3      82 LYS82      0.0187
   1225 HG2          19.6368      56.0475      37.3787 H        82 LYS82      0.0103
   1226 HG3          18.1324      56.2420      38.2616 H        82 LYS82      0.0103
   1227 CD           18.1219      54.7471      36.6995 C.3      82 LYS82     -0.0479
   1228 HD2          17.1906      54.8500      36.1472 H        82 LYS82      0.0621
   1229 HD3          18.8874      54.4026      36.0016 H        82 LYS82      0.0621
   1230 CE           17.9454      53.7097      37.8155 C.3      82 LYS82     -0.0143
   1231 HE2          18.0032      52.7122      37.3703 H        82 LYS82      0.1135
   1232 HE3          18.7682      53.8113      38.5303 H        82 LYS82      0.1135
   1233 NZ           16.6245      53.8721      38.4831 N.4      82 LYS82     -0.3854
   1234 HZ1          15.8551      53.7360      37.8194 H        82 LYS82      0.3400
   1235 HZ2          16.4602      53.1691      39.2023 H        82 LYS82      0.3400
   1236 HZ3          16.5231      54.7965      38.8697 H        82 LYS82      0.3400
   1237 C            17.3187      59.6506      36.6073 C.2      82 LYS82      0.7341
   1238 O            17.0306      60.0627      35.4901 O.2      82 LYS82     -0.5894
   1239 N            17.8034      60.4270      37.5720 N.am     83 PHE83     -0.4157
   1240 H            18.0886      59.9931      38.4422 H        83 PHE83      0.2719
   1241 CA           18.0263      61.8667      37.4362 C.3      83 PHE83     -0.0024
   1242 HA           17.7506      62.1686      36.4242 H        83 PHE83      0.0978
   1243 CB           17.1052      62.6475      38.3872 C.3      83 PHE83     -0.0343
   1244 HB2          17.1750      63.7064      38.1358 H        83 PHE83      0.0295
   1245 HB3          16.0745      62.3470      38.1937 H        83 PHE83      0.0295
   1246 CG           17.3802      62.4834      39.8701 C.ar     83 PHE83      0.0118
   1247 CD1          16.9865      61.3081      40.5335 C.ar     83 PHE83     -0.1256
   1248 HD1          16.5003      60.5210      39.9787 H        83 PHE83      0.1330
   1249 CE1          17.2105      61.1550      41.9132 C.ar     83 PHE83     -0.1704
   1250 HE1          16.9232      60.2433      42.4142 H        83 PHE83      0.1430
   1251 CZ           17.7982      62.1997      42.6443 C.ar     83 PHE83     -0.1072
   1252 HZ           17.9768      62.0910      43.7046 H        83 PHE83      0.1297
   1253 CE2          18.1772      63.3843      41.9891 C.ar     83 PHE83     -0.1704
   1254 HE2          18.6579      64.1833      42.5412 H        83 PHE83      0.1430
   1255 CD2          17.9799      63.5228      40.6040 C.ar     83 PHE83     -0.1256
   1256 HD2          18.3130      64.4259      40.1074 H        83 PHE83      0.1330
   1257 C            19.5048      62.2354      37.5799 C.2      83 PHE83      0.5973
   1258 O            20.3384      61.4174      37.9800 O.2      83 PHE83     -0.5679
   1259 N            19.8292      63.4606      37.1741 N.am     84 GLU84     -0.5163
   1260 H            19.1029      64.1178      36.9034 H        84 GLU84      0.2936
   1261 CA           21.2006      63.9352      37.0334 C.3      84 GLU84      0.0397
   1262 HA           21.7508      63.1807      36.4774 H        84 GLU84      0.1105
   1263 CB           21.2375      65.2248      36.1914 C.3      84 GLU84      0.0560
   1264 HB2          22.2674      65.3682      35.8640 H        84 GLU84     -0.0173
   1265 HB3          20.6423      65.0848      35.2877 H        84 GLU84     -0.0173
   1266 CG           20.8087      66.5246      36.9013 C.3      84 GLU84      0.0136
   1267 HG2          21.3785      66.6500      37.8226 H        84 GLU84     -0.0425
   1268 HG3          21.0709      67.3586      36.2465 H        84 GLU84     -0.0425
   1269 CD           19.3065      66.6188      37.2029 C.2      84 GLU84      0.8054
   1270 OE1          18.4755      65.9285      36.5603 O.co2    84 GLU84     -0.8188
   1271 OE2          18.8820      67.4033      38.0773 O.co2    84 GLU84     -0.8188
   1272 C            21.9296      64.1039      38.3674 C.2      84 GLU84      0.5366
   1273 O            21.3125      64.2231      39.4309 O.2      84 GLU84     -0.5819
   1274 N            23.2593      64.1160      38.2978 N.am     85 ASP85     -0.5163
   1275 H            23.7169      64.0255      37.3953 H        85 ASP85      0.2936
   1276 CA           24.0978      64.5659      39.4003 C.3      85 ASP85      0.0381
   1277 HA           23.7747      64.0775      40.3183 H        85 ASP85      0.0880
   1278 CB           25.5649      64.1865      39.1526 C.3      85 ASP85     -0.0303
   1279 HB2          25.9053      64.6352      38.2172 H        85 ASP85     -0.0122
   1280 HB3          26.1632      64.5958      39.9668 H        85 ASP85     -0.0122
   1281 CG           25.7834      62.6724      39.0999 C.2      85 ASP85      0.7994
   1282 OD1          25.0894      61.9482      39.8518 O.co2    85 ASP85     -0.8014
   1283 OD2          26.6229      62.2206      38.2872 O.co2    85 ASP85     -0.8014
   1284 C            23.9211      66.0750      39.5680 C.2      85 ASP85      0.5366
   1285 O            24.4057      66.8683      38.7638 O.2      85 ASP85     -0.5819
   1286 N            23.1865      66.4663      40.6094 N.am     86 GLU86     -0.5163
   1287 H            22.7039      65.7453      41.1259 H        86 GLU86      0.2936
   1288 CA           22.7649      67.8577      40.8096 C.3      86 GLU86      0.0397
   1289 HA           22.2047      68.1807      39.9297 H        86 GLU86      0.1105
   1290 CB           21.8362      67.9057      42.0308 C.3      86 GLU86      0.0560
   1291 HB2          21.0010      67.2310      41.8333 H        86 GLU86     -0.0173
   1292 HB3          22.3716      67.5410      42.9101 H        86 GLU86     -0.0173
   1293 CG           21.2729      69.3040      42.3293 C.3      86 GLU86      0.0136
   1294 HG2          22.0669      69.9373      42.7295 H        86 GLU86     -0.0425
   1295 HG3          20.9147      69.7443      41.3963 H        86 GLU86     -0.0425
   1296 CD           20.1057      69.2541      43.3295 C.2      86 GLU86      0.8054
   1297 OE1          19.9203      68.2189      44.0166 O.co2    86 GLU86     -0.8188
   1298 OE2          19.3653      70.2553      43.4373 O.co2    86 GLU86     -0.8188
   1299 C            23.9450      68.8226      40.9741 C.2      86 GLU86      0.5366
   1300 O            23.9785      69.8887      40.3625 O.2      86 GLU86     -0.5819
   1301 N            24.9135      68.4530      41.8120 N.am     87 ASN87     -0.4157
   1302 H            24.8034      67.5668      42.2877 H        87 ASN87      0.2719
   1303 CA           26.2238      69.0814      41.9208 C.3      87 ASN87      0.0143
   1304 HA           26.6762      69.1014      40.9281 H        87 ASN87      0.1048
   1305 CB           26.1100      70.5261      42.4567 C.3      87 ASN87     -0.2041
   1306 HB2          27.0983      70.9778      42.4799 H        87 ASN87      0.0797
   1307 HB3          25.5175      71.1331      41.7748 H        87 ASN87      0.0797
   1308 CG           25.5200      70.6151      43.8523 C.2      87 ASN87      0.7130
   1309 OD1          26.1133      70.1564      44.8186 O.2      87 ASN87     -0.5931
   1310 ND2          24.3976      71.2826      43.9924 N.am     87 ASN87     -0.9191
   1311 HD21         23.9620      71.3342      44.9051 H        87 ASN87      0.4196
   1312 HD22         23.8951      71.5715      43.1709 H        87 ASN87      0.4196
   1313 C            27.1144      68.2354      42.8414 C.2      87 ASN87      0.5973
   1314 O            26.6458      67.3361      43.5352 O.2      87 ASN87     -0.5679
   1315 N            28.4002      68.5759      42.8941 N.am     88 PHE88     -0.4157
   1316 H            28.7274      69.2952      42.2711 H        88 PHE88      0.2719
   1317 CA           29.3677      67.9642      43.8107 C.3      88 PHE88     -0.0024
   1318 HA           28.8567      67.2419      44.4491 H        88 PHE88      0.0978
   1319 CB           30.4238      67.1968      43.0165 C.3      88 PHE88     -0.0343
   1320 HB2          31.0054      67.9006      42.4190 H        88 PHE88      0.0295
   1321 HB3          31.1083      66.7127      43.7149 H        88 PHE88      0.0295
   1322 CG           29.8443      66.1316      42.1180 C.ar     88 PHE88      0.0118
   1323 CD1          29.3455      64.9406      42.6753 C.ar     88 PHE88     -0.1256
   1324 HD1          29.3464      64.7957      43.7467 H        88 PHE88      0.1330
   1325 CE1          28.8325      63.9395      41.8346 C.ar     88 PHE88     -0.1704
   1326 HE1          28.4192      63.0335      42.2486 H        88 PHE88      0.1430
   1327 CZ           28.8319      64.1208      40.4431 C.ar     88 PHE88     -0.1072
   1328 HZ           28.4490      63.3412      39.7975 H        88 PHE88      0.1297
   1329 CE2          29.3084      65.3189      39.8889 C.ar     88 PHE88     -0.1704
   1330 HE2          29.2852      65.4581      38.8177 H        88 PHE88      0.1430
   1331 CD2          29.8144      66.3254      40.7259 C.ar     88 PHE88     -0.1256
   1332 HD2          30.1900      67.2394      40.2946 H        88 PHE88      0.1330
   1333 C            29.9801      68.9942      44.7577 C.2      88 PHE88      0.5973
   1334 O            31.1733      68.9592      45.0462 O.2      88 PHE88     -0.5679
   1335 N            29.1779      69.9647      45.2108 N.am     89 ILE89     -0.4157
   1336 H            28.1901      69.9325      44.9687 H        89 ILE89      0.2719
   1337 CA           29.6612      71.0327      46.1017 C.3      89 ILE89     -0.0597
   1338 HA           30.5400      71.4975      45.6520 H        89 ILE89      0.0869
   1339 CB           28.5693      72.1137      46.2808 C.3      89 ILE89      0.1303
   1340 HB           27.6401      71.6224      46.5763 H        89 ILE89      0.0187
   1341 CG2          28.9439      73.1242      47.3831 C.3      89 ILE89     -0.3204
   1342 HG21         29.9001      73.5942      47.1484 H        89 ILE89      0.0882
   1343 HG22         28.1774      73.8910      47.4720 H        89 ILE89      0.0882
   1344 HG23         29.0132      72.6300      48.3510 H        89 ILE89      0.0882
   1345 CG1          28.3417      72.8523      44.9428 C.3      89 ILE89     -0.0430
   1346 HG12         29.2300      73.4332      44.6907 H        89 ILE89      0.0236
   1347 HG13         28.1916      72.1228      44.1500 H        89 ILE89      0.0236
   1348 CD1          27.1215      73.7808      44.9382 C.3      89 ILE89     -0.0660
   1349 HD11         27.2972      74.6522      45.5675 H        89 ILE89      0.0186
   1350 HD12         26.9368      74.1240      43.9200 H        89 ILE89      0.0186
   1351 HD13         26.2417      73.2435      45.2939 H        89 ILE89      0.0186
   1352 C            30.1045      70.4589      47.4540 C.2      89 ILE89      0.5973
   1353 O            31.0917      70.9093      48.0372 O.2      89 ILE89     -0.5679
   1354 N            29.3612      69.4783      47.9724 N.am     90 LEU90     -0.4157
   1355 H            28.6351      69.0824      47.3919 H        90 LEU90      0.2719
   1356 CA           29.6274      68.8588      49.2678 C.3      90 LEU90     -0.0518
   1357 HA           30.1945      69.5570      49.8826 H        90 LEU90      0.0922
   1358 CB           28.3060      68.5568      49.9826 C.3      90 LEU90     -0.1102
   1359 HB2          27.7473      67.8582      49.3632 H        90 LEU90      0.0457
   1360 HB3          28.5237      68.0734      50.9363 H        90 LEU90      0.0457
   1361 CG           27.3842      69.7614      50.2231 C.3      90 LEU90      0.3531
   1362 HG           27.0813      70.1949      49.2698 H        90 LEU90     -0.0361
   1363 CD1          26.1369      69.2589      50.9452 C.3      90 LEU90     -0.4121
   1364 HD11         26.4098      68.8098      51.8996 H        90 LEU90      0.1000
   1365 HD12         25.4454      70.0805      51.1219 H        90 LEU90      0.1000
   1366 HD13         25.6305      68.5165      50.3260 H        90 LEU90      0.1000
   1367 CD2          28.0480      70.8482      51.0706 C.3      90 LEU90     -0.4121
   1368 HD21         28.8948      71.2741      50.5339 H        90 LEU90      0.1000
   1369 HD22         27.3308      71.6430      51.2654 H        90 LEU90      0.1000
   1370 HD23         28.3833      70.4283      52.0185 H        90 LEU90      0.1000
   1371 C            30.4791      67.5963      49.1204 C.2      90 LEU90      0.5973
   1372 O            30.3378      66.8426      48.1638 O.2      90 LEU90     -0.5679
   1373 N            31.3549      67.3715      50.0999 N.am     91 LYS91     -0.3479
   1374 H            31.3456      67.9961      50.8866 H        91 LYS91      0.2747
   1375 CA           32.3711      66.3088      50.0741 C.3      91 LYS91     -0.2400
   1376 HA           32.4076      65.8409      49.0842 H        91 LYS91      0.1426
   1377 CB           33.7380      66.9252      50.3709 C.3      91 LYS91     -0.0094
   1378 HB2          33.6862      67.3638      51.3653 H        91 LYS91      0.0362
   1379 HB3          34.4895      66.1365      50.3901 H        91 LYS91      0.0362
   1380 CG           34.1489      67.9944      49.3436 C.3      91 LYS91      0.0187
   1381 HG2          34.2168      67.5333      48.3569 H        91 LYS91      0.0103
   1382 HG3          33.4046      68.7908      49.3021 H        91 LYS91      0.0103
   1383 CD           35.5028      68.6145      49.6985 C.3      91 LYS91     -0.0479
   1384 HD2          36.2550      67.8214      49.7069 H        91 LYS91      0.0621
   1385 HD3          35.7636      69.3316      48.9177 H        91 LYS91      0.0621
   1386 CE           35.4493      69.3182      51.0626 C.3      91 LYS91     -0.0143
   1387 HE2          34.6489      70.0640      51.0295 H        91 LYS91      0.1135
   1388 HE3          35.1988      68.5815      51.8295 H        91 LYS91      0.1135
   1389 NZ           36.7431      69.9635      51.3842 N.4      91 LYS91     -0.3854
   1390 HZ1          36.9682      70.6462      50.6698 H        91 LYS91      0.3400
   1391 HZ2          36.7075      70.4312      52.2796 H        91 LYS91      0.3400
   1392 HZ3          37.4793      69.2692      51.3864 H        91 LYS91      0.3400
   1393 C            32.0845      65.1869      51.0669 C.2      91 LYS91      0.7341
   1394 O            31.4194      65.4141      52.0844 O.2      91 LYS91     -0.5894
   1395 N            32.6544      64.0117      50.8344 N.am     92 HIE92     -0.4157
   1396 H            33.1424      63.8680      49.9427 H        92 HIE92      0.2719
   1397 CA           32.6607      62.8880      51.7654 C.3      92 HIE92     -0.0581
   1398 HA           31.6864      62.8203      52.2373 H        92 HIE92      0.1360
   1399 CB           32.8915      61.5832      51.0000 C.3      92 HIE92     -0.0074
   1400 HB2          33.8706      61.6099      50.5193 H        92 HIE92      0.0367
   1401 HB3          32.8847      60.7880      51.7370 H        92 HIE92      0.0367
   1402 CG           31.8563      61.2834      49.9422 C.2      92 HIE92      0.1868
   1403 ND1          31.6849      62.0132      48.7736 N.2      92 HIE92     -0.5432
   1404 CE1          30.6779      61.4582      48.1038 C.2      92 HIE92      0.1635
   1405 HE1          30.2899      61.8306      47.1668 H        92 HIE92      0.1435
   1406 NE2          30.1829      60.4276      48.7986 N.pl3    92 HIE92     -0.2795
   1407 HE2          29.3228      59.9512      48.5451 H        92 HIE92      0.3339
   1408 CD2          30.9193      60.2910      49.9570 C.2      92 HIE92     -0.2207
   1409 HD2          30.7822      59.5599      50.7277 H        92 HIE92      0.1862
   1410 C            33.7039      63.1060      52.8687 C.2      92 HIE92      0.5973
   1411 O            34.8296      62.6097      52.8300 O.2      92 HIE92     -0.5679
   1412 N            33.3424      63.9166      53.8661 N.am     93 THR93     -0.4157
   1413 H            32.4306      64.3562      53.8087 H        93 THR93      0.2719
   1414 CA           34.2778      64.3983      54.8993 C.3      93 THR93     -0.0389
   1415 HA           35.2581      64.4968      54.4378 H        93 THR93      0.1007
   1416 CB           33.8738      65.7823      55.4131 C.3      93 THR93      0.3654
   1417 HB           34.6101      66.1146      56.1458 H        93 THR93      0.0043
   1418 CG2          33.8161      66.8229      54.2968 C.3      93 THR93     -0.2438
   1419 HG21         32.9555      66.6408      53.6564 H        93 THR93      0.0642
   1420 HG22         33.7256      67.8172      54.7327 H        93 THR93      0.0642
   1421 HG23         34.7266      66.7749      53.7011 H        93 THR93      0.0642
   1422 OG1          32.6139      65.7145      56.0329 O.3      93 THR93     -0.6761
   1423 HG1          32.3891      66.5889      56.3572 H        93 THR93      0.4102
   1424 C            34.4738      63.4815      56.1074 C.2      93 THR93      0.5973
   1425 O            35.3884      63.7385      56.8923 O.2      93 THR93     -0.5679
   1426 N            33.6822      62.4208      56.2593 N.am     94 GLY94     -0.4157
   1427 H            32.9349      62.2642      55.6001 H        94 GLY94      0.2719
   1428 CA           33.8010      61.4886      57.3751 C.3      94 GLY94     -0.0252
   1429 HA2          34.6873      60.8717      57.2368 H        94 GLY94      0.0698
   1430 HA3          33.9221      62.0553      58.2987 H        94 GLY94      0.0698
   1431 C            32.5876      60.5698      57.5370 C.2      94 GLY94      0.5973
   1432 O            31.7081      60.5441      56.6716 O.2      94 GLY94     -0.5679
   1433 N            32.5181      59.8354      58.6586 N.am     95 PRO95     -0.2548
   1434 CD           33.5449      59.7106      59.6802 C.3      95 PRO95      0.0192
   1435 HD2          33.4768      60.5544      60.3685 H        95 PRO95      0.0391
   1436 HD3          34.5439      59.6494      59.2479 H        95 PRO95      0.0391
   1437 CG           33.2165      58.4156      60.4147 C.3      95 PRO95      0.0189
   1438 HG2          33.5641      58.4377      61.4480 H        95 PRO95      0.0213
   1439 HG3          33.6518      57.5694      59.8881 H        95 PRO95      0.0213
   1440 CB           31.6941      58.3461      60.3325 C.3      95 PRO95     -0.0070
   1441 HB2          31.2659      58.9205      61.1562 H        95 PRO95      0.0253
   1442 HB3          31.3378      57.3163      60.3664 H        95 PRO95      0.0253
   1443 CA           31.3633      59.0141      58.9949 C.3      95 PRO95     -0.0266
   1444 HA           31.2681      58.2486      58.2288 H        95 PRO95      0.0641
   1445 C            30.0686      59.8330      59.0838 C.2      95 PRO95      0.5896
   1446 O            30.0824      61.0079      59.4512 O.2      95 PRO95     -0.5748
   1447 N            28.9398      59.2094      58.7604 N.am     96 GLY96     -0.4157
   1448 H            29.0065      58.2373      58.4720 H        96 GLY96      0.2719
   1449 CA           27.6140      59.8169      58.8152 C.3      96 GLY96     -0.0252
   1450 HA2          26.8807      59.0292      58.9836 H        96 GLY96      0.0698
   1451 HA3          27.5689      60.5133      59.6531 H        96 GLY96      0.0698
   1452 C            27.2156      60.5666      57.5475 C.2      96 GLY96      0.5973
   1453 O            26.0504      60.9230      57.4115 O.2      96 GLY96     -0.5679
   1454 N            28.1327      60.7965      56.6058 N.am     97 ILE97     -0.4157
   1455 H            29.0799      60.4872      56.7748 H        97 ILE97      0.2719
   1456 CA           27.8147      61.4013      55.3069 C.3      97 ILE97     -0.0597
   1457 HA           27.3155      62.3534      55.4811 H        97 ILE97      0.0869
   1458 CB           29.1050      61.6584      54.5011 C.3      97 ILE97      0.1303
   1459 HB           29.7022      60.7469      54.5102 H        97 ILE97      0.0187
   1460 CG2          28.7871      61.9860      53.0324 C.3      97 ILE97     -0.3204
   1461 HG21         28.0028      62.7387      52.9730 H        97 ILE97      0.0882
   1462 HG22         29.6688      62.3568      52.5190 H        97 ILE97      0.0882
   1463 HG23         28.4592      61.0866      52.5089 H        97 ILE97      0.0882
   1464 CG1          29.9570      62.7736      55.1437 C.3      97 ILE97     -0.0430
   1465 HG12         30.1580      62.5214      56.1842 H        97 ILE97      0.0236
   1466 HG13         30.9154      62.8112      54.6284 H        97 ILE97      0.0236
   1467 CD1          29.3395      64.1780      55.1148 C.3      97 ILE97     -0.0660
   1468 HD11         28.3960      64.2007      55.6585 H        97 ILE97      0.0186
   1469 HD12         30.0252      64.8764      55.5926 H        97 ILE97      0.0186
   1470 HD13         29.1792      64.5044      54.0874 H        97 ILE97      0.0186
   1471 C            26.8340      60.5182      54.5311 C.2      97 ILE97      0.5973
   1472 O            27.0966      59.3377      54.3169 O.2      97 ILE97     -0.5679
   1473 N            25.7109      61.1012      54.1116 N.am     98 LEU98     -0.4157
   1474 H            25.5765      62.0882      54.3050 H        98 LEU98      0.2719
   1475 CA           24.6808      60.4488      53.3077 C.3      98 LEU98     -0.0518
   1476 HA           24.8059      59.3685      53.3784 H        98 LEU98      0.0922
   1477 CB           23.3098      60.8238      53.8957 C.3      98 LEU98     -0.1102
   1478 HB2          23.3063      60.6011      54.9640 H        98 LEU98      0.0457
   1479 HB3          23.1843      61.8974      53.7787 H        98 LEU98      0.0457
   1480 CG           22.0968      60.1438      53.2461 C.3      98 LEU98      0.3531
   1481 HG           22.1474      60.2801      52.1701 H        98 LEU98     -0.0361
   1482 CD1          22.0407      58.6501      53.5538 C.3      98 LEU98     -0.4121
   1483 HD11         22.0146      58.4935      54.6310 H        98 LEU98      0.1000
   1484 HD12         21.1399      58.2234      53.1137 H        98 LEU98      0.1000
   1485 HD13         22.9092      58.1494      53.1312 H        98 LEU98      0.1000
   1486 CD2          20.8143      60.7864      53.7709 C.3      98 LEU98     -0.4121
   1487 HD21         20.8267      61.8560      53.5605 H        98 LEU98      0.1000
   1488 HD22         19.9571      60.3464      53.2634 H        98 LEU98      0.1000
   1489 HD23         20.7193      60.6252      54.8428 H        98 LEU98      0.1000
   1490 C            24.8358      60.8716      51.8404 C.2      98 LEU98      0.5973
   1491 O            24.7956      62.0652      51.5188 O.2      98 LEU98     -0.5679
   1492 N            25.0456      59.9050      50.9481 N.am     99 SER99     -0.4157
   1493 H            25.0602      58.9402      51.2685 H        99 SER99      0.2719
   1494 CA           25.3923      60.1592      49.5462 C.3      99 SER99     -0.0249
   1495 HA           25.0714      61.1670      49.2951 H        99 SER99      0.0843
   1496 CB           26.9141      60.1080      49.4037 C.3      99 SER99      0.2117
   1497 HB2          27.3569      60.8190      50.1017 H        99 SER99      0.0352
   1498 HB3          27.2633      59.1107      49.6652 H        99 SER99      0.0352
   1499 OG           27.3337      60.4389      48.0968 O.3      99 SER99     -0.6546
   1500 HG           26.7862      61.1679      47.7691 H        99 SER99      0.4275
   1501 C            24.6754      59.2133      48.5773 C.2      99 SER99      0.5973
   1502 O            24.2843      58.1086      48.9604 O.2      99 SER99     -0.5679
   1503 N            24.4344      59.6643      47.3423 N.am    100 MET100    -0.4157
   1504 H            24.7303      60.6010      47.0962 H       100 MET100     0.2719
   1505 CA           23.7532      58.8731      46.3174 C.3     100 MET100    -0.0237
   1506 HA           22.8903      58.3884      46.7746 H       100 MET100     0.0880
   1507 CB           23.2588      59.7667      45.1671 C.3     100 MET100     0.0342
   1508 HB2          24.0649      60.4208      44.8316 H       100 MET100     0.0241
   1509 HB3          22.9717      59.1321      44.3285 H       100 MET100     0.0241
   1510 CG           22.0434      60.6107      45.5656 C.3     100 MET100     0.0018
   1511 HG2          22.3583      61.3194      46.3316 H       100 MET100     0.0440
   1512 HG3          21.7187      61.1846      44.6968 H       100 MET100     0.0440
   1513 SD           20.6239      59.6686      46.2130 S.3     100 MET100    -0.2737
   1514 CE           19.9953      58.8811      44.7113 C.3     100 MET100    -0.0536
   1515 HE1          20.7927      58.3158      44.2283 H       100 MET100     0.0684
   1516 HE2          19.1853      58.2012      44.9753 H       100 MET100     0.0684
   1517 HE3          19.6188      59.6471      44.0360 H       100 MET100     0.0684
   1518 C            24.6463      57.7622      45.7701 C.2     100 MET100     0.5973
   1519 O            25.7104      58.0333      45.2305 O.2     100 MET100    -0.5679
   1520 N            24.1747      56.5164      45.8733 N.am    101 ALA101    -0.4157
   1521 H            23.2313      56.3881      46.2198 H       101 ALA101     0.2719
   1522 CA           24.8145      55.3624      45.2534 C.3     101 ALA101     0.0337
   1523 HA           25.8969      55.5095      45.2362 H       101 ALA101     0.0823
   1524 CB           24.5036      54.0980      46.0673 C.3     101 ALA101    -0.1825
   1525 HB1          23.4294      53.9420      46.1090 H       101 ALA101     0.0603
   1526 HB2          24.9662      53.2357      45.5858 H       101 ALA101     0.0603
   1527 HB3          24.8821      54.1768      47.0814 H       101 ALA101     0.0603
   1528 C            24.3177      55.2259      43.8110 C.2     101 ALA101     0.5973
   1529 O            23.2671      54.6334      43.5573 O.2     101 ALA101    -0.5679
   1530 N            25.0603      55.7920      42.8686 N.am    102 ASN102    -0.4157
   1531 H            25.8798      56.3178      43.1511 H       102 ASN102     0.2719
   1532 CA           24.7583      55.6850      41.4444 C.3     102 ASN102     0.0143
   1533 HA           23.6847      55.5406      41.3139 H       102 ASN102     0.1048
   1534 CB           25.1051      57.0377      40.8066 C.3     102 ASN102    -0.2041
   1535 HB2          24.8194      57.0741      39.7710 H       102 ASN102     0.0797
   1536 HB3          24.5210      57.8101      41.3089 H       102 ASN102     0.0797
   1537 CG           26.5714      57.4018      40.8904 C.2     102 ASN102     0.7130
   1538 OD1          27.4567      56.6131      40.5808 O.2     102 ASN102    -0.5931
   1539 ND2          26.8397      58.6092      41.3207 N.am    102 ASN102    -0.9191
   1540 HD21         27.8070      58.9194      41.3287 H       102 ASN102     0.4196
   1541 HD22         26.0938      59.2829      41.3920 H       102 ASN102     0.4196
   1542 C            25.4417      54.4662      40.7885 C.2     102 ASN102     0.5973
   1543 O            26.1957      53.7259      41.4216 O.2     102 ASN102    -0.5679
   1544 N            25.1746      54.2688      39.5010 N.am    103 ALA103    -0.4157
   1545 H            24.5608      54.9343      39.0441 H       103 ALA103     0.2719
   1546 CA           25.8558      53.3141      38.6282 C.3     103 ALA103     0.0337
   1547 HA           26.6162      52.7866      39.2055 H       103 ALA103     0.0823
   1548 CB           24.8407      52.2785      38.1287 C.3     103 ALA103    -0.1825
   1549 HB1          24.0841      52.7712      37.5165 H       103 ALA103     0.0603
   1550 HB2          25.3509      51.5247      37.5275 H       103 ALA103     0.0603
   1551 HB3          24.3630      51.7907      38.9790 H       103 ALA103     0.0603
   1552 C            26.6010      54.0390      37.4911 C.2     103 ALA103     0.5973
   1553 O            26.6709      53.5420      36.3683 O.2     103 ALA103    -0.5679
   1554 N            27.1327      55.2305      37.7725 N.am    104 GLY104    -0.4157
   1555 H            27.0326      55.5961      38.7133 H       104 GLY104     0.2719
   1556 CA           27.7731      56.1026      36.7940 C.3     104 GLY104    -0.0252
   1557 HA2          28.8400      56.1266      37.0073 H       104 GLY104     0.0698
   1558 HA3          27.6302      55.7188      35.7835 H       104 GLY104     0.0698
   1559 C            27.2285      57.5325      36.8399 C.2     104 GLY104     0.5973
   1560 O            26.2707      57.8049      37.5694 O.2     104 GLY104    -0.5679
   1561 N            27.8080      58.4467      36.0454 N.am    105 PRO105    -0.2548
   1562 CD           29.0226      58.2765      35.2625 C.3     105 PRO105     0.0192
   1563 HD2          28.7833      57.7660      34.3284 H       105 PRO105     0.0391
   1564 HD3          29.7895      57.7305      35.8122 H       105 PRO105     0.0391
   1565 CG           29.5045      59.6959      34.9727 C.3     105 PRO105     0.0189
   1566 HG2          30.0786      59.7480      34.0474 H       105 PRO105     0.0213
   1567 HG3          30.0933      60.0637      35.8148 H       105 PRO105     0.0213
   1568 CB           28.1991      60.4825      34.8767 C.3     105 PRO105    -0.0070
   1569 HB2          27.7660      60.3442      33.8844 H       105 PRO105     0.0253
   1570 HB3          28.3470      61.5427      35.0860 H       105 PRO105     0.0253
   1571 CA           27.3217      59.8179      35.9408 C.3     105 PRO105    -0.0266
   1572 HA           27.4801      60.3142      36.8999 H       105 PRO105     0.0641
   1573 C            25.8385      59.8813      35.5727 C.2     105 PRO105     0.5896
   1574 O            25.3995      59.2127      34.6353 O.2     105 PRO105    -0.5748
   1575 N            25.0725      60.6968      36.2939 N.am    106 ASN106    -0.4157
   1576 H            25.5245      61.2230      37.0463 H       106 ASN106     0.2719
   1577 CA           23.6491      60.9361      36.0347 C.3     106 ASN106     0.0143
   1578 HA           23.2873      61.5504      36.8610 H       106 ASN106     0.1048
   1579 CB           23.4796      61.7392      34.7324 C.3     106 ASN106    -0.2041
   1580 HB2          23.7813      61.1178      33.8906 H       106 ASN106     0.0797
   1581 HB3          22.4317      62.0005      34.5946 H       106 ASN106     0.0797
   1582 CG           24.2858      63.0140      34.7211 C.2     106 ASN106     0.7130
   1583 OD1          24.4805      63.6617      35.7319 O.2     106 ASN106    -0.5931
   1584 ND2          24.7473      63.4427      33.5714 N.am    106 ASN106    -0.9191
   1585 HD21         25.2823      64.2907      33.6164 H       106 ASN106     0.4196
   1586 HD22         24.5929      62.9170      32.7332 H       106 ASN106     0.4196
   1587 C            22.7817      59.6678      36.0507 C.2     106 ASN106     0.5973
   1588 O            21.9015      59.4881      35.2054 O.2     106 ASN106    -0.5679
   1589 N            23.0086      58.7841      37.0249 N.am    107 THR107    -0.4157
   1590 H            23.7777      58.9738      37.6578 H       107 THR107     0.2719
   1591 CA           22.2123      57.5554      37.2103 C.3     107 THR107    -0.0389
   1592 HA           21.3874      57.5732      36.5020 H       107 THR107     0.1007
   1593 CB           23.0107      56.2859      36.8897 C.3     107 THR107     0.3654
   1594 HB           22.3708      55.4198      37.0614 H       107 THR107     0.0043
   1595 CG2          23.5070      56.2061      35.4534 C.3     107 THR107    -0.2438
   1596 HG21         24.2158      57.0077      35.2526 H       107 THR107     0.0642
   1597 HG22         24.0026      55.2481      35.2921 H       107 THR107     0.0642
   1598 HG23         22.6657      56.2948      34.7667 H       107 THR107     0.0642
   1599 OG1          24.1260      56.1810      37.7200 O.3     107 THR107    -0.6761
   1600 HG1          24.7659      56.8826      37.4870 H       107 THR107     0.4102
   1601 C            21.5486      57.4861      38.5883 C.2     107 THR107     0.5973
   1602 O            21.3775      56.4072      39.1631 O.2     107 THR107    -0.5679
   1603 N            21.1413      58.6335      39.1401 N.am    108 ASN108    -0.4157
   1604 H            21.2635      59.5030      38.6308 H       108 ASN108     0.2719
   1605 CA           20.5521      58.7015      40.4770 C.3     108 ASN108     0.0143
   1606 HA           21.1512      58.0803      41.1474 H       108 ASN108     0.1048
   1607 CB           20.5987      60.1441      41.0093 C.3     108 ASN108    -0.2041
   1608 HB2          20.0459      60.8116      40.3524 H       108 ASN108     0.0797
   1609 HB3          20.1330      60.1967      41.9885 H       108 ASN108     0.0797
   1610 CG           22.0246      60.6308      41.1583 C.2     108 ASN108     0.7130
   1611 OD1          22.8544      59.9422      41.7296 O.2     108 ASN108    -0.5931
   1612 ND2          22.3498      61.7871      40.6416 N.am    108 ASN108    -0.9191
   1613 HD21         23.3535      61.9678      40.5228 H       108 ASN108     0.4196
   1614 HD22         21.6738      62.3871      40.1839 H       108 ASN108     0.4196
   1615 C            19.1243      58.1635      40.4789 C.2     108 ASN108     0.5973
   1616 O            18.2480      58.7339      39.8451 O.2     108 ASN108    -0.5679
   1617 N            18.8671      57.0852      41.2152 N.am    109 GLY109    -0.4157
   1618 H            19.6493      56.6595      41.6925 H       109 GLY109     0.2719
   1619 CA           17.5208      56.5485      41.4230 C.3     109 GLY109    -0.0252
   1620 HA2          16.7997      57.0400      40.7691 H       109 GLY109     0.0698
   1621 HA3          17.5213      55.4836      41.1917 H       109 GLY109     0.0698
   1622 C            17.0725      56.7582      42.8626 C.2     109 GLY109     0.5973
   1623 O            16.6678      57.8470      43.2600 O.2     109 GLY109    -0.5679
   1624 N            17.1603      55.6899      43.6494 N.am    110 SER110    -0.4157
   1625 H            17.4262      54.8044      43.2487 H       110 SER110     0.2719
   1626 CA           16.8077      55.7021      45.0727 C.3     110 SER110    -0.0249
   1627 HA           16.5962      56.7207      45.4003 H       110 SER110     0.0843
   1628 CB           15.5477      54.8744      45.2802 C.3     110 SER110     0.2117
   1629 HB2          15.3099      54.8454      46.3422 H       110 SER110     0.0352
   1630 HB3          14.7275      55.3563      44.7632 H       110 SER110     0.0352
   1631 OG           15.7156      53.5560      44.8016 O.3     110 SER110    -0.6546
   1632 HG           15.9028      52.9922      45.5834 H       110 SER110     0.4275
   1633 C            17.9013      55.1724      45.9887 C.2     110 SER110     0.5973
   1634 O            17.8098      55.3814      47.1956 O.2     110 SER110    -0.5679
   1635 N            18.9030      54.4756      45.4489 N.am    111 GLN111    -0.4157
   1636 H            18.9766      54.3916      44.4509 H       111 GLN111     0.2719
   1637 CA           19.9645      53.8935      46.2593 C.3     111 GLN111    -0.0031
   1638 HA           19.4884      53.4030      47.1045 H       111 GLN111     0.0850
   1639 CB           20.7446      52.8314      45.4826 C.3     111 GLN111    -0.0036
   1640 HB2          21.0407      53.2207      44.5073 H       111 GLN111     0.0171
   1641 HB3          21.6421      52.5755      46.0462 H       111 GLN111     0.0171
   1642 CG           19.9271      51.5496      45.3164 C.3     111 GLN111    -0.0645
   1643 HG2          19.6360      51.1819      46.2992 H       111 GLN111     0.0352
   1644 HG3          19.0287      51.7458      44.7303 H       111 GLN111     0.0352
   1645 CD           20.7630      50.4828      44.6378 C.2     111 GLN111     0.6951
   1646 OE1          21.5620      49.8139      45.2746 O.2     111 GLN111    -0.6086
   1647 NE2          20.6298      50.3177      43.3413 N.am    111 GLN111    -0.9407
   1648 HE21         21.2360      49.6379      42.8977 H       111 GLN111     0.4251
   1649 HE22         19.8789      50.7584      42.8264 H       111 GLN111     0.4251
   1650 C            20.9014      54.9581      46.8235 C.2     111 GLN111     0.5973
   1651 O            21.2863      55.9114      46.1464 O.2     111 GLN111    -0.5679
   1652 N            21.2850      54.7649      48.0745 N.am    112 PHE112    -0.4157
   1653 H            20.9881      53.9125      48.5470 H       112 PHE112     0.2719
   1654 CA           22.1049      55.6958      48.8396 C.3     112 PHE112    -0.0024
   1655 HA           22.6740      56.3376      48.1699 H       112 PHE112     0.0978
   1656 CB           21.2056      56.5752      49.7218 C.3     112 PHE112    -0.0343
   1657 HB2          21.8201      57.3159      50.2363 H       112 PHE112     0.0295
   1658 HB3          20.5069      57.1201      49.0850 H       112 PHE112     0.0295
   1659 CG           20.4325      55.7709      50.7508 C.ar    112 PHE112     0.0118
   1660 CD1          21.0071      55.4718      52.0008 C.ar    112 PHE112    -0.1256
   1661 HD1          21.9802      55.8647      52.2584 H       112 PHE112     0.1330
   1662 CE1          20.3337      54.6321      52.9033 C.ar    112 PHE112    -0.1704
   1663 HE1          20.7891      54.3978      53.8538 H       112 PHE112     0.1430
   1664 CZ           19.0775      54.1004      52.5637 C.ar    112 PHE112    -0.1072
   1665 HZ           18.5647      53.4327      53.2420 H       112 PHE112     0.1297
   1666 CE2          18.4758      54.4445      51.3445 C.ar    112 PHE112    -0.1704
   1667 HE2          17.4915      54.0669      51.1094 H       112 PHE112     0.1430
   1668 CD2          19.1601      55.2632      50.4314 C.ar    112 PHE112    -0.1256
   1669 HD2          18.7072      55.5067      49.4837 H       112 PHE112     0.1330
   1670 C            23.0824      54.9074      49.6965 C.2     112 PHE112     0.5973
   1671 O            22.8793      53.7194      49.9544 O.2     112 PHE112    -0.5679
   1672 N            24.1041      55.5838      50.2009 N.am    113 PHE113    -0.4157
   1673 H            24.2265      56.5581      49.9392 H       113 PHE113     0.2719
   1674 CA           24.9809      55.0355      51.2201 C.3     113 PHE113    -0.0024
   1675 HA           24.4497      54.2148      51.6875 H       113 PHE113     0.0978
   1676 CB           26.2533      54.4675      50.5937 C.3     113 PHE113    -0.0343
   1677 HB2          26.8071      53.9568      51.3773 H       113 PHE113     0.0295
   1678 HB3          25.9803      53.7176      49.8501 H       113 PHE113     0.0295
   1679 CG           27.1550      55.4970      49.9468 C.ar    113 PHE113     0.0118
   1680 CD1          26.8764      55.9475      48.6448 C.ar    113 PHE113    -0.1256
   1681 HD1          25.9936      55.6116      48.1345 H       113 PHE113     0.1330
   1682 CE1          27.7280      56.8565      48.0049 C.ar    113 PHE113    -0.1704
   1683 HE1          27.5082      57.1943      46.9991 H       113 PHE113     0.1430
   1684 CZ           28.8690      57.3204      48.6716 C.ar    113 PHE113    -0.1072
   1685 HZ           29.5392      57.9934      48.1609 H       113 PHE113     0.1297
   1686 CE2          29.1358      56.9054      49.9860 C.ar    113 PHE113    -0.1704
   1687 HE2          30.0181      57.2659      50.4884 H       113 PHE113     0.1430
   1688 CD2          28.2751      56.0024      50.6311 C.ar    113 PHE113    -0.1256
   1689 HD2          28.4867      55.6976      51.6439 H       113 PHE113     0.1330
   1690 C            25.2855      56.0349      52.3296 C.2     113 PHE113     0.5973
   1691 O            25.2745      57.2482      52.1230 O.2     113 PHE113    -0.5679
   1692 N            25.5431      55.4908      53.5171 N.am    114 ILE114    -0.4157
   1693 H            25.4783      54.4796      53.5904 H       114 ILE114     0.2719
   1694 CA           26.0065      56.2256      54.6918 C.3     114 ILE114    -0.0597
   1695 HA           25.9337      57.2917      54.4945 H       114 ILE114     0.0869
   1696 CB           25.1644      55.9139      55.9502 C.3     114 ILE114     0.1303
   1697 HB           25.4854      54.9436      56.3341 H       114 ILE114     0.0187
   1698 CG2          25.4428      56.9804      57.0277 C.3     114 ILE114    -0.3204
   1699 HG21         25.1622      57.9706      56.6646 H       114 ILE114     0.0882
   1700 HG22         24.8796      56.7561      57.9337 H       114 ILE114     0.0882
   1701 HG23         26.5033      56.9862      57.2837 H       114 ILE114     0.0882
   1702 CG1          23.6410      55.8332      55.6908 C.3     114 ILE114    -0.0430
   1703 HG12         23.2010      56.8261      55.7659 H       114 ILE114     0.0236
   1704 HG13         23.4146      55.4529      54.6973 H       114 ILE114     0.0236
   1705 CD1          22.9442      54.8839      56.6694 C.3     114 ILE114    -0.0660
   1706 HD11         23.0858      55.2265      57.6945 H       114 ILE114     0.0186
   1707 HD12         21.8762      54.8601      56.4513 H       114 ILE114     0.0186
   1708 HD13         23.3474      53.8760      56.5656 H       114 ILE114     0.0186
   1709 C            27.4689      55.8430      54.9054 C.2     114 ILE114     0.5973
   1710 O            27.7629      54.6651      55.1250 O.2     114 ILE114    -0.5679
   1711 N            28.3836      56.8000      54.7986 N.am    115 CYS115    -0.4157
   1712 H            28.0795      57.7411      54.5685 H       115 CYS115     0.2719
   1713 CA           29.8028      56.5602      55.0441 C.3     115 CYS115     0.0213
   1714 HA           30.1388      55.7319      54.4206 H       115 CYS115     0.1124
   1715 CB           30.6293      57.8016      54.6929 C.3     115 CYS115    -0.1231
   1716 HB2          30.3674      58.6237      55.3620 H       115 CYS115     0.1112
   1717 HB3          31.6843      57.5681      54.8274 H       115 CYS115     0.1112
   1718 SG           30.3768      58.3082      52.9802 S.3     115 CYS115    -0.3119
   1719 HG           31.3596      59.2212      52.9649 H       115 CYS115     0.1933
   1720 C            30.0421      56.1870      56.5084 C.2     115 CYS115     0.5973
   1721 O            29.5106      56.8418      57.4065 O.2     115 CYS115    -0.5679
   1722 N            30.9032      55.2010      56.7508 N.am    116 THR116    -0.4157
   1723 H            31.2751      54.6537      55.9798 H       116 THR116     0.2719
   1724 CA           31.4373      54.8924      58.0915 C.3     116 THR116    -0.0389
   1725 HA           30.8977      55.4775      58.8338 H       116 THR116     0.1007
   1726 CB           31.2230      53.4247      58.4767 C.3     116 THR116     0.3654
   1727 HB           31.5831      53.2748      59.4951 H       116 THR116     0.0043
   1728 CG2          29.7425      53.0510      58.4309 C.3     116 THR116    -0.2438
   1729 HG21         29.3711      53.0611      57.4071 H       116 THR116     0.0642
   1730 HG22         29.6132      52.0523      58.8472 H       116 THR116     0.0642
   1731 HG23         29.1741      53.7559      59.0363 H       116 THR116     0.0642
   1732 OG1          31.9121      52.5476      57.6216 O.3     116 THR116    -0.6761
   1733 HG1          31.9492      51.7286      58.1496 H       116 THR116     0.4102
   1734 C            32.9028      55.3063      58.2307 C.2     116 THR116     0.5973
   1735 O            33.5982      54.8951      59.1516 O.2     116 THR116    -0.5679
   1736 N            33.3732      56.1629      57.3223 N.am    117 ALA117    -0.4157
   1737 H            32.7401      56.4701      56.6038 H       117 ALA117     0.2719
   1738 CA           34.7358      56.6708      57.2496 C.3     117 ALA117     0.0337
   1739 HA           35.0668      56.9756      58.2422 H       117 ALA117     0.0823
   1740 CB           35.6495      55.5402      56.7574 C.3     117 ALA117    -0.1825
   1741 HB1          35.3346      55.2078      55.7666 H       117 ALA117     0.0603
   1742 HB2          36.6846      55.8771      56.7050 H       117 ALA117     0.0603
   1743 HB3          35.6016      54.6923      57.4423 H       117 ALA117     0.0603
   1744 C            34.8072      57.8852      56.3094 C.2     117 ALA117     0.5973
   1745 O            33.8198      58.2758      55.6862 O.2     117 ALA117    -0.5679
   1746 N            35.9881      58.4965      56.2140 N.am    118 LYS118    -0.3479
   1747 H            36.7690      58.0752      56.6957 H       118 LYS118     0.2747
   1748 CA           36.2894      59.5175      55.2073 C.3     118 LYS118    -0.2400
   1749 HA           35.4219      60.1670      55.0830 H       118 LYS118     0.1426
   1750 CB           37.4874      60.3344      55.7052 C.3     118 LYS118    -0.0094
   1751 HB2          37.4143      60.4167      56.7914 H       118 LYS118     0.0362
   1752 HB3          38.4201      59.8171      55.4673 H       118 LYS118     0.0362
   1753 CG           37.5219      61.7499      55.1313 C.3     118 LYS118     0.0187
   1754 HG2          37.7179      61.7061      54.0628 H       118 LYS118     0.0103
   1755 HG3          36.5584      62.2172      55.2839 H       118 LYS118     0.0103
   1756 CD           38.6209      62.5507      55.8455 C.3     118 LYS118    -0.0479
   1757 HD2          38.5659      62.3490      56.9164 H       118 LYS118     0.0621
   1758 HD3          39.6019      62.2190      55.4981 H       118 LYS118     0.0621
   1759 CE           38.4698      64.0614      55.6762 C.3     118 LYS118    -0.0143
   1760 HE2          37.4556      64.3497      55.9693 H       118 LYS118     0.1135
   1761 HE3          39.1771      64.5486      56.3527 H       118 LYS118     0.1135
   1762 NZ           38.7586      64.4474      54.2777 N.4     118 LYS118    -0.3854
   1763 HZ1          38.0939      63.9998      53.6543 H       118 LYS118     0.3400
   1764 HZ2          38.7539      65.4434      54.1350 H       118 LYS118     0.3400
   1765 HZ3          39.6596      64.0556      54.0023 H       118 LYS118     0.3400
   1766 C            36.5613      58.8176      53.8733 C.2     118 LYS118     0.7341
   1767 O            37.3950      57.9197      53.8226 O.2     118 LYS118    -0.5894
   1768 N            35.8184      59.1810      52.8312 N.am    119 THR119    -0.4157
   1769 H            35.1471      59.9236      52.9410 H       119 THR119     0.2719
   1770 CA           35.8493      58.4962      51.5273 C.3     119 THR119    -0.0389
   1771 HA           36.6793      57.7906      51.5170 H       119 THR119     0.1007
   1772 CB           34.5654      57.6864      51.2724 C.3     119 THR119     0.3654
   1773 HB           34.6097      57.2649      50.2690 H       119 THR119     0.0043
   1774 CG2          34.3978      56.5296      52.2531 C.3     119 THR119    -0.2438
   1775 HG21         34.2930      56.9079      53.2704 H       119 THR119     0.0642
   1776 HG22         33.5123      55.9483      51.9976 H       119 THR119     0.0642
   1777 HG23         35.2765      55.8863      52.2075 H       119 THR119     0.0642
   1778 OG1          33.3984      58.4620      51.3998 O.3     119 THR119    -0.6761
   1779 HG1          32.6694      57.8421      51.4674 H       119 THR119     0.4102
   1780 C            36.1482      59.4802      50.4038 C.2     119 THR119     0.5973
   1781 O            35.3781      59.6232      49.4583 O.2     119 THR119    -0.5679
   1782 N            37.2887      60.1644      50.4986 N.am    120 GLU120    -0.5163
   1783 H            37.9561      59.9158      51.2339 H       120 GLU120     0.2936
   1784 CA           37.5976      61.3339      49.6685 C.3     120 GLU120     0.0397
   1785 HA           36.8456      62.1065      49.8507 H       120 GLU120     0.1105
   1786 CB           38.9842      61.8844      50.0409 C.3     120 GLU120     0.0560
   1787 HB2          39.7595      61.1832      49.7269 H       120 GLU120    -0.0173
   1788 HB3          39.1314      62.8024      49.4698 H       120 GLU120    -0.0173
   1789 CG           39.1688      62.2279      51.5262 C.3     120 GLU120     0.0136
   1790 HG2          39.7431      63.1569      51.5818 H       120 GLU120    -0.0425
   1791 HG3          38.2002      62.4446      51.9805 H       120 GLU120    -0.0425
   1792 CD           39.9088      61.1500      52.3294 C.2     120 GLU120     0.8054
   1793 OE1          39.6037      59.9535      52.1314 O.co2   120 GLU120    -0.8188
   1794 OE2          40.6936      61.5822      53.2061 O.co2   120 GLU120    -0.8188
   1795 C            37.5735      61.0439      48.1614 C.2     120 GLU120     0.5366
   1796 O            37.1961      61.8963      47.3664 O.2     120 GLU120    -0.5819
   1797 N            37.9330      59.8273      47.7407 N.am    121 TRP121    -0.4157
   1798 H            38.1696      59.1428      48.4447 H       121 TRP121     0.2719
   1799 CA           37.9398      59.4250      46.3227 C.3     121 TRP121    -0.0275
   1800 HA           38.4743      60.1871      45.7539 H       121 TRP121     0.1123
   1801 CB           38.6752      58.0889      46.1827 C.3     121 TRP121    -0.0050
   1802 HB2          38.7189      57.8057      45.1308 H       121 TRP121     0.0339
   1803 HB3          39.7037      58.2244      46.5205 H       121 TRP121     0.0339
   1804 CG           38.0686      56.9683      46.9675 C.2     121 TRP121    -0.1415
   1805 CD1          37.1328      56.0903      46.5372 C.2     121 TRP121    -0.1638
   1806 HD1          36.7104      56.0822      45.5423 H       121 TRP121     0.2062
   1807 NE1          36.7868      55.2388      47.5691 N.pl3   121 TRP121    -0.3418
   1808 HE1          36.1141      54.4925      47.4875 H       121 TRP121     0.3412
   1809 CE2          37.4706      55.5492      48.7232 C.ar    121 TRP121     0.1380
   1810 CZ2          37.4578      55.0077      50.0133 C.ar    121 TRP121    -0.2601
   1811 HZ2          36.8151      54.1774      50.2590 H       121 TRP121     0.1572
   1812 CH2          38.2930      55.5726      50.9901 C.ar    121 TRP121    -0.1134
   1813 HH2          38.2927      55.1851      52.0009 H       121 TRP121     0.1417
   1814 CZ3          39.1201      56.6634      50.6691 C.ar    121 TRP121    -0.1972
   1815 HZ3          39.7370      57.1159      51.4390 H       121 TRP121     0.1447
   1816 CE3          39.1319      57.1941      49.3692 C.ar    121 TRP121    -0.2387
   1817 HE3          39.7839      58.0275      49.1470 H       121 TRP121     0.1700
   1818 CD2          38.3029      56.6505      48.3669 C.ar    121 TRP121     0.1243
   1819 C            36.5418      59.3029      45.6893 C.2     121 TRP121     0.5973
   1820 O            36.4274      58.9759      44.4951 O.2     121 TRP121    -0.5679
   1821 N            35.4841      59.4710      46.4894 N.am    122 LEU122    -0.4157
   1822 H            35.6583      59.7051      47.4640 H       122 LEU122     0.2719
   1823 CA           34.0929      59.5158      46.0368 C.3     122 LEU122    -0.0518
   1824 HA           33.9969      58.9332      45.1236 H       122 LEU122     0.0922
   1825 CB           33.1735      58.9063      47.1079 C.3     122 LEU122    -0.1102
   1826 HB2          33.2334      59.5160      48.0104 H       122 LEU122     0.0457
   1827 HB3          32.1445      58.9609      46.7532 H       122 LEU122     0.0457
   1828 CG           33.4963      57.4471      47.4682 C.3     122 LEU122     0.3531
   1829 HG           34.4585      57.3973      47.9758 H       122 LEU122    -0.0361
   1830 CD1          32.4161      56.9007      48.3994 C.3     122 LEU122    -0.4121
   1831 HD11         31.4823      56.7796      47.8532 H       122 LEU122     0.1000
   1832 HD12         32.7247      55.9413      48.8033 H       122 LEU122     0.1000
   1833 HD13         32.2579      57.6023      49.2161 H       122 LEU122     0.1000
   1834 CD2          33.5406      56.5235      46.2427 C.3     122 LEU122    -0.4121
   1835 HD21         34.3495      56.8285      45.5825 H       122 LEU122     0.1000
   1836 HD22         33.7299      55.5043      46.5740 H       122 LEU122     0.1000
   1837 HD23         32.5915      56.5620      45.7146 H       122 LEU122     0.1000
   1838 C            33.6356      60.9281      45.6595 C.2     122 LEU122     0.5973
   1839 O            32.6049      61.0624      44.9878 O.2     122 LEU122    -0.5679
   1840 N            34.4137      61.9512      46.0160 N.am    123 ASP123    -0.5163
   1841 H            35.2245      61.7807      46.5991 H       123 ASP123     0.2936
   1842 CA           34.1183      63.3388      45.6851 C.3     123 ASP123     0.0381
   1843 HA           33.1162      63.5629      46.0564 H       123 ASP123     0.0880
   1844 CB           35.0955      64.3031      46.3810 C.3     123 ASP123    -0.0303
   1845 HB2          36.1127      64.0668      46.0643 H       123 ASP123    -0.0122
   1846 HB3          34.8721      65.3148      46.0365 H       123 ASP123    -0.0122
   1847 CG           35.0396      64.3086      47.9166 C.2     123 ASP123     0.7994
   1848 OD1          34.2043      63.6014      48.5110 O.co2   123 ASP123    -0.8014
   1849 OD2          35.7891      65.1068      48.5296 O.co2   123 ASP123    -0.8014
   1850 C            34.1389      63.5451      44.1639 C.2     123 ASP123     0.5366
   1851 O            35.0440      63.0956      43.4564 O.2     123 ASP123    -0.5819
   1852 N            33.1042      64.2032      43.6388 N.am    124 GLY124    -0.4157
   1853 H            32.3912      64.5554      44.2603 H       124 GLY124     0.2719
   1854 CA           32.9182      64.3812      42.1951 C.3     124 GLY124    -0.0252
   1855 HA2          32.2799      65.2416      42.0176 H       124 GLY124     0.0698
   1856 HA3          33.8841      64.5884      41.7348 H       124 GLY124     0.0698
   1857 C            32.3081      63.1768      41.4712 C.2     124 GLY124     0.5973
   1858 O            32.0172      63.2709      40.2815 O.2     124 GLY124    -0.5679
   1859 N            32.1131      62.0426      42.1598 N.am    125 LYS125    -0.3479
   1860 H            32.4385      62.0186      43.1208 H       125 LYS125     0.2747
   1861 CA           31.4613      60.8432      41.6027 C.3     125 LYS125    -0.2400
   1862 HA           31.2990      60.9707      40.5297 H       125 LYS125     0.1426
   1863 CB           32.3353      59.6085      41.8287 C.3     125 LYS125    -0.0094
   1864 HB2          32.5031      59.4829      42.8984 H       125 LYS125     0.0362
   1865 HB3          31.7962      58.7317      41.4629 H       125 LYS125     0.0362
   1866 CG           33.6850      59.6858      41.1133 C.3     125 LYS125     0.0187
   1867 HG2          33.5305      59.7794      40.0374 H       125 LYS125     0.0103
   1868 HG3          34.2488      60.5466      41.4770 H       125 LYS125     0.0103
   1869 CD           34.4626      58.4069      41.4210 C.3     125 LYS125    -0.0479
   1870 HD2          34.5382      58.3115      42.5070 H       125 LYS125     0.0621
   1871 HD3          33.9300      57.5427      41.0199 H       125 LYS125     0.0621
   1872 CE           35.8640      58.4829      40.8223 C.3     125 LYS125    -0.0143
   1873 HE2          35.8068      58.3153      39.7430 H       125 LYS125     0.1135
   1874 HE3          36.2521      59.4933      40.9981 H       125 LYS125     0.1135
   1875 NZ           36.7462      57.4981      41.4868 N.4     125 LYS125    -0.3854
   1876 HZ1          36.3548      56.5696      41.4272 H       125 LYS125     0.3400
   1877 HZ2          37.6785      57.5258      41.0963 H       125 LYS125     0.3400
   1878 HZ3          36.8085      57.7629      42.4712 H       125 LYS125     0.3400
   1879 C            30.0880      60.5724      42.1974 C.2     125 LYS125     0.7341
   1880 O            29.2401      60.0259      41.5052 O.2     125 LYS125    -0.5894
   1881 N            29.8844      60.8903      43.4736 N.am    126 HIE126    -0.4157
   1882 H            30.6385      61.3348      43.9813 H       126 HIE126     0.2719
   1883 CA           28.6352      60.6282      44.1957 C.3     126 HIE126    -0.0581
   1884 HA           27.8714      60.2631      43.5055 H       126 HIE126     0.1360
   1885 CB           28.8514      59.5399      45.2540 C.3     126 HIE126    -0.0074
   1886 HB2          29.6243      59.8603      45.9516 H       126 HIE126     0.0367
   1887 HB3          27.9234      59.4085      45.8063 H       126 HIE126     0.0367
   1888 CG           29.2334      58.1976      44.6918 C.2     126 HIE126     0.1868
   1889 ND1          28.3367      57.2212      44.2714 N.2     126 HIE126    -0.5432
   1890 CE1          29.0601      56.2193      43.7725 C.2     126 HIE126     0.1635
   1891 HE1          28.6382      55.3412      43.2978 H       126 HIE126     0.1435
   1892 NE2          30.3693      56.5036      43.8788 N.pl3   126 HIE126    -0.2795
   1893 HE2          31.1087      55.9400      43.4941 H       126 HIE126     0.3339
   1894 CD2          30.4983      57.7531      44.4507 C.2     126 HIE126    -0.2207
   1895 HD2          31.4025      58.3136      44.6379 H       126 HIE126     0.1862
   1896 C            28.1238      61.9161      44.8293 C.2     126 HIE126     0.5973
   1897 O            28.9006      62.6797      45.3991 O.2     126 HIE126    -0.5679
   1898 N            26.8204      62.1731      44.7378 N.am    127 VAL127    -0.4157
   1899 H            26.2284      61.5326      44.2279 H       127 VAL127     0.2719
   1900 CA           26.2284      63.4097      45.2699 C.3     127 VAL127    -0.0875
   1901 HA           26.9292      64.2299      45.1019 H       127 VAL127     0.0969
   1902 CB           24.9279      63.7803      44.5359 C.3     127 VAL127     0.2985
   1903 HB           24.2157      62.9591      44.6228 H       127 VAL127    -0.0297
   1904 CG1          24.2897      65.0408      45.1325 C.3     127 VAL127    -0.3192
   1905 HG11         25.0005      65.8675      45.1175 H       127 VAL127     0.0791
   1906 HG12         23.4145      65.3245      44.5465 H       127 VAL127     0.0791
   1907 HG13         23.9612      64.8627      46.1553 H       127 VAL127     0.0791
   1908 CG2          25.2096      64.0320      43.0505 C.3     127 VAL127    -0.3192
   1909 HG21         25.5490      63.1184      42.5615 H       127 VAL127     0.0791
   1910 HG22         24.2947      64.3570      42.5575 H       127 VAL127     0.0791
   1911 HG23         25.9712      64.8036      42.9324 H       127 VAL127     0.0791
   1912 C            26.0024      63.2807      46.7709 C.2     127 VAL127     0.5973
   1913 O            25.2940      62.3773      47.2217 O.2     127 VAL127    -0.5679
   1914 N            26.6313      64.1488      47.5603 N.am    128 VAL128    -0.4157
   1915 H            27.2588      64.8113      47.1223 H       128 VAL128     0.2719
   1916 CA           26.3804      64.2861      49.0030 C.3     128 VAL128    -0.0875
   1917 HA           26.1501      63.3085      49.4271 H       128 VAL128     0.0969
   1918 CB           27.6198      64.8348      49.7311 C.3     128 VAL128     0.2985
   1919 HB           27.9268      65.7599      49.2559 H       128 VAL128    -0.0297
   1920 CG1          27.3328      65.1086      51.2159 C.3     128 VAL128    -0.3192
   1921 HG11         26.8773      64.2312      51.6748 H       128 VAL128     0.0791
   1922 HG12         28.2642      65.3448      51.7317 H       128 VAL128     0.0791
   1923 HG13         26.6612      65.9604      51.3198 H       128 VAL128     0.0791
   1924 CG2          28.7902      63.8597      49.6182 C.3     128 VAL128    -0.3192
   1925 HG21         29.0754      63.7363      48.5729 H       128 VAL128     0.0791
   1926 HG22         29.6558      64.2484      50.1508 H       128 VAL128     0.0791
   1927 HG23         28.5224      62.8893      50.0332 H       128 VAL128     0.0791
   1928 C            25.1801      65.2028      49.2226 C.2     128 VAL128     0.5973
   1929 O            25.1721      66.3384      48.7522 O.2     128 VAL128    -0.5679
   1930 N            24.1786      64.7253      49.9602 N.am    129 PHE129    -0.4157
   1931 H            24.2464      63.7772      50.3140 H       129 PHE129     0.2719
   1932 CA           22.9145      65.4491      50.1475 C.3     129 PHE129    -0.0024
   1933 HA           23.0891      66.5034      49.9524 H       129 PHE129     0.0978
   1934 CB           21.8750      64.9229      49.1479 C.3     129 PHE129    -0.0343
   1935 HB2          21.0052      65.5814      49.1563 H       129 PHE129     0.0295
   1936 HB3          22.2946      64.9497      48.1410 H       129 PHE129     0.0295
   1937 CG           21.4197      63.5162      49.4505 C.ar    129 PHE129     0.0118
   1938 CD1          22.1745      62.4190      49.0019 C.ar    129 PHE129    -0.1256
   1939 HD1          23.0521      62.5779      48.3956 H       129 PHE129     0.1330
   1940 CE1          21.7700      61.1132      49.3219 C.ar    129 PHE129    -0.1704
   1941 HE1          22.3130      60.2596      48.9535 H       129 PHE129     0.1430
   1942 CZ           20.6253      60.9042      50.1022 C.ar    129 PHE129    -0.1072
   1943 HZ           20.3237      59.8982      50.3559 H       129 PHE129     0.1297
   1944 CE2          19.8866      62.0021      50.5683 C.ar    129 PHE129    -0.1704
   1945 HE2          19.0409      61.8504      51.2168 H       129 PHE129     0.1430
   1946 CD2          20.2693      63.3063      50.2276 C.ar    129 PHE129    -0.1256
   1947 HD2          19.7024      64.1500      50.5967 H       129 PHE129     0.1330
   1948 C            22.3806      65.4246      51.5759 C.2     129 PHE129     0.5973
   1949 O            21.3219      65.9900      51.8466 O.2     129 PHE129    -0.5679
   1950 N            23.1089      64.8116      52.5027 N.am    130 GLY130    -0.4157
   1951 H            23.9460      64.3073      52.2397 H       130 GLY130     0.2719
   1952 CA           22.7285      64.8360      53.8990 C.3     130 GLY130    -0.0252
   1953 HA2          22.5090      65.8625      54.1928 H       130 GLY130     0.0698
   1954 HA3          21.8251      64.2412      54.0364 H       130 GLY130     0.0698
   1955 C            23.8085      64.3023      54.8170 C.2     130 GLY130     0.5973
   1956 O            24.8979      63.9095      54.3900 O.2     130 GLY130    -0.5679
   1957 N            23.4868      64.2751      56.1043 N.am    131 LYS131    -0.3479
   1958 H            22.5856      64.6673      56.3753 H       131 LYS131     0.2747
   1959 CA           24.3219      63.6528      57.1294 C.3     131 LYS131    -0.2400
   1960 HA           24.8431      62.8185      56.6634 H       131 LYS131     0.1426
   1961 CB           25.3743      64.6449      57.6540 C.3     131 LYS131    -0.0094
   1962 HB2          26.0832      64.1040      58.2834 H       131 LYS131     0.0362
   1963 HB3          25.9237      65.0679      56.8110 H       131 LYS131     0.0362
   1964 CG           24.7386      65.7753      58.4780 C.3     131 LYS131     0.0187
   1965 HG2          24.0061      66.3006      57.8647 H       131 LYS131     0.0103
   1966 HG3          24.2175      65.3576      59.3398 H       131 LYS131     0.0103
   1967 CD           25.7783      66.7633      59.0118 C.3     131 LYS131    -0.0479
   1968 HD2          26.3905      66.2757      59.7725 H       131 LYS131     0.0621
   1969 HD3          26.4243      67.1108      58.2063 H       131 LYS131     0.0621
   1970 CE           24.9995      67.9279      59.6275 C.3     131 LYS131    -0.0143
   1971 HE2          24.2216      68.2353      58.9185 H       131 LYS131     0.1135
   1972 HE3          24.4804      67.5791      60.5251 H       131 LYS131     0.1135
   1973 NZ           25.8578      69.0907      59.9364 N.4     131 LYS131    -0.3854
   1974 HZ1          26.3165      69.4127      59.0964 H       131 LYS131     0.3400
   1975 HZ2          25.2556      69.8425      60.2552 H       131 LYS131     0.3400
   1976 HZ3          26.5339      68.8627      60.6497 H       131 LYS131     0.3400
   1977 C            23.4676      63.0929      58.2556 C.2     131 LYS131     0.7341
   1978 O            22.3984      63.6249      58.5508 O.2     131 LYS131    -0.5894
   1979 N            23.9627      62.0540      58.9173 N.am    132 VAL132    -0.4157
   1980 H            24.8292      61.6450      58.5864 H       132 VAL132     0.2719
   1981 CA           23.3560      61.5439      60.1490 C.3     132 VAL132    -0.0875
   1982 HA           22.3355      61.2366      59.9249 H       132 VAL132     0.0969
   1983 CB           24.0989      60.3165      60.6994 C.3     132 VAL132     0.2985
   1984 HB           25.1491      60.5643      60.8566 H       132 VAL132    -0.0297
   1985 CG1          23.4896      59.8553      62.0297 C.3     132 VAL132    -0.3192
   1986 HG11         22.4119      59.7254      61.9267 H       132 VAL132     0.0791
   1987 HG12         23.9308      58.9050      62.3264 H       132 VAL132     0.0791
   1988 HG13         23.6932      60.5844      62.8142 H       132 VAL132     0.0791
   1989 CG2          24.0135      59.1475      59.7137 C.3     132 VAL132    -0.3192
   1990 HG21         24.4279      59.4212      58.7469 H       132 VAL132     0.0791
   1991 HG22         24.5760      58.3003      60.1053 H       132 VAL132     0.0791
   1992 HG23         22.9726      58.8525      59.5871 H       132 VAL132     0.0791
   1993 C            23.3131      62.6621      61.1890 C.2     132 VAL132     0.5973
   1994 O            24.3364      63.2639      61.5098 O.2     132 VAL132    -0.5679
   1995 N            22.1170      62.9368      61.6984 N.am    133 LYS133    -0.3479
   1996 H            21.3527      62.3442      61.3971 H       133 LYS133     0.2747
   1997 CA           21.8719      63.8731      62.7924 C.3     133 LYS133    -0.2400
   1998 HA           22.6210      64.6656      62.7560 H       133 LYS133     0.1426
   1999 CB           20.4720      64.4730      62.6061 C.3     133 LYS133    -0.0094
   2000 HB2          20.2933      64.6073      61.5376 H       133 LYS133     0.0362
   2001 HB3          19.7183      63.7892      62.9856 H       133 LYS133     0.0362
   2002 CG           20.3090      65.8376      63.2782 C.3     133 LYS133     0.0187
   2003 HG2          20.4823      65.7540      64.3523 H       133 LYS133     0.0103
   2004 HG3          21.0325      66.5315      62.8472 H       133 LYS133     0.0103
   2005 CD           18.8864      66.3478      63.0190 C.3     133 LYS133    -0.0479
   2006 HD2          18.6233      66.1605      61.9757 H       133 LYS133     0.0621
   2007 HD3          18.1886      65.8041      63.6603 H       133 LYS133     0.0621
   2008 CE           18.7771      67.8505      63.2764 C.3     133 LYS133    -0.0143
   2009 HE2          18.9740      68.0450      64.3364 H       133 LYS133     0.1135
   2010 HE3          19.5413      68.3574      62.6798 H       133 LYS133     0.1135
   2011 NZ           17.4274      68.3390      62.8943 N.4     133 LYS133    -0.3854
   2012 HZ1          16.7325      67.9961      63.5502 H       133 LYS133     0.3400
   2013 HZ2          17.3777      69.3470      62.8917 H       133 LYS133     0.3400
   2014 HZ3          17.1464      67.9823      61.9807 H       133 LYS133     0.3400
   2015 C            22.0485      63.1595      64.1307 C.2     133 LYS133     0.7341
   2016 O            22.8577      63.5796      64.9468 O.2     133 LYS133    -0.5894
   2017 N            21.3803      62.0204      64.2988 N.am    134 GLU134    -0.5163
   2018 H            20.7345      61.7318      63.5759 H       134 GLU134     0.2936
   2019 CA           21.4741      61.1633      65.4833 C.3     134 GLU134     0.0397
   2020 HA           22.4322      61.3365      65.9769 H       134 GLU134     0.1105
   2021 CB           20.3615      61.4866      66.4935 C.3     134 GLU134     0.0560
   2022 HB2          19.4131      61.5894      65.9703 H       134 GLU134    -0.0173
   2023 HB3          20.2627      60.6598      67.1989 H       134 GLU134    -0.0173
   2024 CG           20.6532      62.7579      67.2981 C.3     134 GLU134     0.0136
   2025 HG2          21.3958      62.5352      68.0683 H       134 GLU134    -0.0425
   2026 HG3          21.0645      63.5270      66.6487 H       134 GLU134    -0.0425
   2027 CD           19.3764      63.3113      67.9229 C.2     134 GLU134     0.8054
   2028 OE1          18.9019      62.6997      68.9028 O.co2   134 GLU134    -0.8188
   2029 OE2          18.8652      64.3102      67.3672 O.co2   134 GLU134    -0.8188
   2030 C            21.4204      59.6849      65.0992 C.2     134 GLU134     0.5366
   2031 O            20.7951      59.3049      64.1104 O.2     134 GLU134    -0.5819
   2032 N            22.0729      58.8371      65.8933 N.am    135 GLY135    -0.4157
   2033 H            22.4988      59.1911      66.7373 H       135 GLY135     0.2719
   2034 CA           22.0663      57.3928      65.6745 C.3     135 GLY135    -0.0252
   2035 HA2          22.0521      56.9007      66.6452 H       135 GLY135     0.0698
   2036 HA3          21.1584      57.0964      65.1493 H       135 GLY135     0.0698
   2037 C            23.2624      56.8551      64.8947 C.2     135 GLY135     0.5973
   2038 O            23.1797      55.7413      64.3886 O.2     135 GLY135    -0.5679
   2039 N            24.3945      57.5698      64.8214 N.am    136 MET136    -0.4157
   2040 H            24.4190      58.4850      65.2414 H       136 MET136     0.2719
   2041 CA           25.6314      57.0198      64.2275 C.3     136 MET136    -0.0237
   2042 HA           25.4275      56.7925      63.1826 H       136 MET136     0.0880
   2043 CB           26.8072      58.0138      64.3332 C.3     136 MET136     0.0342
   2044 HB2          26.6005      58.7692      65.0923 H       136 MET136     0.0241
   2045 HB3          27.7070      57.4815      64.6475 H       136 MET136     0.0241
   2046 CG           27.1316      58.7044      63.0047 C.3     136 MET136     0.0018
   2047 HG2          26.3381      59.4203      62.7937 H       136 MET136     0.0440
   2048 HG3          28.0592      59.2648      63.1248 H       136 MET136     0.0440
   2049 SD           27.2951      57.6176      61.5546 S.3     136 MET136    -0.2737
   2050 CE           28.7156      56.5914      62.0271 C.3     136 MET136    -0.0536
   2051 HE1          28.4771      56.0179      62.9225 H       136 MET136     0.0684
   2052 HE2          28.9590      55.9010      61.2199 H       136 MET136     0.0684
   2053 HE3          29.5787      57.2217      62.2386 H       136 MET136     0.0684
   2054 C            26.0538      55.6931      64.8743 C.2     136 MET136     0.5973
   2055 O            26.5241      54.7920      64.1893 O.2     136 MET136    -0.5679
   2056 N            25.7765      55.5204      66.1655 N.am    137 ASN137    -0.4157
   2057 H            25.3618      56.2874      66.6744 H       137 ASN137     0.2719
   2058 CA           25.9966      54.2708      66.8886 C.3     137 ASN137     0.0143
   2059 HA           27.0466      53.9844      66.7771 H       137 ASN137     0.1048
   2060 CB           25.7076      54.5181      68.3791 C.3     137 ASN137    -0.2041
   2061 HB2          25.8871      53.5965      68.9324 H       137 ASN137     0.0797
   2062 HB3          26.4050      55.2675      68.7542 H       137 ASN137     0.0797
   2063 CG           24.2942      55.0168      68.6379 C.2     137 ASN137     0.7130
   2064 OD1          23.8890      56.0730      68.1797 O.2     137 ASN137    -0.5931
   2065 ND2          23.4895      54.2630      69.3481 N.am    137 ASN137    -0.9191
   2066 HD21         22.5646      54.6213      69.5062 H       137 ASN137     0.4196
   2067 HD22         23.7965      53.3721      69.6922 H       137 ASN137     0.4196
   2068 C            25.1367      53.1118      66.3538 C.2     137 ASN137     0.5973
   2069 O            25.5350      51.9541      66.4469 O.2     137 ASN137    -0.5679
   2070 N            23.9594      53.4041      65.7923 N.am    138 ILE138    -0.4157
   2071 H            23.7066      54.3802      65.6962 H       138 ILE138     0.2719
   2072 CA           23.1311      52.4131      65.0921 C.3     138 ILE138    -0.0597
   2073 HA           23.0877      51.5028      65.6892 H       138 ILE138     0.0869
   2074 CB           21.6942      52.9306      64.8802 C.3     138 ILE138     0.1303
   2075 HB           21.7635      53.8029      64.2567 H       138 ILE138     0.0187
   2076 CG2          20.8150      51.9207      64.1260 C.3     138 ILE138    -0.3204
   2077 HG21         20.7757      50.9871      64.6765 H       138 ILE138     0.0882
   2078 HG22         19.8027      52.3116      64.0193 H       138 ILE138     0.0882
   2079 HG23         21.2075      51.7352      63.1260 H       138 ILE138     0.0882
   2080 CG1          21.0115      53.3708      66.1888 C.3     138 ILE138    -0.0430
   2081 HG12         21.5464      54.2243      66.6066 H       138 ILE138     0.0236
   2082 HG13         20.0007      53.7088      65.9606 H       138 ILE138     0.0236
   2083 CD1          20.9318      52.2741      67.2567 C.3     138 ILE138    -0.0660
   2084 HD11         21.9310      51.9820      67.5789 H       138 ILE138     0.0186
   2085 HD12         20.3931      52.6583      68.1230 H       138 ILE138     0.0186
   2086 HD13         20.4050      51.4010      66.8769 H       138 ILE138     0.0186
   2087 C            23.7686      52.0397      63.7555 C.2     138 ILE138     0.5973
   2088 O            23.8045      50.8644      63.4167 O.2     138 ILE138    -0.5679
   2089 N            24.3257      53.0042      63.0183 N.am    139 VAL139    -0.4157
   2090 H            24.2925      53.9573      63.3590 H       139 VAL139     0.2719
   2091 CA           25.0712      52.7291      61.7779 C.3     139 VAL139    -0.0875
   2092 HA           24.4251      52.1706      61.1045 H       139 VAL139     0.0969
   2093 CB           25.4807      54.0311      61.0661 C.3     139 VAL139     0.2985
   2094 HB           26.1872      54.5815      61.6828 H       139 VAL139    -0.0297
   2095 CG1          26.1579      53.7284      59.7251 C.3     139 VAL139    -0.3192
   2096 HG11         25.4658      53.2057      59.0659 H       139 VAL139     0.0791
   2097 HG12         26.4683      54.6620      59.2552 H       139 VAL139     0.0791
   2098 HG13         27.0468      53.1160      59.8752 H       139 VAL139     0.0791
   2099 CG2          24.2657      54.9320      60.7995 C.3     139 VAL139    -0.3192
   2100 HG21         23.8199      55.2608      61.7379 H       139 VAL139     0.0791
   2101 HG22         24.5831      55.8164      60.2483 H       139 VAL139     0.0791
   2102 HG23         23.5200      54.3923      60.2162 H       139 VAL139     0.0791
   2103 C            26.2978      51.8532      62.0523 C.2     139 VAL139     0.5973
   2104 O            26.4920      50.8355      61.3926 O.2     139 VAL139    -0.5679
   2105 N            27.0713      52.1734      63.0885 N.am    140 GLU140    -0.5163
   2106 H            26.9076      53.0559      63.5664 H       140 GLU140     0.2936
   2107 CA           28.1827      51.3348      63.5576 C.3     140 GLU140     0.0397
   2108 HA           28.9193      51.2136      62.7598 H       140 GLU140     0.1105
   2109 CB           28.8567      52.0131      64.7561 C.3     140 GLU140     0.0560
   2110 HB2          28.0829      52.2140      65.4977 H       140 GLU140    -0.0173
   2111 HB3          29.5781      51.3251      65.2009 H       140 GLU140    -0.0173
   2112 CG           29.5807      53.3237      64.4059 C.3     140 GLU140     0.0136
   2113 HG2          30.5590      53.0860      63.9844 H       140 GLU140    -0.0425
   2114 HG3          29.0155      53.8622      63.6440 H       140 GLU140    -0.0425
   2115 CD           29.7499      54.2321      65.6330 C.2     140 GLU140     0.8054
   2116 OE1          29.7924      53.6907      66.7644 O.co2   140 GLU140    -0.8188
   2117 OE2          29.7919      55.4685      65.4430 O.co2   140 GLU140    -0.8188
   2118 C            27.6974      49.9412      63.9943 C.2     140 GLU140     0.5366
   2119 O            28.3865      48.9313      63.8371 O.2     140 GLU140    -0.5819
   2120 N            26.4967      49.8443      64.5718 N.am    141 ALA141    -0.4157
   2121 H            25.9824      50.6910      64.7862 H       141 ALA141     0.2719
   2122 CA           25.8848      48.5530      64.8622 C.3     141 ALA141     0.0337
   2123 HA           26.6124      47.9372      65.3881 H       141 ALA141     0.0823
   2124 CB           24.6940      48.7445      65.8002 C.3     141 ALA141    -0.1825
   2125 HB1          23.9231      49.3501      65.3389 H       141 ALA141     0.0603
   2126 HB2          24.2899      47.7665      66.0528 H       141 ALA141     0.0603
   2127 HB3          25.0243      49.2356      66.7162 H       141 ALA141     0.0603
   2128 C            25.5098      47.7927      63.5810 C.2     141 ALA141     0.5973
   2129 O            25.7375      46.5877      63.5134 O.2     141 ALA141    -0.5679
   2130 N            24.9839      48.4713      62.5574 N.am    142 MET142    -0.4157
   2131 H            24.8131      49.4644      62.6840 H       142 MET142     0.2719
   2132 CA           24.6609      47.8755      61.2574 C.3     142 MET142    -0.0237
   2133 HA           23.9615      47.0551      61.4056 H       142 MET142     0.0880
   2134 CB           24.0063      48.9055      60.3277 C.3     142 MET142     0.0342
   2135 HB2          24.6450      49.7791      60.2385 H       142 MET142     0.0241
   2136 HB3          23.9147      48.4677      59.3332 H       142 MET142     0.0241
   2137 CG           22.6145      49.3540      60.7712 C.3     142 MET142     0.0018
   2138 HG2          21.8943      48.5939      60.4709 H       142 MET142     0.0440
   2139 HG3          22.5821      49.4286      61.8560 H       142 MET142     0.0440
   2140 SD           22.1174      50.9619      60.0887 S.3     142 MET142    -0.2737
   2141 CE           22.2890      50.6406      58.3141 C.3     142 MET142    -0.0536
   2142 HE1          21.6805      49.7806      58.0347 H       142 MET142     0.0684
   2143 HE2          21.9494      51.5125      57.7560 H       142 MET142     0.0684
   2144 HE3          23.3325      50.4454      58.0690 H       142 MET142     0.0684
   2145 C            25.9077      47.3240      60.5654 C.2     142 MET142     0.5973
   2146 O            25.8946      46.2007      60.0606 O.2     142 MET142    -0.5679
   2147 N            27.0027      48.0892      60.5549 N.am    143 GLU143    -0.5163
   2148 H            26.9645      49.0137      60.9820 H       143 GLU143     0.2936
   2149 CA           28.2159      47.6838      59.8376 C.3     143 GLU143     0.0397
   2150 HA           27.9084      47.4466      58.8396 H       143 GLU143     0.1105
   2151 CB           29.2135      48.8328      59.6604 C.3     143 GLU143     0.0560
   2152 HB2          29.8259      48.5957      58.7892 H       143 GLU143    -0.0173
   2153 HB3          28.6694      49.7531      59.4436 H       143 GLU143    -0.0173
   2154 CG           30.1415      49.0573      60.8524 C.3     143 GLU143     0.0136
   2155 HG2          29.5334      49.3108      61.7142 H       143 GLU143    -0.0425
   2156 HG3          30.6916      48.1399      61.0738 H       143 GLU143    -0.0425
   2157 CD           31.1501      50.1770      60.5737 C.2     143 GLU143     0.8054
   2158 OE1          31.8296      50.1391      59.5126 O.co2   143 GLU143    -0.8188
   2159 OE2          31.2376      51.0748      61.4330 O.co2   143 GLU143    -0.8188
   2160 C            28.8424      46.3975      60.3854 C.2     143 GLU143     0.5366
   2161 O            29.4983      45.6685      59.6452 O.2     143 GLU143    -0.5819
   2162 N            28.5441      46.0350      61.6402 N.am    144 ARG144    -0.3479
   2163 H            27.9950      46.6877      62.1879 H       144 ARG144     0.2747
   2164 CA           28.9336      44.7438      62.2375 C.3     144 ARG144    -0.2637
   2165 HA           30.0076      44.6060      62.1041 H       144 ARG144     0.1560
   2166 CB           28.6085      44.7373      63.7356 C.3     144 ARG144    -0.0007
   2167 HB2          27.5630      44.9947      63.8880 H       144 ARG144     0.0327
   2168 HB3          28.7583      43.7270      64.1210 H       144 ARG144     0.0327
   2169 CG           29.5139      45.6808      64.5308 C.3     144 ARG144     0.0390
   2170 HG2          30.5451      45.3352      64.4428 H       144 ARG144     0.0285
   2171 HG3          29.4513      46.6907      64.1332 H       144 ARG144     0.0285
   2172 CD           29.0991      45.6787      66.0044 C.3     144 ARG144     0.0486
   2173 HD2          28.1122      46.1376      66.1018 H       144 ARG144     0.0687
   2174 HD3          29.0243      44.6447      66.3474 H       144 ARG144     0.0687
   2175 NE           30.0858      46.3795      66.8456 N.pl3   144 ARG144    -0.5295
   2176 HE           30.8131      45.8166      67.2492 H       144 ARG144     0.3456
   2177 CZ           30.1098      47.6746      67.1121 C.cat   144 ARG144     0.8076
   2178 NH1          29.2732      48.5211      66.5823 N.pl3   144 ARG144    -0.8627
   2179 HH11         28.8009      48.2615      65.7220 H       144 ARG144     0.4478
   2180 HH12         29.3639      49.5090      66.7540 H       144 ARG144     0.4478
   2181 NH2          31.0093      48.1501      67.9271 N.pl3   144 ARG144    -0.8627
   2182 HH21         31.7042      47.5551      68.3332 H       144 ARG144     0.4478
   2183 HH22         31.0409      49.1443      68.0820 H       144 ARG144     0.4478
   2184 C            28.2849      43.5239      61.5758 C.2     144 ARG144     0.7341
   2185 O            28.7742      42.4119      61.7536 O.2     144 ARG144    -0.5894
   2186 N            27.1981      43.7108      60.8313 N.am    145 PHE145    -0.4157
   2187 H            26.8140      44.6458      60.7649 H       145 PHE145     0.2719
   2188 CA           26.5742      42.6647      60.0166 C.3     145 PHE145    -0.0024
   2189 HA           26.8379      41.6899      60.4268 H       145 PHE145     0.0978
   2190 CB           25.0507      42.7964      60.0781 C.3     145 PHE145    -0.0343
   2191 HB2          24.7514      43.7142      59.5695 H       145 PHE145     0.0295
   2192 HB3          24.5975      41.9608      59.5421 H       145 PHE145     0.0295
   2193 CG           24.5128      42.8069      61.4895 C.ar    145 PHE145     0.0118
   2194 CD1          24.3676      41.6042      62.2004 C.ar    145 PHE145    -0.1256
   2195 HD1          24.6242      40.6649      61.7309 H       145 PHE145     0.1330
   2196 CE1          23.9137      41.6302      63.5306 C.ar    145 PHE145    -0.1704
   2197 HE1          23.8386      40.7130      64.0936 H       145 PHE145     0.1430
   2198 CZ           23.5740      42.8497      64.1395 C.ar    145 PHE145    -0.1072
   2199 HZ           23.2100      42.8663      65.1572 H       145 PHE145     0.1297
   2200 CE2          23.7201      44.0498      63.4279 C.ar    145 PHE145    -0.1704
   2201 HE2          23.4781      44.9943      63.8941 H       145 PHE145     0.1430
   2202 CD2          24.1970      44.0260      62.1090 C.ar    145 PHE145    -0.1256
   2203 HD2          24.3219      44.9480      61.5697 H       145 PHE145     0.1330
   2204 C            27.0602      42.6792      58.5668 C.2     145 PHE145     0.5973
   2205 O            26.5419      41.9285      57.7435 O.2     145 PHE145    -0.5679
   2206 N            28.0061      43.5531      58.2279 N.am    146 GLY146    -0.4157
   2207 H            28.3962      44.1570      58.9425 H       146 GLY146     0.2719
   2208 CA           28.5769      43.6482      56.8964 C.3     146 GLY146    -0.0252
   2209 HA2          27.7896      43.5668      56.1471 H       146 GLY146     0.0698
   2210 HA3          29.0503      44.6209      56.7979 H       146 GLY146     0.0698
   2211 C            29.6350      42.5924      56.6108 C.2     146 GLY146     0.5973
   2212 O            29.9582      41.7370      57.4335 O.2     146 GLY146    -0.5679
   2213 N            30.2217      42.6776      55.4220 N.am    147 SER147    -0.4157
   2214 H            29.9376      43.4272      54.7957 H       147 SER147     0.2719
   2215 CA           31.3470      41.8277      55.0341 C.3     147 SER147    -0.0249
   2216 HA           31.9712      41.6625      55.9130 H       147 SER147     0.0843
   2217 CB           30.8566      40.4638      54.5416 C.3     147 SER147     0.2117
   2218 HB2          31.6977      39.7710      54.5093 H       147 SER147     0.0352
   2219 HB3          30.1084      40.0634      55.2289 H       147 SER147     0.0352
   2220 OG           30.3160      40.5786      53.2483 O.3     147 SER147    -0.6546
   2221 HG           29.3489      40.6172      53.3907 H       147 SER147     0.4275
   2222 C            32.2071      42.4939      53.9687 C.2     147 SER147     0.5973
   2223 O            31.8795      43.5570      53.4433 O.2     147 SER147    -0.5679
   2224 N            33.3313      41.8581      53.6184 N.am    148 ARG148    -0.3479
   2225 H            33.5216      40.9625      54.0446 H       148 ARG148     0.2747
   2226 CA           34.3227      42.4374      52.6998 C.3     148 ARG148    -0.2637
   2227 HA           34.6301      43.4051      53.0933 H       148 ARG148     0.1560
   2228 CB           35.5357      41.4998      52.5700 C.3     148 ARG148    -0.0007
   2229 HB2          35.1993      40.4947      52.3078 H       148 ARG148     0.0327
   2230 HB3          36.1613      41.8551      51.7487 H       148 ARG148     0.0327
   2231 CG           36.4122      41.4264      53.8313 C.3     148 ARG148     0.0390
   2232 HG2          35.8917      40.8486      54.5963 H       148 ARG148     0.0285
   2233 HG3          37.3325      40.8965      53.5824 H       148 ARG148     0.0285
   2234 CD           36.7706      42.7998      54.4231 C.3     148 ARG148     0.0486
   2235 HD2          35.8774      43.2127      54.8948 H       148 ARG148     0.0687
   2236 HD3          37.5170      42.6530      55.2075 H       148 ARG148     0.0687
   2237 NE           37.3061      43.7399      53.4125 N.pl3   148 ARG148    -0.5295
   2238 HE           37.8533      43.3428      52.6688 H       148 ARG148     0.3456
   2239 CZ           37.1621      45.0572      53.4081 C.cat   148 ARG148     0.8076
   2240 NH1          36.4882      45.6865      54.3322 N.pl3   148 ARG148    -0.8627
   2241 HH11         36.0983      45.1813      55.1054 H       148 ARG148     0.4478
   2242 HH12         36.3952      46.6916      54.3490 H       148 ARG148     0.4478
   2243 NH2          37.6957      45.7791      52.4650 N.pl3   148 ARG148    -0.8627
   2244 HH21         38.1850      45.3482      51.7044 H       148 ARG148     0.4478
   2245 HH22         37.5962      46.7787      52.4994 H       148 ARG148     0.4478
   2246 C            33.7805      42.7776      51.3148 C.2     148 ARG148     0.7341
   2247 O            34.2373      43.7474      50.7223 O.2     148 ARG148    -0.5894
   2248 N            32.8320      41.9965      50.8048 N.am    149 ASN149    -0.4157
   2249 H            32.4666      41.2468      51.3746 H       149 ASN149     0.2719
   2250 CA           32.1828      42.2686      49.5182 C.3     149 ASN149     0.0143
   2251 HA           32.8255      42.9129      48.9153 H       149 ASN149     0.1048
   2252 CB           32.0107      40.9496      48.7494 C.3     149 ASN149    -0.2041
   2253 HB2          31.4466      41.1283      47.8336 H       149 ASN149     0.0797
   2254 HB3          32.9990      40.5894      48.4657 H       149 ASN149     0.0797
   2255 CG           31.3064      39.8680      49.5441 C.2     149 ASN149     0.7130
   2256 OD1          30.4366      40.1188      50.3548 O.2     149 ASN149    -0.5931
   2257 ND2          31.6921      38.6260      49.3756 N.am    149 ASN149    -0.9191
   2258 HD21         31.2293      37.9265      49.9225 H       149 ASN149     0.4196
   2259 HD22         32.3883      38.3990      48.6871 H       149 ASN149     0.4196
   2260 C            30.8575      43.0307      49.6673 C.2     149 ASN149     0.5973
   2261 O            30.2882      43.4718      48.6720 O.2     149 ASN149    -0.5679
   2262 N            30.3776      43.2066      50.8982 N.am    150 GLY150    -0.4157
   2263 H            30.9245      42.8841      51.6861 H       150 GLY150     0.2719
   2264 CA           29.1200      43.8685      51.1996 C.3     150 GLY150    -0.0252
   2265 HA2          29.2815      44.5559      52.0192 H       150 GLY150     0.0698
   2266 HA3          28.8097      44.4483      50.3431 H       150 GLY150     0.0698
   2267 C            27.9804      42.9273      51.5680 C.2     150 GLY150     0.5973
   2268 O            26.9899      43.3938      52.1179 O.2     150 GLY150    -0.5679
   2269 N            28.1038      41.6186      51.3280 N.am    151 LYS151    -0.3479
   2270 H            28.9737      41.2722      50.9350 H       151 LYS151     0.2747
   2271 CA           27.0585      40.6549      51.6842 C.3     151 LYS151    -0.2400
   2272 HA           26.1372      40.9516      51.1785 H       151 LYS151     0.1426
   2273 CB           27.4730      39.2613      51.2008 C.3     151 LYS151    -0.0094
   2274 HB2          27.7968      39.3312      50.1608 H       151 LYS151     0.0362
   2275 HB3          28.3113      38.9057      51.8009 H       151 LYS151     0.0362
   2276 CG           26.3021      38.2728      51.2727 C.3     151 LYS151     0.0187
   2277 HG2          25.9147      38.2211      52.2917 H       151 LYS151     0.0103
   2278 HG3          25.5034      38.6299      50.6205 H       151 LYS151     0.0103
   2279 CD           26.7108      36.8668      50.8194 C.3     151 LYS151    -0.0479
   2280 HD2          25.8019      36.2724      50.7068 H       151 LYS151     0.0621
   2281 HD3          27.2113      36.9246      49.8508 H       151 LYS151     0.0621
   2282 CE           27.6218      36.2034      51.8591 C.3     151 LYS151    -0.0143
   2283 HE2          28.5485      36.7797      51.9400 H       151 LYS151     0.1135
   2284 HE3          27.1195      36.2452      52.8323 H       151 LYS151     0.1135
   2285 NZ           27.9151      34.7953      51.4989 N.4     151 LYS151    -0.3854
   2286 HZ1          28.4017      34.7493      50.6137 H       151 LYS151     0.3400
   2287 HZ2          28.4862      34.3603      52.2129 H       151 LYS151     0.3400
   2288 HZ3          27.0517      34.2727      51.4218 H       151 LYS151     0.3400
   2289 C            26.8085      40.6834      53.1925 C.2     151 LYS151     0.7341
   2290 O            27.7220      40.3822      53.9638 O.2     151 LYS151    -0.5894
   2291 N            25.6037      41.0643      53.5896 N.am    152 THR152    -0.4157
   2292 H            24.9070      41.3171      52.9066 H       152 THR152     0.2719
   2293 CA           25.2055      41.1463      54.9914 C.3     152 THR152    -0.0389
   2294 HA           26.0224      41.6150      55.5290 H       152 THR152     0.1007
   2295 CB           23.9606      42.0260      55.1620 C.3     152 THR152     0.3654
   2296 HB           23.6195      41.9729      56.1962 H       152 THR152     0.0043
   2297 CG2          24.2647      43.4786      54.8202 C.3     152 THR152    -0.2438
   2298 HG21         24.4850      43.5905      53.7572 H       152 THR152     0.0642
   2299 HG22         23.4091      44.1017      55.0775 H       152 THR152     0.0642
   2300 HG23         25.1226      43.7997      55.4045 H       152 THR152     0.0642
   2301 OG1          22.9283      41.6241      54.2919 O.3     152 THR152    -0.6761
   2302 HG1          22.2931      42.3476      54.2714 H       152 THR152     0.4102
   2303 C            24.9716      39.7564      55.5797 C.2     152 THR152     0.5973
   2304 O            24.4024      38.8792      54.9294 O.2     152 THR152    -0.5679
   2305 N            25.4280      39.5299      56.8128 N.am    153 SER153    -0.4157
   2306 H            25.9175      40.2796      57.2946 H       153 SER153     0.2719
   2307 CA           25.2355      38.2696      57.5427 C.3     153 SER153    -0.0249
   2308 HA           25.3698      37.4363      56.8542 H       153 SER153     0.0843
   2309 CB           26.2828      38.1471      58.6510 C.3     153 SER153     0.2117
   2310 HB2          26.1575      37.1903      59.1604 H       153 SER153     0.0352
   2311 HB3          27.2792      38.1815      58.2080 H       153 SER153     0.0352
   2312 OG           26.1505      39.2005      59.5875 O.3     153 SER153    -0.6546
   2313 HG           26.8165      39.0888      60.2737 H       153 SER153     0.4275
   2314 C            23.8407      38.1334      58.1554 C.2     153 SER153     0.5973
   2315 O            23.4308      37.0243      58.4921 O.2     153 SER153    -0.5679
   2316 N            23.1070      39.2446      58.2904 N.am    154 LYS154    -0.3479
   2317 H            23.5180      40.1137      57.9795 H       154 LYS154     0.2747
   2318 CA           21.7253      39.2932      58.7834 C.3     154 LYS154    -0.2400
   2319 HA           21.2772      38.2988      58.7157 H       154 LYS154     0.1426
   2320 CB           21.6820      39.7324      60.2514 C.3     154 LYS154    -0.0094
   2321 HB2          22.3091      40.6121      60.4007 H       154 LYS154     0.0362
   2322 HB3          20.6514      40.0144      60.4759 H       154 LYS154     0.0362
   2323 CG           22.0968      38.6185      61.2255 C.3     154 LYS154     0.0187
   2324 HG2          21.6416      37.6760      60.9171 H       154 LYS154     0.0103
   2325 HG3          23.1819      38.5090      61.2336 H       154 LYS154     0.0103
   2326 CD           21.5842      38.9783      62.6236 C.3     154 LYS154    -0.0479
   2327 HD2          22.0628      39.8866      62.9712 H       154 LYS154     0.0621
   2328 HD3          20.5156      39.1680      62.5396 H       154 LYS154     0.0621
   2329 CE           21.7526      37.8611      63.6505 C.3     154 LYS154    -0.0143
   2330 HE2          21.3736      36.9373      63.1999 H       154 LYS154     0.1135
   2331 HE3          22.8123      37.7308      63.8828 H       154 LYS154     0.1135
   2332 NZ           20.9587      38.1725      64.8718 N.4     154 LYS154    -0.3854
   2333 HZ1          19.9698      38.2450      64.6252 H       154 LYS154     0.3400
   2334 HZ2          21.0165      37.4447      65.5693 H       154 LYS154     0.3400
   2335 HZ3          21.1983      39.0646      65.2777 H       154 LYS154     0.3400
   2336 C            20.8708      40.2226      57.9335 C.2     154 LYS154     0.7341
   2337 O            21.3873      41.1590      57.3252 O.2     154 LYS154    -0.5894
   2338 N            19.5564      39.9863      57.8920 N.am    155 LYS155    -0.3479
   2339 H            19.1763      39.2505      58.4846 H       155 LYS155     0.2747
   2340 CA           18.6256      40.8637      57.1705 C.3     155 LYS155    -0.2400
   2341 HA           19.0319      41.0605      56.1782 H       155 LYS155     0.1426
   2342 CB           17.2451      40.1855      57.0499 C.3     155 LYS155    -0.0094
   2343 HB2          17.2341      39.2293      57.5728 H       155 LYS155     0.0362
   2344 HB3          16.4773      40.8080      57.5125 H       155 LYS155     0.0362
   2345 CG           16.8375      39.9605      55.5947 C.3     155 LYS155     0.0187
   2346 HG2          15.7716      39.7297      55.5757 H       155 LYS155     0.0103
   2347 HG3          17.0012      40.8790      55.0281 H       155 LYS155     0.0103
   2348 CD           17.6134      38.7991      54.9555 C.3     155 LYS155    -0.0479
   2349 HD2          18.6844      38.9449      55.1090 H       155 LYS155     0.0621
   2350 HD3          17.3280      37.8614      55.4375 H       155 LYS155     0.0621
   2351 CE           17.3489      38.7233      53.4473 C.3     155 LYS155    -0.0143
   2352 HE2          17.7341      39.6378      52.9850 H       155 LYS155     0.1135
   2353 HE3          17.9127      37.8795      53.0373 H       155 LYS155     0.1135
   2354 NZ           15.9033      38.5719      53.1409 N.4     155 LYS155    -0.3854
   2355 HZ1          15.3689      39.3096      53.5829 H       155 LYS155     0.3400
   2356 HZ2          15.7427      38.6053      52.1420 H       155 LYS155     0.3400
   2357 HZ3          15.5600      37.6863      53.4947 H       155 LYS155     0.3400
   2358 C            18.5210      42.2054      57.8937 C.2     155 LYS155     0.7341
   2359 O            17.9011      42.2803      58.9494 O.2     155 LYS155    -0.5894
   2360 N            19.1141      43.2526      57.3239 N.am    156 ILE156    -0.4157
   2361 H            19.6807      43.1022      56.5038 H       156 ILE156     0.2719
   2362 CA           19.0713      44.6073      57.8873 C.3     156 ILE156    -0.0597
   2363 HA           18.7691      44.5610      58.9342 H       156 ILE156     0.0869
   2364 CB           20.4615      45.2750      57.8237 C.3     156 ILE156     0.1303
   2365 HB           20.6925      45.4904      56.7817 H       156 ILE156     0.0187
   2366 CG2          20.4456      46.6028      58.5976 C.3     156 ILE156    -0.3204
   2367 HG21         20.1550      46.4372      59.6365 H       156 ILE156     0.0882
   2368 HG22         21.4359      47.0574      58.5707 H       156 ILE156     0.0882
   2369 HG23         19.7389      47.2973      58.1443 H       156 ILE156     0.0882
   2370 CG1          21.6007      44.3738      58.3347 C.3     156 ILE156    -0.0430
   2371 HG12         21.7547      43.5676      57.6230 H       156 ILE156     0.0236
   2372 HG13         22.5288      44.9466      58.3507 H       156 ILE156     0.0236
   2373 CD1          21.3783      43.7791      59.7287 C.3     156 ILE156    -0.0660
   2374 HD11         20.4245      43.2613      59.8009 H       156 ILE156     0.0186
   2375 HD12         22.1681      43.0607      59.9373 H       156 ILE156     0.0186
   2376 HD13         21.4317      44.5750      60.4678 H       156 ILE156     0.0186
   2377 C            18.0331      45.4238      57.1329 C.2     156 ILE156     0.5973
   2378 O            18.2271      45.6868      55.9503 O.2     156 ILE156    -0.5679
   2379 N            16.9312      45.8010      57.7732 N.am    157 THR157    -0.4157
   2380 H            16.8200      45.5556      58.7563 H       157 THR157     0.2719
   2381 CA           15.8029      46.4731      57.1096 C.3     157 THR157    -0.0389
   2382 HA           16.0625      46.6769      56.0833 H       157 THR157     0.1007
   2383 CB           14.5492      45.5893      57.0719 C.3     157 THR157     0.3654
   2384 HB           13.7468      46.1380      56.5770 H       157 THR157     0.0043
   2385 CG2          14.7750      44.2822      56.3151 C.3     157 THR157    -0.2438
   2386 HG21         15.5299      43.6767      56.8177 H       157 THR157     0.0642
   2387 HG22         13.8400      43.7244      56.2672 H       157 THR157     0.0642
   2388 HG23         15.0985      44.5090      55.3029 H       157 THR157     0.0642
   2389 OG1          14.1352      45.2615      58.3726 O.3     157 THR157    -0.6761
   2390 HG1          13.2381      44.9245      58.3230 H       157 THR157     0.4102
   2391 C            15.4779      47.8301      57.7108 C.2     157 THR157     0.5973
   2392 O            15.8174      48.1184      58.8544 O.2     157 THR157    -0.5679
   2393 N            14.8055      48.6690      56.9237 N.am    158 ILE158    -0.4157
   2394 H            14.6142      48.3800      55.9691 H       158 ILE158     0.2719
   2395 CA           14.1744      49.9140      57.3653 C.3     158 ILE158    -0.0597
   2396 HA           14.6958      50.3103      58.2385 H       158 ILE158     0.0869
   2397 CB           14.2327      50.9720      56.2366 C.3     158 ILE158     0.1303
   2398 HB           13.7008      50.5852      55.3654 H       158 ILE158     0.0187
   2399 CG2          13.5513      52.2763      56.6917 C.3     158 ILE158    -0.3204
   2400 HG21         14.0674      52.6877      57.5601 H       158 ILE158     0.0882
   2401 HG22         13.5603      53.0081      55.8868 H       158 ILE158     0.0882
   2402 HG23         12.5082      52.1028      56.9554 H       158 ILE158     0.0882
   2403 CG1          15.6975      51.2478      55.8275 C.3     158 ILE158    -0.0430
   2404 HG12         16.2214      51.7092      56.6653 H       158 ILE158     0.0236
   2405 HG13         16.1977      50.3092      55.5909 H       158 ILE158     0.0236
   2406 CD1          15.8493      52.1406      54.5943 C.3     158 ILE158    -0.0660
   2407 HD11         15.5027      53.1512      54.8046 H       158 ILE158     0.0186
   2408 HD12         16.9010      52.1855      54.3154 H       158 ILE158     0.0186
   2409 HD13         15.2840      51.7207      53.7662 H       158 ILE158     0.0186
   2410 C            12.7395      49.5742      57.7792 C.2     158 ILE158     0.5973
   2411 O            11.8259      49.6320      56.9594 O.2     158 ILE158    -0.5679
   2412 N            12.5351      49.1576      59.0270 N.am    159 ALA159    -0.4157
   2413 H            13.2929      49.2529      59.6947 H       159 ALA159     0.2719
   2414 CA           11.2286      48.7414      59.5449 C.3     159 ALA159     0.0337
   2415 HA           10.8852      47.8754      58.9783 H       159 ALA159     0.0823
   2416 CB           11.4011      48.3306      61.0115 C.3     159 ALA159    -0.1825
   2417 HB1          11.7297      49.1823      61.6086 H       159 ALA159     0.0603
   2418 HB2          10.4484      47.9746      61.4047 H       159 ALA159     0.0603
   2419 HB3          12.1364      47.5326      61.0814 H       159 ALA159     0.0603
   2420 C            10.1540      49.8351      59.4142 C.2     159 ALA159     0.5973
   2421 O             8.9899      49.5415      59.1338 O.2     159 ALA159    -0.5679
   2422 N            10.5594      51.0901      59.5816 N.am    160 ASP160    -0.5163
   2423 H            11.5234      51.2550      59.8433 H       160 ASP160     0.2936
   2424 CA            9.7198      52.2642      59.3947 C.3     160 ASP160     0.0381
   2425 HA            9.0619      52.0915      58.5469 H       160 ASP160     0.0880
   2426 CB            8.8610      52.5054      60.6431 C.3     160 ASP160    -0.0303
   2427 HB2           8.4339      51.5589      60.9782 H       160 ASP160    -0.0122
   2428 HB3           9.4878      52.8968      61.4447 H       160 ASP160    -0.0122
   2429 CG            7.7010      53.4668      60.3778 C.2     160 ASP160     0.7994
   2430 OD1           7.1890      53.4911      59.2290 O.co2   160 ASP160    -0.8014
   2431 OD2           7.2585      54.1270      61.3338 O.co2   160 ASP160    -0.8014
   2432 C            10.5868      53.4815      59.0846 C.2     160 ASP160     0.5366
   2433 O            11.7781      53.5086      59.4018 O.2     160 ASP160    -0.5819
   2434 N            10.0139      54.4844      58.4382 N.am    161 CYS161    -0.4157
   2435 H             9.0127      54.4577      58.2626 H       161 CYS161     0.2719
   2436 CA           10.7030      55.7291      58.1434 C.3     161 CYS161     0.0213
   2437 HA           11.2690      56.0174      59.0291 H       161 CYS161     0.1124
   2438 CB           11.6906      55.5428      56.9760 C.3     161 CYS161    -0.1231
   2439 HB2          12.0893      56.5151      56.6839 H       161 CYS161     0.1112
   2440 HB3          12.5099      54.9237      57.3375 H       161 CYS161     0.1112
   2441 SG           10.9858      54.7221      55.5216 S.3     161 CYS161    -0.3119
   2442 HG           12.1089      54.7332      54.7986 H       161 CYS161     0.1933
   2443 C             9.6951      56.8433      57.8969 C.2     161 CYS161     0.5973
   2444 O             8.5088      56.5992      57.6825 O.2     161 CYS161    -0.5679
   2445 N            10.1633      58.0829      57.9681 N.am    162 GLY162    -0.4157
   2446 H            11.1411      58.2242      58.1871 H       162 GLY162     0.2719
   2447 CA            9.3139      59.2445      57.7560 C.3     162 GLY162    -0.0252
   2448 HA2           8.8858      59.2012      56.7570 H       162 GLY162     0.0698
   2449 HA3           8.4972      59.2300      58.4787 H       162 GLY162     0.0698
   2450 C            10.0800      60.5450      57.9056 C.2     162 GLY162     0.5973
   2451 O            11.2920      60.5489      58.1280 O.2     162 GLY162    -0.5679
   2452 N             9.3726      61.6623      57.7845 N.am    163 GLN163    -0.4157
   2453 H             8.3735      61.5902      57.6705 H       163 GLN163     0.2719
   2454 CA            9.9064      62.9927      58.0675 C.3     163 GLN163    -0.0031
   2455 HA           10.9898      62.9781      57.9713 H       163 GLN163     0.0850
   2456 CB            9.3694      63.9719      57.0246 C.3     163 GLN163    -0.0036
   2457 HB2           9.6758      63.6177      56.0396 H       163 GLN163     0.0171
   2458 HB3           8.2789      63.9952      57.0703 H       163 GLN163     0.0171
   2459 CG            9.9097      65.3906      57.2179 C.3     163 GLN163    -0.0645
   2460 HG2           9.5492      65.7992      58.1629 H       163 GLN163     0.0352
   2461 HG3          10.9962      65.3675      57.2344 H       163 GLN163     0.0352
   2462 CD            9.4893      66.3297      56.1024 C.2     163 GLN163     0.6951
   2463 OE1           8.9649      65.9431      55.0638 O.2     163 GLN163    -0.6086
   2464 NE2           9.7478      67.6058      56.2660 N.am    163 GLN163    -0.9407
   2465 HE21          9.3472      68.2170      55.5797 H       163 GLN163     0.4251
   2466 HE22          9.9098      67.9318      57.2091 H       163 GLN163     0.4251
   2467 C             9.5784      63.4113      59.5035 C.2     163 GLN163     0.5973
   2468 O             8.5061      63.0857      60.0095 O.2     163 GLN163    -0.5679
   2469 N            10.5148      64.0892      60.1659 N.am    164 LEU164    -0.4157
   2470 H            11.3408      64.3898      59.6629 H       164 LEU164     0.2719
   2471 CA           10.3326      64.5957      61.5232 C.3     164 LEU164    -0.0518
   2472 HA            9.4970      64.0834      61.9985 H       164 LEU164     0.0922
   2473 CB           11.6025      64.3619      62.3620 C.3     164 LEU164    -0.1102
   2474 HB2          12.4640      64.7430      61.8122 H       164 LEU164     0.0457
   2475 HB3          11.5211      64.9560      63.2699 H       164 LEU164     0.0457
   2476 CG           11.8826      62.9170      62.7872 C.3     164 LEU164     0.3531
   2477 HG           12.1880      62.3487      61.9113 H       164 LEU164    -0.0361
   2478 CD1          13.0365      62.9110      63.7927 C.3     164 LEU164    -0.4121
   2479 HD11         12.7491      63.4593      64.6930 H       164 LEU164     0.1000
   2480 HD12         13.2943      61.8879      64.0574 H       164 LEU164     0.1000
   2481 HD13         13.9076      63.3944      63.3523 H       164 LEU164     0.1000
   2482 CD2          10.6816      62.2353      63.4519 C.3     164 LEU164    -0.4121
   2483 HD21          9.8812      62.0936      62.7258 H       164 LEU164     0.1000
   2484 HD22         10.9734      61.2564      63.8251 H       164 LEU164     0.1000
   2485 HD23         10.3181      62.8507      64.2769 H       164 LEU164     0.1000
   2486 C             9.9895      66.0817      61.5258 C.2     164 LEU164     0.5973
   2487 O            10.7766      66.8745      61.0035 O.2     164 LEU164    -0.5679
   2488 N             8.9008      66.3963      62.2335 N.am    165 GLU165    -0.5192
   2489 H             8.3121      65.6470      62.5508 H       165 GLU165     0.3055
   2490 CA            8.5393      67.7641      62.6495 C.3     165 GLU165    -0.2059
   2491 HA            7.5573      67.7394      63.1144 H       165 GLU165     0.1399
   2492 CB            9.5495      68.2516      63.7190 C.3     165 GLU165     0.0071
   2493 HB2          10.4695      68.5357      63.2058 H       165 GLU165    -0.0078
   2494 HB3           9.1454      69.1414      64.2039 H       165 GLU165    -0.0078
   2495 CG            9.9158      67.2194      64.8070 C.3     165 GLU165     0.0675
   2496 HG2           9.0126      67.0073      65.3870 H       165 GLU165    -0.0548
   2497 HG3          10.2289      66.2807      64.3565 H       165 GLU165    -0.0548
   2498 CD           11.0383      67.6668      65.7610 C.2     165 GLU165     0.8183
   2499 OE1          11.6265      68.7594      65.5769 O.co2   165 GLU165    -0.8220
   2500 OE2          11.3225      66.8719      66.6878 O.co2   165 GLU165    -0.8220
   2501 C             8.3924      68.7439      61.4638 C.2     165 GLU165     0.7420
   2502 O             7.9527      68.2803      60.3851 O.2     165 GLU165    -0.7930
   2503 OXT           8.6851      69.9480      61.6408 O.3     165 GLU165    -0.7930
@<TRIPOS>BOND
      1      18      19 2
      2      18      20 am
      3      13      14 1
      4      10      13 1
      5       7      10 1
      6       5       7 1
      7       5      18 1
      8       1       5 1
      9      34      35 2
     10      34      36 am
     11      24      26 1
     12      24      30 1
     13      22      24 1
     14      22      34 1
     15      20      22 1
     16      48      49 2
     17      48      50 am
     18      43      44 2
     19      43      45 am
     20      40      43 1
     21      38      40 1
     22      38      48 1
     23      36      38 1
     24      62      63 2
     25      62      64 am
     26      60      62 1
     27      57      60 1
     28      54      57 1
     29      51      54 1
     30      50      51 1
     31      50      60 1
     32      76      77 2
     33      76      78 am
     34      68      70 1
     35      68      74 1
     36      66      68 1
     37      66      76 1
     38      64      66 1
     39      92      93 2
     40      92      94 am
     41      82      84 1
     42      82      88 1
     43      80      82 1
     44      80      92 1
     45      78      80 1
     46     112     113 2
     47     112     114 am
     48     108     110 ar
     49     106     108 ar
     50     104     106 ar
     51     102     104 ar
     52     101     102 ar
     53     101     110 ar
     54      98     101 1
     55      96      98 1
     56      96     112 1
     57      94      96 1
     58     132     133 2
     59     132     134 am
     60     128     130 ar
     61     126     128 ar
     62     124     126 ar
     63     122     124 ar
     64     121     122 ar
     65     121     130 ar
     66     118     121 1
     67     116     118 1
     68     116     132 1
     69     114     116 1
     70     144     145 2
     71     144     146 am
     72     141     142 ar
     73     141     143 ar
     74     138     141 1
     75     136     138 1
     76     136     144 1
     77     134     136 1
     78     163     164 2
     79     163     165 am
     80     156     159 1
     81     150     152 1
     82     150     156 1
     83     148     150 1
     84     148     163 1
     85     146     148 1
     86     173     174 2
     87     173     175 am
     88     167     169 1
     89     167     173 1
     90     165     167 1
     91     189     190 2
     92     189     191 am
     93     179     181 1
     94     179     185 1
     95     177     179 1
     96     177     189 1
     97     175     177 1
     98     201     202 2
     99     201     203 am
    100     198     199 ar
    101     198     200 ar
    102     195     198 1
    103     193     195 1
    104     193     201 1
    105     191     193 1
    106     208     209 2
    107     208     210 am
    108     205     208 1
    109     203     205 1
    110     223     224 2
    111     223     225 am
    112     220     221 ar
    113     220     222 ar
    114     217     220 1
    115     214     217 1
    116     212     214 1
    117     212     223 1
    118     210     212 1
    119     237     238 2
    120     237     239 am
    121     235     237 1
    122     232     235 1
    123     229     232 1
    124     226     229 1
    125     225     226 1
    126     225     235 1
    127     256     257 2
    128     256     258 am
    129     246     248 1
    130     246     252 1
    131     243     246 1
    132     241     243 1
    133     241     256 1
    134     239     241 1
    135     263     264 2
    136     263     265 am
    137     260     263 1
    138     258     260 1
    139     287     288 2
    140     287     289 am
    141     280     281 ar
    142     280     284 ar
    143     278     280 ar
    144     275     278 1
    145     272     275 1
    146     269     272 1
    147     267     269 1
    148     267     287 1
    149     265     267 1
    150     303     304 2
    151     303     305 am
    152     293     295 1
    153     293     299 1
    154     291     293 1
    155     291     303 1
    156     289     291 1
    157     314     315 2
    158     314     316 am
    159     309     312 1
    160     307     309 1
    161     307     314 1
    162     305     307 1
    163     334     335 2
    164     334     336 am
    165     330     332 ar
    166     328     330 ar
    167     326     328 ar
    168     324     326 ar
    169     323     324 ar
    170     323     332 ar
    171     320     323 1
    172     318     320 1
    173     318     334 1
    174     316     318 1
    175     349     350 2
    176     349     351 am
    177     346     347 ar
    178     346     348 ar
    179     343     346 1
    180     340     343 1
    181     338     340 1
    182     338     349 1
    183     336     338 1
    184     368     369 2
    185     368     370 am
    186     358     360 1
    187     358     364 1
    188     355     358 1
    189     353     355 1
    190     353     368 1
    191     351     353 1
    192     388     389 2
    193     388     390 am
    194     384     386 ar
    195     382     384 ar
    196     380     382 ar
    197     378     380 ar
    198     377     378 ar
    199     377     386 ar
    200     374     377 1
    201     372     374 1
    202     372     388 1
    203     370     372 1
    204     398     399 2
    205     398     400 am
    206     392     394 1
    207     392     398 1
    208     390     392 1
    209     410     411 2
    210     410     412 am
    211     407     408 ar
    212     407     409 ar
    213     404     407 1
    214     402     404 1
    215     402     410 1
    216     400     402 1
    217     432     433 2
    218     432     434 am
    219     425     428 1
    220     422     425 1
    221     419     422 1
    222     416     419 1
    223     414     416 1
    224     414     432 1
    225     412     414 1
    226     448     449 2
    227     448     450 am
    228     438     440 1
    229     438     444 1
    230     436     438 1
    231     436     448 1
    232     434     436 1
    233     462     463 2
    234     462     464 am
    235     460     462 1
    236     457     460 1
    237     454     457 1
    238     451     454 1
    239     450     451 1
    240     450     460 1
    241     484     485 2
    242     484     486 am
    243     477     480 1
    244     474     477 1
    245     471     474 1
    246     468     471 1
    247     466     468 1
    248     466     484 1
    249     464     466 1
    250     498     499 2
    251     498     500 am
    252     490     492 1
    253     490     496 1
    254     488     490 1
    255     488     498 1
    256     486     488 1
    257     508     509 2
    258     508     510 am
    259     502     504 1
    260     502     508 1
    261     500     502 1
    262     523     524 2
    263     523     525 am
    264     520     521 ar
    265     520     522 ar
    266     517     520 1
    267     514     517 1
    268     512     514 1
    269     512     523 1
    270     510     512 1
    271     537     538 2
    272     537     539 am
    273     532     533 2
    274     532     534 am
    275     529     532 1
    276     527     529 1
    277     527     537 1
    278     525     527 1
    279     557     558 2
    280     557     559 am
    281     553     555 ar
    282     551     553 ar
    283     549     551 ar
    284     547     549 ar
    285     546     547 ar
    286     546     555 ar
    287     543     546 1
    288     541     543 1
    289     541     557 1
    290     539     541 1
    291     581     582 2
    292     581     583 am
    293     574     575 ar
    294     574     578 ar
    295     572     574 ar
    296     569     572 1
    297     566     569 1
    298     563     566 1
    299     561     563 1
    300     561     581 1
    301     559     561 1
    302     591     592 2
    303     591     593 am
    304     585     587 1
    305     585     591 1
    306     583     585 1
    307     610     611 2
    308     610     612 am
    309     600     602 1
    310     600     606 1
    311     597     600 1
    312     595     597 1
    313     595     610 1
    314     593     595 1
    315     621     622 2
    316     621     623 am
    317     616     619 1
    318     614     616 1
    319     614     621 1
    320     612     614 1
    321     635     636 2
    322     635     637 am
    323     627     629 1
    324     627     633 1
    325     625     627 1
    326     625     635 1
    327     623     625 1
    328     642     643 2
    329     642     644 am
    330     639     642 1
    331     637     639 1
    332     657     658 2
    333     657     659 am
    334     654     655 ar
    335     654     656 ar
    336     651     654 1
    337     648     651 1
    338     646     648 1
    339     646     657 1
    340     644     646 1
    341     679     680 2
    342     679     681 am
    343     672     675 1
    344     669     672 1
    345     666     669 1
    346     663     666 1
    347     661     663 1
    348     661     679 1
    349     659     661 1
    350     686     687 2
    351     686     688 am
    352     683     686 1
    353     681     683 1
    354     706     707 2
    355     706     708 am
    356     702     704 ar
    357     700     702 ar
    358     698     700 ar
    359     696     698 ar
    360     695     696 ar
    361     695     704 ar
    362     692     695 1
    363     690     692 1
    364     690     706 1
    365     688     690 1
    366     713     714 2
    367     713     715 am
    368     710     713 1
    369     708     710 1
    370     734     735 2
    371     734     736 am
    372     730     732 ar
    373     727     728 1
    374     727     730 ar
    375     725     727 ar
    376     723     725 ar
    377     722     723 ar
    378     722     732 ar
    379     719     722 1
    380     717     719 1
    381     717     734 1
    382     715     717 1
    383     756     757 2
    384     756     758 am
    385     749     752 1
    386     746     749 1
    387     743     746 1
    388     740     743 1
    389     738     740 1
    390     738     756 1
    391     736     738 1
    392     763     764 2
    393     763     765 am
    394     760     763 1
    395     758     760 1
    396     774     775 2
    397     774     776 am
    398     769     772 1
    399     767     769 1
    400     767     774 1
    401     765     767 1
    402     785     786 2
    403     785     787 am
    404     780     783 1
    405     778     780 1
    406     778     785 1
    407     776     778 1
    408     805     806 2
    409     805     807 am
    410     801     803 ar
    411     799     801 ar
    412     797     799 ar
    413     795     797 ar
    414     794     795 ar
    415     794     803 ar
    416     791     794 1
    417     789     791 1
    418     789     805 1
    419     787     789 1
    420     822     823 2
    421     822     824 am
    422     818     820 1
    423     816     818 1
    424     815     816 2
    425     814     815 1
    426     814     820 2
    427     811     814 1
    428     809     811 1
    429     809     822 1
    430     807     809 1
    431     846     847 2
    432     846     848 am
    433     839     840 ar
    434     839     843 ar
    435     837     839 ar
    436     834     837 1
    437     831     834 1
    438     828     831 1
    439     826     828 1
    440     826     846 1
    441     824     826 1
    442     865     866 2
    443     865     867 am
    444     858     861 1
    445     852     854 1
    446     852     858 1
    447     850     852 1
    448     850     865 1
    449     848     850 1
    450     884     885 2
    451     884     886 am
    452     877     880 1
    453     871     873 1
    454     871     877 1
    455     869     871 1
    456     869     884 1
    457     867     869 1
    458     898     899 2
    459     898     900 am
    460     896     898 1
    461     893     896 1
    462     890     893 1
    463     887     890 1
    464     886     887 1
    465     886     896 1
    466     905     906 2
    467     905     907 am
    468     902     905 1
    469     900     902 1
    470     925     926 2
    471     925     927 am
    472     921     923 ar
    473     919     921 ar
    474     917     919 ar
    475     915     917 ar
    476     914     915 ar
    477     914     923 ar
    478     911     914 1
    479     909     911 1
    480     909     925 1
    481     907     909 1
    482     942     943 2
    483     942     944 am
    484     937     938 1
    485     934     937 1
    486     931     934 1
    487     929     931 1
    488     929     942 1
    489     927     929 1
    490     953     954 2
    491     953     955 am
    492     948     951 1
    493     946     948 1
    494     946     953 1
    495     944     946 1
    496     970     971 2
    497     970     972 am
    498     965     966 2
    499     965     967 am
    500     962     965 1
    501     959     962 1
    502     957     959 1
    503     957     970 1
    504     955     957 1
    505     977     978 2
    506     977     979 am
    507     974     977 1
    508     972     974 1
    509     984     985 2
    510     984     986 am
    511     981     984 1
    512     979     981 1
    513     996     997 2
    514     996     998 am
    515     993     994 ar
    516     993     995 ar
    517     990     993 1
    518     988     990 1
    519     988     996 1
    520     986     988 1
    521    1016    1017 2
    522    1016    1018 am
    523    1012    1014 ar
    524    1010    1012 ar
    525    1008    1010 ar
    526    1006    1008 ar
    527    1005    1006 ar
    528    1005    1014 ar
    529    1002    1005 1
    530    1000    1002 1
    531    1000    1016 1
    532     998    1000 1
    533    1030    1031 2
    534    1030    1032 am
    535    1022    1024 1
    536    1022    1028 1
    537    1020    1022 1
    538    1020    1030 1
    539    1018    1020 1
    540    1054    1055 2
    541    1054    1056 am
    542    1047    1048 ar
    543    1047    1051 ar
    544    1045    1047 ar
    545    1042    1045 1
    546    1039    1042 1
    547    1036    1039 1
    548    1034    1036 1
    549    1034    1054 1
    550    1032    1034 1
    551    1071    1072 2
    552    1071    1073 am
    553    1067    1069 1
    554    1065    1067 1
    555    1064    1065 2
    556    1063    1064 1
    557    1063    1069 2
    558    1060    1063 1
    559    1058    1060 1
    560    1058    1071 1
    561    1056    1058 1
    562    1085    1086 2
    563    1085    1087 am
    564    1080    1081 2
    565    1080    1082 am
    566    1077    1080 1
    567    1075    1077 1
    568    1075    1085 1
    569    1073    1075 1
    570    1092    1093 2
    571    1092    1094 am
    572    1089    1092 1
    573    1087    1089 1
    574    1106    1107 2
    575    1106    1108 am
    576    1098    1100 1
    577    1098    1104 1
    578    1096    1098 1
    579    1096    1106 1
    580    1094    1096 1
    581    1113    1114 2
    582    1113    1115 am
    583    1110    1113 1
    584    1108    1110 1
    585    1120    1121 2
    586    1120    1122 am
    587    1117    1120 1
    588    1115    1117 1
    589    1142    1143 2
    590    1142    1144 am
    591    1135    1138 1
    592    1132    1135 1
    593    1129    1132 1
    594    1126    1129 1
    595    1124    1126 1
    596    1124    1142 1
    597    1122    1124 1
    598    1153    1154 2
    599    1153    1155 am
    600    1148    1151 1
    601    1146    1148 1
    602    1146    1153 1
    603    1144    1146 1
    604    1172    1173 2
    605    1172    1174 am
    606    1165    1168 1
    607    1159    1161 1
    608    1159    1165 1
    609    1157    1159 1
    610    1157    1172 1
    611    1155    1157 1
    612    1193    1194 2
    613    1193    1195 am
    614    1189    1191 ar
    615    1186    1187 1
    616    1186    1189 ar
    617    1184    1186 ar
    618    1182    1184 ar
    619    1181    1182 ar
    620    1181    1191 ar
    621    1178    1181 1
    622    1176    1178 1
    623    1176    1193 1
    624    1174    1176 1
    625    1200    1201 2
    626    1200    1202 am
    627    1197    1200 1
    628    1195    1197 1
    629    1215    1216 2
    630    1215    1217 am
    631    1212    1213 ar
    632    1212    1214 ar
    633    1209    1212 1
    634    1206    1209 1
    635    1204    1206 1
    636    1204    1215 1
    637    1202    1204 1
    638    1237    1238 2
    639    1237    1239 am
    640    1230    1233 1
    641    1227    1230 1
    642    1224    1227 1
    643    1221    1224 1
    644    1219    1221 1
    645    1219    1237 1
    646    1217    1219 1
    647    1257    1258 2
    648    1257    1259 am
    649    1253    1255 ar
    650    1251    1253 ar
    651    1249    1251 ar
    652    1247    1249 ar
    653    1246    1247 ar
    654    1246    1255 ar
    655    1243    1246 1
    656    1241    1243 1
    657    1241    1257 1
    658    1239    1241 1
    659    1272    1273 2
    660    1272    1274 am
    661    1269    1270 ar
    662    1269    1271 ar
    663    1266    1269 1
    664    1263    1266 1
    665    1261    1263 1
    666    1261    1272 1
    667    1259    1261 1
    668    1284    1285 2
    669    1284    1286 am
    670    1281    1282 ar
    671    1281    1283 ar
    672    1278    1281 1
    673    1276    1278 1
    674    1276    1284 1
    675    1274    1276 1
    676    1299    1300 2
    677    1299    1301 am
    678    1296    1297 ar
    679    1296    1298 ar
    680    1293    1296 1
    681    1290    1293 1
    682    1288    1290 1
    683    1288    1299 1
    684    1286    1288 1
    685    1313    1314 2
    686    1313    1315 am
    687    1308    1309 2
    688    1308    1310 am
    689    1305    1308 1
    690    1303    1305 1
    691    1303    1313 1
    692    1301    1303 1
    693    1333    1334 2
    694    1333    1335 am
    695    1329    1331 ar
    696    1327    1329 ar
    697    1325    1327 ar
    698    1323    1325 ar
    699    1322    1323 ar
    700    1322    1331 ar
    701    1319    1322 1
    702    1317    1319 1
    703    1317    1333 1
    704    1315    1317 1
    705    1352    1353 2
    706    1352    1354 am
    707    1345    1348 1
    708    1339    1341 1
    709    1339    1345 1
    710    1337    1339 1
    711    1337    1352 1
    712    1335    1337 1
    713    1371    1372 2
    714    1371    1373 am
    715    1361    1363 1
    716    1361    1367 1
    717    1358    1361 1
    718    1356    1358 1
    719    1356    1371 1
    720    1354    1356 1
    721    1393    1394 2
    722    1393    1395 am
    723    1386    1389 1
    724    1383    1386 1
    725    1380    1383 1
    726    1377    1380 1
    727    1375    1377 1
    728    1375    1393 1
    729    1373    1375 1
    730    1410    1411 2
    731    1410    1412 am
    732    1406    1408 1
    733    1404    1406 1
    734    1403    1404 2
    735    1402    1403 1
    736    1402    1408 2
    737    1399    1402 1
    738    1397    1399 1
    739    1397    1410 1
    740    1395    1397 1
    741    1424    1425 2
    742    1424    1426 am
    743    1416    1418 1
    744    1416    1422 1
    745    1414    1416 1
    746    1414    1424 1
    747    1412    1414 1
    748    1431    1432 2
    749    1431    1433 am
    750    1428    1431 1
    751    1426    1428 1
    752    1445    1446 2
    753    1445    1447 am
    754    1443    1445 1
    755    1440    1443 1
    756    1437    1440 1
    757    1434    1437 1
    758    1433    1434 1
    759    1433    1443 1
    760    1452    1453 2
    761    1452    1454 am
    762    1449    1452 1
    763    1447    1449 1
    764    1471    1472 2
    765    1471    1473 am
    766    1464    1467 1
    767    1458    1460 1
    768    1458    1464 1
    769    1456    1458 1
    770    1456    1471 1
    771    1454    1456 1
    772    1490    1491 2
    773    1490    1492 am
    774    1480    1482 1
    775    1480    1486 1
    776    1477    1480 1
    777    1475    1477 1
    778    1475    1490 1
    779    1473    1475 1
    780    1501    1502 2
    781    1501    1503 am
    782    1496    1499 1
    783    1494    1496 1
    784    1494    1501 1
    785    1492    1494 1
    786    1518    1519 2
    787    1518    1520 am
    788    1513    1514 1
    789    1510    1513 1
    790    1507    1510 1
    791    1505    1507 1
    792    1505    1518 1
    793    1503    1505 1
    794    1528    1529 2
    795    1528    1530 am
    796    1522    1524 1
    797    1522    1528 1
    798    1520    1522 1
    799    1542    1543 2
    800    1542    1544 am
    801    1537    1538 2
    802    1537    1539 am
    803    1534    1537 1
    804    1532    1534 1
    805    1532    1542 1
    806    1530    1532 1
    807    1552    1553 2
    808    1552    1554 am
    809    1546    1548 1
    810    1546    1552 1
    811    1544    1546 1
    812    1559    1560 2
    813    1559    1561 am
    814    1556    1559 1
    815    1554    1556 1
    816    1573    1574 2
    817    1573    1575 am
    818    1571    1573 1
    819    1568    1571 1
    820    1565    1568 1
    821    1562    1565 1
    822    1561    1562 1
    823    1561    1571 1
    824    1587    1588 2
    825    1587    1589 am
    826    1582    1583 2
    827    1582    1584 am
    828    1579    1582 1
    829    1577    1579 1
    830    1577    1587 1
    831    1575    1577 1
    832    1601    1602 2
    833    1601    1603 am
    834    1593    1595 1
    835    1593    1599 1
    836    1591    1593 1
    837    1591    1601 1
    838    1589    1591 1
    839    1615    1616 2
    840    1615    1617 am
    841    1610    1611 2
    842    1610    1612 am
    843    1607    1610 1
    844    1605    1607 1
    845    1605    1615 1
    846    1603    1605 1
    847    1622    1623 2
    848    1622    1624 am
    849    1619    1622 1
    850    1617    1619 1
    851    1633    1634 2
    852    1633    1635 am
    853    1628    1631 1
    854    1626    1628 1
    855    1626    1633 1
    856    1624    1626 1
    857    1650    1651 2
    858    1650    1652 am
    859    1645    1646 2
    860    1645    1647 am
    861    1642    1645 1
    862    1639    1642 1
    863    1637    1639 1
    864    1637    1650 1
    865    1635    1637 1
    866    1670    1671 2
    867    1670    1672 am
    868    1666    1668 ar
    869    1664    1666 ar
    870    1662    1664 ar
    871    1660    1662 ar
    872    1659    1660 ar
    873    1659    1668 ar
    874    1656    1659 1
    875    1654    1656 1
    876    1654    1670 1
    877    1652    1654 1
    878    1690    1691 2
    879    1690    1692 am
    880    1686    1688 ar
    881    1684    1686 ar
    882    1682    1684 ar
    883    1680    1682 ar
    884    1679    1680 ar
    885    1679    1688 ar
    886    1676    1679 1
    887    1674    1676 1
    888    1674    1690 1
    889    1672    1674 1
    890    1709    1710 2
    891    1709    1711 am
    892    1702    1705 1
    893    1696    1698 1
    894    1696    1702 1
    895    1694    1696 1
    896    1694    1709 1
    897    1692    1694 1
    898    1720    1721 2
    899    1720    1722 am
    900    1715    1718 1
    901    1713    1715 1
    902    1713    1720 1
    903    1711    1713 1
    904    1734    1735 2
    905    1734    1736 am
    906    1726    1728 1
    907    1726    1732 1
    908    1724    1726 1
    909    1724    1734 1
    910    1722    1724 1
    911    1744    1745 2
    912    1744    1746 am
    913    1738    1740 1
    914    1738    1744 1
    915    1736    1738 1
    916    1766    1767 2
    917    1766    1768 am
    918    1759    1762 1
    919    1756    1759 1
    920    1753    1756 1
    921    1750    1753 1
    922    1748    1750 1
    923    1748    1766 1
    924    1746    1748 1
    925    1780    1781 2
    926    1780    1782 am
    927    1772    1774 1
    928    1772    1778 1
    929    1770    1772 1
    930    1770    1780 1
    931    1768    1770 1
    932    1795    1796 2
    933    1795    1797 am
    934    1792    1793 ar
    935    1792    1794 ar
    936    1789    1792 1
    937    1786    1789 1
    938    1784    1786 1
    939    1784    1795 1
    940    1782    1784 1
    941    1819    1820 2
    942    1819    1821 am
    943    1816    1818 ar
    944    1814    1816 ar
    945    1812    1814 ar
    946    1810    1812 ar
    947    1809    1810 ar
    948    1809    1818 ar
    949    1807    1809 1
    950    1805    1807 1
    951    1804    1805 2
    952    1804    1818 1
    953    1801    1804 1
    954    1799    1801 1
    955    1799    1819 1
    956    1797    1799 1
    957    1838    1839 2
    958    1838    1840 am
    959    1828    1830 1
    960    1828    1834 1
    961    1825    1828 1
    962    1823    1825 1
    963    1823    1838 1
    964    1821    1823 1
    965    1850    1851 2
    966    1850    1852 am
    967    1847    1848 ar
    968    1847    1849 ar
    969    1844    1847 1
    970    1842    1844 1
    971    1842    1850 1
    972    1840    1842 1
    973    1857    1858 2
    974    1857    1859 am
    975    1854    1857 1
    976    1852    1854 1
    977    1879    1880 2
    978    1879    1881 am
    979    1872    1875 1
    980    1869    1872 1
    981    1866    1869 1
    982    1863    1866 1
    983    1861    1863 1
    984    1861    1879 1
    985    1859    1861 1
    986    1896    1897 2
    987    1896    1898 am
    988    1892    1894 1
    989    1890    1892 1
    990    1889    1890 2
    991    1888    1889 1
    992    1888    1894 2
    993    1885    1888 1
    994    1883    1885 1
    995    1883    1896 1
    996    1881    1883 1
    997    1912    1913 2
    998    1912    1914 am
    999    1902    1904 1
   1000    1902    1908 1
   1001    1900    1902 1
   1002    1900    1912 1
   1003    1898    1900 1
   1004    1928    1929 2
   1005    1928    1930 am
   1006    1918    1920 1
   1007    1918    1924 1
   1008    1916    1918 1
   1009    1916    1928 1
   1010    1914    1916 1
   1011    1948    1949 2
   1012    1948    1950 am
   1013    1944    1946 ar
   1014    1942    1944 ar
   1015    1940    1942 ar
   1016    1938    1940 ar
   1017    1937    1938 ar
   1018    1937    1946 ar
   1019    1934    1937 1
   1020    1932    1934 1
   1021    1932    1948 1
   1022    1930    1932 1
   1023    1955    1956 2
   1024    1955    1957 am
   1025    1952    1955 1
   1026    1950    1952 1
   1027    1977    1978 2
   1028    1977    1979 am
   1029    1970    1973 1
   1030    1967    1970 1
   1031    1964    1967 1
   1032    1961    1964 1
   1033    1959    1961 1
   1034    1959    1977 1
   1035    1957    1959 1
   1036    1993    1994 2
   1037    1993    1995 am
   1038    1983    1985 1
   1039    1983    1989 1
   1040    1981    1983 1
   1041    1981    1993 1
   1042    1979    1981 1
   1043    2015    2016 2
   1044    2015    2017 am
   1045    2008    2011 1
   1046    2005    2008 1
   1047    2002    2005 1
   1048    1999    2002 1
   1049    1997    1999 1
   1050    1997    2015 1
   1051    1995    1997 1
   1052    2030    2031 2
   1053    2030    2032 am
   1054    2027    2028 ar
   1055    2027    2029 ar
   1056    2024    2027 1
   1057    2021    2024 1
   1058    2019    2021 1
   1059    2019    2030 1
   1060    2017    2019 1
   1061    2037    2038 2
   1062    2037    2039 am
   1063    2034    2037 1
   1064    2032    2034 1
   1065    2054    2055 2
   1066    2054    2056 am
   1067    2049    2050 1
   1068    2046    2049 1
   1069    2043    2046 1
   1070    2041    2043 1
   1071    2041    2054 1
   1072    2039    2041 1
   1073    2068    2069 2
   1074    2068    2070 am
   1075    2063    2064 2
   1076    2063    2065 am
   1077    2060    2063 1
   1078    2058    2060 1
   1079    2058    2068 1
   1080    2056    2058 1
   1081    2087    2088 2
   1082    2087    2089 am
   1083    2080    2083 1
   1084    2074    2076 1
   1085    2074    2080 1
   1086    2072    2074 1
   1087    2072    2087 1
   1088    2070    2072 1
   1089    2103    2104 2
   1090    2103    2105 am
   1091    2093    2095 1
   1092    2093    2099 1
   1093    2091    2093 1
   1094    2091    2103 1
   1095    2089    2091 1
   1096    2118    2119 2
   1097    2118    2120 am
   1098    2115    2116 ar
   1099    2115    2117 ar
   1100    2112    2115 1
   1101    2109    2112 1
   1102    2107    2109 1
   1103    2107    2118 1
   1104    2105    2107 1
   1105    2128    2129 2
   1106    2128    2130 am
   1107    2122    2124 1
   1108    2122    2128 1
   1109    2120    2122 1
   1110    2145    2146 2
   1111    2145    2147 am
   1112    2140    2141 1
   1113    2137    2140 1
   1114    2134    2137 1
   1115    2132    2134 1
   1116    2132    2145 1
   1117    2130    2132 1
   1118    2160    2161 2
   1119    2160    2162 am
   1120    2157    2158 ar
   1121    2157    2159 ar
   1122    2154    2157 1
   1123    2151    2154 1
   1124    2149    2151 1
   1125    2149    2160 1
   1126    2147    2149 1
   1127    2184    2185 2
   1128    2184    2186 am
   1129    2177    2178 ar
   1130    2177    2181 ar
   1131    2175    2177 ar
   1132    2172    2175 1
   1133    2169    2172 1
   1134    2166    2169 1
   1135    2164    2166 1
   1136    2164    2184 1
   1137    2162    2164 1
   1138    2204    2205 2
   1139    2204    2206 am
   1140    2200    2202 ar
   1141    2198    2200 ar
   1142    2196    2198 ar
   1143    2194    2196 ar
   1144    2193    2194 ar
   1145    2193    2202 ar
   1146    2190    2193 1
   1147    2188    2190 1
   1148    2188    2204 1
   1149    2186    2188 1
   1150    2211    2212 2
   1151    2211    2213 am
   1152    2208    2211 1
   1153    2206    2208 1
   1154    2222    2223 2
   1155    2222    2224 am
   1156    2217    2220 1
   1157    2215    2217 1
   1158    2215    2222 1
   1159    2213    2215 1
   1160    2246    2247 2
   1161    2246    2248 am
   1162    2239    2240 ar
   1163    2239    2243 ar
   1164    2237    2239 ar
   1165    2234    2237 1
   1166    2231    2234 1
   1167    2228    2231 1
   1168    2226    2228 1
   1169    2226    2246 1
   1170    2224    2226 1
   1171    2260    2261 2
   1172    2260    2262 am
   1173    2255    2256 2
   1174    2255    2257 am
   1175    2252    2255 1
   1176    2250    2252 1
   1177    2250    2260 1
   1178    2248    2250 1
   1179    2267    2268 2
   1180    2267    2269 am
   1181    2264    2267 1
   1182    2262    2264 1
   1183    2289    2290 2
   1184    2289    2291 am
   1185    2282    2285 1
   1186    2279    2282 1
   1187    2276    2279 1
   1188    2273    2276 1
   1189    2271    2273 1
   1190    2271    2289 1
   1191    2269    2271 1
   1192    2303    2304 2
   1193    2303    2305 am
   1194    2295    2297 1
   1195    2295    2301 1
   1196    2293    2295 1
   1197    2293    2303 1
   1198    2291    2293 1
   1199    2314    2315 2
   1200    2314    2316 am
   1201    2309    2312 1
   1202    2307    2309 1
   1203    2307    2314 1
   1204    2305    2307 1
   1205    2336    2337 2
   1206    2336    2338 am
   1207    2329    2332 1
   1208    2326    2329 1
   1209    2323    2326 1
   1210    2320    2323 1
   1211    2318    2320 1
   1212    2318    2336 1
   1213    2316    2318 1
   1214    2358    2359 2
   1215    2358    2360 am
   1216    2351    2354 1
   1217    2348    2351 1
   1218    2345    2348 1
   1219    2342    2345 1
   1220    2340    2342 1
   1221    2340    2358 1
   1222    2338    2340 1
   1223    2377    2378 2
   1224    2377    2379 am
   1225    2370    2373 1
   1226    2364    2366 1
   1227    2364    2370 1
   1228    2362    2364 1
   1229    2362    2377 1
   1230    2360    2362 1
   1231    2391    2392 2
   1232    2391    2393 am
   1233    2383    2385 1
   1234    2383    2389 1
   1235    2381    2383 1
   1236    2381    2391 1
   1237    2379    2381 1
   1238    2410    2411 2
   1239    2410    2412 am
   1240    2403    2406 1
   1241    2397    2399 1
   1242    2397    2403 1
   1243    2395    2397 1
   1244    2395    2410 1
   1245    2393    2395 1
   1246    2420    2421 2
   1247    2420    2422 am
   1248    2414    2416 1
   1249    2414    2420 1
   1250    2412    2414 1
   1251    2432    2433 2
   1252    2432    2434 am
   1253    2429    2430 ar
   1254    2429    2431 ar
   1255    2426    2429 1
   1256    2424    2426 1
   1257    2424    2432 1
   1258    2422    2424 1
   1259    2443    2444 2
   1260    2443    2445 am
   1261    2438    2441 1
   1262    2436    2438 1
   1263    2436    2443 1
   1264    2434    2436 1
   1265    2450    2451 2
   1266    2450    2452 am
   1267    2447    2450 1
   1268    2445    2447 1
   1269    2467    2468 2
   1270    2467    2469 am
   1271    2462    2463 2
   1272    2462    2464 am
   1273    2459    2462 1
   1274    2456    2459 1
   1275    2454    2456 1
   1276    2454    2467 1
   1277    2452    2454 1
   1278    2486    2487 2
   1279    2486    2488 am
   1280    2476    2478 1
   1281    2476    2482 1
   1282    2473    2476 1
   1283    2471    2473 1
   1284    2471    2486 1
   1285    2469    2471 1
   1286    2501    2502 2
   1287    2501    2503 1
   1288    2498    2499 ar
   1289    2498    2500 ar
   1290    2495    2498 1
   1291    2492    2495 1
   1292    2490    2492 1
   1293    2490    2501 1
   1294    2488    2490 1
   1295      14      15 1
   1296      14      16 1
   1297      14      17 1
   1298      10      11 1
   1299      10      12 1
   1300       7       8 1
   1301       7       9 1
   1302       5       6 1
   1303       1       2 1
   1304       1       3 1
   1305       1       4 1
   1306      30      31 1
   1307      30      32 1
   1308      30      33 1
   1309      26      27 1
   1310      26      28 1
   1311      26      29 1
   1312      24      25 1
   1313      22      23 1
   1314      20      21 1
   1315      45      46 1
   1316      45      47 1
   1317      40      41 1
   1318      40      42 1
   1319      38      39 1
   1320      36      37 1
   1321      60      61 1
   1322      57      58 1
   1323      57      59 1
   1324      54      55 1
   1325      54      56 1
   1326      51      52 1
   1327      51      53 1
   1328      74      75 1
   1329      70      71 1
   1330      70      72 1
   1331      70      73 1
   1332      68      69 1
   1333      66      67 1
   1334      64      65 1
   1335      88      89 1
   1336      88      90 1
   1337      88      91 1
   1338      84      85 1
   1339      84      86 1
   1340      84      87 1
   1341      82      83 1
   1342      80      81 1
   1343      78      79 1
   1344     110     111 1
   1345     108     109 1
   1346     106     107 1
   1347     104     105 1
   1348     102     103 1
   1349      98      99 1
   1350      98     100 1
   1351      96      97 1
   1352      94      95 1
   1353     130     131 1
   1354     128     129 1
   1355     126     127 1
   1356     124     125 1
   1357     122     123 1
   1358     118     119 1
   1359     118     120 1
   1360     116     117 1
   1361     114     115 1
   1362     138     139 1
   1363     138     140 1
   1364     136     137 1
   1365     134     135 1
   1366     159     160 1
   1367     159     161 1
   1368     159     162 1
   1369     156     157 1
   1370     156     158 1
   1371     152     153 1
   1372     152     154 1
   1373     152     155 1
   1374     150     151 1
   1375     148     149 1
   1376     146     147 1
   1377     169     170 1
   1378     169     171 1
   1379     169     172 1
   1380     167     168 1
   1381     165     166 1
   1382     185     186 1
   1383     185     187 1
   1384     185     188 1
   1385     181     182 1
   1386     181     183 1
   1387     181     184 1
   1388     179     180 1
   1389     177     178 1
   1390     175     176 1
   1391     195     196 1
   1392     195     197 1
   1393     193     194 1
   1394     191     192 1
   1395     205     206 1
   1396     205     207 1
   1397     203     204 1
   1398     217     218 1
   1399     217     219 1
   1400     214     215 1
   1401     214     216 1
   1402     212     213 1
   1403     210     211 1
   1404     235     236 1
   1405     232     233 1
   1406     232     234 1
   1407     229     230 1
   1408     229     231 1
   1409     226     227 1
   1410     226     228 1
   1411     252     253 1
   1412     252     254 1
   1413     252     255 1
   1414     248     249 1
   1415     248     250 1
   1416     248     251 1
   1417     246     247 1
   1418     243     244 1
   1419     243     245 1
   1420     241     242 1
   1421     239     240 1
   1422     260     261 1
   1423     260     262 1
   1424     258     259 1
   1425     284     285 1
   1426     284     286 1
   1427     281     282 1
   1428     281     283 1
   1429     278     279 1
   1430     275     276 1
   1431     275     277 1
   1432     272     273 1
   1433     272     274 1
   1434     269     270 1
   1435     269     271 1
   1436     267     268 1
   1437     265     266 1
   1438     299     300 1
   1439     299     301 1
   1440     299     302 1
   1441     295     296 1
   1442     295     297 1
   1443     295     298 1
   1444     293     294 1
   1445     291     292 1
   1446     289     290 1
   1447     312     313 1
   1448     309     310 1
   1449     309     311 1
   1450     307     308 1
   1451     305     306 1
   1452     332     333 1
   1453     330     331 1
   1454     328     329 1
   1455     326     327 1
   1456     324     325 1
   1457     320     321 1
   1458     320     322 1
   1459     318     319 1
   1460     316     317 1
   1461     343     344 1
   1462     343     345 1
   1463     340     341 1
   1464     340     342 1
   1465     338     339 1
   1466     336     337 1
   1467     364     365 1
   1468     364     366 1
   1469     364     367 1
   1470     360     361 1
   1471     360     362 1
   1472     360     363 1
   1473     358     359 1
   1474     355     356 1
   1475     355     357 1
   1476     353     354 1
   1477     351     352 1
   1478     386     387 1
   1479     384     385 1
   1480     382     383 1
   1481     380     381 1
   1482     378     379 1
   1483     374     375 1
   1484     374     376 1
   1485     372     373 1
   1486     370     371 1
   1487     394     395 1
   1488     394     396 1
   1489     394     397 1
   1490     392     393 1
   1491     390     391 1
   1492     404     405 1
   1493     404     406 1
   1494     402     403 1
   1495     400     401 1
   1496     428     429 1
   1497     428     430 1
   1498     428     431 1
   1499     425     426 1
   1500     425     427 1
   1501     422     423 1
   1502     422     424 1
   1503     419     420 1
   1504     419     421 1
   1505     416     417 1
   1506     416     418 1
   1507     414     415 1
   1508     412     413 1
   1509     444     445 1
   1510     444     446 1
   1511     444     447 1
   1512     440     441 1
   1513     440     442 1
   1514     440     443 1
   1515     438     439 1
   1516     436     437 1
   1517     434     435 1
   1518     460     461 1
   1519     457     458 1
   1520     457     459 1
   1521     454     455 1
   1522     454     456 1
   1523     451     452 1
   1524     451     453 1
   1525     480     481 1
   1526     480     482 1
   1527     480     483 1
   1528     477     478 1
   1529     477     479 1
   1530     474     475 1
   1531     474     476 1
   1532     471     472 1
   1533     471     473 1
   1534     468     469 1
   1535     468     470 1
   1536     466     467 1
   1537     464     465 1
   1538     496     497 1
   1539     492     493 1
   1540     492     494 1
   1541     492     495 1
   1542     490     491 1
   1543     488     489 1
   1544     486     487 1
   1545     504     505 1
   1546     504     506 1
   1547     504     507 1
   1548     502     503 1
   1549     500     501 1
   1550     517     518 1
   1551     517     519 1
   1552     514     515 1
   1553     514     516 1
   1554     512     513 1
   1555     510     511 1
   1556     534     535 1
   1557     534     536 1
   1558     529     530 1
   1559     529     531 1
   1560     527     528 1
   1561     525     526 1
   1562     555     556 1
   1563     553     554 1
   1564     551     552 1
   1565     549     550 1
   1566     547     548 1
   1567     543     544 1
   1568     543     545 1
   1569     541     542 1
   1570     539     540 1
   1571     578     579 1
   1572     578     580 1
   1573     575     576 1
   1574     575     577 1
   1575     572     573 1
   1576     569     570 1
   1577     569     571 1
   1578     566     567 1
   1579     566     568 1
   1580     563     564 1
   1581     563     565 1
   1582     561     562 1
   1583     559     560 1
   1584     587     588 1
   1585     587     589 1
   1586     587     590 1
   1587     585     586 1
   1588     583     584 1
   1589     606     607 1
   1590     606     608 1
   1591     606     609 1
   1592     602     603 1
   1593     602     604 1
   1594     602     605 1
   1595     600     601 1
   1596     597     598 1
   1597     597     599 1
   1598     595     596 1
   1599     593     594 1
   1600     619     620 1
   1601     616     617 1
   1602     616     618 1
   1603     614     615 1
   1604     612     613 1
   1605     633     634 1
   1606     629     630 1
   1607     629     631 1
   1608     629     632 1
   1609     627     628 1
   1610     625     626 1
   1611     623     624 1
   1612     639     640 1
   1613     639     641 1
   1614     637     638 1
   1615     651     652 1
   1616     651     653 1
   1617     648     649 1
   1618     648     650 1
   1619     646     647 1
   1620     644     645 1
   1621     675     676 1
   1622     675     677 1
   1623     675     678 1
   1624     672     673 1
   1625     672     674 1
   1626     669     670 1
   1627     669     671 1
   1628     666     667 1
   1629     666     668 1
   1630     663     664 1
   1631     663     665 1
   1632     661     662 1
   1633     659     660 1
   1634     683     684 1
   1635     683     685 1
   1636     681     682 1
   1637     704     705 1
   1638     702     703 1
   1639     700     701 1
   1640     698     699 1
   1641     696     697 1
   1642     692     693 1
   1643     692     694 1
   1644     690     691 1
   1645     688     689 1
   1646     710     711 1
   1647     710     712 1
   1648     708     709 1
   1649     732     733 1
   1650     730     731 1
   1651     728     729 1
   1652     725     726 1
   1653     723     724 1
   1654     719     720 1
   1655     719     721 1
   1656     717     718 1
   1657     715     716 1
   1658     752     753 1
   1659     752     754 1
   1660     752     755 1
   1661     749     750 1
   1662     749     751 1
   1663     746     747 1
   1664     746     748 1
   1665     743     744 1
   1666     743     745 1
   1667     740     741 1
   1668     740     742 1
   1669     738     739 1
   1670     736     737 1
   1671     760     761 1
   1672     760     762 1
   1673     758     759 1
   1674     772     773 1
   1675     769     770 1
   1676     769     771 1
   1677     767     768 1
   1678     765     766 1
   1679     783     784 1
   1680     780     781 1
   1681     780     782 1
   1682     778     779 1
   1683     776     777 1
   1684     803     804 1
   1685     801     802 1
   1686     799     800 1
   1687     797     798 1
   1688     795     796 1
   1689     791     792 1
   1690     791     793 1
   1691     789     790 1
   1692     787     788 1
   1693     820     821 1
   1694     818     819 1
   1695     816     817 1
   1696     811     812 1
   1697     811     813 1
   1698     809     810 1
   1699     807     808 1
   1700     843     844 1
   1701     843     845 1
   1702     840     841 1
   1703     840     842 1
   1704     837     838 1
   1705     834     835 1
   1706     834     836 1
   1707     831     832 1
   1708     831     833 1
   1709     828     829 1
   1710     828     830 1
   1711     826     827 1
   1712     824     825 1
   1713     861     862 1
   1714     861     863 1
   1715     861     864 1
   1716     858     859 1
   1717     858     860 1
   1718     854     855 1
   1719     854     856 1
   1720     854     857 1
   1721     852     853 1
   1722     850     851 1
   1723     848     849 1
   1724     880     881 1
   1725     880     882 1
   1726     880     883 1
   1727     877     878 1
   1728     877     879 1
   1729     873     874 1
   1730     873     875 1
   1731     873     876 1
   1732     871     872 1
   1733     869     870 1
   1734     867     868 1
   1735     896     897 1
   1736     893     894 1
   1737     893     895 1
   1738     890     891 1
   1739     890     892 1
   1740     887     888 1
   1741     887     889 1
   1742     902     903 1
   1743     902     904 1
   1744     900     901 1
   1745     923     924 1
   1746     921     922 1
   1747     919     920 1
   1748     917     918 1
   1749     915     916 1
   1750     911     912 1
   1751     911     913 1
   1752     909     910 1
   1753     907     908 1
   1754     938     939 1
   1755     938     940 1
   1756     938     941 1
   1757     934     935 1
   1758     934     936 1
   1759     931     932 1
   1760     931     933 1
   1761     929     930 1
   1762     927     928 1
   1763     951     952 1
   1764     948     949 1
   1765     948     950 1
   1766     946     947 1
   1767     944     945 1
   1768     967     968 1
   1769     967     969 1
   1770     962     963 1
   1771     962     964 1
   1772     959     960 1
   1773     959     961 1
   1774     957     958 1
   1775     955     956 1
   1776     974     975 1
   1777     974     976 1
   1778     972     973 1
   1779     981     982 1
   1780     981     983 1
   1781     979     980 1
   1782     990     991 1
   1783     990     992 1
   1784     988     989 1
   1785     986     987 1
   1786    1014    1015 1
   1787    1012    1013 1
   1788    1010    1011 1
   1789    1008    1009 1
   1790    1006    1007 1
   1791    1002    1003 1
   1792    1002    1004 1
   1793    1000    1001 1
   1794     998     999 1
   1795    1028    1029 1
   1796    1024    1025 1
   1797    1024    1026 1
   1798    1024    1027 1
   1799    1022    1023 1
   1800    1020    1021 1
   1801    1018    1019 1
   1802    1051    1052 1
   1803    1051    1053 1
   1804    1048    1049 1
   1805    1048    1050 1
   1806    1045    1046 1
   1807    1042    1043 1
   1808    1042    1044 1
   1809    1039    1040 1
   1810    1039    1041 1
   1811    1036    1037 1
   1812    1036    1038 1
   1813    1034    1035 1
   1814    1032    1033 1
   1815    1069    1070 1
   1816    1067    1068 1
   1817    1065    1066 1
   1818    1060    1061 1
   1819    1060    1062 1
   1820    1058    1059 1
   1821    1056    1057 1
   1822    1082    1083 1
   1823    1082    1084 1
   1824    1077    1078 1
   1825    1077    1079 1
   1826    1075    1076 1
   1827    1073    1074 1
   1828    1089    1090 1
   1829    1089    1091 1
   1830    1087    1088 1
   1831    1104    1105 1
   1832    1100    1101 1
   1833    1100    1102 1
   1834    1100    1103 1
   1835    1098    1099 1
   1836    1096    1097 1
   1837    1094    1095 1
   1838    1110    1111 1
   1839    1110    1112 1
   1840    1108    1109 1
   1841    1117    1118 1
   1842    1117    1119 1
   1843    1115    1116 1
   1844    1138    1139 1
   1845    1138    1140 1
   1846    1138    1141 1
   1847    1135    1136 1
   1848    1135    1137 1
   1849    1132    1133 1
   1850    1132    1134 1
   1851    1129    1130 1
   1852    1129    1131 1
   1853    1126    1127 1
   1854    1126    1128 1
   1855    1124    1125 1
   1856    1122    1123 1
   1857    1151    1152 1
   1858    1148    1149 1
   1859    1148    1150 1
   1860    1146    1147 1
   1861    1144    1145 1
   1862    1168    1169 1
   1863    1168    1170 1
   1864    1168    1171 1
   1865    1165    1166 1
   1866    1165    1167 1
   1867    1161    1162 1
   1868    1161    1163 1
   1869    1161    1164 1
   1870    1159    1160 1
   1871    1157    1158 1
   1872    1155    1156 1
   1873    1191    1192 1
   1874    1189    1190 1
   1875    1187    1188 1
   1876    1184    1185 1
   1877    1182    1183 1
   1878    1178    1179 1
   1879    1178    1180 1
   1880    1176    1177 1
   1881    1174    1175 1
   1882    1197    1198 1
   1883    1197    1199 1
   1884    1195    1196 1
   1885    1209    1210 1
   1886    1209    1211 1
   1887    1206    1207 1
   1888    1206    1208 1
   1889    1204    1205 1
   1890    1202    1203 1
   1891    1233    1234 1
   1892    1233    1235 1
   1893    1233    1236 1
   1894    1230    1231 1
   1895    1230    1232 1
   1896    1227    1228 1
   1897    1227    1229 1
   1898    1224    1225 1
   1899    1224    1226 1
   1900    1221    1222 1
   1901    1221    1223 1
   1902    1219    1220 1
   1903    1217    1218 1
   1904    1255    1256 1
   1905    1253    1254 1
   1906    1251    1252 1
   1907    1249    1250 1
   1908    1247    1248 1
   1909    1243    1244 1
   1910    1243    1245 1
   1911    1241    1242 1
   1912    1239    1240 1
   1913    1266    1267 1
   1914    1266    1268 1
   1915    1263    1264 1
   1916    1263    1265 1
   1917    1261    1262 1
   1918    1259    1260 1
   1919    1278    1279 1
   1920    1278    1280 1
   1921    1276    1277 1
   1922    1274    1275 1
   1923    1293    1294 1
   1924    1293    1295 1
   1925    1290    1291 1
   1926    1290    1292 1
   1927    1288    1289 1
   1928    1286    1287 1
   1929    1310    1311 1
   1930    1310    1312 1
   1931    1305    1306 1
   1932    1305    1307 1
   1933    1303    1304 1
   1934    1301    1302 1
   1935    1331    1332 1
   1936    1329    1330 1
   1937    1327    1328 1
   1938    1325    1326 1
   1939    1323    1324 1
   1940    1319    1320 1
   1941    1319    1321 1
   1942    1317    1318 1
   1943    1315    1316 1
   1944    1348    1349 1
   1945    1348    1350 1
   1946    1348    1351 1
   1947    1345    1346 1
   1948    1345    1347 1
   1949    1341    1342 1
   1950    1341    1343 1
   1951    1341    1344 1
   1952    1339    1340 1
   1953    1337    1338 1
   1954    1335    1336 1
   1955    1367    1368 1
   1956    1367    1369 1
   1957    1367    1370 1
   1958    1363    1364 1
   1959    1363    1365 1
   1960    1363    1366 1
   1961    1361    1362 1
   1962    1358    1359 1
   1963    1358    1360 1
   1964    1356    1357 1
   1965    1354    1355 1
   1966    1389    1390 1
   1967    1389    1391 1
   1968    1389    1392 1
   1969    1386    1387 1
   1970    1386    1388 1
   1971    1383    1384 1
   1972    1383    1385 1
   1973    1380    1381 1
   1974    1380    1382 1
   1975    1377    1378 1
   1976    1377    1379 1
   1977    1375    1376 1
   1978    1373    1374 1
   1979    1408    1409 1
   1980    1406    1407 1
   1981    1404    1405 1
   1982    1399    1400 1
   1983    1399    1401 1
   1984    1397    1398 1
   1985    1395    1396 1
   1986    1422    1423 1
   1987    1418    1419 1
   1988    1418    1420 1
   1989    1418    1421 1
   1990    1416    1417 1
   1991    1414    1415 1
   1992    1412    1413 1
   1993    1428    1429 1
   1994    1428    1430 1
   1995    1426    1427 1
   1996    1443    1444 1
   1997    1440    1441 1
   1998    1440    1442 1
   1999    1437    1438 1
   2000    1437    1439 1
   2001    1434    1435 1
   2002    1434    1436 1
   2003    1449    1450 1
   2004    1449    1451 1
   2005    1447    1448 1
   2006    1467    1468 1
   2007    1467    1469 1
   2008    1467    1470 1
   2009    1464    1465 1
   2010    1464    1466 1
   2011    1460    1461 1
   2012    1460    1462 1
   2013    1460    1463 1
   2014    1458    1459 1
   2015    1456    1457 1
   2016    1454    1455 1
   2017    1486    1487 1
   2018    1486    1488 1
   2019    1486    1489 1
   2020    1482    1483 1
   2021    1482    1484 1
   2022    1482    1485 1
   2023    1480    1481 1
   2024    1477    1478 1
   2025    1477    1479 1
   2026    1475    1476 1
   2027    1473    1474 1
   2028    1499    1500 1
   2029    1496    1497 1
   2030    1496    1498 1
   2031    1494    1495 1
   2032    1492    1493 1
   2033    1514    1515 1
   2034    1514    1516 1
   2035    1514    1517 1
   2036    1510    1511 1
   2037    1510    1512 1
   2038    1507    1508 1
   2039    1507    1509 1
   2040    1505    1506 1
   2041    1503    1504 1
   2042    1524    1525 1
   2043    1524    1526 1
   2044    1524    1527 1
   2045    1522    1523 1
   2046    1520    1521 1
   2047    1539    1540 1
   2048    1539    1541 1
   2049    1534    1535 1
   2050    1534    1536 1
   2051    1532    1533 1
   2052    1530    1531 1
   2053    1548    1549 1
   2054    1548    1550 1
   2055    1548    1551 1
   2056    1546    1547 1
   2057    1544    1545 1
   2058    1556    1557 1
   2059    1556    1558 1
   2060    1554    1555 1
   2061    1571    1572 1
   2062    1568    1569 1
   2063    1568    1570 1
   2064    1565    1566 1
   2065    1565    1567 1
   2066    1562    1563 1
   2067    1562    1564 1
   2068    1584    1585 1
   2069    1584    1586 1
   2070    1579    1580 1
   2071    1579    1581 1
   2072    1577    1578 1
   2073    1575    1576 1
   2074    1599    1600 1
   2075    1595    1596 1
   2076    1595    1597 1
   2077    1595    1598 1
   2078    1593    1594 1
   2079    1591    1592 1
   2080    1589    1590 1
   2081    1612    1613 1
   2082    1612    1614 1
   2083    1607    1608 1
   2084    1607    1609 1
   2085    1605    1606 1
   2086    1603    1604 1
   2087    1619    1620 1
   2088    1619    1621 1
   2089    1617    1618 1
   2090    1631    1632 1
   2091    1628    1629 1
   2092    1628    1630 1
   2093    1626    1627 1
   2094    1624    1625 1
   2095    1647    1648 1
   2096    1647    1649 1
   2097    1642    1643 1
   2098    1642    1644 1
   2099    1639    1640 1
   2100    1639    1641 1
   2101    1637    1638 1
   2102    1635    1636 1
   2103    1668    1669 1
   2104    1666    1667 1
   2105    1664    1665 1
   2106    1662    1663 1
   2107    1660    1661 1
   2108    1656    1657 1
   2109    1656    1658 1
   2110    1654    1655 1
   2111    1652    1653 1
   2112    1688    1689 1
   2113    1686    1687 1
   2114    1684    1685 1
   2115    1682    1683 1
   2116    1680    1681 1
   2117    1676    1677 1
   2118    1676    1678 1
   2119    1674    1675 1
   2120    1672    1673 1
   2121    1705    1706 1
   2122    1705    1707 1
   2123    1705    1708 1
   2124    1702    1703 1
   2125    1702    1704 1
   2126    1698    1699 1
   2127    1698    1700 1
   2128    1698    1701 1
   2129    1696    1697 1
   2130    1694    1695 1
   2131    1692    1693 1
   2132    1718    1719 1
   2133    1715    1716 1
   2134    1715    1717 1
   2135    1713    1714 1
   2136    1711    1712 1
   2137    1732    1733 1
   2138    1728    1729 1
   2139    1728    1730 1
   2140    1728    1731 1
   2141    1726    1727 1
   2142    1724    1725 1
   2143    1722    1723 1
   2144    1740    1741 1
   2145    1740    1742 1
   2146    1740    1743 1
   2147    1738    1739 1
   2148    1736    1737 1
   2149    1762    1763 1
   2150    1762    1764 1
   2151    1762    1765 1
   2152    1759    1760 1
   2153    1759    1761 1
   2154    1756    1757 1
   2155    1756    1758 1
   2156    1753    1754 1
   2157    1753    1755 1
   2158    1750    1751 1
   2159    1750    1752 1
   2160    1748    1749 1
   2161    1746    1747 1
   2162    1778    1779 1
   2163    1774    1775 1
   2164    1774    1776 1
   2165    1774    1777 1
   2166    1772    1773 1
   2167    1770    1771 1
   2168    1768    1769 1
   2169    1789    1790 1
   2170    1789    1791 1
   2171    1786    1787 1
   2172    1786    1788 1
   2173    1784    1785 1
   2174    1782    1783 1
   2175    1816    1817 1
   2176    1814    1815 1
   2177    1812    1813 1
   2178    1810    1811 1
   2179    1807    1808 1
   2180    1805    1806 1
   2181    1801    1802 1
   2182    1801    1803 1
   2183    1799    1800 1
   2184    1797    1798 1
   2185    1834    1835 1
   2186    1834    1836 1
   2187    1834    1837 1
   2188    1830    1831 1
   2189    1830    1832 1
   2190    1830    1833 1
   2191    1828    1829 1
   2192    1825    1826 1
   2193    1825    1827 1
   2194    1823    1824 1
   2195    1821    1822 1
   2196    1844    1845 1
   2197    1844    1846 1
   2198    1842    1843 1
   2199    1840    1841 1
   2200    1854    1855 1
   2201    1854    1856 1
   2202    1852    1853 1
   2203    1875    1876 1
   2204    1875    1877 1
   2205    1875    1878 1
   2206    1872    1873 1
   2207    1872    1874 1
   2208    1869    1870 1
   2209    1869    1871 1
   2210    1866    1867 1
   2211    1866    1868 1
   2212    1863    1864 1
   2213    1863    1865 1
   2214    1861    1862 1
   2215    1859    1860 1
   2216    1894    1895 1
   2217    1892    1893 1
   2218    1890    1891 1
   2219    1885    1886 1
   2220    1885    1887 1
   2221    1883    1884 1
   2222    1881    1882 1
   2223    1908    1909 1
   2224    1908    1910 1
   2225    1908    1911 1
   2226    1904    1905 1
   2227    1904    1906 1
   2228    1904    1907 1
   2229    1902    1903 1
   2230    1900    1901 1
   2231    1898    1899 1
   2232    1924    1925 1
   2233    1924    1926 1
   2234    1924    1927 1
   2235    1920    1921 1
   2236    1920    1922 1
   2237    1920    1923 1
   2238    1918    1919 1
   2239    1916    1917 1
   2240    1914    1915 1
   2241    1946    1947 1
   2242    1944    1945 1
   2243    1942    1943 1
   2244    1940    1941 1
   2245    1938    1939 1
   2246    1934    1935 1
   2247    1934    1936 1
   2248    1932    1933 1
   2249    1930    1931 1
   2250    1952    1953 1
   2251    1952    1954 1
   2252    1950    1951 1
   2253    1973    1974 1
   2254    1973    1975 1
   2255    1973    1976 1
   2256    1970    1971 1
   2257    1970    1972 1
   2258    1967    1968 1
   2259    1967    1969 1
   2260    1964    1965 1
   2261    1964    1966 1
   2262    1961    1962 1
   2263    1961    1963 1
   2264    1959    1960 1
   2265    1957    1958 1
   2266    1989    1990 1
   2267    1989    1991 1
   2268    1989    1992 1
   2269    1985    1986 1
   2270    1985    1987 1
   2271    1985    1988 1
   2272    1983    1984 1
   2273    1981    1982 1
   2274    1979    1980 1
   2275    2011    2012 1
   2276    2011    2013 1
   2277    2011    2014 1
   2278    2008    2009 1
   2279    2008    2010 1
   2280    2005    2006 1
   2281    2005    2007 1
   2282    2002    2003 1
   2283    2002    2004 1
   2284    1999    2000 1
   2285    1999    2001 1
   2286    1997    1998 1
   2287    1995    1996 1
   2288    2024    2025 1
   2289    2024    2026 1
   2290    2021    2022 1
   2291    2021    2023 1
   2292    2019    2020 1
   2293    2017    2018 1
   2294    2034    2035 1
   2295    2034    2036 1
   2296    2032    2033 1
   2297    2050    2051 1
   2298    2050    2052 1
   2299    2050    2053 1
   2300    2046    2047 1
   2301    2046    2048 1
   2302    2043    2044 1
   2303    2043    2045 1
   2304    2041    2042 1
   2305    2039    2040 1
   2306    2065    2066 1
   2307    2065    2067 1
   2308    2060    2061 1
   2309    2060    2062 1
   2310    2058    2059 1
   2311    2056    2057 1
   2312    2083    2084 1
   2313    2083    2085 1
   2314    2083    2086 1
   2315    2080    2081 1
   2316    2080    2082 1
   2317    2076    2077 1
   2318    2076    2078 1
   2319    2076    2079 1
   2320    2074    2075 1
   2321    2072    2073 1
   2322    2070    2071 1
   2323    2099    2100 1
   2324    2099    2101 1
   2325    2099    2102 1
   2326    2095    2096 1
   2327    2095    2097 1
   2328    2095    2098 1
   2329    2093    2094 1
   2330    2091    2092 1
   2331    2089    2090 1
   2332    2112    2113 1
   2333    2112    2114 1
   2334    2109    2110 1
   2335    2109    2111 1
   2336    2107    2108 1
   2337    2105    2106 1
   2338    2124    2125 1
   2339    2124    2126 1
   2340    2124    2127 1
   2341    2122    2123 1
   2342    2120    2121 1
   2343    2141    2142 1
   2344    2141    2143 1
   2345    2141    2144 1
   2346    2137    2138 1
   2347    2137    2139 1
   2348    2134    2135 1
   2349    2134    2136 1
   2350    2132    2133 1
   2351    2130    2131 1
   2352    2154    2155 1
   2353    2154    2156 1
   2354    2151    2152 1
   2355    2151    2153 1
   2356    2149    2150 1
   2357    2147    2148 1
   2358    2181    2182 1
   2359    2181    2183 1
   2360    2178    2179 1
   2361    2178    2180 1
   2362    2175    2176 1
   2363    2172    2173 1
   2364    2172    2174 1
   2365    2169    2170 1
   2366    2169    2171 1
   2367    2166    2167 1
   2368    2166    2168 1
   2369    2164    2165 1
   2370    2162    2163 1
   2371    2202    2203 1
   2372    2200    2201 1
   2373    2198    2199 1
   2374    2196    2197 1
   2375    2194    2195 1
   2376    2190    2191 1
   2377    2190    2192 1
   2378    2188    2189 1
   2379    2186    2187 1
   2380    2208    2209 1
   2381    2208    2210 1
   2382    2206    2207 1
   2383    2220    2221 1
   2384    2217    2218 1
   2385    2217    2219 1
   2386    2215    2216 1
   2387    2213    2214 1
   2388    2243    2244 1
   2389    2243    2245 1
   2390    2240    2241 1
   2391    2240    2242 1
   2392    2237    2238 1
   2393    2234    2235 1
   2394    2234    2236 1
   2395    2231    2232 1
   2396    2231    2233 1
   2397    2228    2229 1
   2398    2228    2230 1
   2399    2226    2227 1
   2400    2224    2225 1
   2401    2257    2258 1
   2402    2257    2259 1
   2403    2252    2253 1
   2404    2252    2254 1
   2405    2250    2251 1
   2406    2248    2249 1
   2407    2264    2265 1
   2408    2264    2266 1
   2409    2262    2263 1
   2410    2285    2286 1
   2411    2285    2287 1
   2412    2285    2288 1
   2413    2282    2283 1
   2414    2282    2284 1
   2415    2279    2280 1
   2416    2279    2281 1
   2417    2276    2277 1
   2418    2276    2278 1
   2419    2273    2274 1
   2420    2273    2275 1
   2421    2271    2272 1
   2422    2269    2270 1
   2423    2301    2302 1
   2424    2297    2298 1
   2425    2297    2299 1
   2426    2297    2300 1
   2427    2295    2296 1
   2428    2293    2294 1
   2429    2291    2292 1
   2430    2312    2313 1
   2431    2309    2310 1
   2432    2309    2311 1
   2433    2307    2308 1
   2434    2305    2306 1
   2435    2332    2333 1
   2436    2332    2334 1
   2437    2332    2335 1
   2438    2329    2330 1
   2439    2329    2331 1
   2440    2326    2327 1
   2441    2326    2328 1
   2442    2323    2324 1
   2443    2323    2325 1
   2444    2320    2321 1
   2445    2320    2322 1
   2446    2318    2319 1
   2447    2316    2317 1
   2448    2354    2355 1
   2449    2354    2356 1
   2450    2354    2357 1
   2451    2351    2352 1
   2452    2351    2353 1
   2453    2348    2349 1
   2454    2348    2350 1
   2455    2345    2346 1
   2456    2345    2347 1
   2457    2342    2343 1
   2458    2342    2344 1
   2459    2340    2341 1
   2460    2338    2339 1
   2461    2373    2374 1
   2462    2373    2375 1
   2463    2373    2376 1
   2464    2370    2371 1
   2465    2370    2372 1
   2466    2366    2367 1
   2467    2366    2368 1
   2468    2366    2369 1
   2469    2364    2365 1
   2470    2362    2363 1
   2471    2360    2361 1
   2472    2389    2390 1
   2473    2385    2386 1
   2474    2385    2387 1
   2475    2385    2388 1
   2476    2383    2384 1
   2477    2381    2382 1
   2478    2379    2380 1
   2479    2406    2407 1
   2480    2406    2408 1
   2481    2406    2409 1
   2482    2403    2404 1
   2483    2403    2405 1
   2484    2399    2400 1
   2485    2399    2401 1
   2486    2399    2402 1
   2487    2397    2398 1
   2488    2395    2396 1
   2489    2393    2394 1
   2490    2416    2417 1
   2491    2416    2418 1
   2492    2416    2419 1
   2493    2414    2415 1
   2494    2412    2413 1
   2495    2426    2427 1
   2496    2426    2428 1
   2497    2424    2425 1
   2498    2422    2423 1
   2499    2441    2442 1
   2500    2438    2439 1
   2501    2438    2440 1
   2502    2436    2437 1
   2503    2434    2435 1
   2504    2447    2448 1
   2505    2447    2449 1
   2506    2445    2446 1
   2507    2464    2465 1
   2508    2464    2466 1
   2509    2459    2460 1
   2510    2459    2461 1
   2511    2456    2457 1
   2512    2456    2458 1
   2513    2454    2455 1
   2514    2452    2453 1
   2515    2482    2483 1
   2516    2482    2484 1
   2517    2482    2485 1
   2518    2478    2479 1
   2519    2478    2480 1
   2520    2478    2481 1
   2521    2476    2477 1
   2522    2473    2474 1
   2523    2473    2475 1
   2524    2471    2472 1
   2525    2469    2470 1
   2526    2495    2496 1
   2527    2495    2497 1
   2528    2492    2493 1
   2529    2492    2494 1
   2530    2490    2491 1
   2531    2488    2489 1
@<TRIPOS>SUBSTRUCTURE
      1 MET1           1 RESIDUE    4    A MET
      2 VAL2          20 RESIDUE    4    A VAL
      3 ASN3          36 RESIDUE    4    A ASN
      4 PRO4          50 RESIDUE    4    A PRO
      5 THR5          64 RESIDUE    4    A THR
      6 VAL6          78 RESIDUE    4    A VAL
      7 PHE7          94 RESIDUE    4    A PHE
      8 PHE8         114 RESIDUE    4    A PHE
      9 ASP9         134 RESIDUE    4    A ASP
     10 ILE10        146 RESIDUE    4    A ILE
     11 ALA11        165 RESIDUE    4    A ALA
     12 VAL12        175 RESIDUE    4    A VAL
     13 ASP13        191 RESIDUE    4    A ASP
     14 GLY14        203 RESIDUE    4    A GLY
     15 GLU15        210 RESIDUE    4    A GLU
     16 PRO16        225 RESIDUE    4    A PRO
     17 LEU17        239 RESIDUE    4    A LEU
     18 GLY18        258 RESIDUE    4    A GLY
     19 ARG19        265 RESIDUE    4    A ARG
     20 VAL20        289 RESIDUE    4    A VAL
     21 SER21        305 RESIDUE    4    A SER
     22 PHE22        316 RESIDUE    4    A PHE
     23 GLU23        336 RESIDUE    4    A GLU
     24 LEU24        351 RESIDUE    4    A LEU
     25 PHE25        370 RESIDUE    4    A PHE
     26 ALA26        390 RESIDUE    4    A ALA
     27 ASP27        400 RESIDUE    4    A ASP
     28 LYS28        412 RESIDUE    4    A LYS
     29 VAL29        434 RESIDUE    4    A VAL
     30 PRO30        450 RESIDUE    4    A PRO
     31 LYS31        464 RESIDUE    4    A LYS
     32 THR32        486 RESIDUE    4    A THR
     33 ALA33        500 RESIDUE    4    A ALA
     34 GLU34        510 RESIDUE    4    A GLU
     35 ASN35        525 RESIDUE    4    A ASN
     36 PHE36        539 RESIDUE    4    A PHE
     37 ARG37        559 RESIDUE    4    A ARG
     38 ALA38        583 RESIDUE    4    A ALA
     39 LEU39        593 RESIDUE    4    A LEU
     40 SER40        612 RESIDUE    4    A SER
     41 THR41        623 RESIDUE    4    A THR
     42 GLY42        637 RESIDUE    4    A GLY
     43 GLU43        644 RESIDUE    4    A GLU
     44 LYS44        659 RESIDUE    4    A LYS
     45 GLY45        681 RESIDUE    4    A GLY
     46 PHE46        688 RESIDUE    4    A PHE
     47 GLY47        708 RESIDUE    4    A GLY
     48 TYR48        715 RESIDUE    4    A TYR
     49 LYS49        736 RESIDUE    4    A LYS
     50 GLY50        758 RESIDUE    4    A GLY
     51 SER51        765 RESIDUE    4    A SER
     52 CYS52        776 RESIDUE    4    A CYS
     53 PHE53        787 RESIDUE    4    A PHE
     54 HIE54        807 RESIDUE    4    A HIE
     55 ARG55        824 RESIDUE    4    A ARG
     56 ILE56        848 RESIDUE    4    A ILE
     57 ILE57        867 RESIDUE    4    A ILE
     58 PRO58        886 RESIDUE    4    A PRO
     59 GLY59        900 RESIDUE    4    A GLY
     60 PHE60        907 RESIDUE    4    A PHE
     61 MET61        927 RESIDUE    4    A MET
     62 CYS62        944 RESIDUE    4    A CYS
     63 GLN63        955 RESIDUE    4    A GLN
     64 GLY64        972 RESIDUE    4    A GLY
     65 GLY65        979 RESIDUE    4    A GLY
     66 ASP66        986 RESIDUE    4    A ASP
     67 PHE67        998 RESIDUE    4    A PHE
     68 THR68       1018 RESIDUE    4    A THR
     69 ARG69       1032 RESIDUE    4    A ARG
     70 HIE70       1056 RESIDUE    4    A HIE
     71 ASN71       1073 RESIDUE    4    A ASN
     72 GLY72       1087 RESIDUE    4    A GLY
     73 THR73       1094 RESIDUE    4    A THR
     74 GLY74       1108 RESIDUE    4    A GLY
     75 GLY75       1115 RESIDUE    4    A GLY
     76 LYS76       1122 RESIDUE    4    A LYS
     77 SER77       1144 RESIDUE    4    A SER
     78 ILE78       1155 RESIDUE    4    A ILE
     79 TYR79       1174 RESIDUE    4    A TYR
     80 GLY80       1195 RESIDUE    4    A GLY
     81 GLU81       1202 RESIDUE    4    A GLU
     82 LYS82       1217 RESIDUE    4    A LYS
     83 PHE83       1239 RESIDUE    4    A PHE
     84 GLU84       1259 RESIDUE    4    A GLU
     85 ASP85       1274 RESIDUE    4    A ASP
     86 GLU86       1286 RESIDUE    4    A GLU
     87 ASN87       1301 RESIDUE    4    A ASN
     88 PHE88       1315 RESIDUE    4    A PHE
     89 ILE89       1335 RESIDUE    4    A ILE
     90 LEU90       1354 RESIDUE    4    A LEU
     91 LYS91       1373 RESIDUE    4    A LYS
     92 HIE92       1395 RESIDUE    4    A HIE
     93 THR93       1412 RESIDUE    4    A THR
     94 GLY94       1426 RESIDUE    4    A GLY
     95 PRO95       1433 RESIDUE    4    A PRO
     96 GLY96       1447 RESIDUE    4    A GLY
     97 ILE97       1454 RESIDUE    4    A ILE
     98 LEU98       1473 RESIDUE    4    A LEU
     99 SER99       1492 RESIDUE    4    A SER
    100 MET100      1503 RESIDUE    4    A MET
    101 ALA101      1520 RESIDUE    4    A ALA
    102 ASN102      1530 RESIDUE    4    A ASN
    103 ALA103      1544 RESIDUE    4    A ALA
    104 GLY104      1554 RESIDUE    4    A GLY
    105 PRO105      1561 RESIDUE    4    A PRO
    106 ASN106      1575 RESIDUE    4    A ASN
    107 THR107      1589 RESIDUE    4    A THR
    108 ASN108      1603 RESIDUE    4    A ASN
    109 GLY109      1617 RESIDUE    4    A GLY
    110 SER110      1624 RESIDUE    4    A SER
    111 GLN111      1635 RESIDUE    4    A GLN
    112 PHE112      1652 RESIDUE    4    A PHE
    113 PHE113      1672 RESIDUE    4    A PHE
    114 ILE114      1692 RESIDUE    4    A ILE
    115 CYS115      1711 RESIDUE    4    A CYS
    116 THR116      1722 RESIDUE    4    A THR
    117 ALA117      1736 RESIDUE    4    A ALA
    118 LYS118      1746 RESIDUE    4    A LYS
    119 THR119      1768 RESIDUE    4    A THR
    120 GLU120      1782 RESIDUE    4    A GLU
    121 TRP121      1797 RESIDUE    4    A TRP
    122 LEU122      1821 RESIDUE    4    A LEU
    123 ASP123      1840 RESIDUE    4    A ASP
    124 GLY124      1852 RESIDUE    4    A GLY
    125 LYS125      1859 RESIDUE    4    A LYS
    126 HIE126      1881 RESIDUE    4    A HIE
    127 VAL127      1898 RESIDUE    4    A VAL
    128 VAL128      1914 RESIDUE    4    A VAL
    129 PHE129      1930 RESIDUE    4    A PHE
    130 GLY130      1950 RESIDUE    4    A GLY
    131 LYS131      1957 RESIDUE    4    A LYS
    132 VAL132      1979 RESIDUE    4    A VAL
    133 LYS133      1995 RESIDUE    4    A LYS
    134 GLU134      2017 RESIDUE    4    A GLU
    135 GLY135      2032 RESIDUE    4    A GLY
    136 MET136      2039 RESIDUE    4    A MET
    137 ASN137      2056 RESIDUE    4    A ASN
    138 ILE138      2070 RESIDUE    4    A ILE
    139 VAL139      2089 RESIDUE    4    A VAL
    140 GLU140      2105 RESIDUE    4    A GLU
    141 ALA141      2120 RESIDUE    4    A ALA
    142 MET142      2130 RESIDUE    4    A MET
    143 GLU143      2147 RESIDUE    4    A GLU
    144 ARG144      2162 RESIDUE    4    A ARG
    145 PHE145      2186 RESIDUE    4    A PHE
    146 GLY146      2206 RESIDUE    4    A GLY
    147 SER147      2213 RESIDUE    4    A SER
    148 ARG148      2224 RESIDUE    4    A ARG
    149 ASN149      2248 RESIDUE    4    A ASN
    150 GLY150      2262 RESIDUE    4    A GLY
    151 LYS151      2269 RESIDUE    4    A LYS
    152 THR152      2291 RESIDUE    4    A THR
    153 SER153      2305 RESIDUE    4    A SER
    154 LYS154      2316 RESIDUE    4    A LYS
    155 LYS155      2338 RESIDUE    4    A LYS
    156 ILE156      2360 RESIDUE    4    A ILE
    157 THR157      2379 RESIDUE    4    A THR
    158 ILE158      2393 RESIDUE    4    A ILE
    159 ALA159      2412 RESIDUE    4    A ALA
    160 ASP160      2422 RESIDUE    4    A ASP
    161 CYS161      2434 RESIDUE    4    A CYS
    162 GLY162      2445 RESIDUE    4    A GLY
    163 GLN163      2452 RESIDUE    4    A GLN
    164 LEU164      2469 RESIDUE    4    A LEU
    165 GLU165      2488 RESIDUE    4    A GLU
