# Supplementary material for: Improved Structure-Based Histidine pKa Prediction for pH-Responsive Protein Design
Source: J Chem Inf Model. 2025 Jan 18;65(3):1560–9. doi: 10.1021/acs.jcim.4c01957 (PMC11815838; doi:10.1021/acs.jcim.4c01957)
Supplement: Supplementary file 3 — ci4c01957_si_003.zip [file ci4c01957_si_003.zip › structures/prep_mol2/1ANS_0001_prep.mol2]

@<TRIPOS>MOLECULE
Cpptraj generated mol2 file.
  374   386    27     0     0
SMALL
USER_CHARGES


@<TRIPOS>ATOM
      1 N            -9.3543       7.1176       4.7211 N.am      1 ARG1       0.1305
      2 H1           -9.3007       6.1579       5.0452 H         1 ARG1       0.2083
      3 H2          -10.2372       7.2017       4.2321 H         1 ARG1       0.2083
      4 H3           -9.3481       7.7537       5.5058 H         1 ARG1       0.2083
      5 CA           -8.2280       7.3774       3.7865 C.3       1 ARG1      -0.0223
      6 HA           -8.3836       8.3406       3.3003 H         1 ARG1       0.1242
      7 CB           -6.8640       7.4056       4.5129 C.3       1 ARG1       0.0118
      8 HB2          -6.0677       7.3954       3.7665 H         1 ARG1       0.0226
      9 HB3          -6.7917       8.3406       5.0710 H         1 ARG1       0.0226
     10 CG           -6.6585       6.2358       5.4975 C.3       1 ARG1       0.0236
     11 HG2          -7.4138       6.2463       6.2836 H         1 ARG1       0.0309
     12 HG3          -6.7347       5.2957       4.9473 H         1 ARG1       0.0309
     13 CD           -5.2777       6.3008       6.1527 C.3       1 ARG1       0.0935
     14 HD2          -4.5387       6.5352       5.3839 H         1 ARG1       0.0527
     15 HD3          -5.2554       7.1048       6.8904 H         1 ARG1       0.0527
     16 NE           -4.8889       5.0116       6.7506 N.pl3     1 ARG1      -0.5650
     17 HE           -4.5186       4.3147       6.1182 H         1 ARG1       0.3592
     18 CZ           -4.6948       4.7695       8.0337 C.cat     1 ARG1       0.8281
     19 NH1          -5.2014       5.5242       8.9700 N.pl3     1 ARG1      -0.8693
     20 HH11         -5.7737       6.3084       8.7342 H         1 ARG1       0.4494
     21 HH12         -5.0271       5.3095       9.9381 H         1 ARG1       0.4494
     22 NH2          -3.9610       3.7634       8.4089 N.pl3     1 ARG1      -0.8693
     23 HH21         -3.5303       3.1533       7.7315 H         1 ARG1       0.4494
     24 HH22         -3.7908       3.5821       9.3835 H         1 ARG1       0.4494
     25 C            -8.2836       6.3116       2.7053 C.2       1 ARG1       0.7214
     26 O            -8.6295       5.1990       3.0723 O.2       1 ARG1      -0.6013
     27 N            -8.0193       6.6639       1.4390 N.am      2 SER2      -0.4157
     28 H            -7.7848       7.6176       1.2249 H         2 SER2       0.2719
     29 CA           -7.9698       5.7037       0.3164 C.3       2 SER2      -0.0249
     30 HA           -8.8946       5.1272       0.2878 H         2 SER2       0.0843
     31 CB           -7.8543       6.4907      -0.9990 C.3       2 SER2       0.2117
     32 HB2          -8.6532       7.2328      -1.0457 H         2 SER2       0.0352
     33 HB3          -6.8962       7.0127      -1.0223 H         2 SER2       0.0352
     34 OG           -7.9485       5.6646      -2.1358 O.3       2 SER2      -0.6546
     35 HG           -8.8580       5.6285      -2.4726 H         2 SER2       0.4275
     36 C            -6.8166       4.7194       0.5469 C.2       2 SER2       0.5973
     37 O            -6.5388       4.4317       1.7014 O.2       2 SER2      -0.5679
     38 N            -6.0675       4.2978      -0.4734 N.am      3 CYX3      -0.4157
     39 H            -6.3254       4.5905      -1.4090 H         3 CYX3       0.2719
     40 CA           -4.8890       3.4544      -0.2650 C.3       3 CYX3       0.0429
     41 HA           -4.5088       3.1011      -1.2238 H         3 CYX3       0.0766
     42 CB           -3.8218       4.3271       0.3800 C.3       3 CYX3      -0.0790
     43 HB2          -4.2355       4.8206       1.2555 H         3 CYX3       0.0910
     44 HB3          -3.0357       3.7087       0.7708 H         3 CYX3       0.0910
     45 SG           -3.1498       5.5882      -0.7118 S.3       3 CYX3      -0.1081
     46 C            -5.2257       2.2285       0.5944 C.2       3 CYX3       0.5973
     47 O            -5.1349       2.2529       1.8237 O.2       3 CYX3      -0.5679
     48 N            -5.6597       1.1655      -0.0668 N.am      4 CYX4      -0.4157
     49 H            -5.5609       1.1010      -1.0712 H         4 CYX4       0.2719
     50 CA           -6.0431      -0.0535       0.6138 C.3       4 CYX4       0.0429
     51 HA           -6.9100       0.1400       1.2462 H         4 CYX4       0.0766
     52 CB           -6.4178      -1.0474      -0.4605 C.3       4 CYX4      -0.0790
     53 HB2          -5.5822      -1.2085      -1.1378 H         4 CYX4       0.0910
     54 HB3          -6.6576      -1.9806       0.0052 H         4 CYX4       0.0910
     55 SG           -7.8653      -0.5983      -1.3746 S.3       4 CYX4      -0.1081
     56 C            -4.9001      -0.5936       1.4797 C.2       4 CYX4       0.5973
     57 O            -3.7601      -0.1529       1.3306 O.2       4 CYX4      -0.5679
     58 N            -5.1718      -1.5299       2.3984 N.am      5 PRO5      -0.2548
     59 CD           -6.4500      -2.1874       2.6585 C.3       5 PRO5       0.0192
     60 HD2          -6.9558      -2.5604       1.7761 H         5 PRO5       0.0391
     61 HD3          -7.1025      -1.5005       3.1979 H         5 PRO5       0.0391
     62 CG           -6.1133      -3.3796       3.5430 C.3       5 PRO5       0.0189
     63 HG2          -5.8650      -4.2401       2.9256 H         5 PRO5       0.0213
     64 HG3          -6.9234      -3.6176       4.2326 H         5 PRO5       0.0213
     65 CB           -4.8520      -2.9195       4.2730 C.3       5 PRO5      -0.0070
     66 HB2          -4.2306      -3.7430       4.6072 H         5 PRO5       0.0253
     67 HB3          -5.1352      -2.2971       5.1231 H         5 PRO5       0.0253
     68 CA           -4.1147      -2.0650       3.2488 C.3       5 PRO5      -0.0266
     69 HA           -3.5936      -1.2526       3.7575 H         5 PRO5       0.0641
     70 C            -3.0870      -2.8595       2.4299 C.2       5 PRO5       0.5896
     71 O            -3.3415      -3.2008       1.2850 O.2       5 PRO5      -0.5748
     72 N            -1.9424      -3.2143       3.0107 N.am      6 CYX6      -0.4157
     73 H            -1.7450      -2.9012       3.9475 H         6 CYX6       0.2719
     74 CA           -0.8850      -3.9179       2.2749 C.3       6 CYX6       0.0429
     75 HA           -0.5981      -3.3015       1.4472 H         6 CYX6       0.0766
     76 CB            0.3159      -4.1702       3.1737 C.3       6 CYX6      -0.0790
     77 HB2           0.9483      -4.9266       2.7042 H         6 CYX6       0.0910
     78 HB3           0.9160      -3.2743       3.2244 H         6 CYX6       0.0910
     79 SG           -0.1535      -4.7311       4.8337 S.3       6 CYX6      -0.1081
     80 C            -1.3001      -5.2146       1.6073 C.2       6 CYX6       0.5973
     81 O            -1.3591      -5.2936       0.3837 O.2       6 CYX6      -0.5679
     82 N            -1.6251      -6.2303       2.4065 N.am      7 TYR7      -0.4157
     83 H            -1.5614      -6.0948       3.4054 H         7 TYR7       0.2719
     84 CA           -2.0997      -7.5253       1.9098 C.3       7 TYR7      -0.0014
     85 HA           -1.2717      -8.0691       1.4516 H         7 TYR7       0.0876
     86 CB           -2.6752      -8.3592       3.0652 C.3       7 TYR7      -0.0152
     87 HB2          -3.5414      -8.9310       2.7271 H         7 TYR7       0.0295
     88 HB3          -1.9181      -9.0884       3.3562 H         7 TYR7       0.0295
     89 CG           -3.0551      -7.5521       4.2911 C.ar      7 TYR7      -0.0011
     90 CD1          -4.2698      -6.8402       4.3433 C.ar      7 TYR7      -0.1906
     91 HD1          -4.9754      -6.9101       3.5265 H         7 TYR7       0.1699
     92 CE1          -4.5799      -6.0719       5.4818 C.ar      7 TYR7      -0.2341
     93 HE1          -5.5264      -5.5579       5.5471 H         7 TYR7       0.1656
     94 CZ           -3.6539      -5.9752       6.5434 C.ar      7 TYR7       0.3226
     95 OH           -3.9369      -5.2197       7.6357 O.3       7 TYR7      -0.5579
     96 HH           -4.8794      -5.0868       7.7485 H         7 TYR7       0.3992
     97 CE2          -2.4360      -6.6791       6.4798 C.ar      7 TYR7      -0.2341
     98 HE2          -1.7402      -6.6103       7.3038 H         7 TYR7       0.1656
     99 CD2          -2.1404      -7.4704       5.3570 C.ar      7 TYR7      -0.1906
    100 HD2          -1.2041      -8.0120       5.3158 H         7 TYR7       0.1699
    101 C            -3.1734      -7.3570       0.8439 C.2       7 TYR7       0.5973
    102 O            -3.2307      -8.1398      -0.0980 O.2       7 TYR7      -0.5679
    103 N            -3.9981      -6.3177       0.9729 N.am      8 TRP8      -0.4157
    104 H            -3.8063      -5.6272       1.6836 H         8 TRP8       0.2719
    105 CA           -5.0042      -6.0255      -0.0157 C.3       8 TRP8      -0.0275
    106 HA           -4.8882      -6.7448      -0.8220 H         8 TRP8       0.1123
    107 CB           -6.3962      -6.2394       0.5676 C.3       8 TRP8      -0.0050
    108 HB2          -6.4266      -7.2002       1.0834 H         8 TRP8       0.0339
    109 HB3          -6.6251      -5.4546       1.2844 H         8 TRP8       0.0339
    110 CG           -7.4518      -6.2503      -0.4827 C.2       8 TRP8      -0.1415
    111 CD1          -7.2518      -6.4442      -1.8106 C.2       8 TRP8      -0.1638
    112 HD1          -6.3047      -6.6304      -2.2975 H         8 TRP8       0.2062
    113 NE1          -8.4507      -6.3945      -2.4743 N.pl3     8 TRP8      -0.3418
    114 HE1          -8.5413      -6.4463      -3.4836 H         8 TRP8       0.3412
    115 CE2          -9.4931      -6.2092      -1.6003 C.ar      8 TRP8       0.1380
    116 CZ2         -10.8703      -6.0802      -1.7967 C.ar      8 TRP8      -0.2601
    117 HZ2         -11.2878      -6.1766      -2.7885 H         8 TRP8       0.1572
    118 CH2         -11.6959      -5.8467      -0.6884 C.ar      8 TRP8      -0.1134
    119 HH2         -12.7685      -5.7822      -0.8137 H         8 TRP8       0.1417
    120 CZ3         -11.1314      -5.7629       0.5930 C.ar      8 TRP8      -0.1972
    121 HZ3         -11.7867      -5.6861       1.4450 H         8 TRP8       0.1447
    122 CE3          -9.7386      -5.8542       0.7811 C.ar      8 TRP8      -0.2387
    123 HE3          -9.3158      -5.7827       1.7709 H         8 TRP8       0.1700
    124 CD2          -8.8858      -6.0918      -0.3158 C.ar      8 TRP8       0.1243
    125 C            -4.8223      -4.6652      -0.6754 C.2       8 TRP8       0.5973
    126 O            -5.7344      -3.8561      -0.6670 O.2       8 TRP8      -0.5679
    127 N            -3.6843      -4.4121      -1.3158 N.am      9 GLY9      -0.4157
    128 H            -2.8889      -5.0171      -1.1451 H         9 GLY9       0.2719
    129 CA           -3.4654      -3.1576      -2.0445 C.3       9 GLY9      -0.0252
    130 HA2          -3.6660      -2.3184      -1.3789 H         9 GLY9       0.0698
    131 HA3          -2.4210      -3.1147      -2.3345 H         9 GLY9       0.0698
    132 C            -4.3338      -3.0034      -3.3067 C.2       9 GLY9       0.5973
    133 O            -4.1576      -2.0869      -4.0849 O.2       9 GLY9      -0.5679
    134 N            -5.2673      -3.9052      -3.5805 N.am     10 GLY10     -0.4157
    135 H            -5.4396      -4.6144      -2.8887 H        10 GLY10      0.2719
    136 CA           -6.1452      -3.8365      -4.7558 C.3      10 GLY10     -0.0252
    137 HA2          -5.9281      -2.9572      -5.3624 H        10 GLY10      0.0698
    138 HA3          -5.9892      -4.7207      -5.3730 H        10 GLY10      0.0698
    139 C            -7.6144      -3.7696      -4.3703 C.2      10 GLY10      0.5973
    140 O            -8.4564      -4.3049      -5.0837 O.2      10 GLY10     -0.5679
    141 N            -7.9107      -3.2603      -3.1797 N.am     11 CYX11     -0.4157
    142 H            -7.1759      -2.8256      -2.6417 H        11 CYX11      0.2719
    143 CA           -9.2631      -3.2318      -2.6405 C.3      11 CYX11      0.0429
    144 HA           -9.7462      -4.1547      -2.9294 H        11 CYX11      0.0766
    145 CB           -9.1592      -3.1654      -1.1094 C.3      11 CYX11     -0.0790
    146 HB2          -9.9371      -3.7690      -0.6679 H        11 CYX11      0.0910
    147 HB3          -8.2079      -3.5840      -0.7877 H        11 CYX11      0.0910
    148 SG           -9.3309      -1.5338      -0.3968 S.3      11 CYX11     -0.1081
    149 C           -10.1441      -2.1273      -3.2439 C.2      11 CYX11      0.5973
    150 O            -9.6630      -1.3241      -4.0353 O.2      11 CYX11     -0.5679
    151 N           -11.4388      -2.0752      -2.8787 N.am     12 PRO12     -0.2548
    152 CD          -12.1367      -3.0503      -2.0571 C.3      12 PRO12      0.0192
    153 HD2         -11.7453      -3.1057      -1.0470 H        12 PRO12      0.0391
    154 HD3         -12.1036      -4.0106      -2.5643 H        12 PRO12      0.0391
    155 CG          -13.5841      -2.6044      -1.9643 C.3      12 PRO12      0.0189
    156 HG2         -13.7483      -2.0319      -1.0586 H        12 PRO12      0.0213
    157 HG3         -14.2696      -3.4513      -2.0064 H        12 PRO12      0.0213
    158 CB          -13.7525      -1.6823      -3.1657 C.3      12 PRO12     -0.0070
    159 HB2         -14.5110      -0.9184      -2.9877 H        12 PRO12      0.0253
    160 HB3         -14.0257      -2.2793      -4.0371 H        12 PRO12      0.0253
    161 CA          -12.3648      -1.0784      -3.3945 C.3      12 PRO12     -0.0266
    162 HA          -12.2075      -0.9435      -4.4661 H        12 PRO12      0.0641
    163 C           -12.2143       0.2922      -2.7232 C.2      12 PRO12      0.5896
    164 O           -12.1684       1.3063      -3.4082 O.2      12 PRO12     -0.5748
    165 N           -12.1299       0.3717      -1.3893 N.am     13 TRP13     -0.4157
    166 H           -12.0794      -0.4789      -0.8497 H        13 TRP13      0.2719
    167 CA          -12.0272       1.6636      -0.6802 C.3      13 TRP13     -0.0275
    168 HA          -12.6846       2.3749      -1.1816 H        13 TRP13      0.1123
    169 CB          -12.5042       1.5325       0.7679 C.3      13 TRP13     -0.0050
    170 HB2         -12.6027       2.5281       1.2026 H        13 TRP13      0.0339
    171 HB3         -13.4924       1.0712       0.7802 H        13 TRP13      0.0339
    172 CG          -11.5741       0.7283       1.6150 C.2      13 TRP13     -0.1415
    173 CD1         -10.4933       1.1913       2.2847 C.2      13 TRP13     -0.1638
    174 HD1         -10.1878       2.2293       2.3265 H        13 TRP13      0.2062
    175 NE1          -9.8126       0.1394       2.8550 N.pl3    13 TRP13     -0.3418
    176 HE1          -8.9670       0.2514       3.3900 H        13 TRP13      0.3412
    177 CE2         -10.4499      -1.0555       2.6148 C.ar     13 TRP13      0.1380
    178 CZ2         -10.1928      -2.3725       3.0052 C.ar     13 TRP13     -0.2601
    179 HZ2          -9.3433      -2.6094       3.6246 H        13 TRP13      0.1572
    180 CH2         -11.0944      -3.3742       2.6209 C.ar     13 TRP13     -0.1134
    181 HH2         -10.9379      -4.3836       2.9696 H        13 TRP13      0.1417
    182 CZ3         -12.2226      -3.0569       1.8394 C.ar     13 TRP13     -0.1972
    183 HZ3         -12.9405      -3.8214       1.5811 H        13 TRP13      0.1447
    184 CE3         -12.4644      -1.7322       1.4500 C.ar     13 TRP13     -0.2387
    185 HE3         -13.3713      -1.4758       0.9301 H        13 TRP13      0.1700
    186 CD2         -11.5828      -0.7048       1.8250 C.ar     13 TRP13      0.1243
    187 C           -10.6137       2.2724      -0.7339 C.2      13 TRP13      0.5973
    188 O           -10.2190       3.0635       0.1265 O.2      13 TRP13     -0.5679
    189 N            -9.8142       1.9255      -1.7294 N.am     14 GLY14     -0.4157
    190 H           -10.1703       1.3581      -2.4933 H        14 GLY14      0.2719
    191 CA           -8.4663       2.4298      -1.8464 C.3      14 GLY14     -0.0252
    192 HA2          -8.5335       3.4952      -1.9469 H        14 GLY14      0.0698
    193 HA3          -7.9081       2.1874      -0.9455 H        14 GLY14      0.0698
    194 C            -7.7510       1.8875      -3.0697 C.2      14 GLY14      0.5973
    195 O            -8.3491       1.2703      -3.9336 O.2      14 GLY14     -0.5679
    196 N            -6.4411       2.0944      -3.1114 N.am     15 GLN15     -0.4157
    197 H            -6.0095       2.5723      -2.3455 H        15 GLN15      0.2719
    198 CA           -5.6034       1.6992      -4.2445 C.3      15 GLN15     -0.0031
    199 HA           -6.1863       1.1255      -4.9689 H        15 GLN15      0.0850
    200 CB           -5.0758       2.9713      -4.9334 C.3      15 GLN15     -0.0036
    201 HB2          -4.2600       3.3816      -4.3353 H        15 GLN15      0.0171
    202 HB3          -4.6744       2.7055      -5.9121 H        15 GLN15      0.0171
    203 CG           -6.1109       4.0899      -5.1161 C.3      15 GLN15     -0.0645
    204 HG2          -6.4442       4.4653      -4.1492 H        15 GLN15      0.0352
    205 HG3          -5.6244       4.9198      -5.6279 H        15 GLN15      0.0352
    206 CD           -7.3221       3.6726      -5.9438 C.2      15 GLN15      0.6951
    207 OE1          -8.4161       3.5299      -5.4455 O.2      15 GLN15     -0.6086
    208 NE2          -7.1919       3.5245      -7.2419 N.am     15 GLN15     -0.9407
    209 HE21         -8.0334       3.2463      -7.7221 H        15 GLN15      0.4251
    210 HE22         -6.3115       3.6487      -7.6990 H        15 GLN15      0.4251
    211 C            -4.4549       0.8096      -3.7655 C.2      15 GLN15      0.5973
    212 O            -4.4890       0.3025      -2.6455 O.2      15 GLN15     -0.5679
    213 N            -3.3824       0.7210      -4.5511 N.am     16 ASN16     -0.4157
    214 H            -3.4145       1.1365      -5.4665 H        16 ASN16      0.2719
    215 CA           -2.1929      -0.0483      -4.2103 C.3      16 ASN16      0.0143
    216 HA           -2.4583      -0.7560      -3.4294 H        16 ASN16      0.1048
    217 CB           -1.7237      -0.8310      -5.4467 C.3      16 ASN16     -0.2041
    218 HB2          -2.5787      -1.0395      -6.0899 H        16 ASN16      0.0797
    219 HB3          -0.9952      -0.2628      -6.0244 H        16 ASN16      0.0797
    220 CG           -1.1337      -2.1816      -5.0875 C.2      16 ASN16      0.7130
    221 OD1          -1.1654      -3.1034      -5.8772 O.2      16 ASN16     -0.5931
    222 ND2          -0.6157      -2.3863      -3.8982 N.am     16 ASN16     -0.9191
    223 HD21         -0.2089      -3.2960      -3.7692 H        16 ASN16      0.4196
    224 HD22         -0.3099      -1.6015      -3.3569 H        16 ASN16      0.4196
    225 C            -1.1168       0.8018      -3.5736 C.2      16 ASN16      0.5973
    226 O            -0.0027       0.8831      -4.0636 O.2      16 ASN16     -0.5679
    227 N            -1.4568       1.4412      -2.4694 N.am     17 CYX17     -0.4157
    228 H            -2.3857       1.3154      -2.0975 H        17 CYX17      0.2719
    229 CA           -0.4761       2.2336      -1.7517 C.3      17 CYX17      0.0429
    230 HA            0.2019       2.6994      -2.4622 H        17 CYX17      0.0766
    231 CB           -1.2338       3.3054      -1.0192 C.3      17 CYX17     -0.0790
    232 HB2          -1.9643       2.7669      -0.4341 H        17 CYX17      0.0910
    233 HB3          -0.5676       3.8330      -0.3803 H        17 CYX17      0.0910
    234 SG           -1.9972       4.5766      -2.0335 S.3      17 CYX17     -0.1081
    235 C             0.3762       1.3884      -0.8005 C.2      17 CYX17      0.5973
    236 O             1.3478       1.8457      -0.2605 O.2      17 CYX17     -0.5679
    237 N             0.0613       0.1215      -0.5893 N.am     18 TYR18     -0.4157
    238 H            -0.7672      -0.2697      -0.9977 H        18 TYR18      0.2719
    239 CA            0.8669      -0.6987       0.3109 C.3      18 TYR18     -0.0014
    240 HA            1.7788      -0.1840       0.6216 H        18 TYR18      0.0876
    241 CB            0.0469      -0.9000       1.5776 C.3      18 TYR18     -0.0152
    242 HB2          -0.9225      -1.3067       1.2991 H        18 TYR18      0.0295
    243 HB3           0.5894      -1.5833       2.2121 H        18 TYR18      0.0295
    244 CG           -0.2146       0.3490       2.3839 C.ar     18 TYR18     -0.0011
    245 CD1          -1.1797       1.2772       1.9601 C.ar     18 TYR18     -0.1906
    246 HD1          -1.7503       1.0880       1.0693 H        18 TYR18      0.1699
    247 CE1          -1.4064       2.4437       2.7066 C.ar     18 TYR18     -0.2341
    248 HE1          -2.1455       3.1566       2.4218 H        18 TYR18      0.1656
    249 CZ           -0.6327       2.7078       3.8461 C.ar     18 TYR18      0.3226
    250 OH           -0.7847       3.8748       4.5238 O.3      18 TYR18     -0.5579
    251 HH            0.0975       4.0903       4.8503 H        18 TYR18      0.3992
    252 CE2           0.3010       1.7633       4.3022 C.ar     18 TYR18     -0.2341
    253 HE2           0.8984       1.9580       5.1798 H        18 TYR18      0.1656
    254 CD2           0.4782       0.5740       3.5853 C.ar     18 TYR18     -0.1906
    255 HD2           1.1643      -0.1515       3.9625 H        18 TYR18      0.1699
    256 C             1.3568      -1.9613      -0.4049 C.2      18 TYR18      0.5973
    257 O             1.1150      -3.0723       0.0579 O.2      18 TYR18     -0.5679
    258 N             2.0026      -1.8268      -1.5790 N.am     19 PRO19     -0.2548
    259 CD            2.4609      -0.5793      -2.1885 C.3      19 PRO19      0.0192
    260 HD2           3.0656       0.0143      -1.4985 H        19 PRO19      0.0391
    261 HD3           1.6174      -0.0001      -2.5392 H        19 PRO19      0.0391
    262 CG            3.2783      -0.9616      -3.4134 C.3      19 PRO19      0.0189
    263 HG2           4.3397      -0.9411      -3.1619 H        19 PRO19      0.0213
    264 HG3           3.0789      -0.2950      -4.2534 H        19 PRO19      0.0213
    265 CB            2.8461      -2.3979      -3.7149 C.3      19 PRO19     -0.0070
    266 HB2           3.6412      -2.9671      -4.1973 H        19 PRO19      0.0253
    267 HB3           1.9749      -2.3773      -4.3667 H        19 PRO19      0.0253
    268 CA            2.4636      -2.9778      -2.3492 C.3      19 PRO19     -0.0266
    269 HA            1.6634      -3.7076      -2.4695 H        19 PRO19      0.0641
    270 C             3.6496      -3.6739      -1.6686 C.2      19 PRO19      0.5896
    271 O             3.7541      -4.8959      -1.6989 O.2      19 PRO19     -0.5748
    272 N             4.5192      -2.9063      -1.0108 N.am     20 GLU20     -0.5163
    273 H             4.4022      -1.9043      -1.0699 H        20 GLU20      0.2936
    274 CA            5.7925      -3.3968      -0.4689 C.3      20 GLU20      0.0397
    275 HA            5.7450      -4.4797      -0.3587 H        20 GLU20      0.1105
    276 CB            6.9409      -3.0794      -1.4237 C.3      20 GLU20      0.0560
    277 HB2           7.0974      -1.9996      -1.3911 H        20 GLU20     -0.0173
    278 HB3           7.8450      -3.5809      -1.0742 H        20 GLU20     -0.0173
    279 CG            6.6708      -3.4901      -2.8754 C.3      20 GLU20      0.0136
    280 HG2           6.6030      -4.5795      -2.9305 H        20 GLU20     -0.0425
    281 HG3           5.7327      -3.0634      -3.2249 H        20 GLU20     -0.0425
    282 CD            7.7590      -2.9807      -3.8151 C.2      20 GLU20      0.8054
    283 OE1           8.6553      -2.2417      -3.3500 O.co2    20 GLU20     -0.8188
    284 OE2           7.6847      -3.3442      -5.0086 O.co2    20 GLU20     -0.8188
    285 C             6.0706      -2.8166       0.9191 C.2      20 GLU20      0.5366
    286 O             7.1933      -2.4720       1.2798 O.2      20 GLU20     -0.5819
    287 N             5.0313      -2.6866       1.7337 N.am     21 GLY21     -0.4157
    288 H             4.1103      -2.8869       1.3713 H        21 GLY21      0.2719
    289 CA            5.1904      -2.1557       3.0765 C.3      21 GLY21     -0.0252
    290 HA2           5.8726      -2.7897       3.6430 H        21 GLY21      0.0698
    291 HA3           5.6158      -1.1526       3.0156 H        21 GLY21      0.0698
    292 C             3.8563      -2.0672       3.7710 C.2      21 GLY21      0.5973
    293 O             3.0410      -1.2386       3.4165 O.2      21 GLY21     -0.5679
    294 N             3.6296      -2.8907       4.7926 N.am     22 CYX22     -0.4157
    295 H             4.3084      -3.6064       4.9982 H        22 CYX22      0.2719
    296 CA            2.4001      -2.8255       5.5912 C.3      22 CYX22      0.0429
    297 HA            1.5505      -2.7289       4.9371 H        22 CYX22      0.0766
    298 CB            2.2584      -4.0864       6.4444 C.3      22 CYX22     -0.0790
    299 HB2           3.2200      -4.3558       6.8805 H        22 CYX22      0.0910
    300 HB3           1.5703      -3.8724       7.2649 H        22 CYX22      0.0910
    301 SG            1.5759      -5.4947       5.5536 S.3      22 CYX22     -0.1081
    302 C             2.2723      -1.5935       6.4701 C.2      22 CYX22      0.5973
    303 O             1.1969      -1.3212       6.9930 O.2      22 CYX22     -0.5679
    304 N             3.3619      -0.8647       6.6473 N.am     23 SER23     -0.4157
    305 H             4.2090      -1.1374       6.1777 H        23 SER23      0.2719
    306 CA            3.3928       0.2746       7.5514 C.3      23 SER23     -0.0249
    307 HA            2.4034       0.7337       7.5810 H        23 SER23      0.0843
    308 CB            3.7513      -0.2222       8.9567 C.3      23 SER23      0.2117
    309 HB2           3.5907      -1.2990       9.0224 H        23 SER23      0.0352
    310 HB3           4.7997      -0.0221       9.1835 H        23 SER23      0.0352
    311 OG            2.9162       0.3929       9.9085 O.3      23 SER23     -0.6546
    312 HG            3.1560       1.3267       9.9329 H        23 SER23      0.4275
    313 C             4.3612       1.3474       7.0820 C.2      23 SER23      0.5973
    314 O             4.7237       2.2080       7.8767 O.2      23 SER23     -0.5679
    315 N             4.8257       1.2612       5.8327 N.am     24 GLY24     -0.4157
    316 H             4.3693       0.6325       5.1897 H        24 GLY24      0.2719
    317 CA            5.7208       2.2571       5.2703 C.3      24 GLY24     -0.0252
    318 HA2           6.5837       2.4002       5.9209 H        24 GLY24      0.0698
    319 HA3           6.0673       1.8852       4.3078 H        24 GLY24      0.0698
    320 C             5.0053       3.6059       5.1066 C.2      24 GLY24      0.5973
    321 O             4.1541       3.9842       5.9171 O.2      24 GLY24     -0.5679
    322 N             5.3414       4.3667       4.0617 N.am     25 PRO25     -0.2548
    323 CD            6.2992       4.0256       3.0210 C.3      25 PRO25      0.0192
    324 HD2           6.0238       3.0927       2.5249 H        25 PRO25      0.0391
    325 HD3           7.3014       3.9533       3.4447 H        25 PRO25      0.0391
    326 CG            6.2452       5.1610       2.0047 C.3      25 PRO25      0.0189
    327 HG2           5.6608       4.8531       1.1397 H        25 PRO25      0.0213
    328 HG3           7.2452       5.4589       1.6883 H        25 PRO25      0.0213
    329 CB            5.5270       6.2981       2.7284 C.3      25 PRO25     -0.0070
    330 HB2           4.9780       6.9294       2.0302 H        25 PRO25      0.0253
    331 HB3           6.2690       6.8990       3.2560 H        25 PRO25      0.0253
    332 CA            4.6379       5.6010       3.7618 C.3      25 PRO25     -0.0266
    333 HA            4.5726       6.2244       4.6534 H        25 PRO25      0.0641
    334 C             3.2129       5.3012       3.2840 C.2      25 PRO25      0.5896
    335 O             2.6663       4.2208       3.4912 O.2      25 PRO25     -0.5748
    336 N             2.5517       6.3085       2.7038 N.am     26 LYS26     -0.3479
    337 H             3.0437       7.1729       2.5478 H        26 LYS26      0.2747
    338 CA            1.2577       6.0618       2.0791 C.3      26 LYS26     -0.2400
    339 HA            0.5897       5.6416       2.8320 H        26 LYS26      0.1426
    340 CB            0.6426       7.3374       1.5042 C.3      26 LYS26     -0.0094
    341 HB2           0.3461       7.9778       2.3326 H        26 LYS26      0.0362
    342 HB3           1.3787       7.8680       0.8961 H        26 LYS26      0.0362
    343 CG           -0.5637       6.9768       0.6275 C.3      26 LYS26      0.0187
    344 HG2          -0.2069       6.5662      -0.3153 H        26 LYS26      0.0103
    345 HG3          -1.1543       6.2110       1.1329 H        26 LYS26      0.0103
    346 CD           -1.4493       8.1770       0.2920 C.3      26 LYS26     -0.0479
    347 HD2          -0.8603       9.0955       0.2457 H        26 LYS26      0.0621
    348 HD3          -1.8704       8.0260      -0.7027 H        26 LYS26      0.0621
    349 CE           -2.6010       8.2894       1.2955 C.3      26 LYS26     -0.0143
    350 HE2          -3.4177       8.8309       0.8085 H        26 LYS26      0.1135
    351 HE3          -2.9548       7.2826       1.5397 H        26 LYS26      0.1135
    352 NZ           -2.1715       9.0192       2.5116 N.4      26 LYS26     -0.3854
    353 HZ1          -1.8658       9.9531       2.2632 H        26 LYS26      0.3400
    354 HZ2          -2.9147       9.0867       3.1892 H        26 LYS26      0.3400
    355 HZ3          -1.3799       8.5508       2.9397 H        26 LYS26      0.3400
    356 C             1.4077       4.9659       1.0366 C.2      26 LYS26      0.7341
    357 O             0.7806       3.9483       1.2539 O.2      26 LYS26     -0.5894
    358 N             2.1094       5.2831      -0.0596 N.am     27 VAL27     -0.3821
    359 H             2.6873       6.0992      -0.0043 H        27 VAL27      0.2681
    360 CA            2.3778       4.3819      -1.1903 C.3      27 VAL27     -0.3438
    361 HA            1.5046       3.7876      -1.3363 H        27 VAL27      0.1438
    362 CB            2.6048       5.1156      -2.5211 C.3      27 VAL27      0.1940
    363 HB            3.6642       5.3639      -2.6154 H        27 VAL27      0.0308
    364 CG1           2.1774       4.2491      -3.7196 C.3      27 VAL27     -0.3064
    365 HG11          1.0949       4.1614      -3.7700 H        27 VAL27      0.0836
    366 HG12          2.5389       4.7000      -4.6422 H        27 VAL27      0.0836
    367 HG13          2.6095       3.2510      -3.6467 H        27 VAL27      0.0836
    368 CG2           1.7902       6.4160      -2.6177 C.3      27 VAL27     -0.3064
    369 HG21          2.1438       7.1382      -1.8844 H        27 VAL27      0.0836
    370 HG22          1.9257       6.8525      -3.6072 H        27 VAL27      0.0836
    371 HG23          0.7333       6.2043      -2.4642 H        27 VAL27      0.0836
    372 C             3.5219       3.4103      -0.8371 C.2      27 VAL27      0.8350
    373 O             3.8411       3.3132       0.3672 O.2      27 VAL27     -0.8173
    374 OXT           4.1183       2.8590      -1.7803 O.3      27 VAL27     -0.8173
@<TRIPOS>BOND
      1      25      26 2
      2      25      27 am
      3      18      19 ar
      4      18      22 ar
      5      16      18 ar
      6      13      16 1
      7      10      13 1
      8       7      10 1
      9       5       7 1
     10       5      25 1
     11       1       5 1
     12      36      37 2
     13      36      38 am
     14      31      34 1
     15      29      31 1
     16      29      36 1
     17      27      29 1
     18      46      47 2
     19      46      48 am
     20      45     234 1
     21      42      45 1
     22      40      42 1
     23      40      46 1
     24      38      40 1
     25      56      57 2
     26      56      58 am
     27      55     148 1
     28      52      55 1
     29      50      52 1
     30      50      56 1
     31      48      50 1
     32      70      71 2
     33      70      72 am
     34      68      70 1
     35      65      68 1
     36      62      65 1
     37      59      62 1
     38      58      59 1
     39      58      68 1
     40      80      81 2
     41      80      82 am
     42      79     301 1
     43      76      79 1
     44      74      76 1
     45      74      80 1
     46      72      74 1
     47     101     102 2
     48     101     103 am
     49      97      99 ar
     50      94      95 1
     51      94      97 ar
     52      92      94 ar
     53      90      92 ar
     54      89      90 ar
     55      89      99 ar
     56      86      89 1
     57      84      86 1
     58      84     101 1
     59      82      84 1
     60     125     126 2
     61     125     127 am
     62     122     124 ar
     63     120     122 ar
     64     118     120 ar
     65     116     118 ar
     66     115     116 ar
     67     115     124 ar
     68     113     115 1
     69     111     113 1
     70     110     111 2
     71     110     124 1
     72     107     110 1
     73     105     107 1
     74     105     125 1
     75     103     105 1
     76     132     133 2
     77     132     134 am
     78     129     132 1
     79     127     129 1
     80     139     140 2
     81     139     141 am
     82     136     139 1
     83     134     136 1
     84     149     150 2
     85     149     151 am
     86     145     148 1
     87     143     145 1
     88     143     149 1
     89     141     143 1
     90     163     164 2
     91     163     165 am
     92     161     163 1
     93     158     161 1
     94     155     158 1
     95     152     155 1
     96     151     152 1
     97     151     161 1
     98     187     188 2
     99     187     189 am
    100     184     186 ar
    101     182     184 ar
    102     180     182 ar
    103     178     180 ar
    104     177     178 ar
    105     177     186 ar
    106     175     177 1
    107     173     175 1
    108     172     173 2
    109     172     186 1
    110     169     172 1
    111     167     169 1
    112     167     187 1
    113     165     167 1
    114     194     195 2
    115     194     196 am
    116     191     194 1
    117     189     191 1
    118     211     212 2
    119     211     213 am
    120     206     207 2
    121     206     208 am
    122     203     206 1
    123     200     203 1
    124     198     200 1
    125     198     211 1
    126     196     198 1
    127     225     226 2
    128     225     227 am
    129     220     221 2
    130     220     222 am
    131     217     220 1
    132     215     217 1
    133     215     225 1
    134     213     215 1
    135     235     236 2
    136     235     237 am
    137     231     234 1
    138     229     231 1
    139     229     235 1
    140     227     229 1
    141     256     257 2
    142     256     258 am
    143     252     254 ar
    144     249     250 1
    145     249     252 ar
    146     247     249 ar
    147     245     247 ar
    148     244     245 ar
    149     244     254 ar
    150     241     244 1
    151     239     241 1
    152     239     256 1
    153     237     239 1
    154     270     271 2
    155     270     272 am
    156     268     270 1
    157     265     268 1
    158     262     265 1
    159     259     262 1
    160     258     259 1
    161     258     268 1
    162     285     286 2
    163     285     287 am
    164     282     283 ar
    165     282     284 ar
    166     279     282 1
    167     276     279 1
    168     274     276 1
    169     274     285 1
    170     272     274 1
    171     292     293 2
    172     292     294 am
    173     289     292 1
    174     287     289 1
    175     302     303 2
    176     302     304 am
    177     298     301 1
    178     296     298 1
    179     296     302 1
    180     294     296 1
    181     313     314 2
    182     313     315 am
    183     308     311 1
    184     306     308 1
    185     306     313 1
    186     304     306 1
    187     320     321 2
    188     320     322 am
    189     317     320 1
    190     315     317 1
    191     334     335 2
    192     334     336 am
    193     332     334 1
    194     329     332 1
    195     326     329 1
    196     323     326 1
    197     322     323 1
    198     322     332 1
    199     356     357 2
    200     356     358 am
    201     349     352 1
    202     346     349 1
    203     343     346 1
    204     340     343 1
    205     338     340 1
    206     338     356 1
    207     336     338 1
    208     372     373 2
    209     372     374 1
    210     362     364 1
    211     362     368 1
    212     360     362 1
    213     360     372 1
    214     358     360 1
    215      22      23 1
    216      22      24 1
    217      19      20 1
    218      19      21 1
    219      16      17 1
    220      13      14 1
    221      13      15 1
    222      10      11 1
    223      10      12 1
    224       7       8 1
    225       7       9 1
    226       5       6 1
    227       1       2 1
    228       1       3 1
    229       1       4 1
    230      34      35 1
    231      31      32 1
    232      31      33 1
    233      29      30 1
    234      27      28 1
    235      42      43 1
    236      42      44 1
    237      40      41 1
    238      38      39 1
    239      52      53 1
    240      52      54 1
    241      50      51 1
    242      48      49 1
    243      68      69 1
    244      65      66 1
    245      65      67 1
    246      62      63 1
    247      62      64 1
    248      59      60 1
    249      59      61 1
    250      76      77 1
    251      76      78 1
    252      74      75 1
    253      72      73 1
    254      99     100 1
    255      97      98 1
    256      95      96 1
    257      92      93 1
    258      90      91 1
    259      86      87 1
    260      86      88 1
    261      84      85 1
    262      82      83 1
    263     122     123 1
    264     120     121 1
    265     118     119 1
    266     116     117 1
    267     113     114 1
    268     111     112 1
    269     107     108 1
    270     107     109 1
    271     105     106 1
    272     103     104 1
    273     129     130 1
    274     129     131 1
    275     127     128 1
    276     136     137 1
    277     136     138 1
    278     134     135 1
    279     145     146 1
    280     145     147 1
    281     143     144 1
    282     141     142 1
    283     161     162 1
    284     158     159 1
    285     158     160 1
    286     155     156 1
    287     155     157 1
    288     152     153 1
    289     152     154 1
    290     184     185 1
    291     182     183 1
    292     180     181 1
    293     178     179 1
    294     175     176 1
    295     173     174 1
    296     169     170 1
    297     169     171 1
    298     167     168 1
    299     165     166 1
    300     191     192 1
    301     191     193 1
    302     189     190 1
    303     208     209 1
    304     208     210 1
    305     203     204 1
    306     203     205 1
    307     200     201 1
    308     200     202 1
    309     198     199 1
    310     196     197 1
    311     222     223 1
    312     222     224 1
    313     217     218 1
    314     217     219 1
    315     215     216 1
    316     213     214 1
    317     231     232 1
    318     231     233 1
    319     229     230 1
    320     227     228 1
    321     254     255 1
    322     252     253 1
    323     250     251 1
    324     247     248 1
    325     245     246 1
    326     241     242 1
    327     241     243 1
    328     239     240 1
    329     237     238 1
    330     268     269 1
    331     265     266 1
    332     265     267 1
    333     262     263 1
    334     262     264 1
    335     259     260 1
    336     259     261 1
    337     279     280 1
    338     279     281 1
    339     276     277 1
    340     276     278 1
    341     274     275 1
    342     272     273 1
    343     289     290 1
    344     289     291 1
    345     287     288 1
    346     298     299 1
    347     298     300 1
    348     296     297 1
    349     294     295 1
    350     311     312 1
    351     308     309 1
    352     308     310 1
    353     306     307 1
    354     304     305 1
    355     317     318 1
    356     317     319 1
    357     315     316 1
    358     332     333 1
    359     329     330 1
    360     329     331 1
    361     326     327 1
    362     326     328 1
    363     323     324 1
    364     323     325 1
    365     352     353 1
    366     352     354 1
    367     352     355 1
    368     349     350 1
    369     349     351 1
    370     346     347 1
    371     346     348 1
    372     343     344 1
    373     343     345 1
    374     340     341 1
    375     340     342 1
    376     338     339 1
    377     336     337 1
    378     368     369 1
    379     368     370 1
    380     368     371 1
    381     364     365 1
    382     364     366 1
    383     364     367 1
    384     362     363 1
    385     360     361 1
    386     358     359 1
@<TRIPOS>SUBSTRUCTURE
      1 ARG1           1 RESIDUE    4    A ARG
      2 SER2          27 RESIDUE    4    A SER
      3 CYX3          38 RESIDUE    4    A CYX
      4 CYX4          48 RESIDUE    4    A CYX
      5 PRO5          58 RESIDUE    4    A PRO
      6 CYX6          72 RESIDUE    4    A CYX
      7 TYR7          82 RESIDUE    4    A TYR
      8 TRP8         103 RESIDUE    4    A TRP
      9 GLY9         127 RESIDUE    4    A GLY
     10 GLY10        134 RESIDUE    4    A GLY
     11 CYX11        141 RESIDUE    4    A CYX
     12 PRO12        151 RESIDUE    4    A PRO
     13 TRP13        165 RESIDUE    4    A TRP
     14 GLY14        189 RESIDUE    4    A GLY
     15 GLN15        196 RESIDUE    4    A GLN
     16 ASN16        213 RESIDUE    4    A ASN
     17 CYX17        227 RESIDUE    4    A CYX
     18 TYR18        237 RESIDUE    4    A TYR
     19 PRO19        258 RESIDUE    4    A PRO
     20 GLU20        272 RESIDUE    4    A GLU
     21 GLY21        287 RESIDUE    4    A GLY
     22 CYX22        294 RESIDUE    4    A CYX
     23 SER23        304 RESIDUE    4    A SER
     24 GLY24        315 RESIDUE    4    A GLY
     25 PRO25        322 RESIDUE    4    A PRO
     26 LYS26        336 RESIDUE    4    A LYS
     27 VAL27        358 RESIDUE    4    A VAL
