# Supplementary material for: Improved Structure-Based Histidine pKa Prediction for pH-Responsive Protein Design
Source: J Chem Inf Model. 2025 Jan 18;65(3):1560–9. doi: 10.1021/acs.jcim.4c01957 (PMC11815838; doi:10.1021/acs.jcim.4c01957)
Supplement: Supplementary file 3 — ci4c01957_si_003.zip [file ci4c01957_si_003.zip › structures/prep_mol2/1ANS_0002_prep.mol2]

@<TRIPOS>MOLECULE
Cpptraj generated mol2 file.
  374   386    27     0     0
SMALL
USER_CHARGES


@<TRIPOS>ATOM
      1 N            -8.0513       8.1516       3.7784 N.am      1 ARG1       0.1305
      2 H1           -7.9370       7.2131       4.1468 H         1 ARG1       0.2083
      3 H2           -9.0268       8.2421       3.5199 H         1 ARG1       0.2083
      4 H3           -7.8410       8.8311       4.4951 H         1 ARG1       0.2083
      5 CA           -7.1872       8.3187       2.5759 C.3       1 ARG1      -0.0223
      6 HA           -7.4426       9.2553       2.0792 H         1 ARG1       0.1242
      7 CB           -5.6821       8.3146       2.9098 C.3       1 ARG1       0.0118
      8 HB2          -5.3576       7.3013       3.1570 H         1 ARG1       0.0226
      9 HB3          -5.1354       8.6435       2.0237 H         1 ARG1       0.0226
     10 CG           -5.3580       9.2340       4.0952 C.3       1 ARG1       0.0236
     11 HG2          -5.8803      10.1803       3.9420 H         1 ARG1       0.0309
     12 HG3          -5.7050       8.7991       5.0341 H         1 ARG1       0.0309
     13 CD           -3.8657       9.5576       4.1906 C.3       1 ARG1       0.0935
     14 HD2          -3.4099       9.5194       3.1995 H         1 ARG1       0.0527
     15 HD3          -3.7810      10.5840       4.5564 H         1 ARG1       0.0527
     16 NE           -3.1300       8.6825       5.1196 N.pl3     1 ARG1      -0.5650
     17 HE           -3.6132       7.9109       5.5528 H         1 ARG1       0.3592
     18 CZ           -1.9220       8.9592       5.5732 C.cat     1 ARG1       0.8281
     19 NH1          -1.1717       9.8608       5.0032 N.pl3     1 ARG1      -0.8693
     20 HH11         -1.5540      10.4262       4.2708 H         1 ARG1       0.4494
     21 HH12         -0.2835      10.0987       5.4130 H         1 ARG1       0.4494
     22 NH2          -1.4429       8.3429       6.6118 N.pl3     1 ARG1      -0.8693
     23 HH21         -1.9742       7.6310       7.0871 H         1 ARG1       0.4494
     24 HH22         -0.5615       8.6181       7.0128 H         1 ARG1       0.4494
     25 C            -7.4801       7.1751       1.6209 C.2       1 ARG1       0.7214
     26 O            -7.8368       6.1143       2.1134 O.2       1 ARG1      -0.6013
     27 N            -7.3270       7.3640       0.3122 N.am      2 SER2      -0.4157
     28 H            -7.0254       8.2532      -0.0567 H         2 SER2       0.2719
     29 CA           -7.6234       6.2995      -0.6512 C.3       2 SER2      -0.0249
     30 HA           -8.4686       5.7325      -0.2586 H         2 SER2       0.0843
     31 CB           -8.0511       6.8953      -2.0090 C.3       2 SER2       0.2117
     32 HB2          -8.2636       7.9584      -1.8940 H         2 SER2       0.0352
     33 HB3          -7.2768       6.7923      -2.7688 H         2 SER2       0.0352
     34 OG           -9.2324       6.2732      -2.4525 O.3       2 SER2      -0.6546
     35 HG           -9.1830       6.0901      -3.4008 H         2 SER2       0.4275
     36 C            -6.4268       5.3563      -0.7982 C.2       2 SER2       0.5973
     37 O            -5.6312       5.5185      -1.7102 O.2       2 SER2      -0.5679
     38 N            -6.2507       4.4113       0.1203 N.am      3 CYX3      -0.4157
     39 H            -6.9371       4.3001       0.8567 H         3 CYX3       0.2719
     40 CA           -5.0687       3.5542       0.1731 C.3       3 CYX3       0.0429
     41 HA           -4.6794       3.3353      -0.8222 H         3 CYX3       0.0766
     42 CB           -4.0210       4.3185       0.9648 C.3       3 CYX3      -0.0790
     43 HB2          -4.4831       4.6724       1.8862 H         3 CYX3       0.0910
     44 HB3          -3.2349       3.6541       1.2730 H         3 CYX3       0.0910
     45 SG           -3.3170       5.7282       0.0973 S.3       3 CYX3      -0.1081
     46 C            -5.4403       2.2515       0.8632 C.2       3 CYX3       0.5973
     47 O            -5.4858       2.2142       2.0900 O.2       3 CYX3      -0.5679
     48 N            -5.7828       1.2392       0.0767 N.am      4 CYX4      -0.4157
     49 H            -5.6259       1.2945      -0.9219 H         4 CYX4       0.2719
     50 CA           -6.1442      -0.0780       0.5710 C.3       4 CYX4       0.0429
     51 HA           -7.1409      -0.0575       1.0133 H         4 CYX4       0.0766
     52 CB           -6.1235      -1.0051      -0.6182 C.3       4 CYX4      -0.0790
     53 HB2          -5.2203      -0.8052      -1.1789 H         4 CYX4       0.0910
     54 HB3          -6.0773      -2.0107      -0.2647 H         4 CYX4       0.0910
     55 SG           -7.5392      -0.8984      -1.6839 S.3       4 CYX4      -0.1081
     56 C            -5.1261      -0.5967       1.5831 C.2       4 CYX4       0.5973
     57 O            -4.0122      -0.1155       1.6037 O.2       4 CYX4      -0.5679
     58 N            -5.4527      -1.5709       2.4241 N.am      5 PRO5      -0.2548
     59 CD           -6.7152      -2.2865       2.4431 C.3       5 PRO5       0.0192
     60 HD2          -6.9957      -2.6816       1.4689 H         5 PRO5       0.0391
     61 HD3          -7.4954      -1.6256       2.8198 H         5 PRO5       0.0391
     62 CG           -6.4955      -3.4326       3.4185 C.3       5 PRO5       0.0189
     63 HG2          -6.1217      -4.2985       2.8786 H         5 PRO5       0.0213
     64 HG3          -7.3998      -3.6823       3.9726 H         5 PRO5       0.0213
     65 CB           -5.3835      -2.9148       4.3342 C.3       5 PRO5      -0.0070
     66 HB2          -4.7888      -3.7141       4.7515 H         5 PRO5       0.0253
     67 HB3          -5.8149      -2.2994       5.1251 H         5 PRO5       0.0253
     68 CA           -4.5142      -2.0543       3.4332 C.3       5 PRO5      -0.0266
     69 HA           -4.1000      -1.2199       4.0007 H         5 PRO5       0.0641
     70 C            -3.3612      -2.8574       2.8147 C.2       5 PRO5       0.5896
     71 O            -3.5230      -3.4306       1.7602 O.2       5 PRO5      -0.5748
     72 N            -2.2212      -3.0197       3.4774 N.am      6 CYX6      -0.4157
     73 H            -2.0777      -2.5035       4.3304 H         6 CYX6       0.2719
     74 CA           -1.0935      -3.7937       2.9309 C.3       6 CYX6       0.0429
     75 HA           -0.7610      -3.3245       2.0216 H         6 CYX6       0.0766
     76 CB            0.0552      -3.8436       3.9256 C.3       6 CYX6      -0.0790
     77 HB2           0.5739      -4.8014       3.8650 H         6 CYX6       0.0910
     78 HB3           0.7323      -3.1010       3.5605 H         6 CYX6       0.0910
     79 SG           -0.3503      -3.4727       5.6591 S.3       6 CYX6      -0.1081
     80 C            -1.3983      -5.1895       2.4392 C.2       6 CYX6       0.5973
     81 O            -1.3156      -5.4570       1.2434 O.2       6 CYX6      -0.5679
     82 N            -1.7926      -6.0726       3.3530 N.am      7 TYR7      -0.4157
     83 H            -1.8884      -5.7654       4.3097 H         7 TYR7       0.2719
     84 CA           -2.2102      -7.4371       3.0126 C.3       7 TYR7      -0.0014
     85 HA           -1.3367      -8.0230       2.7251 H         7 TYR7       0.0876
     86 CB           -2.8926      -8.1025       4.2176 C.3       7 TYR7      -0.0152
     87 HB2          -3.7379      -8.7097       3.8888 H         7 TYR7       0.0295
     88 HB3          -2.1761      -8.7906       4.6687 H         7 TYR7       0.0295
     89 CG           -3.3537      -7.1334       5.2874 C.ar      7 TYR7      -0.0011
     90 CD1          -2.4526      -6.7763       6.3080 C.ar      7 TYR7      -0.1906
     91 HD1          -1.4665      -7.2208       6.3395 H         7 TYR7       0.1699
     92 CE1          -2.8231      -5.8342       7.2814 C.ar      7 TYR7      -0.2341
     93 HE1          -2.1246      -5.5504       8.0539 H         7 TYR7       0.1656
     94 CZ           -4.1109      -5.2605       7.2458 C.ar      7 TYR7       0.3226
     95 OH           -4.4792      -4.3565       8.1911 O.3       7 TYR7      -0.5579
     96 HH           -3.8694      -4.3238       8.9298 H         7 TYR7       0.3992
     97 CE2          -5.0181      -5.6324       6.2316 C.ar      7 TYR7      -0.2341
     98 HE2          -6.0041      -5.1924       6.2234 H         7 TYR7       0.1656
     99 CD2          -4.6313      -6.5470       5.2321 C.ar      7 TYR7      -0.1906
    100 HD2          -5.3202      -6.8191       4.4431 H         7 TYR7       0.1699
    101 C            -3.1686      -7.4591       1.8260 C.2       7 TYR7       0.5973
    102 O            -3.2077      -8.4406       1.0914 O.2       7 TYR7      -0.5679
    103 N            -3.9122      -6.3745       1.6135 N.am      8 TRP8      -0.4157
    104 H            -3.7460      -5.5402       2.1586 H         8 TRP8       0.2719
    105 CA           -4.7558      -6.2522       0.4586 C.3       8 TRP8      -0.0275
    106 HA           -4.4003      -6.9533      -0.2938 H         8 TRP8       0.1123
    107 CB           -6.1645      -6.6624       0.8675 C.3       8 TRP8      -0.0050
    108 HB2          -6.1337      -7.6539       1.3223 H         8 TRP8       0.0339
    109 HB3          -6.5679      -5.9665       1.5978 H         8 TRP8       0.0339
    110 CG           -7.0806      -6.7233      -0.2929 C.2       8 TRP8      -0.1415
    111 CD1          -6.7125      -6.9815      -1.5693 C.2       8 TRP8      -0.1638
    112 HD1          -5.7074      -7.1848      -1.9127 H         8 TRP8       0.2062
    113 NE1          -7.8200      -6.9685      -2.3785 N.pl3     8 TRP8      -0.3418
    114 HE1          -7.7835      -7.0875      -3.3829 H         8 TRP8       0.3412
    115 CE2          -8.9622      -6.7342      -1.6517 C.ar      8 TRP8       0.1380
    116 CZ2         -10.3052      -6.6264      -2.0200 C.ar      8 TRP8      -0.2601
    117 HZ2         -10.5997      -6.7822      -3.0473 H         8 TRP8       0.1572
    118 CH2         -11.2586      -6.3411      -1.0323 C.ar      8 TRP8      -0.1134
    119 HH2         -12.3087      -6.2958      -1.2875 H         8 TRP8       0.1417
    120 CZ3         -10.8542      -6.1793       0.3013 C.ar      8 TRP8      -0.1972
    121 HZ3         -11.6065      -6.0666       1.0641 H         8 TRP8       0.1447
    122 CE3          -9.4959      -6.2528       0.6617 C.ar      8 TRP8      -0.2387
    123 HE3          -9.1936      -6.1260       1.6898 H         8 TRP8       0.1700
    124 CD2          -8.5197      -6.5500      -0.3098 C.ar      8 TRP8       0.1243
    125 C            -4.6919      -4.8717      -0.1925 C.2       8 TRP8       0.5973
    126 O            -5.6542      -4.1271      -0.1288 O.2       8 TRP8      -0.5679
    127 N            -3.5660      -4.5072      -0.8132 N.am      9 GLY9      -0.4157
    128 H            -2.7339      -5.0590      -0.6406 H         9 GLY9       0.2719
    129 CA           -3.4025      -3.1702      -1.4095 C.3       9 GLY9      -0.0252
    130 HA2          -3.7143      -2.4112      -0.6928 H         9 GLY9       0.0698
    131 HA3          -2.3439      -3.0149      -1.6201 H         9 GLY9       0.0698
    132 C            -4.1834      -2.9859      -2.7177 C.2       9 GLY9       0.5973
    133 O            -4.5645      -1.8837      -3.0854 O.2       9 GLY9      -0.5679
    134 N            -4.4519      -4.0728      -3.4384 N.am     10 GLY10     -0.4157
    135 H            -4.1133      -4.9561      -3.0949 H        10 GLY10      0.2719
    136 CA           -5.2568      -4.0471      -4.6686 C.3      10 GLY10     -0.0252
    137 HA2          -5.0255      -3.1446      -5.2363 H        10 GLY10      0.0698
    138 HA3          -5.0080      -4.9117      -5.2832 H        10 GLY10      0.0698
    139 C            -6.7656      -4.0597      -4.4142 C.2      10 GLY10      0.5973
    140 O            -7.5304      -4.4294      -5.2990 O.2      10 GLY10     -0.5679
    141 N            -7.1956      -3.7768      -3.1885 N.am     11 CYX11     -0.4157
    142 H            -6.5383      -3.3980      -2.5242 H        11 CYX11      0.2719
    143 CA           -8.6003      -3.7778      -2.8143 C.3      11 CYX11      0.0429
    144 HA           -9.0146      -4.7285      -3.1247 H        11 CYX11      0.0766
    145 CB           -8.6810      -3.6495      -1.2884 C.3      11 CYX11     -0.0790
    146 HB2          -9.5090      -4.2315      -0.9162 H        11 CYX11      0.0910
    147 HB3          -7.7945      -4.0706      -0.8398 H        11 CYX11      0.0910
    148 SG           -8.9195      -1.9902      -0.6626 S.3      11 CYX11     -0.1081
    149 C            -9.4263      -2.7065      -3.5479 C.2      11 CYX11      0.5973
    150 O            -8.8735      -1.8813      -4.2743 O.2      11 CYX11     -0.5679
    151 N           -10.7596      -2.7078      -3.3704 N.am     12 PRO12     -0.2548
    152 CD          -11.5320      -3.6785      -2.6151 C.3      12 PRO12      0.0192
    153 HD2         -11.2636      -3.6974      -1.5646 H        12 PRO12      0.0391
    154 HD3         -11.4227      -4.6484      -3.0918 H        12 PRO12      0.0391
    155 CG          -12.9871      -3.2595      -2.7033 C.3      12 PRO12      0.0189
    156 HG2         -13.2630      -2.6665      -1.8390 H        12 PRO12      0.0213
    157 HG3         -13.6489      -4.1209      -2.7983 H        12 PRO12      0.0213
    158 CB          -13.0280      -2.3769      -3.9456 C.3      12 PRO12     -0.0070
    159 HB2         -13.8132      -1.6220      -3.8816 H        12 PRO12      0.0253
    160 HB3         -13.1893      -3.0054      -4.8230 H        12 PRO12      0.0253
    161 CA          -11.6316      -1.7550      -4.0327 C.3      12 PRO12     -0.0266
    162 HA          -11.3490      -1.6591      -5.0826 H        12 PRO12      0.0641
    163 C           -11.5758      -0.3591      -3.4031 C.2      12 PRO12      0.5896
    164 O           -11.3826       0.6258      -4.1088 O.2      12 PRO12     -0.5748
    165 N           -11.8006      -0.2321      -2.0906 N.am     13 TRP13     -0.4157
    166 H           -11.8184      -1.0530      -1.5068 H        13 TRP13      0.2719
    167 CA          -11.7938       1.0878      -1.4588 C.3      13 TRP13     -0.0275
    168 HA          -12.3415       1.7833      -2.0957 H        13 TRP13      0.1123
    169 CB          -12.4639       1.0688      -0.0790 C.3      13 TRP13     -0.0050
    170 HB2         -12.6131       2.0979       0.2493 H        13 TRP13      0.0339
    171 HB3         -13.4471       0.6031      -0.1622 H        13 TRP13      0.0339
    172 CG          -11.6644       0.3515       0.9624 C.2      13 TRP13     -0.1415
    173 CD1         -10.7068       0.8987       1.7487 C.2      13 TRP13     -0.1638
    174 HD1         -10.4328       1.9435       1.7365 H        13 TRP13      0.2062
    175 NE1         -10.0360      -0.0979       2.4277 N.pl3    13 TRP13     -0.3418
    176 HE1          -9.2334       0.0678       3.0156 H        13 TRP13      0.3412
    177 CE2         -10.5809      -1.3341       2.1630 C.ar     13 TRP13      0.1380
    178 CZ2         -10.3189      -2.6197       2.6442 C.ar     13 TRP13     -0.2601
    179 HZ2          -9.5460      -2.7850       3.3760 H        13 TRP13      0.1572
    180 CH2         -11.1240      -3.6806       2.2052 C.ar     13 TRP13     -0.1134
    181 HH2         -10.9687      -4.6650       2.6195 H        13 TRP13      0.1417
    182 CZ3         -12.1585      -3.4507       1.2769 C.ar     13 TRP13     -0.1972
    183 HZ3         -12.8091      -4.2571       0.9729 H        13 TRP13      0.1447
    184 CE3         -12.4013      -2.1581       0.7921 C.ar     13 TRP13     -0.2387
    185 HE3         -13.2459      -1.9677       0.1526 H        13 TRP13      0.1700
    186 CD2         -11.6222      -1.0723       1.2266 C.ar     13 TRP13      0.1243
    187 C           -10.3542       1.5743      -1.3296 C.2      13 TRP13      0.5973
    188 O            -9.5134       0.9375      -0.7166 O.2      13 TRP13     -0.5679
    189 N           -10.0477       2.7636      -1.8059 N.am     14 GLY14     -0.4157
    190 H           -10.6791       3.2076      -2.4556 H        14 GLY14      0.2719
    191 CA           -8.6700       3.2140      -1.7220 C.3      14 GLY14     -0.0252
    192 HA2          -8.6889       4.2638      -1.5806 H        14 GLY14      0.0698
    193 HA3          -8.1571       2.7807      -0.8644 H        14 GLY14      0.0698
    194 C            -7.8768       2.9111      -2.9763 C.2      14 GLY14      0.5973
    195 O            -8.4321       2.7573      -4.0518 O.2      14 GLY14     -0.5679
    196 N            -6.5613       2.9216      -2.8527 N.am     15 GLN15     -0.4157
    197 H            -6.1634       3.0377      -1.9412 H        15 GLN15      0.2719
    198 CA           -5.6512       2.6998      -3.9680 C.3      15 GLN15     -0.0031
    199 HA           -6.1931       2.2580      -4.8078 H        15 GLN15      0.0850
    200 CB           -5.0749       4.0633      -4.3876 C.3      15 GLN15     -0.0036
    201 HB2          -5.7681       4.8452      -4.0788 H        15 GLN15      0.0171
    202 HB3          -4.1137       4.2404      -3.9014 H        15 GLN15      0.0171
    203 CG           -4.9459       4.1985      -5.9056 C.3      15 GLN15     -0.0645
    204 HG2          -4.3300       3.3922      -6.3031 H        15 GLN15      0.0352
    205 HG3          -5.9374       4.1321      -6.3547 H        15 GLN15      0.0352
    206 CD           -4.3224       5.5292      -6.3073 C.2      15 GLN15      0.6951
    207 OE1          -3.4681       5.5990      -7.1674 O.2      15 GLN15     -0.6086
    208 NE2          -4.6700       6.6396      -5.6896 N.am     15 GLN15     -0.9407
    209 HE21         -4.2658       7.4784      -6.0697 H        15 GLN15      0.4251
    210 HE22         -5.3686       6.6204      -4.9740 H        15 GLN15      0.4251
    211 C            -4.5811       1.6973      -3.5479 C.2      15 GLN15      0.5973
    212 O            -4.6405       1.1227      -2.4690 O.2      15 GLN15     -0.5679
    213 N            -3.5320       1.5617      -4.3331 N.am     16 ASN16     -0.4157
    214 H            -3.5613       2.0224      -5.2327 H        16 ASN16      0.2719
    215 CA           -2.3962       0.6828      -4.0635 C.3      16 ASN16      0.0143
    216 HA           -2.7110      -0.1331      -3.4090 H        16 ASN16      0.1048
    217 CB           -1.9568       0.0654      -5.4007 C.3      16 ASN16     -0.2041
    218 HB2          -0.9331      -0.3039      -5.3500 H        16 ASN16      0.0797
    219 HB3          -2.6065      -0.7836      -5.6164 H        16 ASN16      0.0797
    220 CG           -2.1022       1.0496      -6.5479 C.2      16 ASN16      0.7130
    221 OD1          -3.0081       0.9551      -7.3510 O.2      16 ASN16     -0.5931
    222 ND2          -1.3213       2.1024      -6.5585 N.am     16 ASN16     -0.9191
    223 HD21         -1.4496       2.7580      -7.3084 H        16 ASN16      0.4196
    224 HD22         -0.5873       2.1752      -5.8626 H        16 ASN16      0.4196
    225 C            -1.2719       1.4331      -3.3350 C.2      16 ASN16      0.5973
    226 O            -0.1773       1.5969      -3.8687 O.2      16 ASN16     -0.5679
    227 N            -1.5467       1.9509      -2.1399 N.am     17 CYX17     -0.4157
    228 H            -2.4670       1.8039      -1.7492 H        17 CYX17      0.2719
    229 CA           -0.5062       2.6200      -1.3472 C.3      17 CYX17      0.0429
    230 HA            0.1559       3.1810      -2.0089 H        17 CYX17      0.0766
    231 CB           -1.1470       3.5947      -0.3905 C.3      17 CYX17     -0.0790
    232 HB2          -1.8075       3.0099       0.2320 H        17 CYX17      0.0910
    233 HB3          -0.3608       4.0142       0.2289 H        17 CYX17      0.0910
    234 SG           -2.0000       4.9433      -1.2405 S.3      17 CYX17     -0.1081
    235 C             0.3716       1.6414      -0.5756 C.2      17 CYX17      0.5973
    236 O             1.3767       2.0349      -0.0144 O.2      17 CYX17     -0.5679
    237 N             0.0233       0.3631      -0.6002 N.am     18 TYR18     -0.4157
    238 H            -0.8087       0.0911      -1.0923 H        18 TYR18      0.2719
    239 CA            0.7522      -0.6701       0.1076 C.3      18 TYR18     -0.0014
    240 HA            1.6886      -0.2826       0.5125 H        18 TYR18      0.0876
    241 CB           -0.1171      -1.0801       1.2685 C.3      18 TYR18     -0.0152
    242 HB2          -1.0363      -1.5317       0.8899 H        18 TYR18      0.0295
    243 HB3           0.4385      -1.8042       1.8310 H        18 TYR18      0.0295
    244 CG           -0.4827       0.0362       2.2023 C.ar     18 TYR18     -0.0011
    245 CD1          -1.5589       0.8769       1.9211 C.ar     18 TYR18     -0.1906
    246 HD1          -2.0612       0.7711       0.9771 H        18 TYR18      0.1699
    247 CE1          -2.0031       1.8102       2.8707 C.ar     18 TYR18     -0.2341
    248 HE1          -2.9160       2.3509       2.7343 H        18 TYR18      0.1656
    249 CZ           -1.2700       1.9955       4.0522 C.ar     18 TYR18      0.3226
    250 OH           -1.6212       2.9422       4.9600 O.3      18 TYR18     -0.5579
    251 HH           -0.9185       2.9371       5.6215 H        18 TYR18      0.3992
    252 CE2          -0.1400       1.2056       4.2969 C.ar     18 TYR18     -0.2341
    253 HE2           0.4322       1.3642       5.1944 H        18 TYR18      0.1656
    254 CD2           0.2530       0.2364       3.3600 C.ar     18 TYR18     -0.1906
    255 HD2           1.1500      -0.3266       3.4733 H        18 TYR18      0.1699
    256 C             1.0958      -1.8201      -0.8375 C.2      18 TYR18      0.5973
    257 O             0.6209      -2.9410      -0.6534 O.2      18 TYR18     -0.5679
    258 N             1.8253      -1.5166      -1.9258 N.am     19 PRO19     -0.2548
    259 CD            2.3958      -0.2123      -2.2637 C.3      19 PRO19      0.0192
    260 HD2           3.0483       0.1640      -1.4738 H        19 PRO19      0.0391
    261 HD3           1.6074       0.4998      -2.4805 H        19 PRO19      0.0391
    262 CG            3.1705      -0.3957      -3.5589 C.3      19 PRO19      0.0189
    263 HG2           4.2269      -0.5529      -3.3347 H        19 PRO19      0.0213
    264 HG3           3.0478       0.4570      -4.2274 H        19 PRO19      0.0213
    265 CB            2.5747      -1.6725      -4.1549 C.3      19 PRO19     -0.0070
    266 HB2           3.2928      -2.1954      -4.7888 H        19 PRO19      0.0253
    267 HB3           1.6815      -1.4194      -4.7276 H        19 PRO19      0.0253
    268 CA            2.1716      -2.5046      -2.9353 C.3      19 PRO19     -0.0266
    269 HA            1.3097      -3.1257      -3.1813 H        19 PRO19      0.0641
    270 C             3.3086      -3.4176      -2.4642 C.2      19 PRO19      0.5896
    271 O             3.3407      -4.5845      -2.8385 O.2      19 PRO19     -0.5748
    272 N             4.2342      -2.8964      -1.6562 N.am     20 GLU20     -0.5163
    273 H             4.2068      -1.9086      -1.4654 H        20 GLU20      0.2936
    274 CA            5.3568      -3.6739      -1.1277 C.3      20 GLU20      0.0397
    275 HA            5.6683      -4.4003      -1.8818 H        20 GLU20      0.1105
    276 CB            6.5410      -2.7380      -0.8023 C.3      20 GLU20      0.0560
    277 HB2           6.3837      -1.7516      -1.2363 H        20 GLU20     -0.0173
    278 HB3           6.6090      -2.5604       0.2709 H        20 GLU20     -0.0173
    279 CG            7.8809      -3.3401      -1.2428 C.3      20 GLU20      0.0136
    280 HG2           8.6572      -2.9433      -0.5841 H        20 GLU20     -0.0425
    281 HG3           7.8614      -4.4242      -1.1058 H        20 GLU20     -0.0425
    282 CD            8.2558      -2.9770      -2.6857 C.2      20 GLU20      0.8054
    283 OE1           7.7191      -1.9742      -3.2082 O.co2    20 GLU20     -0.8188
    284 OE2           9.0999      -3.7008      -3.2532 O.co2    20 GLU20     -0.8188
    285 C             4.9359      -4.4400       0.1262 C.2      20 GLU20      0.5366
    286 O             4.8888      -5.6633       0.1788 O.2      20 GLU20     -0.5819
    287 N             4.5987      -3.6902       1.1636 N.am     21 GLY21     -0.4157
    288 H             4.5607      -2.6931       1.0163 H        21 GLY21      0.2719
    289 CA            4.1799      -4.2035       2.4503 C.3      21 GLY21     -0.0252
    290 HA2           3.6123      -5.1268       2.3277 H        21 GLY21      0.0698
    291 HA3           5.0562      -4.3883       3.0698 H        21 GLY21      0.0698
    292 C             3.2916      -3.1597       3.0819 C.2      21 GLY21      0.5973
    293 O             2.5943      -2.4412       2.3812 O.2      21 GLY21     -0.5679
    294 N             3.3368      -3.0305       4.4027 N.am     22 CYX22     -0.4157
    295 H             3.8945      -3.6715       4.9424 H        22 CYX22      0.2719
    296 CA            2.5855      -1.9831       5.0954 C.3      22 CYX22      0.0429
    297 HA            1.6073      -1.8653       4.6664 H        22 CYX22      0.0766
    298 CB            2.3543      -2.3747       6.5450 C.3      22 CYX22     -0.0790
    299 HB2           3.3100      -2.5159       7.0487 H        22 CYX22      0.0910
    300 HB3           1.8205      -1.5606       7.0404 H        22 CYX22      0.0910
    301 SG            1.3587      -3.8787       6.6921 S.3      22 CYX22     -0.1081
    302 C             3.1989      -0.6059       4.9752 C.2      22 CYX22      0.5973
    303 O             2.5138       0.3577       5.2551 O.2      22 CYX22     -0.5679
    304 N             4.4736      -0.5160       4.6100 N.am     23 SER23     -0.4157
    305 H             4.9610      -1.3476       4.3248 H        23 SER23      0.2719
    306 CA            5.1428       0.7632       4.4180 C.3      23 SER23     -0.0249
    307 HA            6.2158       0.5776       4.4749 H        23 SER23      0.0843
    308 CB            4.8328       1.2969       3.0184 C.3      23 SER23      0.2117
    309 HB2           4.5202       0.4823       2.3635 H        23 SER23      0.0352
    310 HB3           4.0377       2.0412       3.0420 H        23 SER23      0.0352
    311 OG            6.0545       1.8034       2.5358 O.3      23 SER23     -0.6546
    312 HG            5.8955       2.6754       2.0827 H        23 SER23      0.4275
    313 C             4.8139       1.7688       5.5246 C.2      23 SER23      0.5973
    314 O             4.4340       2.8856       5.2472 O.2      23 SER23     -0.5679
    315 N             4.8596       1.3321       6.7922 N.am     24 GLY24     -0.4157
    316 H             5.1074       0.3699       6.9304 H        24 GLY24      0.2719
    317 CA            4.4333       2.1148       7.9586 C.3      24 GLY24     -0.0252
    318 HA2           4.2049       1.4257       8.7696 H        24 GLY24      0.0698
    319 HA3           5.2533       2.7485       8.2896 H        24 GLY24      0.0698
    320 C             3.1643       2.9541       7.7086 C.2      24 GLY24      0.5973
    321 O             2.0569       2.4500       7.9087 O.2      24 GLY24     -0.5679
    322 N             3.3137       4.2498       7.3585 N.am     25 PRO25     -0.2548
    323 CD            4.5907       4.9601       7.2442 C.3      25 PRO25      0.0192
    324 HD2           5.3705       4.3918       6.7416 H        25 PRO25      0.0391
    325 HD3           4.9355       5.2231       8.2450 H        25 PRO25      0.0391
    326 CG            4.2961       6.2342       6.4681 C.3      25 PRO25      0.0189
    327 HG2           4.3624       6.0393       5.3980 H        25 PRO25      0.0213
    328 HG3           4.9622       7.0477       6.7566 H        25 PRO25      0.0213
    329 CB            2.8477       6.5099       6.8575 C.3      25 PRO25     -0.0070
    330 HB2           2.3705       7.1890       6.1527 H        25 PRO25      0.0253
    331 HB3           2.8331       6.9582       7.8527 H        25 PRO25      0.0253
    332 CA            2.2123       5.1109       6.9350 C.3      25 PRO25     -0.0266
    333 HA            1.4354       5.1119       7.6990 H        25 PRO25      0.0641
    334 C             1.5730       4.6498       5.6133 C.2      25 PRO25      0.5896
    335 O             1.5860       3.4936       5.2478 O.2      25 PRO25     -0.5748
    336 N             0.8952       5.5621       4.9136 N.am     26 LYS26     -0.3479
    337 H             0.9372       6.5032       5.2499 H        26 LYS26      0.2747
    338 CA            0.2448       5.2859       3.6324 C.3      26 LYS26     -0.2400
    339 HA           -0.6647       4.7199       3.7949 H        26 LYS26      0.1426
    340 CB           -0.1233       6.6206       2.9946 C.3      26 LYS26     -0.0094
    341 HB2          -0.9547       7.0569       3.5486 H        26 LYS26      0.0362
    342 HB3           0.7389       7.2866       3.0512 H        26 LYS26      0.0362
    343 CG           -0.5252       6.4204       1.5380 C.3      26 LYS26      0.0187
    344 HG2           0.3199       6.0896       0.9384 H        26 LYS26      0.0103
    345 HG3          -1.2636       5.6325       1.5476 H        26 LYS26      0.0103
    346 CD           -1.0671       7.7036       0.9023 C.3      26 LYS26     -0.0479
    347 HD2          -1.2397       7.5378      -0.1619 H        26 LYS26      0.0621
    348 HD3          -2.0113       7.9727       1.3763 H        26 LYS26      0.0621
    349 CE           -0.0884       8.8668       1.0521 C.3      26 LYS26     -0.0143
    350 HE2          -0.5066       9.7427       0.5458 H        26 LYS26      0.1135
    351 HE3           0.0305       9.1080       2.1111 H        26 LYS26      0.1135
    352 NZ            1.2362       8.5370       0.4613 N.4      26 LYS26     -0.3854
    353 HZ1           1.1490       8.2663      -0.5129 H        26 LYS26      0.3400
    354 HZ2           1.8829       9.3150       0.5094 H        26 LYS26      0.3400
    355 HZ3           1.6749       7.7477       0.9303 H        26 LYS26      0.3400
    356 C             1.0966       4.4112       2.6968 C.2      26 LYS26      0.7341
    357 O             0.6276       3.3740       2.2806 O.2      26 LYS26     -0.5894
    358 N             2.2478       4.9316       2.2888 N.am     27 VAL27     -0.3821
    359 H             2.7235       5.5027       2.9748 H        27 VAL27      0.2681
    360 CA            3.1981       4.2912       1.3646 C.3      27 VAL27     -0.3438
    361 HA            2.9504       3.2383       1.2507 H        27 VAL27      0.1438
    362 CB            3.2086       4.9720      -0.0102 C.3      27 VAL27      0.1940
    363 HB            2.1715       5.1421      -0.3020 H        27 VAL27      0.0308
    364 CG1           3.9401       6.3251       0.0522 C.3      27 VAL27     -0.3064
    365 HG11          5.0153       6.1601       0.1539 H        27 VAL27      0.0836
    366 HG12          3.7762       6.8736      -0.8737 H        27 VAL27      0.0836
    367 HG13          3.6079       6.9028       0.9106 H        27 VAL27      0.0836
    368 CG2           3.8438       4.1065      -1.1064 C.3      27 VAL27     -0.3064
    369 HG21          3.4357       3.0977      -1.0710 H        27 VAL27      0.0836
    370 HG22          3.6409       4.5355      -2.0857 H        27 VAL27      0.0836
    371 HG23          4.9239       4.0371      -0.9798 H        27 VAL27      0.0836
    372 C             4.5607       4.3018       2.0268 C.2      27 VAL27      0.8350
    373 O             4.6081       4.7347       3.1913 O.2      27 VAL27     -0.8173
    374 OXT           5.5472       3.9582       1.3537 O.3      27 VAL27     -0.8173
@<TRIPOS>BOND
      1      25      26 2
      2      25      27 am
      3      18      19 ar
      4      18      22 ar
      5      16      18 ar
      6      13      16 1
      7      10      13 1
      8       7      10 1
      9       5       7 1
     10       5      25 1
     11       1       5 1
     12      36      37 2
     13      36      38 am
     14      31      34 1
     15      29      31 1
     16      29      36 1
     17      27      29 1
     18      46      47 2
     19      46      48 am
     20      45     234 1
     21      42      45 1
     22      40      42 1
     23      40      46 1
     24      38      40 1
     25      56      57 2
     26      56      58 am
     27      55     148 1
     28      52      55 1
     29      50      52 1
     30      50      56 1
     31      48      50 1
     32      70      71 2
     33      70      72 am
     34      68      70 1
     35      65      68 1
     36      62      65 1
     37      59      62 1
     38      58      59 1
     39      58      68 1
     40      80      81 2
     41      80      82 am
     42      79     301 1
     43      76      79 1
     44      74      76 1
     45      74      80 1
     46      72      74 1
     47     101     102 2
     48     101     103 am
     49      97      99 ar
     50      94      95 1
     51      94      97 ar
     52      92      94 ar
     53      90      92 ar
     54      89      90 ar
     55      89      99 ar
     56      86      89 1
     57      84      86 1
     58      84     101 1
     59      82      84 1
     60     125     126 2
     61     125     127 am
     62     122     124 ar
     63     120     122 ar
     64     118     120 ar
     65     116     118 ar
     66     115     116 ar
     67     115     124 ar
     68     113     115 1
     69     111     113 1
     70     110     111 2
     71     110     124 1
     72     107     110 1
     73     105     107 1
     74     105     125 1
     75     103     105 1
     76     132     133 2
     77     132     134 am
     78     129     132 1
     79     127     129 1
     80     139     140 2
     81     139     141 am
     82     136     139 1
     83     134     136 1
     84     149     150 2
     85     149     151 am
     86     145     148 1
     87     143     145 1
     88     143     149 1
     89     141     143 1
     90     163     164 2
     91     163     165 am
     92     161     163 1
     93     158     161 1
     94     155     158 1
     95     152     155 1
     96     151     152 1
     97     151     161 1
     98     187     188 2
     99     187     189 am
    100     184     186 ar
    101     182     184 ar
    102     180     182 ar
    103     178     180 ar
    104     177     178 ar
    105     177     186 ar
    106     175     177 1
    107     173     175 1
    108     172     173 2
    109     172     186 1
    110     169     172 1
    111     167     169 1
    112     167     187 1
    113     165     167 1
    114     194     195 2
    115     194     196 am
    116     191     194 1
    117     189     191 1
    118     211     212 2
    119     211     213 am
    120     206     207 2
    121     206     208 am
    122     203     206 1
    123     200     203 1
    124     198     200 1
    125     198     211 1
    126     196     198 1
    127     225     226 2
    128     225     227 am
    129     220     221 2
    130     220     222 am
    131     217     220 1
    132     215     217 1
    133     215     225 1
    134     213     215 1
    135     235     236 2
    136     235     237 am
    137     231     234 1
    138     229     231 1
    139     229     235 1
    140     227     229 1
    141     256     257 2
    142     256     258 am
    143     252     254 ar
    144     249     250 1
    145     249     252 ar
    146     247     249 ar
    147     245     247 ar
    148     244     245 ar
    149     244     254 ar
    150     241     244 1
    151     239     241 1
    152     239     256 1
    153     237     239 1
    154     270     271 2
    155     270     272 am
    156     268     270 1
    157     265     268 1
    158     262     265 1
    159     259     262 1
    160     258     259 1
    161     258     268 1
    162     285     286 2
    163     285     287 am
    164     282     283 ar
    165     282     284 ar
    166     279     282 1
    167     276     279 1
    168     274     276 1
    169     274     285 1
    170     272     274 1
    171     292     293 2
    172     292     294 am
    173     289     292 1
    174     287     289 1
    175     302     303 2
    176     302     304 am
    177     298     301 1
    178     296     298 1
    179     296     302 1
    180     294     296 1
    181     313     314 2
    182     313     315 am
    183     308     311 1
    184     306     308 1
    185     306     313 1
    186     304     306 1
    187     320     321 2
    188     320     322 am
    189     317     320 1
    190     315     317 1
    191     334     335 2
    192     334     336 am
    193     332     334 1
    194     329     332 1
    195     326     329 1
    196     323     326 1
    197     322     323 1
    198     322     332 1
    199     356     357 2
    200     356     358 am
    201     349     352 1
    202     346     349 1
    203     343     346 1
    204     340     343 1
    205     338     340 1
    206     338     356 1
    207     336     338 1
    208     372     373 2
    209     372     374 1
    210     362     364 1
    211     362     368 1
    212     360     362 1
    213     360     372 1
    214     358     360 1
    215      22      23 1
    216      22      24 1
    217      19      20 1
    218      19      21 1
    219      16      17 1
    220      13      14 1
    221      13      15 1
    222      10      11 1
    223      10      12 1
    224       7       8 1
    225       7       9 1
    226       5       6 1
    227       1       2 1
    228       1       3 1
    229       1       4 1
    230      34      35 1
    231      31      32 1
    232      31      33 1
    233      29      30 1
    234      27      28 1
    235      42      43 1
    236      42      44 1
    237      40      41 1
    238      38      39 1
    239      52      53 1
    240      52      54 1
    241      50      51 1
    242      48      49 1
    243      68      69 1
    244      65      66 1
    245      65      67 1
    246      62      63 1
    247      62      64 1
    248      59      60 1
    249      59      61 1
    250      76      77 1
    251      76      78 1
    252      74      75 1
    253      72      73 1
    254      99     100 1
    255      97      98 1
    256      95      96 1
    257      92      93 1
    258      90      91 1
    259      86      87 1
    260      86      88 1
    261      84      85 1
    262      82      83 1
    263     122     123 1
    264     120     121 1
    265     118     119 1
    266     116     117 1
    267     113     114 1
    268     111     112 1
    269     107     108 1
    270     107     109 1
    271     105     106 1
    272     103     104 1
    273     129     130 1
    274     129     131 1
    275     127     128 1
    276     136     137 1
    277     136     138 1
    278     134     135 1
    279     145     146 1
    280     145     147 1
    281     143     144 1
    282     141     142 1
    283     161     162 1
    284     158     159 1
    285     158     160 1
    286     155     156 1
    287     155     157 1
    288     152     153 1
    289     152     154 1
    290     184     185 1
    291     182     183 1
    292     180     181 1
    293     178     179 1
    294     175     176 1
    295     173     174 1
    296     169     170 1
    297     169     171 1
    298     167     168 1
    299     165     166 1
    300     191     192 1
    301     191     193 1
    302     189     190 1
    303     208     209 1
    304     208     210 1
    305     203     204 1
    306     203     205 1
    307     200     201 1
    308     200     202 1
    309     198     199 1
    310     196     197 1
    311     222     223 1
    312     222     224 1
    313     217     218 1
    314     217     219 1
    315     215     216 1
    316     213     214 1
    317     231     232 1
    318     231     233 1
    319     229     230 1
    320     227     228 1
    321     254     255 1
    322     252     253 1
    323     250     251 1
    324     247     248 1
    325     245     246 1
    326     241     242 1
    327     241     243 1
    328     239     240 1
    329     237     238 1
    330     268     269 1
    331     265     266 1
    332     265     267 1
    333     262     263 1
    334     262     264 1
    335     259     260 1
    336     259     261 1
    337     279     280 1
    338     279     281 1
    339     276     277 1
    340     276     278 1
    341     274     275 1
    342     272     273 1
    343     289     290 1
    344     289     291 1
    345     287     288 1
    346     298     299 1
    347     298     300 1
    348     296     297 1
    349     294     295 1
    350     311     312 1
    351     308     309 1
    352     308     310 1
    353     306     307 1
    354     304     305 1
    355     317     318 1
    356     317     319 1
    357     315     316 1
    358     332     333 1
    359     329     330 1
    360     329     331 1
    361     326     327 1
    362     326     328 1
    363     323     324 1
    364     323     325 1
    365     352     353 1
    366     352     354 1
    367     352     355 1
    368     349     350 1
    369     349     351 1
    370     346     347 1
    371     346     348 1
    372     343     344 1
    373     343     345 1
    374     340     341 1
    375     340     342 1
    376     338     339 1
    377     336     337 1
    378     368     369 1
    379     368     370 1
    380     368     371 1
    381     364     365 1
    382     364     366 1
    383     364     367 1
    384     362     363 1
    385     360     361 1
    386     358     359 1
@<TRIPOS>SUBSTRUCTURE
      1 ARG1           1 RESIDUE    4    A ARG
      2 SER2          27 RESIDUE    4    A SER
      3 CYX3          38 RESIDUE    4    A CYX
      4 CYX4          48 RESIDUE    4    A CYX
      5 PRO5          58 RESIDUE    4    A PRO
      6 CYX6          72 RESIDUE    4    A CYX
      7 TYR7          82 RESIDUE    4    A TYR
      8 TRP8         103 RESIDUE    4    A TRP
      9 GLY9         127 RESIDUE    4    A GLY
     10 GLY10        134 RESIDUE    4    A GLY
     11 CYX11        141 RESIDUE    4    A CYX
     12 PRO12        151 RESIDUE    4    A PRO
     13 TRP13        165 RESIDUE    4    A TRP
     14 GLY14        189 RESIDUE    4    A GLY
     15 GLN15        196 RESIDUE    4    A GLN
     16 ASN16        213 RESIDUE    4    A ASN
     17 CYX17        227 RESIDUE    4    A CYX
     18 TYR18        237 RESIDUE    4    A TYR
     19 PRO19        258 RESIDUE    4    A PRO
     20 GLU20        272 RESIDUE    4    A GLU
     21 GLY21        287 RESIDUE    4    A GLY
     22 CYX22        294 RESIDUE    4    A CYX
     23 SER23        304 RESIDUE    4    A SER
     24 GLY24        315 RESIDUE    4    A GLY
     25 PRO25        322 RESIDUE    4    A PRO
     26 LYS26        336 RESIDUE    4    A LYS
     27 VAL27        358 RESIDUE    4    A VAL
