# Supplementary material for: Improved Structure-Based Histidine pKa Prediction for pH-Responsive Protein Design
Source: J Chem Inf Model. 2025 Jan 18;65(3):1560–9. doi: 10.1021/acs.jcim.4c01957 (PMC11815838; doi:10.1021/acs.jcim.4c01957)
Supplement: Supplementary file 3 — ci4c01957_si_003.zip [file ci4c01957_si_003.zip › structures/prep_mol2/1ANS_0003_prep.mol2]

@<TRIPOS>MOLECULE
Cpptraj generated mol2 file.
  374   386    27     0     0
SMALL
USER_CHARGES


@<TRIPOS>ATOM
      1 N            -7.8070       9.3719      -1.5964 N.am      1 ARG1       0.1305
      2 H1           -8.2343       9.8067      -0.7879 H         1 ARG1       0.2083
      3 H2           -8.4807       8.7457      -2.0205 H         1 ARG1       0.2083
      4 H3           -7.5957      10.0964      -2.2730 H         1 ARG1       0.2083
      5 CA           -6.5613       8.6445      -1.2197 C.3       1 ARG1      -0.0223
      6 HA           -6.2311       8.0457      -2.0716 H         1 ARG1       0.1242
      7 CB           -5.4137       9.6225      -0.8814 C.3       1 ARG1       0.0118
      8 HB2          -4.5331       9.0451      -0.5922 H         1 ARG1       0.0226
      9 HB3          -5.1436      10.1774      -1.7813 H         1 ARG1       0.0226
     10 CG           -5.7732      10.6346       0.2358 C.3       1 ARG1       0.0236
     11 HG2          -5.9862      11.5913      -0.2438 H         1 ARG1       0.0309
     12 HG3          -6.6815      10.3455       0.7655 H         1 ARG1       0.0309
     13 CD           -4.6661      10.8744       1.2756 C.3       1 ARG1       0.0935
     14 HD2          -3.7064      10.9974       0.7679 H         1 ARG1       0.0527
     15 HD3          -4.8959      11.8031       1.8032 H         1 ARG1       0.0527
     16 NE           -4.5848       9.7852       2.2616 N.pl3     1 ARG1      -0.5650
     17 HE           -5.0781       8.9324       2.0207 H         1 ARG1       0.3592
     18 CZ           -3.6925       9.6938       3.2253 C.cat     1 ARG1       0.8281
     19 NH1          -3.2295      10.7370       3.8542 N.pl3     1 ARG1      -0.8693
     20 HH11         -3.6155      11.6434       3.6460 H         1 ARG1       0.4494
     21 HH12         -2.5609      10.6522       4.6009 H         1 ARG1       0.4494
     22 NH2          -3.2489       8.5189       3.5651 N.pl3     1 ARG1      -0.8693
     23 HH21         -3.8099       7.7224       3.3090 H         1 ARG1       0.4494
     24 HH22         -2.6957       8.4537       4.4055 H         1 ARG1       0.4494
     25 C            -6.7850       7.6823      -0.0513 C.2       1 ARG1       0.7214
     26 O            -6.1893       7.8564       1.0108 O.2       1 ARG1      -0.6013
     27 N            -7.6409       6.6816      -0.2114 N.am      2 SER2      -0.4157
     28 H            -8.1299       6.5150      -1.0788 H         2 SER2       0.2719
     29 CA           -7.8898       5.7743       0.9083 C.3       2 SER2      -0.0249
     30 HA           -7.8873       6.3306       1.8479 H         2 SER2       0.0843
     31 CB           -9.2757       5.2064       0.7839 C.3       2 SER2       0.2117
     32 HB2         -10.0121       6.0094       0.8465 H         2 SER2       0.0352
     33 HB3          -9.3570       4.7419      -0.1932 H         2 SER2       0.0352
     34 OG           -9.4934       4.3018       1.8299 O.3       2 SER2      -0.6546
     35 HG           -9.9473       3.5477       1.3978 H         2 SER2       0.4275
     36 C            -6.8158       4.7021       1.0477 C.2       2 SER2       0.5973
     37 O            -6.5490       4.3251       2.1735 O.2       2 SER2      -0.5679
     38 N            -6.1009       4.3573      -0.0401 N.am      3 CYX3      -0.4157
     39 H            -6.3690       4.7137      -0.9373 H         3 CYX3       0.2719
     40 CA           -4.9380       3.4712       0.0242 C.3       3 CYX3       0.0429
     41 HA           -4.6042       3.2019      -0.9782 H         3 CYX3       0.0766
     42 CB           -3.8193       4.2487       0.7156 C.3       3 CYX3      -0.0790
     43 HB2          -4.2253       4.6895       1.6248 H         3 CYX3       0.0910
     44 HB3          -3.0730       3.5624       1.0961 H         3 CYX3       0.0910
     45 SG           -3.0675       5.5852      -0.2488 S.3       3 CYX3      -0.1081
     46 C            -5.2878       2.1833       0.7764 C.2       3 CYX3       0.5973
     47 O            -5.1477       2.1136       1.9942 O.2       3 CYX3      -0.5679
     48 N            -5.7683       1.1787       0.0516 N.am      4 CYX4      -0.4157
     49 H            -5.6140       1.1419      -0.9461 H         4 CYX4       0.2719
     50 CA           -6.1524      -0.0791       0.6672 C.3       4 CYX4       0.0429
     51 HA           -7.0197       0.0786       1.3096 H         4 CYX4       0.0766
     52 CB           -6.5063      -1.0384      -0.4452 C.3       4 CYX4      -0.0790
     53 HB2          -5.6533      -1.1853      -1.1028 H         4 CYX4       0.0910
     54 HB3          -6.7575      -1.9829      -0.0032 H         4 CYX4       0.0910
     55 SG           -7.9265      -0.5641      -1.3898 S.3       4 CYX4      -0.1081
     56 C            -5.0035      -0.6563       1.4951 C.2       4 CYX4       0.5973
     57 O            -3.8601      -0.2599       1.2851 O.2       4 CYX4      -0.5679
     58 N            -5.2682      -1.5769       2.4273 N.am      5 PRO5      -0.2548
     59 CD           -6.5479      -2.2277       2.6857 C.3       5 PRO5       0.0192
     60 HD2          -7.0368      -2.6083       1.7947 H         5 PRO5       0.0391
     61 HD3          -7.2075      -1.5347       3.2093 H         5 PRO5       0.0391
     62 CG           -6.2181      -3.4071       3.5905 C.3       5 PRO5       0.0189
     63 HG2          -5.9762      -4.2789       2.9863 H         5 PRO5       0.0213
     64 HG3          -7.0296      -3.6283       4.2830 H         5 PRO5       0.0213
     65 CB           -4.9544      -2.9424       4.3163 C.3       5 PRO5      -0.0070
     66 HB2          -4.3272      -3.7603       4.6462 H         5 PRO5       0.0253
     67 HB3          -5.2325      -2.3159       5.1646 H         5 PRO5       0.0253
     68 CA           -4.2147      -2.0976       3.2898 C.3       5 PRO5      -0.0266
     69 HA           -3.6973      -1.2781       3.7888 H         5 PRO5       0.0641
     70 C            -3.1905      -2.9124       2.4949 C.2       5 PRO5       0.5896
     71 O            -3.5190      -3.4239       1.4437 O.2       5 PRO5      -0.5748
     72 N            -1.9733      -3.1032       2.9964 N.am      6 CYX6      -0.4157
     73 H            -1.7348      -2.6584       3.8677 H         6 CYX6       0.2719
     74 CA           -0.9163      -3.8297       2.2734 C.3       6 CYX6       0.0429
     75 HA           -0.6262      -3.2278       1.4328 H         6 CYX6       0.0766
     76 CB            0.2760      -4.0869       3.1906 C.3       6 CYX6      -0.0790
     77 HB2           0.8275      -4.9535       2.8214 H         6 CYX6       0.0910
     78 HB3           0.9694      -3.2669       3.1114 H         6 CYX6       0.0910
     79 SG           -0.2153      -4.3902       4.9149 S.3       6 CYX6      -0.1081
     80 C            -1.3218      -5.1572       1.6535 C.2       6 CYX6       0.5973
     81 O            -1.3583      -5.2986       0.4349 O.2       6 CYX6      -0.5679
     82 N            -1.6639      -6.1280       2.4991 N.am      7 TYR7      -0.4157
     83 H            -1.6361      -5.9311       3.4887 H         7 TYR7       0.2719
     84 CA           -2.1347      -7.4444       2.0576 C.3       7 TYR7      -0.0014
     85 HA           -1.3020      -8.0074       1.6326 H         7 TYR7       0.0876
     86 CB           -2.7216      -8.2310       3.2407 C.3       7 TYR7      -0.0152
     87 HB2          -3.5946      -8.8029       2.9201 H         7 TYR7       0.0295
     88 HB3          -1.9747      -8.9606       3.5569 H         7 TYR7       0.0295
     89 CG           -3.0891      -7.3836       4.4424 C.ar      7 TYR7      -0.0011
     90 CD1          -2.1195      -7.1709       5.4395 C.ar      7 TYR7      -0.1906
     91 HD1          -1.1448      -7.6335       5.3529 H         7 TYR7       0.1699
     92 CE1          -2.4079      -6.3508       6.5435 C.ar      7 TYR7      -0.2341
     93 HE1          -1.6562      -6.1799       7.2991 H         7 TYR7       0.1656
     94 CZ           -3.6773      -5.7475       6.6543 C.ar      7 TYR7       0.3226
     95 OH           -3.9575      -4.9464       7.7149 O.3       7 TYR7      -0.5579
     96 HH           -3.2665      -4.9603       8.3789 H         7 TYR7       0.3992
     97 CE2          -4.6563      -5.9807       5.6651 C.ar      7 TYR7      -0.2341
     98 HE2          -5.6319      -5.5316       5.7757 H         7 TYR7       0.1656
     99 CD2          -4.3548      -6.7758       4.5426 C.ar      7 TYR7      -0.1906
    100 HD2          -5.0987      -6.9394       3.7743 H         7 TYR7       0.1699
    101 C            -3.1935      -7.3221       0.9693 C.2       7 TYR7       0.5973
    102 O            -3.2495      -8.1588       0.0742 O.2       7 TYR7      -0.5679
    103 N            -4.0005      -6.2634       1.0204 N.am      8 TRP8      -0.4157
    104 H            -3.7902      -5.5143       1.6660 H         8 TRP8       0.2719
    105 CA           -4.9725      -6.0003      -0.0063 C.3       8 TRP8      -0.0275
    106 HA           -4.7969      -6.7107      -0.8092 H         8 TRP8       0.1123
    107 CB           -6.3737      -6.2600       0.5294 C.3       8 TRP8      -0.0050
    108 HB2          -6.3958      -7.2320       1.0248 H         8 TRP8       0.0339
    109 HB3          -6.6427      -5.4943       1.2548 H         8 TRP8       0.0339
    110 CG           -7.3884      -6.2754      -0.5589 C.2       8 TRP8      -0.1415
    111 CD1          -7.1347      -6.4556      -1.8794 C.2       8 TRP8      -0.1638
    112 HD1          -6.1662      -6.6297      -2.3276 H         8 TRP8       0.2062
    113 NE1          -8.3081      -6.4205      -2.5874 N.pl3     8 TRP8      -0.3418
    114 HE1          -8.3644      -6.5033      -3.5962 H         8 TRP8       0.3412
    115 CE2          -9.3842      -6.2528      -1.7512 C.ar      8 TRP8       0.1380
    116 CZ2         -10.7549      -6.1488      -1.9974 C.ar      8 TRP8      -0.2601
    117 HZ2         -11.1329      -6.2459      -3.0042 H         8 TRP8       0.1572
    118 CH2         -11.6258      -5.9501      -0.9178 C.ar      8 TRP8      -0.1134
    119 HH2         -12.6939      -5.9124      -1.0804 H         8 TRP8       0.1417
    120 CZ3         -11.1113      -5.8747       0.3852 C.ar      8 TRP8      -0.1972
    121 HZ3         -11.7987      -5.8366       1.2146 H         8 TRP8       0.1447
    122 CE3          -9.7256      -5.9395       0.6248 C.ar      8 TRP8      -0.2387
    123 HE3          -9.3413      -5.8834       1.6321 H         8 TRP8       0.1700
    124 CD2          -8.8288      -6.1414      -0.4437 C.ar      8 TRP8       0.1243
    125 C            -4.8195      -4.6263      -0.6496 C.2       8 TRP8       0.5973
    126 O            -5.7555      -3.8410      -0.6538 O.2       8 TRP8      -0.5679
    127 N            -3.6677      -4.3275      -1.2476 N.am      9 GLY9      -0.4157
    128 H            -2.8577      -4.9088      -1.0570 H         9 GLY9       0.2719
    129 CA           -3.4604      -3.0519      -1.9445 C.3       9 GLY9      -0.0252
    130 HA2          -3.6950      -2.2297      -1.2689 H         9 GLY9       0.0698
    131 HA3          -2.4106      -2.9799      -2.2165 H         9 GLY9       0.0698
    132 C            -4.3106      -2.9052      -3.2206 C.2       9 GLY9       0.5973
    133 O            -4.2439      -1.9216      -3.9306 O.2       9 GLY9      -0.5679
    134 N            -5.1272      -3.8863      -3.5805 N.am     10 GLY10     -0.4157
    135 H            -5.2030      -4.6727      -2.9597 H        10 GLY10      0.2719
    136 CA           -5.9855      -3.8349      -4.7702 C.3      10 GLY10     -0.0252
    137 HA2          -5.7409      -2.9794      -5.3991 H        10 GLY10      0.0698
    138 HA3          -5.8285      -4.7389      -5.3587 H        10 GLY10      0.0698
    139 C            -7.4656      -3.7447      -4.4274 C.2      10 GLY10      0.5973
    140 O            -8.2918      -4.2397      -5.1880 O.2      10 GLY10     -0.5679
    141 N            -7.8005      -3.2628      -3.2344 N.am     11 CYX11     -0.4157
    142 H            -7.0779      -2.8796      -2.6424 H        11 CYX11      0.2719
    143 CA           -9.1731      -3.2546      -2.7445 C.3      11 CYX11      0.0429
    144 HA           -9.6289      -4.1836      -3.0571 H        11 CYX11      0.0766
    145 CB           -9.1363      -3.1983      -1.2102 C.3      11 CYX11     -0.0790
    146 HB2          -9.9115      -3.8323      -0.8070 H        11 CYX11      0.0910
    147 HB3          -8.1891      -3.5923      -0.8496 H        11 CYX11      0.0910
    148 SG           -9.3966      -1.5770      -0.4936 S.3      11 CYX11     -0.1081
    149 C           -10.0527      -2.1622      -3.3712 C.2      11 CYX11      0.5973
    150 O            -9.5533      -1.3066      -4.0984 O.2      11 CYX11     -0.5679
    151 N           -11.3683      -2.1694      -3.0851 N.am     12 PRO12     -0.2548
    152 CD          -12.0748      -3.1687      -2.2991 C.3      12 PRO12      0.0192
    153 HD2         -11.7185      -3.2276      -1.2766 H        12 PRO12      0.0391
    154 HD3         -12.0057      -4.1218      -2.8157 H        12 PRO12      0.0391
    155 CG          -13.5345      -2.7559      -2.2521 C.3      12 PRO12      0.0189
    156 HG2         -13.7433      -2.1916      -1.3507 H        12 PRO12      0.0213
    157 HG3         -14.1990      -3.6179      -2.3220 H        12 PRO12      0.0213
    158 CB          -13.6790      -1.8334      -3.4561 C.3      12 PRO12     -0.0070
    159 HB2         -14.4642      -1.0907      -3.3097 H        12 PRO12      0.0253
    160 HB3         -13.9018      -2.4367      -4.3374 H        12 PRO12      0.0253
    161 CA          -12.2986      -1.1955      -3.6311 C.3      12 PRO12     -0.0266
    162 HA          -12.1061      -1.0490      -4.6955 H        12 PRO12      0.0641
    163 C           -12.1973       0.1637      -2.9370 C.2      12 PRO12      0.5896
    164 O           -12.0846       1.1888      -3.6013 O.2      12 PRO12     -0.5748
    165 N           -12.2123       0.2139      -1.6017 N.am     13 TRP13     -0.4157
    166 H           -12.1887      -0.6452      -1.0727 H        13 TRP13      0.2719
    167 CA          -12.1894       1.4881      -0.8775 C.3      13 TRP13     -0.0275
    168 HA          -12.8464       2.1875      -1.3973 H        13 TRP13      0.1123
    169 CB          -12.7129       1.3349       0.5602 C.3      13 TRP13     -0.0050
    170 HB2         -12.8652       2.3241       0.9951 H        13 TRP13      0.0339
    171 HB3         -13.6857       0.8421       0.5389 H        13 TRP13      0.0339
    172 CG          -11.7878       0.5592       1.4438 C.2      13 TRP13     -0.1415
    173 CD1         -10.7937       1.0508       2.2210 C.2      13 TRP13     -0.1638
    174 HD1         -10.5813       2.0970       2.3728 H        13 TRP13      0.2062
    175 NE1         -10.0820       0.0188       2.7857 N.pl3    13 TRP13     -0.3418
    176 HE1          -9.3213       0.1582       3.4333 H        13 TRP13      0.3412
    177 CE2         -10.6502      -1.1943       2.4817 C.ar     13 TRP13      0.1380
    178 CZ2         -10.3681      -2.5046       2.8735 C.ar     13 TRP13     -0.2601
    179 HZ2          -9.5420      -2.7142       3.5349 H        13 TRP13      0.1572
    180 CH2         -11.2229      -3.5288       2.4456 C.ar     13 TRP13     -0.1134
    181 HH2         -11.0547      -4.5344       2.8005 H        13 TRP13      0.1417
    182 CZ3         -12.3273      -3.2383       1.6200 C.ar     13 TRP13     -0.1972
    183 HZ3         -13.0154      -4.0207       1.3364 H        13 TRP13      0.1447
    184 CE3         -12.5866      -1.9206       1.2191 C.ar     13 TRP13     -0.2387
    185 HE3         -13.4836      -1.6872       0.6720 H        13 TRP13      0.1700
    186 CD2         -11.7497      -0.8732       1.6344 C.ar     13 TRP13      0.1243
    187 C           -10.7929       2.1076      -0.8730 C.2      13 TRP13      0.5973
    188 O           -10.4570       2.7961       0.0679 O.2      13 TRP13     -0.5679
    189 N            -9.9281       1.9032      -1.8544 N.am     14 GLY14     -0.4157
    190 H           -10.2228       1.3819      -2.6768 H        14 GLY14      0.2719
    191 CA           -8.5837       2.4631      -1.8407 C.3      14 GLY14     -0.0252
    192 HA2          -8.6494       3.5473      -1.8777 H        14 GLY14      0.0698
    193 HA3          -8.0773       2.1679      -0.9225 H        14 GLY14      0.0698
    194 C            -7.7794       2.0065      -3.0452 C.2      14 GLY14      0.5973
    195 O            -8.3305       1.5563      -4.0353 O.2      14 GLY14     -0.5679
    196 N            -6.4659       2.1760      -2.9754 N.am     15 GLN15     -0.4157
    197 H            -6.0556       2.4330      -2.0990 H        15 GLN15      0.2719
    198 CA           -5.5648       1.8402      -4.0781 C.3      15 GLN15     -0.0031
    199 HA           -6.0952       1.2919      -4.8600 H        15 GLN15      0.0850
    200 CB           -5.0028       3.1352      -4.6752 C.3      15 GLN15     -0.0036
    201 HB2          -4.3321       3.6153      -3.9598 H        15 GLN15      0.0171
    202 HB3          -4.4302       2.8804      -5.5682 H        15 GLN15      0.0171
    203 CG           -6.1141       4.1186      -5.0526 C.3      15 GLN15     -0.0645
    204 HG2          -6.9231       3.5751      -5.5429 H        15 GLN15      0.0352
    205 HG3          -6.5062       4.6057      -4.1599 H        15 GLN15      0.0352
    206 CD           -5.6141       5.1727      -6.0212 C.2      15 GLN15      0.6951
    207 OE1          -5.6097       6.3543      -5.7121 O.2      15 GLN15     -0.6086
    208 NE2          -5.1679       4.7863      -7.1961 N.am     15 GLN15     -0.9407
    209 HE21         -4.8040       5.5001      -7.8027 H        15 GLN15      0.4251
    210 HE22         -5.1963       3.8210      -7.4729 H        15 GLN15      0.4251
    211 C            -4.4457       0.9417      -3.5801 C.2      15 GLN15      0.5973
    212 O            -4.5178       0.4398      -2.4612 O.2      15 GLN15     -0.5679
    213 N            -3.3699       0.8370      -4.3503 N.am     16 ASN16     -0.4157
    214 H            -3.3587       1.2697      -5.2583 H        16 ASN16      0.2719
    215 CA           -2.2198       0.0336      -3.9915 C.3      16 ASN16      0.0143
    216 HA           -2.5104      -0.6860      -3.2339 H        16 ASN16      0.1048
    217 CB           -1.7270      -0.7349      -5.2251 C.3      16 ASN16     -0.2041
    218 HB2          -2.5731      -0.9623      -5.8735 H        16 ASN16      0.0797
    219 HB3          -0.9988      -0.1544      -5.7898 H        16 ASN16      0.0797
    220 CG           -1.1011      -2.0447      -4.8003 C.2      16 ASN16      0.7130
    221 OD1          -0.6540      -2.2449      -3.6843 O.2      16 ASN16     -0.5931
    222 ND2          -1.1424      -3.0352      -5.6541 N.am     16 ASN16     -0.9191
    223 HD21         -0.6918      -3.8794      -5.3535 H        16 ASN16      0.4196
    224 HD22         -1.4491      -2.8675      -6.5912 H        16 ASN16      0.4196
    225 C            -1.1531       0.8309      -3.2970 C.2      16 ASN16      0.5973
    226 O            -0.0329       0.8049      -3.7151 O.2      16 ASN16     -0.5679
    227 N            -1.4739       1.5169      -2.2128 N.am     17 CYX17     -0.4157
    228 H            -2.4044       1.4305      -1.8414 H        17 CYX17      0.2719
    229 CA           -0.4488       2.2805      -1.5125 C.3      17 CYX17      0.0429
    230 HA            0.1521       2.8279      -2.2267 H        17 CYX17      0.0766
    231 CB           -1.1372       3.2838      -0.6296 C.3      17 CYX17     -0.0790
    232 HB2          -1.8828       2.7089      -0.0944 H        17 CYX17      0.0910
    233 HB3          -0.4249       3.6776       0.0823 H        17 CYX17      0.0910
    234 SG           -1.8690       4.6426      -1.5747 S.3      17 CYX17     -0.1081
    235 C             0.5029       1.4108      -0.7018 C.2      17 CYX17      0.5973
    236 O             1.3964       1.9318      -0.0674 O.2      17 CYX17     -0.5679
    237 N             0.3242       0.1026      -0.6452 N.am     18 TYR18     -0.4157
    238 H            -0.3352      -0.3345      -1.2710 H        18 TYR18      0.2719
    239 CA            1.1366      -0.7380       0.2244 C.3      18 TYR18     -0.0014
    240 HA            2.1047      -0.2722       0.4125 H        18 TYR18      0.0876
    241 CB            0.4005      -0.8260       1.5573 C.3      18 TYR18     -0.0152
    242 HB2          -0.5894      -1.2271       1.3549 H        18 TYR18      0.0295
    243 HB3           0.9236      -1.4905       2.2206 H        18 TYR18      0.0295
    244 CG            0.2119       0.4944       2.2675 C.ar     18 TYR18     -0.0011
    245 CD1           1.3004       1.2331       2.7646 C.ar     18 TYR18     -0.1906
    246 HD1           2.3148       0.9028       2.6100 H        18 TYR18      0.1699
    247 CE1           1.0864       2.4640       3.4005 C.ar     18 TYR18     -0.2341
    248 HE1           1.9399       3.0172       3.7716 H        18 TYR18      0.1656
    249 CZ           -0.2219       2.9755       3.5104 C.ar     18 TYR18      0.3226
    250 OH           -0.4292       4.1644       4.1350 O.3      18 TYR18     -0.5579
    251 HH            0.1728       4.2102       4.8871 H        18 TYR18      0.3992
    252 CE2          -1.3123       2.2585       2.9859 C.ar     18 TYR18     -0.2341
    253 HE2          -2.3204       2.6240       3.1075 H        18 TYR18      0.1656
    254 CD2          -1.0809       1.0187       2.3763 C.ar     18 TYR18     -0.1906
    255 HD2          -1.8975       0.4481       2.0010 H        18 TYR18      0.1699
    256 C             1.4528      -2.0793      -0.4421 C.2      18 TYR18      0.5973
    257 O             1.1733      -3.1324       0.1239 O.2      18 TYR18     -0.5679
    258 N             2.0410      -2.0652      -1.6468 N.am     19 PRO19     -0.2548
    259 CD            2.5292      -0.8974      -2.3636 C.3      19 PRO19      0.0192
    260 HD2           3.2497      -0.3465      -1.7647 H        19 PRO19      0.0391
    261 HD3           1.7117      -0.2509      -2.6464 H        19 PRO19      0.0391
    262 CG            3.1620      -1.4264      -3.6431 C.3      19 PRO19      0.0189
    263 HG2           4.2482      -1.4335      -3.5514 H        19 PRO19      0.0213
    264 HG3           2.8339      -0.8670      -4.5138 H        19 PRO19      0.0213
    265 CB            2.6636      -2.8527      -3.7902 C.3      19 PRO19     -0.0070
    266 HB2           3.4083      -3.4896      -4.2698 H        19 PRO19      0.0253
    267 HB3           1.7457      -2.8563      -4.3754 H        19 PRO19      0.0253
    268 CA            2.3630      -3.2933      -2.3636 C.3      19 PRO19     -0.0266
    269 HA            1.5098      -3.9734      -2.3611 H        19 PRO19      0.0641
    270 C             3.5680      -4.0053      -1.7457 C.2      19 PRO19      0.5896
    271 O             3.6236      -5.2296      -1.7267 O.2      19 PRO19     -0.5748
    272 N             4.5154      -3.2446      -1.1975 N.am     20 GLU20     -0.5163
    273 H             4.4388      -2.2461      -1.3064 H        20 GLU20      0.2936
    274 CA            5.7354      -3.7606      -0.5763 C.3      20 GLU20      0.0397
    275 HA            5.5851      -4.8099      -0.3222 H        20 GLU20      0.1105
    276 CB            6.8889      -3.7026      -1.5766 C.3      20 GLU20      0.0560
    277 HB2           6.5867      -4.2235      -2.4873 H        20 GLU20     -0.0173
    278 HB3           7.0591      -2.6571      -1.8342 H        20 GLU20     -0.0173
    279 CG            8.1627      -4.3795      -1.0294 C.3      20 GLU20      0.0136
    280 HG2           7.9674      -4.8331      -0.0535 H        20 GLU20     -0.0425
    281 HG3           8.4229      -5.2019      -1.7002 H        20 GLU20     -0.0425
    282 CD            9.3607      -3.4228      -0.9456 C.2      20 GLU20      0.8054
    283 OE1           9.4955      -2.5791      -1.8613 O.co2    20 GLU20     -0.8188
    284 OE2          10.1817      -3.5911      -0.0143 O.co2    20 GLU20     -0.8188
    285 C             6.0273      -3.0385       0.7410 C.2      20 GLU20      0.5366
    286 O             7.1083      -2.5303       1.0068 O.2      20 GLU20     -0.5819
    287 N             5.0163      -2.9419       1.5932 N.am     21 GLY21     -0.4157
    288 H             4.1135      -3.2943       1.3093 H        21 GLY21      0.2719
    289 CA            5.2006      -2.3808       2.9209 C.3      21 GLY21     -0.0252
    290 HA2           5.7319      -3.1015       3.5429 H        21 GLY21      0.0698
    291 HA3           5.7948      -1.4762       2.8691 H        21 GLY21      0.0698
    292 C             3.8786      -2.0277       3.5416 C.2      21 GLY21      0.5973
    293 O             3.1482      -1.2076       3.0209 O.2      21 GLY21     -0.5679
    294 N             3.5737      -2.6263       4.6853 N.am     22 CYX22     -0.4157
    295 H             4.1897      -3.3434       5.0341 H        22 CYX22      0.2719
    296 CA            2.3236      -2.3602       5.3943 C.3      22 CYX22      0.0429
    297 HA            1.5015      -2.3846       4.7003 H        22 CYX22      0.0766
    298 CB            2.1200      -3.4266       6.4719 C.3      22 CYX22     -0.0790
    299 HB2           3.0515      -3.6032       7.0103 H        22 CYX22      0.0910
    300 HB3           1.3813      -3.0626       7.1888 H        22 CYX22      0.0910
    301 SG            1.4920      -4.9847       5.8223 S.3      22 CYX22     -0.1081
    302 C             2.1945      -0.9654       5.9853 C.2      22 CYX22      0.5973
    303 O             1.1194      -0.6075       6.4616 O.2      22 CYX22     -0.5679
    304 N             3.2769      -0.1972       6.0217 N.am     23 SER23     -0.4157
    305 H             4.0799      -0.4643       5.4769 H        23 SER23      0.2719
    306 CA            3.2200       1.1351       6.6050 C.3      23 SER23     -0.0249
    307 HA            2.3561       1.6607       6.1964 H        23 SER23      0.0843
    308 CB            3.0707       1.0258       8.1311 C.3      23 SER23      0.2117
    309 HB2           2.8870      -0.0075       8.4313 H        23 SER23      0.0352
    310 HB3           3.9799       1.3664       8.6308 H        23 SER23      0.0352
    311 OG            1.9808       1.8071       8.5632 O.3      23 SER23     -0.6546
    312 HG            1.1931       1.2520       8.5708 H        23 SER23      0.4275
    313 C             4.4499       1.9599       6.2799 C.2      23 SER23      0.5973
    314 O             4.2956       3.1151       5.9195 O.2      23 SER23     -0.5679
    315 N             5.6508       1.3802       6.4242 N.am     24 GLY24     -0.4157
    316 H             5.6947       0.4298       6.7470 H        24 GLY24      0.2719
    317 CA            6.9054       2.1163       6.2406 C.3      24 GLY24     -0.0252
    318 HA2           7.0078       2.8465       7.0441 H        24 GLY24      0.0698
    319 HA3           7.7532       1.4333       6.2923 H        24 GLY24      0.0698
    320 C             6.9317       2.8815       4.9103 C.2      24 GLY24      0.5973
    321 O             6.7413       4.0967       4.9082 O.2      24 GLY24     -0.5679
    322 N             7.1734       2.1868       3.7886 N.am     25 PRO25     -0.2548
    323 CD            7.5395       0.7792       3.7102 C.3      25 PRO25      0.0192
    324 HD2           6.7828       0.1447       4.1709 H        25 PRO25      0.0391
    325 HD3           8.5070       0.6299       4.1899 H        25 PRO25      0.0391
    326 CG            7.6609       0.4583       2.2201 C.3      25 PRO25      0.0189
    327 HG2           6.7189       0.0688       1.8404 H        25 PRO25      0.0213
    328 HG3           8.4770      -0.2358       2.0157 H        25 PRO25      0.0213
    329 CB            7.8923       1.8162       1.5713 C.3      25 PRO25     -0.0070
    330 HB2           7.5900       1.8192       0.5235 H        25 PRO25      0.0253
    331 HB3           8.9504       2.0711       1.6480 H        25 PRO25      0.0253
    332 CA            7.0811       2.7710       2.4554 C.3      25 PRO25     -0.0266
    333 HA            7.5399       3.7602       2.4339 H        25 PRO25      0.0641
    334 C             5.6206       2.9068       2.0071 C.2      25 PRO25      0.5896
    335 O             4.6806       2.7172       2.7829 O.2      25 PRO25     -0.5748
    336 N             5.4270       3.2471       0.7338 N.am     26 LYS26     -0.3479
    337 H             6.2249       3.4140       0.1366 H        26 LYS26      0.2747
    338 CA            4.1051       3.3659       0.1401 C.3      26 LYS26     -0.2400
    339 HA            3.5278       2.5009       0.4499 H        26 LYS26      0.1426
    340 CB            3.4725       4.6627       0.6609 C.3      26 LYS26     -0.0094
    341 HB2           3.6646       4.7971       1.7265 H        26 LYS26      0.0362
    342 HB3           3.8932       5.5176       0.1276 H        26 LYS26      0.0362
    343 CG            1.9727       4.6072       0.4618 C.3      26 LYS26      0.0187
    344 HG2           1.7531       4.2996      -0.5608 H        26 LYS26      0.0103
    345 HG3           1.5913       3.8878       1.1796 H        26 LYS26      0.0103
    346 CD            1.2824       5.9398       0.6828 C.3      26 LYS26     -0.0479
    347 HD2           1.9980       6.7040       0.9920 H        26 LYS26      0.0621
    348 HD3           0.8265       6.2417      -0.2631 H        26 LYS26      0.0621
    349 CE            0.2225       5.7559       1.7585 C.3      26 LYS26     -0.0143
    350 HE2          -0.2400       4.7721       1.6442 H        26 LYS26      0.1135
    351 HE3           0.7164       5.7730       2.7361 H        26 LYS26      0.1135
    352 NZ           -0.7974       6.8052       1.6515 N.4      26 LYS26     -0.3854
    353 HZ1          -1.2289       6.7262       0.7389 H        26 LYS26      0.3400
    354 HZ2          -1.4830       6.6606       2.3768 H        26 LYS26      0.3400
    355 HZ3          -0.3533       7.7078       1.7388 H        26 LYS26      0.3400
    356 C             4.2071       3.4137      -1.3819 C.2      26 LYS26      0.7341
    357 O             4.9545       4.2568      -1.8749 O.2      26 LYS26     -0.5894
    358 N             3.4920       2.5609      -2.1155 N.am     27 VAL27     -0.3821
    359 H             2.8140       1.9693      -1.6608 H        27 VAL27      0.2681
    360 CA            3.6064       2.5132      -3.5917 C.3      27 VAL27     -0.3438
    361 HA            3.9150       3.5039      -3.9166 H        27 VAL27      0.1438
    362 CB            4.6956       1.5252      -4.0841 C.3      27 VAL27      0.1940
    363 HB            4.2603       0.6563      -4.5457 H        27 VAL27      0.0308
    364 CG1           5.5209       2.1857      -5.1866 C.3      27 VAL27     -0.3064
    365 HG11          6.0420       3.0584      -4.7922 H        27 VAL27      0.0836
    366 HG12          6.2459       1.4754      -5.5817 H        27 VAL27      0.0836
    367 HG13          4.8545       2.4924      -5.9930 H        27 VAL27      0.0836
    368 CG2           5.6570       1.0144      -2.9991 C.3      27 VAL27     -0.3064
    369 HG21          5.1243       0.5198      -2.1941 H        27 VAL27      0.0836
    370 HG22          6.3493       0.2942      -3.4365 H        27 VAL27      0.0836
    371 HG23          6.2343       1.8443      -2.5928 H        27 VAL27      0.0836
    372 C             2.2593       2.3632      -4.2897 C.2      27 VAL27      0.8350
    373 O             2.1199       1.4302      -5.1052 O.2      27 VAL27     -0.8173
    374 OXT           1.4139       3.2485      -4.0302 O.3      27 VAL27     -0.8173
@<TRIPOS>BOND
      1      25      26 2
      2      25      27 am
      3      18      19 ar
      4      18      22 ar
      5      16      18 ar
      6      13      16 1
      7      10      13 1
      8       7      10 1
      9       5       7 1
     10       5      25 1
     11       1       5 1
     12      36      37 2
     13      36      38 am
     14      31      34 1
     15      29      31 1
     16      29      36 1
     17      27      29 1
     18      46      47 2
     19      46      48 am
     20      45     234 1
     21      42      45 1
     22      40      42 1
     23      40      46 1
     24      38      40 1
     25      56      57 2
     26      56      58 am
     27      55     148 1
     28      52      55 1
     29      50      52 1
     30      50      56 1
     31      48      50 1
     32      70      71 2
     33      70      72 am
     34      68      70 1
     35      65      68 1
     36      62      65 1
     37      59      62 1
     38      58      59 1
     39      58      68 1
     40      80      81 2
     41      80      82 am
     42      79     301 1
     43      76      79 1
     44      74      76 1
     45      74      80 1
     46      72      74 1
     47     101     102 2
     48     101     103 am
     49      97      99 ar
     50      94      95 1
     51      94      97 ar
     52      92      94 ar
     53      90      92 ar
     54      89      90 ar
     55      89      99 ar
     56      86      89 1
     57      84      86 1
     58      84     101 1
     59      82      84 1
     60     125     126 2
     61     125     127 am
     62     122     124 ar
     63     120     122 ar
     64     118     120 ar
     65     116     118 ar
     66     115     116 ar
     67     115     124 ar
     68     113     115 1
     69     111     113 1
     70     110     111 2
     71     110     124 1
     72     107     110 1
     73     105     107 1
     74     105     125 1
     75     103     105 1
     76     132     133 2
     77     132     134 am
     78     129     132 1
     79     127     129 1
     80     139     140 2
     81     139     141 am
     82     136     139 1
     83     134     136 1
     84     149     150 2
     85     149     151 am
     86     145     148 1
     87     143     145 1
     88     143     149 1
     89     141     143 1
     90     163     164 2
     91     163     165 am
     92     161     163 1
     93     158     161 1
     94     155     158 1
     95     152     155 1
     96     151     152 1
     97     151     161 1
     98     187     188 2
     99     187     189 am
    100     184     186 ar
    101     182     184 ar
    102     180     182 ar
    103     178     180 ar
    104     177     178 ar
    105     177     186 ar
    106     175     177 1
    107     173     175 1
    108     172     173 2
    109     172     186 1
    110     169     172 1
    111     167     169 1
    112     167     187 1
    113     165     167 1
    114     194     195 2
    115     194     196 am
    116     191     194 1
    117     189     191 1
    118     211     212 2
    119     211     213 am
    120     206     207 2
    121     206     208 am
    122     203     206 1
    123     200     203 1
    124     198     200 1
    125     198     211 1
    126     196     198 1
    127     225     226 2
    128     225     227 am
    129     220     221 2
    130     220     222 am
    131     217     220 1
    132     215     217 1
    133     215     225 1
    134     213     215 1
    135     235     236 2
    136     235     237 am
    137     231     234 1
    138     229     231 1
    139     229     235 1
    140     227     229 1
    141     256     257 2
    142     256     258 am
    143     252     254 ar
    144     249     250 1
    145     249     252 ar
    146     247     249 ar
    147     245     247 ar
    148     244     245 ar
    149     244     254 ar
    150     241     244 1
    151     239     241 1
    152     239     256 1
    153     237     239 1
    154     270     271 2
    155     270     272 am
    156     268     270 1
    157     265     268 1
    158     262     265 1
    159     259     262 1
    160     258     259 1
    161     258     268 1
    162     285     286 2
    163     285     287 am
    164     282     283 ar
    165     282     284 ar
    166     279     282 1
    167     276     279 1
    168     274     276 1
    169     274     285 1
    170     272     274 1
    171     292     293 2
    172     292     294 am
    173     289     292 1
    174     287     289 1
    175     302     303 2
    176     302     304 am
    177     298     301 1
    178     296     298 1
    179     296     302 1
    180     294     296 1
    181     313     314 2
    182     313     315 am
    183     308     311 1
    184     306     308 1
    185     306     313 1
    186     304     306 1
    187     320     321 2
    188     320     322 am
    189     317     320 1
    190     315     317 1
    191     334     335 2
    192     334     336 am
    193     332     334 1
    194     329     332 1
    195     326     329 1
    196     323     326 1
    197     322     323 1
    198     322     332 1
    199     356     357 2
    200     356     358 am
    201     349     352 1
    202     346     349 1
    203     343     346 1
    204     340     343 1
    205     338     340 1
    206     338     356 1
    207     336     338 1
    208     372     373 2
    209     372     374 1
    210     362     364 1
    211     362     368 1
    212     360     362 1
    213     360     372 1
    214     358     360 1
    215      22      23 1
    216      22      24 1
    217      19      20 1
    218      19      21 1
    219      16      17 1
    220      13      14 1
    221      13      15 1
    222      10      11 1
    223      10      12 1
    224       7       8 1
    225       7       9 1
    226       5       6 1
    227       1       2 1
    228       1       3 1
    229       1       4 1
    230      34      35 1
    231      31      32 1
    232      31      33 1
    233      29      30 1
    234      27      28 1
    235      42      43 1
    236      42      44 1
    237      40      41 1
    238      38      39 1
    239      52      53 1
    240      52      54 1
    241      50      51 1
    242      48      49 1
    243      68      69 1
    244      65      66 1
    245      65      67 1
    246      62      63 1
    247      62      64 1
    248      59      60 1
    249      59      61 1
    250      76      77 1
    251      76      78 1
    252      74      75 1
    253      72      73 1
    254      99     100 1
    255      97      98 1
    256      95      96 1
    257      92      93 1
    258      90      91 1
    259      86      87 1
    260      86      88 1
    261      84      85 1
    262      82      83 1
    263     122     123 1
    264     120     121 1
    265     118     119 1
    266     116     117 1
    267     113     114 1
    268     111     112 1
    269     107     108 1
    270     107     109 1
    271     105     106 1
    272     103     104 1
    273     129     130 1
    274     129     131 1
    275     127     128 1
    276     136     137 1
    277     136     138 1
    278     134     135 1
    279     145     146 1
    280     145     147 1
    281     143     144 1
    282     141     142 1
    283     161     162 1
    284     158     159 1
    285     158     160 1
    286     155     156 1
    287     155     157 1
    288     152     153 1
    289     152     154 1
    290     184     185 1
    291     182     183 1
    292     180     181 1
    293     178     179 1
    294     175     176 1
    295     173     174 1
    296     169     170 1
    297     169     171 1
    298     167     168 1
    299     165     166 1
    300     191     192 1
    301     191     193 1
    302     189     190 1
    303     208     209 1
    304     208     210 1
    305     203     204 1
    306     203     205 1
    307     200     201 1
    308     200     202 1
    309     198     199 1
    310     196     197 1
    311     222     223 1
    312     222     224 1
    313     217     218 1
    314     217     219 1
    315     215     216 1
    316     213     214 1
    317     231     232 1
    318     231     233 1
    319     229     230 1
    320     227     228 1
    321     254     255 1
    322     252     253 1
    323     250     251 1
    324     247     248 1
    325     245     246 1
    326     241     242 1
    327     241     243 1
    328     239     240 1
    329     237     238 1
    330     268     269 1
    331     265     266 1
    332     265     267 1
    333     262     263 1
    334     262     264 1
    335     259     260 1
    336     259     261 1
    337     279     280 1
    338     279     281 1
    339     276     277 1
    340     276     278 1
    341     274     275 1
    342     272     273 1
    343     289     290 1
    344     289     291 1
    345     287     288 1
    346     298     299 1
    347     298     300 1
    348     296     297 1
    349     294     295 1
    350     311     312 1
    351     308     309 1
    352     308     310 1
    353     306     307 1
    354     304     305 1
    355     317     318 1
    356     317     319 1
    357     315     316 1
    358     332     333 1
    359     329     330 1
    360     329     331 1
    361     326     327 1
    362     326     328 1
    363     323     324 1
    364     323     325 1
    365     352     353 1
    366     352     354 1
    367     352     355 1
    368     349     350 1
    369     349     351 1
    370     346     347 1
    371     346     348 1
    372     343     344 1
    373     343     345 1
    374     340     341 1
    375     340     342 1
    376     338     339 1
    377     336     337 1
    378     368     369 1
    379     368     370 1
    380     368     371 1
    381     364     365 1
    382     364     366 1
    383     364     367 1
    384     362     363 1
    385     360     361 1
    386     358     359 1
@<TRIPOS>SUBSTRUCTURE
      1 ARG1           1 RESIDUE    4    A ARG
      2 SER2          27 RESIDUE    4    A SER
      3 CYX3          38 RESIDUE    4    A CYX
      4 CYX4          48 RESIDUE    4    A CYX
      5 PRO5          58 RESIDUE    4    A PRO
      6 CYX6          72 RESIDUE    4    A CYX
      7 TYR7          82 RESIDUE    4    A TYR
      8 TRP8         103 RESIDUE    4    A TRP
      9 GLY9         127 RESIDUE    4    A GLY
     10 GLY10        134 RESIDUE    4    A GLY
     11 CYX11        141 RESIDUE    4    A CYX
     12 PRO12        151 RESIDUE    4    A PRO
     13 TRP13        165 RESIDUE    4    A TRP
     14 GLY14        189 RESIDUE    4    A GLY
     15 GLN15        196 RESIDUE    4    A GLN
     16 ASN16        213 RESIDUE    4    A ASN
     17 CYX17        227 RESIDUE    4    A CYX
     18 TYR18        237 RESIDUE    4    A TYR
     19 PRO19        258 RESIDUE    4    A PRO
     20 GLU20        272 RESIDUE    4    A GLU
     21 GLY21        287 RESIDUE    4    A GLY
     22 CYX22        294 RESIDUE    4    A CYX
     23 SER23        304 RESIDUE    4    A SER
     24 GLY24        315 RESIDUE    4    A GLY
     25 PRO25        322 RESIDUE    4    A PRO
     26 LYS26        336 RESIDUE    4    A LYS
     27 VAL27        358 RESIDUE    4    A VAL
