# Supplementary material for: Improved Structure-Based Histidine pKa Prediction for pH-Responsive Protein Design
Source: J Chem Inf Model. 2025 Jan 18;65(3):1560–9. doi: 10.1021/acs.jcim.4c01957 (PMC11815838; doi:10.1021/acs.jcim.4c01957)
Supplement: Supplementary file 3 — ci4c01957_si_003.zip [file ci4c01957_si_003.zip › structures/prep_mol2/1ANS_0004_prep.mol2]

@<TRIPOS>MOLECULE
Cpptraj generated mol2 file.
  374   386    27     0     0
SMALL
USER_CHARGES


@<TRIPOS>ATOM
      1 N            -9.2758       9.9762      -1.1808 N.am      1 ARG1       0.1305
      2 H1          -10.1463       9.6521      -0.7683 H         1 ARG1       0.2083
      3 H2           -9.4726      10.3651      -2.0941 H         1 ARG1       0.2083
      4 H3           -8.9009      10.6944      -0.5787 H         1 ARG1       0.2083
      5 CA           -8.3446       8.8214      -1.2837 C.3       1 ARG1      -0.0223
      6 HA           -8.4905       8.3384      -2.2516 H         1 ARG1       0.1242
      7 CB           -6.8676       9.2343      -1.1382 C.3       1 ARG1       0.0118
      8 HB2          -6.2428       8.3594      -1.3279 H         1 ARG1       0.0226
      9 HB3          -6.6201       9.9743      -1.9014 H         1 ARG1       0.0226
     10 CG           -6.5365       9.8120       0.2533 C.3       1 ARG1       0.0236
     11 HG2          -6.7258      10.8872       0.2290 H         1 ARG1       0.0309
     12 HG3          -7.1596       9.3778       1.0339 H         1 ARG1       0.0309
     13 CD           -5.0700       9.5596       0.6223 C.3       1 ARG1       0.0935
     14 HD2          -4.9496       8.5433       1.0054 H         1 ARG1       0.0527
     15 HD3          -4.4559       9.6540      -0.2761 H         1 ARG1       0.0527
     16 NE           -4.5826      10.5427       1.6038 N.pl3     1 ARG1      -0.5650
     17 HE           -3.8711      11.1824       1.2866 H         1 ARG1       0.3592
     18 CZ           -4.8845      10.6049       2.8875 C.cat     1 ARG1       0.8281
     19 NH1          -5.7813       9.8255       3.4214 N.pl3     1 ARG1      -0.8693
     20 HH11         -6.1735       9.0763       2.8866 H         1 ARG1       0.4494
     21 HH12         -5.9633       9.8669       4.4104 H         1 ARG1       0.4494
     22 NH2          -4.2633      11.4385       3.6700 N.pl3     1 ARG1      -0.8693
     23 HH21         -3.5957      12.0987       3.3102 H         1 ARG1       0.4494
     24 HH22         -4.4592      11.4408       4.6567 H         1 ARG1       0.4494
     25 C            -8.7085       7.7993      -0.2250 C.2       1 ARG1       0.7214
     26 O            -9.6780       8.0203       0.4809 O.2       1 ARG1      -0.6013
     27 N            -7.9207       6.7441      -0.0808 N.am      2 SER2      -0.4157
     28 H            -7.1247       6.6221      -0.6850 H         2 SER2       0.2719
     29 CA           -8.1168       5.7864       1.0010 C.3       2 SER2      -0.0249
     30 HA           -8.1958       6.3018       1.9591 H         2 SER2       0.0843
     31 CB           -9.4124       5.0421       0.7655 C.3       2 SER2       0.2117
     32 HB2         -10.2712       5.7081       0.8371 H         2 SER2       0.0352
     33 HB3          -9.3811       4.6215      -0.2345 H         2 SER2       0.0352
     34 OG           -9.5629       4.0362       1.7200 O.3       2 SER2      -0.6546
     35 HG          -10.1288       3.3778       1.2670 H         2 SER2       0.4275
     36 C            -6.9679       4.8066       1.0928 C.2       2 SER2       0.5973
     37 O            -6.6019       4.4890       2.2076 O.2       2 SER2      -0.5679
     38 N            -6.3226       4.4748      -0.0417 N.am      3 CYX3      -0.4157
     39 H            -6.7289       4.7251      -0.9247 H         3 CYX3       0.2719
     40 CA           -5.1373       3.6226      -0.0452 C.3       3 CYX3       0.0429
     41 HA           -4.8489       3.3694      -1.0649 H         3 CYX3       0.0766
     42 CB           -4.0024       4.4210       0.5862 C.3       3 CYX3      -0.0790
     43 HB2          -4.3469       4.8475       1.5275 H         3 CYX3       0.0910
     44 HB3          -3.2401       3.7349       0.9079 H         3 CYX3       0.0910
     45 SG           -3.2889       5.7728      -0.3867 S.3       3 CYX3      -0.1081
     46 C            -5.4355       2.3231       0.7127 C.2       3 CYX3       0.5973
     47 O            -5.3298       2.2570       1.9308 O.2       3 CYX3      -0.5679
     48 N            -5.8644       1.2979      -0.0120 N.am      4 CYX4      -0.4157
     49 H            -5.7204       1.2828      -1.0108 H         4 CYX4       0.2719
     50 CA           -6.1821       0.0158       0.5880 C.3       4 CYX4       0.0429
     51 HA           -7.0953       0.0995       1.1779 H         4 CYX4       0.0766
     52 CB           -6.3902      -0.9528      -0.5524 C.3       4 CYX4      -0.0790
     53 HB2          -5.5133      -0.9655      -1.1867 H         4 CYX4       0.0910
     54 HB3          -6.5274      -1.9272      -0.1407 H         4 CYX4       0.0910
     55 SG           -7.8293      -0.6410      -1.5410 S.3       4 CYX4      -0.1081
     56 C            -5.0408      -0.4778       1.4819 C.2       4 CYX4       0.5973
     57 O            -3.9279       0.0219       1.3596 O.2       4 CYX4      -0.5679
     58 N            -5.2730      -1.4507       2.3682 N.am      5 PRO5      -0.2548
     59 CD           -6.5089      -2.1986       2.5314 C.3       5 PRO5       0.0192
     60 HD2          -6.9483      -2.5579       1.6074 H         5 PRO5       0.0391
     61 HD3          -7.2304      -1.5834       3.0708 H         5 PRO5       0.0391
     62 CG           -6.1266      -3.3962       3.3746 C.3       5 PRO5       0.0189
     63 HG2          -5.7760      -4.1921       2.7196 H         5 PRO5       0.0213
     64 HG3          -6.9664      -3.7148       3.9902 H         5 PRO5       0.0213
     65 CB           -4.9633      -2.8846       4.2218 C.3       5 PRO5      -0.0070
     66 HB2          -4.3184      -3.6904       4.5678 H         5 PRO5       0.0253
     67 HB3          -5.3604      -2.3362       5.0777 H         5 PRO5       0.0253
     68 CA           -4.2418      -1.9071       3.2938 C.3       5 PRO5      -0.0266
     69 HA           -3.8696      -1.0629       3.8761 H         5 PRO5       0.0641
     70 C            -3.0568      -2.5448       2.5607 C.2       5 PRO5       0.5896
     71 O            -3.0983      -2.7774       1.3552 O.2       5 PRO5      -0.5748
     72 N            -1.9959      -2.8756       3.2934 N.am      6 CYX6      -0.4157
     73 H            -1.9592      -2.6340       4.2709 H         6 CYX6       0.2719
     74 CA           -0.8156      -3.4358       2.6524 C.3       6 CYX6       0.0429
     75 HA           -0.5878      -2.7694       1.8507 H         6 CYX6       0.0766
     76 CB            0.3281      -3.4646       3.6436 C.3       6 CYX6      -0.0790
     77 HB2           1.2484      -3.5105       3.0587 H         6 CYX6       0.0910
     78 HB3           0.3424      -2.5341       4.2138 H         6 CYX6       0.0910
     79 SG            0.3034      -4.8854       4.7815 S.3       6 CYX6      -0.1081
     80 C            -1.0240      -4.8109       2.0201 C.2       6 CYX6       0.5973
     81 O            -0.5860      -5.0801       0.9093 O.2       6 CYX6      -0.5679
     82 N            -1.7331      -5.6899       2.7272 N.am      7 TYR7      -0.4157
     83 H            -2.0037      -5.4512       3.6662 H         7 TYR7       0.2719
     84 CA           -1.9721      -7.0429       2.2438 C.3       7 TYR7      -0.0014
     85 HA           -1.0202      -7.4906       1.9494 H         7 TYR7       0.0876
     86 CB           -2.5982      -7.8814       3.3657 C.3       7 TYR7      -0.0152
     87 HB2          -2.2880      -8.9165       3.2161 H         7 TYR7       0.0295
     88 HB3          -2.2045      -7.5711       4.3350 H         7 TYR7       0.0295
     89 CG           -4.1165      -7.8410       3.3897 C.ar      7 TYR7      -0.0011
     90 CD1          -4.7929      -6.7138       3.8927 C.ar      7 TYR7      -0.1906
     91 HD1          -4.2318      -5.9089       4.3386 H         7 TYR7       0.1699
     92 CE1          -6.1997      -6.6661       3.8570 C.ar      7 TYR7      -0.2341
     93 HE1          -6.7316      -5.8406       4.2921 H         7 TYR7       0.1656
     94 CZ           -6.9316      -7.7358       3.3045 C.ar      7 TYR7       0.3226
     95 OH           -8.2869      -7.6762       3.2538 O.3       7 TYR7      -0.5579
     96 HH           -8.6471      -7.0169       3.8468 H         7 TYR7       0.3992
     97 CE2          -6.2549      -8.8674       2.8104 C.ar      7 TYR7      -0.2341
     98 HE2          -6.8233      -9.6798       2.3820 H         7 TYR7       0.1656
     99 CD2          -4.8489      -8.9113       2.8408 C.ar      7 TYR7      -0.1906
    100 HD2          -4.3344      -9.7676       2.4254 H         7 TYR7       0.1699
    101 C            -2.8864      -7.0122       1.0198 C.2       7 TYR7       0.5973
    102 O            -2.7537      -7.8235       0.1113 O.2       7 TYR7      -0.5679
    103 N            -3.8223      -6.0648       0.9976 N.am      8 TRP8      -0.4157
    104 H            -3.8487      -5.3962       1.7485 H         8 TRP8       0.2719
    105 CA           -4.8026      -5.9645      -0.0564 C.3       8 TRP8      -0.0275
    106 HA           -4.5150      -6.6501      -0.8509 H         8 TRP8       0.1123
    107 CB           -6.1887      -6.3923       0.4153 C.3       8 TRP8      -0.0050
    108 HB2          -6.1089      -7.4102       0.7741 H         8 TRP8       0.0339
    109 HB3          -6.5399      -5.7390       1.2118 H         8 TRP8       0.0339
    110 CG           -7.1948      -6.4178      -0.6808 C.2       8 TRP8      -0.1415
    111 CD1          -6.9081      -6.5805      -1.9941 C.2       8 TRP8      -0.1638
    112 HD1          -5.9237      -6.7201      -2.4170 H         8 TRP8       0.2062
    113 NE1          -8.0667      -6.5707      -2.7279 N.pl3     8 TRP8      -0.3418
    114 HE1          -8.0976      -6.6389      -3.7390 H         8 TRP8       0.3412
    115 CE2          -9.1658      -6.4335      -1.9176 C.ar      8 TRP8       0.1380
    116 CZ2         -10.5323      -6.3623      -2.1984 C.ar      8 TRP8      -0.2601
    117 HZ2         -10.8815      -6.4587      -3.2159 H         8 TRP8       0.1572
    118 CH2         -11.4356      -6.1995      -1.1400 C.ar      8 TRP8      -0.1134
    119 HH2         -12.5002      -6.1923      -1.3293 H         8 TRP8       0.1417
    120 CZ3         -10.9557      -6.1268       0.1750 C.ar      8 TRP8      -0.1972
    121 HZ3         -11.6634      -6.1233       0.9877 H         8 TRP8       0.1447
    122 CE3          -9.5747      -6.1526       0.4466 C.ar      8 TRP8      -0.2387
    123 HE3          -9.2178      -6.0975       1.4606 H         8 TRP8       0.1700
    124 CD2          -8.6434      -6.3213      -0.5965 C.ar      8 TRP8       0.1243
    125 C            -4.7854      -4.5864      -0.6764 C.2       8 TRP8       0.5973
    126 O            -5.7854      -3.8945      -0.6745 O.2       8 TRP8      -0.5679
    127 N            -3.6569      -4.1792      -1.2477 N.am      9 GLY9      -0.4157
    128 H            -2.8134      -4.7176      -1.0918 H         9 GLY9       0.2719
    129 CA           -3.5707      -2.8915      -1.9375 C.3       9 GLY9      -0.0252
    130 HA2          -3.7790      -2.0886      -1.2318 H         9 GLY9       0.0698
    131 HA3          -2.5513      -2.7699      -2.2986 H         9 GLY9       0.0698
    132 C            -4.5160      -2.7841      -3.1450 C.2       9 GLY9       0.5973
    133 O            -4.9181      -1.6952      -3.5209 O.2       9 GLY9      -0.5679
    134 N            -4.8905      -3.8983      -3.7719 N.am     10 GLY10     -0.4157
    135 H            -4.5523      -4.7780      -3.4195 H        10 GLY10      0.2719
    136 CA           -5.8011      -3.9103      -4.9255 C.3      10 GLY10     -0.0252
    137 HA2          -5.6164      -3.0313      -5.5438 H        10 GLY10      0.0698
    138 HA3          -5.6073      -4.7959      -5.5310 H        10 GLY10      0.0698
    139 C            -7.2839      -3.9052      -4.5464 C.2      10 GLY10      0.5973
    140 O            -8.0916      -4.4795      -5.2710 O.2      10 GLY10     -0.5679
    141 N            -7.6364      -3.3881      -3.3721 N.am     11 CYX11     -0.4157
    142 H            -6.9427      -2.8959      -2.8295 H        11 CYX11      0.2719
    143 CA           -9.0074      -3.4038      -2.8748 C.3      11 CYX11      0.0429
    144 HA           -9.4467      -4.3406      -3.1869 H        11 CYX11      0.0766
    145 CB           -8.9799      -3.3513      -1.3400 C.3      11 CYX11     -0.0790
    146 HB2          -9.7543      -3.9911      -0.9413 H        11 CYX11      0.0910
    147 HB3          -8.0445      -3.7518      -0.9754 H        11 CYX11      0.0910
    148 SG           -9.2384      -1.7296      -0.6161 S.3      11 CYX11     -0.1081
    149 C            -9.9060      -2.3213      -3.4945 C.2      11 CYX11      0.5973
    150 O            -9.4168      -1.4369      -4.1936 O.2      11 CYX11     -0.5679
    151 N           -11.2265      -2.3741      -3.2338 N.am     12 PRO12     -0.2548
    152 CD          -11.9094      -3.4232      -2.4944 C.3      12 PRO12      0.0192
    153 HD2         -11.5727      -3.4984      -1.4660 H        12 PRO12      0.0391
    154 HD3         -11.7912      -4.3567      -3.0376 H        12 PRO12      0.0391
    155 CG          -13.3844      -3.0695      -2.4698 C.3      12 PRO12      0.0189
    156 HG2         -13.6286      -2.5209      -1.5666 H        12 PRO12      0.0213
    157 HG3         -14.0128      -3.9564      -2.5576 H        12 PRO12      0.0213
    158 CB          -13.5409      -2.1442      -3.6703 C.3      12 PRO12     -0.0070
    159 HB2         -14.3653      -1.4419      -3.5369 H        12 PRO12      0.0253
    160 HB3         -13.7093      -2.7466      -4.5644 H        12 PRO12      0.0253
    161 CA          -12.1892      -1.4370      -3.7957 C.3      12 PRO12     -0.0266
    162 HA          -11.9715      -1.2655      -4.8515 H        12 PRO12      0.0641
    163 C           -12.2011      -0.0799      -3.0887 C.2      12 PRO12      0.5896
    164 O           -12.1672       0.9556      -3.7444 O.2      12 PRO12     -0.5748
    165 N           -12.2382      -0.0415      -1.7537 N.am     13 TRP13     -0.4157
    166 H           -12.1822      -0.9023      -1.2313 H        13 TRP13      0.2719
    167 CA          -12.3252       1.2253      -1.0188 C.3      13 TRP13     -0.0275
    168 HA          -13.0389       1.8704      -1.5325 H        13 TRP13      0.1123
    169 CB          -12.8343       1.0105       0.4129 C.3      13 TRP13     -0.0050
    170 HB2         -13.0474       1.9767       0.8732 H        13 TRP13      0.0339
    171 HB3         -13.7736       0.4567       0.3804 H        13 TRP13      0.0339
    172 CG          -11.8574       0.2704       1.2689 C.2      13 TRP13     -0.1415
    173 CD1         -10.8559       0.7954       2.0132 C.2      13 TRP13     -0.1638
    174 HD1         -10.6722       1.8488       2.1527 H        13 TRP13      0.2062
    175 NE1         -10.0992      -0.2137       2.5639 N.pl3    13 TRP13     -0.3418
    176 HE1          -9.3057      -0.0455       3.1652 H        13 TRP13      0.3412
    177 CE2         -10.6369      -1.4459       2.2735 C.ar     13 TRP13      0.1380
    178 CZ2         -10.3048      -2.7492       2.6507 C.ar     13 TRP13     -0.2601
    179 HZ2          -9.4589      -2.9350       3.2926 H        13 TRP13      0.1572
    180 CH2         -11.1314      -3.8004       2.2287 C.ar     13 TRP13     -0.1134
    181 HH2         -10.9239      -4.8027       2.5718 H        13 TRP13      0.1417
    182 CZ3         -12.2558      -3.5450       1.4191 C.ar     13 TRP13     -0.1972
    183 HZ3         -12.9219      -4.3478       1.1380 H        13 TRP13      0.1447
    184 CE3         -12.5656      -2.2353       1.0320 C.ar     13 TRP13     -0.2387
    185 HE3         -13.4736      -2.0305       0.4913 H        13 TRP13      0.1700
    186 CD2         -11.7626      -1.1608       1.4474 C.ar     13 TRP13      0.1243
    187 C           -10.9926       1.9735      -0.9899 C.2      13 TRP13      0.5973
    188 O           -10.7808       2.7546      -0.0810 O.2      13 TRP13     -0.5679
    189 N           -10.0623       1.7736      -1.9130 N.am     14 GLY14     -0.4157
    190 H           -10.2795       1.1873      -2.7142 H        14 GLY14      0.2719
    191 CA           -8.7671       2.4372      -1.8902 C.3      14 GLY14     -0.0252
    192 HA2          -8.9162       3.5125      -1.9383 H        14 GLY14      0.0698
    193 HA3          -8.2486       2.1814      -0.9670 H        14 GLY14      0.0698
    194 C            -7.9215       2.0416      -3.0880 C.2      14 GLY14      0.5973
    195 O            -8.4287       1.5705      -4.0922 O.2      14 GLY14     -0.5679
    196 N            -6.6188       2.2683      -2.9895 N.am     15 GLN15     -0.4157
    197 H            -6.2499       2.5705      -2.1096 H        15 GLN15      0.2719
    198 CA           -5.6791       1.9851      -4.0749 C.3      15 GLN15     -0.0031
    199 HA           -6.1781       1.3986      -4.8485 H        15 GLN15      0.0850
    200 CB           -5.1998       3.3262      -4.6467 C.3      15 GLN15     -0.0036
    201 HB2          -5.8793       4.0941      -4.2742 H        15 GLN15      0.0171
    202 HB3          -4.2045       3.5839      -4.2788 H        15 GLN15      0.0171
    203 CG           -5.2203       3.3480      -6.1838 C.3      15 GLN15     -0.0645
    204 HG2          -4.2572       3.0216      -6.5731 H        15 GLN15      0.0352
    205 HG3          -5.9921       2.6758      -6.5587 H        15 GLN15      0.0352
    206 CD           -5.5462       4.7370      -6.7236 C.2      15 GLN15      0.6951
    207 OE1          -5.7016       5.7083      -5.9977 O.2      15 GLN15     -0.6086
    208 NE2          -5.6826       4.8916      -8.0221 N.am     15 GLN15     -0.9407
    209 HE21         -5.9397       5.8095      -8.3448 H        15 GLN15      0.4251
    210 HE22         -5.6262       4.1081      -8.6503 H        15 GLN15      0.4251
    211 C            -4.5144       1.1492      -3.5727 C.2      15 GLN15      0.5973
    212 O            -4.4640       0.7982      -2.3984 O.2      15 GLN15     -0.5679
    213 N            -3.5149       0.9196      -4.4151 N.am     16 ASN16     -0.4157
    214 H            -3.6102       1.1904      -5.3805 H        16 ASN16      0.2719
    215 CA           -2.3041       0.2247      -4.0137 C.3      16 ASN16      0.0143
    216 HA           -2.5506      -0.4725      -3.2125 H        16 ASN16      0.1048
    217 CB           -1.7868      -0.5902      -5.1987 C.3      16 ASN16     -0.2041
    218 HB2          -2.4973      -1.3814      -5.4357 H        16 ASN16      0.0797
    219 HB3          -1.6585       0.0546      -6.0692 H        16 ASN16      0.0797
    220 CG           -0.4422      -1.2255      -4.8951 C.2      16 ASN16      0.7130
    221 OD1           0.3867      -1.3804      -5.7640 O.2      16 ASN16     -0.5931
    222 ND2          -0.1645      -1.5915      -3.6633 N.am     16 ASN16     -0.9191
    223 HD21          0.7536      -1.9838      -3.5354 H        16 ASN16      0.4196
    224 HD22         -0.8448      -1.5878      -2.9340 H        16 ASN16      0.4196
    225 C            -1.2562       1.1967      -3.4587 C.2      16 ASN16      0.5973
    226 O            -0.2275       1.4609      -4.0676 O.2      16 ASN16     -0.5679
    227 N            -1.5130       1.7560      -2.2882 N.am     17 CYX17     -0.4157
    228 H            -2.3813       1.5404      -1.8156 H        17 CYX17      0.2719
    229 CA           -0.5097       2.5939      -1.6388 C.3      17 CYX17      0.0429
    230 HA            0.0400       3.1700      -2.3846 H        17 CYX17      0.0766
    231 CB           -1.2399       3.5644      -0.7460 C.3      17 CYX17     -0.0790
    232 HB2          -1.9484       2.9558      -0.1988 H        17 CYX17      0.0910
    233 HB3          -0.5619       4.0158      -0.0273 H        17 CYX17      0.0910
    234 SG           -2.0691       4.8531      -1.7112 S.3      17 CYX17     -0.1081
    235 C             0.5247       1.7806      -0.8697 C.2      17 CYX17      0.5973
    236 O             1.5355       2.3334      -0.4787 O.2      17 CYX17     -0.5679
    237 N             0.3143       0.4877      -0.6496 N.am     18 TYR18     -0.4157
    238 H            -0.5625       0.0731      -0.9144 H        18 TYR18      0.2719
    239 CA            1.2600      -0.3231       0.1166 C.3      18 TYR18     -0.0014
    240 HA            2.2626       0.0887      -0.0034 H        18 TYR18      0.0876
    241 CB            0.9560      -0.2368       1.6272 C.3      18 TYR18     -0.0152
    242 HB2           0.4122      -1.0988       1.9658 H        18 TYR18      0.0295
    243 HB3           1.9033      -0.2461       2.1695 H        18 TYR18      0.0295
    244 CG            0.1598       0.9801       2.0447 C.ar     18 TYR18     -0.0011
    245 CD1           0.8138       2.1843       2.3364 C.ar     18 TYR18     -0.1906
    246 HD1           1.8967       2.2018       2.3461 H        18 TYR18      0.1699
    247 CE1           0.0712       3.3434       2.6229 C.ar     18 TYR18     -0.2341
    248 HE1           0.5835       4.2664       2.8428 H        18 TYR18      0.1656
    249 CZ           -1.3351       3.2798       2.6745 C.ar     18 TYR18      0.3226
    250 OH           -2.0450       4.3877       3.0141 O.3      18 TYR18     -0.5579
    251 HH           -1.6477       4.8119       3.7770 H        18 TYR18      0.3992
    252 CE2          -1.9862       2.0578       2.4240 C.ar     18 TYR18     -0.2341
    253 HE2          -3.0531       1.9952       2.5385 H        18 TYR18      0.1656
    254 CD2          -1.2370       0.9146       2.0900 C.ar     18 TYR18     -0.1906
    255 HD2          -1.7108      -0.0342       1.9021 H        18 TYR18      0.1699
    256 C             1.2587      -1.7409      -0.4628 C.2      18 TYR18      0.5973
    257 O             0.4804      -2.5727      -0.0390 O.2      18 TYR18     -0.5679
    258 N             2.0277      -2.0112      -1.5240 N.am     19 PRO19     -0.2548
    259 CD            2.8289      -1.0404      -2.2345 C.3      19 PRO19      0.0192
    260 HD2           3.6022      -0.6278      -1.5851 H        19 PRO19      0.0391
    261 HD3           2.1803      -0.2546      -2.6245 H        19 PRO19      0.0391
    262 CG            3.4775      -1.7802      -3.3983 C.3      19 PRO19      0.0189
    263 HG2           4.5313      -1.9606      -3.1802 H        19 PRO19      0.0213
    264 HG3           3.3669      -1.2264      -4.3285 H        19 PRO19      0.0213
    265 CB            2.7396      -3.1127      -3.5123 C.3      19 PRO19     -0.0070
    266 HB2           3.4260      -3.9187      -3.7790 H        19 PRO19      0.0253
    267 HB3           1.9697      -3.0444      -4.2783 H        19 PRO19      0.0253
    268 CA            2.1007      -3.3373      -2.1402 C.3      19 PRO19     -0.0266
    269 HA            1.1075      -3.7732      -2.2575 H        19 PRO19      0.0641
    270 C             2.9443      -4.2892      -1.2952 C.2      19 PRO19      0.5896
    271 O             2.5679      -5.4260      -1.0512 O.2      19 PRO19     -0.5748
    272 N             4.0788      -3.7954      -0.8156 N.am     20 GLU20     -0.5163
    273 H             4.4114      -2.9302      -1.2099 H        20 GLU20      0.2936
    274 CA            5.0122      -4.5382       0.0365 C.3      20 GLU20      0.0397
    275 HA            4.5247      -5.4333       0.4254 H        20 GLU20      0.1105
    276 CB            6.2083      -4.9780      -0.8069 C.3      20 GLU20      0.0560
    277 HB2           6.8108      -5.6866      -0.2372 H        20 GLU20     -0.0173
    278 HB3           5.8413      -5.4835      -1.7016 H        20 GLU20     -0.0173
    279 CG            7.0794      -3.7743      -1.1949 C.3      20 GLU20      0.0136
    280 HG2           6.4548      -2.9796      -1.6118 H        20 GLU20     -0.0425
    281 HG3           7.5794      -3.3754      -0.3095 H        20 GLU20     -0.0425
    282 CD            8.1120      -4.1845      -2.2358 C.2      20 GLU20      0.8054
    283 OE1           7.6876      -4.4936      -3.3704 O.co2    20 GLU20     -0.8188
    284 OE2           9.3110      -4.1868      -1.8856 O.co2    20 GLU20     -0.8188
    285 C             5.4622      -3.6976       1.2345 C.2      20 GLU20      0.5366
    286 O             6.2468      -4.1363       2.0692 O.2      20 GLU20     -0.5819
    287 N             4.9335      -2.4796       1.3532 N.am     21 GLY21     -0.4157
    288 H             4.3013      -2.1771       0.6330 H        21 GLY21      0.2719
    289 CA            5.2054      -1.5711       2.4561 C.3      21 GLY21     -0.0252
    290 HA2           6.2667      -1.6097       2.7044 H        21 GLY21      0.0698
    291 HA3           4.9554      -0.5499       2.1625 H        21 GLY21      0.0698
    292 C             4.4040      -1.9317       3.6954 C.2      21 GLY21      0.5973
    293 O             4.0990      -1.0465       4.4712 O.2      21 GLY21     -0.5679
    294 N             4.0377      -3.2003       3.9045 N.am     22 CYX22     -0.4157
    295 H             4.3523      -3.8988       3.2446 H        22 CYX22      0.2719
    296 CA            3.2508      -3.6162       5.0697 C.3      22 CYX22      0.0429
    297 HA            2.2649      -3.2006       4.9800 H        22 CYX22      0.0766
    298 CB            3.2172      -5.1478       5.1627 C.3      22 CYX22     -0.0790
    299 HB2           4.1921      -5.5598       4.8983 H        22 CYX22      0.0910
    300 HB3           3.0154      -5.4205       6.2002 H        22 CYX22      0.0910
    301 SG            1.9345      -5.9275       4.1615 S.3      22 CYX22     -0.1081
    302 C             3.7231      -3.0253       6.3892 C.2      22 CYX22      0.5973
    303 O             2.9142      -2.7494       7.2709 O.2      22 CYX22     -0.5679
    304 N             5.0221      -2.7948       6.4834 N.am     23 SER23     -0.4157
    305 H             5.6138      -3.1465       5.7497 H        23 SER23      0.2719
    306 CA            5.6497      -2.1361       7.6193 C.3      23 SER23     -0.0249
    307 HA            4.9312      -2.0022       8.4284 H        23 SER23      0.0843
    308 CB            6.7825      -3.0385       8.1114 C.3      23 SER23      0.2117
    309 HB2           7.6652      -2.8777       7.4895 H        23 SER23      0.0352
    310 HB3           7.0278      -2.7765       9.1418 H        23 SER23      0.0352
    311 OG            6.4196      -4.4120       8.0291 O.3      23 SER23     -0.6546
    312 HG            7.1248      -4.9420       8.4076 H        23 SER23      0.4275
    313 C             6.2101      -0.7596       7.2517 C.2      23 SER23      0.5973
    314 O             6.4583       0.0647       8.1243 O.2      23 SER23     -0.5679
    315 N             6.4750      -0.5310       5.9674 N.am     24 GLY24     -0.4157
    316 H             6.0268      -1.1406       5.3042 H        24 GLY24      0.2719
    317 CA            6.9919       0.7255       5.4535 C.3      24 GLY24     -0.0252
    318 HA2           7.7120       1.1436       6.1573 H        24 GLY24      0.0698
    319 HA3           7.5016       0.5315       4.5099 H        24 GLY24      0.0698
    320 C             5.8878       1.7582       5.2023 C.2      24 GLY24      0.5973
    321 O             4.7116       1.5289       5.4786 O.2      24 GLY24     -0.5679
    322 N             6.2750       2.9325       4.6909 N.am     25 PRO25     -0.2548
    323 CD            7.6508       3.3207       4.4146 C.3      25 PRO25      0.0192
    324 HD2           8.1311       2.6185       3.7314 H        25 PRO25      0.0391
    325 HD3           8.2089       3.3834       5.3498 H        25 PRO25      0.0391
    326 CG            7.5740       4.7007       3.7703 C.3      25 PRO25      0.0189
    327 HG2           7.5988       4.5929       2.6845 H        25 PRO25      0.0213
    328 HG3           8.3818       5.3506       4.1074 H        25 PRO25      0.0213
    329 CB            6.2042       5.2276       4.1947 C.3      25 PRO25     -0.0070
    330 HB2           5.8289       5.9741       3.4961 H        25 PRO25      0.0253
    331 HB3           6.2918       5.6740       5.1866 H        25 PRO25      0.0253
    332 CA            5.3325       3.9672       4.2933 C.3      25 PRO25     -0.0266
    333 HA            4.5789       4.1121       5.0680 H        25 PRO25      0.0641
    334 C             4.6112       3.5832       2.9893 C.2      25 PRO25      0.5896
    335 O             4.5739       2.4245       2.5726 O.2      25 PRO25     -0.5748
    336 N             4.0106       4.5801       2.3357 N.am     26 LYS26     -0.3479
    337 H             4.1307       5.5090       2.7001 H        26 LYS26      0.2747
    338 CA            3.4381       4.4164       0.9990 C.3      26 LYS26     -0.2400
    339 HA            2.6510       3.6788       1.0745 H        26 LYS26      0.1426
    340 CB            2.8527       5.7659       0.5477 C.3      26 LYS26     -0.0094
    341 HB2           2.6287       6.3793       1.4224 H        26 LYS26      0.0362
    342 HB3           3.6143       6.3041      -0.0182 H        26 LYS26      0.0362
    343 CG            1.5382       5.6132      -0.2374 C.3      26 LYS26      0.0187
    344 HG2           1.4603       4.6118      -0.6177 H        26 LYS26      0.0103
    345 HG3           0.7000       5.7994       0.4356 H        26 LYS26      0.0103
    346 CD            1.4147       6.5131      -1.4642 C.3      26 LYS26     -0.0479
    347 HD2           0.4636       6.3113      -1.9567 H        26 LYS26      0.0621
    348 HD3           1.4648       7.5632      -1.1722 H        26 LYS26      0.0621
    349 CE            2.5756       6.1650      -2.4009 C.3      26 LYS26     -0.0143
    350 HE2           3.5026       6.6062      -2.0173 H        26 LYS26      0.1135
    351 HE3           2.7424       5.0843      -2.3808 H        26 LYS26      0.1135
    352 NZ            2.3810       6.5784      -3.8022 N.4      26 LYS26     -0.3854
    353 HZ1           2.3061       7.5798      -3.8815 H        26 LYS26      0.3400
    354 HZ2           3.2288       6.2958      -4.2958 H        26 LYS26      0.3400
    355 HZ3           1.6003       6.1026      -4.2278 H        26 LYS26      0.3400
    356 C             4.4875       3.8477       0.0143 C.2      26 LYS26      0.7341
    357 O             5.6808       3.8632       0.3033 O.2      26 LYS26     -0.5894
    358 N             4.0424       3.3624      -1.1410 N.am     27 VAL27     -0.3821
    359 H             3.0496       3.2113      -1.2206 H        27 VAL27      0.2681
    360 CA            4.9197       2.9735      -2.2681 C.3      27 VAL27     -0.3438
    361 HA            5.7936       2.4631      -1.8643 H        27 VAL27      0.1438
    362 CB            4.1668       1.9909      -3.1641 C.3      27 VAL27      0.1940
    363 HB            3.6070       1.3493      -2.4982 H        27 VAL27      0.0308
    364 CG1           3.1417       2.6682      -4.0817 C.3      27 VAL27     -0.3064
    365 HG11          3.6435       3.2635      -4.8434 H        27 VAL27      0.0836
    366 HG12          2.5543       1.8995      -4.5848 H        27 VAL27      0.0836
    367 HG13          2.4695       3.2886      -3.4960 H        27 VAL27      0.0836
    368 CG2           5.1314       1.1019      -3.9571 C.3      27 VAL27     -0.3064
    369 HG21          5.6839       0.4525      -3.2780 H        27 VAL27      0.0836
    370 HG22          4.5868       0.5049      -4.6821 H        27 VAL27      0.0836
    371 HG23          5.8512       1.6921      -4.5182 H        27 VAL27      0.0836
    372 C             5.4866       4.1793      -3.0272 C.2      27 VAL27      0.8350
    373 O             5.3441       5.3071      -2.5074 O.2      27 VAL27     -0.8173
    374 OXT           5.9062       4.0266      -4.1880 O.3      27 VAL27     -0.8173
@<TRIPOS>BOND
      1      25      26 2
      2      25      27 am
      3      18      19 ar
      4      18      22 ar
      5      16      18 ar
      6      13      16 1
      7      10      13 1
      8       7      10 1
      9       5       7 1
     10       5      25 1
     11       1       5 1
     12      36      37 2
     13      36      38 am
     14      31      34 1
     15      29      31 1
     16      29      36 1
     17      27      29 1
     18      46      47 2
     19      46      48 am
     20      45     234 1
     21      42      45 1
     22      40      42 1
     23      40      46 1
     24      38      40 1
     25      56      57 2
     26      56      58 am
     27      55     148 1
     28      52      55 1
     29      50      52 1
     30      50      56 1
     31      48      50 1
     32      70      71 2
     33      70      72 am
     34      68      70 1
     35      65      68 1
     36      62      65 1
     37      59      62 1
     38      58      59 1
     39      58      68 1
     40      80      81 2
     41      80      82 am
     42      79     301 1
     43      76      79 1
     44      74      76 1
     45      74      80 1
     46      72      74 1
     47     101     102 2
     48     101     103 am
     49      97      99 ar
     50      94      95 1
     51      94      97 ar
     52      92      94 ar
     53      90      92 ar
     54      89      90 ar
     55      89      99 ar
     56      86      89 1
     57      84      86 1
     58      84     101 1
     59      82      84 1
     60     125     126 2
     61     125     127 am
     62     122     124 ar
     63     120     122 ar
     64     118     120 ar
     65     116     118 ar
     66     115     116 ar
     67     115     124 ar
     68     113     115 1
     69     111     113 1
     70     110     111 2
     71     110     124 1
     72     107     110 1
     73     105     107 1
     74     105     125 1
     75     103     105 1
     76     132     133 2
     77     132     134 am
     78     129     132 1
     79     127     129 1
     80     139     140 2
     81     139     141 am
     82     136     139 1
     83     134     136 1
     84     149     150 2
     85     149     151 am
     86     145     148 1
     87     143     145 1
     88     143     149 1
     89     141     143 1
     90     163     164 2
     91     163     165 am
     92     161     163 1
     93     158     161 1
     94     155     158 1
     95     152     155 1
     96     151     152 1
     97     151     161 1
     98     187     188 2
     99     187     189 am
    100     184     186 ar
    101     182     184 ar
    102     180     182 ar
    103     178     180 ar
    104     177     178 ar
    105     177     186 ar
    106     175     177 1
    107     173     175 1
    108     172     173 2
    109     172     186 1
    110     169     172 1
    111     167     169 1
    112     167     187 1
    113     165     167 1
    114     194     195 2
    115     194     196 am
    116     191     194 1
    117     189     191 1
    118     211     212 2
    119     211     213 am
    120     206     207 2
    121     206     208 am
    122     203     206 1
    123     200     203 1
    124     198     200 1
    125     198     211 1
    126     196     198 1
    127     225     226 2
    128     225     227 am
    129     220     221 2
    130     220     222 am
    131     217     220 1
    132     215     217 1
    133     215     225 1
    134     213     215 1
    135     235     236 2
    136     235     237 am
    137     231     234 1
    138     229     231 1
    139     229     235 1
    140     227     229 1
    141     256     257 2
    142     256     258 am
    143     252     254 ar
    144     249     250 1
    145     249     252 ar
    146     247     249 ar
    147     245     247 ar
    148     244     245 ar
    149     244     254 ar
    150     241     244 1
    151     239     241 1
    152     239     256 1
    153     237     239 1
    154     270     271 2
    155     270     272 am
    156     268     270 1
    157     265     268 1
    158     262     265 1
    159     259     262 1
    160     258     259 1
    161     258     268 1
    162     285     286 2
    163     285     287 am
    164     282     283 ar
    165     282     284 ar
    166     279     282 1
    167     276     279 1
    168     274     276 1
    169     274     285 1
    170     272     274 1
    171     292     293 2
    172     292     294 am
    173     289     292 1
    174     287     289 1
    175     302     303 2
    176     302     304 am
    177     298     301 1
    178     296     298 1
    179     296     302 1
    180     294     296 1
    181     313     314 2
    182     313     315 am
    183     308     311 1
    184     306     308 1
    185     306     313 1
    186     304     306 1
    187     320     321 2
    188     320     322 am
    189     317     320 1
    190     315     317 1
    191     334     335 2
    192     334     336 am
    193     332     334 1
    194     329     332 1
    195     326     329 1
    196     323     326 1
    197     322     323 1
    198     322     332 1
    199     356     357 2
    200     356     358 am
    201     349     352 1
    202     346     349 1
    203     343     346 1
    204     340     343 1
    205     338     340 1
    206     338     356 1
    207     336     338 1
    208     372     373 2
    209     372     374 1
    210     362     364 1
    211     362     368 1
    212     360     362 1
    213     360     372 1
    214     358     360 1
    215      22      23 1
    216      22      24 1
    217      19      20 1
    218      19      21 1
    219      16      17 1
    220      13      14 1
    221      13      15 1
    222      10      11 1
    223      10      12 1
    224       7       8 1
    225       7       9 1
    226       5       6 1
    227       1       2 1
    228       1       3 1
    229       1       4 1
    230      34      35 1
    231      31      32 1
    232      31      33 1
    233      29      30 1
    234      27      28 1
    235      42      43 1
    236      42      44 1
    237      40      41 1
    238      38      39 1
    239      52      53 1
    240      52      54 1
    241      50      51 1
    242      48      49 1
    243      68      69 1
    244      65      66 1
    245      65      67 1
    246      62      63 1
    247      62      64 1
    248      59      60 1
    249      59      61 1
    250      76      77 1
    251      76      78 1
    252      74      75 1
    253      72      73 1
    254      99     100 1
    255      97      98 1
    256      95      96 1
    257      92      93 1
    258      90      91 1
    259      86      87 1
    260      86      88 1
    261      84      85 1
    262      82      83 1
    263     122     123 1
    264     120     121 1
    265     118     119 1
    266     116     117 1
    267     113     114 1
    268     111     112 1
    269     107     108 1
    270     107     109 1
    271     105     106 1
    272     103     104 1
    273     129     130 1
    274     129     131 1
    275     127     128 1
    276     136     137 1
    277     136     138 1
    278     134     135 1
    279     145     146 1
    280     145     147 1
    281     143     144 1
    282     141     142 1
    283     161     162 1
    284     158     159 1
    285     158     160 1
    286     155     156 1
    287     155     157 1
    288     152     153 1
    289     152     154 1
    290     184     185 1
    291     182     183 1
    292     180     181 1
    293     178     179 1
    294     175     176 1
    295     173     174 1
    296     169     170 1
    297     169     171 1
    298     167     168 1
    299     165     166 1
    300     191     192 1
    301     191     193 1
    302     189     190 1
    303     208     209 1
    304     208     210 1
    305     203     204 1
    306     203     205 1
    307     200     201 1
    308     200     202 1
    309     198     199 1
    310     196     197 1
    311     222     223 1
    312     222     224 1
    313     217     218 1
    314     217     219 1
    315     215     216 1
    316     213     214 1
    317     231     232 1
    318     231     233 1
    319     229     230 1
    320     227     228 1
    321     254     255 1
    322     252     253 1
    323     250     251 1
    324     247     248 1
    325     245     246 1
    326     241     242 1
    327     241     243 1
    328     239     240 1
    329     237     238 1
    330     268     269 1
    331     265     266 1
    332     265     267 1
    333     262     263 1
    334     262     264 1
    335     259     260 1
    336     259     261 1
    337     279     280 1
    338     279     281 1
    339     276     277 1
    340     276     278 1
    341     274     275 1
    342     272     273 1
    343     289     290 1
    344     289     291 1
    345     287     288 1
    346     298     299 1
    347     298     300 1
    348     296     297 1
    349     294     295 1
    350     311     312 1
    351     308     309 1
    352     308     310 1
    353     306     307 1
    354     304     305 1
    355     317     318 1
    356     317     319 1
    357     315     316 1
    358     332     333 1
    359     329     330 1
    360     329     331 1
    361     326     327 1
    362     326     328 1
    363     323     324 1
    364     323     325 1
    365     352     353 1
    366     352     354 1
    367     352     355 1
    368     349     350 1
    369     349     351 1
    370     346     347 1
    371     346     348 1
    372     343     344 1
    373     343     345 1
    374     340     341 1
    375     340     342 1
    376     338     339 1
    377     336     337 1
    378     368     369 1
    379     368     370 1
    380     368     371 1
    381     364     365 1
    382     364     366 1
    383     364     367 1
    384     362     363 1
    385     360     361 1
    386     358     359 1
@<TRIPOS>SUBSTRUCTURE
      1 ARG1           1 RESIDUE    4    A ARG
      2 SER2          27 RESIDUE    4    A SER
      3 CYX3          38 RESIDUE    4    A CYX
      4 CYX4          48 RESIDUE    4    A CYX
      5 PRO5          58 RESIDUE    4    A PRO
      6 CYX6          72 RESIDUE    4    A CYX
      7 TYR7          82 RESIDUE    4    A TYR
      8 TRP8         103 RESIDUE    4    A TRP
      9 GLY9         127 RESIDUE    4    A GLY
     10 GLY10        134 RESIDUE    4    A GLY
     11 CYX11        141 RESIDUE    4    A CYX
     12 PRO12        151 RESIDUE    4    A PRO
     13 TRP13        165 RESIDUE    4    A TRP
     14 GLY14        189 RESIDUE    4    A GLY
     15 GLN15        196 RESIDUE    4    A GLN
     16 ASN16        213 RESIDUE    4    A ASN
     17 CYX17        227 RESIDUE    4    A CYX
     18 TYR18        237 RESIDUE    4    A TYR
     19 PRO19        258 RESIDUE    4    A PRO
     20 GLU20        272 RESIDUE    4    A GLU
     21 GLY21        287 RESIDUE    4    A GLY
     22 CYX22        294 RESIDUE    4    A CYX
     23 SER23        304 RESIDUE    4    A SER
     24 GLY24        315 RESIDUE    4    A GLY
     25 PRO25        322 RESIDUE    4    A PRO
     26 LYS26        336 RESIDUE    4    A LYS
     27 VAL27        358 RESIDUE    4    A VAL
