# Supplementary material for: Improved Structure-Based Histidine pKa Prediction for pH-Responsive Protein Design
Source: J Chem Inf Model. 2025 Jan 18;65(3):1560–9. doi: 10.1021/acs.jcim.4c01957 (PMC11815838; doi:10.1021/acs.jcim.4c01957)
Supplement: Supplementary file 3 — ci4c01957_si_003.zip [file ci4c01957_si_003.zip › structures/prep_mol2/1ANS_0005_prep.mol2]

@<TRIPOS>MOLECULE
Cpptraj generated mol2 file.
  374   386    27     0     0
SMALL
USER_CHARGES


@<TRIPOS>ATOM
      1 N            -5.9501       7.9922       3.8610 N.am      1 ARG1       0.1305
      2 H1           -6.1018       7.1796       4.4547 H         1 ARG1       0.2083
      3 H2           -5.6301       8.7566       4.4370 H         1 ARG1       0.2083
      4 H3           -5.2520       7.7339       3.1771 H         1 ARG1       0.2083
      5 CA           -7.2389       8.3217       3.2042 C.3       1 ARG1      -0.0223
      6 HA           -7.9811       8.5282       3.9778 H         1 ARG1       0.1242
      7 CB           -7.2001       9.5363       2.2431 C.3       1 ARG1       0.0118
      8 HB2          -6.1868       9.6891       1.8685 H         1 ARG1       0.0226
      9 HB3          -7.8484       9.3745       1.3810 H         1 ARG1       0.0226
     10 CG           -7.7333      10.8155       2.8950 C.3       1 ARG1       0.0236
     11 HG2          -7.5872      11.6492       2.2057 H         1 ARG1       0.0309
     12 HG3          -8.8063      10.7099       3.0678 H         1 ARG1       0.0309
     13 CD           -7.0589      11.1424       4.2254 C.3       1 ARG1       0.0935
     14 HD2          -7.4102      12.1264       4.5475 H         1 ARG1       0.0527
     15 HD3          -7.3667      10.4156       4.9800 H         1 ARG1       0.0527
     16 NE           -5.5869      11.1593       4.1043 N.pl3     1 ARG1      -0.5650
     17 HE           -5.2000      11.2666       3.1807 H         1 ARG1       0.3592
     18 CZ           -4.7712      11.4380       5.1028 C.cat     1 ARG1       0.8281
     19 NH1          -5.2221      11.7458       6.2827 N.pl3     1 ARG1      -0.8693
     20 HH11         -6.2093      11.8773       6.4315 H         1 ARG1       0.4494
     21 HH12         -4.5963      12.0005       7.0314 H         1 ARG1       0.4494
     22 NH2          -3.4820      11.3936       4.9306 N.pl3     1 ARG1      -0.8693
     23 HH21         -3.0685      11.2353       4.0318 H         1 ARG1       0.4494
     24 HH22         -2.8761      11.6274       5.7043 H         1 ARG1       0.4494
     25 C            -7.7496       7.0586       2.5567 C.2       1 ARG1       0.7214
     26 O            -8.2215       6.2270       3.3006 O.2       1 ARG1      -0.6013
     27 N            -7.5939       6.9170       1.2464 N.am      2 SER2      -0.4157
     28 H            -7.2311       7.6719       0.6853 H         2 SER2       0.2719
     29 CA           -7.9278       5.7233       0.4797 C.3       2 SER2      -0.0249
     30 HA           -8.8608       5.2832       0.8419 H         2 SER2       0.0843
     31 CB           -8.1340       6.1595      -0.9737 C.3       2 SER2       0.2117
     32 HB2          -8.1403       5.3130      -1.6470 H         2 SER2       0.0352
     33 HB3          -9.0968       6.6675      -1.0547 H         2 SER2       0.0352
     34 OG           -7.1074       7.0555      -1.3708 O.3       2 SER2      -0.6546
     35 HG           -7.2565       7.2746      -2.3019 H         2 SER2       0.4275
     36 C            -6.8289       4.6963       0.7023 C.2       2 SER2       0.5973
     37 O            -6.6559       4.3169       1.8482 O.2       2 SER2      -0.5679
     38 N            -6.0282       4.3550      -0.3163 N.am      3 CYX3      -0.4157
     39 H            -6.1693       4.8072      -1.2061 H         3 CYX3       0.2719
     40 CA           -4.8829       3.4591      -0.1641 C.3       3 CYX3       0.0429
     41 HA           -4.5257       3.1351      -1.1417 H         3 CYX3       0.0766
     42 CB           -3.7748       4.2489       0.5144 C.3       3 CYX3      -0.0790
     43 HB2          -4.1780       4.6803       1.4303 H         3 CYX3       0.0910
     44 HB3          -3.0260       3.5486       0.8483 H         3 CYX3       0.0910
     45 SG           -3.0306       5.5836      -0.4580 S.3       3 CYX3      -0.1081
     46 C            -5.2500       2.2139       0.6544 C.2       3 CYX3       0.5973
     47 O            -5.1308       2.2045       1.8784 O.2       3 CYX3      -0.5679
     48 N            -5.7195       1.1803      -0.0297 N.am      4 CYX4      -0.4157
     49 H            -5.5952       1.1246      -1.0304 H         4 CYX4       0.2719
     50 CA           -6.1171      -0.0498       0.6208 C.3       4 CYX4       0.0429
     51 HA           -6.9929       0.1358       1.2435 H         4 CYX4       0.0766
     52 CB           -6.4748      -1.0256      -0.4807 C.3       4 CYX4      -0.0790
     53 HB2          -5.6367      -1.1486      -1.1620 H         4 CYX4       0.0910
     54 HB3          -6.6817      -1.9794      -0.0413 H         4 CYX4       0.0910
     55 SG           -7.9372      -0.6006      -1.3881 S.3       4 CYX4      -0.1081
     56 C            -4.9894      -0.6111       1.4987 C.2       4 CYX4       0.5973
     57 O            -3.8344      -0.1844       1.3767 O.2       4 CYX4      -0.5679
     58 N            -5.2996      -1.5592       2.3933 N.am      5 PRO5      -0.2548
     59 CD           -6.5993      -2.1855       2.6134 C.3       5 PRO5       0.0192
     60 HD2          -7.1248      -2.4904       1.7171 H         5 PRO5       0.0391
     61 HD3          -7.2257      -1.5072       3.1935 H         5 PRO5       0.0391
     62 CG           -6.3007      -3.4255       3.4323 C.3       5 PRO5       0.0189
     63 HG2          -6.0420      -4.2374       2.7614 H         5 PRO5       0.0213
     64 HG3          -7.1365      -3.6921       4.0788 H         5 PRO5       0.0213
     65 CB           -5.0557      -3.0387       4.2269 C.3       5 PRO5      -0.0070
     66 HB2          -4.4729      -3.9080       4.5276 H         5 PRO5       0.0253
     67 HB3          -5.3551      -2.4676       5.1071 H         5 PRO5       0.0253
     68 CA           -4.2844      -2.1241       3.2748 C.3       5 PRO5      -0.0266
     69 HA           -3.7995      -1.3286       3.8426 H         5 PRO5       0.0641
     70 C            -3.2227      -2.8716       2.4678 C.2       5 PRO5       0.5896
     71 O            -3.5096      -3.3494       1.3857 O.2       5 PRO5      -0.5748
     72 N            -2.0179      -3.0447       3.0010 N.am      6 CYX6      -0.4157
     73 H            -1.8056      -2.6013       3.8802 H         6 CYX6       0.2719
     74 CA           -0.9291      -3.7371       2.2991 C.3       6 CYX6       0.0429
     75 HA           -0.6209      -3.1180       1.4820 H         6 CYX6       0.0766
     76 CB            0.2355      -3.9720       3.2488 C.3       6 CYX6      -0.0790
     77 HB2           0.8658      -4.7672       2.8447 H         6 CYX6       0.0910
     78 HB3           0.8493      -3.0878       3.2663 H         6 CYX6       0.0910
     79 SG           -0.2992      -4.4190       4.9281 S.3       6 CYX6      -0.1081
     80 C            -1.2978      -5.0577       1.6465 C.2       6 CYX6       0.5973
     81 O            -1.3054      -5.1653       0.4233 O.2       6 CYX6      -0.5679
     82 N            -1.6565      -6.0490       2.4675 N.am      7 TYR7      -0.4157
     83 H            -1.5880      -5.8961       3.4603 H         7 TYR7       0.2719
     84 CA           -2.0500      -7.3695       1.9773 C.3       7 TYR7      -0.0014
     85 HA           -1.1669      -7.8813       1.5909 H         7 TYR7       0.0876
     86 CB           -2.6495      -8.1851       3.1335 C.3       7 TYR7      -0.0152
     87 HB2          -2.4366      -9.2373       2.9406 H         7 TYR7       0.0295
     88 HB3          -2.1578      -7.9287       4.0734 H         7 TYR7       0.0295
     89 CG           -4.1557      -8.0277       3.2802 C.ar      7 TYR7      -0.0011
     90 CD1          -4.6948      -6.8834       3.8975 C.ar      7 TYR7      -0.1906
     91 HD1          -4.0359      -6.1510       4.3368 H         7 TYR7       0.1699
     92 CE1          -6.0903      -6.7163       3.9711 C.ar      7 TYR7      -0.2341
     93 HE1          -6.5088      -5.8727       4.4904 H         7 TYR7       0.1656
     94 CZ           -6.9493      -7.6810       3.4072 C.ar      7 TYR7       0.3226
     95 OH           -8.2923      -7.4978       3.4577 O.3       7 TYR7      -0.5579
     96 HH           -8.5344      -6.8285       4.0971 H         7 TYR7       0.3992
     97 CE2          -6.4114      -8.8291       2.7931 C.ar      7 TYR7      -0.2341
     98 HE2          -7.0780      -9.5543       2.3507 H         7 TYR7       0.1656
     99 CD2          -5.0153      -8.9935       2.7190 C.ar      7 TYR7      -0.1906
    100 HD2          -4.6033      -9.8529       2.2065 H         7 TYR7       0.1699
    101 C            -3.0765      -7.2619       0.8436 C.2       7 TYR7       0.5973
    102 O            -3.0917      -8.0794      -0.0697 O.2       7 TYR7      -0.5679
    103 N            -3.9248      -6.2347       0.8996 N.am      8 TRP8      -0.4157
    104 H            -3.7794      -5.5243       1.6002 H         8 TRP8       0.2719
    105 CA           -4.9260      -5.9905      -0.1013 C.3       8 TRP8      -0.0275
    106 HA           -4.7508      -6.6926      -0.9127 H         8 TRP8       0.1123
    107 CB           -6.3142      -6.2817       0.4478 C.3       8 TRP8      -0.0050
    108 HB2          -6.2990      -7.2859       0.8468 H         8 TRP8       0.0339
    109 HB3          -6.5816      -5.5783       1.2284 H         8 TRP8       0.0339
    110 CG           -7.3674      -6.2792      -0.5945 C.2       8 TRP8      -0.1415
    111 CD1          -7.1525      -6.4638      -1.9181 C.2       8 TRP8      -0.1638
    112 HD1          -6.1974      -6.6395      -2.3920 H         8 TRP8       0.2062
    113 NE1          -8.3486      -6.4442      -2.5868 N.pl3     8 TRP8      -0.3418
    114 HE1          -8.4359      -6.5277      -3.5926 H         8 TRP8       0.3412
    115 CE2          -9.4001      -6.2851      -1.7191 C.ar      8 TRP8       0.1380
    116 CZ2         -10.7783      -6.1911      -1.9268 C.ar      8 TRP8      -0.2601
    117 HZ2         -11.1870      -6.2968      -2.9212 H         8 TRP8       0.1572
    118 CH2         -11.6194      -5.9906      -0.8239 C.ar      8 TRP8      -0.1134
    119 HH2         -12.6925      -5.9606      -0.9557 H         8 TRP8       0.1417
    120 CZ3         -11.0681      -5.9047       0.4628 C.ar      8 TRP8      -0.1972
    121 HZ3         -11.7313      -5.8628       1.3112 H         8 TRP8       0.1447
    122 CE3          -9.6753      -5.9611       0.6614 C.ar      8 TRP8      -0.2387
    123 HE3          -9.2618      -5.8961       1.6542 H         8 TRP8       0.1700
    124 CD2          -8.8060      -6.1629      -0.4296 C.ar      8 TRP8       0.1243
    125 C            -4.7939      -4.6117      -0.7202 C.2       8 TRP8       0.5973
    126 O            -5.7382      -3.8380      -0.7226 O.2       8 TRP8      -0.5679
    127 N            -3.6429      -4.2987      -1.3125 N.am      9 GLY9      -0.4157
    128 H            -2.8241      -4.8633      -1.1022 H         9 GLY9       0.2719
    129 CA           -3.4542      -3.0253      -2.0158 C.3       9 GLY9      -0.0252
    130 HA2          -3.6788      -2.2052      -1.3338 H         9 GLY9       0.0698
    131 HA3          -2.4101      -2.9430      -2.3179 H         9 GLY9       0.0698
    132 C            -4.3377      -2.8824      -3.2688 C.2       9 GLY9       0.5973
    133 O            -4.2458      -1.9183      -4.0021 O.2       9 GLY9      -0.5679
    134 N            -5.1770      -3.8539      -3.6040 N.am     10 GLY10     -0.4157
    135 H            -5.2670      -4.6235      -2.9621 H        10 GLY10      0.2719
    136 CA           -6.0521      -3.8103      -4.7826 C.3      10 GLY10     -0.0252
    137 HA2          -5.8363      -2.9425      -5.4055 H        10 GLY10      0.0698
    138 HA3          -5.8862      -4.7047      -5.3824 H        10 GLY10      0.0698
    139 C            -7.5287      -3.7523      -4.4190 C.2      10 GLY10      0.5973
    140 O            -8.3568      -4.2402      -5.1795 O.2      10 GLY10     -0.5679
    141 N            -7.8510      -3.2948      -3.2141 N.am     11 CYX11     -0.4157
    142 H            -7.1233      -2.9238      -2.6229 H        11 CYX11      0.2719
    143 CA           -9.2142      -3.2872      -2.7022 C.3      11 CYX11      0.0429
    144 HA           -9.6782      -4.2142      -3.0097 H        11 CYX11      0.0766
    145 CB           -9.1405      -3.2352      -1.1688 C.3      11 CYX11     -0.0790
    146 HB2          -9.9099      -3.8648      -0.7493 H        11 CYX11      0.0910
    147 HB3          -8.1864      -3.6327      -0.8309 H        11 CYX11      0.0910
    148 SG           -9.3727      -1.6172      -0.4402 S.3      11 CYX11     -0.1081
    149 C           -10.1023      -2.1872      -3.3057 C.2      11 CYX11      0.5973
    150 O            -9.6173      -1.3501      -4.0634 O.2      11 CYX11     -0.5679
    151 N           -11.4068      -2.1731      -2.9687 N.am     12 PRO12     -0.2548
    152 CD          -12.0969      -3.1750      -2.1699 C.3      12 PRO12      0.0192
    153 HD2         -11.7221      -3.2352      -1.1540 H        12 PRO12      0.0391
    154 HD3         -12.0360      -4.1291      -2.6866 H        12 PRO12      0.0391
    155 CG          -13.5550      -2.7623      -2.0928 C.3      12 PRO12      0.0189
    156 HG2         -13.7443      -2.2037      -1.1831 H        12 PRO12      0.0213
    157 HG3         -14.2209      -3.6236      -2.1542 H        12 PRO12      0.0213
    158 CB          -13.7253      -1.8307      -3.2864 C.3      12 PRO12     -0.0070
    159 HB2         -14.5047      -1.0871      -3.1123 H        12 PRO12      0.0253
    160 HB3         -13.9704      -2.4243      -4.1687 H        12 PRO12      0.0253
    161 CA          -12.3487      -1.1913      -3.4857 C.3      12 PRO12     -0.0266
    162 HA          -12.1796      -1.0398      -4.5533 H        12 PRO12      0.0641
    163 C           -12.2433       0.1753      -2.7962 C.2      12 PRO12      0.5896
    164 O           -12.1930       1.1968      -3.4713 O.2      12 PRO12     -0.5748
    165 N           -12.1893       0.2404      -1.4606 N.am     13 TRP13     -0.4157
    166 H           -12.1351      -0.6155      -0.9295 H        13 TRP13      0.2719
    167 CA          -12.1334       1.5233      -0.7311 C.3      13 TRP13     -0.0275
    168 HA          -12.8057       2.2232      -1.2289 H        13 TRP13      0.1123
    169 CB          -12.6220       1.3540       0.7091 C.3      13 TRP13     -0.0050
    170 HB2         -12.7522       2.3389       1.1600 H        13 TRP13      0.0339
    171 HB3         -13.5972       0.8655       0.7038 H        13 TRP13      0.0339
    172 CG          -11.6781       0.5619       1.5522 C.2      13 TRP13     -0.1415
    173 CD1         -10.6234       1.0466       2.2471 C.2      13 TRP13     -0.1638
    174 HD1         -10.3581       2.0948       2.3224 H        13 TRP13      0.2062
    175 NE1          -9.9235       0.0078       2.8193 N.pl3    13 TRP13     -0.3418
    176 HE1          -9.1249       0.1470       3.4197 H        13 TRP13      0.3412
    177 CE2         -10.5216      -1.2023       2.5505 C.ar     13 TRP13      0.1380
    178 CZ2         -10.2371      -2.5174       2.9300 C.ar     13 TRP13     -0.2601
    179 HZ2          -9.3936      -2.7345       3.5641 H        13 TRP13      0.1572
    180 CH2         -11.1046      -3.5394       2.5202 C.ar     13 TRP13     -0.1134
    181 HH2         -10.9266      -4.5483       2.8597 H        13 TRP13      0.1417
    182 CZ3         -12.2312      -3.2428       1.7285 C.ar     13 TRP13     -0.1972
    183 HZ3         -12.9270      -4.0224       1.4555 H        13 TRP13      0.1447
    184 CE3         -12.5015      -1.9197       1.3502 C.ar     13 TRP13     -0.2387
    185 HE3         -13.4092      -1.6800       0.8247 H        13 TRP13      0.1700
    186 CD2         -11.6515      -0.8735       1.7466 C.ar     13 TRP13      0.1243
    187 C           -10.7375       2.1743      -0.7548 C.2      13 TRP13      0.5973
    188 O           -10.3766       2.9691       0.1154 O.2      13 TRP13     -0.5679
    189 N            -9.9036       1.8647      -1.7363 N.am     14 GLY14     -0.4157
    190 H           -10.2277       1.2920      -2.5106 H        14 GLY14      0.2719
    191 CA           -8.5714       2.4325      -1.8028 C.3      14 GLY14     -0.0252
    192 HA2          -8.6847       3.5012      -1.8794 H        14 GLY14      0.0698
    193 HA3          -8.0270       2.1898      -0.8917 H        14 GLY14      0.0698
    194 C            -7.7947       1.9694      -3.0197 C.2      14 GLY14      0.5973
    195 O            -8.3627       1.4951      -3.9892 O.2      14 GLY14     -0.5679
    196 N            -6.4793       2.1370      -2.9762 N.am     15 GLN15     -0.4157
    197 H            -6.0658       2.4844      -2.1329 H        15 GLN15      0.2719
    198 CA           -5.6050       1.7920      -4.0970 C.3      15 GLN15     -0.0031
    199 HA           -6.1627       1.1785      -4.8070 H        15 GLN15      0.0850
    200 CB           -5.1752       3.1094      -4.7707 C.3      15 GLN15     -0.0036
    201 HB2          -5.8565       3.9057      -4.4643 H        15 GLN15      0.0171
    202 HB3          -4.1812       3.4097      -4.4343 H        15 GLN15      0.0171
    203 CG           -5.2625       3.0401      -6.3059 C.3      15 GLN15     -0.0645
    204 HG2          -5.8369       2.1734      -6.6344 H        15 GLN15      0.0352
    205 HG3          -5.7896       3.9241      -6.6660 H        15 GLN15      0.0352
    206 CD           -3.8947       3.0407      -6.9628 C.2      15 GLN15      0.6951
    207 OE1          -3.0815       3.9128      -6.7313 O.2      15 GLN15     -0.6086
    208 NE2          -3.5711       2.0557      -7.7691 N.am     15 GLN15     -0.9407
    209 HE21         -2.6465       2.1151      -8.1651 H        15 GLN15      0.4251
    210 HE22         -4.2397       1.3591      -8.0415 H        15 GLN15      0.4251
    211 C            -4.4294       0.9325      -3.6320 C.2      15 GLN15      0.5973
    212 O            -4.4414       0.4419      -2.5047 O.2      15 GLN15     -0.5679
    213 N            -3.3893       0.8046      -4.4551 N.am     16 ASN16     -0.4157
    214 H            -3.4205       1.2392      -5.3634 H        16 ASN16      0.2719
    215 CA           -2.1905       0.0333      -4.1303 C.3      16 ASN16      0.0143
    216 HA           -2.4140      -0.6680      -3.3280 H        16 ASN16      0.1048
    217 CB           -1.7605      -0.7830      -5.3579 C.3      16 ASN16     -0.2041
    218 HB2          -2.6342      -1.2033      -5.8524 H        16 ASN16      0.0797
    219 HB3          -1.2265      -0.1563      -6.0717 H        16 ASN16      0.0797
    220 CG           -0.8488      -1.9101      -4.9161 C.2      16 ASN16      0.7130
    221 OD1           0.1418      -1.7107      -4.2519 O.2      16 ASN16     -0.5931
    222 ND2          -1.1906      -3.1452      -5.1885 N.am     16 ASN16     -0.9191
    223 HD21         -0.5481      -3.8536      -4.8731 H        16 ASN16      0.4196
    224 HD22         -2.0393      -3.3416      -5.6781 H        16 ASN16      0.4196
    225 C            -1.0912       0.9218      -3.5655 C.2      16 ASN16      0.5973
    226 O            -0.0438       1.1077      -4.1650 O.2      16 ASN16     -0.5679
    227 N            -1.3574       1.5471      -2.4259 N.am     17 CYX17     -0.4157
    228 H            -2.2424       1.3774      -1.9727 H        17 CYX17      0.2719
    229 CA           -0.3352       2.3747      -1.7850 C.3      17 CYX17      0.0429
    230 HA            0.2736       2.8798      -2.5373 H        17 CYX17      0.0766
    231 CB           -1.0229       3.4165      -0.9390 C.3      17 CYX17     -0.0790
    232 HB2          -1.6657       2.8617      -0.2740 H        17 CYX17      0.0910
    233 HB3          -0.2770       3.9383      -0.3382 H        17 CYX17      0.0910
    234 SG           -1.9838       4.6117      -1.8888 S.3      17 CYX17     -0.1081
    235 C             0.6070       1.5709      -0.8980 C.2      17 CYX17      0.5973
    236 O             1.5967       2.1179      -0.4396 O.2      17 CYX17     -0.5679
    237 N             0.2720       0.3135      -0.6237 N.am     18 TYR18     -0.4157
    238 H            -0.5259      -0.0896      -1.0842 H        18 TYR18      0.2719
    239 CA            1.0407      -0.5490       0.2597 C.3      18 TYR18     -0.0014
    240 HA            1.9849      -0.0705       0.5282 H        18 TYR18      0.0876
    241 CB            0.2458      -0.7335       1.5522 C.3      18 TYR18     -0.0152
    242 HB2          -0.7452      -1.1089       1.3028 H        18 TYR18      0.0295
    243 HB3           0.7863      -1.4428       2.1606 H        18 TYR18      0.0295
    244 CG            0.0534       0.5179       2.3710 C.ar     18 TYR18     -0.0011
    245 CD1          -0.8948       1.4724       1.9720 C.ar     18 TYR18     -0.1906
    246 HD1          -1.5478       1.2519       1.1422 H        18 TYR18      0.1699
    247 CE1          -1.0229       2.6724       2.6923 C.ar     18 TYR18     -0.2341
    248 HE1          -1.7512       3.4049       2.4149 H        18 TYR18      0.1656
    249 CZ           -0.2315       2.8978       3.8360 C.ar     18 TYR18      0.3226
    250 OH           -0.3878       4.0489       4.5397 O.3      18 TYR18     -0.5579
    251 HH           -1.0266       4.6152       4.1233 H        18 TYR18      0.3992
    252 CE2           0.6633       1.9128       4.2777 C.ar     18 TYR18     -0.2341
    253 HE2           1.2620       2.0862       5.1602 H        18 TYR18      0.1656
    254 CD2           0.7901       0.7227       3.5498 C.ar     18 TYR18     -0.1906
    255 HD2           1.4573      -0.0251       3.9164 H        18 TYR18      0.1699
    256 C             1.3941      -1.8548      -0.4722 C.2      18 TYR18      0.5973
    257 O             0.9623      -2.9267      -0.0612 O.2      18 TYR18     -0.5679
    258 N             2.1438      -1.7763      -1.5855 N.am     19 PRO19     -0.2548
    259 CD            2.6770      -0.5532      -2.1727 C.3      19 PRO19      0.0192
    260 HD2           3.2349       0.0406      -1.4470 H        19 PRO19      0.0391
    261 HD3           1.8634       0.0283      -2.6028 H        19 PRO19      0.0391
    262 CG            3.5795      -0.9752      -3.3208 C.3      19 PRO19      0.0189
    263 HG2           4.6154      -0.9885      -2.9795 H        19 PRO19      0.0213
    264 HG3           3.4756      -0.3070      -4.1764 H        19 PRO19      0.0213
    265 CB            3.1376      -2.3992      -3.6653 C.3      19 PRO19     -0.0070
    266 HB2           3.9879      -2.9998      -3.9942 H        19 PRO19      0.0253
    267 HB3           2.4058      -2.3808      -4.4661 H        19 PRO19      0.0253
    268 CA            2.5273      -2.9490      -2.3705 C.3      19 PRO19     -0.0266
    269 HA            1.6537      -3.5576      -2.6042 H        19 PRO19      0.0641
    270 C             3.5467      -3.8127      -1.6247 C.2      19 PRO19      0.5896
    271 O             3.3532      -5.0115      -1.4789 O.2      19 PRO19     -0.5748
    272 N             4.5899      -3.1783      -1.0832 N.am     20 GLU20     -0.5163
    273 H             4.6883      -2.1958      -1.2754 H        20 GLU20      0.2936
    274 CA            5.7269      -3.8637      -0.4635 C.3      20 GLU20      0.0397
    275 HA            5.4417      -4.9050      -0.3025 H        20 GLU20      0.1105
    276 CB            6.9424      -3.8497      -1.4056 C.3      20 GLU20      0.0560
    277 HB2           6.6357      -3.6332      -2.4300 H        20 GLU20     -0.0173
    278 HB3           7.6318      -3.0509      -1.1313 H        20 GLU20     -0.0173
    279 CG            7.6716      -5.2007      -1.3519 C.3      20 GLU20      0.0136
    280 HG2           8.6551      -5.0728      -1.8102 H        20 GLU20     -0.0425
    281 HG3           7.8252      -5.4917      -0.3096 H        20 GLU20     -0.0425
    282 CD            6.9167      -6.3037      -2.1124 C.2      20 GLU20      0.8054
    283 OE1           6.0328      -5.9611      -2.9280 O.co2    20 GLU20     -0.8188
    284 OE2           7.2501      -7.4862      -1.8838 O.co2    20 GLU20     -0.8188
    285 C             6.0598      -3.2906       0.9171 C.2      20 GLU20      0.5366
    286 O             7.2136      -3.0937       1.2944 O.2      20 GLU20     -0.5819
    287 N             5.0376      -2.9667       1.6991 N.am     21 GLY21     -0.4157
    288 H             4.1015      -3.0740       1.3341 H        21 GLY21      0.2719
    289 CA            5.2569      -2.4405       3.0363 C.3      21 GLY21     -0.0252
    290 HA2           5.8163      -3.1688       3.6243 H        21 GLY21      0.0698
    291 HA3           5.8444      -1.5238       2.9685 H        21 GLY21      0.0698
    292 C             3.9488      -2.1210       3.7105 C.2      21 GLY21      0.5973
    293 O             3.2897      -1.1750       3.3258 O.2      21 GLY21     -0.5679
    294 N             3.5929      -2.8667       4.7553 N.am     22 CYX22     -0.4157
    295 H             4.1422      -3.6844       4.9737 H        22 CYX22      0.2719
    296 CA            2.3923      -2.5902       5.5548 C.3      22 CYX22      0.0429
    297 HA            1.5411      -2.4674       4.9080 H        22 CYX22      0.0766
    298 CB            2.1350      -3.7481       6.5205 C.3      22 CYX22     -0.0790
    299 HB2           3.0645      -4.0397       7.0091 H        22 CYX22      0.0910
    300 HB3           1.4463      -3.4035       7.2945 H        22 CYX22      0.0910
    301 SG            1.3779      -5.1931       5.7533 S.3      22 CYX22     -0.1081
    302 C             2.4141      -1.2700       6.3141 C.2      22 CYX22      0.5973
    303 O             1.3716      -0.8080       6.7588 O.2      22 CYX22     -0.5679
    304 N             3.5894      -0.6792       6.4653 N.am     23 SER23     -0.4157
    305 H             4.3957      -1.1350       6.0752 H        23 SER23      0.2719
    306 CA            3.7877       0.5902       7.1648 C.3      23 SER23     -0.0249
    307 HA            2.8302       1.0676       7.3777 H        23 SER23      0.0843
    308 CB            4.4796       0.2789       8.4924 C.3      23 SER23      0.2117
    309 HB2           3.7645      -0.2100       9.1556 H        23 SER23      0.0352
    310 HB3           5.3157      -0.3995       8.3161 H        23 SER23      0.0352
    311 OG            4.9791       1.4388       9.1133 O.3      23 SER23     -0.6546
    312 HG            5.0394       1.3085      10.0627 H        23 SER23      0.4275
    313 C             4.5995       1.5838       6.3409 C.2      23 SER23      0.5973
    314 O             4.6600       2.7637       6.6741 O.2      23 SER23     -0.5679
    315 N             5.2219       1.1140       5.2546 N.am     24 GLY24     -0.4157
    316 H             4.9463       0.2192       4.8958 H        24 GLY24      0.2719
    317 CA            5.9762       1.9871       4.3744 C.3      24 GLY24     -0.0252
    318 HA2           6.8371       2.3795       4.9152 H        24 GLY24      0.0698
    319 HA3           6.3240       1.4223       3.5096 H        24 GLY24      0.0698
    320 C             5.1233       3.1630       3.8779 C.2      24 GLY24      0.5973
    321 O             3.9138       3.2367       4.1152 O.2      24 GLY24     -0.5679
    322 N             5.7618       4.1123       3.1901 N.am     25 PRO25     -0.2548
    323 CD            7.1656       4.0940       2.8093 C.3      25 PRO25      0.0192
    324 HD2           7.4308       3.1608       2.3100 H        25 PRO25      0.0391
    325 HD3           7.7856       4.2448       3.6940 H        25 PRO25      0.0391
    326 CG            7.3449       5.2662       1.8499 C.3      25 PRO25      0.0189
    327 HG2           7.2323       4.9137       0.8228 H        25 PRO25      0.0213
    328 HG3           8.3112       5.7538       1.9822 H        25 PRO25      0.0213
    329 CB            6.1848       6.1993       2.1945 C.3      25 PRO25     -0.0070
    330 HB2           5.9261       6.8408       1.3522 H        25 PRO25      0.0253
    331 HB3           6.4670       6.8134       3.0512 H        25 PRO25      0.0253
    332 CA            5.0607       5.2455       2.6137 C.3      25 PRO25     -0.0266
    333 HA            4.4383       5.7272       3.3678 H        25 PRO25      0.0641
    334 C             4.1574       4.7936       1.4567 C.2      25 PRO25      0.5896
    335 O             3.8990       3.6119       1.2491 O.2      25 PRO25     -0.5748
    336 N             3.6569       5.7624       0.6921 N.am     26 LYS26     -0.3479
    337 H             4.0350       6.6856       0.8138 H        26 LYS26      0.2747
    338 CA            2.9139       5.4593      -0.5310 C.3      26 LYS26     -0.2400
    339 HA            2.1937       4.6726      -0.2948 H        26 LYS26      0.1426
    340 CB            2.2068       6.7272      -1.0225 C.3      26 LYS26     -0.0094
    341 HB2           2.0960       7.4432      -0.2082 H        26 LYS26      0.0362
    342 HB3           2.8019       7.1851      -1.8174 H        26 LYS26      0.0362
    343 CG            0.8219       6.3439      -1.5419 C.3      26 LYS26      0.0187
    344 HG2           0.9163       5.4549      -2.1644 H        26 LYS26      0.0103
    345 HG3           0.1848       6.1009      -0.6921 H        26 LYS26      0.0103
    346 CD            0.1583       7.4201      -2.4049 C.3      26 LYS26     -0.0479
    347 HD2           0.9094       8.0183      -2.9258 H        26 LYS26      0.0621
    348 HD3          -0.4214       6.9080      -3.1760 H        26 LYS26      0.0621
    349 CE           -0.8114       8.2965      -1.6114 C.3      26 LYS26     -0.0143
    350 HE2          -1.4150       8.8574      -2.3321 H        26 LYS26      0.1135
    351 HE3          -1.4757       7.6492      -1.0341 H        26 LYS26      0.1135
    352 NZ           -0.0743       9.2312      -0.7323 N.4      26 LYS26     -0.3854
    353 HZ1           0.5933       9.7476      -1.2977 H        26 LYS26      0.3400
    354 HZ2          -0.6909       9.8871      -0.2803 H        26 LYS26      0.3400
    355 HZ3           0.4691       8.7147      -0.0503 H        26 LYS26      0.3400
    356 C             3.8448       4.8721      -1.6069 C.2      26 LYS26      0.7341
    357 O             5.0624       4.9790      -1.4815 O.2      26 LYS26     -0.5894
    358 N             3.2586       4.3011      -2.6584 N.am     27 VAL27     -0.3821
    359 H             2.2603       4.2573      -2.6818 H        27 VAL27      0.2681
    360 CA            3.9780       3.8882      -3.8762 C.3      27 VAL27     -0.3438
    361 HA            4.8242       3.2675      -3.5852 H        27 VAL27      0.1438
    362 CB            3.0615       3.0555      -4.7801 C.3      27 VAL27      0.1940
    363 HB            2.6960       2.2053      -4.2005 H        27 VAL27      0.0308
    364 CG1           1.8503       3.8553      -5.2787 C.3      27 VAL27     -0.3064
    365 HG11          2.1817       4.6852      -5.9037 H        27 VAL27      0.0836
    366 HG12          1.2047       3.2036      -5.8669 H        27 VAL27      0.0836
    367 HG13          1.2787       4.2445      -4.4413 H        27 VAL27      0.0836
    368 CG2           3.8307       2.5086      -5.9861 C.3      27 VAL27     -0.3064
    369 HG21          4.7176       1.9763      -5.6422 H        27 VAL27      0.0836
    370 HG22          3.1975       1.8211      -6.5448 H        27 VAL27      0.0836
    371 HG23          4.1446       3.3229      -6.6409 H        27 VAL27      0.0836
    372 C             4.6050       5.0744      -4.6086 C.2      27 VAL27      0.8350
    373 O             3.9548       6.1460      -4.6358 O.2      27 VAL27     -0.8173
    374 OXT           5.7236       4.8815      -5.1226 O.3      27 VAL27     -0.8173
@<TRIPOS>BOND
      1      25      26 2
      2      25      27 am
      3      18      19 ar
      4      18      22 ar
      5      16      18 ar
      6      13      16 1
      7      10      13 1
      8       7      10 1
      9       5       7 1
     10       5      25 1
     11       1       5 1
     12      36      37 2
     13      36      38 am
     14      31      34 1
     15      29      31 1
     16      29      36 1
     17      27      29 1
     18      46      47 2
     19      46      48 am
     20      45     234 1
     21      42      45 1
     22      40      42 1
     23      40      46 1
     24      38      40 1
     25      56      57 2
     26      56      58 am
     27      55     148 1
     28      52      55 1
     29      50      52 1
     30      50      56 1
     31      48      50 1
     32      70      71 2
     33      70      72 am
     34      68      70 1
     35      65      68 1
     36      62      65 1
     37      59      62 1
     38      58      59 1
     39      58      68 1
     40      80      81 2
     41      80      82 am
     42      79     301 1
     43      76      79 1
     44      74      76 1
     45      74      80 1
     46      72      74 1
     47     101     102 2
     48     101     103 am
     49      97      99 ar
     50      94      95 1
     51      94      97 ar
     52      92      94 ar
     53      90      92 ar
     54      89      90 ar
     55      89      99 ar
     56      86      89 1
     57      84      86 1
     58      84     101 1
     59      82      84 1
     60     125     126 2
     61     125     127 am
     62     122     124 ar
     63     120     122 ar
     64     118     120 ar
     65     116     118 ar
     66     115     116 ar
     67     115     124 ar
     68     113     115 1
     69     111     113 1
     70     110     111 2
     71     110     124 1
     72     107     110 1
     73     105     107 1
     74     105     125 1
     75     103     105 1
     76     132     133 2
     77     132     134 am
     78     129     132 1
     79     127     129 1
     80     139     140 2
     81     139     141 am
     82     136     139 1
     83     134     136 1
     84     149     150 2
     85     149     151 am
     86     145     148 1
     87     143     145 1
     88     143     149 1
     89     141     143 1
     90     163     164 2
     91     163     165 am
     92     161     163 1
     93     158     161 1
     94     155     158 1
     95     152     155 1
     96     151     152 1
     97     151     161 1
     98     187     188 2
     99     187     189 am
    100     184     186 ar
    101     182     184 ar
    102     180     182 ar
    103     178     180 ar
    104     177     178 ar
    105     177     186 ar
    106     175     177 1
    107     173     175 1
    108     172     173 2
    109     172     186 1
    110     169     172 1
    111     167     169 1
    112     167     187 1
    113     165     167 1
    114     194     195 2
    115     194     196 am
    116     191     194 1
    117     189     191 1
    118     211     212 2
    119     211     213 am
    120     206     207 2
    121     206     208 am
    122     203     206 1
    123     200     203 1
    124     198     200 1
    125     198     211 1
    126     196     198 1
    127     225     226 2
    128     225     227 am
    129     220     221 2
    130     220     222 am
    131     217     220 1
    132     215     217 1
    133     215     225 1
    134     213     215 1
    135     235     236 2
    136     235     237 am
    137     231     234 1
    138     229     231 1
    139     229     235 1
    140     227     229 1
    141     256     257 2
    142     256     258 am
    143     252     254 ar
    144     249     250 1
    145     249     252 ar
    146     247     249 ar
    147     245     247 ar
    148     244     245 ar
    149     244     254 ar
    150     241     244 1
    151     239     241 1
    152     239     256 1
    153     237     239 1
    154     270     271 2
    155     270     272 am
    156     268     270 1
    157     265     268 1
    158     262     265 1
    159     259     262 1
    160     258     259 1
    161     258     268 1
    162     285     286 2
    163     285     287 am
    164     282     283 ar
    165     282     284 ar
    166     279     282 1
    167     276     279 1
    168     274     276 1
    169     274     285 1
    170     272     274 1
    171     292     293 2
    172     292     294 am
    173     289     292 1
    174     287     289 1
    175     302     303 2
    176     302     304 am
    177     298     301 1
    178     296     298 1
    179     296     302 1
    180     294     296 1
    181     313     314 2
    182     313     315 am
    183     308     311 1
    184     306     308 1
    185     306     313 1
    186     304     306 1
    187     320     321 2
    188     320     322 am
    189     317     320 1
    190     315     317 1
    191     334     335 2
    192     334     336 am
    193     332     334 1
    194     329     332 1
    195     326     329 1
    196     323     326 1
    197     322     323 1
    198     322     332 1
    199     356     357 2
    200     356     358 am
    201     349     352 1
    202     346     349 1
    203     343     346 1
    204     340     343 1
    205     338     340 1
    206     338     356 1
    207     336     338 1
    208     372     373 2
    209     372     374 1
    210     362     364 1
    211     362     368 1
    212     360     362 1
    213     360     372 1
    214     358     360 1
    215      22      23 1
    216      22      24 1
    217      19      20 1
    218      19      21 1
    219      16      17 1
    220      13      14 1
    221      13      15 1
    222      10      11 1
    223      10      12 1
    224       7       8 1
    225       7       9 1
    226       5       6 1
    227       1       2 1
    228       1       3 1
    229       1       4 1
    230      34      35 1
    231      31      32 1
    232      31      33 1
    233      29      30 1
    234      27      28 1
    235      42      43 1
    236      42      44 1
    237      40      41 1
    238      38      39 1
    239      52      53 1
    240      52      54 1
    241      50      51 1
    242      48      49 1
    243      68      69 1
    244      65      66 1
    245      65      67 1
    246      62      63 1
    247      62      64 1
    248      59      60 1
    249      59      61 1
    250      76      77 1
    251      76      78 1
    252      74      75 1
    253      72      73 1
    254      99     100 1
    255      97      98 1
    256      95      96 1
    257      92      93 1
    258      90      91 1
    259      86      87 1
    260      86      88 1
    261      84      85 1
    262      82      83 1
    263     122     123 1
    264     120     121 1
    265     118     119 1
    266     116     117 1
    267     113     114 1
    268     111     112 1
    269     107     108 1
    270     107     109 1
    271     105     106 1
    272     103     104 1
    273     129     130 1
    274     129     131 1
    275     127     128 1
    276     136     137 1
    277     136     138 1
    278     134     135 1
    279     145     146 1
    280     145     147 1
    281     143     144 1
    282     141     142 1
    283     161     162 1
    284     158     159 1
    285     158     160 1
    286     155     156 1
    287     155     157 1
    288     152     153 1
    289     152     154 1
    290     184     185 1
    291     182     183 1
    292     180     181 1
    293     178     179 1
    294     175     176 1
    295     173     174 1
    296     169     170 1
    297     169     171 1
    298     167     168 1
    299     165     166 1
    300     191     192 1
    301     191     193 1
    302     189     190 1
    303     208     209 1
    304     208     210 1
    305     203     204 1
    306     203     205 1
    307     200     201 1
    308     200     202 1
    309     198     199 1
    310     196     197 1
    311     222     223 1
    312     222     224 1
    313     217     218 1
    314     217     219 1
    315     215     216 1
    316     213     214 1
    317     231     232 1
    318     231     233 1
    319     229     230 1
    320     227     228 1
    321     254     255 1
    322     252     253 1
    323     250     251 1
    324     247     248 1
    325     245     246 1
    326     241     242 1
    327     241     243 1
    328     239     240 1
    329     237     238 1
    330     268     269 1
    331     265     266 1
    332     265     267 1
    333     262     263 1
    334     262     264 1
    335     259     260 1
    336     259     261 1
    337     279     280 1
    338     279     281 1
    339     276     277 1
    340     276     278 1
    341     274     275 1
    342     272     273 1
    343     289     290 1
    344     289     291 1
    345     287     288 1
    346     298     299 1
    347     298     300 1
    348     296     297 1
    349     294     295 1
    350     311     312 1
    351     308     309 1
    352     308     310 1
    353     306     307 1
    354     304     305 1
    355     317     318 1
    356     317     319 1
    357     315     316 1
    358     332     333 1
    359     329     330 1
    360     329     331 1
    361     326     327 1
    362     326     328 1
    363     323     324 1
    364     323     325 1
    365     352     353 1
    366     352     354 1
    367     352     355 1
    368     349     350 1
    369     349     351 1
    370     346     347 1
    371     346     348 1
    372     343     344 1
    373     343     345 1
    374     340     341 1
    375     340     342 1
    376     338     339 1
    377     336     337 1
    378     368     369 1
    379     368     370 1
    380     368     371 1
    381     364     365 1
    382     364     366 1
    383     364     367 1
    384     362     363 1
    385     360     361 1
    386     358     359 1
@<TRIPOS>SUBSTRUCTURE
      1 ARG1           1 RESIDUE    4    A ARG
      2 SER2          27 RESIDUE    4    A SER
      3 CYX3          38 RESIDUE    4    A CYX
      4 CYX4          48 RESIDUE    4    A CYX
      5 PRO5          58 RESIDUE    4    A PRO
      6 CYX6          72 RESIDUE    4    A CYX
      7 TYR7          82 RESIDUE    4    A TYR
      8 TRP8         103 RESIDUE    4    A TRP
      9 GLY9         127 RESIDUE    4    A GLY
     10 GLY10        134 RESIDUE    4    A GLY
     11 CYX11        141 RESIDUE    4    A CYX
     12 PRO12        151 RESIDUE    4    A PRO
     13 TRP13        165 RESIDUE    4    A TRP
     14 GLY14        189 RESIDUE    4    A GLY
     15 GLN15        196 RESIDUE    4    A GLN
     16 ASN16        213 RESIDUE    4    A ASN
     17 CYX17        227 RESIDUE    4    A CYX
     18 TYR18        237 RESIDUE    4    A TYR
     19 PRO19        258 RESIDUE    4    A PRO
     20 GLU20        272 RESIDUE    4    A GLU
     21 GLY21        287 RESIDUE    4    A GLY
     22 CYX22        294 RESIDUE    4    A CYX
     23 SER23        304 RESIDUE    4    A SER
     24 GLY24        315 RESIDUE    4    A GLY
     25 PRO25        322 RESIDUE    4    A PRO
     26 LYS26        336 RESIDUE    4    A LYS
     27 VAL27        358 RESIDUE    4    A VAL
