# Supplementary material for: Improved Structure-Based Histidine pKa Prediction for pH-Responsive Protein Design
Source: J Chem Inf Model. 2025 Jan 18;65(3):1560–9. doi: 10.1021/acs.jcim.4c01957 (PMC11815838; doi:10.1021/acs.jcim.4c01957)
Supplement: Supplementary file 3 — ci4c01957_si_003.zip [file ci4c01957_si_003.zip › structures/prep_mol2/1ANS_0006_prep.mol2]

@<TRIPOS>MOLECULE
Cpptraj generated mol2 file.
  374   386    27     0     0
SMALL
USER_CHARGES


@<TRIPOS>ATOM
      1 N            -6.5352       9.9093       0.0446 N.am      1 ARG1       0.1305
      2 H1           -7.4904       9.6093      -0.1145 H         1 ARG1       0.2083
      3 H2           -6.3491      10.6975      -0.5627 H         1 ARG1       0.2083
      4 H3           -6.4673      10.2097       1.0084 H         1 ARG1       0.2083
      5 CA           -5.5879       8.7937      -0.2253 C.3       1 ARG1      -0.0223
      6 HA           -5.5991       8.5593      -1.2904 H         1 ARG1       0.1242
      7 CB           -4.1441       9.1479       0.1757 C.3       1 ARG1       0.0118
      8 HB2          -3.5050       8.2825       0.0082 H         1 ARG1       0.0226
      9 HB3          -3.7836       9.9376      -0.4859 H         1 ARG1       0.0226
     10 CG           -4.0174       9.6338       1.6331 C.3       1 ARG1       0.0236
     11 HG2          -3.7761      10.6980       1.5932 H         1 ARG1       0.0309
     12 HG3          -4.9540       9.5347       2.1830 H         1 ARG1       0.0309
     13 CD           -2.9280       8.8987       2.4229 C.3       1 ARG1       0.0935
     14 HD2          -3.3367       7.9807       2.8538 H         1 ARG1       0.0527
     15 HD3          -2.0927       8.6465       1.7672 H         1 ARG1       0.0527
     16 NE           -2.4463       9.8023       3.4672 N.pl3     1 ARG1      -0.5650
     17 HE           -2.7734      10.7489       3.4257 H         1 ARG1       0.3592
     18 CZ           -1.9464       9.4605       4.6321 C.cat     1 ARG1       0.8281
     19 NH1          -1.2922       8.3523       4.8363 N.pl3     1 ARG1      -0.8693
     20 HH11         -1.2027       7.6677       4.1064 H         1 ARG1       0.4494
     21 HH12         -0.9296       8.1292       5.7488 H         1 ARG1       0.4494
     22 NH2          -2.1412      10.2646       5.6359 N.pl3     1 ARG1      -0.8693
     23 HH21         -2.6735      11.1125       5.5557 H         1 ARG1       0.4494
     24 HH22         -1.8109       9.9927       6.5475 H         1 ARG1       0.4494
     25 C            -6.0512       7.5428       0.4956 C.2       1 ARG1       0.7214
     26 O            -5.3968       7.0975       1.4235 O.2       1 ARG1      -0.6013
     27 N            -7.2111       7.0386       0.1048 N.am      2 SER2      -0.4157
     28 H            -7.6729       7.3326      -0.7463 H         2 SER2       0.2719
     29 CA           -7.8099       5.8672       0.7299 C.3       2 SER2      -0.0249
     30 HA           -8.1943       6.1191       1.7198 H         2 SER2       0.0843
     31 CB           -8.9604       5.3802      -0.1255 C.3       2 SER2       0.2117
     32 HB2          -8.8999       4.3115      -0.0717 H         2 SER2       0.0352
     33 HB3          -9.9126       5.7341       0.2733 H         2 SER2       0.0352
     34 OG           -8.8106       5.7796      -1.4825 O.3       2 SER2      -0.6546
     35 HG           -9.5701       5.4127      -1.9618 H         2 SER2       0.4275
     36 C            -6.8007       4.7448       0.8990 C.2       2 SER2       0.5973
     37 O            -6.6398       4.3270       2.0292 O.2       2 SER2      -0.5679
     38 N            -6.0647       4.3953      -0.1709 N.am      3 CYX3      -0.4157
     39 H            -6.3060       4.7919      -1.0631 H         3 CYX3       0.2719
     40 CA           -4.9154       3.4954      -0.0829 C.3       3 CYX3       0.0429
     41 HA           -4.5922       3.1913      -1.0781 H         3 CYX3       0.0766
     42 CB           -3.7802       4.2754       0.5769 C.3       3 CYX3      -0.0790
     43 HB2          -4.1736       4.7479       1.4785 H         3 CYX3       0.0910
     44 HB3          -3.0364       3.5850       0.9603 H         3 CYX3       0.0910
     45 SG           -3.0168       5.5683      -0.4415 S.3       3 CYX3      -0.1081
     46 C            -5.2764       2.2344       0.7106 C.2       3 CYX3       0.5973
     47 O            -5.1339       2.1927       1.9295 O.2       3 CYX3      -0.5679
     48 N            -5.7695       1.2172       0.0143 N.am      4 CYX4      -0.4157
     49 H            -5.6331       1.1698      -0.9844 H         4 CYX4       0.2719
     50 CA           -6.1557      -0.0284       0.6524 C.3       4 CYX4       0.0429
     51 HA           -7.0227       0.1402       1.2921 H         4 CYX4       0.0766
     52 CB           -6.5136      -1.0046      -0.4472 C.3       4 CYX4      -0.0790
     53 HB2          -5.6713      -1.1414      -1.1199 H         4 CYX4       0.0910
     54 HB3          -6.7394      -1.9524       0.0000 H         4 CYX4       0.0910
     55 SG           -7.9554      -0.5690      -1.3771 S.3       4 CYX4      -0.1081
     56 C            -5.0084      -0.5948       1.4920 C.2       4 CYX4       0.5973
     57 O            -3.8624      -0.1929       1.2938 O.2       4 CYX4      -0.5679
     58 N            -5.2784      -1.5257       2.4148 N.am      5 PRO5      -0.2548
     59 CD           -6.5580      -2.1827       2.6680 C.3       5 PRO5       0.0192
     60 HD2          -7.0602      -2.5469       1.7790 H         5 PRO5       0.0391
     61 HD3          -7.2109      -1.4981       3.2105 H         5 PRO5       0.0391
     62 CG           -6.2248      -3.3787       3.5488 C.3       5 PRO5       0.0189
     63 HG2          -5.9719      -4.2361       2.9285 H         5 PRO5       0.0213
     64 HG3          -7.0378      -3.6206       4.2339 H         5 PRO5       0.0213
     65 CB           -4.9691      -2.9159       4.2885 C.3       5 PRO5      -0.0070
     66 HB2          -4.3419      -3.7363       4.6146 H         5 PRO5       0.0253
     67 HB3          -5.2587      -2.3026       5.1432 H         5 PRO5       0.0253
     68 CA           -4.2280      -2.0510       3.2778 C.3       5 PRO5      -0.0266
     69 HA           -3.7239      -1.2337       3.7957 H         5 PRO5       0.0641
     70 C            -3.1902      -2.8416       2.4734 C.2       5 PRO5       0.5896
     71 O            -3.4934      -3.3194       1.3963 O.2       5 PRO5      -0.5748
     72 N            -1.9858      -3.0538       2.9954 N.am      6 CYX6      -0.4157
     73 H            -1.7627      -2.6400       3.8871 H         6 CYX6       0.2719
     74 CA           -0.9207      -3.7699       2.2772 C.3       6 CYX6       0.0429
     75 HA           -0.6205      -3.1621       1.4444 H         6 CYX6       0.0766
     76 CB            0.2608      -4.0166       3.2081 C.3       6 CYX6      -0.0790
     77 HB2           0.8572      -4.8406       2.8119 H         6 CYX6       0.0910
     78 HB3           0.9061      -3.1543       3.1921 H         6 CYX6       0.0910
     79 SG           -0.2473      -4.4059       4.9076 S.3       6 CYX6      -0.1081
     80 C            -1.3154      -5.0907       1.6337 C.2       6 CYX6       0.5973
     81 O            -1.3561      -5.2062       0.4114 O.2       6 CYX6      -0.5679
     82 N            -1.6418      -6.0866       2.4567 N.am      7 TYR7      -0.4157
     83 H            -1.6168      -5.9143       3.4514 H         7 TYR7       0.2719
     84 CA           -2.0849      -7.4039       1.9885 C.3       7 TYR7      -0.0014
     85 HA           -1.2399      -7.9411       1.5549 H         7 TYR7       0.0876
     86 CB           -2.6605      -8.2201       3.1570 C.3       7 TYR7      -0.0152
     87 HB2          -3.5212      -8.8039       2.8252 H         7 TYR7       0.0295
     88 HB3          -1.9007      -8.9390       3.4660 H         7 TYR7       0.0295
     89 CG           -3.0500      -7.3940       4.3663 C.ar      7 TYR7      -0.0011
     90 CD1          -2.0960      -7.1951       5.3809 C.ar      7 TYR7      -0.1906
     91 HD1          -1.1198      -7.6553       5.3033 H         7 TYR7       0.1699
     92 CE1          -2.4004      -6.3901       6.4915 C.ar      7 TYR7      -0.2341
     93 HE1          -1.6610      -6.2304       7.2619 H         7 TYR7       0.1656
     94 CZ           -3.6689      -5.7840       6.5891 C.ar      7 TYR7       0.3226
     95 OH           -3.9652      -4.9984       7.6572 O.3       7 TYR7      -0.5579
     96 HH           -3.3093      -5.0585       8.3538 H         7 TYR7       0.3992
     97 CE2          -4.6320      -6.0004       5.5809 C.ar      7 TYR7      -0.2341
     98 HE2          -5.6090      -5.5531       5.6853 H         7 TYR7       0.1656
     99 CD2          -4.3162      -6.7843       4.4542 C.ar      7 TYR7      -0.1906
    100 HD2          -5.0505      -6.9384       3.6749 H         7 TYR7       0.1699
    101 C            -3.1468      -7.2830       0.9039 C.2       7 TYR7       0.5973
    102 O            -3.1862      -8.0957      -0.0140 O.2       7 TYR7      -0.5679
    103 N            -3.9813      -6.2488       0.9901 N.am      8 TRP8      -0.4157
    104 H            -3.7952      -5.5264       1.6711 H         8 TRP8       0.2719
    105 CA           -4.9708      -5.9842      -0.0206 C.3       8 TRP8      -0.0275
    106 HA           -4.8030      -6.6885      -0.8308 H         8 TRP8       0.1123
    107 CB           -6.3633      -6.2565       0.5290 C.3       8 TRP8      -0.0050
    108 HB2          -6.3727      -7.2299       1.0216 H         8 TRP8       0.0339
    109 HB3          -6.6324      -5.4966       1.2590 H         8 TRP8       0.0339
    110 CG           -7.3896      -6.2766      -0.5480 C.2       8 TRP8      -0.1415
    111 CD1          -7.1514      -6.4562      -1.8712 C.2       8 TRP8      -0.1638
    112 HD1          -6.1889      -6.6242      -2.3325 H         8 TRP8       0.2062
    113 NE1          -8.3350      -6.4336      -2.5635 N.pl3     8 TRP8      -0.3418
    114 HE1          -8.4038      -6.5173      -3.5708 H         8 TRP8       0.3412
    115 CE2          -9.4009      -6.2708      -1.7148 C.ar      8 TRP8       0.1380
    116 CZ2         -10.7753      -6.1744      -1.9447 C.ar      8 TRP8      -0.2601
    117 HZ2         -11.1664      -6.2801      -2.9462 H         8 TRP8       0.1572
    118 CH2         -11.6325      -5.9735      -0.8545 C.ar      8 TRP8      -0.1134
    119 HH2         -12.7036      -5.9431      -1.0033 H         8 TRP8       0.1417
    120 CZ3         -11.1013      -5.8916       0.4414 C.ar      8 TRP8      -0.1972
    121 HZ3         -11.7783      -5.8546       1.2793 H         8 TRP8       0.1447
    122 CE3          -9.7124      -5.9514       0.6639 C.ar      8 TRP8      -0.2387
    123 HE3          -9.3163      -5.8949       1.6663 H         8 TRP8       0.1700
    124 CD2          -8.8288      -6.1513      -0.4149 C.ar      8 TRP8       0.1243
    125 C            -4.8343      -4.6068      -0.6555 C.2       8 TRP8       0.5973
    126 O            -5.7732      -3.8258      -0.6497 O.2       8 TRP8      -0.5679
    127 N            -3.6919      -4.2990      -1.2621 N.am      9 GLY9      -0.4157
    128 H            -2.8715      -4.8670      -1.0785 H         9 GLY9       0.2719
    129 CA           -3.5214      -3.0090      -1.9334 C.3       9 GLY9      -0.0252
    130 HA2          -3.8000      -2.2095      -1.2477 H         9 GLY9       0.0698
    131 HA3          -2.4715      -2.8852      -2.1623 H         9 GLY9       0.0698
    132 C            -4.3674      -2.8771      -3.2154 C.2       9 GLY9       0.5973
    133 O            -4.3311      -1.8806      -3.9111 O.2       9 GLY9      -0.5679
    134 N            -5.1507      -3.8782      -3.5941 N.am     10 GLY10     -0.4157
    135 H            -5.1978      -4.6816      -2.9914 H        10 GLY10      0.2719
    136 CA           -6.0224      -3.8254      -4.7744 C.3      10 GLY10     -0.0252
    137 HA2          -5.7876      -2.9662      -5.4023 H        10 GLY10      0.0698
    138 HA3          -5.8675      -4.7248      -5.3696 H        10 GLY10      0.0698
    139 C            -7.5002      -3.7432      -4.4174 C.2      10 GLY10      0.5973
    140 O            -8.3297      -4.2267      -5.1801 O.2      10 GLY10     -0.5679
    141 N            -7.8281      -3.2803      -3.2149 N.am     11 CYX11     -0.4157
    142 H            -7.1030      -2.9081      -2.6203 H        11 CYX11      0.2719
    143 CA           -9.1964      -3.2727      -2.7144 C.3      11 CYX11      0.0429
    144 HA           -9.6527      -4.2033      -3.0222 H        11 CYX11      0.0766
    145 CB           -9.1458      -3.2146      -1.1802 C.3      11 CYX11     -0.0790
    146 HB2          -9.9157      -3.8496      -0.7685 H        11 CYX11      0.0910
    147 HB3          -8.1936      -3.6031      -0.8277 H        11 CYX11      0.0910
    148 SG           -9.4042      -1.5954      -0.4623 S.3      11 CYX11     -0.1081
    149 C           -10.0827      -2.1810      -3.3349 C.2      11 CYX11      0.5973
    150 O            -9.5907      -1.3286      -4.0702 O.2      11 CYX11     -0.5679
    151 N           -11.3959      -2.1875      -3.0355 N.am     12 PRO12     -0.2548
    152 CD          -12.0930      -3.1927      -2.2484 C.3      12 PRO12      0.0192
    153 HD2         -11.7302      -3.2553      -1.2281 H        12 PRO12      0.0391
    154 HD3         -12.0223      -4.1438      -2.7689 H        12 PRO12      0.0391
    155 CG          -13.5534      -2.7846      -2.1911 C.3      12 PRO12      0.0189
    156 HG2         -13.7545      -2.2155      -1.2904 H        12 PRO12      0.0213
    157 HG3         -14.2158      -3.6488      -2.2495 H        12 PRO12      0.0213
    158 CB          -13.7118      -1.8690      -3.3988 C.3      12 PRO12     -0.0070
    159 HB2         -14.5006      -1.1304      -3.2470 H        12 PRO12      0.0253
    160 HB3         -13.9365      -2.4750      -4.2782 H        12 PRO12      0.0253
    161 CA          -12.3370      -1.2208      -3.5813 C.3      12 PRO12     -0.0266
    162 HA          -12.1483      -1.0752      -4.6463 H        12 PRO12      0.0641
    163 C           -12.2591       0.1465      -2.8969 C.2      12 PRO12      0.5896
    164 O           -12.2108       1.1702      -3.5706 O.2      12 PRO12     -0.5748
    165 N           -12.2330       0.2060      -1.5616 N.am     13 TRP13     -0.4157
    166 H           -12.1691      -0.6485      -1.0298 H        13 TRP13      0.2719
    167 CA          -12.2008       1.4856      -0.8404 C.3      13 TRP13     -0.0275
    168 HA          -12.8664       2.1807      -1.3534 H        13 TRP13      0.1123
    169 CB          -12.7105       1.3323       0.5981 C.3      13 TRP13     -0.0050
    170 HB2         -12.8673       2.3214       1.0316 H        13 TRP13      0.0339
    171 HB3         -13.6775       0.8286       0.5828 H        13 TRP13      0.0339
    172 CG          -11.7711       0.5667       1.4731 C.2      13 TRP13     -0.1415
    173 CD1         -10.7410       1.0669       2.1962 C.2      13 TRP13     -0.1638
    174 HD1         -10.4934       2.1174       2.2801 H        13 TRP13      0.2062
    175 NE1         -10.0278       0.0392       2.7713 N.pl3    13 TRP13     -0.3418
    176 HE1          -9.2239       0.1842       3.3648 H        13 TRP13      0.3412
    177 CE2         -10.6099      -1.1769       2.5002 C.ar     13 TRP13      0.1380
    178 CZ2         -10.3153      -2.4870       2.8862 C.ar     13 TRP13     -0.2601
    179 HZ2          -9.4700      -2.6924       3.5234 H        13 TRP13      0.1572
    180 CH2         -11.1713      -3.5174       2.4731 C.ar     13 TRP13     -0.1134
    181 HH2         -10.9883      -4.5220       2.8230 H        13 TRP13      0.1417
    182 CZ3         -12.2889      -3.2362       1.6623 C.ar     13 TRP13     -0.1972
    183 HZ3         -12.9751      -4.0230       1.3861 H        13 TRP13      0.1447
    184 CE3         -12.5633      -1.9193       1.2685 C.ar     13 TRP13     -0.2387
    185 HE3         -13.4642      -1.6911       0.7262 H        13 TRP13      0.1700
    186 CD2         -11.7298      -0.8647       1.6762 C.ar     13 TRP13      0.1243
    187 C           -10.8108       2.1289      -0.8487 C.2      13 TRP13      0.5973
    188 O           -10.4950       2.8836       0.0606 O.2      13 TRP13     -0.5679
    189 N            -9.9553       1.8704      -1.8326 N.am     14 GLY14     -0.4157
    190 H           -10.2601       1.3025      -2.6185 H        14 GLY14      0.2719
    191 CA           -8.6148       2.4350      -1.8763 C.3      14 GLY14     -0.0252
    192 HA2          -8.7051       3.5000      -2.0019 H        14 GLY14      0.0698
    193 HA3          -8.0919       2.2173      -0.9457 H        14 GLY14      0.0698
    194 C            -7.7986       1.9645      -3.0626 C.2      14 GLY14      0.5973
    195 O            -8.3378       1.4849      -4.0449 O.2      14 GLY14     -0.5679
    196 N            -6.4871       2.1580      -2.9846 N.am     15 GLN15     -0.4157
    197 H            -6.1010       2.4903      -2.1216 H        15 GLN15      0.2719
    198 CA           -5.5732       1.8059      -4.0713 C.3      15 GLN15     -0.0031
    199 HA           -6.1059       1.2098      -4.8167 H        15 GLN15      0.0850
    200 CB           -5.0835       3.1092      -4.7224 C.3      15 GLN15     -0.0036
    201 HB2          -5.7538       3.9358      -4.4787 H        15 GLN15      0.0171
    202 HB3          -4.0916       3.3671      -4.3457 H        15 GLN15      0.0171
    203 CG           -5.0573       2.9679      -6.2472 C.3      15 GLN15     -0.0645
    204 HG2          -4.6814       1.9837      -6.5290 H        15 GLN15      0.0352
    205 HG3          -6.0686       3.0712      -6.6421 H        15 GLN15      0.0352
    206 CD           -4.1505       4.0099      -6.8748 C.2      15 GLN15      0.6951
    207 OE1          -3.0640       3.7122      -7.3226 O.2      15 GLN15     -0.6086
    208 NE2          -4.5332       5.2672      -6.9054 N.am     15 GLN15     -0.9407
    209 HE21         -3.9174       5.8689      -7.4259 H        15 GLN15      0.4251
    210 HE22         -5.4755       5.5126      -6.6760 H        15 GLN15      0.4251
    211 C            -4.4221       0.9396      -3.5617 C.2      15 GLN15      0.5973
    212 O            -4.4678       0.4712      -2.4279 O.2      15 GLN15     -0.5679
    213 N            -3.3633       0.7935      -4.3573 N.am     16 ASN16     -0.4157
    214 H            -3.3872       1.1959      -5.2812 H        16 ASN16      0.2719
    215 CA           -2.1966      -0.0213      -4.0235 C.3      16 ASN16      0.0143
    216 HA           -2.4622      -0.7107      -3.2248 H        16 ASN16      0.1048
    217 CB           -1.7966      -0.8402      -5.2667 C.3      16 ASN16     -0.2041
    218 HB2          -2.6138      -0.8247      -5.9885 H        16 ASN16      0.0797
    219 HB3          -0.9182      -0.4332      -5.7655 H        16 ASN16      0.0797
    220 CG           -1.5359      -2.2893      -4.9145 C.2      16 ASN16      0.7130
    221 OD1          -0.9919      -2.6316      -3.8816 O.2      16 ASN16     -0.5931
    222 ND2          -1.9466      -3.2103      -5.7528 N.am     16 ASN16     -0.9191
    223 HD21         -1.7183      -4.1550      -5.5050 H        16 ASN16      0.4196
    224 HD22         -2.3892      -2.9481      -6.6111 H        16 ASN16      0.4196
    225 C            -1.0821       0.8240      -3.4321 C.2      16 ASN16      0.5973
    226 O            -0.0061       0.9446      -3.9952 O.2      16 ASN16     -0.5679
    227 N            -1.3590       1.4747      -2.3073 N.am     17 CYX17     -0.4157
    228 H            -2.2531       1.3197      -1.8647 H        17 CYX17      0.2719
    229 CA           -0.3483       2.3046      -1.6498 C.3      17 CYX17      0.0429
    230 HA            0.2702       2.8036      -2.3987 H        17 CYX17      0.0766
    231 CB           -1.0493       3.3479      -0.8152 C.3      17 CYX17     -0.0790
    232 HB2          -1.7079       2.7939      -0.1557 H        17 CYX17      0.0910
    233 HB3          -0.3165       3.8690      -0.1980 H        17 CYX17      0.0910
    234 SG           -1.9599       4.5422      -1.8155 S.3      17 CYX17     -0.1081
    235 C             0.5873       1.5154      -0.7466 C.2      17 CYX17      0.5973
    236 O             1.5032       2.1044      -0.1953 O.2      17 CYX17     -0.5679
    237 N             0.3349       0.2233      -0.5668 N.am     18 TYR18     -0.4157
    238 H            -0.4279      -0.2005      -1.0678 H        18 TYR18      0.2719
    239 CA            1.1429      -0.6297       0.2902 C.3      18 TYR18     -0.0014
    240 HA            2.1034      -0.1492       0.4872 H        18 TYR18      0.0876
    241 CB            0.4084      -0.7543       1.6173 C.3      18 TYR18     -0.0152
    242 HB2          -0.5752      -1.1715       1.4244 H        18 TYR18      0.0295
    243 HB3           0.9766      -1.3953       2.2733 H        18 TYR18      0.0295
    244 CG            0.2095       0.5582       2.3223 C.ar     18 TYR18     -0.0011
    245 CD1           1.3167       1.2919       2.7733 C.ar     18 TYR18     -0.1906
    246 HD1           2.3233       0.9437       2.5953 H        18 TYR18      0.1699
    247 CE1           1.1239       2.5329       3.3931 C.ar     18 TYR18     -0.2341
    248 HE1           1.9832       3.0985       3.7145 H        18 TYR18      0.1656
    249 CZ           -0.1751       3.0530       3.5443 C.ar     18 TYR18      0.3226
    250 OH           -0.3336       4.2552       4.1573 O.3      18 TYR18     -0.5579
    251 HH            0.4460       4.3992       4.6997 H        18 TYR18      0.3992
    252 CE2          -1.2883       2.3257       3.0802 C.ar     18 TYR18     -0.2341
    253 HE2          -2.2873       2.7077       3.2253 H        18 TYR18      0.1656
    254 CD2          -1.0847       1.0745       2.4795 C.ar     18 TYR18     -0.1906
    255 HD2          -1.9221       0.4961       2.1573 H        18 TYR18      0.1699
    256 C             1.4698      -1.9625      -0.3938 C.2      18 TYR18      0.5973
    257 O             1.2103      -3.0277       0.1622 O.2      18 TYR18     -0.5679
    258 N             2.0388      -1.9248      -1.6098 N.am     19 PRO19     -0.2548
    259 CD            2.4936      -0.7304      -2.3166 C.3      19 PRO19      0.0192
    260 HD2           3.1862      -0.1416      -1.7127 H        19 PRO19      0.0391
    261 HD3           1.6459      -0.1253      -2.6144 H        19 PRO19      0.0391
    262 CG            3.1727      -1.2080      -3.5901 C.3      19 PRO19      0.0189
    263 HG2           4.2517      -1.2349      -3.4414 H        19 PRO19      0.0213
    264 HG3           2.9256      -0.5706      -4.4401 H        19 PRO19      0.0213
    265 CB            2.6439      -2.6308      -3.7787 C.3      19 PRO19     -0.0070
    266 HB2           3.3623      -3.2612      -4.3048 H        19 PRO19      0.0253
    267 HB3           1.7067      -2.5910      -4.3346 H        19 PRO19      0.0253
    268 CA            2.3666      -3.1325      -2.3598 C.3      19 PRO19     -0.0266
    269 HA            1.5149      -3.8139      -2.3755 H        19 PRO19      0.0641
    270 C             3.5740      -3.8681      -1.7594 C.2      19 PRO19      0.5896
    271 O             3.6563      -5.0890      -1.8336 O.2      19 PRO19     -0.5748
    272 N             4.4912      -3.1417      -1.1198 N.am     20 GLU20     -0.5163
    273 H             4.4064      -2.1376      -1.1653 H        20 GLU20      0.2936
    274 CA            5.7480      -3.6766      -0.5796 C.3      20 GLU20      0.0397
    275 HA            5.6556      -4.7562      -0.4622 H        20 GLU20      0.1105
    276 CB            6.8846      -3.4276      -1.5727 C.3      20 GLU20      0.0560
    277 HB2           7.7954      -3.8848      -1.1832 H        20 GLU20     -0.0173
    278 HB3           6.6474      -3.9089      -2.5228 H        20 GLU20     -0.0173
    279 CG            7.1170      -1.9283      -1.8044 C.3      20 GLU20      0.0136
    280 HG2           6.3110      -1.5293      -2.4230 H        20 GLU20     -0.0425
    281 HG3           7.1070      -1.3727      -0.8658 H        20 GLU20     -0.0425
    282 CD            8.4557      -1.7216      -2.4999 C.2      20 GLU20      0.8054
    283 OE1           8.4965      -1.9784      -3.7224 O.co2    20 GLU20     -0.8188
    284 OE2           9.4247      -1.3474      -1.8035 O.co2    20 GLU20     -0.8188
    285 C             6.0629      -3.1187       0.8147 C.2      20 GLU20      0.5366
    286 O             7.2059      -2.8647       1.1818 O.2      20 GLU20     -0.5819
    287 N             5.0383      -2.9110       1.6339 N.am     21 GLY21     -0.4157
    288 H             4.1027      -3.0656       1.2864 H        21 GLY21      0.2719
    289 CA            5.2510      -2.4007       2.9797 C.3      21 GLY21     -0.0252
    290 HA2           5.8125      -3.1333       3.5600 H        21 GLY21      0.0698
    291 HA3           5.8398      -1.4837       2.9247 H        21 GLY21      0.0698
    292 C             3.9417      -2.0824       3.6599 C.2      21 GLY21      0.5973
    293 O             3.2599      -1.1456       3.2784 O.2      21 GLY21     -0.5679
    294 N             3.6107      -2.8163       4.7203 N.am     22 CYX22     -0.4157
    295 H             4.1836      -3.6091       4.9650 H        22 CYX22      0.2719
    296 CA            2.4024      -2.5466       5.5069 C.3      22 CYX22      0.0429
    297 HA            1.5554      -2.4566       4.8474 H        22 CYX22      0.0766
    298 CB            2.1617      -3.6831       6.5004 C.3      22 CYX22     -0.0790
    299 HB2           3.0932      -3.9452       7.0014 H        22 CYX22      0.0910
    300 HB3           1.4627      -3.3300       7.2618 H        22 CYX22      0.0910
    301 SG            1.4311      -5.1534       5.7552 S.3      22 CYX22     -0.1081
    302 C             2.3917      -1.2055       6.2277 C.2      22 CYX22      0.5973
    303 O             1.3297      -0.7443       6.6217 O.2      22 CYX22     -0.5679
    304 N             3.5562      -0.5911       6.3838 N.am     23 SER23     -0.4157
    305 H             4.3796      -1.0587       6.0482 H        23 SER23      0.2719
    306 CA            3.7212       0.7280       6.9973 C.3      23 SER23     -0.0249
    307 HA            2.7709       1.2646       6.9802 H        23 SER23      0.0843
    308 CB            4.1739       0.5759       8.4524 C.3      23 SER23      0.2117
    309 HB2           4.8772      -0.2532       8.5439 H        23 SER23      0.0352
    310 HB3           4.6654       1.4881       8.7921 H        23 SER23      0.0352
    311 OG            3.0582       0.3687       9.2848 O.3      23 SER23     -0.6546
    312 HG            3.3352       0.4041      10.2032 H        23 SER23      0.4275
    313 C             4.7200       1.5885       6.2358 C.2      23 SER23      0.5973
    314 O             5.1400       2.6319       6.7305 O.2      23 SER23     -0.5679
    315 N             5.1416       1.1335       5.0537 N.am     24 GLY24     -0.4157
    316 H             4.6224       0.3858       4.6188 H        24 GLY24      0.2719
    317 CA            6.0491       1.8974       4.2158 C.3      24 GLY24     -0.0252
    318 HA2           6.9473       2.1586       4.7767 H        24 GLY24      0.0698
    319 HA3           6.3338       1.2812       3.3630 H        24 GLY24      0.0698
    320 C             5.3957       3.1864       3.7002 C.2      24 GLY24      0.5973
    321 O             4.3125       3.5851       4.1403 O.2      24 GLY24     -0.5679
    322 N             6.0699       3.8709       2.7716 N.am     25 PRO25     -0.2548
    323 CD            7.3701       3.5077       2.2256 C.3      25 PRO25      0.0192
    324 HD2           7.3662       2.4949       1.8192 H        25 PRO25      0.0391
    325 HD3           8.1339       3.6040       2.9982 H        25 PRO25      0.0391
    326 CG            7.6442       4.5055       1.1044 C.3      25 PRO25      0.0189
    327 HG2           7.3454       4.0675       0.1499 H        25 PRO25      0.0213
    328 HG3           8.6934       4.8017       1.0740 H        25 PRO25      0.0213
    329 CB            6.7289       5.6852       1.4278 C.3      25 PRO25     -0.0070
    330 HB2           6.4865       6.2576       0.5325 H        25 PRO25      0.0253
    331 HB3           7.2297       6.3309       2.1509 H        25 PRO25      0.0253
    332 CA            5.5142       5.0336       2.0977 C.3      25 PRO25     -0.0266
    333 HA            5.0902       5.7270       2.8233 H        25 PRO25      0.0641
    334 C             4.4060       4.6177       1.1182 C.2      25 PRO25      0.5896
    335 O             3.8777       3.5123       1.1714 O.2      25 PRO25     -0.5748
    336 N             4.0140       5.5424       0.2427 N.am     26 LYS26     -0.3479
    337 H             4.6030       6.3526       0.1474 H        26 LYS26      0.2747
    338 CA            3.0912       5.2417      -0.8531 C.3      26 LYS26     -0.2400
    339 HA            2.3745       4.4968      -0.4998 H        26 LYS26      0.1426
    340 CB            2.3707       6.5341      -1.2597 C.3      26 LYS26     -0.0094
    341 HB2           2.4051       7.2606      -0.4469 H        26 LYS26      0.0362
    342 HB3           2.8608       6.9618      -2.1379 H        26 LYS26      0.0362
    343 CG            0.9080       6.2135      -1.5651 C.3      26 LYS26      0.0187
    344 HG2           0.8698       5.3791      -2.2641 H        26 LYS26      0.0103
    345 HG3           0.4084       5.9176      -0.6429 H        26 LYS26      0.0103
    346 CD            0.1549       7.3795      -2.2056 C.3      26 LYS26     -0.0479
    347 HD2           0.7696       7.8276      -2.9907 H        26 LYS26      0.0621
    348 HD3          -0.7341       6.9786      -2.6934 H        26 LYS26      0.0621
    349 CE           -0.2978       8.4039      -1.1608 C.3      26 LYS26     -0.0143
    350 HE2          -1.3757       8.5445      -1.2634 H        26 LYS26      0.1135
    351 HE3          -0.0948       7.9966      -0.1653 H        26 LYS26      0.1135
    352 NZ            0.4121       9.6894      -1.3567 N.4      26 LYS26     -0.3854
    353 HZ1           0.2112      10.0788      -2.2711 H        26 LYS26      0.3400
    354 HZ2           0.2075      10.3653      -0.6358 H        26 LYS26      0.3400
    355 HZ3           1.4138       9.5158      -1.3481 H        26 LYS26      0.3400
    356 C             3.8430       4.5869      -2.0258 C.2      26 LYS26      0.7341
    357 O             5.0675       4.5374      -2.0004 O.2      26 LYS26     -0.5894
    358 N             3.1015       4.1352      -3.0370 N.am     27 VAL27     -0.3821
    359 H             2.1078       4.2217      -2.9784 H        27 VAL27      0.2681
    360 CA            3.6570       3.6893      -4.3254 C.3      27 VAL27     -0.3438
    361 HA            4.4627       2.9816      -4.1305 H        27 VAL27      0.1438
    362 CB            2.5814       2.9761      -5.1514 C.3      27 VAL27      0.1940
    363 HB            2.1940       2.1556      -4.5470 H        27 VAL27      0.0308
    364 CG1           1.4096       3.8918      -5.5385 C.3      27 VAL27     -0.3064
    365 HG11          1.7474       4.6579      -6.2364 H        27 VAL27      0.0836
    366 HG12          0.6352       3.2962      -6.0212 H        27 VAL27      0.0836
    367 HG13          0.9896       4.3685      -4.6579 H        27 VAL27      0.0836
    368 CG2           3.1866       2.3733      -6.4199 C.3      27 VAL27     -0.3064
    369 HG21          4.0187       1.7219      -6.1503 H        27 VAL27      0.0836
    370 HG22          2.4351       1.7902      -6.9493 H        27 VAL27      0.0836
    371 HG23          3.5602       3.1626      -7.0737 H        27 VAL27      0.0836
    372 C             4.3259       4.8355      -5.0840 C.2      27 VAL27      0.8350
    373 O             5.4755       4.6298      -5.5156 O.2      27 VAL27     -0.8173
    374 OXT           3.6788       5.9037      -5.2008 O.3      27 VAL27     -0.8173
@<TRIPOS>BOND
      1      25      26 2
      2      25      27 am
      3      18      19 ar
      4      18      22 ar
      5      16      18 ar
      6      13      16 1
      7      10      13 1
      8       7      10 1
      9       5       7 1
     10       5      25 1
     11       1       5 1
     12      36      37 2
     13      36      38 am
     14      31      34 1
     15      29      31 1
     16      29      36 1
     17      27      29 1
     18      46      47 2
     19      46      48 am
     20      45     234 1
     21      42      45 1
     22      40      42 1
     23      40      46 1
     24      38      40 1
     25      56      57 2
     26      56      58 am
     27      55     148 1
     28      52      55 1
     29      50      52 1
     30      50      56 1
     31      48      50 1
     32      70      71 2
     33      70      72 am
     34      68      70 1
     35      65      68 1
     36      62      65 1
     37      59      62 1
     38      58      59 1
     39      58      68 1
     40      80      81 2
     41      80      82 am
     42      79     301 1
     43      76      79 1
     44      74      76 1
     45      74      80 1
     46      72      74 1
     47     101     102 2
     48     101     103 am
     49      97      99 ar
     50      94      95 1
     51      94      97 ar
     52      92      94 ar
     53      90      92 ar
     54      89      90 ar
     55      89      99 ar
     56      86      89 1
     57      84      86 1
     58      84     101 1
     59      82      84 1
     60     125     126 2
     61     125     127 am
     62     122     124 ar
     63     120     122 ar
     64     118     120 ar
     65     116     118 ar
     66     115     116 ar
     67     115     124 ar
     68     113     115 1
     69     111     113 1
     70     110     111 2
     71     110     124 1
     72     107     110 1
     73     105     107 1
     74     105     125 1
     75     103     105 1
     76     132     133 2
     77     132     134 am
     78     129     132 1
     79     127     129 1
     80     139     140 2
     81     139     141 am
     82     136     139 1
     83     134     136 1
     84     149     150 2
     85     149     151 am
     86     145     148 1
     87     143     145 1
     88     143     149 1
     89     141     143 1
     90     163     164 2
     91     163     165 am
     92     161     163 1
     93     158     161 1
     94     155     158 1
     95     152     155 1
     96     151     152 1
     97     151     161 1
     98     187     188 2
     99     187     189 am
    100     184     186 ar
    101     182     184 ar
    102     180     182 ar
    103     178     180 ar
    104     177     178 ar
    105     177     186 ar
    106     175     177 1
    107     173     175 1
    108     172     173 2
    109     172     186 1
    110     169     172 1
    111     167     169 1
    112     167     187 1
    113     165     167 1
    114     194     195 2
    115     194     196 am
    116     191     194 1
    117     189     191 1
    118     211     212 2
    119     211     213 am
    120     206     207 2
    121     206     208 am
    122     203     206 1
    123     200     203 1
    124     198     200 1
    125     198     211 1
    126     196     198 1
    127     225     226 2
    128     225     227 am
    129     220     221 2
    130     220     222 am
    131     217     220 1
    132     215     217 1
    133     215     225 1
    134     213     215 1
    135     235     236 2
    136     235     237 am
    137     231     234 1
    138     229     231 1
    139     229     235 1
    140     227     229 1
    141     256     257 2
    142     256     258 am
    143     252     254 ar
    144     249     250 1
    145     249     252 ar
    146     247     249 ar
    147     245     247 ar
    148     244     245 ar
    149     244     254 ar
    150     241     244 1
    151     239     241 1
    152     239     256 1
    153     237     239 1
    154     270     271 2
    155     270     272 am
    156     268     270 1
    157     265     268 1
    158     262     265 1
    159     259     262 1
    160     258     259 1
    161     258     268 1
    162     285     286 2
    163     285     287 am
    164     282     283 ar
    165     282     284 ar
    166     279     282 1
    167     276     279 1
    168     274     276 1
    169     274     285 1
    170     272     274 1
    171     292     293 2
    172     292     294 am
    173     289     292 1
    174     287     289 1
    175     302     303 2
    176     302     304 am
    177     298     301 1
    178     296     298 1
    179     296     302 1
    180     294     296 1
    181     313     314 2
    182     313     315 am
    183     308     311 1
    184     306     308 1
    185     306     313 1
    186     304     306 1
    187     320     321 2
    188     320     322 am
    189     317     320 1
    190     315     317 1
    191     334     335 2
    192     334     336 am
    193     332     334 1
    194     329     332 1
    195     326     329 1
    196     323     326 1
    197     322     323 1
    198     322     332 1
    199     356     357 2
    200     356     358 am
    201     349     352 1
    202     346     349 1
    203     343     346 1
    204     340     343 1
    205     338     340 1
    206     338     356 1
    207     336     338 1
    208     372     373 2
    209     372     374 1
    210     362     364 1
    211     362     368 1
    212     360     362 1
    213     360     372 1
    214     358     360 1
    215      22      23 1
    216      22      24 1
    217      19      20 1
    218      19      21 1
    219      16      17 1
    220      13      14 1
    221      13      15 1
    222      10      11 1
    223      10      12 1
    224       7       8 1
    225       7       9 1
    226       5       6 1
    227       1       2 1
    228       1       3 1
    229       1       4 1
    230      34      35 1
    231      31      32 1
    232      31      33 1
    233      29      30 1
    234      27      28 1
    235      42      43 1
    236      42      44 1
    237      40      41 1
    238      38      39 1
    239      52      53 1
    240      52      54 1
    241      50      51 1
    242      48      49 1
    243      68      69 1
    244      65      66 1
    245      65      67 1
    246      62      63 1
    247      62      64 1
    248      59      60 1
    249      59      61 1
    250      76      77 1
    251      76      78 1
    252      74      75 1
    253      72      73 1
    254      99     100 1
    255      97      98 1
    256      95      96 1
    257      92      93 1
    258      90      91 1
    259      86      87 1
    260      86      88 1
    261      84      85 1
    262      82      83 1
    263     122     123 1
    264     120     121 1
    265     118     119 1
    266     116     117 1
    267     113     114 1
    268     111     112 1
    269     107     108 1
    270     107     109 1
    271     105     106 1
    272     103     104 1
    273     129     130 1
    274     129     131 1
    275     127     128 1
    276     136     137 1
    277     136     138 1
    278     134     135 1
    279     145     146 1
    280     145     147 1
    281     143     144 1
    282     141     142 1
    283     161     162 1
    284     158     159 1
    285     158     160 1
    286     155     156 1
    287     155     157 1
    288     152     153 1
    289     152     154 1
    290     184     185 1
    291     182     183 1
    292     180     181 1
    293     178     179 1
    294     175     176 1
    295     173     174 1
    296     169     170 1
    297     169     171 1
    298     167     168 1
    299     165     166 1
    300     191     192 1
    301     191     193 1
    302     189     190 1
    303     208     209 1
    304     208     210 1
    305     203     204 1
    306     203     205 1
    307     200     201 1
    308     200     202 1
    309     198     199 1
    310     196     197 1
    311     222     223 1
    312     222     224 1
    313     217     218 1
    314     217     219 1
    315     215     216 1
    316     213     214 1
    317     231     232 1
    318     231     233 1
    319     229     230 1
    320     227     228 1
    321     254     255 1
    322     252     253 1
    323     250     251 1
    324     247     248 1
    325     245     246 1
    326     241     242 1
    327     241     243 1
    328     239     240 1
    329     237     238 1
    330     268     269 1
    331     265     266 1
    332     265     267 1
    333     262     263 1
    334     262     264 1
    335     259     260 1
    336     259     261 1
    337     279     280 1
    338     279     281 1
    339     276     277 1
    340     276     278 1
    341     274     275 1
    342     272     273 1
    343     289     290 1
    344     289     291 1
    345     287     288 1
    346     298     299 1
    347     298     300 1
    348     296     297 1
    349     294     295 1
    350     311     312 1
    351     308     309 1
    352     308     310 1
    353     306     307 1
    354     304     305 1
    355     317     318 1
    356     317     319 1
    357     315     316 1
    358     332     333 1
    359     329     330 1
    360     329     331 1
    361     326     327 1
    362     326     328 1
    363     323     324 1
    364     323     325 1
    365     352     353 1
    366     352     354 1
    367     352     355 1
    368     349     350 1
    369     349     351 1
    370     346     347 1
    371     346     348 1
    372     343     344 1
    373     343     345 1
    374     340     341 1
    375     340     342 1
    376     338     339 1
    377     336     337 1
    378     368     369 1
    379     368     370 1
    380     368     371 1
    381     364     365 1
    382     364     366 1
    383     364     367 1
    384     362     363 1
    385     360     361 1
    386     358     359 1
@<TRIPOS>SUBSTRUCTURE
      1 ARG1           1 RESIDUE    4    A ARG
      2 SER2          27 RESIDUE    4    A SER
      3 CYX3          38 RESIDUE    4    A CYX
      4 CYX4          48 RESIDUE    4    A CYX
      5 PRO5          58 RESIDUE    4    A PRO
      6 CYX6          72 RESIDUE    4    A CYX
      7 TYR7          82 RESIDUE    4    A TYR
      8 TRP8         103 RESIDUE    4    A TRP
      9 GLY9         127 RESIDUE    4    A GLY
     10 GLY10        134 RESIDUE    4    A GLY
     11 CYX11        141 RESIDUE    4    A CYX
     12 PRO12        151 RESIDUE    4    A PRO
     13 TRP13        165 RESIDUE    4    A TRP
     14 GLY14        189 RESIDUE    4    A GLY
     15 GLN15        196 RESIDUE    4    A GLN
     16 ASN16        213 RESIDUE    4    A ASN
     17 CYX17        227 RESIDUE    4    A CYX
     18 TYR18        237 RESIDUE    4    A TYR
     19 PRO19        258 RESIDUE    4    A PRO
     20 GLU20        272 RESIDUE    4    A GLU
     21 GLY21        287 RESIDUE    4    A GLY
     22 CYX22        294 RESIDUE    4    A CYX
     23 SER23        304 RESIDUE    4    A SER
     24 GLY24        315 RESIDUE    4    A GLY
     25 PRO25        322 RESIDUE    4    A PRO
     26 LYS26        336 RESIDUE    4    A LYS
     27 VAL27        358 RESIDUE    4    A VAL
