# Supplementary material for: Improved Structure-Based Histidine pKa Prediction for pH-Responsive Protein Design
Source: J Chem Inf Model. 2025 Jan 18;65(3):1560–9. doi: 10.1021/acs.jcim.4c01957 (PMC11815838; doi:10.1021/acs.jcim.4c01957)
Supplement: Supplementary file 3 — ci4c01957_si_003.zip [file ci4c01957_si_003.zip › structures/prep_mol2/1ANS_0007_prep.mol2]

@<TRIPOS>MOLECULE
Cpptraj generated mol2 file.
  374   386    27     0     0
SMALL
USER_CHARGES


@<TRIPOS>ATOM
      1 N            -5.4638       7.8410       5.2857 N.am      1 ARG1       0.1305
      2 H1           -4.9031       7.0080       5.1585 H         1 ARG1       0.2083
      3 H2           -6.1310       7.6051       6.0127 H         1 ARG1       0.2083
      4 H3           -4.8992       8.6181       5.6004 H         1 ARG1       0.2083
      5 CA           -6.2088       8.1566       4.0324 C.3       1 ARG1      -0.0223
      6 HA           -7.0140       8.8490       4.2832 H         1 ARG1       0.1242
      7 CB           -5.3119       8.8339       2.9794 C.3       1 ARG1       0.0118
      8 HB2          -5.9430       9.2863       2.2127 H         1 ARG1       0.0226
      9 HB3          -4.7647       9.6415       3.4683 H         1 ARG1       0.0226
     10 CG           -4.3214       7.8750       2.2964 C.3       1 ARG1       0.0236
     11 HG2          -3.8502       7.2244       3.0326 H         1 ARG1       0.0309
     12 HG3          -4.8547       7.2491       1.5808 H         1 ARG1       0.0309
     13 CD           -3.2571       8.6603       1.5222 C.3       1 ARG1       0.0935
     14 HD2          -2.7790       8.0060       0.7952 H         1 ARG1       0.0527
     15 HD3          -3.7414       9.4603       0.9569 H         1 ARG1       0.0527
     16 NE           -2.2156       9.2321       2.3935 N.pl3     1 ARG1      -0.5650
     17 HE           -2.1543      10.2388       2.4177 H         1 ARG1       0.3592
     18 CZ           -1.2067       8.5628       2.9175 C.cat     1 ARG1       0.8281
     19 NH1          -1.1680       7.2558       2.9264 N.pl3     1 ARG1      -0.8693
     20 HH11         -1.8902       6.7343       2.4562 H         1 ARG1       0.4494
     21 HH12         -0.5036       6.7344       3.4804 H         1 ARG1       0.4494
     22 NH2          -0.1970       9.2072       3.4246 N.pl3     1 ARG1      -0.8693
     23 HH21         -0.2046      10.2150       3.4323 H         1 ARG1       0.4494
     24 HH22          0.4657       8.7366       4.0190 H         1 ARG1       0.4494
     25 C            -6.8687       6.8800       3.5230 C.2       1 ARG1       0.7214
     26 O            -6.9079       5.9452       4.3031 O.2       1 ARG1      -0.6013
     27 N            -7.3484       6.8515       2.2763 N.am      2 SER2      -0.4157
     28 H            -7.3198       7.6801       1.7016 H         2 SER2       0.2719
     29 CA           -7.8599       5.6452       1.6138 C.3       2 SER2      -0.0249
     30 HA           -8.6328       5.1969       2.2409 H         2 SER2       0.0843
     31 CB           -8.5115       6.0309       0.2888 C.3       2 SER2       0.2117
     32 HB2          -8.8616       5.1391      -0.2226 H         2 SER2       0.0352
     33 HB3          -9.3786       6.6611       0.4944 H         2 SER2       0.0352
     34 OG           -7.5929       6.7613      -0.5132 O.3       2 SER2      -0.6546
     35 HG           -8.0597       7.0410      -1.3141 H         2 SER2       0.4275
     36 C            -6.7581       4.6022       1.4706 C.2       2 SER2       0.5973
     37 O            -6.4453       4.0105       2.4845 O.2       2 SER2      -0.5679
     38 N            -6.1143       4.4595       0.3022 N.am      3 CYX3      -0.4157
     39 H            -6.3977       5.0584      -0.4601 H         3 CYX3       0.2719
     40 CA           -4.9749       3.5591       0.1142 C.3       3 CYX3       0.0429
     41 HA           -4.7894       3.3838      -0.9451 H         3 CYX3       0.0766
     42 CB           -3.7645       4.2653       0.7233 C.3       3 CYX3      -0.0790
     43 HB2          -4.0862       4.7056       1.6662 H         3 CYX3       0.0910
     44 HB3          -3.0224       3.5369       1.0362 H         3 CYX3       0.0910
     45 SG           -3.0187       5.5782      -0.2798 S.3       3 CYX3      -0.1081
     46 C            -5.2216       2.2055       0.7899 C.2       3 CYX3       0.5973
     47 O            -4.8719       2.0505       1.9588 O.2       3 CYX3      -0.5679
     48 N            -5.8250       1.2647       0.0718 N.am      4 CYX4      -0.4157
     49 H            -5.9814       1.3838      -0.9181 H         4 CYX4       0.2719
     50 CA           -6.1256      -0.0574       0.5930 C.3       4 CYX4       0.0429
     51 HA           -7.0503      -0.0220       1.1699 H         4 CYX4       0.0766
     52 CB           -6.2975      -0.9601      -0.5994 C.3       4 CYX4      -0.0790
     53 HB2          -5.4300      -0.8206      -1.2216 H         4 CYX4       0.0910
     54 HB3          -6.3031      -1.9745      -0.2647 H         4 CYX4       0.0910
     55 SG           -7.7710      -0.7293      -1.5620 S.3       4 CYX4      -0.1081
     56 C            -4.9871      -0.6408       1.4397 C.2       4 CYX4       0.5973
     57 O            -3.8293      -0.2596       1.2559 O.2       4 CYX4      -0.5679
     58 N            -5.2832      -1.5816       2.3432 N.am      5 PRO5      -0.2548
     59 CD           -6.5635      -2.2594       2.4835 C.3       5 PRO5       0.0192
     60 HD2          -7.0089      -2.5478       1.5349 H         5 PRO5       0.0391
     61 HD3          -7.2450      -1.6147       3.0370 H         5 PRO5       0.0391
     62 CG           -6.2583      -3.5071       3.2972 C.3       5 PRO5       0.0189
     63 HG2          -5.9366      -4.3004       2.6291 H         5 PRO5       0.0213
     64 HG3          -7.1071      -3.8240       3.9030 H         5 PRO5       0.0213
     65 CB           -5.0647      -3.0770       4.1494 C.3       5 PRO5      -0.0070
     66 HB2          -4.4555      -3.9189       4.4588 H         5 PRO5       0.0253
     67 HB3          -5.4203      -2.5242       5.0201 H         5 PRO5       0.0253
     68 CA           -4.2767      -2.1399       3.2396 C.3       5 PRO5      -0.0266
     69 HA           -3.8229      -1.3454       3.8326 H         5 PRO5       0.0641
     70 C            -3.1712      -2.8680       2.4653 C.2       5 PRO5       0.5896
     71 O            -3.3518      -3.2081       1.3131 O.2       5 PRO5      -0.5748
     72 N            -2.0300      -3.1602       3.0804 N.am      6 CYX6      -0.4157
     73 H            -1.8929      -2.8775       4.0365 H         6 CYX6       0.2719
     74 CA           -0.9204      -3.8190       2.3801 C.3       6 CYX6       0.0429
     75 HA           -0.6344      -3.1895       1.5604 H         6 CYX6       0.0766
     76 CB            0.2581      -4.0064       3.3206 C.3       6 CYX6      -0.0790
     77 HB2           0.9175      -4.7759       2.9142 H         6 CYX6       0.0910
     78 HB3           0.8322      -3.0963       3.3302 H         6 CYX6       0.0910
     79 SG           -0.2372      -4.4637       5.0038 S.3       6 CYX6      -0.1081
     80 C            -1.2513      -5.1480       1.7193 C.2       6 CYX6       0.5973
     81 O            -1.3072      -5.2485       0.4965 O.2       6 CYX6      -0.5679
     82 N            -1.5101      -6.1721       2.5319 N.am      7 TYR7      -0.4157
     83 H            -1.4809      -6.0136       3.5292 H         7 TYR7       0.2719
     84 CA           -1.8899      -7.5031       2.0487 C.3       7 TYR7      -0.0014
     85 HA           -1.0227      -7.9876       1.5972 H         7 TYR7       0.0876
     86 CB           -2.4038      -8.3640       3.2137 C.3       7 TYR7      -0.0152
     87 HB2          -3.2396      -8.9854       2.8875 H         7 TYR7       0.0295
     88 HB3          -1.6039      -9.0483       3.4995 H         7 TYR7       0.0295
     89 CG           -2.8172      -7.5751       4.4407 C.ar      7 TYR7      -0.0011
     90 CD1          -4.0709      -6.9358       4.5047 C.ar      7 TYR7      -0.1906
     91 HD1          -4.7842      -7.0600       3.7010 H         7 TYR7       0.1699
     92 CE1          -4.4076      -6.1666       5.6357 C.ar      7 TYR7      -0.2341
     93 HE1          -5.3833      -5.7097       5.7066 H         7 TYR7       0.1656
     94 CZ           -3.4771      -6.0131       6.6867 C.ar      7 TYR7       0.3226
     95 OH           -3.7836      -5.2664       7.7793 O.3       7 TYR7      -0.5579
     96 HH           -4.6309      -4.8268       7.6968 H         7 TYR7       0.3992
     97 CE2          -2.2253      -6.6535       6.6155 C.ar      7 TYR7      -0.2341
     98 HE2          -1.5231      -6.5332       7.4277 H         7 TYR7       0.1656
     99 CD2          -1.8957      -7.4315       5.4928 C.ar      7 TYR7      -0.1906
    100 HD2          -0.9266      -7.9112       5.4411 H         7 TYR7       0.1699
    101 C            -2.9728      -7.4289       0.9801 C.2       7 TYR7       0.5973
    102 O            -2.9891      -8.2403       0.0602 O.2       7 TYR7      -0.5679
    103 N            -3.8607      -6.4437       1.0889 N.am      8 TRP8      -0.4157
    104 H            -3.7045      -5.7225       1.7753 H         8 TRP8       0.2719
    105 CA           -4.8896      -6.2377       0.1041 C.3       8 TRP8      -0.0275
    106 HA           -4.6795      -6.8830      -0.7452 H         8 TRP8       0.1123
    107 CB           -6.2377      -6.6610       0.6799 C.3       8 TRP8      -0.0050
    108 HB2          -6.1542      -7.6772       1.0678 H         8 TRP8       0.0339
    109 HB3          -6.5279      -6.0106       1.4996 H         8 TRP8       0.0339
    110 CG           -7.3089      -6.6529      -0.3496 C.2       8 TRP8      -0.1415
    111 CD1          -7.1309      -6.9258      -1.6634 C.2       8 TRP8      -0.1638
    112 HD1          -6.1947      -7.1910      -2.1363 H         8 TRP8       0.2062
    113 NE1          -8.3337      -6.8479      -2.3200 N.pl3     8 TRP8      -0.3418
    114 HE1          -8.4394      -6.9893      -3.3160 H         8 TRP8       0.3412
    115 CE2          -9.3529      -6.5416      -1.4526 C.ar      8 TRP8       0.1380
    116 CZ2         -10.7244      -6.3538      -1.6441 C.ar      8 TRP8      -0.2601
    117 HZ2         -11.1591      -6.4922      -2.6229 H         8 TRP8       0.1572
    118 CH2         -11.5224      -6.0125      -0.5434 C.ar      8 TRP8      -0.1134
    119 HH2         -12.5916      -5.9003      -0.6616 H         8 TRP8       0.1417
    120 CZ3         -10.9386      -5.8787       0.7252 C.ar      8 TRP8      -0.1972
    121 HZ3         -11.5760      -5.7199       1.5780 H         8 TRP8       0.1447
    122 CE3          -9.5514      -6.0357       0.9076 C.ar      8 TRP8      -0.2387
    123 HE3          -9.1139      -5.9305       1.8885 H         8 TRP8       0.1700
    124 CD2          -8.7276      -6.3867      -0.1806 C.ar      8 TRP8       0.1243
    125 C            -4.8807      -4.8272      -0.4605 C.2       8 TRP8       0.5973
    126 O            -5.8444      -4.1026      -0.2894 O.2       8 TRP8      -0.5679
    127 N            -3.8117      -4.4204      -1.1412 N.am      9 GLY9      -0.4157
    128 H            -2.9528      -4.9543      -1.0717 H         9 GLY9       0.2719
    129 CA           -3.7599      -3.0614      -1.6867 C.3       9 GLY9      -0.0252
    130 HA2          -4.0685      -2.3561      -0.9216 H         9 GLY9       0.0698
    131 HA3          -2.7268      -2.8248      -1.9207 H         9 GLY9       0.0698
    132 C            -4.6561      -2.8869      -2.9264 C.2       9 GLY9       0.5973
    133 O            -5.1215      -1.7998      -3.2398 O.2       9 GLY9      -0.5679
    134 N            -4.9413      -3.9643      -3.6561 N.am     10 GLY10     -0.4157
    135 H            -4.4928      -4.8308      -3.4117 H        10 GLY10      0.2719
    136 CA           -5.8410      -3.9173      -4.8141 C.3      10 GLY10     -0.0252
    137 HA2          -5.6188      -3.0332      -5.4125 H        10 GLY10      0.0698
    138 HA3          -5.6840      -4.8008      -5.4312 H        10 GLY10      0.0698
    139 C            -7.3187      -3.8603      -4.4237 C.2      10 GLY10      0.5973
    140 O            -8.1767      -4.1104      -5.2639 O.2      10 GLY10     -0.5679
    141 N            -7.6211      -3.6454      -3.1444 N.am     11 CYX11     -0.4157
    142 H            -6.8806      -3.3704      -2.5170 H        11 CYX11      0.2719
    143 CA           -8.9835      -3.5898      -2.6418 C.3      11 CYX11      0.0429
    144 HA           -9.4610      -4.5239      -2.9083 H        11 CYX11      0.0766
    145 CB           -8.9273      -3.4488      -1.1140 C.3      11 CYX11     -0.0790
    146 HB2          -9.7195      -4.0271      -0.6683 H        11 CYX11      0.0910
    147 HB3          -8.0119      -3.8732      -0.7386 H        11 CYX11      0.0910
    148 SG           -9.1113      -1.7825      -0.4733 S.3      11 CYX11     -0.1081
    149 C            -9.8307      -2.4869      -3.2989 C.2      11 CYX11      0.5973
    150 O            -9.3239      -1.6854      -4.0818 O.2      11 CYX11     -0.5679
    151 N           -11.1354      -2.4256      -2.9822 N.am     12 PRO12     -0.2548
    152 CD          -11.8726      -3.3507      -2.1381 C.3      12 PRO12      0.0192
    153 HD2         -11.4970      -3.3816      -1.1218 H        12 PRO12      0.0391
    154 HD3         -11.8687      -4.3276      -2.6135 H        12 PRO12      0.0391
    155 CG          -13.3023      -2.8507      -2.0700 C.3      12 PRO12      0.0189
    156 HG2         -13.4510      -2.2475      -1.1824 H        12 PRO12      0.0213
    157 HG3         -14.0179      -3.6731      -2.0930 H        12 PRO12      0.0213
    158 CB          -13.4279      -1.9595      -3.3000 C.3      12 PRO12     -0.0070
    159 HB2         -14.1535      -1.1591      -3.1472 H        12 PRO12      0.0253
    160 HB3         -13.7258      -2.5711      -4.1532 H        12 PRO12      0.0253
    161 CA          -12.0162      -1.4207      -3.5475 C.3      12 PRO12     -0.0266
    162 HA          -11.8484      -1.3436      -4.6233 H        12 PRO12      0.0641
    163 C           -11.8014      -0.0277      -2.9403 C.2      12 PRO12      0.5896
    164 O           -11.7003       0.9520      -3.6728 O.2      12 PRO12     -0.5748
    165 N           -11.7857       0.1115      -1.6095 N.am     13 TRP13     -0.4157
    166 H           -11.7190      -0.7068      -1.0252 H        13 TRP13      0.2719
    167 CA          -11.6360       1.4345      -0.9960 C.3      13 TRP13     -0.0275
    168 HA          -12.2370       2.1430      -1.5675 H        13 TRP13      0.1123
    169 CB          -12.1653       1.4607       0.4454 C.3      13 TRP13     -0.0050
    170 HB2         -12.2184       2.4995       0.7732 H        13 TRP13      0.0339
    171 HB3         -13.1801       1.0611       0.4601 H        13 TRP13      0.0339
    172 CG          -11.3290       0.7022       1.4255 C.2      13 TRP13     -0.1415
    173 CD1         -10.3018       1.2004       2.1541 C.2      13 TRP13     -0.1638
    174 HD1          -9.9737       2.2299       2.1297 H        13 TRP13      0.2062
    175 NE1          -9.6437       0.1734       2.7962 N.pl3    13 TRP13     -0.3418
    176 HE1          -8.8137       0.3068       3.3542 H        13 TRP13      0.3412
    177 CE2         -10.2628      -1.0339       2.5681 C.ar     13 TRP13      0.1380
    178 CZ2         -10.0332      -2.3316       3.0344 C.ar     13 TRP13     -0.2601
    179 HZ2          -9.2280      -2.5349       3.7202 H        13 TRP13      0.1572
    180 CH2         -10.9105      -3.3528       2.6449 C.ar     13 TRP13     -0.1134
    181 HH2         -10.7702      -4.3466       3.0427 H        13 TRP13      0.1417
    182 CZ3         -11.9937      -3.0706       1.7898 C.ar     13 TRP13     -0.1972
    183 HZ3         -12.6977      -3.8445       1.5248 H        13 TRP13      0.1447
    184 CE3         -12.2095      -1.7648       1.3261 C.ar     13 TRP13     -0.2387
    185 HE3         -13.0828      -1.5300       0.7449 H        13 TRP13      0.1700
    186 CD2         -11.3491      -0.7205       1.7009 C.ar     13 TRP13      0.1243
    187 C           -10.1720       1.8942      -1.0632 C.2      13 TRP13      0.5973
    188 O            -9.2944       1.4129      -0.3602 O.2      13 TRP13     -0.5679
    189 N            -9.8835       2.9233      -1.8460 N.am     14 GLY14     -0.4157
    190 H           -10.5476       3.1396      -2.5767 H        14 GLY14      0.2719
    191 CA           -8.5019       3.3685      -2.0125 C.3      14 GLY14     -0.0252
    192 HA2          -8.4956       4.4200      -2.2930 H        14 GLY14      0.0698
    193 HA3          -7.9513       3.2421      -1.0835 H        14 GLY14      0.0698
    194 C            -7.7850       2.5974      -3.1063 C.2      14 GLY14      0.5973
    195 O            -8.4112       1.9882      -3.9558 O.2      14 GLY14     -0.5679
    196 N            -6.4628       2.7207      -3.1440 N.am     15 GLN15     -0.4157
    197 H            -5.9938       3.1877      -2.3937 H        15 GLN15      0.2719
    198 CA           -5.6537       2.1813      -4.2417 C.3      15 GLN15     -0.0031
    199 HA           -6.2805       1.6274      -4.9449 H        15 GLN15      0.0850
    200 CB           -4.9861       3.3436      -4.9964 C.3      15 GLN15     -0.0036
    201 HB2          -4.1505       3.7341      -4.4131 H        15 GLN15      0.0171
    202 HB3          -4.5940       2.9553      -5.9384 H        15 GLN15      0.0171
    203 CG           -5.9551       4.4967      -5.2938 C.3      15 GLN15     -0.0645
    204 HG2          -6.9825       4.1302      -5.3100 H        15 GLN15      0.0352
    205 HG3          -5.8709       5.2669      -4.5276 H        15 GLN15      0.0352
    206 CD           -5.7002       5.0938      -6.6626 C.2      15 GLN15      0.6951
    207 OE1          -6.3624       4.7738      -7.6269 O.2      15 GLN15     -0.6086
    208 NE2          -4.7190       5.9543      -6.8174 N.am     15 GLN15     -0.9407
    209 HE21         -4.5983       6.2907      -7.7597 H        15 GLN15      0.4251
    210 HE22         -4.1151       6.1977      -6.0594 H        15 GLN15      0.4251
    211 C            -4.6111       1.2101      -3.7010 C.2      15 GLN15      0.5973
    212 O            -4.6026       0.9016      -2.5162 O.2      15 GLN15     -0.5679
    213 N            -3.6269       0.8551      -4.5177 N.am     16 ASN16     -0.4157
    214 H            -3.6870       1.1230      -5.4864 H        16 ASN16      0.2719
    215 CA           -2.5235      -0.0065      -4.1181 C.3      16 ASN16      0.0143
    216 HA           -2.8808      -0.6755      -3.3335 H        16 ASN16      0.1048
    217 CB           -2.1374      -0.8523      -5.3353 C.3      16 ASN16     -0.2041
    218 HB2          -3.0186      -1.0370      -5.9500 H        16 ASN16      0.0797
    219 HB3          -1.3982      -0.3438      -5.9539 H        16 ASN16      0.0797
    220 CG           -1.6440      -2.2179      -4.9224 C.2      16 ASN16      0.7130
    221 OD1          -2.2524      -2.9312      -4.1670 O.2      16 ASN16     -0.5931
    222 ND2          -0.5469      -2.6821      -5.4360 N.am     16 ASN16     -0.9191
    223 HD21         -0.2561      -3.5849      -5.1037 H        16 ASN16      0.4196
    224 HD22          0.0217      -2.1077      -6.0302 H        16 ASN16      0.4196
    225 C            -1.3662       0.8024      -3.5275 C.2      16 ASN16      0.5973
    226 O            -0.2908       0.9091      -4.1063 O.2      16 ASN16     -0.5679
    227 N            -1.6088       1.4436      -2.3928 N.am     17 CYX17     -0.4157
    228 H            -2.5204       1.3235      -1.9671 H        17 CYX17      0.2719
    229 CA           -0.5776       2.2322      -1.7302 C.3      17 CYX17      0.0429
    230 HA            0.0266       2.7660      -2.4664 H        17 CYX17      0.0766
    231 CB           -1.2681       3.2280      -0.8361 C.3      17 CYX17     -0.0790
    232 HB2          -2.0451       2.6568      -0.3379 H        17 CYX17      0.0910
    233 HB3          -0.5849       3.5961      -0.0858 H        17 CYX17      0.0910
    234 SG           -1.9692       4.6304      -1.7223 S.3      17 CYX17     -0.1081
    235 C             0.3616       1.3820      -0.8965 C.2      17 CYX17      0.5973
    236 O             1.3800       1.8864      -0.4913 O.2      17 CYX17     -0.5679
    237 N             0.0501       0.1279      -0.6212 N.am     18 TYR18     -0.4157
    238 H            -0.8162      -0.2641      -0.9530 H        18 TYR18      0.2719
    239 CA            0.9096      -0.7076       0.2064 C.3      18 TYR18     -0.0014
    240 HA            1.8735      -0.2261       0.3827 H        18 TYR18      0.0876
    241 CB            0.2149      -0.8168       1.5503 C.3      18 TYR18     -0.0152
    242 HB2          -0.7993      -1.1784       1.3887 H        18 TYR18      0.0295
    243 HB3           0.7593      -1.5114       2.1616 H        18 TYR18      0.0295
    244 CG            0.1327       0.4892       2.2953 C.ar     18 TYR18     -0.0011
    245 CD1           1.2967       1.1183       2.7522 C.ar     18 TYR18     -0.1906
    246 HD1           2.2645       0.6915       2.5489 H        18 TYR18      0.1699
    247 CE1           1.2123       2.2881       3.5144 C.ar     18 TYR18     -0.2341
    248 HE1           2.1116       2.6733       3.9691 H        18 TYR18      0.1656
    249 CZ           -0.0338       2.9065       3.7156 C.ar     18 TYR18      0.3226
    250 OH           -0.0936       4.0609       4.4341 O.3      18 TYR18     -0.5579
    251 HH            0.4945       3.9227       5.1876 H        18 TYR18      0.3992
    252 CE2          -1.2059       2.3053       3.2205 C.ar     18 TYR18     -0.2341
    253 HE2          -2.1742       2.7355       3.4218 H        18 TYR18      0.1656
    254 CD2          -1.1128       1.0824       2.5405 C.ar     18 TYR18     -0.1906
    255 HD2          -2.0045       0.5871       2.2225 H        18 TYR18      0.1699
    256 C             1.2486      -2.0281      -0.4928 C.2      18 TYR18      0.5973
    257 O             1.0077      -3.1039       0.0451 O.2      18 TYR18     -0.5679
    258 N             1.7913      -1.9623      -1.7212 N.am     19 PRO19     -0.2548
    259 CD            2.2240      -0.7506      -2.4098 C.3      19 PRO19      0.0192
    260 HD2           2.8709      -0.1387      -1.7801 H        19 PRO19      0.0391
    261 HD3           1.3598      -0.1837      -2.7338 H        19 PRO19      0.0391
    262 CG            2.9706      -1.1909      -3.6565 C.3      19 PRO19      0.0189
    263 HG2           4.0439      -1.1696      -3.4592 H        19 PRO19      0.0213
    264 HG3           2.7314      -0.5598      -4.5131 H        19 PRO19      0.0213
    265 CB            2.5199      -2.6335      -3.8700 C.3      19 PRO19     -0.0070
    266 HB2           3.3035      -3.2283      -4.3427 H        19 PRO19      0.0253
    267 HB3           1.6465      -2.6364      -4.4957 H        19 PRO19      0.0253
    268 CA            2.1647      -3.1517      -2.4774 C.3      19 PRO19     -0.0266
    269 HA            1.3322      -3.8538      -2.5344 H        19 PRO19      0.0641
    270 C             3.3726      -3.8664      -1.8696 C.2      19 PRO19      0.5896
    271 O             3.5148      -5.0735      -2.0340 O.2      19 PRO19     -0.5748
    272 N             4.2393      -3.1300      -1.1762 N.am     20 GLU20     -0.5163
    273 H             4.1067      -2.1303      -1.1292 H        20 GLU20      0.2936
    274 CA            5.4909      -3.6565      -0.6349 C.3      20 GLU20      0.0397
    275 HA            5.3499      -4.7156      -0.4195 H        20 GLU20      0.1105
    276 CB            6.5900      -3.5523      -1.6957 C.3      20 GLU20      0.0560
    277 HB2           6.2001      -3.9610      -2.6299 H        20 GLU20     -0.0173
    278 HB3           6.8170      -2.5024      -1.8762 H        20 GLU20     -0.0173
    279 CG            7.8318      -4.3814      -1.3154 C.3      20 GLU20      0.0136
    280 HG2           7.6015      -5.0352      -0.4693 H        20 GLU20     -0.0425
    281 HG3           8.0633      -5.0391      -2.1575 H        20 GLU20     -0.0425
    282 CD            9.0838      -3.5481      -1.0090 C.2      20 GLU20      0.8054
    283 OE1           9.2100      -2.4352      -1.5608 O.co2    20 GLU20     -0.8188
    284 OE2           9.9652      -4.0937      -0.3040 O.co2    20 GLU20     -0.8188
    285 C             5.8479      -2.9968       0.7013 C.2      20 GLU20      0.5366
    286 O             6.9658      -2.5793       0.9648 O.2      20 GLU20     -0.5819
    287 N             4.8677      -2.8805       1.5895 N.am     21 GLY21     -0.4157
    288 H             3.9335      -3.1436       1.3164 H        21 GLY21      0.2719
    289 CA            5.1030      -2.2943       2.9022 C.3      21 GLY21     -0.0252
    290 HA2           5.7755      -2.9353       3.4717 H        21 GLY21      0.0698
    291 HA3           5.5717      -1.3157       2.7824 H        21 GLY21      0.0698
    292 C             3.7973      -2.1091       3.6370 C.2      21 GLY21      0.5973
    293 O             2.9305      -1.3958       3.1721 O.2      21 GLY21     -0.5679
    294 N             3.6198      -2.7743       4.7745 N.am     22 CYX22     -0.4157
    295 H             4.3344      -3.4192       5.0679 H        22 CYX22      0.2719
    296 CA            2.4187      -2.5984       5.5916 C.3      22 CYX22      0.0429
    297 HA            1.5529      -2.5016       4.9612 H        22 CYX22      0.0766
    298 CB            2.2178      -3.7958       6.5319 C.3      22 CYX22     -0.0790
    299 HB2           3.1696      -4.0843       6.9788 H        22 CYX22      0.0910
    300 HB3           1.5456      -3.4914       7.3363 H        22 CYX22      0.0910
    301 SG            1.4656      -5.2389       5.7652 S.3      22 CYX22     -0.1081
    302 C             2.4118      -1.2767       6.3387 C.2      22 CYX22      0.5973
    303 O             1.8365      -0.2828       5.9097 O.2      22 CYX22     -0.5679
    304 N             3.0347      -1.2887       7.5065 N.am     23 SER23     -0.4157
    305 H             3.3704      -2.1609       7.8854 H        23 SER23      0.2719
    306 CA            3.1133      -0.1238       8.3756 C.3      23 SER23     -0.0249
    307 HA            2.1389       0.3633       8.4284 H        23 SER23      0.0843
    308 CB            3.5338      -0.5630       9.7803 C.3      23 SER23      0.2117
    309 HB2           4.6228      -0.5407       9.8631 H        23 SER23      0.0352
    310 HB3           3.1182       0.1347      10.5089 H        23 SER23      0.0352
    311 OG            3.0907      -1.8818      10.0638 O.3      23 SER23     -0.6546
    312 HG            3.0291      -1.9806      11.0195 H        23 SER23      0.4275
    313 C             4.1334       0.8839       7.8662 C.2      23 SER23      0.5973
    314 O             4.1044       2.0354       8.2835 O.2      23 SER23     -0.5679
    315 N             5.0703       0.4310       7.0292 N.am     24 GLY24     -0.4157
    316 H             4.9832      -0.5134       6.6945 H        24 GLY24      0.2719
    317 CA            6.0917       1.2774       6.4426 C.3      24 GLY24     -0.0252
    318 HA2           6.6620       1.7719       7.2290 H        24 GLY24      0.0698
    319 HA3           6.7644       0.6351       5.8774 H        24 GLY24      0.0698
    320 C             5.4972       2.3546       5.5216 C.2      24 GLY24      0.5973
    321 O             4.3620       2.8097       5.6892 O.2      24 GLY24     -0.5679
    322 N             6.2794       2.8219       4.5432 N.am     25 PRO25     -0.2548
    323 CD            7.6320       2.3823       4.2346 C.3      25 PRO25      0.0192
    324 HD2           7.6749       1.3054       4.0649 H        25 PRO25      0.0391
    325 HD3           8.3071       2.6695       5.0416 H        25 PRO25      0.0391
    326 CG            8.0229       3.1085       2.9510 C.3      25 PRO25      0.0189
    327 HG2           7.8289       2.4605       2.0938 H        25 PRO25      0.0213
    328 HG3           9.0692       3.4156       2.9626 H        25 PRO25      0.0213
    329 CB            7.0804       4.3078       2.9052 C.3      25 PRO25     -0.0070
    330 HB2           6.9502       4.6764       1.8879 H        25 PRO25      0.0253
    331 HB3           7.4901       5.1029       3.5305 H        25 PRO25      0.0253
    332 CA            5.8021       3.7718       3.5522 C.3      25 PRO25     -0.0266
    333 HA            5.2724       4.5924       4.0343 H        25 PRO25      0.0641
    334 C             4.8479       3.0813       2.5737 C.2      25 PRO25      0.5896
    335 O             4.2661       2.0491       2.8768 O.2      25 PRO25     -0.5748
    336 N             4.6168       3.7147       1.4239 N.am     26 LYS26     -0.3479
    337 H             5.3147       4.3739       1.1148 H        26 LYS26      0.2747
    338 CA            3.6697       3.2113       0.4394 C.3      26 LYS26     -0.2400
    339 HA            3.0525       2.4554       0.9249 H        26 LYS26      0.1426
    340 CB            2.7513       4.3289      -0.0941 C.3      26 LYS26     -0.0094
    341 HB2           3.3349       5.2270      -0.2942 H        26 LYS26      0.0362
    342 HB3           2.3133       4.0345      -1.0484 H        26 LYS26      0.0362
    343 CG            1.5950       4.6062       0.8771 C.3      26 LYS26      0.0187
    344 HG2           0.8921       5.2871       0.3960 H        26 LYS26      0.0103
    345 HG3           1.0729       3.6830       1.1025 H        26 LYS26      0.0103
    346 CD            2.0184       5.1876       2.2243 C.3      26 LYS26     -0.0479
    347 HD2           1.1272       5.4885       2.7656 H        26 LYS26      0.0621
    348 HD3           2.5303       4.4363       2.8155 H        26 LYS26      0.0621
    349 CE            2.9417       6.3868       2.0849 C.3      26 LYS26     -0.0143
    350 HE2           3.1687       6.7836       3.0790 H        26 LYS26      0.1135
    351 HE3           3.8864       6.0459       1.6495 H        26 LYS26      0.1135
    352 NZ            2.3321       7.4187       1.2178 N.4      26 LYS26     -0.3854
    353 HZ1           1.4888       7.7969       1.6115 H        26 LYS26      0.3400
    354 HZ2           3.0038       8.1608       1.0536 H        26 LYS26      0.3400
    355 HZ3           2.1357       7.0036       0.3124 H        26 LYS26      0.3400
    356 C             4.3851       2.4221      -0.6504 C.2      26 LYS26      0.7341
    357 O             4.6619       1.2433      -0.4801 O.2      26 LYS26     -0.5894
    358 N             4.6566       3.1050      -1.7555 N.am     27 VAL27     -0.3821
    359 H             4.5427       4.0995      -1.7307 H        27 VAL27      0.2681
    360 CA            5.4639       2.6119      -2.8665 C.3      27 VAL27     -0.3438
    361 HA            5.5322       1.5242      -2.8220 H        27 VAL27      0.1438
    362 CB            4.8198       3.0255      -4.1932 C.3      27 VAL27      0.1940
    363 HB            3.7542       2.7940      -4.1418 H        27 VAL27      0.0308
    364 CG1           4.9773       4.5220      -4.5023 C.3      27 VAL27     -0.3064
    365 HG11          6.0247       4.7555      -4.7010 H        27 VAL27      0.0836
    366 HG12          4.3932       4.7742      -5.3857 H        27 VAL27      0.0836
    367 HG13          4.6363       5.1169      -3.6582 H        27 VAL27      0.0836
    368 CG2           5.4108       2.2065      -5.3374 C.3      27 VAL27     -0.3064
    369 HG21          5.2592       1.1445      -5.1416 H        27 VAL27      0.0836
    370 HG22          4.9329       2.4721      -6.2789 H        27 VAL27      0.0836
    371 HG23          6.4843       2.3926      -5.4080 H        27 VAL27      0.0836
    372 C             6.8897       3.1125      -2.6980 C.2      27 VAL27      0.8350
    373 O             7.0159       4.3225      -2.3909 O.2      27 VAL27     -0.8173
    374 OXT           7.8004       2.2833      -2.8320 O.3      27 VAL27     -0.8173
@<TRIPOS>BOND
      1      25      26 2
      2      25      27 am
      3      18      19 ar
      4      18      22 ar
      5      16      18 ar
      6      13      16 1
      7      10      13 1
      8       7      10 1
      9       5       7 1
     10       5      25 1
     11       1       5 1
     12      36      37 2
     13      36      38 am
     14      31      34 1
     15      29      31 1
     16      29      36 1
     17      27      29 1
     18      46      47 2
     19      46      48 am
     20      45     234 1
     21      42      45 1
     22      40      42 1
     23      40      46 1
     24      38      40 1
     25      56      57 2
     26      56      58 am
     27      55     148 1
     28      52      55 1
     29      50      52 1
     30      50      56 1
     31      48      50 1
     32      70      71 2
     33      70      72 am
     34      68      70 1
     35      65      68 1
     36      62      65 1
     37      59      62 1
     38      58      59 1
     39      58      68 1
     40      80      81 2
     41      80      82 am
     42      79     301 1
     43      76      79 1
     44      74      76 1
     45      74      80 1
     46      72      74 1
     47     101     102 2
     48     101     103 am
     49      97      99 ar
     50      94      95 1
     51      94      97 ar
     52      92      94 ar
     53      90      92 ar
     54      89      90 ar
     55      89      99 ar
     56      86      89 1
     57      84      86 1
     58      84     101 1
     59      82      84 1
     60     125     126 2
     61     125     127 am
     62     122     124 ar
     63     120     122 ar
     64     118     120 ar
     65     116     118 ar
     66     115     116 ar
     67     115     124 ar
     68     113     115 1
     69     111     113 1
     70     110     111 2
     71     110     124 1
     72     107     110 1
     73     105     107 1
     74     105     125 1
     75     103     105 1
     76     132     133 2
     77     132     134 am
     78     129     132 1
     79     127     129 1
     80     139     140 2
     81     139     141 am
     82     136     139 1
     83     134     136 1
     84     149     150 2
     85     149     151 am
     86     145     148 1
     87     143     145 1
     88     143     149 1
     89     141     143 1
     90     163     164 2
     91     163     165 am
     92     161     163 1
     93     158     161 1
     94     155     158 1
     95     152     155 1
     96     151     152 1
     97     151     161 1
     98     187     188 2
     99     187     189 am
    100     184     186 ar
    101     182     184 ar
    102     180     182 ar
    103     178     180 ar
    104     177     178 ar
    105     177     186 ar
    106     175     177 1
    107     173     175 1
    108     172     173 2
    109     172     186 1
    110     169     172 1
    111     167     169 1
    112     167     187 1
    113     165     167 1
    114     194     195 2
    115     194     196 am
    116     191     194 1
    117     189     191 1
    118     211     212 2
    119     211     213 am
    120     206     207 2
    121     206     208 am
    122     203     206 1
    123     200     203 1
    124     198     200 1
    125     198     211 1
    126     196     198 1
    127     225     226 2
    128     225     227 am
    129     220     221 2
    130     220     222 am
    131     217     220 1
    132     215     217 1
    133     215     225 1
    134     213     215 1
    135     235     236 2
    136     235     237 am
    137     231     234 1
    138     229     231 1
    139     229     235 1
    140     227     229 1
    141     256     257 2
    142     256     258 am
    143     252     254 ar
    144     249     250 1
    145     249     252 ar
    146     247     249 ar
    147     245     247 ar
    148     244     245 ar
    149     244     254 ar
    150     241     244 1
    151     239     241 1
    152     239     256 1
    153     237     239 1
    154     270     271 2
    155     270     272 am
    156     268     270 1
    157     265     268 1
    158     262     265 1
    159     259     262 1
    160     258     259 1
    161     258     268 1
    162     285     286 2
    163     285     287 am
    164     282     283 ar
    165     282     284 ar
    166     279     282 1
    167     276     279 1
    168     274     276 1
    169     274     285 1
    170     272     274 1
    171     292     293 2
    172     292     294 am
    173     289     292 1
    174     287     289 1
    175     302     303 2
    176     302     304 am
    177     298     301 1
    178     296     298 1
    179     296     302 1
    180     294     296 1
    181     313     314 2
    182     313     315 am
    183     308     311 1
    184     306     308 1
    185     306     313 1
    186     304     306 1
    187     320     321 2
    188     320     322 am
    189     317     320 1
    190     315     317 1
    191     334     335 2
    192     334     336 am
    193     332     334 1
    194     329     332 1
    195     326     329 1
    196     323     326 1
    197     322     323 1
    198     322     332 1
    199     356     357 2
    200     356     358 am
    201     349     352 1
    202     346     349 1
    203     343     346 1
    204     340     343 1
    205     338     340 1
    206     338     356 1
    207     336     338 1
    208     372     373 2
    209     372     374 1
    210     362     364 1
    211     362     368 1
    212     360     362 1
    213     360     372 1
    214     358     360 1
    215      22      23 1
    216      22      24 1
    217      19      20 1
    218      19      21 1
    219      16      17 1
    220      13      14 1
    221      13      15 1
    222      10      11 1
    223      10      12 1
    224       7       8 1
    225       7       9 1
    226       5       6 1
    227       1       2 1
    228       1       3 1
    229       1       4 1
    230      34      35 1
    231      31      32 1
    232      31      33 1
    233      29      30 1
    234      27      28 1
    235      42      43 1
    236      42      44 1
    237      40      41 1
    238      38      39 1
    239      52      53 1
    240      52      54 1
    241      50      51 1
    242      48      49 1
    243      68      69 1
    244      65      66 1
    245      65      67 1
    246      62      63 1
    247      62      64 1
    248      59      60 1
    249      59      61 1
    250      76      77 1
    251      76      78 1
    252      74      75 1
    253      72      73 1
    254      99     100 1
    255      97      98 1
    256      95      96 1
    257      92      93 1
    258      90      91 1
    259      86      87 1
    260      86      88 1
    261      84      85 1
    262      82      83 1
    263     122     123 1
    264     120     121 1
    265     118     119 1
    266     116     117 1
    267     113     114 1
    268     111     112 1
    269     107     108 1
    270     107     109 1
    271     105     106 1
    272     103     104 1
    273     129     130 1
    274     129     131 1
    275     127     128 1
    276     136     137 1
    277     136     138 1
    278     134     135 1
    279     145     146 1
    280     145     147 1
    281     143     144 1
    282     141     142 1
    283     161     162 1
    284     158     159 1
    285     158     160 1
    286     155     156 1
    287     155     157 1
    288     152     153 1
    289     152     154 1
    290     184     185 1
    291     182     183 1
    292     180     181 1
    293     178     179 1
    294     175     176 1
    295     173     174 1
    296     169     170 1
    297     169     171 1
    298     167     168 1
    299     165     166 1
    300     191     192 1
    301     191     193 1
    302     189     190 1
    303     208     209 1
    304     208     210 1
    305     203     204 1
    306     203     205 1
    307     200     201 1
    308     200     202 1
    309     198     199 1
    310     196     197 1
    311     222     223 1
    312     222     224 1
    313     217     218 1
    314     217     219 1
    315     215     216 1
    316     213     214 1
    317     231     232 1
    318     231     233 1
    319     229     230 1
    320     227     228 1
    321     254     255 1
    322     252     253 1
    323     250     251 1
    324     247     248 1
    325     245     246 1
    326     241     242 1
    327     241     243 1
    328     239     240 1
    329     237     238 1
    330     268     269 1
    331     265     266 1
    332     265     267 1
    333     262     263 1
    334     262     264 1
    335     259     260 1
    336     259     261 1
    337     279     280 1
    338     279     281 1
    339     276     277 1
    340     276     278 1
    341     274     275 1
    342     272     273 1
    343     289     290 1
    344     289     291 1
    345     287     288 1
    346     298     299 1
    347     298     300 1
    348     296     297 1
    349     294     295 1
    350     311     312 1
    351     308     309 1
    352     308     310 1
    353     306     307 1
    354     304     305 1
    355     317     318 1
    356     317     319 1
    357     315     316 1
    358     332     333 1
    359     329     330 1
    360     329     331 1
    361     326     327 1
    362     326     328 1
    363     323     324 1
    364     323     325 1
    365     352     353 1
    366     352     354 1
    367     352     355 1
    368     349     350 1
    369     349     351 1
    370     346     347 1
    371     346     348 1
    372     343     344 1
    373     343     345 1
    374     340     341 1
    375     340     342 1
    376     338     339 1
    377     336     337 1
    378     368     369 1
    379     368     370 1
    380     368     371 1
    381     364     365 1
    382     364     366 1
    383     364     367 1
    384     362     363 1
    385     360     361 1
    386     358     359 1
@<TRIPOS>SUBSTRUCTURE
      1 ARG1           1 RESIDUE    4    A ARG
      2 SER2          27 RESIDUE    4    A SER
      3 CYX3          38 RESIDUE    4    A CYX
      4 CYX4          48 RESIDUE    4    A CYX
      5 PRO5          58 RESIDUE    4    A PRO
      6 CYX6          72 RESIDUE    4    A CYX
      7 TYR7          82 RESIDUE    4    A TYR
      8 TRP8         103 RESIDUE    4    A TRP
      9 GLY9         127 RESIDUE    4    A GLY
     10 GLY10        134 RESIDUE    4    A GLY
     11 CYX11        141 RESIDUE    4    A CYX
     12 PRO12        151 RESIDUE    4    A PRO
     13 TRP13        165 RESIDUE    4    A TRP
     14 GLY14        189 RESIDUE    4    A GLY
     15 GLN15        196 RESIDUE    4    A GLN
     16 ASN16        213 RESIDUE    4    A ASN
     17 CYX17        227 RESIDUE    4    A CYX
     18 TYR18        237 RESIDUE    4    A TYR
     19 PRO19        258 RESIDUE    4    A PRO
     20 GLU20        272 RESIDUE    4    A GLU
     21 GLY21        287 RESIDUE    4    A GLY
     22 CYX22        294 RESIDUE    4    A CYX
     23 SER23        304 RESIDUE    4    A SER
     24 GLY24        315 RESIDUE    4    A GLY
     25 PRO25        322 RESIDUE    4    A PRO
     26 LYS26        336 RESIDUE    4    A LYS
     27 VAL27        358 RESIDUE    4    A VAL
