# Supplementary material for: Improved Structure-Based Histidine pKa Prediction for pH-Responsive Protein Design
Source: J Chem Inf Model. 2025 Jan 18;65(3):1560–9. doi: 10.1021/acs.jcim.4c01957 (PMC11815838; doi:10.1021/acs.jcim.4c01957)
Supplement: Supplementary file 3 — ci4c01957_si_003.zip [file ci4c01957_si_003.zip › structures/prep_mol2/1ANS_0008_prep.mol2]

@<TRIPOS>MOLECULE
Cpptraj generated mol2 file.
  374   386    27     0     0
SMALL
USER_CHARGES


@<TRIPOS>ATOM
      1 N            -7.7544       9.9380       2.1659 N.am      1 ARG1       0.1305
      2 H1           -8.3479       9.6599       2.9401 H         1 ARG1       0.2083
      3 H2           -8.3156       9.8935       1.3231 H         1 ARG1       0.2083
      4 H3           -7.4433      10.8901       2.3021 H         1 ARG1       0.2083
      5 CA           -6.6053       9.0027       2.0701 C.3       1 ARG1      -0.0223
      6 HA           -6.0159       9.2156       1.1780 H         1 ARG1       0.1242
      7 CB           -5.6906       9.0920       3.3093 C.3       1 ARG1       0.0118
      8 HB2          -6.2867       8.9187       4.2081 H         1 ARG1       0.0226
      9 HB3          -4.9273       8.3126       3.2524 H         1 ARG1       0.0226
     10 CG           -4.9949      10.4599       3.4072 C.3       1 ARG1       0.0236
     11 HG2          -4.2609      10.5338       2.6030 H         1 ARG1       0.0309
     12 HG3          -5.7172      11.2668       3.2816 H         1 ARG1       0.0309
     13 CD           -4.2761      10.6744       4.7437 C.3       1 ARG1       0.0935
     14 HD2          -3.6074       9.8321       4.9364 H         1 ARG1       0.0527
     15 HD3          -3.6710      11.5793       4.6619 H         1 ARG1       0.0527
     16 NE           -5.2270      10.8248       5.8581 N.pl3     1 ARG1      -0.5650
     17 HE           -6.1048      10.3476       5.7713 H         1 ARG1       0.3592
     18 CZ           -4.8797      11.0718       7.1032 C.cat     1 ARG1       0.8281
     19 NH1          -3.8565      11.8112       7.4189 N.pl3     1 ARG1      -0.8693
     20 HH11         -3.3380      12.2796       6.6972 H         1 ARG1       0.4494
     21 HH12         -3.5969      11.9454       8.3802 H         1 ARG1       0.4494
     22 NH2          -5.5685      10.5234       8.0605 N.pl3     1 ARG1      -0.8693
     23 HH21         -6.3299       9.8952       7.8712 H         1 ARG1       0.4494
     24 HH22         -5.3179      10.7012       9.0192 H         1 ARG1       0.4494
     25 C            -7.1805       7.6043       1.9455 C.2       1 ARG1       0.7214
     26 O            -7.6888       7.1121       2.9374 O.2       1 ARG1      -0.6013
     27 N            -7.2210       7.0634       0.7308 N.am      2 SER2      -0.4157
     28 H            -6.7891       7.5245      -0.0541 H         2 SER2       0.2719
     29 CA           -7.8600       5.7696       0.4846 C.3       2 SER2      -0.0249
     30 HA           -8.6543       5.6194       1.2207 H         2 SER2       0.0843
     31 CB           -8.5106       5.7600      -0.8951 C.3       2 SER2       0.2117
     32 HB2          -8.6028       6.7878      -1.2486 H         2 SER2       0.0352
     33 HB3          -7.9113       5.2333      -1.6339 H         2 SER2       0.0352
     34 OG           -9.8132       5.2554      -0.8166 O.3       2 SER2      -0.6546
     35 HG           -9.8728       4.3426      -0.4538 H         2 SER2       0.4275
     36 C            -6.8510       4.6585       0.7041 C.2       2 SER2       0.5973
     37 O            -6.7846       4.1882       1.8226 O.2       2 SER2      -0.5679
     38 N            -6.0030       4.3618      -0.2962 N.am      3 CYX3      -0.4157
     39 H            -6.1125       4.8362      -1.1755 H         3 CYX3       0.2719
     40 CA           -4.8499       3.4745      -0.1501 C.3       3 CYX3       0.0429
     41 HA           -4.4959       3.1520      -1.1285 H         3 CYX3       0.0766
     42 CB           -3.7512       4.2882       0.5179 C.3       3 CYX3      -0.0790
     43 HB2          -4.1705       4.7409       1.4188 H         3 CYX3       0.0910
     44 HB3          -2.9972       3.6120       0.8930 H         3 CYX3       0.0910
     45 SG           -2.9957       5.6105      -0.4731 S.3       3 CYX3      -0.1081
     46 C            -5.1971       2.2266       0.6716 C.2       3 CYX3       0.5973
     47 O            -5.0540       2.2191       1.8909 O.2       3 CYX3      -0.5679
     48 N            -5.6901       1.1938      -0.0023 N.am      4 CYX4      -0.4157
     49 H            -5.5996       1.1396      -1.0054 H         4 CYX4       0.2719
     50 CA           -6.0773      -0.0359       0.6610 C.3       4 CYX4       0.0429
     51 HA           -6.9456       0.1503       1.2943 H         4 CYX4       0.0766
     52 CB           -6.4402      -1.0279      -0.4246 C.3       4 CYX4      -0.0790
     53 HB2          -5.5921      -1.1776      -1.0898 H         4 CYX4       0.0910
     54 HB3          -6.6767      -1.9659       0.0371 H         4 CYX4       0.0910
     55 SG           -7.8745      -0.5966      -1.3736 S.3       4 CYX4      -0.1081
     56 C            -4.9323      -0.5843       1.5226 C.2       4 CYX4       0.5973
     57 O            -3.7792      -0.1711       1.3471 O.2       4 CYX4      -0.5679
     58 N            -5.2185      -1.5072       2.4521 N.am      5 PRO5      -0.2548
     59 CD           -6.5016      -2.1570       2.7115 C.3       5 PRO5       0.0192
     60 HD2          -7.0214      -2.5032       1.8258 H         5 PRO5       0.0391
     61 HD3          -7.1409      -1.4737       3.2719 H         5 PRO5       0.0391
     62 CG           -6.1668      -3.3671       3.5735 C.3       5 PRO5       0.0189
     63 HG2          -5.9102      -4.2134       2.9403 H         5 PRO5       0.0213
     64 HG3          -6.9802      -3.6218       4.2534 H         5 PRO5       0.0213
     65 CB           -4.9127      -2.9135       4.3205 C.3       5 PRO5      -0.0070
     66 HB2          -4.2916      -3.7412       4.6449 H         5 PRO5       0.0253
     67 HB3          -5.2038      -2.3050       5.1783 H         5 PRO5       0.0253
     68 CA           -4.1717      -2.0400       3.3145 C.3       5 PRO5      -0.0266
     69 HA           -3.6655      -1.2268       3.8371 H         5 PRO5       0.0641
     70 C            -3.1335      -2.8184       2.4988 C.2       5 PRO5       0.5896
     71 O            -3.4011      -3.1936       1.3682 O.2       5 PRO5      -0.5748
     72 N            -1.9687      -3.1163       3.0635 N.am      6 CYX6      -0.4157
     73 H            -1.7573      -2.7560       3.9802 H         6 CYX6       0.2719
     74 CA           -0.8996      -3.8022       2.3294 C.3       6 CYX6       0.0429
     75 HA           -0.6173      -3.1748       1.5083 H         6 CYX6       0.0766
     76 CB            0.2945      -4.0319       3.2411 C.3       6 CYX6      -0.0790
     77 HB2           0.9551      -4.7659       2.7747 H         6 CYX6       0.0910
     78 HB3           0.8631      -3.1170       3.3087 H         6 CYX6       0.0910
     79 SG           -0.1823      -4.6032       4.8948 S.3       6 CYX6      -0.1081
     80 C            -1.2880      -5.1054       1.6519 C.2       6 CYX6       0.5973
     81 O            -1.3625      -5.1726       0.4280 O.2       6 CYX6      -0.5679
     82 N            -1.5923      -6.1330       2.4440 N.am      7 TYR7      -0.4157
     83 H            -1.5092      -6.0075       3.4424 H         7 TYR7       0.2719
     84 CA           -2.0365      -7.4356       1.9354 C.3       7 TYR7      -0.0014
     85 HA           -1.1930      -7.9563       1.4793 H         7 TYR7       0.0876
     86 CB           -2.6001      -8.2881       3.0840 C.3       7 TYR7      -0.0152
     87 HB2          -3.4501      -8.8798       2.7379 H         7 TYR7       0.0295
     88 HB3          -1.8285      -9.0018       3.3764 H         7 TYR7       0.0295
     89 CG           -3.0039      -7.4954       4.3119 C.ar      7 TYR7      -0.0011
     90 CD1          -4.2524      -6.8463       4.3833 C.ar      7 TYR7      -0.1906
     91 HD1          -4.9652      -6.9512       3.5761 H         7 TYR7       0.1699
     92 CE1          -4.5821      -6.0886       5.5237 C.ar      7 TYR7      -0.2341
     93 HE1          -5.5531      -5.6240       5.5999 H         7 TYR7       0.1656
     94 CZ           -3.6434      -5.9413       6.5691 C.ar      7 TYR7       0.3226
     95 OH           -3.9378      -5.1963       7.6653 O.3       7 TYR7      -0.5579
     96 HH           -4.8321      -4.8552       7.6472 H         7 TYR7       0.3992
     97 CE2          -2.3923      -6.5819       6.4855 C.ar      7 TYR7      -0.2341
     98 HE2          -1.6818      -6.4625       7.2903 H         7 TYR7       0.1656
     99 CD2          -2.0762      -7.3603       5.3598 C.ar      7 TYR7      -0.1906
    100 HD2          -1.1060      -7.8361       5.2936 H         7 TYR7       0.1699
    101 C            -3.1113      -7.2883       0.8669 C.2       7 TYR7       0.5973
    102 O            -3.1526      -8.0643      -0.0823 O.2       7 TYR7      -0.5679
    103 N            -3.9733      -6.2831       1.0143 N.am      8 TRP8      -0.4157
    104 H            -3.7779      -5.5823       1.7128 H         8 TRP8       0.2719
    105 CA           -4.9830      -6.0028       0.0259 C.3       8 TRP8      -0.0275
    106 HA           -4.8488      -6.7160      -0.7822 H         8 TRP8       0.1123
    107 CB           -6.3772      -6.2419       0.5934 C.3       8 TRP8      -0.0050
    108 HB2          -6.3954      -7.2033       1.1088 H         8 TRP8       0.0339
    109 HB3          -6.6286      -5.4613       1.3072 H         8 TRP8       0.0339
    110 CG           -7.4185      -6.2720      -0.4722 C.2       8 TRP8      -0.1415
    111 CD1          -7.1963      -6.4747      -1.7952 C.2       8 TRP8      -0.1638
    112 HD1          -6.2403      -6.6561      -2.2660 H         8 TRP8       0.2062
    113 NE1          -8.3854      -6.4470      -2.4775 N.pl3     8 TRP8      -0.3418
    114 HE1          -8.4611      -6.5279      -3.4858 H         8 TRP8       0.3412
    115 CE2          -9.4423      -6.2597      -1.6219 C.ar      8 TRP8       0.1380
    116 CZ2         -10.8172      -6.1471      -1.8418 C.ar      8 TRP8      -0.2601
    117 HZ2         -11.2184      -6.2588      -2.8385 H         8 TRP8       0.1572
    118 CH2         -11.6619      -5.9123      -0.7485 C.ar      8 TRP8      -0.1134
    119 HH2         -12.7326      -5.8597      -0.8900 H         8 TRP8       0.1417
    120 CZ3         -11.1184      -5.8137       0.5407 C.ar      8 TRP8      -0.1972
    121 HZ3         -11.7884      -5.7443       1.3818 H         8 TRP8       0.1447
    122 CE3          -9.7288      -5.8920       0.7533 C.ar      8 TRP8      -0.2387
    123 HE3          -9.3237      -5.8155       1.7507 H         8 TRP8       0.1700
    124 CD2          -8.8566      -6.1272      -0.3287 C.ar      8 TRP8       0.1243
    125 C            -4.8143      -4.6381      -0.6261 C.2       8 TRP8       0.5973
    126 O            -5.7409      -3.8429      -0.6359 O.2       8 TRP8      -0.5679
    127 N            -3.6636      -4.3619      -1.2345 N.am      9 GLY9      -0.4157
    128 H            -2.8565      -4.9467      -1.0319 H         9 GLY9       0.2719
    129 CA           -3.4453      -3.0970      -1.9439 C.3       9 GLY9      -0.0252
    130 HA2          -3.6533      -2.2674      -1.2679 H         9 GLY9       0.0698
    131 HA3          -2.3985      -3.0421      -2.2410 H         9 GLY9       0.0698
    132 C            -4.3131      -2.9397      -3.2029 C.2       9 GLY9       0.5973
    133 O            -4.1931      -1.9678      -3.9181 O.2       9 GLY9      -0.5679
    134 N            -5.1737      -3.8902      -3.5436 N.am     10 GLY10     -0.4157
    135 H            -5.2808      -4.6652      -2.9119 H        10 GLY10      0.2719
    136 CA           -6.0398      -3.8222      -4.7291 C.3      10 GLY10     -0.0252
    137 HA2          -5.8219      -2.9377      -5.3287 H        10 GLY10      0.0698
    138 HA3          -5.8651      -4.7002      -5.3503 H        10 GLY10      0.0698
    139 C            -7.5184      -3.7753      -4.3698 C.2      10 GLY10      0.5973
    140 O            -8.3420      -4.3010      -5.1111 O.2      10 GLY10     -0.5679
    141 N            -7.8463      -3.2925      -3.1755 N.am     11 CYX11     -0.4157
    142 H            -7.1242      -2.8821      -2.6027 H        11 CYX11      0.2719
    143 CA           -9.2128      -3.2773      -2.6704 C.3      11 CYX11      0.0429
    144 HA           -9.6751      -4.2093      -2.9654 H        11 CYX11      0.0766
    145 CB           -9.1469      -3.2000      -1.1378 C.3      11 CYX11     -0.0790
    146 HB2          -9.9283      -3.8097      -0.7111 H        11 CYX11      0.0910
    147 HB3          -8.2000      -3.6071      -0.7893 H        11 CYX11      0.0910
    148 SG           -9.3553      -1.5642      -0.4396 S.3      11 CYX11     -0.1081
    149 C           -10.0945      -2.1846      -3.2972 C.2      11 CYX11      0.5973
    150 O            -9.5984      -1.3530      -4.0517 O.2      11 CYX11     -0.5679
    151 N           -11.4044      -2.1665      -2.9829 N.am     12 PRO12     -0.2548
    152 CD          -12.1068      -3.1513      -2.1762 C.3      12 PRO12      0.0192
    153 HD2         -11.7394      -3.1988      -1.1568 H        12 PRO12      0.0391
    154 HD3         -12.0476      -4.1117      -2.6810 H        12 PRO12      0.0391
    155 CG          -13.5629      -2.7274      -2.1177 C.3      12 PRO12      0.0189
    156 HG2         -13.7549      -2.1468      -1.2221 H        12 PRO12      0.0213
    157 HG3         -14.2337      -3.5855      -2.1638 H        12 PRO12      0.0213
    158 CB          -13.7186      -1.8241      -3.3350 C.3      12 PRO12     -0.0070
    159 HB2         -14.4979      -1.0748      -3.1875 H        12 PRO12      0.0253
    160 HB3         -13.9542      -2.4375      -4.2061 H        12 PRO12      0.0253
    161 CA          -12.3377      -1.1942      -3.5330 C.3      12 PRO12     -0.0266
    162 HA          -12.1530      -1.0643      -4.6012 H        12 PRO12      0.0641
    163 C           -12.2377       0.1827      -2.8666 C.2      12 PRO12      0.5896
    164 O           -12.1688       1.1921      -3.5570 O.2      12 PRO12     -0.5748
    165 N           -12.2125       0.2671      -1.5316 N.am     13 TRP13     -0.4157
    166 H           -12.1794      -0.5812      -0.9876 H        13 TRP13      0.2719
    167 CA          -12.1403       1.5596      -0.8248 C.3      13 TRP13     -0.0275
    168 HA          -12.7799       2.2707      -1.3511 H        13 TRP13      0.1123
    169 CB          -12.6581       1.4348       0.6114 C.3      13 TRP13     -0.0050
    170 HB2         -12.7889       2.4336       1.0305 H        13 TRP13      0.0339
    171 HB3         -13.6358       0.9511       0.6008 H        13 TRP13      0.0339
    172 CG          -11.7320       0.6614       1.4940 C.2      13 TRP13     -0.1415
    173 CD1         -10.6948       1.1575       2.2092 C.2      13 TRP13     -0.1638
    174 HD1         -10.4359       2.2068       2.2830 H        13 TRP13      0.2062
    175 NE1          -9.9840       0.1282       2.7834 N.pl3    13 TRP13     -0.3418
    176 HE1          -9.1552       0.2742       3.3424 H        13 TRP13      0.3412
    177 CE2         -10.5870      -1.0841       2.5358 C.ar     13 TRP13      0.1380
    178 CZ2         -10.3123      -2.3916       2.9439 C.ar     13 TRP13     -0.2601
    179 HZ2          -9.4722      -2.5989       3.5868 H        13 TRP13      0.1572
    180 CH2         -11.1851      -3.4161       2.5523 C.ar     13 TRP13     -0.1134
    181 HH2         -11.0167      -4.4165       2.9200 H        13 TRP13      0.1417
    182 CZ3         -12.3023      -3.1325       1.7427 C.ar     13 TRP13     -0.1972
    183 HZ3         -13.0022      -3.9135       1.4840 H        13 TRP13      0.1447
    184 CE3         -12.5593      -1.8179       1.3289 C.ar     13 TRP13     -0.2387
    185 HE3         -13.4619      -1.5839       0.7906 H        13 TRP13      0.1700
    186 CD2         -11.7075      -0.7689       1.7126 C.ar     13 TRP13      0.1243
    187 C           -10.7260       2.1581      -0.8313 C.2      13 TRP13      0.5973
    188 O           -10.3538       2.9285       0.0557 O.2      13 TRP13     -0.5679
    189 N            -9.8856       1.8357      -1.8034 N.am     14 GLY14     -0.4157
    190 H           -10.2099       1.2734      -2.5860 H        14 GLY14      0.2719
    191 CA           -8.5563       2.4069      -1.8784 C.3      14 GLY14     -0.0252
    192 HA2          -8.6730       3.4665      -2.0238 H        14 GLY14      0.0698
    193 HA3          -8.0094       2.2078      -0.9581 H        14 GLY14      0.0698
    194 C            -7.7717       1.9263      -3.0768 C.2      14 GLY14      0.5973
    195 O            -8.3298       1.4485      -4.0487 O.2      14 GLY14     -0.5679
    196 N            -6.4596       2.1087      -3.0137 N.am     15 GLN15     -0.4157
    197 H            -6.0674       2.4533      -2.1594 H        15 GLN15      0.2719
    198 CA           -5.5639       1.7859      -4.1249 C.3      15 GLN15     -0.0031
    199 HA           -6.1022       1.2399      -4.9032 H        15 GLN15      0.0850
    200 CB           -5.0237       3.0942      -4.7300 C.3      15 GLN15     -0.0036
    201 HB2          -4.2250       3.4870      -4.0983 H        15 GLN15      0.0171
    202 HB3          -4.6107       2.8687      -5.7151 H        15 GLN15      0.0171
    203 CG           -6.1023       4.1775      -4.8775 C.3      15 GLN15     -0.0645
    204 HG2          -7.0284       3.7146      -5.2225 H        15 GLN15      0.0352
    205 HG3          -6.2822       4.6549      -3.9148 H        15 GLN15      0.0352
    206 CD           -5.7325       5.2482      -5.8890 C.2      15 GLN15      0.6951
    207 OE1          -6.5238       5.6330      -6.7209 O.2      15 GLN15     -0.6086
    208 NE2          -4.5282       5.7772      -5.8847 N.am     15 GLN15     -0.9407
    209 HE21         -4.3674       6.4313      -6.6339 H        15 GLN15      0.4251
    210 HE22         -3.8146       5.4471      -5.2714 H        15 GLN15      0.4251
    211 C            -4.4252       0.8901      -3.6430 C.2      15 GLN15      0.5973
    212 O            -4.4106       0.4444      -2.5003 O.2      15 GLN15     -0.5679
    213 N            -3.4042       0.7408      -4.4717 N.am     16 ASN16     -0.4157
    214 H            -3.5699       1.0148      -5.4322 H        16 ASN16      0.2719
    215 CA           -2.1700      -0.0103      -4.2147 C.3      16 ASN16      0.0143
    216 HA           -2.3307      -0.7594      -3.4424 H        16 ASN16      0.1048
    217 CB           -1.7480      -0.7370      -5.5023 C.3      16 ASN16     -0.2041
    218 HB2          -0.6833      -0.9676      -5.5027 H        16 ASN16      0.0797
    219 HB3          -2.2826      -1.6838      -5.5668 H        16 ASN16      0.0797
    220 CG           -2.1237       0.0606      -6.7315 C.2      16 ASN16      0.7130
    221 OD1          -3.2316      -0.0121      -7.2269 O.2      16 ASN16     -0.5931
    222 ND2          -1.2673       0.9446      -7.1790 N.am     16 ASN16     -0.9191
    223 HD21         -1.5215       1.4303      -8.0198 H        16 ASN16      0.4196
    224 HD22         -0.3702       1.0223      -6.7275 H        16 ASN16      0.4196
    225 C            -1.1015       0.8908      -3.6325 C.2      16 ASN16      0.5973
    226 O            -0.0371       1.1046      -4.2084 O.2      16 ASN16     -0.5679
    227 N            -1.4252       1.4925      -2.4989 N.am     17 CYX17     -0.4157
    228 H            -2.3094       1.2563      -2.0650 H        17 CYX17      0.2719
    229 CA           -0.4560       2.3060      -1.7984 C.3      17 CYX17      0.0429
    230 HA            0.1485       2.8640      -2.5130 H        17 CYX17      0.0766
    231 CB           -1.1816       3.2854      -0.9221 C.3      17 CYX17     -0.0790
    232 HB2          -1.9845       2.7147      -0.4700 H        17 CYX17      0.0910
    233 HB3          -0.5358       3.6422      -0.1242 H        17 CYX17      0.0910
    234 SG           -1.8603       4.6672      -1.8567 S.3      17 CYX17     -0.1081
    235 C             0.4853       1.4786      -0.9673 C.2      17 CYX17      0.5973
    236 O             1.5491       1.9964      -0.7661 O.2      17 CYX17     -0.5679
    237 N             0.1395       0.2548      -0.5826 N.am     18 TYR18     -0.4157
    238 H            -0.7799      -0.0860      -0.8067 H        18 TYR18      0.2719
    239 CA            0.9449      -0.5916       0.2919 C.3      18 TYR18     -0.0014
    240 HA            1.8678      -0.0856       0.5782 H        18 TYR18      0.0876
    241 CB            0.1249      -0.7914       1.5638 C.3      18 TYR18     -0.0152
    242 HB2          -0.8595      -1.1692       1.2916 H        18 TYR18      0.0295
    243 HB3           0.6538      -1.5021       2.1773 H        18 TYR18      0.0295
    244 CG           -0.0900       0.4405       2.3998 C.ar     18 TYR18     -0.0011
    245 CD1          -0.9731       1.4476       1.9755 C.ar     18 TYR18     -0.1906
    246 HD1          -1.5970       1.2785       1.1160 H        18 TYR18      0.1699
    247 CE1          -1.0674       2.6426       2.7118 C.ar     18 TYR18     -0.2341
    248 HE1          -1.7336       3.4323       2.4366 H        18 TYR18      0.1656
    249 CZ           -0.3158       2.8061       3.8880 C.ar     18 TYR18      0.3226
    250 OH           -0.4163       3.9560       4.6008 O.3      18 TYR18     -0.5579
    251 HH            0.1702       3.8888       5.3610 H        18 TYR18      0.3992
    252 CE2           0.5040       1.7683       4.3550 C.ar     18 TYR18     -0.2341
    253 HE2           1.1003       1.8808       5.2498 H        18 TYR18      0.1656
    254 CD2           0.6009       0.5873       3.6120 C.ar     18 TYR18     -0.1906
    255 HD2           1.2560      -0.1800       3.9602 H        18 TYR18      0.1699
    256 C             1.3549      -1.9101      -0.3966 C.2      18 TYR18      0.5973
    257 O             1.1316      -2.9885       0.1447 O.2      18 TYR18     -0.5679
    258 N             1.8857      -1.8709      -1.6318 N.am     19 PRO19     -0.2548
    259 CD            2.2348      -0.6972      -2.4035 C.3      19 PRO19      0.0192
    260 HD2           2.8258      -0.0130      -1.8098 H        19 PRO19      0.0391
    261 HD3           1.3258      -0.2227      -2.7486 H        19 PRO19      0.0391
    262 CG            2.9879      -1.1818      -3.6378 C.3      19 PRO19      0.0189
    263 HG2           4.0595      -1.2191      -3.4672 H        19 PRO19      0.0213
    264 HG3           2.7585      -0.5800      -4.5175 H        19 PRO19      0.0213
    265 CB            2.5097      -2.6177      -3.7912 C.3      19 PRO19     -0.0070
    266 HB2           3.2464      -3.2409      -4.3011 H        19 PRO19      0.0253
    267 HB3           1.5646      -2.6290      -4.3356 H        19 PRO19      0.0253
    268 CA            2.2690      -3.0751      -2.3510 C.3      19 PRO19     -0.0266
    269 HA            1.4546      -3.8010      -2.3357 H        19 PRO19      0.0641
    270 C             3.5020      -3.7389      -1.7281 C.2      19 PRO19      0.5896
    271 O             3.5862      -4.9535      -1.7723 O.2      19 PRO19     -0.5748
    272 N             4.4083      -2.9770      -1.1033 N.am     20 GLU20     -0.5163
    273 H             4.2819      -1.9783      -1.0548 H        20 GLU20      0.2936
    274 CA            5.6763      -3.4908      -0.5619 C.3      20 GLU20      0.0397
    275 HA            5.5691      -4.5604      -0.3861 H        20 GLU20      0.1105
    276 CB            6.8145      -3.2729      -1.5722 C.3      20 GLU20      0.0560
    277 HB2           6.8799      -2.2129      -1.8243 H        20 GLU20     -0.0173
    278 HB3           7.7640      -3.5729      -1.1273 H        20 GLU20     -0.0173
    279 CG            6.6233      -4.0860      -2.8584 C.3      20 GLU20      0.0136
    280 HG2           5.7699      -3.6849      -3.4108 H        20 GLU20     -0.0425
    281 HG3           7.5064      -3.9460      -3.4862 H        20 GLU20     -0.0425
    282 CD            6.4266      -5.5894      -2.5943 C.2      20 GLU20      0.8054
    283 OE1           6.9433      -6.0881      -1.5657 O.co2    20 GLU20     -0.8188
    284 OE2           5.8024      -6.2459      -3.4580 O.co2    20 GLU20     -0.8188
    285 C             6.0154      -2.9221       0.8176 C.2      20 GLU20      0.5366
    286 O             7.1620      -2.6141       1.1423 O.2      20 GLU20     -0.5819
    287 N             5.0036      -2.8089       1.6722 N.am     21 GLY21     -0.4157
    288 H             4.0730      -2.9816       1.3279 H        21 GLY21      0.2719
    289 CA            5.1891      -2.2404       2.9971 C.3      21 GLY21     -0.0252
    290 HA2           5.8935      -2.8492       3.5631 H        21 GLY21      0.0698
    291 HA3           5.5977      -1.2330       2.8921 H        21 GLY21      0.0698
    292 C             3.8656      -2.1439       3.7182 C.2      21 GLY21      0.5973
    293 O             2.9829      -1.4340       3.2782 O.2      21 GLY21     -0.5679
    294 N             3.6983      -2.8856       4.8135 N.am     22 CYX22     -0.4157
    295 H             4.4297      -3.5331       5.0542 H        22 CYX22      0.2719
    296 CA            2.4851      -2.8239       5.6315 C.3      22 CYX22      0.0429
    297 HA            1.6293      -2.6744       4.9958 H        22 CYX22      0.0766
    298 CB            2.2946      -4.1201       6.4369 C.3      22 CYX22     -0.0790
    299 HB2           3.2541      -4.4604       6.8267 H        22 CYX22      0.0910
    300 HB3           1.6381      -3.9068       7.2826 H        22 CYX22      0.0910
    301 SG            1.5157      -5.4738       5.5513 S.3      22 CYX22     -0.1081
    302 C             2.4376      -1.6041       6.5388 C.2      22 CYX22      0.5973
    303 O             1.8385      -0.5852       6.2359 O.2      22 CYX22     -0.5679
    304 N             3.0444      -1.7345       7.7101 N.am     23 SER23     -0.4157
    305 H             3.5174      -2.5976       7.9159 H        23 SER23      0.2719
    306 CA            3.1293      -0.6514       8.6842 C.3      23 SER23     -0.0249
    307 HA            2.1833      -0.1108       8.7217 H        23 SER23      0.0843
    308 CB            3.3874      -1.2719      10.0597 C.3      23 SER23      0.2117
    309 HB2           2.4372      -1.5663      10.5044 H        23 SER23      0.0352
    310 HB3           3.9966      -2.1697       9.9504 H        23 SER23      0.0352
    311 OG            4.0565      -0.4008      10.9441 O.3      23 SER23     -0.6546
    312 HG            4.1426       0.4753      10.5171 H        23 SER23      0.4275
    313 C             4.2117       0.3630       8.3310 C.2      23 SER23      0.5973
    314 O             4.3620       1.3417       9.0580 O.2      23 SER23     -0.5679
    315 N             5.0161       0.0955       7.3033 N.am     24 GLY24     -0.4157
    316 H             4.7761      -0.6670       6.6953 H        24 GLY24      0.2719
    317 CA            6.0618       1.0066       6.8844 C.3      24 GLY24     -0.0252
    318 HA2           6.7205       1.2311       7.7232 H        24 GLY24      0.0698
    319 HA3           6.6416       0.5066       6.1143 H        24 GLY24      0.0698
    320 C             5.4793       2.3294       6.3613 C.2      24 GLY24      0.5973
    321 O             4.5037       2.8641       6.8890 O.2      24 GLY24     -0.5679
    322 N             6.1023       2.9198       5.3409 N.am     25 PRO25     -0.2548
    323 CD            7.2620       2.4060       4.6339 C.3      25 PRO25      0.0192
    324 HD2           7.0513       1.4310       4.1888 H        25 PRO25      0.0391
    325 HD3           8.1145       2.3430       5.3116 H        25 PRO25      0.0391
    326 CG            7.5538       3.4078       3.5278 C.3      25 PRO25      0.0189
    327 HG2           7.2292       2.9980       2.5854 H        25 PRO25      0.0213
    328 HG3           8.6159       3.6494       3.4788 H        25 PRO25      0.0213
    329 CB            6.7146       4.6408       3.8556 C.3      25 PRO25     -0.0070
    330 HB2           6.3872       5.1481       2.9485 H        25 PRO25      0.0253
    331 HB3           7.3183       5.3231       4.4558 H        25 PRO25      0.0253
    332 CA            5.5633       4.1199       4.7192 C.3      25 PRO25     -0.0266
    333 HA            5.3200       4.8635       5.4782 H        25 PRO25      0.0641
    334 C             4.2820       3.7816       3.9491 C.2      25 PRO25      0.5896
    335 O             3.6965       2.7200       4.1238 O.2      25 PRO25     -0.5748
    336 N             3.8366       4.6930       3.0796 N.am     26 LYS26     -0.3479
    337 H             4.3551       5.5499       2.9899 H        26 LYS26      0.2747
    338 CA            2.7252       4.4111       2.1716 C.3      26 LYS26     -0.2400
    339 HA            1.8096       4.3105       2.7561 H        26 LYS26      0.1426
    340 CB            2.5897       5.5587       1.1621 C.3      26 LYS26     -0.0094
    341 HB2           2.3507       6.4788       1.6982 H        26 LYS26      0.0362
    342 HB3           3.5471       5.6975       0.6586 H        26 LYS26      0.0362
    343 CG            1.4985       5.2848       0.1218 C.3      26 LYS26      0.0187
    344 HG2           1.6144       4.3033      -0.3070 H        26 LYS26      0.0103
    345 HG3           0.5368       5.3410       0.6320 H        26 LYS26      0.0103
    346 CD            1.5013       6.2963      -1.0265 C.3      26 LYS26     -0.0479
    347 HD2           0.5642       6.2181      -1.5766 H        26 LYS26      0.0621
    348 HD3           1.5538       7.3021      -0.6061 H        26 LYS26      0.0621
    349 CE            2.6735       6.1008      -1.9980 C.3      26 LYS26     -0.0143
    350 HE2           2.7212       6.9638      -2.6686 H        26 LYS26      0.1135
    351 HE3           3.6062       6.0760      -1.4266 H        26 LYS26      0.1135
    352 NZ            2.5264       4.8548      -2.7944 N.4      26 LYS26     -0.3854
    353 HZ1           1.6962       4.8679      -3.3685 H        26 LYS26      0.3400
    354 HZ2           3.3411       4.7026      -3.3770 H        26 LYS26      0.3400
    355 HZ3           2.4771       4.0498      -2.1666 H        26 LYS26      0.3400
    356 C             2.9361       3.0525       1.4938 C.2      26 LYS26      0.7341
    357 O             2.1779       2.1406       1.7523 O.2      26 LYS26     -0.5894
    358 N             3.9285       2.9768       0.6089 N.am     27 VAL27     -0.3821
    359 H             4.6519       3.6706       0.6817 H        27 VAL27      0.2681
    360 CA            4.3036       1.7892      -0.1778 C.3      27 VAL27     -0.3438
    361 HA            3.5852       0.9930      -0.0137 H        27 VAL27      0.1438
    362 CB            4.4125       2.0870      -1.6855 C.3      27 VAL27      0.1940
    363 HB            3.4271       2.1509      -2.1316 H        27 VAL27      0.0308
    364 CG1           5.1297       3.4102      -1.9742 C.3      27 VAL27     -0.3064
    365 HG11          6.1595       3.3339      -1.6175 H        27 VAL27      0.0836
    366 HG12          5.1618       3.5951      -3.0468 H        27 VAL27      0.0836
    367 HG13          4.6775       4.2397      -1.4456 H        27 VAL27      0.0836
    368 CG2           5.1788       0.9974      -2.4378 C.3      27 VAL27     -0.3064
    369 HG21          4.9530       0.0208      -2.0189 H        27 VAL27      0.0836
    370 HG22          4.9533       1.0271      -3.5020 H        27 VAL27      0.0836
    371 HG23          6.2547       1.1270      -2.3008 H        27 VAL27      0.0836
    372 C             5.5820       1.2176       0.3619 C.2      27 VAL27      0.8350
    373 O             5.6271      -0.0174       0.4477 O.2      27 VAL27     -0.8173
    374 OXT           6.4701       2.0560       0.6147 O.3      27 VAL27     -0.8173
@<TRIPOS>BOND
      1      25      26 2
      2      25      27 am
      3      18      19 ar
      4      18      22 ar
      5      16      18 ar
      6      13      16 1
      7      10      13 1
      8       7      10 1
      9       5       7 1
     10       5      25 1
     11       1       5 1
     12      36      37 2
     13      36      38 am
     14      31      34 1
     15      29      31 1
     16      29      36 1
     17      27      29 1
     18      46      47 2
     19      46      48 am
     20      45     234 1
     21      42      45 1
     22      40      42 1
     23      40      46 1
     24      38      40 1
     25      56      57 2
     26      56      58 am
     27      55     148 1
     28      52      55 1
     29      50      52 1
     30      50      56 1
     31      48      50 1
     32      70      71 2
     33      70      72 am
     34      68      70 1
     35      65      68 1
     36      62      65 1
     37      59      62 1
     38      58      59 1
     39      58      68 1
     40      80      81 2
     41      80      82 am
     42      79     301 1
     43      76      79 1
     44      74      76 1
     45      74      80 1
     46      72      74 1
     47     101     102 2
     48     101     103 am
     49      97      99 ar
     50      94      95 1
     51      94      97 ar
     52      92      94 ar
     53      90      92 ar
     54      89      90 ar
     55      89      99 ar
     56      86      89 1
     57      84      86 1
     58      84     101 1
     59      82      84 1
     60     125     126 2
     61     125     127 am
     62     122     124 ar
     63     120     122 ar
     64     118     120 ar
     65     116     118 ar
     66     115     116 ar
     67     115     124 ar
     68     113     115 1
     69     111     113 1
     70     110     111 2
     71     110     124 1
     72     107     110 1
     73     105     107 1
     74     105     125 1
     75     103     105 1
     76     132     133 2
     77     132     134 am
     78     129     132 1
     79     127     129 1
     80     139     140 2
     81     139     141 am
     82     136     139 1
     83     134     136 1
     84     149     150 2
     85     149     151 am
     86     145     148 1
     87     143     145 1
     88     143     149 1
     89     141     143 1
     90     163     164 2
     91     163     165 am
     92     161     163 1
     93     158     161 1
     94     155     158 1
     95     152     155 1
     96     151     152 1
     97     151     161 1
     98     187     188 2
     99     187     189 am
    100     184     186 ar
    101     182     184 ar
    102     180     182 ar
    103     178     180 ar
    104     177     178 ar
    105     177     186 ar
    106     175     177 1
    107     173     175 1
    108     172     173 2
    109     172     186 1
    110     169     172 1
    111     167     169 1
    112     167     187 1
    113     165     167 1
    114     194     195 2
    115     194     196 am
    116     191     194 1
    117     189     191 1
    118     211     212 2
    119     211     213 am
    120     206     207 2
    121     206     208 am
    122     203     206 1
    123     200     203 1
    124     198     200 1
    125     198     211 1
    126     196     198 1
    127     225     226 2
    128     225     227 am
    129     220     221 2
    130     220     222 am
    131     217     220 1
    132     215     217 1
    133     215     225 1
    134     213     215 1
    135     235     236 2
    136     235     237 am
    137     231     234 1
    138     229     231 1
    139     229     235 1
    140     227     229 1
    141     256     257 2
    142     256     258 am
    143     252     254 ar
    144     249     250 1
    145     249     252 ar
    146     247     249 ar
    147     245     247 ar
    148     244     245 ar
    149     244     254 ar
    150     241     244 1
    151     239     241 1
    152     239     256 1
    153     237     239 1
    154     270     271 2
    155     270     272 am
    156     268     270 1
    157     265     268 1
    158     262     265 1
    159     259     262 1
    160     258     259 1
    161     258     268 1
    162     285     286 2
    163     285     287 am
    164     282     283 ar
    165     282     284 ar
    166     279     282 1
    167     276     279 1
    168     274     276 1
    169     274     285 1
    170     272     274 1
    171     292     293 2
    172     292     294 am
    173     289     292 1
    174     287     289 1
    175     302     303 2
    176     302     304 am
    177     298     301 1
    178     296     298 1
    179     296     302 1
    180     294     296 1
    181     313     314 2
    182     313     315 am
    183     308     311 1
    184     306     308 1
    185     306     313 1
    186     304     306 1
    187     320     321 2
    188     320     322 am
    189     317     320 1
    190     315     317 1
    191     334     335 2
    192     334     336 am
    193     332     334 1
    194     329     332 1
    195     326     329 1
    196     323     326 1
    197     322     323 1
    198     322     332 1
    199     356     357 2
    200     356     358 am
    201     349     352 1
    202     346     349 1
    203     343     346 1
    204     340     343 1
    205     338     340 1
    206     338     356 1
    207     336     338 1
    208     372     373 2
    209     372     374 1
    210     362     364 1
    211     362     368 1
    212     360     362 1
    213     360     372 1
    214     358     360 1
    215      22      23 1
    216      22      24 1
    217      19      20 1
    218      19      21 1
    219      16      17 1
    220      13      14 1
    221      13      15 1
    222      10      11 1
    223      10      12 1
    224       7       8 1
    225       7       9 1
    226       5       6 1
    227       1       2 1
    228       1       3 1
    229       1       4 1
    230      34      35 1
    231      31      32 1
    232      31      33 1
    233      29      30 1
    234      27      28 1
    235      42      43 1
    236      42      44 1
    237      40      41 1
    238      38      39 1
    239      52      53 1
    240      52      54 1
    241      50      51 1
    242      48      49 1
    243      68      69 1
    244      65      66 1
    245      65      67 1
    246      62      63 1
    247      62      64 1
    248      59      60 1
    249      59      61 1
    250      76      77 1
    251      76      78 1
    252      74      75 1
    253      72      73 1
    254      99     100 1
    255      97      98 1
    256      95      96 1
    257      92      93 1
    258      90      91 1
    259      86      87 1
    260      86      88 1
    261      84      85 1
    262      82      83 1
    263     122     123 1
    264     120     121 1
    265     118     119 1
    266     116     117 1
    267     113     114 1
    268     111     112 1
    269     107     108 1
    270     107     109 1
    271     105     106 1
    272     103     104 1
    273     129     130 1
    274     129     131 1
    275     127     128 1
    276     136     137 1
    277     136     138 1
    278     134     135 1
    279     145     146 1
    280     145     147 1
    281     143     144 1
    282     141     142 1
    283     161     162 1
    284     158     159 1
    285     158     160 1
    286     155     156 1
    287     155     157 1
    288     152     153 1
    289     152     154 1
    290     184     185 1
    291     182     183 1
    292     180     181 1
    293     178     179 1
    294     175     176 1
    295     173     174 1
    296     169     170 1
    297     169     171 1
    298     167     168 1
    299     165     166 1
    300     191     192 1
    301     191     193 1
    302     189     190 1
    303     208     209 1
    304     208     210 1
    305     203     204 1
    306     203     205 1
    307     200     201 1
    308     200     202 1
    309     198     199 1
    310     196     197 1
    311     222     223 1
    312     222     224 1
    313     217     218 1
    314     217     219 1
    315     215     216 1
    316     213     214 1
    317     231     232 1
    318     231     233 1
    319     229     230 1
    320     227     228 1
    321     254     255 1
    322     252     253 1
    323     250     251 1
    324     247     248 1
    325     245     246 1
    326     241     242 1
    327     241     243 1
    328     239     240 1
    329     237     238 1
    330     268     269 1
    331     265     266 1
    332     265     267 1
    333     262     263 1
    334     262     264 1
    335     259     260 1
    336     259     261 1
    337     279     280 1
    338     279     281 1
    339     276     277 1
    340     276     278 1
    341     274     275 1
    342     272     273 1
    343     289     290 1
    344     289     291 1
    345     287     288 1
    346     298     299 1
    347     298     300 1
    348     296     297 1
    349     294     295 1
    350     311     312 1
    351     308     309 1
    352     308     310 1
    353     306     307 1
    354     304     305 1
    355     317     318 1
    356     317     319 1
    357     315     316 1
    358     332     333 1
    359     329     330 1
    360     329     331 1
    361     326     327 1
    362     326     328 1
    363     323     324 1
    364     323     325 1
    365     352     353 1
    366     352     354 1
    367     352     355 1
    368     349     350 1
    369     349     351 1
    370     346     347 1
    371     346     348 1
    372     343     344 1
    373     343     345 1
    374     340     341 1
    375     340     342 1
    376     338     339 1
    377     336     337 1
    378     368     369 1
    379     368     370 1
    380     368     371 1
    381     364     365 1
    382     364     366 1
    383     364     367 1
    384     362     363 1
    385     360     361 1
    386     358     359 1
@<TRIPOS>SUBSTRUCTURE
      1 ARG1           1 RESIDUE    4    A ARG
      2 SER2          27 RESIDUE    4    A SER
      3 CYX3          38 RESIDUE    4    A CYX
      4 CYX4          48 RESIDUE    4    A CYX
      5 PRO5          58 RESIDUE    4    A PRO
      6 CYX6          72 RESIDUE    4    A CYX
      7 TYR7          82 RESIDUE    4    A TYR
      8 TRP8         103 RESIDUE    4    A TRP
      9 GLY9         127 RESIDUE    4    A GLY
     10 GLY10        134 RESIDUE    4    A GLY
     11 CYX11        141 RESIDUE    4    A CYX
     12 PRO12        151 RESIDUE    4    A PRO
     13 TRP13        165 RESIDUE    4    A TRP
     14 GLY14        189 RESIDUE    4    A GLY
     15 GLN15        196 RESIDUE    4    A GLN
     16 ASN16        213 RESIDUE    4    A ASN
     17 CYX17        227 RESIDUE    4    A CYX
     18 TYR18        237 RESIDUE    4    A TYR
     19 PRO19        258 RESIDUE    4    A PRO
     20 GLU20        272 RESIDUE    4    A GLU
     21 GLY21        287 RESIDUE    4    A GLY
     22 CYX22        294 RESIDUE    4    A CYX
     23 SER23        304 RESIDUE    4    A SER
     24 GLY24        315 RESIDUE    4    A GLY
     25 PRO25        322 RESIDUE    4    A PRO
     26 LYS26        336 RESIDUE    4    A LYS
     27 VAL27        358 RESIDUE    4    A VAL
