# Supplementary material for: Improved Structure-Based Histidine pKa Prediction for pH-Responsive Protein Design
Source: J Chem Inf Model. 2025 Jan 18;65(3):1560–9. doi: 10.1021/acs.jcim.4c01957 (PMC11815838; doi:10.1021/acs.jcim.4c01957)
Supplement: Supplementary file 3 — ci4c01957_si_003.zip [file ci4c01957_si_003.zip › structures/prep_mol2/1ANS_0009_prep.mol2]

@<TRIPOS>MOLECULE
Cpptraj generated mol2 file.
  374   386    27     0     0
SMALL
USER_CHARGES


@<TRIPOS>ATOM
      1 N            -8.3581       7.5496       2.9905 N.am      1 ARG1       0.1305
      2 H1           -8.9367       7.6692       2.1681 H         1 ARG1       0.2083
      3 H2           -7.9001       8.4321       3.1912 H         1 ARG1       0.2083
      4 H3           -8.9552       7.3168       3.7741 H         1 ARG1       0.2083
      5 CA           -7.3440       6.4860       2.7810 C.3       1 ARG1      -0.0223
      6 HA           -6.5303       6.6418       3.4930 H         1 ARG1       0.1242
      7 CB           -7.9108       5.0737       3.0142 C.3       1 ARG1       0.0118
      8 HB2          -8.5710       5.0803       3.8829 H         1 ARG1       0.0226
      9 HB3          -8.5193       4.7713       2.1599 H         1 ARG1       0.0226
     10 CG           -6.8012       4.0337       3.2284 C.3       1 ARG1       0.0236
     11 HG2          -7.2082       3.0510       2.9878 H         1 ARG1       0.0309
     12 HG3          -5.9691       4.2478       2.5641 H         1 ARG1       0.0309
     13 CD           -6.2938       4.0259       4.6717 C.3       1 ARG1       0.0935
     14 HD2          -5.4596       4.7258       4.7498 H         1 ARG1       0.0527
     15 HD3          -7.0770       4.3767       5.3482 H         1 ARG1       0.0527
     16 NE           -5.8395       2.6961       5.1112 N.pl3     1 ARG1      -0.5650
     17 HE           -4.8452       2.5175       5.0186 H         1 ARG1       0.3592
     18 CZ           -6.4919       1.9441       5.9771 C.cat     1 ARG1       0.8281
     19 NH1          -7.7932       1.8335       5.9528 N.pl3     1 ARG1      -0.8693
     20 HH11         -8.3095       2.2626       5.2132 H         1 ARG1       0.4494
     21 HH12         -8.2528       1.2563       6.6350 H         1 ARG1       0.4494
     22 NH2          -5.8422       1.3113       6.9104 N.pl3     1 ARG1      -0.8693
     23 HH21         -4.8355       1.4025       6.9706 H         1 ARG1       0.4494
     24 HH22         -6.3159       0.7840       7.6224 H         1 ARG1       0.4494
     25 C            -6.7327       6.6052       1.3970 C.2       1 ARG1       0.7214
     26 O            -5.5625       6.9283       1.3090 O.2       1 ARG1      -0.6013
     27 N            -7.5217       6.3671       0.3403 N.am      2 SER2      -0.4157
     28 H            -8.4780       6.0617       0.4610 H         2 SER2       0.2719
     29 CA           -7.0136       6.3957      -1.0362 C.3       2 SER2      -0.0249
     30 HA           -7.8363       6.1159      -1.6972 H         2 SER2       0.0843
     31 CB           -6.5984       7.8313      -1.4287 C.3       2 SER2       0.2117
     32 HB2          -7.0216       8.0690      -2.4036 H         2 SER2       0.0352
     33 HB3          -7.0146       8.5478      -0.7204 H         2 SER2       0.0352
     34 OG           -5.1925       7.9996      -1.4735 O.3       2 SER2      -0.6546
     35 HG           -4.9067       7.4532      -2.2286 H         2 SER2       0.4275
     36 C            -5.9078       5.3625      -1.2739 C.2       2 SER2       0.5973
     37 O            -5.1974       5.4419      -2.2494 O.2       2 SER2      -0.5679
     38 N            -5.7234       4.3855      -0.3918 N.am      3 CYX3      -0.4157
     39 H            -6.3298       4.3214       0.4037 H         3 CYX3       0.2719
     40 CA           -4.5763       3.4842      -0.4044 C.3       3 CYX3       0.0429
     41 HA           -4.3116       3.1776      -1.4181 H         3 CYX3       0.0766
     42 CB           -3.4053       4.2257       0.2274 C.3       3 CYX3      -0.0790
     43 HB2          -3.7661       4.7626       1.1043 H         3 CYX3       0.0910
     44 HB3          -2.6499       3.5432       0.6130 H         3 CYX3       0.0910
     45 SG           -2.6677       5.4296      -0.8833 S.3       3 CYX3      -0.1081
     46 C            -4.9570       2.2630       0.4058 C.2       3 CYX3       0.5973
     47 O            -4.9349       2.2984       1.6326 O.2       3 CYX3      -0.5679
     48 N            -5.4467       1.2402      -0.2712 N.am      4 CYX4      -0.4157
     49 H            -5.3584       1.2155      -1.2806 H         4 CYX4       0.2719
     50 CA           -5.8412      -0.0048       0.3506 C.3       4 CYX4       0.0429
     51 HA           -6.7297       0.1452       0.9617 H         4 CYX4       0.0766
     52 CB           -6.1407      -0.9796      -0.7567 C.3       4 CYX4      -0.0790
     53 HB2          -5.3456      -0.9565      -1.4896 H         4 CYX4       0.0910
     54 HB3          -6.1604      -1.9609      -0.3464 H         4 CYX4       0.0910
     55 SG           -7.7167      -0.7179      -1.5113 S.3       4 CYX4      -0.1081
     56 C            -4.7263      -0.5751       1.2158 C.2       4 CYX4       0.5973
     57 O            -3.5888      -0.1460       1.0885 O.2       4 CYX4      -0.5679
     58 N            -5.0319      -1.5166       2.1105 N.am      5 PRO5      -0.2548
     59 CD           -6.3244      -2.1623       2.2941 C.3       5 PRO5       0.0192
     60 HD2          -6.8152      -2.4703       1.3783 H         5 PRO5       0.0391
     61 HD3          -6.9737      -1.4989       2.8634 H         5 PRO5       0.0391
     62 CG           -6.0149      -3.4020       3.1060 C.3       5 PRO5       0.0189
     63 HG2          -5.7098      -4.1963       2.4297 H         5 PRO5       0.0213
     64 HG3          -6.8528      -3.7162       3.7250 H         5 PRO5       0.0213
     65 CB           -4.8065      -2.9750       3.9407 C.3       5 PRO5      -0.0070
     66 HB2          -4.2136      -3.8194       4.2882 H         5 PRO5       0.0253
     67 HB3          -5.1446      -2.3807       4.7908 H         5 PRO5       0.0253
     68 CA           -4.0146      -2.0869       2.9864 C.3       5 PRO5      -0.0266
     69 HA           -3.5106      -1.2964       3.5446 H         5 PRO5       0.0641
     70 C            -2.9576      -2.8735       2.1986 C.2       5 PRO5       0.5896
     71 O            -3.2047      -3.2700       1.0727 O.2       5 PRO5      -0.5748
     72 N            -1.8103      -3.1642       2.8084 N.am      6 CYX6      -0.4157
     73 H            -1.6294      -2.7512       3.7092 H         6 CYX6       0.2719
     74 CA           -0.6990      -3.8833       2.1589 C.3       6 CYX6       0.0429
     75 HA           -0.2947      -3.2869       1.3640 H         6 CYX6       0.0766
     76 CB            0.4135      -4.1324       3.1715 C.3       6 CYX6      -0.0790
     77 HB2           1.0510      -4.9407       2.8071 H         6 CYX6       0.0910
     78 HB3           1.0437      -3.2514       3.2100 H         6 CYX6       0.0910
     79 SG           -0.2187      -4.5573       4.8243 S.3       6 CYX6      -0.1081
     80 C            -1.0868      -5.1782       1.4697 C.2       6 CYX6       0.5973
     81 O            -1.1249      -5.2606       0.2464 O.2       6 CYX6      -0.5679
     82 N            -1.4261      -6.1912       2.2670 N.am      7 TYR7      -0.4157
     83 H            -1.3203      -6.0710       3.2601 H         7 TYR7       0.2719
     84 CA           -1.8307      -7.4983       1.7515 C.3       7 TYR7      -0.0014
     85 HA           -0.9567      -8.0061       1.3410 H         7 TYR7       0.0876
     86 CB           -2.4222      -8.3288       2.8964 C.3       7 TYR7      -0.0152
     87 HB2          -2.3988      -9.3781       2.5988 H         7 TYR7       0.0295
     88 HB3          -1.8010      -8.2307       3.7883 H         7 TYR7       0.0295
     89 CG           -3.8568      -7.9493       3.2294 C.ar      7 TYR7      -0.0011
     90 CD1          -4.1318      -6.7318       3.8806 C.ar      7 TYR7      -0.1906
     91 HD1          -3.3211      -6.1034       4.2179 H         7 TYR7       0.1699
     92 CE1          -5.4622      -6.3626       4.1423 C.ar      7 TYR7      -0.2341
     93 HE1          -5.6761      -5.4800       4.7159 H         7 TYR7       0.1656
     94 CZ           -6.5263      -7.1758       3.7081 C.ar      7 TYR7       0.3226
     95 OH           -7.8061      -6.7863       3.9434 O.3       7 TYR7      -0.5579
     96 HH           -7.8807      -6.2872       4.7562 H         7 TYR7       0.3992
     97 CE2          -6.2534      -8.3974       3.0634 C.ar      7 TYR7      -0.2341
     98 HE2          -7.0722      -9.0206       2.7335 H         7 TYR7       0.1656
     99 CD2          -4.9194      -8.7806       2.8217 C.ar      7 TYR7      -0.1906
    100 HD2          -4.7151      -9.7028       2.2927 H         7 TYR7       0.1699
    101 C            -2.8820      -7.3784       0.6452 C.2       7 TYR7       0.5973
    102 O            -2.9392      -8.2162      -0.2476 O.2       7 TYR7      -0.5679
    103 N            -3.7157      -6.3412       0.7025 N.am      8 TRP8      -0.4157
    104 H            -3.5487      -5.6167       1.3821 H         8 TRP8       0.2719
    105 CA           -4.7507      -6.1300      -0.2699 C.3       8 TRP8      -0.0275
    106 HA           -4.5843      -6.8213      -1.0924 H         8 TRP8       0.1123
    107 CB           -6.1095      -6.4685       0.3299 C.3       8 TRP8      -0.0050
    108 HB2          -6.0641      -7.4888       0.6957 H         8 TRP8       0.0339
    109 HB3          -6.3507      -5.7990       1.1503 H         8 TRP8       0.0339
    110 CG           -7.2055      -6.4388      -0.6682 C.2       8 TRP8      -0.1415
    111 CD1          -7.0474      -6.5773      -2.0055 C.2       8 TRP8      -0.1638
    112 HD1          -6.1113      -6.7211      -2.5254 H         8 TRP8       0.2062
    113 NE1          -8.2700      -6.5263      -2.6241 N.pl3     8 TRP8      -0.3418
    114 HE1          -8.3916      -6.5225      -3.6305 H         8 TRP8       0.3412
    115 CE2          -9.2829      -6.3840      -1.7078 C.ar      8 TRP8       0.1380
    116 CZ2         -10.6678      -6.2660      -1.8500 C.ar      8 TRP8      -0.2601
    117 HZ2         -11.1206      -6.3355      -2.8284 H         8 TRP8       0.1572
    118 CH2         -11.4537      -6.0731      -0.7043 C.ar      8 TRP8      -0.1134
    119 HH2         -12.5300      -6.0142      -0.7882 H         8 TRP8       0.1417
    120 CZ3         -10.8443      -6.0136       0.5595 C.ar      8 TRP8      -0.1972
    121 HZ3         -11.4593      -5.9604       1.4426 H         8 TRP8       0.1447
    122 CE3          -9.4468      -6.1116       0.6925 C.ar      8 TRP8      -0.2387
    123 HE3          -8.9851      -6.0834       1.6668 H         8 TRP8       0.1700
    124 CD2          -8.6329      -6.3057      -0.4416 C.ar      8 TRP8       0.1243
    125 C            -4.6811      -4.7474      -0.8898 C.2       8 TRP8       0.5973
    126 O            -5.6357      -3.9944      -0.7962 O.2       8 TRP8      -0.5679
    127 N            -3.5831      -4.4073      -1.5640 N.am      9 GLY9      -0.4157
    128 H            -2.7363      -4.9470      -1.4134 H         9 GLY9       0.2719
    129 CA           -3.4814      -3.1123      -2.2439 C.3       9 GLY9      -0.0252
    130 HA2          -3.5853      -2.3136      -1.5091 H         9 GLY9       0.0698
    131 HA3          -2.4907      -3.0310      -2.6872 H         9 GLY9       0.0698
    132 C            -4.5365      -2.9188      -3.3502 C.2       9 GLY9       0.5973
    133 O            -4.9351      -1.8047      -3.6438 O.2       9 GLY9      -0.5679
    134 N            -5.0563      -3.9857      -3.9559 N.am     10 GLY10     -0.4157
    135 H            -4.7118      -4.8933      -3.6929 H        10 GLY10      0.2719
    136 CA           -6.0806      -3.8949      -5.0101 C.3      10 GLY10     -0.0252
    137 HA2          -5.9177      -2.9924      -5.6002 H        10 GLY10      0.0698
    138 HA3          -5.9755      -4.7457      -5.6814 H        10 GLY10      0.0698
    139 C            -7.5238      -3.8600      -4.4956 C.2      10 GLY10      0.5973
    140 O            -8.4191      -4.3858      -5.1534 O.2      10 GLY10     -0.5679
    141 N            -7.7463      -3.3786      -3.2753 N.am     11 CYX11     -0.4157
    142 H            -6.9801      -2.9312      -2.7899 H        11 CYX11      0.2719
    143 CA           -9.0725      -3.3593      -2.6537 C.3      11 CYX11      0.0429
    144 HA           -9.5759      -4.2731      -2.9414 H        11 CYX11      0.0766
    145 CB           -8.8933      -3.3458      -1.1266 C.3      11 CYX11     -0.0790
    146 HB2          -9.6536      -3.9593      -0.6667 H        11 CYX11      0.0910
    147 HB3          -7.9405      -3.7943      -0.8732 H        11 CYX11      0.0910
    148 SG           -8.9897      -1.7359      -0.3453 S.3      11 CYX11     -0.1081
    149 C            -9.9891      -2.2317      -3.1668 C.2      11 CYX11      0.5973
    150 O            -9.5572      -1.3847      -3.9437 O.2      11 CYX11     -0.5679
    151 N           -11.2625      -2.1936      -2.7247 N.am     12 PRO12     -0.2548
    152 CD          -11.9140      -3.2189      -1.9243 C.3      12 PRO12      0.0192
    153 HD2         -11.4843      -3.3147      -0.9326 H        12 PRO12      0.0391
    154 HD3         -11.8842      -4.1535      -2.4773 H        12 PRO12      0.0391
    155 CG          -13.3649      -2.8077      -1.7581 C.3      12 PRO12      0.0189
    156 HG2         -13.4979      -2.2678      -0.8245 H        12 PRO12      0.0213
    157 HG3         -14.0343      -3.6672      -1.7994 H        12 PRO12      0.0213
    158 CB          -13.5945      -1.8565      -2.9279 C.3      12 PRO12     -0.0070
    159 HB2         -14.3748      -1.1254      -2.7094 H        12 PRO12      0.0253
    160 HB3         -13.8682      -2.4370      -3.8109 H        12 PRO12      0.0253
    161 CA          -12.2323      -1.1992      -3.1705 C.3      12 PRO12     -0.0266
    162 HA          -12.1124      -1.0174      -4.2402 H        12 PRO12      0.0641
    163 C           -12.1221       0.1549      -2.4525 C.2      12 PRO12      0.5896
    164 O           -12.1002       1.1968      -3.0961 O.2      12 PRO12     -0.5748
    165 N           -12.0663       0.1919      -1.1151 N.am     13 TRP13     -0.4157
    166 H           -12.0185      -0.6774      -0.6065 H        13 TRP13      0.2719
    167 CA          -12.0683       1.4666      -0.3636 C.3      13 TRP13     -0.0275
    168 HA          -12.8092       2.1271      -0.8155 H        13 TRP13      0.1123
    169 CB          -12.4625       1.2249       1.0936 C.3      13 TRP13     -0.0050
    170 HB2         -12.6365       2.1836       1.5839 H        13 TRP13      0.0339
    171 HB3         -13.3977       0.6647       1.1265 H        13 TRP13      0.0339
    172 CG          -11.4093       0.4809       1.8468 C.2      13 TRP13     -0.1415
    173 CD1         -10.2874       1.0097       2.3887 C.2      13 TRP13     -0.1638
    174 HD1         -10.0446       2.0620       2.3743 H        13 TRP13      0.2062
    175 NE1          -9.4868      -0.0022       2.8773 N.pl3    13 TRP13     -0.3418
    176 HE1          -8.5504       0.1273       3.2214 H        13 TRP13      0.3412
    177 CE2         -10.0882      -1.2311       2.7189 C.ar     13 TRP13      0.1380
    178 CZ2          -9.7186      -2.5314       3.0759 C.ar     13 TRP13     -0.2601
    179 HZ2          -8.8080      -2.7192       3.6125 H        13 TRP13      0.1572
    180 CH2         -10.5798      -3.5931       2.7597 C.ar     13 TRP13     -0.1134
    181 HH2         -10.3239      -4.6037       3.0487 H        13 TRP13      0.1417
    182 CZ3         -11.7964      -3.3388       2.1006 C.ar     13 TRP13     -0.1972
    183 HZ3         -12.4883      -4.1443       1.9013 H        13 TRP13      0.1447
    184 CE3         -12.1568      -2.0322       1.7443 C.ar     13 TRP13     -0.2387
    185 HE3         -13.1193      -1.8460       1.2943 H        13 TRP13      0.1700
    186 CD2         -11.3103      -0.9507       2.0437 C.ar     13 TRP13      0.1243
    187 C           -10.7183       2.2122      -0.4026 C.2      13 TRP13      0.5973
    188 O           -10.5000       3.1917       0.3246 O.2      13 TRP13     -0.5679
    189 N            -9.7526       1.7461      -1.1806 N.am     14 GLY14     -0.4157
    190 H            -9.9611       1.0041      -1.8425 H        14 GLY14      0.2719
    191 CA           -8.4494       2.3792      -1.2898 C.3      14 GLY14     -0.0252
    192 HA2          -8.5489       3.4569      -1.1720 H        14 GLY14      0.0698
    193 HA3          -7.8037       1.9951      -0.5078 H        14 GLY14      0.0698
    194 C            -7.8305       2.1227      -2.6567 C.2      14 GLY14      0.5973
    195 O            -8.4041       1.4435      -3.4905 O.2      14 GLY14     -0.5679
    196 N            -6.6717       2.7128      -2.9143 N.am     15 GLN15     -0.4157
    197 H            -6.2282       3.2885      -2.2232 H        15 GLN15      0.2719
    198 CA           -5.9440       2.4783      -4.1635 C.3      15 GLN15     -0.0031
    199 HA           -6.6246       2.1291      -4.9431 H        15 GLN15      0.0850
    200 CB           -5.2879       3.7737      -4.6479 C.3      15 GLN15     -0.0036
    201 HB2          -4.4626       4.0194      -3.9808 H        15 GLN15      0.0171
    202 HB3          -4.8503       3.5957      -5.6320 H        15 GLN15      0.0171
    203 CG           -6.2658       4.9559      -4.8013 C.3      15 GLN15     -0.0645
    204 HG2          -6.8344       4.8158      -5.7208 H        15 GLN15      0.0352
    205 HG3          -6.9792       5.0041      -3.9805 H        15 GLN15      0.0352
    206 CD           -5.5365       6.2947      -4.8977 C.2      15 GLN15      0.6951
    207 OE1          -5.9908       7.3128      -4.4047 O.2      15 GLN15     -0.6086
    208 NE2          -4.3617       6.3600      -5.4859 N.am     15 GLN15     -0.9407
    209 HE21         -3.9402       7.2677      -5.5424 H        15 GLN15      0.4251
    210 HE22         -3.9451       5.5417      -5.8903 H        15 GLN15      0.4251
    211 C            -4.8848       1.3989      -3.9612 C.2      15 GLN15      0.5973
    212 O            -4.8069       0.8096      -2.8969 O.2      15 GLN15     -0.5679
    213 N            -3.9776       1.2322      -4.9147 N.am     16 ASN16     -0.4157
    214 H            -4.0905       1.7244      -5.7863 H        16 ASN16      0.2719
    215 CA           -2.8794       0.2767      -4.8294 C.3      16 ASN16      0.0143
    216 HA           -3.1508      -0.5026      -4.1256 H        16 ASN16      0.1048
    217 CB           -2.6980      -0.3574      -6.2164 C.3      16 ASN16     -0.2041
    218 HB2          -3.4617      -0.0044      -6.9100 H        16 ASN16      0.0797
    219 HB3          -1.7307      -0.1248      -6.6584 H        16 ASN16      0.0797
    220 CG           -2.8312      -1.8577      -6.1464 C.2      16 ASN16      0.7130
    221 OD1          -3.6043      -2.4485      -6.8741 O.2      16 ASN16     -0.5931
    222 ND2          -2.0842      -2.5220      -5.2915 N.am     16 ASN16     -0.9191
    223 HD21         -2.1069      -3.5223      -5.3606 H        16 ASN16      0.4196
    224 HD22         -1.3808      -2.0424      -4.7540 H        16 ASN16      0.4196
    225 C            -1.6114       0.8868      -4.2396 C.2      16 ASN16      0.5973
    226 O            -0.5815       0.9710      -4.8944 O.2      16 ASN16     -0.5679
    227 N            -1.7118       1.3688      -3.0120 N.am     17 CYX17     -0.4157
    228 H            -2.5763       1.2072      -2.5171 H        17 CYX17      0.2719
    229 CA           -0.5721       1.9416      -2.3172 C.3      17 CYX17      0.0429
    230 HA            0.0850       2.4556      -3.0219 H        17 CYX17      0.0766
    231 CB           -1.1088       2.9526      -1.3406 C.3      17 CYX17     -0.0790
    232 HB2          -2.0103       2.5083      -0.9345 H        17 CYX17      0.0910
    233 HB3          -0.4348       3.1474      -0.5205 H        17 CYX17      0.0910
    234 SG           -1.4819       4.4804      -2.1960 S.3      17 CYX17     -0.1081
    235 C             0.2407       0.8331      -1.6972 C.2      17 CYX17      0.5973
    236 O             1.0146       0.2387      -2.4282 O.2      17 CYX17     -0.5679
    237 N             0.0192       0.5625      -0.4085 N.am     18 TYR18     -0.4157
    238 H            -0.6504       1.1153       0.0903 H        18 TYR18      0.2719
    239 CA            0.7437      -0.3971       0.4076 C.3      18 TYR18     -0.0014
    240 HA            1.6352       0.0437       0.8100 H        18 TYR18      0.0876
    241 CB           -0.1344      -0.7822       1.5864 C.3      18 TYR18     -0.0152
    242 HB2          -1.0514      -1.2174       1.1945 H        18 TYR18      0.0295
    243 HB3           0.4349      -1.5162       2.1420 H        18 TYR18      0.0295
    244 CG           -0.5146       0.2920       2.5748 C.ar     18 TYR18     -0.0011
    245 CD1          -1.4442       1.2943       2.2473 C.ar     18 TYR18     -0.1906
    246 HD1          -1.8674       1.3404       1.2648 H        18 TYR18      0.1699
    247 CE1          -1.7784       2.2889       3.1767 C.ar     18 TYR18     -0.2341
    248 HE1          -2.4227       3.1057       2.9068 H        18 TYR18      0.1656
    249 CZ           -1.1473       2.3007       4.4316 C.ar     18 TYR18      0.3226
    250 OH           -1.3171       3.3545       5.2619 O.3      18 TYR18     -0.5579
    251 HH           -0.4153       3.6912       5.3781 H        18 TYR18      0.3992
    252 CE2          -0.2485       1.2818       4.7807 C.ar     18 TYR18     -0.2341
    253 HE2           0.3304       1.3827       5.6825 H        18 TYR18      0.1656
    254 CD2           0.0791       0.2893       3.8440 C.ar     18 TYR18     -0.1906
    255 HD2           0.9059      -0.3678       4.0417 H        18 TYR18      0.1699
    256 C             1.1776      -1.6114      -0.4094 C.2      18 TYR18      0.5973
    257 O             0.3714      -2.5122      -0.6309 O.2      18 TYR18     -0.5679
    258 N             2.4142      -1.5997      -0.9398 N.am     19 PRO19     -0.2548
    259 CD            3.3926      -0.5125      -0.8751 C.3      19 PRO19      0.0192
    260 HD2           3.7388      -0.3472       0.1461 H        19 PRO19      0.0391
    261 HD3           2.9948       0.3941      -1.2980 H        19 PRO19      0.0391
    262 CG            4.5494      -0.8848      -1.7861 C.3      19 PRO19      0.0189
    263 HG2           5.3777      -1.2724      -1.1938 H        19 PRO19      0.0213
    264 HG3           4.8832      -0.0286      -2.3734 H        19 PRO19      0.0213
    265 CB            3.9653      -1.9805      -2.6844 C.3      19 PRO19     -0.0070
    266 HB2           4.7258      -2.6917      -3.0137 H        19 PRO19      0.0253
    267 HB3           3.5003      -1.5120      -3.5537 H        19 PRO19      0.0253
    268 CA            2.8678      -2.6405      -1.8368 C.3      19 PRO19     -0.0266
    269 HA            2.0592      -2.9785      -2.4865 H        19 PRO19      0.0641
    270 C             3.3331      -3.8116      -0.9772 C.2      19 PRO19      0.5896
    271 O             2.5914      -4.7442      -0.6908 O.2      19 PRO19     -0.5748
    272 N             4.5558      -3.7116      -0.4731 N.am     20 GLU20     -0.5163
    273 H             5.1368      -2.9635      -0.8133 H        20 GLU20      0.2936
    274 CA            5.1900      -4.7165       0.3784 C.3      20 GLU20      0.0397
    275 HA            4.4953      -5.5356       0.5673 H        20 GLU20      0.1105
    276 CB            6.4105      -5.2902      -0.3432 C.3      20 GLU20      0.0560
    277 HB2           7.1487      -4.4893      -0.4167 H        20 GLU20     -0.0173
    278 HB3           6.8449      -6.0939       0.2529 H        20 GLU20     -0.0173
    279 CG            6.1074      -5.8257      -1.7534 C.3      20 GLU20      0.0136
    280 HG2           5.9244      -6.9016      -1.6899 H        20 GLU20     -0.0425
    281 HG3           5.2164      -5.3784      -2.1928 H        20 GLU20     -0.0425
    282 CD            7.2981      -5.5475      -2.6668 C.2      20 GLU20      0.8054
    283 OE1           8.3641      -6.1409      -2.3988 O.co2    20 GLU20     -0.8188
    284 OE2           7.1400      -4.7178      -3.5907 O.co2    20 GLU20     -0.8188
    285 C             5.5736      -4.1228       1.7389 C.2      20 GLU20      0.5366
    286 O             6.3495      -4.6987       2.4945 O.2      20 GLU20     -0.5819
    287 N             5.0435      -2.9460       2.0636 N.am     21 GLY21     -0.4157
    288 H             4.4097      -2.5082       1.4104 H        21 GLY21      0.2719
    289 CA            5.3135      -2.2678       3.3189 C.3      21 GLY21     -0.0252
    290 HA2           5.8864      -2.8933       4.0031 H        21 GLY21      0.0698
    291 HA3           5.8772      -1.3553       3.1230 H        21 GLY21      0.0698
    292 C             4.0044      -1.8921       3.9598 C.2      21 GLY21      0.5973
    293 O             3.4908      -0.8441       3.6702 O.2      21 GLY21     -0.5679
    294 N             3.4612      -2.7079       4.8580 N.am     22 CYX22     -0.4157
    295 H             3.8971      -3.6006       5.0232 H        22 CYX22      0.2719
    296 CA            2.2154      -2.3775       5.5653 C.3      22 CYX22      0.0429
    297 HA            1.3979      -2.3187       4.8635 H        22 CYX22      0.0766
    298 CB            1.9260      -3.4715       6.5897 C.3      22 CYX22     -0.0790
    299 HB2           2.8021      -3.6157       7.2227 H        22 CYX22      0.0910
    300 HB3           1.1045      -3.1407       7.2279 H        22 CYX22      0.0910
    301 SG            1.4451      -5.0490       5.8637 S.3      22 CYX22     -0.1081
    302 C             2.1935      -1.0253       6.2758 C.2      22 CYX22      0.5973
    303 O             1.1304      -0.5979       6.7120 O.2      22 CYX22     -0.5679
    304 N             3.3493      -0.4112       6.4631 N.am     23 SER23     -0.4157
    305 H             4.1614      -0.7854       6.0045 H        23 SER23      0.2719
    306 CA            3.5105       0.8724       7.1165 C.3      23 SER23     -0.0249
    307 HA            2.5360       1.2717       7.4018 H        23 SER23      0.0843
    308 CB            4.3351       0.6973       8.3877 C.3      23 SER23      0.2117
    309 HB2           4.6280       1.6760       8.7723 H        23 SER23      0.0352
    310 HB3           3.7157       0.2015       9.1367 H        23 SER23      0.0352
    311 OG            5.4881      -0.1034       8.1459 O.3      23 SER23     -0.6546
    312 HG            5.9612      -0.2073       8.9779 H        23 SER23      0.4275
    313 C             4.1044       1.8717       6.1484 C.2      23 SER23      0.5973
    314 O             3.3542       2.5690       5.5148 O.2      23 SER23     -0.5679
    315 N             5.4307       1.9598       6.0454 N.am     24 GLY24     -0.4157
    316 H             5.9820       1.3216       6.5949 H        24 GLY24      0.2719
    317 CA            6.0752       2.8713       5.1069 C.3      24 GLY24     -0.0252
    318 HA2           7.1282       2.9809       5.3581 H        24 GLY24      0.0698
    319 HA3           5.9930       2.4034       4.1270 H        24 GLY24      0.0698
    320 C             5.4303       4.2774       5.0595 C.2      24 GLY24      0.5973
    321 O             4.9897       4.7984       6.0877 O.2      24 GLY24     -0.5679
    322 N             5.4673       4.9347       3.8856 N.am     25 PRO25     -0.2548
    323 CD            6.2107       4.4896       2.7154 C.3      25 PRO25      0.0192
    324 HD2           5.8312       3.5399       2.3410 H        25 PRO25      0.0391
    325 HD3           7.2636       4.3822       2.9763 H        25 PRO25      0.0391
    326 CG            6.0608       5.5831       1.6586 C.3      25 PRO25      0.0189
    327 HG2           5.3280       5.3103       0.9052 H        25 PRO25      0.0213
    328 HG3           7.0152       5.7984       1.1770 H        25 PRO25      0.0213
    329 CB            5.5483       6.7954       2.4317 C.3      25 PRO25     -0.0070
    330 HB2           4.9396       7.4454       1.8038 H        25 PRO25      0.0253
    331 HB3           6.4091       7.3628       2.7911 H        25 PRO25      0.0253
    332 CA            4.8132       6.2224       3.6499 C.3      25 PRO25     -0.0266
    333 HA            4.9756       6.8828       4.5019 H        25 PRO25      0.0641
    334 C             3.2960       6.0529       3.4916 C.2      25 PRO25      0.5896
    335 O             2.7072       5.2227       4.1403 O.2      25 PRO25     -0.5748
    336 N             2.6091       6.8596       2.6705 N.am     26 LYS26     -0.3479
    337 H             3.1155       7.5805       2.1878 H        26 LYS26      0.2747
    338 CA            1.1579       6.7097       2.4270 C.3      26 LYS26     -0.2400
    339 HA            0.6324       7.0112       3.3342 H        26 LYS26      0.1426
    340 CB            0.7525       7.6266       1.2493 C.3      26 LYS26     -0.0094
    341 HB2           0.1241       8.4159       1.6596 H        26 LYS26      0.0362
    342 HB3           1.6320       8.1032       0.8116 H        26 LYS26      0.0362
    343 CG           -0.0072       6.9164       0.1217 C.3      26 LYS26      0.0187
    344 HG2           0.6878       6.2887      -0.4369 H        26 LYS26      0.0103
    345 HG3          -0.7786       6.3060       0.5625 H        26 LYS26      0.0103
    346 CD           -0.6894       7.8822      -0.8454 C.3      26 LYS26     -0.0479
    347 HD2          -0.0224       8.7171      -1.0663 H        26 LYS26      0.0621
    348 HD3          -0.8765       7.3653      -1.7874 H        26 LYS26      0.0621
    349 CE           -2.0319       8.3589      -0.2665 C.3      26 LYS26     -0.0143
    350 HE2          -2.8149       8.1547      -1.0039 H        26 LYS26      0.1135
    351 HE3          -2.2710       7.7723       0.6268 H        26 LYS26      0.1135
    352 NZ           -2.0108       9.7998       0.0456 N.4      26 LYS26     -0.3854
    353 HZ1          -1.7835      10.3296      -0.7858 H        26 LYS26      0.3400
    354 HZ2          -2.9225      10.0878       0.3737 H        26 LYS26      0.3400
    355 HZ3          -1.3255       9.9956       0.7630 H        26 LYS26      0.3400
    356 C             0.7435       5.2435       2.1941 C.2      26 LYS26      0.7341
    357 O            -0.4051       4.8824       2.4551 O.2      26 LYS26     -0.5894
    358 N             1.6455       4.5203       1.5387 N.am     27 VAL27     -0.3821
    359 H             2.5685       4.9086       1.5113 H        27 VAL27      0.2681
    360 CA            1.5752       3.0894       1.2985 C.3      27 VAL27     -0.3438
    361 HA            0.5499       2.7942       1.1448 H        27 VAL27      0.1438
    362 CB            2.4349       2.7458       0.0823 C.3      27 VAL27      0.1940
    363 HB            2.1658       1.7661      -0.2212 H        27 VAL27      0.0308
    364 CG1           2.2088       3.6769      -1.1161 C.3      27 VAL27     -0.3064
    365 HG11          2.8737       4.5371      -1.0462 H        27 VAL27      0.0836
    366 HG12          2.4343       3.1381      -2.0360 H        27 VAL27      0.0836
    367 HG13          1.2086       4.0707      -1.1591 H        27 VAL27      0.0836
    368 CG2           3.9376       2.7462       0.3582 C.3      27 VAL27     -0.3064
    369 HG21          4.2406       1.8322       0.8655 H        27 VAL27      0.0836
    370 HG22          4.5075       2.8093      -0.5675 H        27 VAL27      0.0836
    371 HG23          4.1594       3.5776       1.0080 H        27 VAL27      0.0836
    372 C             1.9648       2.3295       2.5489 C.2      27 VAL27      0.8350
    373 O             2.5346       1.2434       2.4024 O.2      27 VAL27     -0.8173
    374 OXT           1.5784       2.8410       3.6009 O.3      27 VAL27     -0.8173
@<TRIPOS>BOND
      1      25      26 2
      2      25      27 am
      3      18      19 ar
      4      18      22 ar
      5      16      18 ar
      6      13      16 1
      7      10      13 1
      8       7      10 1
      9       5       7 1
     10       5      25 1
     11       1       5 1
     12      36      37 2
     13      36      38 am
     14      31      34 1
     15      29      31 1
     16      29      36 1
     17      27      29 1
     18      46      47 2
     19      46      48 am
     20      45     234 1
     21      42      45 1
     22      40      42 1
     23      40      46 1
     24      38      40 1
     25      56      57 2
     26      56      58 am
     27      55     148 1
     28      52      55 1
     29      50      52 1
     30      50      56 1
     31      48      50 1
     32      70      71 2
     33      70      72 am
     34      68      70 1
     35      65      68 1
     36      62      65 1
     37      59      62 1
     38      58      59 1
     39      58      68 1
     40      80      81 2
     41      80      82 am
     42      79     301 1
     43      76      79 1
     44      74      76 1
     45      74      80 1
     46      72      74 1
     47     101     102 2
     48     101     103 am
     49      97      99 ar
     50      94      95 1
     51      94      97 ar
     52      92      94 ar
     53      90      92 ar
     54      89      90 ar
     55      89      99 ar
     56      86      89 1
     57      84      86 1
     58      84     101 1
     59      82      84 1
     60     125     126 2
     61     125     127 am
     62     122     124 ar
     63     120     122 ar
     64     118     120 ar
     65     116     118 ar
     66     115     116 ar
     67     115     124 ar
     68     113     115 1
     69     111     113 1
     70     110     111 2
     71     110     124 1
     72     107     110 1
     73     105     107 1
     74     105     125 1
     75     103     105 1
     76     132     133 2
     77     132     134 am
     78     129     132 1
     79     127     129 1
     80     139     140 2
     81     139     141 am
     82     136     139 1
     83     134     136 1
     84     149     150 2
     85     149     151 am
     86     145     148 1
     87     143     145 1
     88     143     149 1
     89     141     143 1
     90     163     164 2
     91     163     165 am
     92     161     163 1
     93     158     161 1
     94     155     158 1
     95     152     155 1
     96     151     152 1
     97     151     161 1
     98     187     188 2
     99     187     189 am
    100     184     186 ar
    101     182     184 ar
    102     180     182 ar
    103     178     180 ar
    104     177     178 ar
    105     177     186 ar
    106     175     177 1
    107     173     175 1
    108     172     173 2
    109     172     186 1
    110     169     172 1
    111     167     169 1
    112     167     187 1
    113     165     167 1
    114     194     195 2
    115     194     196 am
    116     191     194 1
    117     189     191 1
    118     211     212 2
    119     211     213 am
    120     206     207 2
    121     206     208 am
    122     203     206 1
    123     200     203 1
    124     198     200 1
    125     198     211 1
    126     196     198 1
    127     225     226 2
    128     225     227 am
    129     220     221 2
    130     220     222 am
    131     217     220 1
    132     215     217 1
    133     215     225 1
    134     213     215 1
    135     235     236 2
    136     235     237 am
    137     231     234 1
    138     229     231 1
    139     229     235 1
    140     227     229 1
    141     256     257 2
    142     256     258 am
    143     252     254 ar
    144     249     250 1
    145     249     252 ar
    146     247     249 ar
    147     245     247 ar
    148     244     245 ar
    149     244     254 ar
    150     241     244 1
    151     239     241 1
    152     239     256 1
    153     237     239 1
    154     270     271 2
    155     270     272 am
    156     268     270 1
    157     265     268 1
    158     262     265 1
    159     259     262 1
    160     258     259 1
    161     258     268 1
    162     285     286 2
    163     285     287 am
    164     282     283 ar
    165     282     284 ar
    166     279     282 1
    167     276     279 1
    168     274     276 1
    169     274     285 1
    170     272     274 1
    171     292     293 2
    172     292     294 am
    173     289     292 1
    174     287     289 1
    175     302     303 2
    176     302     304 am
    177     298     301 1
    178     296     298 1
    179     296     302 1
    180     294     296 1
    181     313     314 2
    182     313     315 am
    183     308     311 1
    184     306     308 1
    185     306     313 1
    186     304     306 1
    187     320     321 2
    188     320     322 am
    189     317     320 1
    190     315     317 1
    191     334     335 2
    192     334     336 am
    193     332     334 1
    194     329     332 1
    195     326     329 1
    196     323     326 1
    197     322     323 1
    198     322     332 1
    199     356     357 2
    200     356     358 am
    201     349     352 1
    202     346     349 1
    203     343     346 1
    204     340     343 1
    205     338     340 1
    206     338     356 1
    207     336     338 1
    208     372     373 2
    209     372     374 1
    210     362     364 1
    211     362     368 1
    212     360     362 1
    213     360     372 1
    214     358     360 1
    215      22      23 1
    216      22      24 1
    217      19      20 1
    218      19      21 1
    219      16      17 1
    220      13      14 1
    221      13      15 1
    222      10      11 1
    223      10      12 1
    224       7       8 1
    225       7       9 1
    226       5       6 1
    227       1       2 1
    228       1       3 1
    229       1       4 1
    230      34      35 1
    231      31      32 1
    232      31      33 1
    233      29      30 1
    234      27      28 1
    235      42      43 1
    236      42      44 1
    237      40      41 1
    238      38      39 1
    239      52      53 1
    240      52      54 1
    241      50      51 1
    242      48      49 1
    243      68      69 1
    244      65      66 1
    245      65      67 1
    246      62      63 1
    247      62      64 1
    248      59      60 1
    249      59      61 1
    250      76      77 1
    251      76      78 1
    252      74      75 1
    253      72      73 1
    254      99     100 1
    255      97      98 1
    256      95      96 1
    257      92      93 1
    258      90      91 1
    259      86      87 1
    260      86      88 1
    261      84      85 1
    262      82      83 1
    263     122     123 1
    264     120     121 1
    265     118     119 1
    266     116     117 1
    267     113     114 1
    268     111     112 1
    269     107     108 1
    270     107     109 1
    271     105     106 1
    272     103     104 1
    273     129     130 1
    274     129     131 1
    275     127     128 1
    276     136     137 1
    277     136     138 1
    278     134     135 1
    279     145     146 1
    280     145     147 1
    281     143     144 1
    282     141     142 1
    283     161     162 1
    284     158     159 1
    285     158     160 1
    286     155     156 1
    287     155     157 1
    288     152     153 1
    289     152     154 1
    290     184     185 1
    291     182     183 1
    292     180     181 1
    293     178     179 1
    294     175     176 1
    295     173     174 1
    296     169     170 1
    297     169     171 1
    298     167     168 1
    299     165     166 1
    300     191     192 1
    301     191     193 1
    302     189     190 1
    303     208     209 1
    304     208     210 1
    305     203     204 1
    306     203     205 1
    307     200     201 1
    308     200     202 1
    309     198     199 1
    310     196     197 1
    311     222     223 1
    312     222     224 1
    313     217     218 1
    314     217     219 1
    315     215     216 1
    316     213     214 1
    317     231     232 1
    318     231     233 1
    319     229     230 1
    320     227     228 1
    321     254     255 1
    322     252     253 1
    323     250     251 1
    324     247     248 1
    325     245     246 1
    326     241     242 1
    327     241     243 1
    328     239     240 1
    329     237     238 1
    330     268     269 1
    331     265     266 1
    332     265     267 1
    333     262     263 1
    334     262     264 1
    335     259     260 1
    336     259     261 1
    337     279     280 1
    338     279     281 1
    339     276     277 1
    340     276     278 1
    341     274     275 1
    342     272     273 1
    343     289     290 1
    344     289     291 1
    345     287     288 1
    346     298     299 1
    347     298     300 1
    348     296     297 1
    349     294     295 1
    350     311     312 1
    351     308     309 1
    352     308     310 1
    353     306     307 1
    354     304     305 1
    355     317     318 1
    356     317     319 1
    357     315     316 1
    358     332     333 1
    359     329     330 1
    360     329     331 1
    361     326     327 1
    362     326     328 1
    363     323     324 1
    364     323     325 1
    365     352     353 1
    366     352     354 1
    367     352     355 1
    368     349     350 1
    369     349     351 1
    370     346     347 1
    371     346     348 1
    372     343     344 1
    373     343     345 1
    374     340     341 1
    375     340     342 1
    376     338     339 1
    377     336     337 1
    378     368     369 1
    379     368     370 1
    380     368     371 1
    381     364     365 1
    382     364     366 1
    383     364     367 1
    384     362     363 1
    385     360     361 1
    386     358     359 1
@<TRIPOS>SUBSTRUCTURE
      1 ARG1           1 RESIDUE    4    A ARG
      2 SER2          27 RESIDUE    4    A SER
      3 CYX3          38 RESIDUE    4    A CYX
      4 CYX4          48 RESIDUE    4    A CYX
      5 PRO5          58 RESIDUE    4    A PRO
      6 CYX6          72 RESIDUE    4    A CYX
      7 TYR7          82 RESIDUE    4    A TYR
      8 TRP8         103 RESIDUE    4    A TRP
      9 GLY9         127 RESIDUE    4    A GLY
     10 GLY10        134 RESIDUE    4    A GLY
     11 CYX11        141 RESIDUE    4    A CYX
     12 PRO12        151 RESIDUE    4    A PRO
     13 TRP13        165 RESIDUE    4    A TRP
     14 GLY14        189 RESIDUE    4    A GLY
     15 GLN15        196 RESIDUE    4    A GLN
     16 ASN16        213 RESIDUE    4    A ASN
     17 CYX17        227 RESIDUE    4    A CYX
     18 TYR18        237 RESIDUE    4    A TYR
     19 PRO19        258 RESIDUE    4    A PRO
     20 GLU20        272 RESIDUE    4    A GLU
     21 GLY21        287 RESIDUE    4    A GLY
     22 CYX22        294 RESIDUE    4    A CYX
     23 SER23        304 RESIDUE    4    A SER
     24 GLY24        315 RESIDUE    4    A GLY
     25 PRO25        322 RESIDUE    4    A PRO
     26 LYS26        336 RESIDUE    4    A LYS
     27 VAL27        358 RESIDUE    4    A VAL
