# Supplementary material for: Improved Structure-Based Histidine pKa Prediction for pH-Responsive Protein Design
Source: J Chem Inf Model. 2025 Jan 18;65(3):1560–9. doi: 10.1021/acs.jcim.4c01957 (PMC11815838; doi:10.1021/acs.jcim.4c01957)
Supplement: Supplementary file 3 — ci4c01957_si_003.zip [file ci4c01957_si_003.zip › structures/prep_mol2/1ANS_0010_prep.mol2]

@<TRIPOS>MOLECULE
Cpptraj generated mol2 file.
  374   386    27     0     0
SMALL
USER_CHARGES


@<TRIPOS>ATOM
      1 N            -8.2475       7.1076      -2.3310 N.am      1 ARG1       0.1305
      2 H1           -8.0165       6.1263      -2.4151 H         1 ARG1       0.2083
      3 H2           -8.0683       7.5187      -3.2451 H         1 ARG1       0.2083
      4 H3           -9.2338       7.2033      -2.1296 H         1 ARG1       0.2083
      5 CA           -7.4041       7.7921      -1.3085 C.3       1 ARG1      -0.0223
      6 HA           -6.3814       7.8205      -1.6875 H         1 ARG1       0.1242
      7 CB           -7.8652       9.2423      -1.1023 C.3       1 ARG1       0.0118
      8 HB2          -7.9881       9.7181      -2.0772 H         1 ARG1       0.0226
      9 HB3          -8.8316       9.2418      -0.5941 H         1 ARG1       0.0226
     10 CG           -6.8534      10.0678      -0.2872 C.3       1 ARG1       0.0236
     11 HG2          -6.7151       9.6185       0.6934 H         1 ARG1       0.0309
     12 HG3          -5.8864      10.1043      -0.7920 H         1 ARG1       0.0309
     13 CD           -7.3777      11.4751      -0.0152 C.3       1 ARG1       0.0935
     14 HD2          -8.4686      11.4599       0.0315 H         1 ARG1       0.0527
     15 HD3          -7.0072      11.7866       0.9647 H         1 ARG1       0.0527
     16 NE           -6.9156      12.4581      -1.0055 N.pl3     1 ARG1      -0.5650
     17 HE           -6.1196      12.2228      -1.5709 H         1 ARG1       0.3592
     18 CZ           -7.2337      13.7353      -0.9520 C.cat     1 ARG1       0.8281
     19 NH1          -8.2899      14.1578      -0.3187 N.pl3     1 ARG1      -0.8693
     20 HH11         -8.8994      13.5027       0.1329 H         1 ARG1       0.4494
     21 HH12         -8.4973      15.1401      -0.2717 H         1 ARG1       0.4494
     22 NH2          -6.4714      14.6238      -1.5168 N.pl3     1 ARG1      -0.8693
     23 HH21         -5.6414      14.3574      -2.0142 H         1 ARG1       0.4494
     24 HH22         -6.7194      15.5981      -1.4710 H         1 ARG1       0.4494
     25 C            -7.3357       7.0628       0.0330 C.2       1 ARG1       0.7214
     26 O            -6.3748       7.2490       0.7609 O.2       1 ARG1      -0.6013
     27 N            -8.3132       6.2282       0.3694 N.am      2 SER2      -0.4157
     28 H            -9.1525       6.1102      -0.1792 H         2 SER2       0.2719
     29 CA           -8.2893       5.4419       1.6040 C.3       2 SER2      -0.0249
     30 HA           -8.1118       6.1163       2.4441 H         2 SER2       0.0843
     31 CB           -9.6475       4.7691       1.8454 C.3       2 SER2       0.2117
     32 HB2          -9.5261       3.8083       2.3494 H         2 SER2       0.0352
     33 HB3         -10.2374       5.4167       2.4964 H         2 SER2       0.0352
     34 OG          -10.3594       4.5963       0.6322 O.3       2 SER2      -0.6546
     35 HG          -11.2620       4.3449       0.8778 H         2 SER2       0.4275
     36 C            -7.1754       4.4131       1.6645 C.2       2 SER2       0.5973
     37 O            -7.0556       3.8369       2.7265 O.2       2 SER2      -0.5679
     38 N            -6.3878       4.2257       0.5876 N.am      3 CYX3      -0.4157
     39 H            -6.5416       4.7932      -0.2181 H         3 CYX3       0.2719
     40 CA           -5.2030       3.3784       0.5785 C.3       3 CYX3       0.0429
     41 HA           -4.8647       3.1995      -0.4417 H         3 CYX3       0.0766
     42 CB           -4.1187       4.1474       1.3295 C.3       3 CYX3      -0.0790
     43 HB2          -4.5396       4.4807       2.2804 H         3 CYX3       0.0910
     44 HB3          -3.3216       3.4828       1.6151 H         3 CYX3       0.0910
     45 SG           -3.4237       5.6098       0.5184 S.3       3 CYX3      -0.1081
     46 C            -5.5319       2.0338       1.2280 C.2       3 CYX3       0.5973
     47 O            -5.4318       1.8948       2.4432 O.2       3 CYX3      -0.5679
     48 N            -5.9816       1.0662       0.4351 N.am      4 CYX4      -0.4157
     49 H            -5.8438       1.1134      -0.5645 H         4 CYX4       0.2719
     50 CA           -6.3511      -0.2369       0.9631 C.3       4 CYX4       0.0429
     51 HA           -7.3124      -0.1748       1.4715 H         4 CYX4       0.0766
     52 CB           -6.4392      -1.1877      -0.2017 C.3       4 CYX4      -0.0790
     53 HB2          -5.4498      -1.3136      -0.6275 H         4 CYX4       0.0910
     54 HB3          -6.7965      -2.1332       0.1718 H         4 CYX4       0.0910
     55 SG           -7.5311      -0.7298      -1.5122 S.3       4 CYX4      -0.1081
     56 C            -5.2775      -0.7673       1.9149 C.2       4 CYX4       0.5973
     57 O            -4.1209      -0.3757       1.7767 O.2       4 CYX4      -0.5679
     58 N            -5.6109      -1.6467       2.8629 N.am      5 PRO5      -0.2548
     59 CD           -6.8615      -2.3782       2.9702 C.3       5 PRO5       0.0192
     60 HD2          -7.2563      -2.7058       2.0121 H         5 PRO5       0.0391
     61 HD3          -7.5923      -1.7606       3.4929 H         5 PRO5       0.0391
     62 CG           -6.5217      -3.5987       3.8138 C.3       5 PRO5       0.0189
     63 HG2          -6.1232      -4.3817       3.1770 H         5 PRO5       0.0213
     64 HG3          -7.3819      -3.9558       4.3807 H         5 PRO5       0.0213
     65 CB           -5.3988      -3.0965       4.7219 C.3       5 PRO5      -0.0070
     66 HB2          -4.7568      -3.9034       5.0709 H         5 PRO5       0.0253
     67 HB3          -5.8348      -2.5715       5.5733 H         5 PRO5       0.0253
     68 CA           -4.6393      -2.0963       3.8518 C.3       5 PRO5      -0.0266
     69 HA           -4.3085      -1.2532       4.4596 H         5 PRO5       0.0641
     70 C            -3.4299      -2.7194       3.1629 C.2       5 PRO5       0.5896
     71 O            -3.5732      -3.3183       2.1144 O.2       5 PRO5      -0.5748
     72 N            -2.2377      -2.6290       3.7364 N.am      6 CYX6      -0.4157
     73 H            -2.1223      -2.0776       4.5720 H         6 CYX6       0.2719
     74 CA           -1.0537      -3.1495       3.0600 C.3       6 CYX6       0.0429
     75 HA           -0.9016      -2.5566       2.1647 H         6 CYX6       0.0766
     76 CB            0.1157      -3.0190       4.0046 C.3       6 CYX6      -0.0790
     77 HB2           0.9831      -3.3335       3.4300 H         6 CYX6       0.0910
     78 HB3           0.2075      -1.9721       4.2927 H         6 CYX6       0.0910
     79 SG            0.0428      -4.0022       5.5189 S.3       6 CYX6      -0.1081
     80 C            -1.1495      -4.6166       2.6399 C.2       6 CYX6       0.5973
     81 O            -0.7622      -4.9932       1.5402 O.2       6 CYX6      -0.5679
     82 N            -1.7288      -5.4460       3.5088 N.am      7 TYR7      -0.4157
     83 H            -1.9919      -5.0882       4.4110 H         7 TYR7       0.2719
     84 CA           -1.9585      -6.8501       3.2014 C.3       7 TYR7      -0.0014
     85 HA           -0.9961      -7.3371       3.0321 H         7 TYR7       0.0876
     86 CB           -2.6682      -7.5303       4.3875 C.3       7 TYR7      -0.0152
     87 HB2          -2.1619      -8.4779       4.5773 H         7 TYR7       0.0295
     88 HB3          -2.5605      -6.9318       5.2936 H         7 TYR7       0.0295
     89 CG           -4.1369      -7.8361       4.1462 C.ar      7 TYR7      -0.0011
     90 CD1          -4.4854      -8.9680       3.3825 C.ar      7 TYR7      -0.1906
     91 HD1          -3.7124      -9.6210       2.9979 H         7 TYR7       0.1699
     92 CE1          -5.8329      -9.2399       3.0888 C.ar      7 TYR7      -0.2341
     93 HE1          -6.0921     -10.1038       2.4960 H         7 TYR7       0.1656
     94 CZ           -6.8393      -8.3636       3.5486 C.ar      7 TYR7       0.3226
     95 OH           -8.1377      -8.5869       3.2218 O.3       7 TYR7      -0.5579
     96 HH           -8.2129      -9.1925       2.4830 H         7 TYR7       0.3992
     97 CE2          -6.4923      -7.2294       4.3123 C.ar      7 TYR7      -0.2341
     98 HE2          -7.2750      -6.5748       4.6630 H         7 TYR7       0.1656
     99 CD2          -5.1416      -6.9682       4.6141 C.ar      7 TYR7      -0.1906
    100 HD2          -4.8795      -6.1125       5.2143 H         7 TYR7       0.1699
    101 C            -2.7798      -6.9679       1.9130 C.2       7 TYR7       0.5973
    102 O            -2.5615      -7.8623       1.1029 O.2       7 TYR7      -0.5679
    103 N            -3.7199      -6.0470       1.7208 N.am      8 TRP8      -0.4157
    104 H            -3.7627      -5.2594       2.3508 H         8 TRP8       0.2719
    105 CA           -4.5701      -5.9993       0.5597 C.3       8 TRP8      -0.0275
    106 HA           -4.1693      -6.6946      -0.1745 H         8 TRP8       0.1123
    107 CB           -5.9757      -6.4606       0.9191 C.3       8 TRP8      -0.0050
    108 HB2          -5.8934      -7.4573       1.3254 H         8 TRP8       0.0339
    109 HB3          -6.4330      -5.8023       1.6498 H         8 TRP8       0.0339
    110 CG           -6.8606      -6.5691      -0.2615 C.2       8 TRP8      -0.1415
    111 CD1          -6.4415      -6.9060      -1.5016 C.2       8 TRP8      -0.1638
    112 HD1          -5.4242      -7.1356      -1.7878 H         8 TRP8       0.2062
    113 NE1          -7.5129      -6.9375      -2.3556 N.pl3     8 TRP8      -0.3418
    114 HE1          -7.4357      -7.1271      -3.3467 H         8 TRP8       0.3412
    115 CE2          -8.6840      -6.6600      -1.6936 C.ar      8 TRP8       0.1380
    116 CZ2         -10.0095      -6.5880      -2.1269 C.ar      8 TRP8      -0.2601
    117 HZ2         -10.2577      -6.8226      -3.1516 H         8 TRP8       0.1572
    118 CH2         -11.0077      -6.2422      -1.2049 C.ar      8 TRP8      -0.1134
    119 HH2         -12.0449      -6.2168      -1.5095 H         8 TRP8       0.1417
    120 CZ3         -10.6652      -5.9989       0.1340 C.ar      8 TRP8      -0.1972
    121 HZ3         -11.4524      -5.8442       0.8532 H         8 TRP8       0.1447
    122 CE3          -9.3244      -6.0489       0.5613 C.ar      8 TRP8      -0.2387
    123 HE3          -9.0721      -5.8734       1.5965 H         8 TRP8       0.1700
    124 CD2          -8.3007      -6.3920      -0.3470 C.ar      8 TRP8       0.1243
    125 C            -4.5407      -4.6302      -0.0994 C.2       8 TRP8       0.5973
    126 O            -5.5471      -3.9424      -0.1599 O.2       8 TRP8      -0.5679
    127 N            -3.3747      -4.2048      -0.5875 N.am      9 GLY9      -0.4157
    128 H            -2.5378      -4.7232      -0.3457 H         9 GLY9       0.2719
    129 CA           -3.2345      -2.8920      -1.2238 C.3       9 GLY9      -0.0252
    130 HA2          -3.5776      -2.1161      -0.5418 H         9 GLY9       0.0698
    131 HA3          -2.1770      -2.7204      -1.4206 H         9 GLY9       0.0698
    132 C            -3.9858      -2.7940      -2.5582 C.2       9 GLY9       0.5973
    133 O            -4.4482      -1.7293      -2.9408 O.2       9 GLY9      -0.5679
    134 N            -4.1215      -3.9063      -3.2791 N.am     10 GLY10     -0.4157
    135 H            -3.7433      -4.7604      -2.9037 H        10 GLY10      0.2719
    136 CA           -4.8219      -3.9576      -4.5697 C.3      10 GLY10     -0.0252
    137 HA2          -4.5812      -3.0652      -5.1485 H        10 GLY10      0.0698
    138 HA3          -4.4859      -4.8295      -5.1303 H        10 GLY10      0.0698
    139 C            -6.3451      -4.0298      -4.4460 C.2      10 GLY10      0.5973
    140 O            -7.0090      -4.4589      -5.3841 O.2      10 GLY10     -0.5679
    141 N            -6.8948      -3.7157      -3.2739 N.am     11 CYX11     -0.4157
    142 H            -6.3134      -3.3115      -2.5572 H        11 CYX11      0.2719
    143 CA           -8.3292      -3.7545      -3.0399 C.3      11 CYX11      0.0429
    144 HA           -8.6677      -4.7476      -3.3091 H        11 CYX11      0.0766
    145 CB           -8.5871      -3.5138      -1.5482 C.3      11 CYX11     -0.0790
    146 HB2          -9.3704      -4.1758      -1.2178 H        11 CYX11      0.0910
    147 HB3          -7.7120      -3.7776      -0.9685 H        11 CYX11      0.0910
    148 SG           -9.1351      -1.8639      -1.1031 S.3      11 CYX11     -0.1081
    149 C            -9.1214      -2.7886      -3.9388 C.2      11 CYX11      0.5973
    150 O            -8.5282      -1.9707      -4.6411 O.2      11 CYX11     -0.5679
    151 N           -10.4662      -2.8718      -3.9189 N.am     12 PRO12     -0.2548
    152 CD          -11.2628      -3.8217      -3.1594 C.3      12 PRO12      0.0192
    153 HD2         -11.0801      -3.7656      -2.0929 H        12 PRO12      0.0391
    154 HD3         -11.0841      -4.8156      -3.5601 H        12 PRO12      0.0391
    155 CG          -12.7195      -3.4673      -3.3851 C.3      12 PRO12      0.0189
    156 HG2         -13.0707      -2.7916      -2.6129 H        12 PRO12      0.0213
    157 HG3         -13.3486      -4.3569      -3.4270 H        12 PRO12      0.0213
    158 CB          -12.6886      -2.7330      -4.7202 C.3      12 PRO12     -0.0070
    159 HB2         -13.5115      -2.0224      -4.8115 H        12 PRO12      0.0253
    160 HB3         -12.7401      -3.4634      -5.5293 H        12 PRO12      0.0253
    161 CA          -11.3195      -2.0470      -4.7585 C.3      12 PRO12     -0.0266
    162 HA          -10.9449      -2.0500      -5.7835 H        12 PRO12      0.0641
    163 C           -11.4059      -0.5899      -4.2942 C.2      12 PRO12      0.5896
    164 O           -11.2071       0.3199      -5.0936 O.2      12 PRO12     -0.5748
    165 N           -11.7570      -0.3408      -3.0250 N.am     13 TRP13     -0.4157
    166 H           -11.7712      -1.1077      -2.3735 H        13 TRP13      0.2719
    167 CA          -11.7982       1.0335      -2.5084 C.3      13 TRP13     -0.0275
    168 HA          -12.3286       1.6646      -3.2224 H        13 TRP13      0.1123
    169 CB          -12.5107       1.0968      -1.1530 C.3      13 TRP13     -0.0050
    170 HB2         -12.7411       2.1368      -0.9201 H        13 TRP13      0.0339
    171 HB3         -13.4620       0.5680      -1.2275 H        13 TRP13      0.0339
    172 CG          -11.7177       0.5199      -0.0215 C.2      13 TRP13     -0.1415
    173 CD1         -10.8151       1.1649       0.7546 C.2      13 TRP13     -0.1638
    174 HD1         -10.5654       2.2044       0.6842 H        13 TRP13      0.2062
    175 NE1         -10.2258       0.2853       1.6331 N.pl3    13 TRP13     -0.3418
    176 HE1          -9.5255       0.5448       2.3132 H        13 TRP13      0.3412
    177 CE2         -10.7364      -0.9802       1.4774 C.ar     13 TRP13      0.1380
    178 CZ2         -10.4881      -2.1934       2.1236 C.ar     13 TRP13     -0.2601
    179 HZ2          -9.7773      -2.2541       2.9307 H        13 TRP13      0.1572
    180 CH2         -11.2159      -3.3246       1.7324 C.ar     13 TRP13     -0.1134
    181 HH2         -11.0636      -4.2544       2.2603 H        13 TRP13      0.1417
    182 CZ3         -12.1693      -3.2348       0.6993 C.ar     13 TRP13     -0.1972
    183 HZ3         -12.7598      -4.0978       0.4273 H        13 TRP13      0.1447
    184 CE3         -12.4085      -2.0105       0.0580 C.ar     13 TRP13     -0.2387
    185 HE3         -13.1906      -1.9303      -0.6771 H        13 TRP13      0.1700
    186 CD2         -11.6943      -0.8580       0.4280 C.ar     13 TRP13      0.1243
    187 C           -10.3742       1.5587      -2.3794 C.2      13 TRP13      0.5973
    188 O            -9.4354       0.9033      -2.7942 O.2      13 TRP13     -0.5679
    189 N           -10.1724       2.7212      -1.7567 N.am     14 GLY14     -0.4157
    190 H           -10.9622       3.2492      -1.4304 H        14 GLY14      0.2719
    191 CA           -8.8125       3.1415      -1.4482 C.3      14 GLY14     -0.0252
    192 HA2          -8.7977       4.1561      -1.0825 H        14 GLY14      0.0698
    193 HA3          -8.3898       2.4659      -0.7026 H        14 GLY14      0.0698
    194 C            -7.9668       3.1105      -2.7023 C.2      14 GLY14      0.5973
    195 O            -8.4460       3.5146      -3.7527 O.2      14 GLY14     -0.5679
    196 N            -6.7084       2.7240      -2.5572 N.am     15 GLN15     -0.4157
    197 H            -6.4998       2.1614      -1.7474 H        15 GLN15      0.2719
    198 CA           -5.7541       2.6098      -3.6581 C.3      15 GLN15     -0.0031
    199 HA           -6.2655       2.2397      -4.5518 H        15 GLN15      0.0850
    200 CB           -5.0881       3.9755      -3.9624 C.3      15 GLN15     -0.0036
    201 HB2          -4.3975       4.2337      -3.1575 H        15 GLN15      0.0171
    202 HB3          -4.5275       3.8886      -4.8944 H        15 GLN15      0.0171
    203 CG           -6.1145       5.0976      -4.1041 C.3      15 GLN15     -0.0645
    204 HG2          -6.8370       4.7766      -4.8514 H        15 GLN15      0.0352
    205 HG3          -6.5789       5.2716      -3.1408 H        15 GLN15      0.0352
    206 CD           -5.6563       6.4311      -4.6253 C.2      15 GLN15      0.6951
    207 OE1          -6.4395       7.3674      -4.5895 O.2      15 GLN15     -0.6086
    208 NE2          -4.4313       6.6106      -5.0532 N.am     15 GLN15     -0.9407
    209 HE21         -4.2493       7.4900      -5.5096 H        15 GLN15      0.4251
    210 HE22         -3.8240       5.8219      -5.1998 H        15 GLN15      0.4251
    211 C            -4.6825       1.5962      -3.2580 C.2      15 GLN15      0.5973
    212 O            -4.7130       1.0329      -2.1694 O.2      15 GLN15     -0.5679
    213 N            -3.6576       1.4922      -4.0775 N.am     16 ASN16     -0.4157
    214 H            -3.7898       1.8778      -5.0051 H        16 ASN16      0.2719
    215 CA           -2.4518       0.6990      -3.8828 C.3      16 ASN16      0.0143
    216 HA           -2.6661      -0.1416      -3.2238 H        16 ASN16      0.1048
    217 CB           -2.0332       0.1367      -5.2506 C.3      16 ASN16     -0.2041
    218 HB2          -0.9876      -0.1642      -5.2499 H        16 ASN16      0.0797
    219 HB3          -2.6321      -0.7524      -5.4489 H        16 ASN16      0.0797
    220 CG           -2.3080       1.1089      -6.3867 C.2      16 ASN16      0.7130
    221 OD1          -3.4406       1.3309      -6.7804 O.2      16 ASN16     -0.5931
    222 ND2          -1.3155       1.7970      -6.8847 N.am     16 ASN16     -0.9191
    223 HD21         -1.5295       2.4037      -7.6534 H        16 ASN16      0.4196
    224 HD22         -0.3911       1.6956      -6.4979 H        16 ASN16      0.4196
    225 C            -1.3626       1.5250      -3.1993 C.2      16 ASN16      0.5973
    226 O            -0.3465       1.8691      -3.7944 O.2      16 ASN16     -0.5679
    227 N            -1.6053       1.8885      -1.9468 N.am     17 CYX17     -0.4157
    228 H            -2.4754       1.5923      -1.5257 H        17 CYX17      0.2719
    229 CA           -0.6405       2.6423      -1.1542 C.3      17 CYX17      0.0429
    230 HA           -0.0825       3.3319      -1.7904 H        17 CYX17      0.0766
    231 CB           -1.4214       3.4372      -0.1343 C.3      17 CYX17     -0.0790
    232 HB2          -2.1824       2.7613       0.2419 H        17 CYX17      0.0910
    233 HB3          -0.7991       3.7205       0.7135 H        17 CYX17      0.0910
    234 SG           -2.1806       4.8906      -0.8987 S.3      17 CYX17     -0.1081
    235 C             0.3741       1.7551      -0.4609 C.2      17 CYX17      0.5973
    236 O             1.4471       2.2168      -0.1876 O.2      17 CYX17     -0.5679
    237 N             0.0855       0.4977      -0.1810 N.am     18 TYR18     -0.4157
    238 H            -0.8327       0.1354      -0.3710 H        18 TYR18      0.2719
    239 CA            1.0823      -0.3897       0.4230 C.3      18 TYR18     -0.0014
    240 HA            2.0840      -0.0327       0.1705 H        18 TYR18      0.0876
    241 CB            1.0078      -0.3635       1.9505 C.3      18 TYR18     -0.0152
    242 HB2           0.7915      -1.3366       2.3298 H        18 TYR18      0.0295
    243 HB3           2.0161      -0.1375       2.3004 H        18 TYR18      0.0295
    244 CG            0.0428       0.6295       2.5599 C.ar     18 TYR18     -0.0011
    245 CD1          -1.3305       0.5988       2.2911 C.ar     18 TYR18     -0.1906
    246 HD1          -1.7411      -0.2030       1.6959 H        18 TYR18      0.1699
    247 CE1          -2.1526       1.6068       2.8148 C.ar     18 TYR18     -0.2341
    248 HE1          -3.2006       1.5678       2.6535 H        18 TYR18      0.1656
    249 CZ           -1.6283       2.6437       3.6038 C.ar     18 TYR18      0.3226
    250 OH           -2.4587       3.6044       4.0858 O.3      18 TYR18     -0.5579
    251 HH           -3.3542       3.2670       4.1739 H        18 TYR18      0.3992
    252 CE2          -0.2596       2.6392       3.9134 C.ar     18 TYR18     -0.2341
    253 HE2           0.1585       3.3883       4.5688 H        18 TYR18      0.1656
    254 CD2           0.5523       1.6115       3.4021 C.ar     18 TYR18     -0.1906
    255 HD2           1.5886       1.5228       3.6632 H        18 TYR18      0.1699
    256 C             0.9770      -1.7692      -0.2124 C.2      18 TYR18      0.5973
    257 O             0.6682      -2.7533       0.4477 O.2      18 TYR18     -0.5679
    258 N             1.1366      -1.8342      -1.5426 N.am     19 PRO19     -0.2548
    259 CD            1.5550      -0.7439      -2.4231 C.3      19 PRO19      0.0192
    260 HD2           2.5333      -0.3517      -2.1391 H        19 PRO19      0.0391
    261 HD3           0.8203       0.0516      -2.4358 H        19 PRO19      0.0391
    262 CG            1.5982      -1.3217      -3.8282 C.3      19 PRO19      0.0189
    263 HG2           2.6278      -1.5771      -4.0838 H        19 PRO19      0.0213
    264 HG3           1.1951      -0.6264      -4.5636 H        19 PRO19      0.0213
    265 CB            0.7613      -2.6005      -3.7273 C.3      19 PRO19     -0.0070
    266 HB2           1.0765      -3.3496      -4.4553 H        19 PRO19      0.0253
    267 HB3          -0.2917      -2.3548      -3.8732 H        19 PRO19      0.0253
    268 CA            0.9712      -3.0714      -2.2881 C.3      19 PRO19     -0.0266
    269 HA            0.0938      -3.6204      -1.9443 H        19 PRO19      0.0641
    270 C             2.1948      -3.9857      -2.1612 C.2      19 PRO19      0.5896
    271 O             2.0448      -5.2012      -2.1493 O.2      19 PRO19     -0.5748
    272 N             3.3973      -3.4153      -2.0688 N.am     20 GLU20     -0.5163
    273 H             3.4761      -2.4116      -2.0760 H        20 GLU20      0.2936
    274 CA            4.6405      -4.1832      -1.9347 C.3      20 GLU20      0.0397
    275 HA            4.5034      -5.1416      -2.4369 H        20 GLU20      0.1105
    276 CB            5.7771      -3.4484      -2.6553 C.3      20 GLU20      0.0560
    277 HB2           5.3947      -3.0903      -3.6135 H        20 GLU20     -0.0173
    278 HB3           6.0893      -2.5799      -2.0737 H        20 GLU20     -0.0173
    279 CG            6.9624      -4.3843      -2.9487 C.3      20 GLU20      0.0136
    280 HG2           6.6575      -5.4312      -2.8715 H        20 GLU20     -0.0425
    281 HG3           7.2595      -4.2302      -3.9896 H        20 GLU20     -0.0425
    282 CD            8.1765      -4.1008      -2.0548 C.2      20 GLU20      0.8054
    283 OE1           8.7663      -3.0175      -2.2535 O.co2    20 GLU20     -0.8188
    284 OE2           8.5635      -4.9803      -1.2556 O.co2    20 GLU20     -0.8188
    285 C             4.9733      -4.5214      -0.4766 C.2      20 GLU20      0.5366
    286 O             5.9895      -5.1148      -0.1706 O.2      20 GLU20     -0.5819
    287 N             4.0872      -4.1962       0.4530 N.am     21 GLY21     -0.4157
    288 H             3.2465      -3.7242       0.1653 H        21 GLY21      0.2719
    289 CA            4.3385      -4.3913       1.8684 C.3      21 GLY21     -0.0252
    290 HA2           3.6818      -5.1767       2.2397 H        21 GLY21      0.0698
    291 HA3           5.3739      -4.6753       2.0623 H        21 GLY21      0.0698
    292 C             4.0703      -3.0986       2.5897 C.2      21 GLY21      0.5973
    293 O             4.3988      -2.0217       2.1084 O.2      21 GLY21     -0.5679
    294 N             3.4328      -3.2197       3.7475 N.am     22 CYX22     -0.4157
    295 H             3.1929      -4.1462       4.0593 H        22 CYX22      0.2719
    296 CA            3.0108      -2.0864       4.5658 C.3      22 CYX22      0.0429
    297 HA            2.1678      -1.5892       4.1071 H        22 CYX22      0.0766
    298 CB            2.6490      -2.5863       5.9759 C.3      22 CYX22     -0.0790
    299 HB2           3.5532      -2.5921       6.5854 H        22 CYX22      0.0910
    300 HB3           1.9447      -1.8901       6.4346 H        22 CYX22      0.0910
    301 SG            1.9788      -4.2711       6.0156 S.3      22 CYX22     -0.1081
    302 C             4.0945      -1.0400       4.6479 C.2      22 CYX22      0.5973
    303 O             3.8054       0.1347       4.5076 O.2      22 CYX22     -0.5679
    304 N             5.3291      -1.4960       4.8719 N.am     23 SER23     -0.4157
    305 H             5.4973      -2.4838       4.7832 H        23 SER23      0.2719
    306 CA            6.5022      -0.6310       4.8570 C.3      23 SER23     -0.0249
    307 HA            7.3357      -1.1871       5.2822 H        23 SER23      0.0843
    308 CB            6.8848      -0.2942       3.4113 C.3      23 SER23      0.2117
    309 HB2           6.0654       0.2384       2.9240 H        23 SER23      0.0352
    310 HB3           7.7803       0.3285       3.3910 H        23 SER23      0.0352
    311 OG            7.1417      -1.5126       2.7384 O.3      23 SER23     -0.6546
    312 HG            6.8400      -1.4238       1.8252 H        23 SER23      0.4275
    313 C             6.3199       0.6110       5.7309 C.2      23 SER23      0.5973
    314 O             6.9484       1.6278       5.4880 O.2      23 SER23     -0.5679
    315 N             5.4884       0.5239       6.7782 N.am     24 GLY24     -0.4157
    316 H             4.9342      -0.3097       6.8440 H        24 GLY24      0.2719
    317 CA            5.1148       1.6528       7.6227 C.3      24 GLY24     -0.0252
    318 HA2           4.7071       1.2676       8.5558 H        24 GLY24      0.0698
    319 HA3           6.0036       2.2292       7.8710 H        24 GLY24      0.0698
    320 C             4.0326       2.5387       6.9842 C.2      24 GLY24      0.5973
    321 O             2.8663       2.1373       7.0134 O.2      24 GLY24     -0.5679
    322 N             4.3752       3.7660       6.5360 N.am     25 PRO25     -0.2548
    323 CD            5.7113       4.3515       6.5960 C.3      25 PRO25      0.0192
    324 HD2           6.4811       3.7103       6.1912 H        25 PRO25      0.0391
    325 HD3           5.9469       4.6000       7.6314 H        25 PRO25      0.0391
    326 CG            5.6623       5.6264       5.7700 C.3      25 PRO25      0.0189
    327 HG2           5.8903       5.3954       4.7274 H        25 PRO25      0.0213
    328 HG3           6.3414       6.3871       6.1560 H        25 PRO25      0.0213
    329 CB            4.2027       6.0434       5.8966 C.3      25 PRO25     -0.0070
    330 HB2           3.9081       6.7235       5.0987 H        25 PRO25      0.0253
    331 HB3           4.0604       6.5366       6.8595 H        25 PRO25      0.0253
    332 CA            3.4436       4.7094       5.9077 C.3      25 PRO25     -0.0266
    333 HA            2.5438       4.8102       6.5143 H        25 PRO25      0.0641
    334 C             3.0223       4.2247       4.5192 C.2      25 PRO25      0.5896
    335 O             3.0085       3.0363       4.2910 O.2      25 PRO25     -0.5748
    336 N             2.6159       5.1218       3.6108 N.am     26 LYS26     -0.3479
    337 H             2.6919       6.0897       3.8652 H        26 LYS26      0.2747
    338 CA            2.2559       4.7835       2.2214 C.3      26 LYS26     -0.2400
    339 HA            1.4057       4.1030       2.2523 H        26 LYS26      0.1426
    340 CB            1.8832       6.0921       1.4903 C.3      26 LYS26     -0.0094
    341 HB2           1.4645       6.8112       2.1964 H        26 LYS26      0.0362
    342 HB3           2.7897       6.5245       1.0609 H        26 LYS26      0.0362
    343 CG            0.8318       5.8276       0.4055 C.3      26 LYS26      0.0187
    344 HG2           0.8813       4.7802       0.1370 H        26 LYS26      0.0103
    345 HG3          -0.1586       6.0269       0.8150 H        26 LYS26      0.0103
    346 CD            1.0235       6.5809      -0.9121 C.3      26 LYS26     -0.0479
    347 HD2           2.0673       6.5319      -1.2203 H        26 LYS26      0.0621
    348 HD3           0.4340       6.0691      -1.6741 H        26 LYS26      0.0621
    349 CE            0.5500       8.0308      -0.8530 C.3      26 LYS26     -0.0143
    350 HE2           0.1756       8.3087      -1.8421 H        26 LYS26      0.1135
    351 HE3          -0.2731       8.1084      -0.1363 H        26 LYS26      0.1135
    352 NZ            1.6724       8.9244      -0.4806 N.4      26 LYS26     -0.3854
    353 HZ1           2.4199       8.8580      -1.1636 H        26 LYS26      0.3400
    354 HZ2           1.3883       9.8896      -0.3973 H        26 LYS26      0.3400
    355 HZ3           2.0758       8.6259       0.4014 H        26 LYS26      0.3400
    356 C             3.3915       4.0110       1.4892 C.2      26 LYS26      0.7341
    357 O             4.3220       3.4991       2.0926 O.2      26 LYS26     -0.5894
    358 N             3.3221       3.9497       0.1634 N.am     27 VAL27     -0.3821
    359 H             2.4787       4.2410      -0.2785 H        27 VAL27      0.2681
    360 CA            4.3356       3.2956      -0.6768 C.3      27 VAL27     -0.3438
    361 HA            4.5730       2.3264      -0.2414 H        27 VAL27      0.1438
    362 CB            3.7931       3.0828      -2.1011 C.3      27 VAL27      0.1940
    363 HB            2.7687       2.7320      -2.0535 H        27 VAL27      0.0308
    364 CG1           3.7782       4.3861      -2.9023 C.3      27 VAL27     -0.3064
    365 HG11          4.8034       4.7039      -3.1017 H        27 VAL27      0.0836
    366 HG12          3.2716       4.2245      -3.8521 H        27 VAL27      0.0836
    367 HG13          3.2775       5.1621      -2.3409 H        27 VAL27      0.0836
    368 CG2           4.5636       2.0031      -2.8621 C.3      27 VAL27     -0.3064
    369 HG21          4.6409       1.1056      -2.2486 H        27 VAL27      0.0836
    370 HG22          4.0481       1.7628      -3.7897 H        27 VAL27      0.0836
    371 HG23          5.5713       2.3418      -3.1015 H        27 VAL27      0.0836
    372 C             5.6459       4.0832      -0.6296 C.2      27 VAL27      0.8350
    373 O             5.6565       5.1525       0.0264 O.2      27 VAL27     -0.8173
    374 OXT           6.5820       3.6782      -1.3404 O.3      27 VAL27     -0.8173
@<TRIPOS>BOND
      1      25      26 2
      2      25      27 am
      3      18      19 ar
      4      18      22 ar
      5      16      18 ar
      6      13      16 1
      7      10      13 1
      8       7      10 1
      9       5       7 1
     10       5      25 1
     11       1       5 1
     12      36      37 2
     13      36      38 am
     14      31      34 1
     15      29      31 1
     16      29      36 1
     17      27      29 1
     18      46      47 2
     19      46      48 am
     20      45     234 1
     21      42      45 1
     22      40      42 1
     23      40      46 1
     24      38      40 1
     25      56      57 2
     26      56      58 am
     27      55     148 1
     28      52      55 1
     29      50      52 1
     30      50      56 1
     31      48      50 1
     32      70      71 2
     33      70      72 am
     34      68      70 1
     35      65      68 1
     36      62      65 1
     37      59      62 1
     38      58      59 1
     39      58      68 1
     40      80      81 2
     41      80      82 am
     42      79     301 1
     43      76      79 1
     44      74      76 1
     45      74      80 1
     46      72      74 1
     47     101     102 2
     48     101     103 am
     49      97      99 ar
     50      94      95 1
     51      94      97 ar
     52      92      94 ar
     53      90      92 ar
     54      89      90 ar
     55      89      99 ar
     56      86      89 1
     57      84      86 1
     58      84     101 1
     59      82      84 1
     60     125     126 2
     61     125     127 am
     62     122     124 ar
     63     120     122 ar
     64     118     120 ar
     65     116     118 ar
     66     115     116 ar
     67     115     124 ar
     68     113     115 1
     69     111     113 1
     70     110     111 2
     71     110     124 1
     72     107     110 1
     73     105     107 1
     74     105     125 1
     75     103     105 1
     76     132     133 2
     77     132     134 am
     78     129     132 1
     79     127     129 1
     80     139     140 2
     81     139     141 am
     82     136     139 1
     83     134     136 1
     84     149     150 2
     85     149     151 am
     86     145     148 1
     87     143     145 1
     88     143     149 1
     89     141     143 1
     90     163     164 2
     91     163     165 am
     92     161     163 1
     93     158     161 1
     94     155     158 1
     95     152     155 1
     96     151     152 1
     97     151     161 1
     98     187     188 2
     99     187     189 am
    100     184     186 ar
    101     182     184 ar
    102     180     182 ar
    103     178     180 ar
    104     177     178 ar
    105     177     186 ar
    106     175     177 1
    107     173     175 1
    108     172     173 2
    109     172     186 1
    110     169     172 1
    111     167     169 1
    112     167     187 1
    113     165     167 1
    114     194     195 2
    115     194     196 am
    116     191     194 1
    117     189     191 1
    118     211     212 2
    119     211     213 am
    120     206     207 2
    121     206     208 am
    122     203     206 1
    123     200     203 1
    124     198     200 1
    125     198     211 1
    126     196     198 1
    127     225     226 2
    128     225     227 am
    129     220     221 2
    130     220     222 am
    131     217     220 1
    132     215     217 1
    133     215     225 1
    134     213     215 1
    135     235     236 2
    136     235     237 am
    137     231     234 1
    138     229     231 1
    139     229     235 1
    140     227     229 1
    141     256     257 2
    142     256     258 am
    143     252     254 ar
    144     249     250 1
    145     249     252 ar
    146     247     249 ar
    147     245     247 ar
    148     244     245 ar
    149     244     254 ar
    150     241     244 1
    151     239     241 1
    152     239     256 1
    153     237     239 1
    154     270     271 2
    155     270     272 am
    156     268     270 1
    157     265     268 1
    158     262     265 1
    159     259     262 1
    160     258     259 1
    161     258     268 1
    162     285     286 2
    163     285     287 am
    164     282     283 ar
    165     282     284 ar
    166     279     282 1
    167     276     279 1
    168     274     276 1
    169     274     285 1
    170     272     274 1
    171     292     293 2
    172     292     294 am
    173     289     292 1
    174     287     289 1
    175     302     303 2
    176     302     304 am
    177     298     301 1
    178     296     298 1
    179     296     302 1
    180     294     296 1
    181     313     314 2
    182     313     315 am
    183     308     311 1
    184     306     308 1
    185     306     313 1
    186     304     306 1
    187     320     321 2
    188     320     322 am
    189     317     320 1
    190     315     317 1
    191     334     335 2
    192     334     336 am
    193     332     334 1
    194     329     332 1
    195     326     329 1
    196     323     326 1
    197     322     323 1
    198     322     332 1
    199     356     357 2
    200     356     358 am
    201     349     352 1
    202     346     349 1
    203     343     346 1
    204     340     343 1
    205     338     340 1
    206     338     356 1
    207     336     338 1
    208     372     373 2
    209     372     374 1
    210     362     364 1
    211     362     368 1
    212     360     362 1
    213     360     372 1
    214     358     360 1
    215      22      23 1
    216      22      24 1
    217      19      20 1
    218      19      21 1
    219      16      17 1
    220      13      14 1
    221      13      15 1
    222      10      11 1
    223      10      12 1
    224       7       8 1
    225       7       9 1
    226       5       6 1
    227       1       2 1
    228       1       3 1
    229       1       4 1
    230      34      35 1
    231      31      32 1
    232      31      33 1
    233      29      30 1
    234      27      28 1
    235      42      43 1
    236      42      44 1
    237      40      41 1
    238      38      39 1
    239      52      53 1
    240      52      54 1
    241      50      51 1
    242      48      49 1
    243      68      69 1
    244      65      66 1
    245      65      67 1
    246      62      63 1
    247      62      64 1
    248      59      60 1
    249      59      61 1
    250      76      77 1
    251      76      78 1
    252      74      75 1
    253      72      73 1
    254      99     100 1
    255      97      98 1
    256      95      96 1
    257      92      93 1
    258      90      91 1
    259      86      87 1
    260      86      88 1
    261      84      85 1
    262      82      83 1
    263     122     123 1
    264     120     121 1
    265     118     119 1
    266     116     117 1
    267     113     114 1
    268     111     112 1
    269     107     108 1
    270     107     109 1
    271     105     106 1
    272     103     104 1
    273     129     130 1
    274     129     131 1
    275     127     128 1
    276     136     137 1
    277     136     138 1
    278     134     135 1
    279     145     146 1
    280     145     147 1
    281     143     144 1
    282     141     142 1
    283     161     162 1
    284     158     159 1
    285     158     160 1
    286     155     156 1
    287     155     157 1
    288     152     153 1
    289     152     154 1
    290     184     185 1
    291     182     183 1
    292     180     181 1
    293     178     179 1
    294     175     176 1
    295     173     174 1
    296     169     170 1
    297     169     171 1
    298     167     168 1
    299     165     166 1
    300     191     192 1
    301     191     193 1
    302     189     190 1
    303     208     209 1
    304     208     210 1
    305     203     204 1
    306     203     205 1
    307     200     201 1
    308     200     202 1
    309     198     199 1
    310     196     197 1
    311     222     223 1
    312     222     224 1
    313     217     218 1
    314     217     219 1
    315     215     216 1
    316     213     214 1
    317     231     232 1
    318     231     233 1
    319     229     230 1
    320     227     228 1
    321     254     255 1
    322     252     253 1
    323     250     251 1
    324     247     248 1
    325     245     246 1
    326     241     242 1
    327     241     243 1
    328     239     240 1
    329     237     238 1
    330     268     269 1
    331     265     266 1
    332     265     267 1
    333     262     263 1
    334     262     264 1
    335     259     260 1
    336     259     261 1
    337     279     280 1
    338     279     281 1
    339     276     277 1
    340     276     278 1
    341     274     275 1
    342     272     273 1
    343     289     290 1
    344     289     291 1
    345     287     288 1
    346     298     299 1
    347     298     300 1
    348     296     297 1
    349     294     295 1
    350     311     312 1
    351     308     309 1
    352     308     310 1
    353     306     307 1
    354     304     305 1
    355     317     318 1
    356     317     319 1
    357     315     316 1
    358     332     333 1
    359     329     330 1
    360     329     331 1
    361     326     327 1
    362     326     328 1
    363     323     324 1
    364     323     325 1
    365     352     353 1
    366     352     354 1
    367     352     355 1
    368     349     350 1
    369     349     351 1
    370     346     347 1
    371     346     348 1
    372     343     344 1
    373     343     345 1
    374     340     341 1
    375     340     342 1
    376     338     339 1
    377     336     337 1
    378     368     369 1
    379     368     370 1
    380     368     371 1
    381     364     365 1
    382     364     366 1
    383     364     367 1
    384     362     363 1
    385     360     361 1
    386     358     359 1
@<TRIPOS>SUBSTRUCTURE
      1 ARG1           1 RESIDUE    4    A ARG
      2 SER2          27 RESIDUE    4    A SER
      3 CYX3          38 RESIDUE    4    A CYX
      4 CYX4          48 RESIDUE    4    A CYX
      5 PRO5          58 RESIDUE    4    A PRO
      6 CYX6          72 RESIDUE    4    A CYX
      7 TYR7          82 RESIDUE    4    A TYR
      8 TRP8         103 RESIDUE    4    A TRP
      9 GLY9         127 RESIDUE    4    A GLY
     10 GLY10        134 RESIDUE    4    A GLY
     11 CYX11        141 RESIDUE    4    A CYX
     12 PRO12        151 RESIDUE    4    A PRO
     13 TRP13        165 RESIDUE    4    A TRP
     14 GLY14        189 RESIDUE    4    A GLY
     15 GLN15        196 RESIDUE    4    A GLN
     16 ASN16        213 RESIDUE    4    A ASN
     17 CYX17        227 RESIDUE    4    A CYX
     18 TYR18        237 RESIDUE    4    A TYR
     19 PRO19        258 RESIDUE    4    A PRO
     20 GLU20        272 RESIDUE    4    A GLU
     21 GLY21        287 RESIDUE    4    A GLY
     22 CYX22        294 RESIDUE    4    A CYX
     23 SER23        304 RESIDUE    4    A SER
     24 GLY24        315 RESIDUE    4    A GLY
     25 PRO25        322 RESIDUE    4    A PRO
     26 LYS26        336 RESIDUE    4    A LYS
     27 VAL27        358 RESIDUE    4    A VAL
