# Supplementary material for: Improved Structure-Based Histidine pKa Prediction for pH-Responsive Protein Design
Source: J Chem Inf Model. 2025 Jan 18;65(3):1560–9. doi: 10.1021/acs.jcim.4c01957 (PMC11815838; doi:10.1021/acs.jcim.4c01957)
Supplement: Supplementary file 3 — ci4c01957_si_003.zip [file ci4c01957_si_003.zip › structures/prep_mol2/1ANS_0011_prep.mol2]

@<TRIPOS>MOLECULE
Cpptraj generated mol2 file.
  374   386    27     0     0
SMALL
USER_CHARGES


@<TRIPOS>ATOM
      1 N           -11.8433       4.9401       4.1058 N.am      1 ARG1       0.1305
      2 H1          -11.9676       4.1010       3.5470 H         1 ARG1       0.2083
      3 H2          -12.3648       5.6727       3.6404 H         1 ARG1       0.2083
      4 H3          -12.2153       4.7883       5.0314 H         1 ARG1       0.2083
      5 CA          -10.3936       5.2774       4.1322 C.3       1 ARG1      -0.0223
      6 HA          -10.2719       6.3004       4.4870 H         1 ARG1       0.1242
      7 CB           -9.5817       4.3184       5.0312 C.3       1 ARG1       0.0118
      8 HB2         -10.2308       3.5568       5.4683 H         1 ARG1       0.0226
      9 HB3          -8.8507       3.7812       4.4227 H         1 ARG1       0.0226
     10 CG           -8.8134       5.0644       6.1369 C.3       1 ARG1       0.0236
     11 HG2          -7.8264       4.6120       6.2524 H         1 ARG1       0.0309
     12 HG3          -8.6798       6.1139       5.8695 H         1 ARG1       0.0309
     13 CD           -9.5582       4.9423       7.4682 C.3       1 ARG1       0.0935
     14 HD2         -10.6067       5.1981       7.3080 H         1 ARG1       0.0527
     15 HD3          -9.5005       3.9073       7.8154 H         1 ARG1       0.0527
     16 NE           -9.0110       5.8331       8.4966 N.pl3     1 ARG1      -0.5650
     17 HE           -8.0627       6.1512       8.3711 H         1 ARG1       0.3592
     18 CZ           -9.4840       5.9215       9.7241 C.cat     1 ARG1       0.8281
     19 NH1         -10.7226       5.6446      10.0278 N.pl3     1 ARG1      -0.8693
     20 HH11        -11.3707       5.3736       9.3163 H         1 ARG1       0.4494
     21 HH12        -11.0315       5.7104      10.9824 H         1 ARG1       0.4494
     22 NH2          -8.6893       6.2695      10.6912 N.pl3     1 ARG1      -0.8693
     23 HH21         -7.7212       6.4807      10.5213 H         1 ARG1       0.4494
     24 HH22         -9.0300       6.3187      11.6358 H         1 ARG1       0.4494
     25 C            -9.8704       5.2234       2.7026 C.2       1 ARG1       0.7214
     26 O           -10.5941       4.7270       1.8524 O.2       1 ARG1      -0.6013
     27 N            -8.6705       5.7261       2.4356 N.am      2 SER2      -0.4157
     28 H            -8.0717       6.0204       3.1909 H         2 SER2       0.2719
     29 CA           -8.0294       5.5762       1.1172 C.3       2 SER2      -0.0249
     30 HA           -8.7634       5.2532       0.3787 H         2 SER2       0.0843
     31 CB           -7.4897       6.9293       0.6606 C.3       2 SER2       0.2117
     32 HB2          -8.2374       7.6992       0.8575 H         2 SER2       0.0352
     33 HB3          -6.5705       7.1735       1.1964 H         2 SER2       0.0352
     34 OG           -7.2510       6.8848      -0.7292 O.3       2 SER2      -0.6546
     35 HG           -7.3456       7.7730      -1.0963 H         2 SER2       0.4275
     36 C            -6.9406       4.5095       1.1775 C.2       2 SER2       0.5973
     37 O            -6.8660       3.8706       2.2212 O.2       2 SER2      -0.5679
     38 N            -6.1375       4.3583       0.1140 N.am      3 CYX3      -0.4157
     39 H            -6.2643       5.0032      -0.6553 H         3 CYX3       0.2719
     40 CA           -4.9506       3.5018       0.0952 C.3       3 CYX3       0.0429
     41 HA           -4.6772       3.2574      -0.9312 H         3 CYX3       0.0766
     42 CB           -3.8158       4.3100       0.7193 C.3       3 CYX3      -0.0790
     43 HB2          -4.1963       4.7894       1.6213 H         3 CYX3       0.0910
     44 HB3          -3.0255       3.6576       1.0842 H         3 CYX3       0.0910
     45 SG           -3.1405       5.5999      -0.3606 S.3       3 CYX3      -0.1081
     46 C            -5.2112       2.1897       0.8399 C.2       3 CYX3       0.5973
     47 O            -4.9259       2.0886       2.0325 O.2       3 CYX3      -0.5679
     48 N            -5.8304       1.2330       0.1528 N.am      4 CYX4      -0.4157
     49 H            -5.8749       1.2944      -0.8530 H         4 CYX4       0.2719
     50 CA           -6.1468      -0.0748       0.6939 C.3       4 CYX4       0.0429
     51 HA           -7.0569      -0.0177       1.2893 H         4 CYX4       0.0766
     52 CB           -6.3429      -1.0109      -0.4734 C.3       4 CYX4      -0.0790
     53 HB2          -5.4312      -1.0013      -1.0495 H         4 CYX4       0.0910
     54 HB3          -6.4909      -1.9979      -0.0873 H         4 CYX4       0.0910
     55 SG           -7.7234      -0.6895      -1.5412 S.3       4 CYX4      -0.1081
     56 C            -4.9935      -0.6420       1.5208 C.2       4 CYX4       0.5973
     57 O            -3.8478      -0.2761       1.2867 O.2       4 CYX4      -0.5679
     58 N            -5.2600      -1.5520       2.4608 N.am      5 PRO5      -0.2548
     59 CD           -6.5309      -2.2357       2.6590 C.3       5 PRO5       0.0192
     60 HD2          -6.9781      -2.5934       1.7348 H         5 PRO5       0.0391
     61 HD3          -7.2209      -1.5705       3.1785 H         5 PRO5       0.0391
     62 CG           -6.2012      -3.4286       3.5439 C.3       5 PRO5       0.0189
     63 HG2          -5.9111      -4.2753       2.9221 H         5 PRO5       0.0213
     64 HG3          -7.0326      -3.6942       4.1972 H         5 PRO5       0.0213
     65 CB           -4.9825      -2.9390       4.3326 C.3       5 PRO5      -0.0070
     66 HB2          -4.3509      -3.7474       4.6791 H         5 PRO5       0.0253
     67 HB3          -5.3160      -2.3340       5.1769 H         5 PRO5       0.0253
     68 CA           -4.2210      -2.0590       3.3508 C.3       5 PRO5      -0.0266
     69 HA           -3.7450      -1.2337       3.8826 H         5 PRO5       0.0641
     70 C            -3.1436      -2.8393       2.5854 C.2       5 PRO5       0.5896
     71 O            -3.3928      -3.2973       1.4877 O.2       5 PRO5      -0.5748
     72 N            -1.9690      -3.0793       3.1608 N.am      6 CYX6      -0.4157
     73 H            -1.7700      -2.6763       4.0626 H         6 CYX6       0.2719
     74 CA           -0.8870      -3.7852       2.4612 C.3       6 CYX6       0.0429
     75 HA           -0.6101      -3.2036       1.6071 H         6 CYX6       0.0766
     76 CB            0.3104      -3.9278       3.3818 C.3       6 CYX6      -0.0790
     77 HB2           0.9988      -4.6628       2.9606 H         6 CYX6       0.0910
     78 HB3           0.8272      -2.9835       3.3946 H         6 CYX6       0.0910
     79 SG           -0.1335      -4.3976       5.0753 S.3       6 CYX6      -0.1081
     80 C            -1.2396      -5.1346       1.8580 C.2       6 CYX6       0.5973
     81 O            -1.2778      -5.2853       0.6382 O.2       6 CYX6      -0.5679
     82 N            -1.5481      -6.1107       2.7103 N.am      7 TYR7      -0.4157
     83 H            -1.5405      -5.8981       3.6972 H         7 TYR7       0.2719
     84 CA           -1.9640      -7.4509       2.2846 C.3       7 TYR7      -0.0014
     85 HA           -1.1010      -7.9942       1.8970 H         7 TYR7       0.0876
     86 CB           -2.5638      -8.2271       3.4678 C.3       7 TYR7      -0.0152
     87 HB2          -3.4000      -8.8439       3.1326 H         7 TYR7       0.0295
     88 HB3          -1.8015      -8.9161       3.8345 H         7 TYR7       0.0295
     89 CG           -3.0111      -7.3578       4.6258 C.ar      7 TYR7      -0.0011
     90 CD1          -2.0910      -7.0836       5.6544 C.ar      7 TYR7      -0.1906
     91 HD1          -1.0997      -7.5177       5.6262 H         7 TYR7       0.1699
     92 CE1          -2.4499      -6.2409       6.7194 C.ar      7 TYR7      -0.2341
     93 HE1          -1.7392      -6.0292       7.5046 H         7 TYR7       0.1656
     94 CZ           -3.7386      -5.6713       6.7575 C.ar      7 TYR7       0.3226
     95 OH           -4.0823      -4.8494       7.7828 O.3       7 TYR7      -0.5579
     96 HH           -3.4284      -4.8495       8.4846 H         7 TYR7       0.3992
     97 CE2          -4.6674      -5.9626       5.7353 C.ar      7 TYR7      -0.2341
     98 HE2          -5.6593      -5.5414       5.7932 H         7 TYR7       0.1656
     99 CD2          -4.2987      -6.7882       4.6550 C.ar      7 TYR7      -0.1906
    100 HD2          -5.0113      -7.0083       3.8710 H         7 TYR7       0.1699
    101 C            -2.9944      -7.3875       1.1660 C.2       7 TYR7       0.5973
    102 O            -2.9656      -8.2100       0.2561 O.2       7 TYR7      -0.5679
    103 N            -3.8734      -6.3898       1.2116 N.am      8 TRP8      -0.4157
    104 H            -3.7567      -5.6639       1.9030 H         8 TRP8       0.2719
    105 CA           -4.8316      -6.1817       0.1589 C.3       8 TRP8      -0.0275
    106 HA           -4.5704      -6.8396      -0.6653 H         8 TRP8       0.1123
    107 CB           -6.2176      -6.5855       0.6457 C.3       8 TRP8      -0.0050
    108 HB2          -6.1729      -7.5895       1.0703 H         8 TRP8       0.0339
    109 HB3          -6.5572      -5.8987       1.4203 H         8 TRP8       0.0339
    110 CG           -7.2032      -6.5983      -0.4678 C.2       8 TRP8      -0.1415
    111 CD1          -6.9160      -6.8369      -1.7705 C.2       8 TRP8      -0.1638
    112 HD1          -5.9406      -7.0651      -2.1761 H         8 TRP8       0.2062
    113 NE1          -8.0636      -6.7697      -2.5190 N.pl3     8 TRP8      -0.3418
    114 HE1          -8.0904      -6.8935      -3.5227 H         8 TRP8       0.3412
    115 CE2          -9.1566      -6.5192      -1.7268 C.ar      8 TRP8       0.1380
    116 CZ2         -10.5145      -6.3710      -2.0202 C.ar      8 TRP8      -0.2601
    117 HZ2         -10.8714      -6.5006      -3.0313 H         8 TRP8       0.1572
    118 CH2         -11.4056      -6.0859      -0.9760 C.ar      8 TRP8      -0.1134
    119 HH2         -12.4662      -6.0063      -1.1716 H         8 TRP8       0.1417
    120 CZ3         -10.9266      -5.9717       0.3377 C.ar      8 TRP8      -0.1972
    121 HZ3         -11.6354      -5.8646       1.1420 H         8 TRP8       0.1447
    122 CE3          -9.5539      -6.0919       0.6239 C.ar      8 TRP8      -0.2387
    123 HE3          -9.1992      -6.0111       1.6402 H         8 TRP8       0.1700
    124 CD2          -8.6370      -6.3827      -0.4061 C.ar      8 TRP8       0.1243
    125 C            -4.7809      -4.7765      -0.4244 C.2       8 TRP8       0.5973
    126 O            -5.7473      -4.0407      -0.3257 O.2       8 TRP8      -0.5679
    127 N            -3.6658      -4.3873      -1.0457 N.am      9 GLY9      -0.4157
    128 H            -2.8138      -4.9079      -0.8593 H         9 GLY9       0.2719
    129 CA           -3.5596      -3.0372      -1.6117 C.3       9 GLY9      -0.0252
    130 HA2          -3.8402      -2.3038      -0.8573 H         9 GLY9       0.0698
    131 HA3          -2.5203      -2.8525      -1.8748 H         9 GLY9       0.0698
    132 C            -4.4380      -2.8602      -2.8583 C.2       9 GLY9       0.5973
    133 O            -4.9323      -1.7876      -3.1551 O.2       9 GLY9      -0.5679
    134 N            -4.6784      -3.9207      -3.6236 N.am     10 GLY10     -0.4157
    135 H            -4.3042      -4.8128      -3.3413 H        10 GLY10      0.2719
    136 CA           -5.5442      -3.8490      -4.8108 C.3      10 GLY10     -0.0252
    137 HA2          -5.3062      -2.9507      -5.3814 H        10 GLY10      0.0698
    138 HA3          -5.3579      -4.7141      -5.4459 H        10 GLY10      0.0698
    139 C            -7.0424      -3.8073      -4.4923 C.2      10 GLY10      0.5973
    140 O            -7.8475      -4.1325      -5.3593 O.2      10 GLY10     -0.5679
    141 N            -7.4181      -3.5307      -3.2451 N.am     11 CYX11     -0.4157
    142 H            -6.7277      -3.1717      -2.6005 H        11 CYX11      0.2719
    143 CA           -8.8111      -3.5239      -2.8215 C.3      11 CYX11      0.0429
    144 HA           -9.2455      -4.4640      -3.1370 H        11 CYX11      0.0766
    145 CB           -8.8533      -3.4258      -1.2902 C.3      11 CYX11     -0.0790
    146 HB2          -9.6476      -4.0490      -0.9130 H        11 CYX11      0.0910
    147 HB3          -7.9394      -3.8179      -0.8684 H        11 CYX11      0.0910
    148 SG           -9.1548      -1.7871      -0.6271 S.3      11 CYX11     -0.1081
    149 C            -9.6501      -2.4302      -3.5059 C.2      11 CYX11      0.5973
    150 O            -9.1109      -1.5893      -4.2258 O.2      11 CYX11     -0.5679
    151 N           -10.9767      -2.4189      -3.2773 N.am     12 PRO12     -0.2548
    152 CD          -11.7332      -3.3966      -2.5118 C.3      12 PRO12      0.0192
    153 HD2         -11.4210      -3.4505      -1.4749 H        12 PRO12      0.0391
    154 HD3         -11.6632      -4.3565      -3.0163 H        12 PRO12      0.0391
    155 CG          -13.1830      -2.9512      -2.5221 C.3      12 PRO12      0.0189
    156 HG2         -13.4067      -2.3702      -1.6346 H        12 PRO12      0.0213
    157 HG3         -13.8646      -3.7987      -2.6024 H        12 PRO12      0.0213
    158 CB          -13.2639      -2.0436      -3.7437 C.3      12 PRO12     -0.0070
    159 HB2         -14.0353      -1.2803      -3.6314 H        12 PRO12      0.0253
    160 HB3         -13.4714      -2.6521      -4.6254 H        12 PRO12      0.0253
    161 CA          -11.8634      -1.4381      -3.8784 C.3      12 PRO12     -0.0266
    162 HA          -11.6256      -1.3234      -4.9374 H        12 PRO12      0.0641
    163 C           -11.7620      -0.0546      -3.2244 C.2      12 PRO12      0.5896
    164 O           -11.6114       0.9437      -3.9206 O.2      12 PRO12     -0.5748
    165 N           -11.8820       0.0532      -1.8961 N.am     13 TRP13     -0.4157
    166 H           -11.8499      -0.7776      -1.3263 H        13 TRP13      0.2719
    167 CA          -11.8416       1.3675      -1.2474 C.3      13 TRP13     -0.0275
    168 HA          -12.4362       2.0618      -1.8433 H        13 TRP13      0.1123
    169 CB          -12.4515       1.3230       0.1603 C.3      13 TRP13     -0.0050
    170 HB2         -12.5702       2.3478       0.5139 H        13 TRP13      0.0339
    171 HB3         -13.4455       0.8771       0.1038 H        13 TRP13      0.0339
    172 CG          -11.6345       0.5716       1.1646 C.2      13 TRP13     -0.1415
    173 CD1         -10.6193       1.0831       1.9007 C.2      13 TRP13     -0.1638
    174 HD1         -10.2701       2.1037       1.8197 H        13 TRP13      0.2062
    175 NE1          -9.9567       0.0651       2.5543 N.pl3    13 TRP13     -0.3418
    176 HE1          -9.0783       0.1873       3.0346 H        13 TRP13      0.3412
    177 CE2         -10.5429      -1.1542       2.3008 C.ar     13 TRP13      0.1380
    178 CZ2         -10.2688      -2.4553       2.7350 C.ar     13 TRP13     -0.2601
    179 HZ2          -9.4539      -2.6508       3.4136 H        13 TRP13      0.1572
    180 CH2         -11.1009      -3.4980       2.3027 C.ar     13 TRP13     -0.1134
    181 HH2         -10.9311      -4.4970       2.6766 H        13 TRP13      0.1417
    182 CZ3         -12.1699      -3.2361       1.4231 C.ar     13 TRP13     -0.1972
    183 HZ3         -12.8326      -4.0329       1.1169 H        13 TRP13      0.1447
    184 CE3         -12.4231      -1.9283       0.9827 C.ar     13 TRP13     -0.2387
    185 HE3         -13.2830      -1.7203       0.3692 H        13 TRP13      0.1700
    186 CD2         -11.6203      -0.8583       1.4153 C.ar     13 TRP13      0.1243
    187 C           -10.4005       1.8907      -1.2008 C.2      13 TRP13      0.5973
    188 O            -9.5273       1.3141      -0.5721 O.2      13 TRP13     -0.5679
    189 N           -10.1284       3.0480      -1.7844 N.am     14 GLY14     -0.4157
    190 H           -10.7964       3.4190      -2.4445 H        14 GLY14      0.2719
    191 CA           -8.7557       3.5482      -1.8245 C.3      14 GLY14     -0.0252
    192 HA2          -8.7639       4.6337      -1.9098 H        14 GLY14      0.0698
    193 HA3          -8.2326       3.2703      -0.9131 H        14 GLY14      0.0698
    194 C            -7.9994       2.9881      -3.0216 C.2      14 GLY14      0.5973
    195 O            -8.5312       2.9668      -4.1226 O.2      14 GLY14     -0.5679
    196 N            -6.7332       2.6276      -2.8414 N.am     15 GLN15     -0.4157
    197 H            -6.3712       2.5722      -1.9073 H        15 GLN15      0.2719
    198 CA           -5.8584       2.2274      -3.9503 C.3      15 GLN15     -0.0031
    199 HA           -6.4614       1.7074      -4.6967 H        15 GLN15      0.0850
    200 CB           -5.2213       3.5030      -4.5428 C.3      15 GLN15     -0.0036
    201 HB2          -5.6114       4.3844      -4.0301 H        15 GLN15      0.0171
    202 HB3          -4.1471       3.5090      -4.3556 H        15 GLN15      0.0171
    203 CG           -5.5367       3.6730      -6.0409 C.3      15 GLN15     -0.0645
    204 HG2          -6.2147       2.8943      -6.3900 H        15 GLN15      0.0352
    205 HG3          -6.0501       4.6236      -6.1857 H        15 GLN15      0.0352
    206 CD           -4.2945       3.6827      -6.9214 C.2      15 GLN15      0.6951
    207 OE1          -3.2387       4.1648      -6.5535 O.2      15 GLN15     -0.6086
    208 NE2          -4.3741       3.1501      -8.1214 N.am     15 GLN15     -0.9407
    209 HE21         -3.5415       3.1908      -8.6828 H        15 GLN15      0.4251
    210 HE22         -5.2369       2.7500      -8.4452 H        15 GLN15      0.4251
    211 C            -4.7879       1.2368      -3.4940 C.2      15 GLN15      0.5973
    212 O            -4.7633       0.8701      -2.3299 O.2      15 GLN15     -0.5679
    213 N            -3.8453       0.8691      -4.3592 N.am     16 ASN16     -0.4157
    214 H            -3.8815       1.2253      -5.2996 H        16 ASN16      0.2719
    215 CA           -2.7074       0.0212      -4.0037 C.3      16 ASN16      0.0143
    216 HA           -2.9659      -0.6171      -3.1654 H        16 ASN16      0.1048
    217 CB           -2.3624      -0.8730      -5.1948 C.3      16 ASN16     -0.2041
    218 HB2          -3.1838      -1.5571      -5.3998 H        16 ASN16      0.0797
    219 HB3          -2.1884      -0.2536      -6.0750 H        16 ASN16      0.0797
    220 CG           -1.0957      -1.6622      -4.9363 C.2      16 ASN16      0.7130
    221 OD1          -0.0374      -1.3352      -5.4223 O.2      16 ASN16     -0.5931
    222 ND2          -1.1451      -2.7239      -4.1673 N.am     16 ASN16     -0.9191
    223 HD21         -0.2542      -3.1650      -4.0014 H        16 ASN16      0.4196
    224 HD22         -2.0037      -3.0432      -3.7759 H        16 ASN16      0.4196
    225 C            -1.5389       0.8532      -3.4917 C.2      16 ASN16      0.5973
    226 O            -0.5197       1.0344      -4.1347 O.2      16 ASN16     -0.5679
    227 N            -1.7229       1.4098      -2.3153 N.am     17 CYX17     -0.4157
    228 H            -2.5990       1.2511      -1.8360 H        17 CYX17      0.2719
    229 CA           -0.6867       2.1902      -1.6656 C.3      17 CYX17      0.0429
    230 HA           -0.0952       2.7159      -2.4126 H        17 CYX17      0.0766
    231 CB           -1.4460       3.1854      -0.8294 C.3      17 CYX17     -0.0790
    232 HB2          -2.2974       2.6398      -0.4336 H        17 CYX17      0.0910
    233 HB3          -0.8992       3.4937       0.0355 H        17 CYX17      0.0910
    234 SG           -2.0281       4.6224      -1.7485 S.3      17 CYX17     -0.1081
    235 C             0.2555       1.3252      -0.8286 C.2      17 CYX17      0.5973
    236 O             1.1810       1.8071      -0.2291 O.2      17 CYX17     -0.5679
    237 N             0.0203       0.0307      -0.7192 N.am     18 TYR18     -0.4157
    238 H            -0.7622      -0.3814      -1.1900 H        18 TYR18      0.2719
    239 CA            0.8953      -0.7949       0.0991 C.3      18 TYR18     -0.0014
    240 HA            1.8729      -0.3223       0.2212 H        18 TYR18      0.0876
    241 CB            0.2621      -0.8708       1.4772 C.3      18 TYR18     -0.0152
    242 HB2          -0.7495      -1.2515       1.3618 H        18 TYR18      0.0295
    243 HB3           0.8687      -1.5323       2.0719 H        18 TYR18      0.0295
    244 CG            0.1576       0.4379       2.2182 C.ar     18 TYR18     -0.0011
    245 CD1           1.3061       1.0679       2.7117 C.ar     18 TYR18     -0.1906
    246 HD1           2.2870       0.6949       2.4775 H        18 TYR18      0.1699
    247 CE1           1.1906       2.2506       3.4465 C.ar     18 TYR18     -0.2341
    248 HE1           2.0711       2.6802       3.8853 H        18 TYR18      0.1656
    249 CZ           -0.0532       2.8948       3.5626 C.ar     18 TYR18      0.3226
    250 OH           -0.1157       4.1093       4.1639 O.3      18 TYR18     -0.5579
    251 HH            0.7894       4.4276       4.2284 H        18 TYR18      0.3992
    252 CE2          -1.2097       2.2842       3.0468 C.ar     18 TYR18     -0.2341
    253 HE2          -2.1681       2.7636       3.1567 H        18 TYR18      0.1656
    254 CD2          -1.0928       1.0467       2.3987 C.ar     18 TYR18     -0.1906
    255 HD2          -1.9612       0.5790       2.0096 H        18 TYR18      0.1699
    256 C             1.1906      -2.1275      -0.5859 C.2      18 TYR18      0.5973
    257 O             0.9033      -3.1907      -0.0429 O.2      18 TYR18     -0.5679
    258 N             1.7423      -2.0974      -1.8105 N.am     19 PRO19     -0.2548
    259 CD            2.1898      -0.9001      -2.5131 C.3      19 PRO19      0.0192
    260 HD2           2.9018      -0.3508      -1.9024 H        19 PRO19      0.0391
    261 HD3           1.3471      -0.2706      -2.7891 H        19 PRO19      0.0391
    262 CG            2.8611      -1.3623      -3.7950 C.3      19 PRO19      0.0189
    263 HG2           3.9430      -1.3017      -3.6732 H        19 PRO19      0.0213
    264 HG3           2.5480      -0.7607      -4.6487 H        19 PRO19      0.0213
    265 CB            2.4460      -2.8275      -3.9537 C.3      19 PRO19     -0.0070
    266 HB2           3.2555      -3.4124      -4.3940 H        19 PRO19      0.0253
    267 HB3           1.5735      -2.9163      -4.5890 H        19 PRO19      0.0253
    268 CA            2.1047      -3.3053      -2.5430 C.3      19 PRO19     -0.0266
    269 HA            1.2659      -4.0001      -2.5767 H        19 PRO19      0.0641
    270 C             3.3053      -4.0313      -1.9282 C.2      19 PRO19      0.5896
    271 O             3.4147      -5.2459      -2.0575 O.2      19 PRO19     -0.5748
    272 N             4.1953      -3.3076      -1.2496 N.am     20 GLU20     -0.5163
    273 H             4.1006      -2.3012      -1.2603 H        20 GLU20      0.2936
    274 CA            5.4502      -3.8551      -0.7245 C.3      20 GLU20      0.0397
    275 HA            5.3140      -4.9172      -0.5249 H        20 GLU20      0.1105
    276 CB            6.5526      -3.7336      -1.7784 C.3      20 GLU20      0.0560
    277 HB2           7.4464      -4.2314      -1.3982 H        20 GLU20     -0.0173
    278 HB3           6.2472      -4.2503      -2.6902 H        20 GLU20     -0.0173
    279 CG            6.8800      -2.2704      -2.1077 C.3      20 GLU20      0.0136
    280 HG2           6.1165      -1.8770      -2.7831 H        20 GLU20     -0.0425
    281 HG3           6.8766      -1.6438      -1.2153 H        20 GLU20     -0.0425
    282 CD            8.2515      -2.1954      -2.7687 C.2      20 GLU20      0.8054
    283 OE1           8.3170      -2.5678      -3.9613 O.co2    20 GLU20     -0.8188
    284 OE2           9.2264      -1.8064      -2.0883 O.co2    20 GLU20     -0.8188
    285 C             5.8528      -3.2188       0.6116 C.2      20 GLU20      0.5366
    286 O             7.0230      -3.0017       0.9086 O.2      20 GLU20     -0.5819
    287 N             4.8811      -2.9228       1.4667 N.am     21 GLY21     -0.4157
    288 H             3.9225      -3.0293       1.1694 H        21 GLY21      0.2719
    289 CA            5.1829      -2.3468       2.7691 C.3      21 GLY21     -0.0252
    290 HA2           5.8642      -3.0041       3.3095 H        21 GLY21      0.0698
    291 HA3           5.6738      -1.3825       2.6271 H        21 GLY21      0.0698
    292 C             3.9227      -2.1301       3.5716 C.2      21 GLY21      0.5973
    293 O             3.1062      -1.3022       3.2222 O.2      21 GLY21     -0.5679
    294 N             3.7536      -2.8426       4.6826 N.am     22 CYX22     -0.4157
    295 H             4.4237      -3.5596       4.9107 H        22 CYX22      0.2719
    296 CA            2.6007      -2.6224       5.5669 C.3      22 CYX22      0.0429
    297 HA            1.7107      -2.4976       4.9792 H        22 CYX22      0.0766
    298 CB            2.4187      -3.8081       6.5147 C.3      22 CYX22     -0.0790
    299 HB2           3.3839      -4.1191       6.9133 H        22 CYX22      0.0910
    300 HB3           1.8037      -3.4825       7.3562 H        22 CYX22      0.0910
    301 SG            1.5781      -5.2210       5.7745 S.3      22 CYX22     -0.1081
    302 C             2.6314      -1.3226       6.3540 C.2      22 CYX22      0.5973
    303 O             1.6337      -0.9574       6.9638 O.2      22 CYX22     -0.5679
    304 N             3.7728      -0.6528       6.3705 N.am     23 SER23     -0.4157
    305 H             4.5456      -1.0020       5.8288 H        23 SER23      0.2719
    306 CA            3.9658       0.5429       7.1798 C.3      23 SER23     -0.0249
    307 HA            3.0080       1.0533       7.2976 H        23 SER23      0.0843
    308 CB            4.4973       0.1279       8.5588 C.3      23 SER23      0.2117
    309 HB2           4.5052      -0.9599       8.6442 H        23 SER23      0.0352
    310 HB3           5.5189       0.4797       8.7091 H        23 SER23      0.0352
    311 OG            3.6650       0.6370       9.5747 O.3      23 SER23     -0.6546
    312 HG            3.6649       1.5975       9.4992 H        23 SER23      0.4275
    313 C             4.9048       1.5332       6.5105 C.2      23 SER23      0.5973
    314 O             5.4237       2.4157       7.1859 O.2      23 SER23     -0.5679
    315 N             5.1814       1.3486       5.2167 N.am     24 GLY24     -0.4157
    316 H             4.6064       0.7094       4.6884 H        24 GLY24      0.2719
    317 CA            6.0227       2.2696       4.4700 C.3      24 GLY24     -0.0252
    318 HA2           6.9918       2.3776       4.9567 H        24 GLY24      0.0698
    319 HA3           6.1738       1.8495       3.4763 H        24 GLY24      0.0698
    320 C             5.3726       3.6575       4.3575 C.2      24 GLY24      0.5973
    321 O             4.5658       4.0620       5.1998 O.2      24 GLY24     -0.5679
    322 N             5.7167       4.4218       3.3159 N.am     25 PRO25     -0.2548
    323 CD            6.5971       4.0234       2.2297 C.3      25 PRO25      0.0192
    324 HD2           6.1799       3.1675       1.6946 H        25 PRO25      0.0391
    325 HD3           7.5895       3.7842       2.6135 H        25 PRO25      0.0391
    326 CG            6.6783       5.2158       1.2809 C.3      25 PRO25      0.0189
    327 HG2           6.2162       4.9894       0.3262 H        25 PRO25      0.0213
    328 HG3           7.7185       5.4953       1.1106 H        25 PRO25      0.0213
    329 CB            5.9278       6.3525       1.9736 C.3      25 PRO25     -0.0070
    330 HB2           5.3654       6.9464       1.2534 H        25 PRO25      0.0253
    331 HB3           6.6555       6.9903       2.4774 H        25 PRO25      0.0253
    332 CA            5.0521       5.6867       3.0346 C.3      25 PRO25     -0.0266
    333 HA            5.0253       6.3098       3.9290 H        25 PRO25      0.0641
    334 C             3.6172       5.4357       2.5765 C.2      25 PRO25      0.5896
    335 O             3.0973       4.3492       2.7478 O.2      25 PRO25     -0.5748
    336 N             2.9423       6.4471       2.0171 N.am     26 LYS26     -0.3479
    337 H             3.3961       7.3397       1.9341 H        26 LYS26      0.2747
    338 CA            1.6184       6.2317       1.4331 C.3      26 LYS26     -0.2400
    339 HA            0.9171       5.9901       2.2346 H        26 LYS26      0.1426
    340 CB            1.1107       7.4628       0.6748 C.3      26 LYS26     -0.0094
    341 HB2           0.9299       8.2724       1.3843 H        26 LYS26      0.0362
    342 HB3           1.8635       7.7869      -0.0456 H        26 LYS26      0.0362
    343 CG           -0.1913       7.1230      -0.0663 C.3      26 LYS26      0.0187
    344 HG2          -0.0588       6.2714      -0.7259 H        26 LYS26      0.0103
    345 HG3          -0.9235       6.8594       0.6964 H        26 LYS26      0.0103
    346 CD           -0.7528       8.2755      -0.9042 C.3      26 LYS26     -0.0479
    347 HD2          -1.8110       8.3730      -0.6552 H        26 LYS26      0.0621
    348 HD3          -0.2717       9.2198      -0.6426 H        26 LYS26      0.0621
    349 CE           -0.6628       8.0136      -2.4158 C.3      26 LYS26     -0.0143
    350 HE2          -0.9678       6.9797      -2.6131 H        26 LYS26      0.1135
    351 HE3          -1.3794       8.6693      -2.9191 H        26 LYS26      0.1135
    352 NZ            0.6971       8.2650      -2.9504 N.4      26 LYS26     -0.3854
    353 HZ1           1.3557       7.6313      -2.5112 H        26 LYS26      0.3400
    354 HZ2           0.7196       8.0830      -3.9467 H        26 LYS26      0.3400
    355 HZ3           0.9869       9.2172      -2.7766 H        26 LYS26      0.3400
    356 C             1.6442       5.0064       0.5329 C.2      26 LYS26      0.7341
    357 O             0.9528       4.0890       0.8885 O.2      26 LYS26     -0.5894
    358 N             2.3279       5.1048      -0.6125 N.am     27 VAL27     -0.3821
    359 H             3.0855       5.7627      -0.5872 H        27 VAL27      0.2681
    360 CA            2.5019       4.0232      -1.5963 C.3      27 VAL27     -0.3438
    361 HA            1.5979       3.4575      -1.6566 H        27 VAL27      0.1438
    362 CB            2.7624       4.5637      -2.9972 C.3      27 VAL27      0.1940
    363 HB            1.9254       5.2079      -3.2688 H        27 VAL27      0.0308
    364 CG1           4.0495       5.3917      -3.0372 C.3      27 VAL27     -0.3064
    365 HG11          4.8998       4.7540      -2.7832 H        27 VAL27      0.0836
    366 HG12          4.2033       5.7817      -4.0421 H        27 VAL27      0.0836
    367 HG13          4.0119       6.2147      -2.3285 H        27 VAL27      0.0836
    368 CG2           2.8390       3.4392      -4.0350 C.3      27 VAL27     -0.3064
    369 HG21          1.9794       2.7749      -3.9317 H        27 VAL27      0.0836
    370 HG22          2.8542       3.8518      -5.0419 H        27 VAL27      0.0836
    371 HG23          3.7448       2.8471      -3.8881 H        27 VAL27      0.0836
    372 C             3.5858       3.0468      -1.1285 C.2      27 VAL27      0.8350
    373 O             3.5467       1.8737      -1.5456 O.2      27 VAL27     -0.8173
    374 OXT           4.4867       3.5539      -0.4270 O.3      27 VAL27     -0.8173
@<TRIPOS>BOND
      1      25      26 2
      2      25      27 am
      3      18      19 ar
      4      18      22 ar
      5      16      18 ar
      6      13      16 1
      7      10      13 1
      8       7      10 1
      9       5       7 1
     10       5      25 1
     11       1       5 1
     12      36      37 2
     13      36      38 am
     14      31      34 1
     15      29      31 1
     16      29      36 1
     17      27      29 1
     18      46      47 2
     19      46      48 am
     20      45     234 1
     21      42      45 1
     22      40      42 1
     23      40      46 1
     24      38      40 1
     25      56      57 2
     26      56      58 am
     27      55     148 1
     28      52      55 1
     29      50      52 1
     30      50      56 1
     31      48      50 1
     32      70      71 2
     33      70      72 am
     34      68      70 1
     35      65      68 1
     36      62      65 1
     37      59      62 1
     38      58      59 1
     39      58      68 1
     40      80      81 2
     41      80      82 am
     42      79     301 1
     43      76      79 1
     44      74      76 1
     45      74      80 1
     46      72      74 1
     47     101     102 2
     48     101     103 am
     49      97      99 ar
     50      94      95 1
     51      94      97 ar
     52      92      94 ar
     53      90      92 ar
     54      89      90 ar
     55      89      99 ar
     56      86      89 1
     57      84      86 1
     58      84     101 1
     59      82      84 1
     60     125     126 2
     61     125     127 am
     62     122     124 ar
     63     120     122 ar
     64     118     120 ar
     65     116     118 ar
     66     115     116 ar
     67     115     124 ar
     68     113     115 1
     69     111     113 1
     70     110     111 2
     71     110     124 1
     72     107     110 1
     73     105     107 1
     74     105     125 1
     75     103     105 1
     76     132     133 2
     77     132     134 am
     78     129     132 1
     79     127     129 1
     80     139     140 2
     81     139     141 am
     82     136     139 1
     83     134     136 1
     84     149     150 2
     85     149     151 am
     86     145     148 1
     87     143     145 1
     88     143     149 1
     89     141     143 1
     90     163     164 2
     91     163     165 am
     92     161     163 1
     93     158     161 1
     94     155     158 1
     95     152     155 1
     96     151     152 1
     97     151     161 1
     98     187     188 2
     99     187     189 am
    100     184     186 ar
    101     182     184 ar
    102     180     182 ar
    103     178     180 ar
    104     177     178 ar
    105     177     186 ar
    106     175     177 1
    107     173     175 1
    108     172     173 2
    109     172     186 1
    110     169     172 1
    111     167     169 1
    112     167     187 1
    113     165     167 1
    114     194     195 2
    115     194     196 am
    116     191     194 1
    117     189     191 1
    118     211     212 2
    119     211     213 am
    120     206     207 2
    121     206     208 am
    122     203     206 1
    123     200     203 1
    124     198     200 1
    125     198     211 1
    126     196     198 1
    127     225     226 2
    128     225     227 am
    129     220     221 2
    130     220     222 am
    131     217     220 1
    132     215     217 1
    133     215     225 1
    134     213     215 1
    135     235     236 2
    136     235     237 am
    137     231     234 1
    138     229     231 1
    139     229     235 1
    140     227     229 1
    141     256     257 2
    142     256     258 am
    143     252     254 ar
    144     249     250 1
    145     249     252 ar
    146     247     249 ar
    147     245     247 ar
    148     244     245 ar
    149     244     254 ar
    150     241     244 1
    151     239     241 1
    152     239     256 1
    153     237     239 1
    154     270     271 2
    155     270     272 am
    156     268     270 1
    157     265     268 1
    158     262     265 1
    159     259     262 1
    160     258     259 1
    161     258     268 1
    162     285     286 2
    163     285     287 am
    164     282     283 ar
    165     282     284 ar
    166     279     282 1
    167     276     279 1
    168     274     276 1
    169     274     285 1
    170     272     274 1
    171     292     293 2
    172     292     294 am
    173     289     292 1
    174     287     289 1
    175     302     303 2
    176     302     304 am
    177     298     301 1
    178     296     298 1
    179     296     302 1
    180     294     296 1
    181     313     314 2
    182     313     315 am
    183     308     311 1
    184     306     308 1
    185     306     313 1
    186     304     306 1
    187     320     321 2
    188     320     322 am
    189     317     320 1
    190     315     317 1
    191     334     335 2
    192     334     336 am
    193     332     334 1
    194     329     332 1
    195     326     329 1
    196     323     326 1
    197     322     323 1
    198     322     332 1
    199     356     357 2
    200     356     358 am
    201     349     352 1
    202     346     349 1
    203     343     346 1
    204     340     343 1
    205     338     340 1
    206     338     356 1
    207     336     338 1
    208     372     373 2
    209     372     374 1
    210     362     364 1
    211     362     368 1
    212     360     362 1
    213     360     372 1
    214     358     360 1
    215      22      23 1
    216      22      24 1
    217      19      20 1
    218      19      21 1
    219      16      17 1
    220      13      14 1
    221      13      15 1
    222      10      11 1
    223      10      12 1
    224       7       8 1
    225       7       9 1
    226       5       6 1
    227       1       2 1
    228       1       3 1
    229       1       4 1
    230      34      35 1
    231      31      32 1
    232      31      33 1
    233      29      30 1
    234      27      28 1
    235      42      43 1
    236      42      44 1
    237      40      41 1
    238      38      39 1
    239      52      53 1
    240      52      54 1
    241      50      51 1
    242      48      49 1
    243      68      69 1
    244      65      66 1
    245      65      67 1
    246      62      63 1
    247      62      64 1
    248      59      60 1
    249      59      61 1
    250      76      77 1
    251      76      78 1
    252      74      75 1
    253      72      73 1
    254      99     100 1
    255      97      98 1
    256      95      96 1
    257      92      93 1
    258      90      91 1
    259      86      87 1
    260      86      88 1
    261      84      85 1
    262      82      83 1
    263     122     123 1
    264     120     121 1
    265     118     119 1
    266     116     117 1
    267     113     114 1
    268     111     112 1
    269     107     108 1
    270     107     109 1
    271     105     106 1
    272     103     104 1
    273     129     130 1
    274     129     131 1
    275     127     128 1
    276     136     137 1
    277     136     138 1
    278     134     135 1
    279     145     146 1
    280     145     147 1
    281     143     144 1
    282     141     142 1
    283     161     162 1
    284     158     159 1
    285     158     160 1
    286     155     156 1
    287     155     157 1
    288     152     153 1
    289     152     154 1
    290     184     185 1
    291     182     183 1
    292     180     181 1
    293     178     179 1
    294     175     176 1
    295     173     174 1
    296     169     170 1
    297     169     171 1
    298     167     168 1
    299     165     166 1
    300     191     192 1
    301     191     193 1
    302     189     190 1
    303     208     209 1
    304     208     210 1
    305     203     204 1
    306     203     205 1
    307     200     201 1
    308     200     202 1
    309     198     199 1
    310     196     197 1
    311     222     223 1
    312     222     224 1
    313     217     218 1
    314     217     219 1
    315     215     216 1
    316     213     214 1
    317     231     232 1
    318     231     233 1
    319     229     230 1
    320     227     228 1
    321     254     255 1
    322     252     253 1
    323     250     251 1
    324     247     248 1
    325     245     246 1
    326     241     242 1
    327     241     243 1
    328     239     240 1
    329     237     238 1
    330     268     269 1
    331     265     266 1
    332     265     267 1
    333     262     263 1
    334     262     264 1
    335     259     260 1
    336     259     261 1
    337     279     280 1
    338     279     281 1
    339     276     277 1
    340     276     278 1
    341     274     275 1
    342     272     273 1
    343     289     290 1
    344     289     291 1
    345     287     288 1
    346     298     299 1
    347     298     300 1
    348     296     297 1
    349     294     295 1
    350     311     312 1
    351     308     309 1
    352     308     310 1
    353     306     307 1
    354     304     305 1
    355     317     318 1
    356     317     319 1
    357     315     316 1
    358     332     333 1
    359     329     330 1
    360     329     331 1
    361     326     327 1
    362     326     328 1
    363     323     324 1
    364     323     325 1
    365     352     353 1
    366     352     354 1
    367     352     355 1
    368     349     350 1
    369     349     351 1
    370     346     347 1
    371     346     348 1
    372     343     344 1
    373     343     345 1
    374     340     341 1
    375     340     342 1
    376     338     339 1
    377     336     337 1
    378     368     369 1
    379     368     370 1
    380     368     371 1
    381     364     365 1
    382     364     366 1
    383     364     367 1
    384     362     363 1
    385     360     361 1
    386     358     359 1
@<TRIPOS>SUBSTRUCTURE
      1 ARG1           1 RESIDUE    4    A ARG
      2 SER2          27 RESIDUE    4    A SER
      3 CYX3          38 RESIDUE    4    A CYX
      4 CYX4          48 RESIDUE    4    A CYX
      5 PRO5          58 RESIDUE    4    A PRO
      6 CYX6          72 RESIDUE    4    A CYX
      7 TYR7          82 RESIDUE    4    A TYR
      8 TRP8         103 RESIDUE    4    A TRP
      9 GLY9         127 RESIDUE    4    A GLY
     10 GLY10        134 RESIDUE    4    A GLY
     11 CYX11        141 RESIDUE    4    A CYX
     12 PRO12        151 RESIDUE    4    A PRO
     13 TRP13        165 RESIDUE    4    A TRP
     14 GLY14        189 RESIDUE    4    A GLY
     15 GLN15        196 RESIDUE    4    A GLN
     16 ASN16        213 RESIDUE    4    A ASN
     17 CYX17        227 RESIDUE    4    A CYX
     18 TYR18        237 RESIDUE    4    A TYR
     19 PRO19        258 RESIDUE    4    A PRO
     20 GLU20        272 RESIDUE    4    A GLU
     21 GLY21        287 RESIDUE    4    A GLY
     22 CYX22        294 RESIDUE    4    A CYX
     23 SER23        304 RESIDUE    4    A SER
     24 GLY24        315 RESIDUE    4    A GLY
     25 PRO25        322 RESIDUE    4    A PRO
     26 LYS26        336 RESIDUE    4    A LYS
     27 VAL27        358 RESIDUE    4    A VAL
