# Supplementary material for: Improved Structure-Based Histidine pKa Prediction for pH-Responsive Protein Design
Source: J Chem Inf Model. 2025 Jan 18;65(3):1560–9. doi: 10.1021/acs.jcim.4c01957 (PMC11815838; doi:10.1021/acs.jcim.4c01957)
Supplement: Supplementary file 3 — ci4c01957_si_003.zip [file ci4c01957_si_003.zip › structures/prep_mol2/1ANS_0012_prep.mol2]

@<TRIPOS>MOLECULE
Cpptraj generated mol2 file.
  374   386    27     0     0
SMALL
USER_CHARGES


@<TRIPOS>ATOM
      1 N            -8.2748       6.8315       2.9201 N.am      1 ARG1       0.1305
      2 H1           -9.1297       6.3181       2.7254 H         1 ARG1       0.2083
      3 H2           -8.4207       7.4504       3.7045 H         1 ARG1       0.2083
      4 H3           -7.5824       6.1325       3.1641 H         1 ARG1       0.2083
      5 CA           -7.8518       7.5568       1.6893 C.3       1 ARG1      -0.0223
      6 HA           -8.5698       8.3456       1.4839 H         1 ARG1       0.1242
      7 CB           -6.4370       8.1503       1.8416 C.3       1 ARG1       0.0118
      8 HB2          -5.7244       7.3398       2.0092 H         1 ARG1       0.0226
      9 HB3          -6.1417       8.6559       0.9218 H         1 ARG1       0.0226
     10 CG           -6.3249       9.1454       3.0113 C.3       1 ARG1       0.0236
     11 HG2          -6.4204       8.6140       3.9592 H         1 ARG1       0.0309
     12 HG3          -5.3281       9.5906       2.9903 H         1 ARG1       0.0309
     13 CD           -7.3714      10.2734       2.9697 C.3       1 ARG1       0.0935
     14 HD2          -8.3673       9.8711       3.1580 H         1 ARG1       0.0527
     15 HD3          -7.1457      10.9893       3.7643 H         1 ARG1       0.0527
     16 NE           -7.3105      10.9625       1.6700 N.pl3     1 ARG1      -0.5650
     17 HE           -6.4532      11.4623       1.4801 H         1 ARG1       0.3592
     18 CZ           -8.1222      10.7676       0.6517 C.cat     1 ARG1       0.8281
     19 NH1          -9.3806      10.4751       0.8188 N.pl3     1 ARG1      -0.8693
     20 HH11         -9.7913      10.7076       1.7102 H         1 ARG1       0.4494
     21 HH12         -9.9962      10.4330       0.0204 H         1 ARG1       0.4494
     22 NH2          -7.6516      10.7981      -0.5602 N.pl3     1 ARG1      -0.8693
     23 HH21         -6.7109      11.1178      -0.7278 H         1 ARG1       0.4494
     24 HH22         -8.2862      10.7674      -1.3436 H         1 ARG1       0.4494
     25 C            -7.9236       6.5895       0.5190 C.2       1 ARG1       0.7214
     26 O            -8.4742       5.5214       0.7107 O.2       1 ARG1      -0.6013
     27 N            -7.3781       6.9174      -0.6515 N.am      2 SER2      -0.4157
     28 H            -6.9073       7.7980      -0.7725 H         2 SER2       0.2719
     29 CA           -7.3579       5.9795      -1.7773 C.3       2 SER2      -0.0249
     30 HA           -8.2862       5.4162      -1.7394 H         2 SER2       0.0843
     31 CB           -7.3778       6.7275      -3.1137 C.3       2 SER2       0.2117
     32 HB2          -7.9636       7.6422      -3.0169 H         2 SER2       0.0352
     33 HB3          -6.3678       6.9855      -3.4361 H         2 SER2       0.0352
     34 OG           -8.0100       5.9052      -4.0593 O.3       2 SER2      -0.6546
     35 HG           -7.7375       6.1469      -4.9550 H         2 SER2       0.4275
     36 C            -6.1817       4.9970      -1.6680 C.2       2 SER2       0.5973
     37 O            -5.3258       4.9459      -2.5305 O.2       2 SER2      -0.5679
     38 N            -6.0479       4.2766      -0.5590 N.am      3 CYX3      -0.4157
     39 H            -6.8083       4.2610       0.1096 H         3 CYX3       0.2719
     40 CA           -4.8661       3.4598      -0.2705 C.3       3 CYX3       0.0429
     41 HA           -4.4066       3.0806      -1.1848 H         3 CYX3       0.0766
     42 CB           -3.8513       4.3330       0.4718 C.3       3 CYX3      -0.0790
     43 HB2          -4.3688       4.8188       1.2980 H         3 CYX3       0.0910
     44 HB3          -3.1049       3.7014       0.9484 H         3 CYX3       0.0910
     45 SG           -3.0306       5.6271      -0.5037 S.3       3 CYX3      -0.1081
     46 C            -5.3045       2.2713       0.5724 C.2       3 CYX3       0.5973
     47 O            -5.3523       2.3711       1.7957 O.2       3 CYX3      -0.5679
     48 N            -5.7221       1.1999      -0.0916 N.am      4 CYX4      -0.4157
     49 H            -5.5245       1.1118      -1.0812 H         4 CYX4       0.2719
     50 CA           -6.1325      -0.0256       0.5689 C.3       4 CYX4       0.0429
     51 HA           -7.0076       0.1610       1.1916 H         4 CYX4       0.0766
     52 CB           -6.4788      -1.0264      -0.5131 C.3       4 CYX4      -0.0790
     53 HB2          -5.6495      -1.1514      -1.2025 H         4 CYX4       0.0910
     54 HB3          -6.6663      -1.9779      -0.0618 H         4 CYX4       0.0910
     55 SG           -7.9543      -0.6183      -1.3985 S.3       4 CYX4      -0.1081
     56 C            -5.0026      -0.5698       1.4351 C.2       4 CYX4       0.5973
     57 O            -3.8685      -0.1265       1.2812 O.2       4 CYX4      -0.5679
     58 N            -5.2708      -1.5202       2.3384 N.am      5 PRO5      -0.2548
     59 CD           -6.5492      -2.1810       2.5840 C.3       5 PRO5       0.0192
     60 HD2          -7.0710      -2.5202       1.6977 H         5 PRO5       0.0391
     61 HD3          -7.1914      -1.5110       3.1560 H         5 PRO5       0.0391
     62 CG           -6.2060      -3.3967       3.4241 C.3       5 PRO5       0.0189
     63 HG2          -5.9294      -4.2207       2.7721 H         5 PRO5       0.0213
     64 HG3          -7.0249      -3.6736       4.0872 H         5 PRO5       0.0213
     65 CB           -4.9638      -2.9391       4.1887 C.3       5 PRO5      -0.0070
     66 HB2          -4.3271      -3.7588       4.4962 H         5 PRO5       0.0253
     67 HB3          -5.2654      -2.3472       5.0543 H         5 PRO5       0.0253
     68 CA           -4.2229      -2.0542       3.2003 C.3       5 PRO5      -0.0266
     69 HA           -3.7252      -1.2442       3.7354 H         5 PRO5       0.0641
     70 C            -3.1743      -2.8324       2.3979 C.2       5 PRO5       0.5896
     71 O            -3.4499      -3.2627       1.2922 O.2       5 PRO5      -0.5748
     72 N            -1.9882      -3.0675       2.9507 N.am      6 CYX6      -0.4157
     73 H            -1.7917      -2.6872       3.8630 H         6 CYX6       0.2719
     74 CA           -0.9006      -3.7475       2.2351 C.3       6 CYX6       0.0429
     75 HA           -0.5925      -3.1132       1.4244 H         6 CYX6       0.0766
     76 CB            0.2635      -3.9884       3.1866 C.3       6 CYX6      -0.0790
     77 HB2           0.9214      -4.7455       2.7553 H         6 CYX6       0.0910
     78 HB3           0.8416      -3.0803       3.2459 H         6 CYX6       0.0910
     79 SG           -0.2721      -4.5177       4.8427 S.3       6 CYX6      -0.1081
     80 C            -1.2692      -5.0550       1.5484 C.2       6 CYX6       0.5973
     81 O            -1.2861      -5.1373       0.3237 O.2       6 CYX6      -0.5679
     82 N            -1.6010      -6.0761       2.3375 N.am      7 TYR7      -0.4157
     83 H            -1.5865      -5.9313       3.3344 H         7 TYR7       0.2719
     84 CA           -2.0192      -7.3830       1.8281 C.3       7 TYR7      -0.0014
     85 HA           -1.1629      -7.9082       1.4018 H         7 TYR7       0.0876
     86 CB           -2.6056      -8.2057       2.9820 C.3       7 TYR7      -0.0152
     87 HB2          -3.1113      -9.0861       2.5818 H         7 TYR7       0.0295
     88 HB3          -1.7819      -8.5622       3.6019 H         7 TYR7       0.0295
     89 CG           -3.5660      -7.4186       3.8583 C.ar      7 TYR7      -0.0011
     90 CD1          -4.9343      -7.3387       3.5386 C.ar      7 TYR7      -0.1906
     91 HD1          -5.3168      -7.9113       2.7072 H         7 TYR7       0.1699
     92 CE1          -5.8053      -6.5595       4.3220 C.ar      7 TYR7      -0.2341
     93 HE1          -6.8550      -6.5051       4.0757 H         7 TYR7       0.1656
     94 CZ           -5.3049      -5.8845       5.4557 C.ar      7 TYR7       0.3226
     95 OH           -6.1267      -5.1324       6.2320 O.3       7 TYR7      -0.5579
     96 HH           -7.0123      -5.4973       6.2743 H         7 TYR7       0.3992
     97 CE2          -3.9354      -5.9665       5.7768 C.ar      7 TYR7      -0.2341
     98 HE2          -3.5652      -5.4398       6.6441 H         7 TYR7       0.1656
     99 CD2          -3.0699      -6.7368       4.9835 C.ar      7 TYR7      -0.1906
    100 HD2          -2.0262      -6.8194       5.2562 H         7 TYR7       0.1699
    101 C            -3.0707      -7.2382       0.7334 C.2       7 TYR7       0.5973
    102 O            -3.0199      -7.9337      -0.2751 O.2       7 TYR7      -0.5679
    103 N            -4.0032      -6.3069       0.9151 N.am      8 TRP8      -0.4157
    104 H            -3.9276      -5.6916       1.7110 H         8 TRP8       0.2719
    105 CA           -5.0339      -6.0519      -0.0575 C.3       8 TRP8      -0.0275
    106 HA           -4.8965      -6.7630      -0.8676 H         8 TRP8       0.1123
    107 CB           -6.4225      -6.3140       0.5167 C.3       8 TRP8      -0.0050
    108 HB2          -6.4400      -7.2986       0.9787 H         8 TRP8       0.0339
    109 HB3          -6.6724      -5.5672       1.2653 H         8 TRP8       0.0339
    110 CG           -7.4747      -6.3191      -0.5339 C.2       8 TRP8      -0.1415
    111 CD1          -7.2672      -6.5082      -1.8604 C.2       8 TRP8      -0.1638
    112 HD1          -6.3166      -6.6917      -2.3414 H         8 TRP8       0.2062
    113 NE1          -8.4638      -6.4645      -2.5283 N.pl3     8 TRP8      -0.3418
    114 HE1          -8.5519      -6.5414      -3.5347 H         8 TRP8       0.3412
    115 CE2          -9.5103      -6.2835      -1.6586 C.ar      8 TRP8       0.1380
    116 CZ2         -10.8871      -6.1600      -1.8605 C.ar      8 TRP8      -0.2601
    117 HZ2         -11.2995      -6.2498      -2.8547 H         8 TRP8       0.1572
    118 CH2         -11.7187      -5.9411      -0.7538 C.ar      8 TRP8      -0.1134
    119 HH2         -12.7911      -5.8846      -0.8820 H         8 TRP8       0.1417
    120 CZ3         -11.1607      -5.8672       0.5312 C.ar      8 TRP8      -0.1972
    121 HZ3         -11.8197      -5.8038       1.3821 H         8 TRP8       0.1447
    122 CE3          -9.7687      -5.9531       0.7249 C.ar      8 TRP8      -0.2387
    123 HE3          -9.3506      -5.8933       1.7175 H         8 TRP8       0.1700
    124 CD2          -8.9098      -6.1730      -0.3705 C.ar      8 TRP8       0.1243
    125 C            -4.8865      -4.6827      -0.6983 C.2       8 TRP8       0.5973
    126 O            -5.8272      -3.9030      -0.7151 O.2       8 TRP8      -0.5679
    127 N            -3.7320      -4.3864      -1.2893 N.am      9 GLY9      -0.4157
    128 H            -2.9196      -4.9600      -1.0848 H         9 GLY9       0.2719
    129 CA           -3.5248      -3.1085      -1.9746 C.3       9 GLY9      -0.0252
    130 HA2          -3.7569      -2.2942      -1.2887 H         9 GLY9       0.0698
    131 HA3          -2.4758      -3.0343      -2.2406 H         9 GLY9       0.0698
    132 C            -4.3809      -2.9435      -3.2432 C.2       9 GLY9       0.5973
    133 O            -4.2800      -1.9633      -3.9551 O.2       9 GLY9      -0.5679
    134 N            -5.2295      -3.9015      -3.5947 N.am     10 GLY10     -0.4157
    135 H            -5.3367      -4.6733      -2.9591 H        10 GLY10      0.2719
    136 CA           -6.1107      -3.8243      -4.7670 C.3      10 GLY10     -0.0252
    137 HA2          -5.8836      -2.9490      -5.3753 H        10 GLY10      0.0698
    138 HA3          -5.9603      -4.7099      -5.3835 H        10 GLY10      0.0698
    139 C            -7.5855      -3.7501      -4.3950 C.2      10 GLY10      0.5973
    140 O            -8.4254      -4.2076      -5.1629 O.2      10 GLY10     -0.5679
    141 N            -7.8960      -3.3188      -3.1767 N.am     11 CYX11     -0.4157
    142 H            -7.1591      -2.9702      -2.5823 H        11 CYX11      0.2719
    143 CA           -9.2588      -3.2919      -2.6617 C.3      11 CYX11      0.0429
    144 HA           -9.7375      -4.2116      -2.9688 H        11 CYX11      0.0766
    145 CB           -9.1788      -3.2406      -1.1281 C.3      11 CYX11     -0.0790
    146 HB2          -9.9605      -3.8524      -0.7046 H        11 CYX11      0.0910
    147 HB3          -8.2336      -3.6596      -0.7940 H        11 CYX11      0.0910
    148 SG           -9.3677      -1.6163      -0.4012 S.3      11 CYX11     -0.1081
    149 C           -10.1315      -2.1761      -3.2610 C.2      11 CYX11      0.5973
    150 O            -9.6397      -1.3536      -4.0288 O.2      11 CYX11     -0.5679
    151 N           -11.4304      -2.1270      -2.9070 N.am     12 PRO12     -0.2548
    152 CD          -12.1364      -3.1088      -2.0980 C.3      12 PRO12      0.0192
    153 HD2         -11.7582      -3.1684      -1.0834 H        12 PRO12      0.0391
    154 HD3         -12.0955      -4.0676      -2.6077 H        12 PRO12      0.0391
    155 CG          -13.5860      -2.6674      -2.0196 C.3      12 PRO12      0.0189
    156 HG2         -13.7624      -2.1000      -1.1127 H        12 PRO12      0.0213
    157 HG3         -14.2687      -3.5158      -2.0743 H        12 PRO12      0.0213
    158 CB          -13.7421      -1.7403      -3.2187 C.3      12 PRO12     -0.0070
    159 HB2         -14.5073      -0.9814      -3.0479 H        12 PRO12      0.0253
    160 HB3         -14.0002      -2.3346      -4.0967 H        12 PRO12      0.0253
    161 CA          -12.3544      -1.1283      -3.4261 C.3      12 PRO12     -0.0266
    162 HA          -12.1861      -0.9848      -4.4951 H        12 PRO12      0.0641
    163 C           -12.2241       0.2389      -2.7429 C.2      12 PRO12      0.5896
    164 O           -12.1763       1.2604      -3.4181 O.2      12 PRO12     -0.5748
    165 N           -12.1544       0.3062      -1.4078 N.am     13 TRP13     -0.4157
    166 H           -12.0972      -0.5501      -0.8773 H        13 TRP13      0.2719
    167 CA          -12.0781       1.5912      -0.6852 C.3      13 TRP13     -0.0275
    168 HA          -12.7478       2.2947      -1.1821 H        13 TRP13      0.1123
    169 CB          -12.5575       1.4358       0.7604 C.3      13 TRP13     -0.0050
    170 HB2         -12.6729       2.4239       1.2080 H        13 TRP13      0.0339
    171 HB3         -13.5383       0.9587       0.7644 H        13 TRP13      0.0339
    172 CG          -11.6168       0.6347       1.5993 C.2      13 TRP13     -0.1415
    173 CD1         -10.5438       1.1027       2.2780 C.2      13 TRP13     -0.1638
    174 HD1         -10.2574       2.1434       2.3378 H        13 TRP13      0.2062
    175 NE1          -9.8509       0.0525       2.8390 N.pl3    13 TRP13     -0.3418
    176 HE1          -9.0205       0.1643       3.3997 H        13 TRP13      0.3412
    177 CE2         -10.4718      -1.1463       2.5797 C.ar     13 TRP13      0.1380
    178 CZ2         -10.1949      -2.4651       2.9494 C.ar     13 TRP13     -0.2601
    179 HZ2          -9.3393      -2.6951       3.5635 H        13 TRP13      0.1572
    180 CH2         -11.0847      -3.4738       2.5552 C.ar     13 TRP13     -0.1134
    181 HH2         -10.9175      -4.4853       2.8931 H        13 TRP13      0.1417
    182 CZ3         -12.2195      -3.1601       1.7818 C.ar     13 TRP13     -0.1972
    183 HZ3         -12.9329      -3.9288       1.5214 H        13 TRP13      0.1447
    184 CE3         -12.4768      -1.8339       1.4061 C.ar     13 TRP13     -0.2387
    185 HE3         -13.3876      -1.5828       0.8906 H        13 TRP13      0.1700
    186 CD2         -11.6085      -0.8001       1.7935 C.ar     13 TRP13      0.1243
    187 C           -10.6757       2.2271      -0.7223 C.2      13 TRP13      0.5973
    188 O           -10.3135       3.0192       0.1509 O.2      13 TRP13     -0.5679
    189 N            -9.8504       1.9051      -1.7080 N.am     14 GLY14     -0.4157
    190 H           -10.1756       1.3125      -2.4662 H        14 GLY14      0.2719
    191 CA           -8.5139       2.4599      -1.8073 C.3      14 GLY14     -0.0252
    192 HA2          -8.6169       3.5270      -1.9206 H        14 GLY14      0.0698
    193 HA3          -7.9653       2.2390      -0.8956 H        14 GLY14      0.0698
    194 C            -7.7486       1.9435      -3.0159 C.2      14 GLY14      0.5973
    195 O            -8.3254       1.3752      -3.9284 O.2      14 GLY14     -0.5679
    196 N            -6.4382       2.1646      -3.0412 N.am     15 GLN15     -0.4157
    197 H            -6.0180       2.7003      -2.3037 H        15 GLN15      0.2719
    198 CA           -5.5747       1.7382      -4.1468 C.3      15 GLN15     -0.0031
    199 HA           -6.1385       1.1295      -4.8565 H        15 GLN15      0.0850
    200 CB           -5.0234       2.9662      -4.8887 C.3      15 GLN15     -0.0036
    201 HB2          -4.2761       3.4563      -4.2635 H        15 GLN15      0.0171
    202 HB3          -4.5081       2.6366      -5.7920 H        15 GLN15      0.0171
    203 CG           -6.0951       3.9908      -5.2730 C.3      15 GLN15     -0.0645
    204 HG2          -7.0861       3.6809      -4.9531 H        15 GLN15      0.0352
    205 HG3          -5.8307       4.9403      -4.8246 H        15 GLN15      0.0352
    206 CD           -6.1794       4.2609      -6.7509 C.2      15 GLN15      0.6951
    207 OE1          -6.0150       5.3912      -7.1742 O.2      15 GLN15     -0.6086
    208 NE2          -6.4181       3.2615      -7.5699 N.am     15 GLN15     -0.9407
    209 HE21         -6.4989       3.4940      -8.5455 H        15 GLN15      0.4251
    210 HE22         -6.6905       2.3613      -7.2121 H        15 GLN15      0.4251
    211 C            -4.4320       0.8762      -3.6240 C.2      15 GLN15      0.5973
    212 O            -4.4742       0.4057      -2.4923 O.2      15 GLN15     -0.5679
    213 N            -3.3663       0.7432      -4.4080 N.am     16 ASN16     -0.4157
    214 H            -3.3929       1.1470      -5.3288 H        16 ASN16      0.2719
    215 CA           -2.1921      -0.0403      -4.0526 C.3      16 ASN16      0.0143
    216 HA           -2.4549      -0.7262      -3.2481 H        16 ASN16      0.1048
    217 CB           -1.7715      -0.8656      -5.2801 C.3      16 ASN16     -0.2041
    218 HB2          -2.6383      -1.0259      -5.9211 H        16 ASN16      0.0797
    219 HB3          -1.0062      -0.3611      -5.8680 H        16 ASN16      0.0797
    220 CG           -1.2709      -2.2303      -4.8637 C.2      16 ASN16      0.7130
    221 OD1          -0.7744      -2.4441      -3.7740 O.2      16 ASN16     -0.5931
    222 ND2          -1.4143      -3.2202      -5.7109 N.am     16 ASN16     -0.9191
    223 HD21         -1.0349      -4.1012      -5.4108 H        16 ASN16      0.4196
    224 HD22         -1.8383      -3.0739      -6.6062 H        16 ASN16      0.4196
    225 C            -1.0970       0.8339      -3.4644 C.2      16 ASN16      0.5973
    226 O            -0.0266       0.9882      -4.0375 O.2      16 ASN16     -0.5679
    227 N            -1.3892       1.4830      -2.3420 N.am     17 CYX17     -0.4157
    228 H            -2.2879       1.3245      -1.9084 H        17 CYX17      0.2719
    229 CA           -0.3938       2.3244      -1.6772 C.3      17 CYX17      0.0429
    230 HA            0.2219       2.8280      -2.4237 H        17 CYX17      0.0766
    231 CB           -1.1023       3.3766      -0.8557 C.3      17 CYX17     -0.0790
    232 HB2          -1.7916       2.8435      -0.2089 H        17 CYX17      0.0910
    233 HB3          -0.3786       3.8932      -0.2216 H        17 CYX17      0.0910
    234 SG           -1.9597       4.5950      -1.8733 S.3      17 CYX17     -0.1081
    235 C             0.5570       1.5475      -0.7777 C.2      17 CYX17      0.5973
    236 O             1.4784       2.1492      -0.2507 O.2      17 CYX17     -0.5679
    237 N             0.3353       0.2487      -0.5982 N.am     18 TYR18     -0.4157
    238 H            -0.4299      -0.1911      -1.0807 H        18 TYR18      0.2719
    239 CA            1.1586      -0.5811       0.2719 C.3      18 TYR18     -0.0014
    240 HA            2.1098      -0.0816       0.4655 H        18 TYR18      0.0876
    241 CB            0.4231      -0.6928       1.6004 C.3      18 TYR18     -0.0152
    242 HB2          -0.5492      -1.1329       1.4045 H        18 TYR18      0.0295
    243 HB3           0.9859      -1.3192       2.2740 H        18 TYR18      0.0295
    244 CG            0.1836       0.6343       2.2683 C.ar     18 TYR18     -0.0011
    245 CD1           1.2555       1.4531       2.6535 C.ar     18 TYR18     -0.1906
    246 HD1           2.2817       1.1441       2.4978 H        18 TYR18      0.1699
    247 CE1           0.9899       2.7288       3.1749 C.ar     18 TYR18     -0.2341
    248 HE1           1.7989       3.3945       3.3987 H        18 TYR18      0.1656
    249 CZ           -0.3301       3.1758       3.3450 C.ar     18 TYR18      0.3226
    250 OH           -0.5611       4.4036       3.8757 O.3      18 TYR18     -0.5579
    251 HH            0.2228       4.6919       4.3507 H        18 TYR18      0.3992
    252 CE2          -1.4037       2.3524       2.9655 C.ar     18 TYR18     -0.2341
    253 HE2          -2.4184       2.6820       3.1177 H        18 TYR18      0.1656
    254 CD2          -1.1325       1.0845       2.4338 C.ar     18 TYR18     -0.1906
    255 HD2          -1.9318       0.4287       2.1826 H        18 TYR18      0.1699
    256 C             1.5126      -1.9221      -0.3869 C.2      18 TYR18      0.5973
    257 O             1.2830      -2.9813       0.1935 O.2      18 TYR18     -0.5679
    258 N             2.0725      -1.8951      -1.6087 N.am     19 PRO19     -0.2548
    259 CD            2.4831      -0.7048      -2.3473 C.3      19 PRO19      0.0192
    260 HD2           3.1369      -0.0625      -1.7545 H        19 PRO19      0.0391
    261 HD3           1.6075      -0.1561      -2.6753 H        19 PRO19      0.0391
    262 CG            3.2026      -1.1934      -3.5944 C.3      19 PRO19      0.0189
    263 HG2           4.2789      -1.1978      -3.4151 H        19 PRO19      0.0213
    264 HG3           2.9644      -0.5789      -4.4632 H        19 PRO19      0.0213
    265 CB            2.7049      -2.6298      -3.7631 C.3      19 PRO19     -0.0070
    266 HB2           3.4410      -3.2535      -4.2727 H        19 PRO19      0.0253
    267 HB3           1.7726      -2.6230      -4.3267 H        19 PRO19      0.0253
    268 CA            2.4356      -3.1081      -2.3343 C.3      19 PRO19     -0.0266
    269 HA            1.6055      -3.8160      -2.3344 H        19 PRO19      0.0641
    270 C             3.6686      -3.7946      -1.7273 C.2      19 PRO19      0.5896
    271 O             3.8103      -5.0069      -1.8327 O.2      19 PRO19     -0.5748
    272 N             4.5417      -3.0329      -1.0629 N.am     20 GLU20     -0.5163
    273 H             4.3949      -2.0368      -1.0635 H        20 GLU20      0.2936
    274 CA            5.7892      -3.5265      -0.4654 C.3      20 GLU20      0.0397
    275 HA            5.6940      -4.6026      -0.3167 H        20 GLU20      0.1105
    276 CB            6.9661      -3.3087      -1.4244 C.3      20 GLU20      0.0560
    277 HB2           6.6849      -3.6938      -2.4065 H        20 GLU20     -0.0173
    278 HB3           7.1851      -2.2435      -1.5174 H        20 GLU20     -0.0173
    279 CG            8.2118      -4.0697      -0.9424 C.3      20 GLU20      0.0136
    280 HG2           8.6810      -3.5851      -0.0886 H        20 GLU20     -0.0425
    281 HG3           7.9175      -5.0775      -0.6343 H        20 GLU20     -0.0425
    282 CD            9.2537      -4.1574      -2.0459 C.2      20 GLU20      0.8054
    283 OE1           9.8221      -3.0996      -2.3922 O.co2    20 GLU20     -0.8188
    284 OE2           9.4817      -5.2916      -2.5201 O.co2    20 GLU20     -0.8188
    285 C             6.0343      -2.9232       0.9242 C.2      20 GLU20      0.5366
    286 O             7.1214      -2.4904       1.2906 O.2      20 GLU20     -0.5819
    287 N             4.9937      -2.8392       1.7435 N.am     21 GLY21     -0.4157
    288 H             4.0820      -3.1185       1.4099 H        21 GLY21      0.2719
    289 CA            5.1659      -2.3024       3.0860 C.3      21 GLY21     -0.0252
    290 HA2           5.7776      -2.9880       3.6728 H        21 GLY21      0.0698
    291 HA3           5.6846      -1.3440       3.0257 H        21 GLY21      0.0698
    292 C             3.8430      -2.0679       3.7669 C.2      21 GLY21      0.5973
    293 O             3.1175      -1.1558       3.4097 O.2      21 GLY21     -0.5679
    294 N             3.5484      -2.8499       4.8028 N.am     22 CYX22     -0.4157
    295 H             4.1584      -3.6225       5.0235 H        22 CYX22      0.2719
    296 CA            2.3346      -2.6526       5.6018 C.3      22 CYX22      0.0429
    297 HA            1.4851      -2.5299       4.9508 H        22 CYX22      0.0766
    298 CB            2.1104      -3.8588       6.5134 C.3      22 CYX22     -0.0790
    299 HB2           3.0455      -4.1405       6.9970 H        22 CYX22      0.0910
    300 HB3           1.4029      -3.5730       7.2946 H        22 CYX22      0.0910
    301 SG            1.4087      -5.2876       5.6679 S.3      22 CYX22     -0.1081
    302 C             2.3078      -1.3661       6.4143 C.2      22 CYX22      0.5973
    303 O             1.2496      -0.9641       6.8801 O.2      22 CYX22     -0.5679
    304 N             3.4647      -0.7473       6.5990 N.am     23 SER23     -0.4157
    305 H             4.2858      -1.1661       6.2020 H        23 SER23      0.2719
    306 CA            3.5996       0.4996       7.3495 C.3      23 SER23     -0.0249
    307 HA            2.6187       0.9406       7.5347 H        23 SER23      0.0843
    308 CB            4.2451       0.1782       8.6966 C.3      23 SER23      0.2117
    309 HB2           3.6699      -0.6019       9.1978 H        23 SER23      0.0352
    310 HB3           5.2633      -0.1782       8.5342 H        23 SER23      0.0352
    311 OG            4.2741       1.3205       9.5202 O.3      23 SER23     -0.6546
    312 HG            5.0060       1.2698      10.1391 H        23 SER23      0.4275
    313 C             4.4217       1.5446       6.6068 C.2      23 SER23      0.5973
    314 O             4.4287       2.7092       6.9906 O.2      23 SER23     -0.5679
    315 N             5.1390       1.1334       5.5533 N.am     24 GLY24     -0.4157
    316 H             4.9367       0.2332       5.1610 H        24 GLY24      0.2719
    317 CA            5.9068       2.0602       4.7344 C.3      24 GLY24     -0.0252
    318 HA2           6.7066       2.4951       5.3336 H        24 GLY24      0.0698
    319 HA3           6.3423       1.5268       3.8893 H        24 GLY24      0.0698
    320 C             5.0249       3.1904       4.1921 C.2      24 GLY24      0.5973
    321 O             3.8157       3.2087       4.4062 O.2      24 GLY24     -0.5679
    322 N             5.6232       4.1673       3.5091 N.am     25 PRO25     -0.2548
    323 CD            7.0384       4.2277       3.1863 C.3      25 PRO25      0.0192
    324 HD2           7.3744       3.3121       2.6969 H        25 PRO25      0.0391
    325 HD3           7.6136       4.4092       4.0949 H        25 PRO25      0.0391
    326 CG            7.1903       5.4107       2.2361 C.3      25 PRO25      0.0189
    327 HG2           7.1475       5.0531       1.2054 H        25 PRO25      0.0213
    328 HG3           8.1187       5.9548       2.4119 H        25 PRO25      0.0213
    329 CB            5.9621       6.2739       2.5230 C.3      25 PRO25     -0.0070
    330 HB2           5.7045       6.8981       1.6677 H        25 PRO25      0.0253
    331 HB3           6.1689       6.9059       3.3882 H        25 PRO25      0.0253
    332 CA            4.8774       5.2577       2.8982 C.3      25 PRO25     -0.0266
    333 HA            4.1986       5.7072       3.6234 H        25 PRO25      0.0641
    334 C             4.0470       4.7510       1.7083 C.2      25 PRO25      0.5896
    335 O             3.8257       3.5555       1.5334 O.2      25 PRO25     -0.5748
    336 N             3.5640       5.6765       0.8794 N.am     26 LYS26     -0.3479
    337 H             3.8696       6.6253       1.0108 H        26 LYS26      0.2747
    338 CA            2.9041       5.3120      -0.3755 C.3      26 LYS26     -0.2400
    339 HA            2.1283       4.5818      -0.1382 H        26 LYS26      0.1426
    340 CB            2.2979       6.5720      -1.0092 C.3      26 LYS26     -0.0094
    341 HB2           2.2266       7.3800      -0.2783 H        26 LYS26      0.0362
    342 HB3           2.9410       6.9081      -1.8264 H        26 LYS26      0.0362
    343 CG            0.8922       6.2625      -1.5242 C.3      26 LYS26      0.0187
    344 HG2           0.8768       5.2655      -1.9634 H        26 LYS26      0.0103
    345 HG3           0.2139       6.2659      -0.6699 H        26 LYS26      0.0103
    346 CD            0.4102       7.2927      -2.5546 C.3      26 LYS26     -0.0479
    347 HD2          -0.5759       7.6469      -2.2514 H        26 LYS26      0.0621
    348 HD3           1.0828       8.1531      -2.5709 H        26 LYS26      0.0621
    349 CE            0.2842       6.6590      -3.9482 C.3      26 LYS26     -0.0143
    350 HE2           0.6555       5.6316      -3.9083 H        26 LYS26      0.1135
    351 HE3          -0.7755       6.6041      -4.2133 H        26 LYS26      0.1135
    352 NZ            1.0346       7.4202      -4.9748 N.4      26 LYS26     -0.3854
    353 HZ1           2.0339       7.3727      -4.7627 H        26 LYS26      0.3400
    354 HZ2           0.9305       6.9946      -5.8869 H        26 LYS26      0.3400
    355 HZ3           0.7520       8.3879      -5.0132 H        26 LYS26      0.3400
    356 C             3.8856       4.6122      -1.3343 C.2      26 LYS26      0.7341
    357 O             5.0709       4.5050      -1.0377 O.2      26 LYS26     -0.5894
    358 N             3.3906       4.2024      -2.5049 N.am     27 VAL27     -0.3821
    359 H             2.4060       4.2733      -2.6535 H        27 VAL27      0.2681
    360 CA            4.2403       3.7223      -3.6135 C.3      27 VAL27     -0.3438
    361 HA            4.9064       2.9547      -3.2187 H        27 VAL27      0.1438
    362 CB            3.3908       3.0997      -4.7275 C.3      27 VAL27      0.1940
    363 HB            2.6579       2.4325      -4.2683 H        27 VAL27      0.0308
    364 CG1           2.6481       4.1496      -5.5633 C.3      27 VAL27     -0.3064
    365 HG11          3.3542       4.6912      -6.1951 H        27 VAL27      0.0836
    366 HG12          1.9144       3.6520      -6.1966 H        27 VAL27      0.0836
    367 HG13          2.1567       4.8445      -4.8985 H        27 VAL27      0.0836
    368 CG2           4.2633       2.2653      -5.6651 C.3      27 VAL27     -0.3064
    369 HG21          4.7811       1.4957      -5.0920 H        27 VAL27      0.0836
    370 HG22          3.6487       1.7866      -6.4259 H        27 VAL27      0.0836
    371 HG23          5.0130       2.8963      -6.1455 H        27 VAL27      0.0836
    372 C             5.1777       4.8128      -4.1332 C.2      27 VAL27      0.8350
    373 O             6.3720       4.5033      -4.2942 O.2      27 VAL27     -0.8173
    374 OXT           4.6576       5.9302      -4.3839 O.3      27 VAL27     -0.8173
@<TRIPOS>BOND
      1      25      26 2
      2      25      27 am
      3      18      19 ar
      4      18      22 ar
      5      16      18 ar
      6      13      16 1
      7      10      13 1
      8       7      10 1
      9       5       7 1
     10       5      25 1
     11       1       5 1
     12      36      37 2
     13      36      38 am
     14      31      34 1
     15      29      31 1
     16      29      36 1
     17      27      29 1
     18      46      47 2
     19      46      48 am
     20      45     234 1
     21      42      45 1
     22      40      42 1
     23      40      46 1
     24      38      40 1
     25      56      57 2
     26      56      58 am
     27      55     148 1
     28      52      55 1
     29      50      52 1
     30      50      56 1
     31      48      50 1
     32      70      71 2
     33      70      72 am
     34      68      70 1
     35      65      68 1
     36      62      65 1
     37      59      62 1
     38      58      59 1
     39      58      68 1
     40      80      81 2
     41      80      82 am
     42      79     301 1
     43      76      79 1
     44      74      76 1
     45      74      80 1
     46      72      74 1
     47     101     102 2
     48     101     103 am
     49      97      99 ar
     50      94      95 1
     51      94      97 ar
     52      92      94 ar
     53      90      92 ar
     54      89      90 ar
     55      89      99 ar
     56      86      89 1
     57      84      86 1
     58      84     101 1
     59      82      84 1
     60     125     126 2
     61     125     127 am
     62     122     124 ar
     63     120     122 ar
     64     118     120 ar
     65     116     118 ar
     66     115     116 ar
     67     115     124 ar
     68     113     115 1
     69     111     113 1
     70     110     111 2
     71     110     124 1
     72     107     110 1
     73     105     107 1
     74     105     125 1
     75     103     105 1
     76     132     133 2
     77     132     134 am
     78     129     132 1
     79     127     129 1
     80     139     140 2
     81     139     141 am
     82     136     139 1
     83     134     136 1
     84     149     150 2
     85     149     151 am
     86     145     148 1
     87     143     145 1
     88     143     149 1
     89     141     143 1
     90     163     164 2
     91     163     165 am
     92     161     163 1
     93     158     161 1
     94     155     158 1
     95     152     155 1
     96     151     152 1
     97     151     161 1
     98     187     188 2
     99     187     189 am
    100     184     186 ar
    101     182     184 ar
    102     180     182 ar
    103     178     180 ar
    104     177     178 ar
    105     177     186 ar
    106     175     177 1
    107     173     175 1
    108     172     173 2
    109     172     186 1
    110     169     172 1
    111     167     169 1
    112     167     187 1
    113     165     167 1
    114     194     195 2
    115     194     196 am
    116     191     194 1
    117     189     191 1
    118     211     212 2
    119     211     213 am
    120     206     207 2
    121     206     208 am
    122     203     206 1
    123     200     203 1
    124     198     200 1
    125     198     211 1
    126     196     198 1
    127     225     226 2
    128     225     227 am
    129     220     221 2
    130     220     222 am
    131     217     220 1
    132     215     217 1
    133     215     225 1
    134     213     215 1
    135     235     236 2
    136     235     237 am
    137     231     234 1
    138     229     231 1
    139     229     235 1
    140     227     229 1
    141     256     257 2
    142     256     258 am
    143     252     254 ar
    144     249     250 1
    145     249     252 ar
    146     247     249 ar
    147     245     247 ar
    148     244     245 ar
    149     244     254 ar
    150     241     244 1
    151     239     241 1
    152     239     256 1
    153     237     239 1
    154     270     271 2
    155     270     272 am
    156     268     270 1
    157     265     268 1
    158     262     265 1
    159     259     262 1
    160     258     259 1
    161     258     268 1
    162     285     286 2
    163     285     287 am
    164     282     283 ar
    165     282     284 ar
    166     279     282 1
    167     276     279 1
    168     274     276 1
    169     274     285 1
    170     272     274 1
    171     292     293 2
    172     292     294 am
    173     289     292 1
    174     287     289 1
    175     302     303 2
    176     302     304 am
    177     298     301 1
    178     296     298 1
    179     296     302 1
    180     294     296 1
    181     313     314 2
    182     313     315 am
    183     308     311 1
    184     306     308 1
    185     306     313 1
    186     304     306 1
    187     320     321 2
    188     320     322 am
    189     317     320 1
    190     315     317 1
    191     334     335 2
    192     334     336 am
    193     332     334 1
    194     329     332 1
    195     326     329 1
    196     323     326 1
    197     322     323 1
    198     322     332 1
    199     356     357 2
    200     356     358 am
    201     349     352 1
    202     346     349 1
    203     343     346 1
    204     340     343 1
    205     338     340 1
    206     338     356 1
    207     336     338 1
    208     372     373 2
    209     372     374 1
    210     362     364 1
    211     362     368 1
    212     360     362 1
    213     360     372 1
    214     358     360 1
    215      22      23 1
    216      22      24 1
    217      19      20 1
    218      19      21 1
    219      16      17 1
    220      13      14 1
    221      13      15 1
    222      10      11 1
    223      10      12 1
    224       7       8 1
    225       7       9 1
    226       5       6 1
    227       1       2 1
    228       1       3 1
    229       1       4 1
    230      34      35 1
    231      31      32 1
    232      31      33 1
    233      29      30 1
    234      27      28 1
    235      42      43 1
    236      42      44 1
    237      40      41 1
    238      38      39 1
    239      52      53 1
    240      52      54 1
    241      50      51 1
    242      48      49 1
    243      68      69 1
    244      65      66 1
    245      65      67 1
    246      62      63 1
    247      62      64 1
    248      59      60 1
    249      59      61 1
    250      76      77 1
    251      76      78 1
    252      74      75 1
    253      72      73 1
    254      99     100 1
    255      97      98 1
    256      95      96 1
    257      92      93 1
    258      90      91 1
    259      86      87 1
    260      86      88 1
    261      84      85 1
    262      82      83 1
    263     122     123 1
    264     120     121 1
    265     118     119 1
    266     116     117 1
    267     113     114 1
    268     111     112 1
    269     107     108 1
    270     107     109 1
    271     105     106 1
    272     103     104 1
    273     129     130 1
    274     129     131 1
    275     127     128 1
    276     136     137 1
    277     136     138 1
    278     134     135 1
    279     145     146 1
    280     145     147 1
    281     143     144 1
    282     141     142 1
    283     161     162 1
    284     158     159 1
    285     158     160 1
    286     155     156 1
    287     155     157 1
    288     152     153 1
    289     152     154 1
    290     184     185 1
    291     182     183 1
    292     180     181 1
    293     178     179 1
    294     175     176 1
    295     173     174 1
    296     169     170 1
    297     169     171 1
    298     167     168 1
    299     165     166 1
    300     191     192 1
    301     191     193 1
    302     189     190 1
    303     208     209 1
    304     208     210 1
    305     203     204 1
    306     203     205 1
    307     200     201 1
    308     200     202 1
    309     198     199 1
    310     196     197 1
    311     222     223 1
    312     222     224 1
    313     217     218 1
    314     217     219 1
    315     215     216 1
    316     213     214 1
    317     231     232 1
    318     231     233 1
    319     229     230 1
    320     227     228 1
    321     254     255 1
    322     252     253 1
    323     250     251 1
    324     247     248 1
    325     245     246 1
    326     241     242 1
    327     241     243 1
    328     239     240 1
    329     237     238 1
    330     268     269 1
    331     265     266 1
    332     265     267 1
    333     262     263 1
    334     262     264 1
    335     259     260 1
    336     259     261 1
    337     279     280 1
    338     279     281 1
    339     276     277 1
    340     276     278 1
    341     274     275 1
    342     272     273 1
    343     289     290 1
    344     289     291 1
    345     287     288 1
    346     298     299 1
    347     298     300 1
    348     296     297 1
    349     294     295 1
    350     311     312 1
    351     308     309 1
    352     308     310 1
    353     306     307 1
    354     304     305 1
    355     317     318 1
    356     317     319 1
    357     315     316 1
    358     332     333 1
    359     329     330 1
    360     329     331 1
    361     326     327 1
    362     326     328 1
    363     323     324 1
    364     323     325 1
    365     352     353 1
    366     352     354 1
    367     352     355 1
    368     349     350 1
    369     349     351 1
    370     346     347 1
    371     346     348 1
    372     343     344 1
    373     343     345 1
    374     340     341 1
    375     340     342 1
    376     338     339 1
    377     336     337 1
    378     368     369 1
    379     368     370 1
    380     368     371 1
    381     364     365 1
    382     364     366 1
    383     364     367 1
    384     362     363 1
    385     360     361 1
    386     358     359 1
@<TRIPOS>SUBSTRUCTURE
      1 ARG1           1 RESIDUE    4    A ARG
      2 SER2          27 RESIDUE    4    A SER
      3 CYX3          38 RESIDUE    4    A CYX
      4 CYX4          48 RESIDUE    4    A CYX
      5 PRO5          58 RESIDUE    4    A PRO
      6 CYX6          72 RESIDUE    4    A CYX
      7 TYR7          82 RESIDUE    4    A TYR
      8 TRP8         103 RESIDUE    4    A TRP
      9 GLY9         127 RESIDUE    4    A GLY
     10 GLY10        134 RESIDUE    4    A GLY
     11 CYX11        141 RESIDUE    4    A CYX
     12 PRO12        151 RESIDUE    4    A PRO
     13 TRP13        165 RESIDUE    4    A TRP
     14 GLY14        189 RESIDUE    4    A GLY
     15 GLN15        196 RESIDUE    4    A GLN
     16 ASN16        213 RESIDUE    4    A ASN
     17 CYX17        227 RESIDUE    4    A CYX
     18 TYR18        237 RESIDUE    4    A TYR
     19 PRO19        258 RESIDUE    4    A PRO
     20 GLU20        272 RESIDUE    4    A GLU
     21 GLY21        287 RESIDUE    4    A GLY
     22 CYX22        294 RESIDUE    4    A CYX
     23 SER23        304 RESIDUE    4    A SER
     24 GLY24        315 RESIDUE    4    A GLY
     25 PRO25        322 RESIDUE    4    A PRO
     26 LYS26        336 RESIDUE    4    A LYS
     27 VAL27        358 RESIDUE    4    A VAL
