# Supplementary material for: Improved Structure-Based Histidine pKa Prediction for pH-Responsive Protein Design
Source: J Chem Inf Model. 2025 Jan 18;65(3):1560–9. doi: 10.1021/acs.jcim.4c01957 (PMC11815838; doi:10.1021/acs.jcim.4c01957)
Supplement: Supplementary file 3 — ci4c01957_si_003.zip [file ci4c01957_si_003.zip › structures/prep_mol2/1ANS_0013_prep.mol2]

@<TRIPOS>MOLECULE
Cpptraj generated mol2 file.
  374   386    27     0     0
SMALL
USER_CHARGES


@<TRIPOS>ATOM
      1 N            -7.0022       9.7072       2.1827 N.am      1 ARG1       0.1305
      2 H1           -6.7394       9.0017       2.8628 H         1 ARG1       0.2083
      3 H2           -8.0136       9.7015       2.1221 H         1 ARG1       0.2083
      4 H3           -6.7028      10.6162       2.5094 H         1 ARG1       0.2083
      5 CA           -6.4006       9.3752       0.8646 C.3       1 ARG1      -0.0223
      6 HA           -6.8215      10.0334       0.1036 H         1 ARG1       0.1242
      7 CB           -4.8608       9.5101       0.8705 C.3       1 ARG1       0.0118
      8 HB2          -4.5077       9.8409       1.8485 H         1 ARG1       0.0226
      9 HB3          -4.4150       8.5335       0.6736 H         1 ARG1       0.0226
     10 CG           -4.3901      10.5073      -0.2015 C.3       1 ARG1       0.0236
     11 HG2          -5.0751      10.4619      -1.0502 H         1 ARG1       0.0309
     12 HG3          -4.4256      11.5238       0.1955 H         1 ARG1       0.0309
     13 CD           -2.9886      10.1763      -0.7467 C.3       1 ARG1       0.0935
     14 HD2          -2.6374       9.2188      -0.3570 H         1 ARG1       0.0527
     15 HD3          -3.0669      10.0673      -1.8309 H         1 ARG1       0.0527
     16 NE           -1.9888      11.2221      -0.4659 N.pl3     1 ARG1      -0.5650
     17 HE           -1.7053      11.8080      -1.2380 H         1 ARG1       0.3592
     18 CZ           -1.3738      11.4195       0.6836 C.cat     1 ARG1       0.8281
     19 NH1          -1.7598      10.8187       1.7732 N.pl3     1 ARG1      -0.8693
     20 HH11         -2.4990      10.1482       1.7356 H         1 ARG1       0.4494
     21 HH12         -1.2473      10.9532       2.6303 H         1 ARG1       0.4494
     22 NH2          -0.3391      12.2038       0.7508 N.pl3     1 ARG1      -0.8693
     23 HH21         -0.0203      12.7156      -0.0558 H         1 ARG1       0.4494
     24 HH22          0.1116      12.3851       1.6336 H         1 ARG1       0.4494
     25 C            -6.7835       7.9479       0.5126 C.2       1 ARG1       0.7214
     26 O            -6.5287       7.0816       1.3363 O.2       1 ARG1      -0.6013
     27 N            -7.3978       7.7134      -0.6448 N.am      2 SER2      -0.4157
     28 H            -7.5294       8.4479      -1.3245 H         2 SER2       0.2719
     29 CA           -7.8110       6.3681      -1.0520 C.3       2 SER2      -0.0249
     30 HA           -8.4480       5.9509      -0.2706 H         2 SER2       0.0843
     31 CB           -8.6701       6.4615      -2.3354 C.3       2 SER2       0.2117
     32 HB2          -9.5348       5.8030      -2.2501 H         2 SER2       0.0352
     33 HB3          -9.0654       7.4725      -2.4464 H         2 SER2       0.0352
     34 OG           -7.9374       6.1275      -3.4926 O.3       2 SER2      -0.6546
     35 HG           -8.5257       5.8947      -4.2240 H         2 SER2       0.4275
     36 C            -6.5684       5.4660      -1.1880 C.2       2 SER2       0.5973
     37 O            -5.7325       5.6367      -2.0675 O.2       2 SER2      -0.5679
     38 N            -6.3826       4.5317      -0.2684 N.am      3 CYX3      -0.4157
     39 H            -7.0563       4.4155       0.4749 H         3 CYX3       0.2719
     40 CA           -5.1772       3.7195      -0.2104 C.3       3 CYX3       0.0429
     41 HA           -4.8152       3.4470      -1.2027 H         3 CYX3       0.0766
     42 CB           -4.1202       4.5594       0.5170 C.3       3 CYX3      -0.0790
     43 HB2          -4.6056       5.0066       1.3859 H         3 CYX3       0.0910
     44 HB3          -3.3751       3.9030       0.9322 H         3 CYX3       0.0910
     45 SG           -3.2754       5.9012      -0.3794 S.3       3 CYX3      -0.1081
     46 C            -5.5234       2.4509       0.5606 C.2       3 CYX3       0.5973
     47 O            -5.5221       2.4887       1.7882 O.2       3 CYX3      -0.5679
     48 N            -5.8698       1.3808      -0.1480 N.am      4 CYX4      -0.4157
     49 H            -5.7915       1.3935      -1.1587 H         4 CYX4       0.2719
     50 CA           -6.1665       0.0788       0.4306 C.3       4 CYX4       0.0429
     51 HA           -7.1572       0.0894       0.8867 H         4 CYX4       0.0766
     52 CB           -6.1369      -0.9197      -0.7021 C.3       4 CYX4      -0.0790
     53 HB2          -5.2475      -0.7415      -1.2851 H         4 CYX4       0.0910
     54 HB3          -6.0383      -1.8942      -0.2857 H         4 CYX4       0.0910
     55 SG           -7.5663      -0.9326      -1.7619 S.3       4 CYX4      -0.1081
     56 C            -5.1201      -0.3497       1.4655 C.2       4 CYX4       0.5973
     57 O            -4.0380       0.2187       1.5061 O.2       4 CYX4      -0.5679
     58 N            -5.3932      -1.3490       2.3078 N.am      5 PRO5      -0.2548
     59 CD           -6.6139      -2.1393       2.3456 C.3       5 PRO5       0.0192
     60 HD2          -6.9273      -2.5142       1.3760 H         5 PRO5       0.0391
     61 HD3          -7.4122      -1.5417       2.7857 H         5 PRO5       0.0391
     62 CG           -6.2871      -3.3112       3.2568 C.3       5 PRO5       0.0189
     63 HG2          -5.8136      -4.0968       2.6740 H         5 PRO5       0.0213
     64 HG3          -7.1674      -3.6858       3.7790 H         5 PRO5       0.0213
     65 CB           -5.2480      -2.7304       4.2137 C.3       5 PRO5      -0.0070
     66 HB2          -4.6163      -3.5021       4.6475 H         5 PRO5       0.0253
     67 HB3          -5.7548      -2.1706       5.0014 H         5 PRO5       0.0253
     68 CA           -4.4472      -1.7657       3.3402 C.3       5 PRO5      -0.0266
     69 HA           -4.1527      -0.9025       3.9383 H         5 PRO5       0.0641
     70 C            -3.1707      -2.4047       2.7645 C.2       5 PRO5       0.5896
     71 O            -3.0794      -2.7126       1.5822 O.2       5 PRO5      -0.5748
     72 N            -2.1855      -2.6705       3.6212 N.am      6 CYX6      -0.4157
     73 H            -2.2845      -2.3861       4.5820 H         6 CYX6       0.2719
     74 CA           -0.9233      -3.2900       3.2091 C.3       6 CYX6       0.0429
     75 HA           -0.4842      -2.7465       2.3957 H         6 CYX6       0.0766
     76 CB            0.0309      -3.2390       4.3807 C.3       6 CYX6      -0.0790
     77 HB2           0.9994      -3.5034       3.9676 H         6 CYX6       0.0910
     78 HB3           0.0923      -2.2176       4.7605 H         6 CYX6       0.0910
     79 SG           -0.3736      -4.3771       5.7288 S.3       6 CYX6      -0.1081
     80 C            -1.0325      -4.7081       2.6593 C.2       6 CYX6       0.5973
     81 O            -0.3945      -5.0436       1.6705 O.2       6 CYX6      -0.5679
     82 N            -1.8322      -5.5600       3.2873 N.am      7 TYR7      -0.4157
     83 H            -2.2595      -5.2810       4.1580 H         7 TYR7       0.2719
     84 CA           -2.0196      -6.9344       2.8214 C.3       7 TYR7      -0.0014
     85 HA           -1.0567      -7.3611       2.5337 H         7 TYR7       0.0876
     86 CB           -2.6262      -7.8023       3.9324 C.3       7 TYR7      -0.0152
     87 HB2          -3.3728      -8.4810       3.5160 H         7 TYR7       0.0295
     88 HB3          -1.8307      -8.4286       4.3385 H         7 TYR7       0.0295
     89 CG           -3.2446      -7.0184       5.0706 C.ar      7 TYR7      -0.0011
     90 CD1          -4.5373      -6.4740       4.9505 C.ar      7 TYR7      -0.1906
     91 HD1          -5.1267      -6.6705       4.0650 H         7 TYR7       0.1699
     92 CE1          -5.0752      -5.7109       6.0056 C.ar      7 TYR7      -0.2341
     93 HE1          -6.0773      -5.3170       5.9331 H         7 TYR7       0.1656
     94 CZ           -4.3046      -5.4676       7.1641 C.ar      7 TYR7       0.3226
     95 OH           -4.8098      -4.7310       8.1867 O.3       7 TYR7      -0.5579
     96 HH           -5.7661      -4.6796       8.1625 H         7 TYR7       0.3992
     97 CE2          -3.0039      -5.9976       7.2684 C.ar      7 TYR7      -0.2341
     98 HE2          -2.4229      -5.8063       8.1593 H         7 TYR7       0.1656
     99 CD2          -2.4811      -6.7815       6.2267 C.ar      7 TYR7      -0.1906
    100 HD2          -1.4848      -7.1944       6.3142 H         7 TYR7       0.1699
    101 C            -2.9109      -6.9772       1.5922 C.2       7 TYR7       0.5973
    102 O            -2.7333      -7.8227       0.7226 O.2       7 TYR7      -0.5679
    103 N            -3.8823      -6.0730       1.5201 N.am      8 TRP8      -0.4157
    104 H            -3.9162      -5.3403       2.2102 H         8 TRP8       0.2719
    105 CA           -4.8202      -6.0511       0.4195 C.3       8 TRP8      -0.0275
    106 HA           -4.4950      -6.7746      -0.3254 H         8 TRP8       0.1123
    107 CB           -6.2139      -6.4917       0.8765 C.3       8 TRP8      -0.0050
    108 HB2          -6.1351      -7.4644       1.3641 H         8 TRP8       0.0339
    109 HB3          -6.6215      -5.7850       1.5948 H         8 TRP8       0.0339
    110 CG           -7.1725      -6.6218      -0.2588 C.2       8 TRP8      -0.1415
    111 CD1          -6.8391      -6.8954      -1.5432 C.2       8 TRP8      -0.1638
    112 HD1          -5.8398      -7.0723      -1.9158 H         8 TRP8       0.2062
    113 NE1          -7.9704      -6.9270      -2.3217 N.pl3     8 TRP8      -0.3418
    114 HE1          -7.9604      -7.0655      -3.3245 H         8 TRP8       0.3412
    115 CE2          -9.0977      -6.6986      -1.5704 C.ar      8 TRP8       0.1380
    116 CZ2         -10.4517      -6.6130      -1.9073 C.ar      8 TRP8      -0.2601
    117 HZ2         -10.7699      -6.7874      -2.9245 H         8 TRP8       0.1572
    118 CH2         -11.3846      -6.3213      -0.9019 C.ar      8 TRP8      -0.1134
    119 HH2         -12.4407      -6.2884      -1.1327 H         8 TRP8       0.1417
    120 CZ3         -10.9474      -6.1298       0.4174 C.ar      8 TRP8      -0.1972
    121 HZ3         -11.6786      -6.0020       1.1979 H         8 TRP8       0.1447
    122 CE3          -9.5795      -6.1844       0.7443 C.ar      8 TRP8      -0.2387
    123 HE3          -9.2552      -6.0345       1.7622 H         8 TRP8       0.1700
    124 CD2          -8.6207      -6.4858      -0.2436 C.ar      8 TRP8       0.1243
    125 C            -4.7956      -4.7105      -0.2913 C.2       8 TRP8       0.5973
    126 O            -5.8059      -4.0413      -0.3463 O.2       8 TRP8      -0.5679
    127 N            -3.6559      -4.3072      -0.8464 N.am      9 GLY9      -0.4157
    128 H            -2.8130      -4.8394      -0.6774 H         9 GLY9       0.2719
    129 CA           -3.5507      -3.0261      -1.5536 C.3       9 GLY9      -0.0252
    130 HA2          -3.8341      -2.2209      -0.8821 H         9 GLY9       0.0698
    131 HA3          -2.5064      -2.8740      -1.8199 H         9 GLY9       0.0698
    132 C            -4.3959      -2.9589      -2.8386 C.2       9 GLY9       0.5973
    133 O            -4.8221      -1.8935      -3.2643 O.2       9 GLY9      -0.5679
    134 N            -4.6644      -4.0981      -3.4795 N.am     10 GLY10     -0.4157
    135 H            -4.2745      -4.9468      -3.1066 H        10 GLY10      0.2719
    136 CA           -5.5008      -4.1674      -4.6873 C.3      10 GLY10     -0.0252
    137 HA2          -5.3110      -3.2986      -5.3155 H        10 GLY10      0.0698
    138 HA3          -5.2551      -5.0668      -5.2503 H        10 GLY10      0.0698
    139 C            -7.0002      -4.1783      -4.4015 C.2      10 GLY10      0.5973
    140 O            -7.7734      -4.6367      -5.2359 O.2      10 GLY10     -0.5679
    141 N            -7.4030      -3.7929      -3.1972 N.am     11 CYX11     -0.4157
    142 H            -6.7348      -3.3527      -2.5817 H        11 CYX11      0.2719
    143 CA           -8.7961      -3.7782      -2.7858 C.3      11 CYX11      0.0429
    144 HA           -9.2264      -4.7297      -3.0680 H        11 CYX11      0.0766
    145 CB           -8.8263      -3.6239      -1.2624 C.3      11 CYX11     -0.0790
    146 HB2          -9.6673      -4.1573      -0.8488 H        11 CYX11      0.0910
    147 HB3          -7.9593      -4.0916      -0.8353 H        11 CYX11      0.0910
    148 SG           -8.9358      -1.9505      -0.6539 S.3      11 CYX11     -0.1081
    149 C            -9.6387      -2.7185      -3.5115 C.2      11 CYX11      0.5973
    150 O            -9.1092      -1.9280      -4.2904 O.2      11 CYX11     -0.5679
    151 N           -10.9647      -2.7065      -3.2826 N.am     12 PRO12     -0.2548
    152 CD          -11.7191      -3.6599      -2.4854 C.3      12 PRO12      0.0192
    153 HD2         -11.4198      -3.6646      -1.4443 H        12 PRO12      0.0391
    154 HD3         -11.6366      -4.6391      -2.9492 H        12 PRO12      0.0391
    155 CG          -13.1720      -3.2272      -2.5214 C.3      12 PRO12      0.0189
    156 HG2         -13.4062      -2.6181      -1.6548 H        12 PRO12      0.0213
    157 HG3         -13.8455      -4.0829      -2.5766 H        12 PRO12      0.0213
    158 CB          -13.2527      -2.3632      -3.7747 C.3      12 PRO12     -0.0070
    159 HB2         -14.0272      -1.5992      -3.6912 H        12 PRO12      0.0253
    160 HB3         -13.4554      -3.0031      -4.6350 H        12 PRO12      0.0253
    161 CA          -11.8539      -1.7570      -3.9276 C.3      12 PRO12     -0.0266
    162 HA          -11.6108      -1.6798      -4.9886 H        12 PRO12      0.0641
    163 C           -11.7558      -0.3530      -3.3215 C.2      12 PRO12      0.5896
    164 O           -11.5858       0.6229      -4.0461 O.2      12 PRO12     -0.5748
    165 N           -11.9153      -0.2120      -2.0015 N.am     13 TRP13     -0.4157
    166 H           -11.8855      -1.0276      -1.4114 H        13 TRP13      0.2719
    167 CA          -11.8391       1.1090      -1.3807 C.3      13 TRP13     -0.0275
    168 HA          -12.3874       1.8177      -2.0019 H        13 TRP13      0.1123
    169 CB          -12.4626       1.1253       0.0218 C.3      13 TRP13     -0.0050
    170 HB2         -12.5843       2.1633       0.3333 H        13 TRP13      0.0339
    171 HB3         -13.4544       0.6732      -0.0181 H        13 TRP13      0.0339
    172 CG          -11.6380       0.4204       1.0515 C.2      13 TRP13     -0.1415
    173 CD1         -10.6515       0.9750       1.7958 C.2      13 TRP13     -0.1638
    174 HD1         -10.3685       2.0174       1.7572 H        13 TRP13      0.2062
    175 NE1          -9.9608      -0.0156       2.4634 N.pl3    13 TRP13     -0.3418
    176 HE1          -9.1475       0.1596       3.0313 H        13 TRP13      0.3412
    177 CE2         -10.5173      -1.2536       2.2340 C.ar     13 TRP13      0.1380
    178 CZ2         -10.2422      -2.5357       2.7221 C.ar     13 TRP13     -0.2601
    179 HZ2          -9.4371      -2.6946       3.4196 H        13 TRP13      0.1572
    180 CH2         -11.0742      -3.5971       2.3356 C.ar     13 TRP13     -0.1134
    181 HH2         -10.9123      -4.5786       2.7557 H        13 TRP13      0.1417
    182 CZ3         -12.1470      -3.3725       1.4505 C.ar     13 TRP13     -0.1972
    183 HZ3         -12.8205      -4.1759       1.1909 H        13 TRP13      0.1447
    184 CE3         -12.3977      -2.0866       0.9516 C.ar     13 TRP13     -0.2387
    185 HE3         -13.2647      -1.9002       0.3411 H        13 TRP13      0.1700
    186 CD2         -11.5943      -1.0000       1.3365 C.ar     13 TRP13      0.1243
    187 C           -10.3749       1.5400      -1.3172 C.2      13 TRP13      0.5973
    188 O            -9.5417       0.9084      -0.6886 O.2      13 TRP13     -0.5679
    189 N           -10.0310       2.6804      -1.8842 N.am     14 GLY14     -0.4157
    190 H           -10.6558       3.0635      -2.5770 H        14 GLY14      0.2719
    191 CA           -8.6223       3.0455      -1.8943 C.3      14 GLY14     -0.0252
    192 HA2          -8.5524       4.0970      -2.0231 H        14 GLY14      0.0698
    193 HA3          -8.1478       2.7743      -0.9535 H        14 GLY14      0.0698
    194 C            -7.8449       2.4134      -3.0317 C.2      14 GLY14      0.5973
    195 O            -8.3583       1.5932      -3.7711 O.2      14 GLY14     -0.5679
    196 N            -6.6143       2.8742      -3.2233 N.am     15 GLN15     -0.4157
    197 H            -6.2909       3.6628      -2.6861 H        15 GLN15      0.2719
    198 CA           -5.7627       2.3920      -4.3061 C.3      15 GLN15     -0.0031
    199 HA           -6.3770       1.8609      -5.0360 H        15 GLN15      0.0850
    200 CB           -5.1362       3.6187      -4.9771 C.3      15 GLN15     -0.0036
    201 HB2          -5.8359       4.4539      -4.8947 H        15 GLN15      0.0171
    202 HB3          -4.2215       3.9142      -4.4600 H        15 GLN15      0.0171
    203 CG           -4.8509       3.3662      -6.4652 C.3      15 GLN15     -0.0645
    204 HG2          -3.7753       3.2837      -6.6241 H        15 GLN15      0.0352
    205 HG3          -5.3198       2.4448      -6.8119 H        15 GLN15      0.0352
    206 CD           -5.4162       4.5063      -7.2946 C.2      15 GLN15      0.6951
    207 OE1          -6.6069       4.6306      -7.4993 O.2      15 GLN15     -0.6086
    208 NE2          -4.5916       5.4157      -7.7595 N.am     15 GLN15     -0.9407
    209 HE21         -5.0249       6.1184      -8.3334 H        15 GLN15      0.4251
    210 HE22         -3.6005       5.3141      -7.6746 H        15 GLN15      0.4251
    211 C            -4.7065       1.4133      -3.7930 C.2      15 GLN15      0.5973
    212 O            -4.7305       1.0173      -2.6387 O.2      15 GLN15     -0.5679
    213 N            -3.6850       1.1215      -4.5888 N.am     16 ASN16     -0.4157
    214 H            -3.7140       1.4413      -5.5417 H        16 ASN16      0.2719
    215 CA           -2.5274       0.3402      -4.1643 C.3      16 ASN16      0.0143
    216 HA           -2.8330      -0.3503      -3.3751 H        16 ASN16      0.1048
    217 CB           -2.0210      -0.4742      -5.3633 C.3      16 ASN16     -0.2041
    218 HB2          -2.4780      -0.1358      -6.2920 H        16 ASN16      0.0797
    219 HB3          -0.9416      -0.3973      -5.4843 H        16 ASN16      0.0797
    220 CG           -2.2980      -1.9367      -5.1522 C.2      16 ASN16      0.7130
    221 OD1          -1.9106      -2.5226      -4.1591 O.2      16 ASN16     -0.5931
    222 ND2          -2.9332      -2.5874      -6.0910 N.am     16 ASN16     -0.9191
    223 HD21         -3.1036      -3.5597      -5.9159 H        16 ASN16      0.4196
    224 HD22         -3.2873      -2.1154      -6.9013 H        16 ASN16      0.4196
    225 C            -1.4564       1.2404      -3.5557 C.2      16 ASN16      0.5973
    226 O            -0.4175       1.4974      -4.1542 O.2      16 ASN16     -0.5679
    227 N            -1.7343       1.7871      -2.3801 N.am     17 CYX17     -0.4157
    228 H            -2.6197       1.5685      -1.9420 H        17 CYX17      0.2719
    229 CA           -0.7360       2.5937      -1.6934 C.3      17 CYX17      0.0429
    230 HA           -0.1316       3.1427      -2.4166 H        17 CYX17      0.0766
    231 CB           -1.4226       3.5936      -0.8016 C.3      17 CYX17     -0.0790
    232 HB2          -2.2120       3.0367      -0.3108 H        17 CYX17      0.0910
    233 HB3          -0.7347       3.9550      -0.0398 H        17 CYX17      0.0910
    234 SG           -2.0826       4.9886      -1.7319 S.3      17 CYX17     -0.1081
    235 C             0.2133       1.7706      -0.8603 C.2      17 CYX17      0.5973
    236 O             1.2263       2.3143      -0.5189 O.2      17 CYX17     -0.5679
    237 N            -0.0754       0.5221      -0.5206 N.am     18 TYR18     -0.4157
    238 H            -0.9291       0.0965      -0.8425 H        18 TYR18      0.2719
    239 CA            0.8375      -0.2907       0.2826 C.3      18 TYR18     -0.0014
    240 HA            1.7693       0.2484       0.4732 H        18 TYR18      0.0876
    241 CB            0.1692      -0.5316       1.6215 C.3      18 TYR18     -0.0152
    242 HB2          -0.7485      -1.0777       1.4126 H        18 TYR18      0.0295
    243 HB3           0.8415      -1.1124       2.2543 H        18 TYR18      0.0295
    244 CG           -0.2302       0.7172       2.3552 C.ar     18 TYR18     -0.0011
    245 CD1          -1.4303       1.3432       2.0058 C.ar     18 TYR18     -0.1906
    246 HD1          -1.9850       0.9478       1.1795 H        18 TYR18      0.1699
    247 CE1          -1.8923       2.4558       2.7154 C.ar     18 TYR18     -0.2341
    248 HE1          -2.8759       2.8463       2.5338 H        18 TYR18      0.1656
    249 CZ           -1.0755       3.0209       3.7080 C.ar     18 TYR18      0.3226
    250 OH           -1.4992       4.1374       4.3524 O.3      18 TYR18     -0.5579
    251 HH           -2.4091       4.0357       4.6381 H        18 TYR18      0.3992
    252 CE2           0.1566       2.4186       4.0405 C.ar     18 TYR18     -0.2341
    253 HE2           0.7618       2.8443       4.8275 H        18 TYR18      0.1656
    254 CD2           0.5709       1.2461       3.3775 C.ar     18 TYR18     -0.1906
    255 HD2           1.5087       0.7628       3.6356 H        18 TYR18      0.1699
    256 C             1.2378      -1.5856      -0.4346 C.2      18 TYR18      0.5973
    257 O             1.2127      -2.6539       0.1761 O.2      18 TYR18     -0.5679
    258 N             1.5792      -1.5220      -1.7365 N.am     19 PRO19     -0.2548
    259 CD            1.7291      -0.3256      -2.5551 C.3      19 PRO19      0.0192
    260 HD2           2.3869       0.4071      -2.0841 H        19 PRO19      0.0391
    261 HD3           0.7497       0.0810      -2.7426 H        19 PRO19      0.0391
    262 CG            2.2786      -0.7553      -3.9038 C.3      19 PRO19      0.0189
    263 HG2           3.3645      -0.6465      -3.9081 H        19 PRO19      0.0213
    264 HG3           1.8319      -0.1930      -4.7241 H        19 PRO19      0.0213
    265 CB            1.9110      -2.2343      -3.9606 C.3      19 PRO19     -0.0070
    266 HB2           2.5795      -2.7934      -4.6166 H        19 PRO19      0.0253
    267 HB3           0.8787      -2.3400      -4.2963 H        19 PRO19      0.0253
    268 CA            2.0176      -2.6797      -2.5005 C.3      19 PRO19     -0.0266
    269 HA            1.3618      -3.5321      -2.3210 H        19 PRO19      0.0641
    270 C             3.4529      -3.0842      -2.1422 C.2      19 PRO19      0.5896
    271 O             3.9289      -4.1034      -2.6272 O.2      19 PRO19     -0.5748
    272 N             4.1549      -2.2918      -1.3292 N.am     20 GLU20     -0.5163
    273 H             3.7668      -1.4123      -1.0264 H        20 GLU20      0.2936
    274 CA            5.5250      -2.5908      -0.9059 C.3      20 GLU20      0.0397
    275 HA            6.0531      -3.0487      -1.7438 H        20 GLU20      0.1105
    276 CB            6.2224      -1.2763      -0.5276 C.3      20 GLU20      0.0560
    277 HB2           5.6309      -0.4141      -0.8433 H        20 GLU20     -0.0173
    278 HB3           6.3315      -1.2297       0.5567 H        20 GLU20     -0.0173
    279 CG            7.5837      -1.2096      -1.2270 C.3      20 GLU20      0.0136
    280 HG2           8.0324      -2.2065      -1.2404 H        20 GLU20     -0.0425
    281 HG3           7.4318      -0.9033      -2.2657 H        20 GLU20     -0.0425
    282 CD            8.5671      -0.2765      -0.5166 C.2      20 GLU20      0.8054
    283 OE1           8.7293      -0.4380       0.7177 O.co2    20 GLU20     -0.8188
    284 OE2           9.2442       0.4876      -1.2388 O.co2    20 GLU20     -0.8188
    285 C             5.5821      -3.5912       0.2568 C.2      20 GLU20      0.5366
    286 O             6.5808      -4.2756       0.4682 O.2      20 GLU20     -0.5819
    287 N             4.4765      -3.7322       0.9849 N.am     21 GLY21     -0.4157
    288 H             3.6928      -3.1415       0.7507 H        21 GLY21      0.2719
    289 CA            4.3673      -4.6192       2.1300 C.3      21 GLY21     -0.0252
    290 HA2           3.4785      -5.2360       2.0009 H        21 GLY21      0.0698
    291 HA3           5.2347      -5.2745       2.2048 H        21 GLY21      0.0698
    292 C             4.2507      -3.8202       3.4094 C.2      21 GLY21      0.5973
    293 O             4.9453      -2.8392       3.6043 O.2      21 GLY21     -0.5679
    294 N             3.3961      -4.2889       4.3146 N.am     22 CYX22     -0.4157
    295 H             2.8610      -5.1039       4.0601 H        22 CYX22      0.2719
    296 CA            3.0465      -3.6292       5.5793 C.3      22 CYX22      0.0429
    297 HA            2.3283      -2.8339       5.3997 H        22 CYX22      0.0766
    298 CB            2.4427      -4.7067       6.4868 C.3      22 CYX22     -0.0790
    299 HB2           3.2402      -5.3814       6.8007 H        22 CYX22      0.0910
    300 HB3           2.0367      -4.2313       7.3815 H        22 CYX22      0.0910
    301 SG            1.1526      -5.7024       5.7036 S.3      22 CYX22     -0.1081
    302 C             4.2102      -2.9738       6.3178 C.2      22 CYX22      0.5973
    303 O             4.0154      -1.9665       6.9849 O.2      22 CYX22     -0.5679
    304 N             5.3934      -3.5766       6.2147 N.am     23 SER23     -0.4157
    305 H             5.4563      -4.3476       5.5724 H        23 SER23      0.2719
    306 CA            6.6399      -2.9985       6.6975 C.3      23 SER23     -0.0249
    307 HA            6.6361      -2.9743       7.7870 H        23 SER23      0.0843
    308 CB            7.7949      -3.8863       6.2231 C.3      23 SER23      0.2117
    309 HB2           7.7998      -4.8100       6.8030 H        23 SER23      0.0352
    310 HB3           7.6577      -4.1353       5.1689 H        23 SER23      0.0352
    311 OG            9.0376      -3.2348       6.3675 O.3      23 SER23     -0.6546
    312 HG            9.1185      -2.5535       5.6864 H        23 SER23      0.4275
    313 C             6.8419      -1.5635       6.2013 C.2      23 SER23      0.5973
    314 O             6.9487      -0.6443       7.0099 O.2      23 SER23     -0.5679
    315 N             6.9328      -1.3867       4.8831 N.am     24 GLY24     -0.4157
    316 H             6.6112      -2.1265       4.2693 H        24 GLY24      0.2719
    317 CA            7.1093      -0.0889       4.2519 C.3      24 GLY24     -0.0252
    318 HA2           7.9230       0.4378       4.7441 H        24 GLY24      0.0698
    319 HA3           7.3810      -0.2213       3.2020 H        24 GLY24      0.0698
    320 C             5.8004       0.7066       4.3012 C.2      24 GLY24      0.5973
    321 O             4.7245       0.1600       4.0324 O.2      24 GLY24     -0.5679
    322 N             5.8464       1.9864       4.6961 N.am     25 PRO25     -0.2548
    323 CD            7.0307       2.7264       5.1035 C.3      25 PRO25      0.0192
    324 HD2           7.7778       2.7328       4.3075 H        25 PRO25      0.0391
    325 HD3           7.4422       2.2819       6.0107 H        25 PRO25      0.0391
    326 CG            6.5629       4.1521       5.3947 C.3      25 PRO25      0.0189
    327 HG2           6.7686       4.7855       4.5306 H        25 PRO25      0.0213
    328 HG3           7.0503       4.5584       6.2813 H        25 PRO25      0.0213
    329 CB            5.0497       4.0203       5.5952 C.3      25 PRO25     -0.0070
    330 HB2           4.5219       4.9334       5.3162 H        25 PRO25      0.0253
    331 HB3           4.8473       3.7698       6.6376 H        25 PRO25      0.0253
    332 CA            4.6697       2.8329       4.7144 C.3      25 PRO25     -0.0266
    333 HA            3.8187       2.3026       5.1425 H        25 PRO25      0.0641
    334 C             4.3433       3.3035       3.3079 C.2      25 PRO25      0.5896
    335 O             5.1933       3.8662       2.6295 O.2      25 PRO25     -0.5748
    336 N             3.0698       3.2263       2.9337 N.am     26 LYS26     -0.3479
    337 H             2.4535       2.6560       3.4867 H        26 LYS26      0.2747
    338 CA            2.6332       3.6654       1.6145 C.3      26 LYS26     -0.2400
    339 HA            1.6468       3.2378       1.4886 H        26 LYS26      0.1426
    340 CB            2.5217       5.2006       1.5893 C.3      26 LYS26     -0.0094
    341 HB2           2.3663       5.5848       2.5993 H        26 LYS26      0.0362
    342 HB3           3.4508       5.6286       1.2069 H        26 LYS26      0.0362
    343 CG            1.3233       5.6140       0.7318 C.3      26 LYS26      0.0187
    344 HG2           1.2453       4.9432      -0.1220 H        26 LYS26      0.0103
    345 HG3           0.4206       5.4814       1.3304 H        26 LYS26      0.0103
    346 CD            1.3906       7.0700       0.2507 C.3      26 LYS26     -0.0479
    347 HD2           0.4430       7.5466       0.5017 H        26 LYS26      0.0621
    348 HD3           2.2020       7.6104       0.7444 H        26 LYS26      0.0621
    349 CE            1.5960       7.0722      -1.2652 C.3      26 LYS26     -0.0143
    350 HE2           2.6707       7.1428      -1.4769 H        26 LYS26      0.1135
    351 HE3           1.2511       6.1088      -1.6498 H        26 LYS26      0.1135
    352 NZ            0.8348       8.1297      -1.9591 N.4      26 LYS26     -0.3854
    353 HZ1           1.1681       9.0355      -1.6622 H        26 LYS26      0.3400
    354 HZ2           1.0188       8.0411      -2.9540 H        26 LYS26      0.3400
    355 HZ3          -0.1544       8.0061      -1.8042 H        26 LYS26      0.3400
    356 C             3.5555       3.0670       0.5118 C.2      26 LYS26      0.7341
    357 O             4.0463       1.9567       0.6822 O.2      26 LYS26     -0.5894
    358 N             3.6421       3.7353      -0.6456 N.am     27 VAL27     -0.3821
    359 H             3.2921       4.6668      -0.6543 H        27 VAL27      0.2681
    360 CA            4.5360       3.3555      -1.7508 C.3      27 VAL27     -0.3438
    361 HA            4.6793       2.2755      -1.7560 H        27 VAL27      0.1438
    362 CB            4.0171       3.8084      -3.1220 C.3      27 VAL27      0.1940
    363 HB            4.8361       3.7298      -3.8409 H        27 VAL27      0.0308
    364 CG1           2.8830       2.9010      -3.6005 C.3      27 VAL27     -0.3064
    365 HG11          2.0762       2.8850      -2.8756 H        27 VAL27      0.0836
    366 HG12          2.5137       3.2328      -4.5696 H        27 VAL27      0.0836
    367 HG13          3.2803       1.8941      -3.7101 H        27 VAL27      0.0836
    368 CG2           3.4788       5.2439      -3.1392 C.3      27 VAL27     -0.3064
    369 HG21          4.0879       5.8965      -2.5176 H        27 VAL27      0.0836
    370 HG22          3.5133       5.6090      -4.1647 H        27 VAL27      0.0836
    371 HG23          2.4530       5.2184      -2.8049 H        27 VAL27      0.0836
    372 C             5.9299       3.9009      -1.4699 C.2      27 VAL27      0.8350
    373 O             6.2372       4.9868      -2.0099 O.2      27 VAL27     -0.8173
    374 OXT           6.6149       3.2744      -0.6547 O.3      27 VAL27     -0.8173
@<TRIPOS>BOND
      1      25      26 2
      2      25      27 am
      3      18      19 ar
      4      18      22 ar
      5      16      18 ar
      6      13      16 1
      7      10      13 1
      8       7      10 1
      9       5       7 1
     10       5      25 1
     11       1       5 1
     12      36      37 2
     13      36      38 am
     14      31      34 1
     15      29      31 1
     16      29      36 1
     17      27      29 1
     18      46      47 2
     19      46      48 am
     20      45     234 1
     21      42      45 1
     22      40      42 1
     23      40      46 1
     24      38      40 1
     25      56      57 2
     26      56      58 am
     27      55     148 1
     28      52      55 1
     29      50      52 1
     30      50      56 1
     31      48      50 1
     32      70      71 2
     33      70      72 am
     34      68      70 1
     35      65      68 1
     36      62      65 1
     37      59      62 1
     38      58      59 1
     39      58      68 1
     40      80      81 2
     41      80      82 am
     42      79     301 1
     43      76      79 1
     44      74      76 1
     45      74      80 1
     46      72      74 1
     47     101     102 2
     48     101     103 am
     49      97      99 ar
     50      94      95 1
     51      94      97 ar
     52      92      94 ar
     53      90      92 ar
     54      89      90 ar
     55      89      99 ar
     56      86      89 1
     57      84      86 1
     58      84     101 1
     59      82      84 1
     60     125     126 2
     61     125     127 am
     62     122     124 ar
     63     120     122 ar
     64     118     120 ar
     65     116     118 ar
     66     115     116 ar
     67     115     124 ar
     68     113     115 1
     69     111     113 1
     70     110     111 2
     71     110     124 1
     72     107     110 1
     73     105     107 1
     74     105     125 1
     75     103     105 1
     76     132     133 2
     77     132     134 am
     78     129     132 1
     79     127     129 1
     80     139     140 2
     81     139     141 am
     82     136     139 1
     83     134     136 1
     84     149     150 2
     85     149     151 am
     86     145     148 1
     87     143     145 1
     88     143     149 1
     89     141     143 1
     90     163     164 2
     91     163     165 am
     92     161     163 1
     93     158     161 1
     94     155     158 1
     95     152     155 1
     96     151     152 1
     97     151     161 1
     98     187     188 2
     99     187     189 am
    100     184     186 ar
    101     182     184 ar
    102     180     182 ar
    103     178     180 ar
    104     177     178 ar
    105     177     186 ar
    106     175     177 1
    107     173     175 1
    108     172     173 2
    109     172     186 1
    110     169     172 1
    111     167     169 1
    112     167     187 1
    113     165     167 1
    114     194     195 2
    115     194     196 am
    116     191     194 1
    117     189     191 1
    118     211     212 2
    119     211     213 am
    120     206     207 2
    121     206     208 am
    122     203     206 1
    123     200     203 1
    124     198     200 1
    125     198     211 1
    126     196     198 1
    127     225     226 2
    128     225     227 am
    129     220     221 2
    130     220     222 am
    131     217     220 1
    132     215     217 1
    133     215     225 1
    134     213     215 1
    135     235     236 2
    136     235     237 am
    137     231     234 1
    138     229     231 1
    139     229     235 1
    140     227     229 1
    141     256     257 2
    142     256     258 am
    143     252     254 ar
    144     249     250 1
    145     249     252 ar
    146     247     249 ar
    147     245     247 ar
    148     244     245 ar
    149     244     254 ar
    150     241     244 1
    151     239     241 1
    152     239     256 1
    153     237     239 1
    154     270     271 2
    155     270     272 am
    156     268     270 1
    157     265     268 1
    158     262     265 1
    159     259     262 1
    160     258     259 1
    161     258     268 1
    162     285     286 2
    163     285     287 am
    164     282     283 ar
    165     282     284 ar
    166     279     282 1
    167     276     279 1
    168     274     276 1
    169     274     285 1
    170     272     274 1
    171     292     293 2
    172     292     294 am
    173     289     292 1
    174     287     289 1
    175     302     303 2
    176     302     304 am
    177     298     301 1
    178     296     298 1
    179     296     302 1
    180     294     296 1
    181     313     314 2
    182     313     315 am
    183     308     311 1
    184     306     308 1
    185     306     313 1
    186     304     306 1
    187     320     321 2
    188     320     322 am
    189     317     320 1
    190     315     317 1
    191     334     335 2
    192     334     336 am
    193     332     334 1
    194     329     332 1
    195     326     329 1
    196     323     326 1
    197     322     323 1
    198     322     332 1
    199     356     357 2
    200     356     358 am
    201     349     352 1
    202     346     349 1
    203     343     346 1
    204     340     343 1
    205     338     340 1
    206     338     356 1
    207     336     338 1
    208     372     373 2
    209     372     374 1
    210     362     364 1
    211     362     368 1
    212     360     362 1
    213     360     372 1
    214     358     360 1
    215      22      23 1
    216      22      24 1
    217      19      20 1
    218      19      21 1
    219      16      17 1
    220      13      14 1
    221      13      15 1
    222      10      11 1
    223      10      12 1
    224       7       8 1
    225       7       9 1
    226       5       6 1
    227       1       2 1
    228       1       3 1
    229       1       4 1
    230      34      35 1
    231      31      32 1
    232      31      33 1
    233      29      30 1
    234      27      28 1
    235      42      43 1
    236      42      44 1
    237      40      41 1
    238      38      39 1
    239      52      53 1
    240      52      54 1
    241      50      51 1
    242      48      49 1
    243      68      69 1
    244      65      66 1
    245      65      67 1
    246      62      63 1
    247      62      64 1
    248      59      60 1
    249      59      61 1
    250      76      77 1
    251      76      78 1
    252      74      75 1
    253      72      73 1
    254      99     100 1
    255      97      98 1
    256      95      96 1
    257      92      93 1
    258      90      91 1
    259      86      87 1
    260      86      88 1
    261      84      85 1
    262      82      83 1
    263     122     123 1
    264     120     121 1
    265     118     119 1
    266     116     117 1
    267     113     114 1
    268     111     112 1
    269     107     108 1
    270     107     109 1
    271     105     106 1
    272     103     104 1
    273     129     130 1
    274     129     131 1
    275     127     128 1
    276     136     137 1
    277     136     138 1
    278     134     135 1
    279     145     146 1
    280     145     147 1
    281     143     144 1
    282     141     142 1
    283     161     162 1
    284     158     159 1
    285     158     160 1
    286     155     156 1
    287     155     157 1
    288     152     153 1
    289     152     154 1
    290     184     185 1
    291     182     183 1
    292     180     181 1
    293     178     179 1
    294     175     176 1
    295     173     174 1
    296     169     170 1
    297     169     171 1
    298     167     168 1
    299     165     166 1
    300     191     192 1
    301     191     193 1
    302     189     190 1
    303     208     209 1
    304     208     210 1
    305     203     204 1
    306     203     205 1
    307     200     201 1
    308     200     202 1
    309     198     199 1
    310     196     197 1
    311     222     223 1
    312     222     224 1
    313     217     218 1
    314     217     219 1
    315     215     216 1
    316     213     214 1
    317     231     232 1
    318     231     233 1
    319     229     230 1
    320     227     228 1
    321     254     255 1
    322     252     253 1
    323     250     251 1
    324     247     248 1
    325     245     246 1
    326     241     242 1
    327     241     243 1
    328     239     240 1
    329     237     238 1
    330     268     269 1
    331     265     266 1
    332     265     267 1
    333     262     263 1
    334     262     264 1
    335     259     260 1
    336     259     261 1
    337     279     280 1
    338     279     281 1
    339     276     277 1
    340     276     278 1
    341     274     275 1
    342     272     273 1
    343     289     290 1
    344     289     291 1
    345     287     288 1
    346     298     299 1
    347     298     300 1
    348     296     297 1
    349     294     295 1
    350     311     312 1
    351     308     309 1
    352     308     310 1
    353     306     307 1
    354     304     305 1
    355     317     318 1
    356     317     319 1
    357     315     316 1
    358     332     333 1
    359     329     330 1
    360     329     331 1
    361     326     327 1
    362     326     328 1
    363     323     324 1
    364     323     325 1
    365     352     353 1
    366     352     354 1
    367     352     355 1
    368     349     350 1
    369     349     351 1
    370     346     347 1
    371     346     348 1
    372     343     344 1
    373     343     345 1
    374     340     341 1
    375     340     342 1
    376     338     339 1
    377     336     337 1
    378     368     369 1
    379     368     370 1
    380     368     371 1
    381     364     365 1
    382     364     366 1
    383     364     367 1
    384     362     363 1
    385     360     361 1
    386     358     359 1
@<TRIPOS>SUBSTRUCTURE
      1 ARG1           1 RESIDUE    4    A ARG
      2 SER2          27 RESIDUE    4    A SER
      3 CYX3          38 RESIDUE    4    A CYX
      4 CYX4          48 RESIDUE    4    A CYX
      5 PRO5          58 RESIDUE    4    A PRO
      6 CYX6          72 RESIDUE    4    A CYX
      7 TYR7          82 RESIDUE    4    A TYR
      8 TRP8         103 RESIDUE    4    A TRP
      9 GLY9         127 RESIDUE    4    A GLY
     10 GLY10        134 RESIDUE    4    A GLY
     11 CYX11        141 RESIDUE    4    A CYX
     12 PRO12        151 RESIDUE    4    A PRO
     13 TRP13        165 RESIDUE    4    A TRP
     14 GLY14        189 RESIDUE    4    A GLY
     15 GLN15        196 RESIDUE    4    A GLN
     16 ASN16        213 RESIDUE    4    A ASN
     17 CYX17        227 RESIDUE    4    A CYX
     18 TYR18        237 RESIDUE    4    A TYR
     19 PRO19        258 RESIDUE    4    A PRO
     20 GLU20        272 RESIDUE    4    A GLU
     21 GLY21        287 RESIDUE    4    A GLY
     22 CYX22        294 RESIDUE    4    A CYX
     23 SER23        304 RESIDUE    4    A SER
     24 GLY24        315 RESIDUE    4    A GLY
     25 PRO25        322 RESIDUE    4    A PRO
     26 LYS26        336 RESIDUE    4    A LYS
     27 VAL27        358 RESIDUE    4    A VAL
