# Supplementary material for: Improved Structure-Based Histidine pKa Prediction for pH-Responsive Protein Design
Source: J Chem Inf Model. 2025 Jan 18;65(3):1560–9. doi: 10.1021/acs.jcim.4c01957 (PMC11815838; doi:10.1021/acs.jcim.4c01957)
Supplement: Supplementary file 3 — ci4c01957_si_003.zip [file ci4c01957_si_003.zip › structures/prep_mol2/1ANS_0014_prep.mol2]

@<TRIPOS>MOLECULE
Cpptraj generated mol2 file.
  374   386    27     0     0
SMALL
USER_CHARGES


@<TRIPOS>ATOM
      1 N            -4.4678       9.4289      -0.1290 N.am      1 ARG1       0.1305
      2 H1           -3.7385       8.9204      -0.6178 H         1 ARG1       0.2083
      3 H2           -4.7693       8.8993       0.6765 H         1 ARG1       0.2083
      4 H3           -4.1234      10.3336       0.1629 H         1 ARG1       0.2083
      5 CA           -5.5976       9.5940      -1.0584 C.3       1 ARG1      -0.0223
      6 HA           -6.4686      10.0208      -0.5591 H         1 ARG1       0.1242
      7 CB           -5.1953      10.4928      -2.2470 C.3       1 ARG1       0.0118
      8 HB2          -4.3039      10.0981      -2.7398 H         1 ARG1       0.0226
      9 HB3          -6.0058      10.4827      -2.9792 H         1 ARG1       0.0226
     10 CG           -4.9588      11.9465      -1.8244 C.3       1 ARG1       0.0236
     11 HG2          -5.6560      12.5995      -2.3539 H         1 ARG1       0.0309
     12 HG3          -5.1531      12.0668      -0.7578 H         1 ARG1       0.0309
     13 CD           -3.5229      12.3978      -2.1125 C.3       1 ARG1       0.0935
     14 HD2          -3.3105      13.2654      -1.4831 H         1 ARG1       0.0527
     15 HD3          -2.8151      11.6116      -1.8424 H         1 ARG1       0.0527
     16 NE           -3.3365      12.8109      -3.5121 N.pl3     1 ARG1      -0.5650
     17 HE           -3.7603      13.6974      -3.7435 H         1 ARG1       0.3592
     18 CZ           -2.2174      12.5850      -4.1679 C.cat     1 ARG1       0.8281
     19 NH1          -1.8299      11.3778      -4.4594 N.pl3     1 ARG1      -0.8693
     20 HH11         -2.4750      10.6142      -4.3604 H         1 ARG1       0.4494
     21 HH12         -0.9770      11.2333      -4.9781 H         1 ARG1       0.4494
     22 NH2          -1.4586      13.5766      -4.5182 N.pl3     1 ARG1      -0.8693
     23 HH21         -1.7186      14.5266      -4.3142 H         1 ARG1       0.4494
     24 HH22         -0.6121      13.4085      -5.0376 H         1 ARG1       0.4494
     25 C            -5.9575       8.2226      -1.5722 C.2       1 ARG1       0.7214
     26 O            -5.2512       7.8114      -2.4680 O.2       1 ARG1      -0.6013
     27 N            -6.9424       7.5354      -0.9791 N.am      2 SER2      -0.4157
     28 H            -7.5486       7.9741      -0.3025 H         2 SER2       0.2719
     29 CA           -7.3104       6.1752      -1.4081 C.3       2 SER2      -0.0249
     30 HA           -8.0900       5.7817      -0.7540 H         2 SER2       0.0843
     31 CB           -7.9130       6.2593      -2.8272 C.3       2 SER2       0.2117
     32 HB2          -8.9809       6.4737      -2.7669 H         2 SER2       0.0352
     33 HB3          -7.4320       7.0427      -3.4118 H         2 SER2       0.0352
     34 OG           -7.7089       5.0547      -3.4994 O.3       2 SER2      -0.6546
     35 HG           -7.6004       5.1601      -4.4667 H         2 SER2       0.4275
     36 C            -6.1072       5.2213      -1.3324 C.2       2 SER2       0.5973
     37 O            -5.2249       5.2374      -2.1669 O.2       2 SER2      -0.5679
     38 N            -5.9906       4.4029      -0.2976 N.am      3 CYX3      -0.4157
     39 H            -6.7475       4.3091       0.3646 H         3 CYX3       0.2719
     40 CA           -4.8244       3.5285      -0.1405 C.3       3 CYX3       0.0429
     41 HA           -4.4211       3.2101      -1.1042 H         3 CYX3       0.0766
     42 CB           -3.7533       4.3008       0.6225 C.3       3 CYX3      -0.0790
     43 HB2          -4.2288       4.7163       1.5101 H         3 CYX3       0.0910
     44 HB3          -3.0014       3.6120       1.0072 H         3 CYX3       0.0910
     45 SG           -2.9739       5.6480      -0.3024 S.3       3 CYX3      -0.1081
     46 C            -5.2578       2.2967       0.6248 C.2       3 CYX3       0.5973
     47 O            -5.3006       2.3286       1.8527 O.2       3 CYX3      -0.5679
     48 N            -5.6619       1.2661      -0.1024 N.am      4 CYX4      -0.4157
     49 H            -5.4864       1.2543      -1.1021 H         4 CYX4       0.2719
     50 CA           -6.0801       0.0101       0.4866 C.3       4 CYX4       0.0429
     51 HA           -7.0020       0.1471       1.0519 H         4 CYX4       0.0766
     52 CB           -6.3065      -0.9603      -0.6429 C.3       4 CYX4      -0.0790
     53 HB2          -5.4831      -0.9000      -1.3354 H         4 CYX4       0.0910
     54 HB3          -6.3198      -1.9506      -0.2504 H         4 CYX4       0.0910
     55 SG           -7.8372      -0.7222      -1.4907 S.3       4 CYX4      -0.1081
     56 C            -5.0006      -0.5487       1.4027 C.2       4 CYX4       0.5973
     57 O            -3.8578      -0.1162       1.3040 O.2       4 CYX4      -0.5679
     58 N            -5.3237      -1.4987       2.2859 N.am      5 PRO5      -0.2548
     59 CD           -6.6147      -2.1633       2.4176 C.3       5 PRO5       0.0192
     60 HD2          -7.0625      -2.4614       1.4754 H         5 PRO5       0.0391
     61 HD3          -7.2965      -1.5106       2.9627 H         5 PRO5       0.0391
     62 CG           -6.3295      -3.4101       3.2391 C.3       5 PRO5       0.0189
     63 HG2          -6.0049      -4.2096       2.5782 H         5 PRO5       0.0213
     64 HG3          -7.1870      -3.7193       3.8361 H         5 PRO5       0.0213
     65 CB           -5.1462      -2.9809       4.1058 C.3       5 PRO5      -0.0070
     66 HB2          -4.5458      -3.8223       4.4313 H         5 PRO5       0.0253
     67 HB3          -5.5100      -2.4175       4.9664 H         5 PRO5       0.0253
     68 CA           -4.3361      -2.0598       3.2011 C.3       5 PRO5      -0.0266
     69 HA           -3.8785      -1.2674       3.7944 H         5 PRO5       0.0641
     70 C            -3.2332      -2.8102       2.4455 C.2       5 PRO5       0.5896
     71 O            -3.4341      -3.2045       1.3108 O.2       5 PRO5      -0.5748
     72 N            -2.0877      -3.0789       3.0675 N.am      6 CYX6      -0.4157
     73 H            -1.9417      -2.7494       4.0085 H         6 CYX6       0.2719
     74 CA           -0.9770      -3.7597       2.3892 C.3       6 CYX6       0.0429
     75 HA           -0.6788      -3.1487       1.5633 H         6 CYX6       0.0766
     76 CB            0.1959      -3.9406       3.3392 C.3       6 CYX6      -0.0790
     77 HB2           0.8641      -4.7035       2.9343 H         6 CYX6       0.0910
     78 HB3           0.7604      -3.0257       3.3679 H         6 CYX6       0.0910
     79 SG           -0.2981      -4.4034       5.0188 S.3       6 CYX6      -0.1081
     80 C            -1.3173      -5.0912       1.7419 C.2       6 CYX6       0.5973
     81 O            -1.3583      -5.2036       0.5199 O.2       6 CYX6      -0.5679
     82 N            -1.6116      -6.0959       2.5647 N.am      7 TYR7      -0.4157
     83 H            -1.5741      -5.9288       3.5604 H         7 TYR7       0.2719
     84 CA           -1.9958      -7.4332       2.1038 C.3       7 TYR7      -0.0014
     85 HA           -1.1230      -7.9413       1.6904 H         7 TYR7       0.0876
     86 CB           -2.5565      -8.2552       3.2760 C.3       7 TYR7      -0.0152
     87 HB2          -3.3844      -8.8820       2.9389 H         7 TYR7       0.0295
     88 HB3          -1.7714      -8.9343       3.6107 H         7 TYR7       0.0295
     89 CG           -3.0047      -7.4264       4.4642 C.ar      7 TYR7      -0.0011
     90 CD1          -4.2835      -6.8368       4.4976 C.ar      7 TYR7      -0.1906
     91 HD1          -4.9868      -7.0245       3.6972 H         7 TYR7       0.1699
     92 CE1          -4.6553      -6.0385       5.5972 C.ar      7 TYR7      -0.2341
     93 HE1          -5.6440      -5.6085       5.6424 H         7 TYR7       0.1656
     94 CZ           -3.7338      -5.7982       6.6403 C.ar      7 TYR7       0.3226
     95 OH           -4.0735      -5.0107       7.6929 O.3       7 TYR7      -0.5579
     96 HH           -5.0218      -4.8940       7.7649 H         7 TYR7       0.3992
     97 CE2          -2.4546      -6.3840       6.5962 C.ar      7 TYR7      -0.2341
     98 HE2          -1.7591      -6.1977       7.4019 H         7 TYR7       0.1656
     99 CD2          -2.0925      -7.1990       5.5106 C.ar      7 TYR7      -0.1906
    100 HD2          -1.1047      -7.6407       5.4794 H         7 TYR7       0.1699
    101 C            -3.0456      -7.3685       1.0024 C.2       7 TYR7       0.5973
    102 O            -3.0235      -8.1736       0.0780 O.2       7 TYR7      -0.5679
    103 N            -3.9399      -6.3862       1.0798 N.am      8 TRP8      -0.4157
    104 H            -3.8033      -5.6601       1.7660 H         8 TRP8       0.2719
    105 CA           -4.9330      -6.1849       0.0567 C.3       8 TRP8      -0.0275
    106 HA           -4.7119      -6.8609      -0.7656 H         8 TRP8       0.1123
    107 CB           -6.3075      -6.5725       0.5929 C.3       8 TRP8      -0.0050
    108 HB2          -6.2594      -7.5829       1.0021 H         8 TRP8       0.0339
    109 HB3          -6.6101      -5.8978       1.3889 H         8 TRP8       0.0339
    110 CG           -7.3433      -6.5578      -0.4735 C.2       8 TRP8      -0.1415
    111 CD1          -7.1161      -6.7618      -1.7933 C.2       8 TRP8      -0.1638
    112 HD1          -6.1596      -6.9749      -2.2496 H         8 TRP8       0.2062
    113 NE1          -8.2976      -6.6774      -2.4859 N.pl3     8 TRP8      -0.3418
    114 HE1          -8.3661      -6.7486      -3.4937 H         8 TRP8       0.3412
    115 CE2          -9.3542      -6.4536      -1.6376 C.ar      8 TRP8       0.1380
    116 CZ2         -10.7241      -6.2947      -1.8629 C.ar      8 TRP8      -0.2601
    117 HZ2         -11.1234      -6.3872      -2.8622 H         8 TRP8       0.1572
    118 CH2         -11.5667      -6.0386      -0.7720 C.ar      8 TRP8      -0.1134
    119 HH2         -12.6354      -5.9561      -0.9182 H         8 TRP8       0.1417
    120 CZ3         -11.0264      -5.9598       0.5209 C.ar      8 TRP8      -0.1972
    121 HZ3         -11.6936      -5.8710       1.3624 H         8 TRP8       0.1447
    122 CE3          -9.6413      -6.0843       0.7378 C.ar      8 TRP8      -0.2387
    123 HE3          -9.2366      -6.0243       1.7361 H         8 TRP8       0.1700
    124 CD2          -8.7738      -6.3504      -0.3399 C.ar      8 TRP8       0.1243
    125 C            -4.8769      -4.7897      -0.5534 C.2       8 TRP8       0.5973
    126 O            -5.8370      -4.0480      -0.4547 O.2       8 TRP8      -0.5679
    127 N            -3.7739      -4.4209      -1.2070 N.am      9 GLY9      -0.4157
    128 H            -2.9274      -4.9605      -1.0580 H         9 GLY9       0.2719
    129 CA           -3.6570      -3.0986      -1.8371 C.3       9 GLY9      -0.0252
    130 HA2          -3.8745      -2.3243      -1.1028 H         9 GLY9       0.0698
    131 HA3          -2.6283      -2.9645      -2.1702 H         9 GLY9       0.0698
    132 C            -4.5812      -2.9215      -3.0505 C.2       9 GLY9       0.5973
    133 O            -4.9549      -1.8166      -3.4094 O.2       9 GLY9      -0.5679
    134 N            -4.9820      -4.0081      -3.7071 N.am     10 GLY10     -0.4157
    135 H            -4.6610      -4.9036      -3.3784 H        10 GLY10      0.2719
    136 CA           -5.9100      -3.9527      -4.8455 C.3      10 GLY10     -0.0252
    137 HA2          -5.6890      -3.0754      -5.4547 H        10 GLY10      0.0698
    138 HA3          -5.7763      -4.8401      -5.4633 H        10 GLY10      0.0698
    139 C            -7.3839      -3.8732      -4.4400 C.2      10 GLY10      0.5973
    140 O            -8.2435      -4.2690      -5.2210 O.2      10 GLY10     -0.5679
    141 N            -7.6795      -3.4994      -3.1975 N.am     11 CYX11     -0.4157
    142 H            -6.9448      -3.1230      -2.6170 H        11 CYX11      0.2719
    143 CA           -9.0435      -3.4548      -2.6844 C.3      11 CYX11      0.0429
    144 HA           -9.5251      -4.3750      -2.9886 H        11 CYX11      0.0766
    145 CB           -8.9866      -3.3952      -1.1493 C.3      11 CYX11     -0.0790
    146 HB2          -9.7840      -3.9929      -0.7369 H        11 CYX11      0.0910
    147 HB3          -8.0672      -3.8412      -0.8005 H        11 CYX11      0.0910
    148 SG           -9.1579      -1.7696      -0.4132 S.3      11 CYX11     -0.1081
    149 C            -9.8993      -2.3325      -3.3000 C.2      11 CYX11      0.5973
    150 O            -9.3938      -1.5166      -4.0654 O.2      11 CYX11     -0.5679
    151 N           -11.2051      -2.2808      -2.9747 N.am     12 PRO12     -0.2548
    152 CD          -11.9272      -3.2676      -2.1894 C.3      12 PRO12      0.0192
    153 HD2         -11.5744      -3.3264      -1.1654 H        12 PRO12      0.0391
    154 HD3         -11.8703      -4.2227      -2.7035 H        12 PRO12      0.0391
    155 CG          -13.3792      -2.8325      -2.1460 C.3      12 PRO12      0.0189
    156 HG2         -13.5769      -2.2615      -1.2455 H        12 PRO12      0.0213
    157 HG3         -14.0572      -3.6840      -2.2120 H        12 PRO12      0.0213
    158 CB          -13.5093      -1.9124      -3.3536 C.3      12 PRO12     -0.0070
    159 HB2         -14.2843      -1.1584      -3.2073 H        12 PRO12      0.0253
    160 HB3         -13.7389      -2.5130      -4.2352 H        12 PRO12      0.0253
    161 CA          -12.1206      -1.2917      -3.5254 C.3      12 PRO12     -0.0266
    162 HA          -11.9232      -1.1574      -4.5905 H        12 PRO12      0.0641
    163 C           -12.0232       0.0866      -2.8572 C.2      12 PRO12      0.5896
    164 O           -11.9204       1.0930      -3.5471 O.2      12 PRO12     -0.5748
    165 N           -12.0656       0.1803      -1.5231 N.am     13 TRP13     -0.4157
    166 H           -12.0654      -0.6627      -0.9710 H        13 TRP13      0.2719
    167 CA          -12.0727       1.4808      -0.8223 C.3      13 TRP13     -0.0275
    168 HA          -12.7461       2.1509      -1.3582 H        13 TRP13      0.1123
    169 CB          -12.6028       1.3179       0.6036 C.3      13 TRP13     -0.0050
    170 HB2         -12.7748       2.3031       1.0395 H        13 TRP13      0.0339
    171 HB3         -13.5617       0.7991       0.5766 H        13 TRP13      0.0339
    172 CG          -11.6530       0.5630       1.4735 C.2      13 TRP13     -0.1415
    173 CD1         -10.6036       1.0789       2.1533 C.2      13 TRP13     -0.1638
    174 HD1         -10.3536       2.1311       2.1986 H        13 TRP13      0.2062
    175 NE1          -9.8821       0.0625       2.7395 N.pl3    13 TRP13     -0.3418
    176 HE1          -9.0648       0.2175       3.3090 H        13 TRP13      0.3412
    177 CE2         -10.4637      -1.1607       2.5009 C.ar     13 TRP13      0.1380
    178 CZ2         -10.1576      -2.4629       2.9073 C.ar     13 TRP13     -0.2601
    179 HZ2          -9.3111      -2.6539       3.5453 H        13 TRP13      0.1572
    180 CH2         -11.0081      -3.5070       2.5172 C.ar     13 TRP13     -0.1134
    181 HH2         -10.8120      -4.5078       2.8714 H        13 TRP13      0.1417
    182 CZ3         -12.1421      -3.2427       1.7244 C.ar     13 TRP13     -0.1972
    183 HZ3         -12.8289      -4.0358       1.4686 H        13 TRP13      0.1447
    184 CE3         -12.4338      -1.9332       1.3189 C.ar     13 TRP13     -0.2387
    185 HE3         -13.3446      -1.7187       0.7857 H        13 TRP13      0.1700
    186 CD2         -11.5993      -0.8670       1.6926 C.ar     13 TRP13      0.1243
    187 C           -10.6969       2.1763      -0.7923 C.2      13 TRP13      0.5973
    188 O           -10.4483       3.0625       0.0303 O.2      13 TRP13     -0.5679
    189 N            -9.7596       1.7984      -1.6490 N.am     14 GLY14     -0.4157
    190 H            -9.9845       1.1420      -2.3902 H        14 GLY14      0.2719
    191 CA           -8.4415       2.4077      -1.6644 C.3      14 GLY14     -0.0252
    192 HA2          -8.5571       3.4885      -1.6667 H        14 GLY14      0.0698
    193 HA3          -7.9122       2.1171      -0.7638 H        14 GLY14      0.0698
    194 C            -7.6325       2.0158      -2.8952 C.2      14 GLY14      0.5973
    195 O            -8.1010       1.2865      -3.7569 O.2      14 GLY14     -0.5679
    196 N            -6.4048       2.5168      -2.9809 N.am     15 GLN15     -0.4157
    197 H            -6.1448       3.2636      -2.3628 H        15 GLN15      0.2719
    198 CA           -5.4924       2.2247      -4.0807 C.3      15 GLN15     -0.0031
    199 HA           -6.0513       1.7798      -4.9063 H        15 GLN15      0.0850
    200 CB           -4.8334       3.5296      -4.5634 C.3      15 GLN15     -0.0036
    201 HB2          -5.4090       4.3902      -4.2706 H        15 GLN15      0.0171
    202 HB3          -3.8470       3.6468      -4.1106 H        15 GLN15      0.0171
    203 CG           -4.7132       3.5879      -6.0857 C.3      15 GLN15     -0.0645
    204 HG2          -3.8645       4.2218      -6.3435 H        15 GLN15      0.0352
    205 HG3          -4.5316       2.5984      -6.5034 H        15 GLN15      0.0352
    206 CD           -5.9579       4.1931      -6.7279 C.2      15 GLN15      0.6951
    207 OE1          -6.8874       4.6648      -6.0882 O.2      15 GLN15     -0.6086
    208 NE2          -6.0103       4.2502      -8.0353 N.am     15 GLN15     -0.9407
    209 HE21         -6.8725       4.5948      -8.4197 H        15 GLN15      0.4251
    210 HE22         -5.2740       3.8794      -8.6060 H        15 GLN15      0.4251
    211 C            -4.4142       1.2331      -3.6526 C.2      15 GLN15      0.5973
    212 O            -4.4018       0.7270      -2.5413 O.2      15 GLN15     -0.5679
    213 N            -3.3997       1.0724      -4.4817 N.am     16 ASN16     -0.4157
    214 H            -3.4093       1.6076      -5.3370 H        16 ASN16      0.2719
    215 CA           -2.2200       0.2421      -4.2625 C.3      16 ASN16      0.0143
    216 HA           -2.4737      -0.5749      -3.5843 H        16 ASN16      0.1048
    217 CB           -1.8143      -0.3674      -5.6107 C.3      16 ASN16     -0.2041
    218 HB2          -0.7526      -0.6134      -5.6387 H        16 ASN16      0.0797
    219 HB3          -2.3642      -1.2992      -5.7345 H        16 ASN16      0.0797
    220 CG           -2.1480       0.5552      -6.7703 C.2      16 ASN16      0.7130
    221 OD1          -1.7420       1.6995      -6.8620 O.2      16 ASN16     -0.5931
    222 ND2          -3.0502       0.1406      -7.6265 N.am     16 ASN16     -0.9191
    223 HD21         -3.2414       0.7551      -8.3953 H        16 ASN16      0.4196
    224 HD22         -3.4493      -0.7763      -7.5420 H        16 ASN16      0.4196
    225 C            -1.0923       1.0372      -3.5969 C.2      16 ASN16      0.5973
    226 O             0.0016       1.1812      -4.1210 O.2      16 ASN16     -0.5679
    227 N            -1.3821       1.5896      -2.4324 N.am     17 CYX17     -0.4157
    228 H            -2.3102       1.4403      -2.0631 H        17 CYX17      0.2719
    229 CA           -0.4063       2.3458      -1.6522 C.3      17 CYX17      0.0429
    230 HA            0.2334       2.9177      -2.3146 H        17 CYX17      0.0766
    231 CB           -1.2485       3.2675      -0.7990 C.3      17 CYX17     -0.0790
    232 HB2          -2.1357       2.6949      -0.5435 H        17 CYX17      0.0910
    233 HB3          -0.7964       3.4880       0.1519 H        17 CYX17      0.0910
    234 SG           -1.7539       4.7753      -1.6526 S.3      17 CYX17     -0.1081
    235 C             0.5099       1.4470      -0.8217 C.2      17 CYX17      0.5973
    236 O             1.6176       1.7979      -0.4674 O.2      17 CYX17     -0.5679
    237 N             0.0948       0.2217      -0.5569 N.am     18 TYR18     -0.4157
    238 H            -0.8157      -0.0812      -0.8542 H        18 TYR18      0.2719
    239 CA            0.9138      -0.6739       0.2411 C.3      18 TYR18     -0.0014
    240 HA            1.8969      -0.2483       0.4469 H        18 TYR18      0.0876
    241 CB            0.2223      -0.7964       1.5808 C.3      18 TYR18     -0.0152
    242 HB2          -0.7866      -1.1663       1.4150 H        18 TYR18      0.0295
    243 HB3           0.7986      -1.4781       2.1809 H        18 TYR18      0.0295
    244 CG            0.1174       0.5004       2.3399 C.ar     18 TYR18     -0.0011
    245 CD1           1.2665       1.1407       2.8204 C.ar     18 TYR18     -0.1906
    246 HD1           2.2497       0.7662       2.5886 H        18 TYR18      0.1699
    247 CE1           1.1441       2.3071       3.5839 C.ar     18 TYR18     -0.2341
    248 HE1           2.0231       2.7385       4.0282 H        18 TYR18      0.1656
    249 CZ           -0.1094       2.9214       3.7468 C.ar     18 TYR18      0.3226
    250 OH           -0.1914       4.1110       4.3984 O.3      18 TYR18     -0.5579
    251 HH            0.6808       4.2972       4.7627 H        18 TYR18      0.3992
    252 CE2          -1.2663       2.2945       3.2497 C.ar     18 TYR18     -0.2341
    253 HE2          -2.2362       2.7283       3.4229 H        18 TYR18      0.1656
    254 CD2          -1.1394       1.0714       2.5771 C.ar     18 TYR18     -0.1906
    255 HD2          -2.0071       0.5589       2.2488 H        18 TYR18      0.1699
    256 C             1.2097      -1.9714      -0.5043 C.2      18 TYR18      0.5973
    257 O             0.8589      -3.0479      -0.0360 O.2      18 TYR18     -0.5679
    258 N             1.8409      -1.8926      -1.6871 N.am     19 PRO19     -0.2548
    259 CD            2.3497      -0.6837      -2.3283 C.3      19 PRO19      0.0192
    260 HD2           3.0178      -0.1231      -1.6721 H        19 PRO19      0.0391
    261 HD3           1.5220      -0.0609      -2.6490 H        19 PRO19      0.0391
    262 CG            3.0915      -1.1327      -3.5779 C.3      19 PRO19      0.0189
    263 HG2           4.1593      -1.1986      -3.3631 H        19 PRO19      0.0213
    264 HG3           2.9144      -0.4560      -4.4149 H        19 PRO19      0.0213
    265 CB            2.5341      -2.5316      -3.8502 C.3      19 PRO19     -0.0070
    266 HB2           3.2609      -3.1628      -4.3641 H        19 PRO19      0.0253
    267 HB3           1.6247      -2.4440      -4.4464 H        19 PRO19      0.0253
    268 CA            2.1761      -3.0761      -2.4656 C.3      19 PRO19     -0.0266
    269 HA            1.3147      -3.7400      -2.5454 H        19 PRO19      0.0641
    270 C             3.3284      -3.8597      -1.8255 C.2      19 PRO19      0.5896
    271 O             3.3274      -5.0819      -1.8770 O.2      19 PRO19     -0.5748
    272 N             4.2717      -3.1688      -1.1795 N.am     20 GLU20     -0.5163
    273 H             4.2175      -2.1628      -1.2147 H        20 GLU20      0.2936
    274 CA            5.4989      -3.7503      -0.6126 C.3      20 GLU20      0.0397
    275 HA            5.3482      -4.8144      -0.4185 H        20 GLU20      0.1105
    276 CB            6.6480      -3.6270      -1.6221 C.3      20 GLU20      0.0560
    277 HB2           6.6967      -2.5942      -1.9725 H        20 GLU20     -0.0173
    278 HB3           7.5948      -3.8481      -1.1277 H        20 GLU20     -0.0173
    279 CG            6.5082      -4.5596      -2.8327 C.3      20 GLU20      0.0136
    280 HG2           5.5351      -5.0370      -2.8746 H        20 GLU20     -0.0425
    281 HG3           6.6059      -3.9606      -3.7418 H        20 GLU20     -0.0425
    282 CD            7.5910      -5.6351      -2.8081 C.2      20 GLU20      0.8054
    283 OE1           8.6213      -5.4134      -3.4798 O.co2    20 GLU20     -0.8188
    284 OE2           7.3979      -6.6518      -2.1049 O.co2    20 GLU20     -0.8188
    285 C             5.8556      -3.0999       0.7336 C.2      20 GLU20      0.5366
    286 O             6.9900      -2.7109       1.0022 O.2      20 GLU20     -0.5819
    287 N             4.8669      -2.9306       1.6083 N.am     21 GLY21     -0.4157
    288 H             3.9315      -3.1904       1.3313 H        21 GLY21      0.2719
    289 CA            5.1129      -2.3626       2.9296 C.3      21 GLY21     -0.0252
    290 HA2           5.7670      -3.0291       3.4922 H        21 GLY21      0.0698
    291 HA3           5.6169      -1.4016       2.8179 H        21 GLY21      0.0698
    292 C             3.8247      -2.1344       3.6887 C.2      21 GLY21      0.5973
    293 O             3.0411      -1.2775       3.3242 O.2      21 GLY21     -0.5679
    294 N             3.6022      -2.8650       4.7787 N.am     22 CYX22     -0.4157
    295 H             4.2552      -3.5935       5.0211 H        22 CYX22      0.2719
    296 CA            2.4202      -2.6578       5.6274 C.3      22 CYX22      0.0429
    297 HA            1.5519      -2.5286       5.0077 H        22 CYX22      0.0766
    298 CB            2.2112      -3.8612       6.5470 C.3      22 CYX22     -0.0790
    299 HB2           3.1652      -4.1839       6.9642 H        22 CYX22      0.0910
    300 HB3           1.5752      -3.5522       7.3787 H        22 CYX22      0.0910
    301 SG            1.3860      -5.2545       5.7537 S.3      22 CYX22     -0.1081
    302 C             2.4166      -1.3671       6.4327 C.2      22 CYX22      0.5973
    303 O             1.3967      -0.9993       7.0068 O.2      22 CYX22     -0.5679
    304 N             3.5483      -0.6911       6.4892 N.am     23 SER23     -0.4157
    305 H             4.3676      -1.1040       6.0770 H        23 SER23      0.2719
    306 CA            3.7394       0.4711       7.3503 C.3      23 SER23     -0.0249
    307 HA            2.8077       1.0346       7.4119 H        23 SER23      0.0843
    308 CB            4.1057      -0.0079       8.7619 C.3      23 SER23      0.2117
    309 HB2           4.5910       0.7913       9.3240 H        23 SER23      0.0352
    310 HB3           3.1829      -0.2703       9.2815 H        23 SER23      0.0352
    311 OG            4.9366      -1.1621       8.7332 O.3      23 SER23     -0.6546
    312 HG            5.2608      -1.3118       9.6267 H        23 SER23      0.4275
    313 C             4.7756       1.4307       6.7877 C.2      23 SER23      0.5973
    314 O             5.2317       2.3185       7.5000 O.2      23 SER23     -0.5679
    315 N             5.1669       1.2480       5.5247 N.am     24 GLY24     -0.4157
    316 H             4.6578       0.5887       4.9574 H        24 GLY24      0.2719
    317 CA            6.0802       2.1628       4.8619 C.3      24 GLY24     -0.0252
    318 HA2           6.9859       2.2853       5.4558 H        24 GLY24      0.0698
    319 HA3           6.3503       1.7205       3.9057 H        24 GLY24      0.0698
    320 C             5.4412       3.5466       4.6571 C.2      24 GLY24      0.5973
    321 O             4.5780       3.9817       5.4258 O.2      24 GLY24     -0.5679
    322 N             5.8456       4.2675       3.6053 N.am     25 PRO25     -0.2548
    323 CD            6.7825       3.8390       2.5768 C.3      25 PRO25      0.0192
    324 HD2           6.5094       2.8683       2.1606 H        25 PRO25      0.0391
    325 HD3           7.7926       3.8101       2.9873 H        25 PRO25      0.0391
    326 CG            6.6999       4.8903       1.4746 C.3      25 PRO25      0.0189
    327 HG2           5.9987       4.5559       0.7070 H        25 PRO25      0.0213
    328 HG3           7.6762       5.0894       1.0317 H        25 PRO25      0.0213
    329 CB            6.1337       6.1225       2.1781 C.3      25 PRO25     -0.0070
    330 HB2           5.6177       6.7801       1.4780 H        25 PRO25      0.0253
    331 HB3           6.9499       6.6624       2.6607 H        25 PRO25      0.0253
    332 CA            5.2188       5.5353       3.2523 C.3      25 PRO25     -0.0266
    333 HA            5.1832       6.2026       4.1137 H        25 PRO25      0.0641
    334 C             3.7973       5.2917       2.7507 C.2      25 PRO25      0.5896
    335 O             3.2911       4.1826       2.8146 O.2      25 PRO25     -0.5748
    336 N             3.1249       6.3235       2.2350 N.am     26 LYS26     -0.3479
    337 H             3.5936       7.2105       2.1456 H        26 LYS26      0.2747
    338 CA            1.8109       6.1026       1.6403 C.3      26 LYS26     -0.2400
    339 HA            1.1780       5.6488       2.4049 H        26 LYS26      0.1426
    340 CB            1.1753       7.4027       1.1647 C.3      26 LYS26     -0.0094
    341 HB2           0.9781       8.0230       2.0387 H        26 LYS26      0.0362
    342 HB3           1.8596       7.9363       0.5016 H        26 LYS26      0.0362
    343 CG           -0.1170       7.0778       0.4057 C.3      26 LYS26      0.0187
    344 HG2           0.1339       6.7974      -0.6174 H        26 LYS26      0.0103
    345 HG3          -0.6097       6.2370       0.8909 H        26 LYS26      0.0103
    346 CD           -1.0620       8.2771       0.3619 C.3      26 LYS26     -0.0479
    347 HD2          -0.4826       9.1575       0.0755 H        26 LYS26      0.0621
    348 HD3          -1.8132       8.1203      -0.4091 H        26 LYS26      0.0621
    349 CE           -1.7199       8.5290       1.7307 C.3      26 LYS26     -0.0143
    350 HE2          -0.9275       8.6646       2.4763 H        26 LYS26      0.1135
    351 HE3          -2.2699       9.4700       1.6902 H        26 LYS26      0.1135
    352 NZ           -2.6130       7.4185       2.1590 N.4      26 LYS26     -0.3854
    353 HZ1          -2.0156       6.6236       2.3966 H        26 LYS26      0.3400
    354 HZ2          -3.1194       7.6169       3.0142 H        26 LYS26      0.3400
    355 HZ3          -3.2009       7.0417       1.4295 H        26 LYS26      0.3400
    356 C             1.8860       5.0668       0.5271 C.2      26 LYS26      0.7341
    357 O             1.1957       4.0898       0.6760 O.2      26 LYS26     -0.5894
    358 N             2.6183       5.3462      -0.5468 N.am     27 VAL27     -0.3821
    359 H             3.2752       6.1097      -0.4976 H        27 VAL27      0.2681
    360 CA            2.7658       4.5200      -1.7533 C.3      27 VAL27     -0.3438
    361 HA            2.5293       3.4933      -1.5367 H        27 VAL27      0.1438
    362 CB            1.8690       4.9883      -2.9028 C.3      27 VAL27      0.1940
    363 HB            0.8379       4.8559      -2.5993 H        27 VAL27      0.0308
    364 CG1           2.0302       6.4744      -3.2371 C.3      27 VAL27     -0.3064
    365 HG11          3.0406       6.6595      -3.6047 H        27 VAL27      0.0836
    366 HG12          1.3230       6.7475      -4.0178 H        27 VAL27      0.0836
    367 HG13          1.8571       7.0879      -2.3577 H        27 VAL27      0.0836
    368 CG2           2.1203       4.1473      -4.1591 C.3      27 VAL27     -0.3064
    369 HG21          2.0665       3.0864      -3.9089 H        27 VAL27      0.0836
    370 HG22          1.3706       4.3687      -4.9169 H        27 VAL27      0.0836
    371 HG23          3.1124       4.3512      -4.5644 H        27 VAL27      0.0836
    372 C             4.2234       4.4597      -2.1393 C.2      27 VAL27      0.8350
    373 O             4.8126       5.5596      -2.2015 O.2      27 VAL27     -0.8173
    374 OXT           4.7177       3.3321      -2.3007 O.3      27 VAL27     -0.8173
@<TRIPOS>BOND
      1      25      26 2
      2      25      27 am
      3      18      19 ar
      4      18      22 ar
      5      16      18 ar
      6      13      16 1
      7      10      13 1
      8       7      10 1
      9       5       7 1
     10       5      25 1
     11       1       5 1
     12      36      37 2
     13      36      38 am
     14      31      34 1
     15      29      31 1
     16      29      36 1
     17      27      29 1
     18      46      47 2
     19      46      48 am
     20      45     234 1
     21      42      45 1
     22      40      42 1
     23      40      46 1
     24      38      40 1
     25      56      57 2
     26      56      58 am
     27      55     148 1
     28      52      55 1
     29      50      52 1
     30      50      56 1
     31      48      50 1
     32      70      71 2
     33      70      72 am
     34      68      70 1
     35      65      68 1
     36      62      65 1
     37      59      62 1
     38      58      59 1
     39      58      68 1
     40      80      81 2
     41      80      82 am
     42      79     301 1
     43      76      79 1
     44      74      76 1
     45      74      80 1
     46      72      74 1
     47     101     102 2
     48     101     103 am
     49      97      99 ar
     50      94      95 1
     51      94      97 ar
     52      92      94 ar
     53      90      92 ar
     54      89      90 ar
     55      89      99 ar
     56      86      89 1
     57      84      86 1
     58      84     101 1
     59      82      84 1
     60     125     126 2
     61     125     127 am
     62     122     124 ar
     63     120     122 ar
     64     118     120 ar
     65     116     118 ar
     66     115     116 ar
     67     115     124 ar
     68     113     115 1
     69     111     113 1
     70     110     111 2
     71     110     124 1
     72     107     110 1
     73     105     107 1
     74     105     125 1
     75     103     105 1
     76     132     133 2
     77     132     134 am
     78     129     132 1
     79     127     129 1
     80     139     140 2
     81     139     141 am
     82     136     139 1
     83     134     136 1
     84     149     150 2
     85     149     151 am
     86     145     148 1
     87     143     145 1
     88     143     149 1
     89     141     143 1
     90     163     164 2
     91     163     165 am
     92     161     163 1
     93     158     161 1
     94     155     158 1
     95     152     155 1
     96     151     152 1
     97     151     161 1
     98     187     188 2
     99     187     189 am
    100     184     186 ar
    101     182     184 ar
    102     180     182 ar
    103     178     180 ar
    104     177     178 ar
    105     177     186 ar
    106     175     177 1
    107     173     175 1
    108     172     173 2
    109     172     186 1
    110     169     172 1
    111     167     169 1
    112     167     187 1
    113     165     167 1
    114     194     195 2
    115     194     196 am
    116     191     194 1
    117     189     191 1
    118     211     212 2
    119     211     213 am
    120     206     207 2
    121     206     208 am
    122     203     206 1
    123     200     203 1
    124     198     200 1
    125     198     211 1
    126     196     198 1
    127     225     226 2
    128     225     227 am
    129     220     221 2
    130     220     222 am
    131     217     220 1
    132     215     217 1
    133     215     225 1
    134     213     215 1
    135     235     236 2
    136     235     237 am
    137     231     234 1
    138     229     231 1
    139     229     235 1
    140     227     229 1
    141     256     257 2
    142     256     258 am
    143     252     254 ar
    144     249     250 1
    145     249     252 ar
    146     247     249 ar
    147     245     247 ar
    148     244     245 ar
    149     244     254 ar
    150     241     244 1
    151     239     241 1
    152     239     256 1
    153     237     239 1
    154     270     271 2
    155     270     272 am
    156     268     270 1
    157     265     268 1
    158     262     265 1
    159     259     262 1
    160     258     259 1
    161     258     268 1
    162     285     286 2
    163     285     287 am
    164     282     283 ar
    165     282     284 ar
    166     279     282 1
    167     276     279 1
    168     274     276 1
    169     274     285 1
    170     272     274 1
    171     292     293 2
    172     292     294 am
    173     289     292 1
    174     287     289 1
    175     302     303 2
    176     302     304 am
    177     298     301 1
    178     296     298 1
    179     296     302 1
    180     294     296 1
    181     313     314 2
    182     313     315 am
    183     308     311 1
    184     306     308 1
    185     306     313 1
    186     304     306 1
    187     320     321 2
    188     320     322 am
    189     317     320 1
    190     315     317 1
    191     334     335 2
    192     334     336 am
    193     332     334 1
    194     329     332 1
    195     326     329 1
    196     323     326 1
    197     322     323 1
    198     322     332 1
    199     356     357 2
    200     356     358 am
    201     349     352 1
    202     346     349 1
    203     343     346 1
    204     340     343 1
    205     338     340 1
    206     338     356 1
    207     336     338 1
    208     372     373 2
    209     372     374 1
    210     362     364 1
    211     362     368 1
    212     360     362 1
    213     360     372 1
    214     358     360 1
    215      22      23 1
    216      22      24 1
    217      19      20 1
    218      19      21 1
    219      16      17 1
    220      13      14 1
    221      13      15 1
    222      10      11 1
    223      10      12 1
    224       7       8 1
    225       7       9 1
    226       5       6 1
    227       1       2 1
    228       1       3 1
    229       1       4 1
    230      34      35 1
    231      31      32 1
    232      31      33 1
    233      29      30 1
    234      27      28 1
    235      42      43 1
    236      42      44 1
    237      40      41 1
    238      38      39 1
    239      52      53 1
    240      52      54 1
    241      50      51 1
    242      48      49 1
    243      68      69 1
    244      65      66 1
    245      65      67 1
    246      62      63 1
    247      62      64 1
    248      59      60 1
    249      59      61 1
    250      76      77 1
    251      76      78 1
    252      74      75 1
    253      72      73 1
    254      99     100 1
    255      97      98 1
    256      95      96 1
    257      92      93 1
    258      90      91 1
    259      86      87 1
    260      86      88 1
    261      84      85 1
    262      82      83 1
    263     122     123 1
    264     120     121 1
    265     118     119 1
    266     116     117 1
    267     113     114 1
    268     111     112 1
    269     107     108 1
    270     107     109 1
    271     105     106 1
    272     103     104 1
    273     129     130 1
    274     129     131 1
    275     127     128 1
    276     136     137 1
    277     136     138 1
    278     134     135 1
    279     145     146 1
    280     145     147 1
    281     143     144 1
    282     141     142 1
    283     161     162 1
    284     158     159 1
    285     158     160 1
    286     155     156 1
    287     155     157 1
    288     152     153 1
    289     152     154 1
    290     184     185 1
    291     182     183 1
    292     180     181 1
    293     178     179 1
    294     175     176 1
    295     173     174 1
    296     169     170 1
    297     169     171 1
    298     167     168 1
    299     165     166 1
    300     191     192 1
    301     191     193 1
    302     189     190 1
    303     208     209 1
    304     208     210 1
    305     203     204 1
    306     203     205 1
    307     200     201 1
    308     200     202 1
    309     198     199 1
    310     196     197 1
    311     222     223 1
    312     222     224 1
    313     217     218 1
    314     217     219 1
    315     215     216 1
    316     213     214 1
    317     231     232 1
    318     231     233 1
    319     229     230 1
    320     227     228 1
    321     254     255 1
    322     252     253 1
    323     250     251 1
    324     247     248 1
    325     245     246 1
    326     241     242 1
    327     241     243 1
    328     239     240 1
    329     237     238 1
    330     268     269 1
    331     265     266 1
    332     265     267 1
    333     262     263 1
    334     262     264 1
    335     259     260 1
    336     259     261 1
    337     279     280 1
    338     279     281 1
    339     276     277 1
    340     276     278 1
    341     274     275 1
    342     272     273 1
    343     289     290 1
    344     289     291 1
    345     287     288 1
    346     298     299 1
    347     298     300 1
    348     296     297 1
    349     294     295 1
    350     311     312 1
    351     308     309 1
    352     308     310 1
    353     306     307 1
    354     304     305 1
    355     317     318 1
    356     317     319 1
    357     315     316 1
    358     332     333 1
    359     329     330 1
    360     329     331 1
    361     326     327 1
    362     326     328 1
    363     323     324 1
    364     323     325 1
    365     352     353 1
    366     352     354 1
    367     352     355 1
    368     349     350 1
    369     349     351 1
    370     346     347 1
    371     346     348 1
    372     343     344 1
    373     343     345 1
    374     340     341 1
    375     340     342 1
    376     338     339 1
    377     336     337 1
    378     368     369 1
    379     368     370 1
    380     368     371 1
    381     364     365 1
    382     364     366 1
    383     364     367 1
    384     362     363 1
    385     360     361 1
    386     358     359 1
@<TRIPOS>SUBSTRUCTURE
      1 ARG1           1 RESIDUE    4    A ARG
      2 SER2          27 RESIDUE    4    A SER
      3 CYX3          38 RESIDUE    4    A CYX
      4 CYX4          48 RESIDUE    4    A CYX
      5 PRO5          58 RESIDUE    4    A PRO
      6 CYX6          72 RESIDUE    4    A CYX
      7 TYR7          82 RESIDUE    4    A TYR
      8 TRP8         103 RESIDUE    4    A TRP
      9 GLY9         127 RESIDUE    4    A GLY
     10 GLY10        134 RESIDUE    4    A GLY
     11 CYX11        141 RESIDUE    4    A CYX
     12 PRO12        151 RESIDUE    4    A PRO
     13 TRP13        165 RESIDUE    4    A TRP
     14 GLY14        189 RESIDUE    4    A GLY
     15 GLN15        196 RESIDUE    4    A GLN
     16 ASN16        213 RESIDUE    4    A ASN
     17 CYX17        227 RESIDUE    4    A CYX
     18 TYR18        237 RESIDUE    4    A TYR
     19 PRO19        258 RESIDUE    4    A PRO
     20 GLU20        272 RESIDUE    4    A GLU
     21 GLY21        287 RESIDUE    4    A GLY
     22 CYX22        294 RESIDUE    4    A CYX
     23 SER23        304 RESIDUE    4    A SER
     24 GLY24        315 RESIDUE    4    A GLY
     25 PRO25        322 RESIDUE    4    A PRO
     26 LYS26        336 RESIDUE    4    A LYS
     27 VAL27        358 RESIDUE    4    A VAL
