# Supplementary material for: Improved Structure-Based Histidine pKa Prediction for pH-Responsive Protein Design
Source: J Chem Inf Model. 2025 Jan 18;65(3):1560–9. doi: 10.1021/acs.jcim.4c01957 (PMC11815838; doi:10.1021/acs.jcim.4c01957)
Supplement: Supplementary file 3 — ci4c01957_si_003.zip [file ci4c01957_si_003.zip › structures/prep_mol2/1ANS_0015_prep.mol2]

@<TRIPOS>MOLECULE
Cpptraj generated mol2 file.
  374   386    27     0     0
SMALL
USER_CHARGES


@<TRIPOS>ATOM
      1 N            -8.3262       8.2810       3.1141 N.am      1 ARG1       0.1305
      2 H1           -8.7138       8.8075       2.3328 H         1 ARG1       0.2083
      3 H2           -7.3133       8.3749       3.1222 H         1 ARG1       0.2083
      4 H3           -8.6902       8.6827       3.9772 H         1 ARG1       0.2083
      5 CA           -8.7292       6.8499       3.0233 C.3       1 ARG1      -0.0223
      6 HA           -7.9901       6.2445       3.5539 H         1 ARG1       0.1242
      7 CB          -10.0853       6.6441       3.7371 C.3       1 ARG1       0.0118
      8 HB2         -10.0582       7.1668       4.6960 H         1 ARG1       0.0226
      9 HB3         -10.8946       7.0770       3.1455 H         1 ARG1       0.0226
     10 CG          -10.3501       5.1514       4.0318 C.3       1 ARG1       0.0236
     11 HG2          -9.4790       4.5584       3.7473 H         1 ARG1       0.0309
     12 HG3         -10.4863       5.0144       5.1062 H         1 ARG1       0.0309
     13 CD          -11.5721       4.5745       3.2969 C.3       1 ARG1       0.0935
     14 HD2         -11.5731       4.8346       2.2402 H         1 ARG1       0.0527
     15 HD3         -11.5311       3.4860       3.3713 H         1 ARG1       0.0527
     16 NE          -12.8019       5.0726       3.9169 N.pl3     1 ARG1      -0.5650
     17 HE          -12.8698       6.0646       4.0508 H         1 ARG1       0.3592
     18 CZ          -13.5347       4.3342       4.7180 C.cat     1 ARG1       0.8281
     19 NH1         -13.9208       3.1359       4.3925 N.pl3     1 ARG1      -0.8693
     20 HH11        -13.6819       2.7774       3.4815 H         1 ARG1       0.4494
     21 HH12        -14.5072       2.5921       5.0002 H         1 ARG1       0.4494
     22 NH2         -13.8744       4.8031       5.8830 N.pl3     1 ARG1      -0.8693
     23 HH21        -13.6168       5.7288       6.1709 H         1 ARG1       0.4494
     24 HH22        -14.4621       4.2543       6.4901 H         1 ARG1       0.4494
     25 C            -8.7669       6.3636       1.5654 C.2       1 ARG1       0.7214
     26 O            -9.7428       5.7665       1.1509 O.2       1 ARG1      -0.6013
     27 N            -7.7213       6.6199       0.7798 N.am      2 SER2      -0.4157
     28 H            -6.8778       7.0236       1.1499 H         2 SER2       0.2719
     29 CA           -7.6767       6.2437      -0.6460 C.3       2 SER2      -0.0249
     30 HA           -8.5965       5.7241      -0.9118 H         2 SER2       0.0843
     31 CB           -7.6168       7.4825      -1.5443 C.3       2 SER2       0.2117
     32 HB2          -8.4104       8.1786      -1.2691 H         2 SER2       0.0352
     33 HB3          -6.6485       7.9723      -1.4280 H         2 SER2       0.0352
     34 OG           -7.7941       7.1000      -2.8885 O.3       2 SER2      -0.6546
     35 HG           -7.4654       7.7896      -3.4760 H         2 SER2       0.4275
     36 C            -6.5263       5.2715      -0.9302 C.2       2 SER2       0.5973
     37 O            -5.8620       5.3157      -1.9546 O.2       2 SER2      -0.5679
     38 N            -6.2453       4.3909       0.0184 N.am      3 CYX3      -0.4157
     39 H            -6.8832       4.2638       0.7852 H         3 CYX3       0.2719
     40 CA           -5.0872       3.5186      -0.0222 C.3       3 CYX3       0.0429
     41 HA           -4.7887       3.2647      -1.0414 H         3 CYX3       0.0766
     42 CB           -3.9640       4.2857       0.6744 C.3       3 CYX3      -0.0790
     43 HB2          -4.3768       4.7449       1.5714 H         3 CYX3       0.0910
     44 HB3          -3.2203       3.5969       1.0514 H         3 CYX3       0.0910
     45 SG           -3.1638       5.6021      -0.2827 S.3       3 CYX3      -0.1081
     46 C            -5.4750       2.2481       0.7182 C.2       3 CYX3       0.5973
     47 O            -5.4415       2.2457       1.9504 O.2       3 CYX3      -0.5679
     48 N            -5.9382       1.2356      -0.0051 N.am      4 CYX4      -0.4157
     49 H            -5.8755       1.2704      -1.0185 H         4 CYX4       0.2719
     50 CA           -6.2644      -0.0680       0.5548 C.3       4 CYX4       0.0429
     51 HA           -7.1943      -0.0159       1.1212 H         4 CYX4       0.0766
     52 CB           -6.4174      -1.0268      -0.5991 C.3       4 CYX4      -0.0790
     53 HB2          -5.5234      -0.9716      -1.1989 H         4 CYX4       0.0910
     54 HB3          -6.4924      -2.0179      -0.2102 H         4 CYX4       0.0910
     55 SG           -7.8448      -0.7700      -1.6210 S.3       4 CYX4      -0.1081
     56 C            -5.1331      -0.5826       1.4416 C.2       4 CYX4       0.5973
     57 O            -4.0133      -0.1052       1.3047 O.2       4 CYX4      -0.5679
     58 N            -5.3813      -1.5399       2.3427 N.am      5 PRO5      -0.2548
     59 CD           -6.6231      -2.2847       2.5002 C.3       5 PRO5       0.0192
     60 HD2          -7.0739      -2.5987       1.5638 H         5 PRO5       0.0391
     61 HD3          -7.3309      -1.6818       3.0675 H         5 PRO5       0.0391
     62 CG           -6.2383      -3.5163       3.3057 C.3       5 PRO5       0.0189
     63 HG2          -5.8768      -4.2933       2.6343 H         5 PRO5       0.0213
     64 HG3          -7.0658      -3.8814       3.9143 H         5 PRO5       0.0213
     65 CB           -5.0714      -3.0113       4.1566 C.3       5 PRO5      -0.0070
     66 HB2          -4.4054      -3.8086       4.4675 H         5 PRO5       0.0253
     67 HB3          -5.4593      -2.4797       5.0274 H         5 PRO5       0.0253
     68 CA           -4.3417      -2.0352       3.2427 C.3       5 PRO5      -0.0266
     69 HA           -3.9297      -1.2170       3.8345 H         5 PRO5       0.0641
     70 C            -3.1958      -2.7127       2.4806 C.2       5 PRO5       0.5896
     71 O            -3.3200      -2.9879       1.2970 O.2       5 PRO5      -0.5748
     72 N            -2.0895      -3.0387       3.1435 N.am      6 CYX6      -0.4157
     73 H            -1.9864      -2.7986       4.1162 H         6 CYX6       0.2719
     74 CA           -0.9567      -3.6081       2.4200 C.3       6 CYX6       0.0429
     75 HA           -0.7925      -2.9512       1.5768 H         6 CYX6       0.0766
     76 CB            0.2574      -3.6312       3.3404 C.3       6 CYX6      -0.0790
     77 HB2           1.1458      -3.6100       2.7090 H         6 CYX6       0.0910
     78 HB3           0.2647      -2.7241       3.9454 H         6 CYX6       0.0910
     79 SG            0.4140      -5.0735       4.4288 S.3       6 CYX6      -0.1081
     80 C            -1.2146      -4.9813       1.8008 C.2       6 CYX6       0.5973
     81 O            -0.9918      -5.2070       0.6161 O.2       6 CYX6      -0.5679
     82 N            -1.7770      -5.8965       2.5872 N.am      7 TYR7      -0.4157
     83 H            -1.9218      -5.6690       3.5592 H         7 TYR7       0.2719
     84 CA           -2.0821      -7.2496       2.1319 C.3       7 TYR7      -0.0014
     85 HA           -1.1731      -7.7238       1.7575 H         7 TYR7       0.0876
     86 CB           -2.6562      -8.0951       3.2805 C.3       7 TYR7      -0.0152
     87 HB2          -3.4500      -8.7465       2.9106 H         7 TYR7       0.0295
     88 HB3          -1.8638      -8.7556       3.6354 H         7 TYR7       0.0295
     89 CG           -3.1684      -7.2931       4.4615 C.ar      7 TYR7      -0.0011
     90 CD1          -4.4735      -6.7641       4.4740 C.ar      7 TYR7      -0.1906
     91 HD1          -5.1593      -6.9981       3.6708 H         7 TYR7       0.1699
     92 CE1          -4.8998      -5.9779       5.5637 C.ar      7 TYR7      -0.2341
     93 HE1          -5.8980      -5.5724       5.5815 H         7 TYR7       0.1656
     94 CZ           -4.0140      -5.7074       6.6307 C.ar      7 TYR7       0.3226
     95 OH           -4.4014      -4.9381       7.6818 O.3       7 TYR7      -0.5579
     96 HH           -5.3531      -4.8845       7.7690 H         7 TYR7       0.3992
     97 CE2          -2.7120      -6.2443       6.6125 C.ar      7 TYR7      -0.2341
     98 HE2          -2.0398      -6.0323       7.4322 H         7 TYR7       0.1656
     99 CD2          -2.2902      -7.0310       5.5283 C.ar      7 TYR7      -0.1906
    100 HD2          -1.2786      -7.4174       5.5088 H         7 TYR7       0.1699
    101 C            -3.0729      -7.1918       0.9845 C.2       7 TYR7       0.5973
    102 O            -2.8850      -7.8295      -0.0463 O.2       7 TYR7      -0.5679
    103 N            -4.1253      -6.3986       1.1589 N.am      8 TRP8      -0.4157
    104 H            -4.1701      -5.8317       1.9899 H         8 TRP8       0.2719
    105 CA           -5.1295      -6.2323       0.1343 C.3       8 TRP8      -0.0275
    106 HA           -4.9093      -6.9336      -0.6667 H         8 TRP8       0.1123
    107 CB           -6.5162      -6.6022       0.6586 C.3       8 TRP8      -0.0050
    108 HB2          -6.4751      -7.5963       1.1060 H         8 TRP8       0.0339
    109 HB3          -6.8314      -5.8945       1.4231 H         8 TRP8       0.0339
    110 CG           -7.5355      -6.6247      -0.4305 C.2       8 TRP8      -0.1415
    111 CD1          -7.2874      -6.8898      -1.7368 C.2       8 TRP8      -0.1638
    112 HD1          -6.3259      -7.1381      -2.1644 H         8 TRP8       0.2062
    113 NE1          -8.4527      -6.8094      -2.4590 N.pl3     8 TRP8      -0.3418
    114 HE1          -8.5037      -6.9309      -3.4627 H         8 TRP8       0.3412
    115 CE2          -9.5197      -6.5175      -1.6463 C.ar      8 TRP8       0.1380
    116 CZ2         -10.8782      -6.3280      -1.9132 C.ar      8 TRP8      -0.2601
    117 HZ2         -11.2567      -6.4553      -2.9173 H         8 TRP8       0.1572
    118 CH2         -11.7400      -6.0075      -0.8548 C.ar      8 TRP8      -0.1134
    119 HH2         -12.8022      -5.9035      -1.0312 H         8 TRP8       0.1417
    120 CZ3         -11.2298      -5.8950       0.4469 C.ar      8 TRP8      -0.1972
    121 HZ3         -11.9187      -5.7556       1.2632 H         8 TRP8       0.1447
    122 CE3          -9.8543      -6.0507       0.7049 C.ar      8 TRP8      -0.2387
    123 HE3          -9.4763      -5.9668       1.7114 H         8 TRP8       0.1700
    124 CD2          -8.9658      -6.3793      -0.3393 C.ar      8 TRP8       0.1243
    125 C            -5.0572      -4.8530      -0.5052 C.2       8 TRP8       0.5973
    126 O            -6.0366      -4.1330      -0.5031 O.2       8 TRP8      -0.5679
    127 N            -3.9113      -4.4664      -1.0650 N.am      9 GLY9      -0.4157
    128 H            -3.0763      -5.0160      -0.8963 H         9 GLY9       0.2719
    129 CA           -3.7631      -3.1451      -1.6916 C.3       9 GLY9      -0.0252
    130 HA2          -3.9961      -2.3655      -0.9709 H         9 GLY9       0.0698
    131 HA3          -2.7228      -3.0211      -1.9915 H         9 GLY9       0.0698
    132 C            -4.6426      -2.9614      -2.9330 C.2       9 GLY9       0.5973
    133 O            -5.0513      -1.8610      -3.2613 O.2       9 GLY9      -0.5679
    134 N            -4.9648      -4.0370      -3.6466 N.am     10 GLY10     -0.4157
    135 H            -4.6232      -4.9320      -3.3398 H        10 GLY10      0.2719
    136 CA           -5.8475      -3.9700      -4.8193 C.3      10 GLY10     -0.0252
    137 HA2          -5.6108      -3.0796      -5.4034 H        10 GLY10      0.0698
    138 HA3          -5.6812      -4.8445      -5.4479 H        10 GLY10      0.0698
    139 C            -7.3388      -3.9079      -4.4770 C.2      10 GLY10      0.5973
    140 O            -8.1618      -4.2265      -5.3295 O.2      10 GLY10     -0.5679
    141 N            -7.6912      -3.6280      -3.2238 N.am     11 CYX11     -0.4157
    142 H            -6.9838      -3.3080      -2.5793 H        11 CYX11      0.2719
    143 CA           -9.0787      -3.5694      -2.7848 C.3      11 CYX11      0.0429
    144 HA           -9.5490      -4.4962      -3.0846 H        11 CYX11      0.0766
    145 CB           -9.0995      -3.4481      -1.2541 C.3      11 CYX11     -0.0790
    146 HB2          -9.9275      -4.0114      -0.8558 H        11 CYX11      0.0910
    147 HB3          -8.2187      -3.9033      -0.8368 H        11 CYX11      0.0910
    148 SG           -9.2634      -1.7869      -0.5983 S.3      11 CYX11     -0.1081
    149 C            -9.8889      -2.4582      -3.4714 C.2      11 CYX11      0.5973
    150 O            -9.3380      -1.6617      -4.2281 O.2      11 CYX11     -0.5679
    151 N           -11.2060      -2.3828      -3.2078 N.am     12 PRO12     -0.2548
    152 CD          -11.9931      -3.3112      -2.4121 C.3      12 PRO12      0.0192
    153 HD2         -11.6703      -3.3585      -1.3792 H        12 PRO12      0.0391
    154 HD3         -11.9769      -4.2827      -2.8984 H        12 PRO12      0.0391
    155 CG          -13.4201      -2.7984      -2.4050 C.3      12 PRO12      0.0189
    156 HG2         -13.6071      -2.2068      -1.5165 H        12 PRO12      0.0213
    157 HG3         -14.1413      -3.6139      -2.4741 H        12 PRO12      0.0213
    158 CB          -13.4781      -1.8888      -3.6268 C.3      12 PRO12     -0.0070
    159 HB2         -14.2037      -1.0838      -3.4989 H        12 PRO12      0.0253
    160 HB3         -13.7394      -2.4869      -4.5013 H        12 PRO12      0.0253
    161 CA          -12.0505      -1.3611      -3.7989 C.3      12 PRO12     -0.0266
    162 HA          -11.8307      -1.2669      -4.8638 H        12 PRO12      0.0641
    163 C           -11.8528       0.0176      -3.1566 C.2      12 PRO12      0.5896
    164 O           -11.6907       1.0117      -3.8572 O.2      12 PRO12     -0.5748
    165 N           -11.9142       0.1288      -1.8229 N.am     13 TRP13     -0.4157
    166 H           -11.9038      -0.7058      -1.2582 H        13 TRP13      0.2719
    167 CA          -11.7643       1.4362      -1.1801 C.3      13 TRP13     -0.0275
    168 HA          -12.3199       2.1647      -1.7716 H        13 TRP13      0.1123
    169 CB          -12.3577       1.4628       0.2357 C.3      13 TRP13     -0.0050
    170 HB2         -12.4031       2.5012       0.5656 H        13 TRP13      0.0339
    171 HB3         -13.3804       1.0864       0.1976 H        13 TRP13      0.0339
    172 CG          -11.5852       0.6796       1.2486 C.2      13 TRP13     -0.1415
    173 CD1         -10.5623       1.1453       2.0045 C.2      13 TRP13     -0.1638
    174 HD1         -10.1814       2.1546       1.9521 H        13 TRP13      0.2062
    175 NE1          -9.9453       0.0949       2.6506 N.pl3    13 TRP13     -0.3418
    176 HE1          -9.0898       0.1789       3.1778 H        13 TRP13      0.3412
    177 CE2         -10.5810      -1.0950       2.3854 C.ar     13 TRP13      0.1380
    178 CZ2         -10.3749      -2.4062       2.8241 C.ar     13 TRP13     -0.2601
    179 HZ2          -9.5737      -2.6416       3.5064 H        13 TRP13      0.1572
    180 CH2         -11.2555      -3.4052       2.3897 C.ar     13 TRP13     -0.1134
    181 HH2         -11.1356      -4.4103       2.7647 H        13 TRP13      0.1417
    182 CZ3         -12.3073      -3.0932       1.5064 C.ar     13 TRP13     -0.1972
    183 HZ3         -13.0059      -3.8573       1.1976 H        13 TRP13      0.1447
    184 CE3         -12.4927      -1.7759       1.0641 C.ar     13 TRP13     -0.2387
    185 HE3         -13.3380      -1.5272       0.4478 H        13 TRP13      0.1700
    186 CD2         -11.6381      -0.7486       1.4956 C.ar     13 TRP13      0.1243
    187 C           -10.2894       1.8563      -1.1849 C.2      13 TRP13      0.5973
    188 O            -9.4584       1.3569      -0.4377 O.2      13 TRP13     -0.5679
    189 N            -9.9537       2.8692      -1.9666 N.am     14 GLY14     -0.4157
    190 H           -10.5854       3.0948      -2.7231 H        14 GLY14      0.2719
    191 CA           -8.5608       3.2718      -2.0938 C.3      14 GLY14     -0.0252
    192 HA2          -8.5251       4.2931      -2.4664 H        14 GLY14      0.0698
    193 HA3          -8.0805       3.1965      -1.1256 H        14 GLY14      0.0698
    194 C            -7.7865       2.4162      -3.0824 C.2      14 GLY14      0.5973
    195 O            -8.3626       1.6008      -3.7820 O.2      14 GLY14     -0.5679
    196 N            -6.4915       2.6789      -3.2104 N.am     15 GLN15     -0.4157
    197 H            -6.0925       3.4526      -2.6980 H        15 GLN15      0.2719
    198 CA           -5.6624       2.0351      -4.2320 C.3      15 GLN15     -0.0031
    199 HA           -6.2775       1.4429      -4.9140 H        15 GLN15      0.0850
    200 CB           -4.9607       3.1268      -5.0416 C.3      15 GLN15     -0.0036
    201 HB2          -4.2017       3.6185      -4.4280 H        15 GLN15      0.0171
    202 HB3          -4.4706       2.6510      -5.8923 H        15 GLN15      0.0171
    203 CG           -5.9350       4.1838      -5.5703 C.3      15 GLN15     -0.0645
    204 HG2          -6.8117       3.6898      -5.9921 H        15 GLN15      0.0352
    205 HG3          -6.2527       4.8422      -4.7614 H        15 GLN15      0.0352
    206 CD           -5.2978       5.0219      -6.6649 C.2      15 GLN15      0.6951
    207 OE1          -4.1310       4.9066      -6.9927 O.2      15 GLN15     -0.6086
    208 NE2          -6.0425       5.9054      -7.2857 N.am     15 GLN15     -0.9407
    209 HE21         -5.5940       6.3932      -8.0412 H        15 GLN15      0.4251
    210 HE22         -7.0250       5.9718      -7.0969 H        15 GLN15      0.4251
    211 C            -4.6406       1.0929      -3.6083 C.2      15 GLN15      0.5973
    212 O            -4.6943       0.8097      -2.4186 O.2      15 GLN15     -0.5679
    213 N            -3.6310       0.6899      -4.3701 N.am     16 ASN16     -0.4157
    214 H            -3.6149       0.9558      -5.3410 H        16 ASN16      0.2719
    215 CA           -2.5048      -0.0657      -3.8498 C.3      16 ASN16      0.0143
    216 HA           -2.8291      -0.6677      -3.0016 H        16 ASN16      0.1048
    217 CB           -2.0189      -1.0249      -4.9352 C.3      16 ASN16     -0.2041
    218 HB2          -2.8535      -1.6306      -5.2837 H        16 ASN16      0.0797
    219 HB3          -1.6016      -0.4763      -5.7780 H        16 ASN16      0.0797
    220 CG           -0.9443      -1.9232      -4.3668 C.2      16 ASN16      0.7130
    221 OD1          -0.0758      -1.5033      -3.6452 O.2      16 ASN16     -0.5931
    222 ND2          -1.0059      -3.2110      -4.5850 N.am     16 ASN16     -0.9191
    223 HD21         -0.2640      -3.7469      -4.1704 H        16 ASN16      0.4196
    224 HD22         -1.6851      -3.6023      -5.2081 H        16 ASN16      0.4196
    225 C            -1.4150       0.8781      -3.3431 C.2      16 ASN16      0.5973
    226 O            -0.4425       1.1720      -4.0301 O.2      16 ASN16     -0.5679
    227 N            -1.6063       1.3996      -2.1444 N.am     17 CYX17     -0.4157
    228 H            -2.4452       1.1618      -1.6342 H        17 CYX17      0.2719
    229 CA           -0.6010       2.2695      -1.5629 C.3      17 CYX17      0.0429
    230 HA           -0.0747       2.8241      -2.3419 H        17 CYX17      0.0766
    231 CB           -1.3136       3.2569      -0.6868 C.3      17 CYX17     -0.0790
    232 HB2          -2.0846       2.6893      -0.1772 H        17 CYX17      0.0910
    233 HB3          -0.6224       3.6240       0.0530 H        17 CYX17      0.0910
    234 SG           -2.0136       4.6293      -1.6329 S.3      17 CYX17     -0.1081
    235 C             0.4570       1.5340      -0.7676 C.2      17 CYX17      0.5973
    236 O             1.4583       2.1667      -0.5066 O.2      17 CYX17     -0.5679
    237 N             0.2418       0.2739      -0.3875 N.am     18 TYR18     -0.4157
    238 H            -0.5835      -0.1995      -0.7164 H        18 TYR18      0.2719
    239 CA            1.2104      -0.4995       0.3946 C.3      18 TYR18     -0.0014
    240 HA            2.1762      -0.0226       0.2958 H        18 TYR18      0.0876
    241 CB            0.8745      -0.5114       1.8966 C.3      18 TYR18     -0.0152
    242 HB2           0.2839      -1.3697       2.1264 H        18 TYR18      0.0295
    243 HB3           1.8003      -0.5983       2.4673 H        18 TYR18      0.0295
    244 CG            0.0590       0.6472       2.3996 C.ar     18 TYR18     -0.0011
    245 CD1          -1.3142       0.6761       2.1387 C.ar     18 TYR18     -0.1906
    246 HD1          -1.7379      -0.1464       1.5856 H        18 TYR18      0.1699
    247 CE1          -2.0916       1.7582       2.5795 C.ar     18 TYR18     -0.2341
    248 HE1          -3.1457       1.7737       2.4007 H        18 TYR18      0.1656
    249 CZ           -1.4883       2.8234       3.2673 C.ar     18 TYR18      0.3226
    250 OH           -2.2481       3.8783       3.6639 O.3      18 TYR18     -0.5579
    251 HH           -3.1195       3.5601       3.9052 H        18 TYR18      0.3992
    252 CE2          -0.1189       2.7596       3.5825 C.ar     18 TYR18     -0.2341
    253 HE2           0.3345       3.5349       4.1773 H        18 TYR18      0.1656
    254 CD2           0.6489       1.6576       3.1598 C.ar     18 TYR18     -0.1906
    255 HD2           1.6919       1.5539       3.4324 H        18 TYR18      0.1699
    256 C             1.4253      -1.8821      -0.2160 C.2      18 TYR18      0.5973
    257 O             1.1421      -2.8938       0.4146 O.2      18 TYR18     -0.5679
    258 N             1.9124      -1.9467      -1.4610 N.am     19 PRO19     -0.2548
    259 CD            2.4207      -0.8186      -2.2310 C.3      19 PRO19      0.0192
    260 HD2           3.2072      -0.3029      -1.6822 H        19 PRO19      0.0391
    261 HD3           1.6252      -0.1252      -2.4936 H        19 PRO19      0.0391
    262 CG            3.0029      -1.3953      -3.5127 C.3      19 PRO19      0.0189
    263 HG2           4.0912      -1.3456      -3.4648 H        19 PRO19      0.0213
    264 HG3           2.6480      -0.8502      -4.3870 H        19 PRO19      0.0213
    265 CB            2.5605      -2.8621      -3.5626 C.3      19 PRO19     -0.0070
    266 HB2           3.3833      -3.4940      -3.9032 H        19 PRO19      0.0253
    267 HB3           1.7326      -2.9935      -4.2531 H        19 PRO19      0.0253
    268 CA            2.1456      -3.2209      -2.1341 C.3      19 PRO19     -0.0266
    269 HA            1.2326      -3.8173      -2.1399 H        19 PRO19      0.0641
    270 C             3.2681      -4.0119      -1.4585 C.2      19 PRO19      0.5896
    271 O             3.2274      -5.2374      -1.3971 O.2      19 PRO19     -0.5748
    272 N             4.2664      -3.3007      -0.9512 N.am     20 GLU20     -0.5163
    273 H             4.3203      -2.3272      -1.2170 H        20 GLU20      0.2936
    274 CA            5.4523      -3.8553      -0.2951 C.3      20 GLU20      0.0397
    275 HA            5.2531      -4.8797       0.0136 H        20 GLU20      0.1105
    276 CB            6.6024      -3.8778      -1.3021 C.3      20 GLU20      0.0560
    277 HB2           7.4713      -4.3361      -0.8281 H        20 GLU20     -0.0173
    278 HB3           6.3181      -4.4893      -2.1603 H        20 GLU20     -0.0173
    279 CG            6.9567      -2.4618      -1.7799 C.3      20 GLU20      0.0136
    280 HG2           6.1021      -2.0230      -2.2980 H        20 GLU20     -0.0425
    281 HG3           7.2004      -1.8347      -0.9209 H        20 GLU20     -0.0425
    282 CD            8.1623      -2.5077      -2.7108 C.2      20 GLU20      0.8054
    283 OE1           9.2605      -2.8587      -2.2234 O.co2    20 GLU20     -0.8188
    284 OE2           7.9641      -2.2694      -3.9253 O.co2    20 GLU20     -0.8188
    285 C             5.8317      -3.0642       0.9651 C.2      20 GLU20      0.5366
    286 O             6.7656      -3.4122       1.6836 O.2      20 GLU20     -0.5819
    287 N             5.0628      -2.0223       1.2811 N.am     21 GLY21     -0.4157
    288 H             4.3798      -1.7327       0.6007 H        21 GLY21      0.2719
    289 CA            5.2361      -1.1729       2.4526 C.3      21 GLY21     -0.0252
    290 HA2           6.2872      -1.1528       2.7423 H        21 GLY21      0.0698
    291 HA3           4.9351      -0.1556       2.1996 H        21 GLY21      0.0698
    292 C             4.4104      -1.6400       3.6403 C.2      21 GLY21      0.5973
    293 O             4.0650      -0.8309       4.4889 O.2      21 GLY21     -0.5679
    294 N             4.0757      -2.9347       3.7260 N.am     22 CYX22     -0.4157
    295 H             4.3653      -3.5391       2.9702 H        22 CYX22      0.2719
    296 CA            3.2246      -3.4765       4.7921 C.3      22 CYX22      0.0429
    297 HA            2.2165      -3.1518       4.6094 H        22 CYX22      0.0766
    298 CB            3.3330      -5.0090       4.8298 C.3      22 CYX22     -0.0790
    299 HB2           4.3475      -5.3150       4.5696 H        22 CYX22      0.0910
    300 HB3           3.1369      -5.3423       5.8504 H        22 CYX22      0.0910
    301 SG            2.1585      -5.8788       3.7758 S.3      22 CYX22     -0.1081
    302 C             3.5178      -2.9352       6.1847 C.2      22 CYX22      0.5973
    303 O             2.6037      -2.7904       6.9906 O.2      22 CYX22     -0.5679
    304 N             4.7846      -2.6402       6.4453 N.am     23 SER23     -0.4157
    305 H             5.4479      -2.7647       5.7013 H        23 SER23      0.2719
    306 CA            5.2057      -1.9876       7.6736 C.3      23 SER23     -0.0249
    307 HA            4.3351      -1.6100       8.2131 H        23 SER23      0.0843
    308 CB            5.9014      -3.0426       8.5333 C.3      23 SER23      0.2117
    309 HB2           5.6007      -4.0450       8.2235 H        23 SER23      0.0352
    310 HB3           6.9841      -2.9555       8.4252 H        23 SER23      0.0352
    311 OG            5.5353      -2.8878       9.8849 O.3      23 SER23     -0.6546
    312 HG            6.1930      -3.2991      10.4483 H        23 SER23      0.4275
    313 C             6.1349      -0.7996       7.4388 C.2      23 SER23      0.5973
    314 O             6.2572       0.0509       8.3107 O.2      23 SER23     -0.5679
    315 N             6.8510      -0.7719       6.3108 N.am     24 GLY24     -0.4157
    316 H             6.6039      -1.3980       5.5659 H        24 GLY24      0.2719
    317 CA            7.8007       0.2919       6.0189 C.3      24 GLY24     -0.0252
    318 HA2           8.4428       0.4549       6.8838 H        24 GLY24      0.0698
    319 HA3           8.4277      -0.0302       5.1918 H        24 GLY24      0.0698
    320 C             7.0823       1.6152       5.7096 C.2      24 GLY24      0.5973
    321 O             6.2091       2.0559       6.4564 O.2      24 GLY24     -0.5679
    322 N             7.4585       2.3051       4.6271 N.am     25 PRO25     -0.2548
    323 CD            8.4871       1.9242       3.6724 C.3      25 PRO25      0.0192
    324 HD2           8.3156       0.9200       3.2804 H        25 PRO25      0.0391
    325 HD3           9.4685       1.9906       4.1433 H        25 PRO25      0.0391
    326 CG            8.3889       2.9294       2.5333 C.3      25 PRO25      0.0189
    327 HG2           7.7735       2.4980       1.7468 H        25 PRO25      0.0213
    328 HG3           9.3703       3.2003       2.1440 H        25 PRO25      0.0213
    329 CB            7.6644       4.1260       3.1456 C.3      25 PRO25     -0.0070
    330 HB2           7.1381       4.7030       2.3857 H        25 PRO25      0.0253
    331 HB3           8.3938       4.7583       3.6541 H        25 PRO25      0.0253
    332 CA            6.7398       3.4935       4.1884 C.3      25 PRO25     -0.0266
    333 HA            6.5985       4.1842       5.0197 H        25 PRO25      0.0641
    334 C             5.3644       3.1085       3.6375 C.2      25 PRO25      0.5896
    335 O             4.9043       1.9829       3.7855 O.2      25 PRO25     -0.5748
    336 N             4.6816       4.0574       2.9957 N.am     26 LYS26     -0.3479
    337 H             5.1143       4.9538       2.8594 H        26 LYS26      0.2747
    338 CA            3.4248       3.7294       2.3388 C.3      26 LYS26     -0.2400
    339 HA            2.8313       3.1834       3.0643 H        26 LYS26      0.1426
    340 CB            2.6572       4.9877       1.9737 C.3      26 LYS26     -0.0094
    341 HB2           2.4479       5.5166       2.9053 H        26 LYS26      0.0362
    342 HB3           3.2721       5.6228       1.3354 H        26 LYS26      0.0362
    343 CG            1.3452       4.6390       1.2593 C.3      26 LYS26      0.0187
    344 HG2           1.5080       4.6587       0.1812 H        26 LYS26      0.0103
    345 HG3           1.0334       3.6360       1.5161 H        26 LYS26      0.0103
    346 CD            0.2222       5.6073       1.6498 C.3      26 LYS26     -0.0479
    347 HD2          -0.6736       5.4092       1.0716 H        26 LYS26      0.0621
    348 HD3          -0.0263       5.4712       2.7026 H        26 LYS26      0.0621
    349 CE            0.6479       7.0572       1.4293 C.3      26 LYS26     -0.0143
    350 HE2          -0.2237       7.7055       1.5471 H        26 LYS26      0.1135
    351 HE3           1.3755       7.3251       2.2038 H        26 LYS26      0.1135
    352 NZ            1.2570       7.2333       0.0852 N.4      26 LYS26     -0.3854
    353 HZ1           0.5767       7.0417      -0.6419 H        26 LYS26      0.3400
    354 HZ2           1.6230       8.1692      -0.0372 H        26 LYS26      0.3400
    355 HZ3           2.0209       6.5799      -0.0376 H        26 LYS26      0.3400
    356 C             3.6569       2.7570       1.1830 C.2      26 LYS26      0.7341
    357 O             3.3152       1.5929       1.3217 O.2      26 LYS26     -0.5894
    358 N             4.2258       3.2537       0.0848 N.am     27 VAL27     -0.3821
    359 H             4.6983       4.1341       0.1554 H        27 VAL27      0.2681
    360 CA            4.5379       2.4485      -1.1040 C.3      27 VAL27     -0.3438
    361 HA            3.8932       1.5757      -1.1076 H        27 VAL27      0.1438
    362 CB            4.2744       3.2370      -2.3897 C.3      27 VAL27      0.1940
    363 HB            3.3261       3.7651      -2.2791 H        27 VAL27      0.0308
    364 CG1           5.3744       4.2662      -2.6817 C.3      27 VAL27     -0.3064
    365 HG11          6.3061       3.7532      -2.9283 H        27 VAL27      0.0836
    366 HG12          5.0858       4.8855      -3.5288 H        27 VAL27      0.0836
    367 HG13          5.5452       4.8929      -1.8089 H        27 VAL27      0.0836
    368 CG2           4.1371       2.2945      -3.5859 C.3      27 VAL27     -0.3064
    369 HG21          3.2917       1.6271      -3.4285 H        27 VAL27      0.0836
    370 HG22          3.9727       2.8645      -4.4988 H        27 VAL27      0.0836
    371 HG23          5.0436       1.6949      -3.6951 H        27 VAL27      0.0836
    372 C             5.9488       1.8993      -1.0175 C.2      27 VAL27      0.8350
    373 O             6.0990       0.7323      -1.4178 O.2      27 VAL27     -0.8173
    374 OXT           6.8093       2.6682      -0.5338 O.3      27 VAL27     -0.8173
@<TRIPOS>BOND
      1      25      26 2
      2      25      27 am
      3      18      19 ar
      4      18      22 ar
      5      16      18 ar
      6      13      16 1
      7      10      13 1
      8       7      10 1
      9       5       7 1
     10       5      25 1
     11       1       5 1
     12      36      37 2
     13      36      38 am
     14      31      34 1
     15      29      31 1
     16      29      36 1
     17      27      29 1
     18      46      47 2
     19      46      48 am
     20      45     234 1
     21      42      45 1
     22      40      42 1
     23      40      46 1
     24      38      40 1
     25      56      57 2
     26      56      58 am
     27      55     148 1
     28      52      55 1
     29      50      52 1
     30      50      56 1
     31      48      50 1
     32      70      71 2
     33      70      72 am
     34      68      70 1
     35      65      68 1
     36      62      65 1
     37      59      62 1
     38      58      59 1
     39      58      68 1
     40      80      81 2
     41      80      82 am
     42      79     301 1
     43      76      79 1
     44      74      76 1
     45      74      80 1
     46      72      74 1
     47     101     102 2
     48     101     103 am
     49      97      99 ar
     50      94      95 1
     51      94      97 ar
     52      92      94 ar
     53      90      92 ar
     54      89      90 ar
     55      89      99 ar
     56      86      89 1
     57      84      86 1
     58      84     101 1
     59      82      84 1
     60     125     126 2
     61     125     127 am
     62     122     124 ar
     63     120     122 ar
     64     118     120 ar
     65     116     118 ar
     66     115     116 ar
     67     115     124 ar
     68     113     115 1
     69     111     113 1
     70     110     111 2
     71     110     124 1
     72     107     110 1
     73     105     107 1
     74     105     125 1
     75     103     105 1
     76     132     133 2
     77     132     134 am
     78     129     132 1
     79     127     129 1
     80     139     140 2
     81     139     141 am
     82     136     139 1
     83     134     136 1
     84     149     150 2
     85     149     151 am
     86     145     148 1
     87     143     145 1
     88     143     149 1
     89     141     143 1
     90     163     164 2
     91     163     165 am
     92     161     163 1
     93     158     161 1
     94     155     158 1
     95     152     155 1
     96     151     152 1
     97     151     161 1
     98     187     188 2
     99     187     189 am
    100     184     186 ar
    101     182     184 ar
    102     180     182 ar
    103     178     180 ar
    104     177     178 ar
    105     177     186 ar
    106     175     177 1
    107     173     175 1
    108     172     173 2
    109     172     186 1
    110     169     172 1
    111     167     169 1
    112     167     187 1
    113     165     167 1
    114     194     195 2
    115     194     196 am
    116     191     194 1
    117     189     191 1
    118     211     212 2
    119     211     213 am
    120     206     207 2
    121     206     208 am
    122     203     206 1
    123     200     203 1
    124     198     200 1
    125     198     211 1
    126     196     198 1
    127     225     226 2
    128     225     227 am
    129     220     221 2
    130     220     222 am
    131     217     220 1
    132     215     217 1
    133     215     225 1
    134     213     215 1
    135     235     236 2
    136     235     237 am
    137     231     234 1
    138     229     231 1
    139     229     235 1
    140     227     229 1
    141     256     257 2
    142     256     258 am
    143     252     254 ar
    144     249     250 1
    145     249     252 ar
    146     247     249 ar
    147     245     247 ar
    148     244     245 ar
    149     244     254 ar
    150     241     244 1
    151     239     241 1
    152     239     256 1
    153     237     239 1
    154     270     271 2
    155     270     272 am
    156     268     270 1
    157     265     268 1
    158     262     265 1
    159     259     262 1
    160     258     259 1
    161     258     268 1
    162     285     286 2
    163     285     287 am
    164     282     283 ar
    165     282     284 ar
    166     279     282 1
    167     276     279 1
    168     274     276 1
    169     274     285 1
    170     272     274 1
    171     292     293 2
    172     292     294 am
    173     289     292 1
    174     287     289 1
    175     302     303 2
    176     302     304 am
    177     298     301 1
    178     296     298 1
    179     296     302 1
    180     294     296 1
    181     313     314 2
    182     313     315 am
    183     308     311 1
    184     306     308 1
    185     306     313 1
    186     304     306 1
    187     320     321 2
    188     320     322 am
    189     317     320 1
    190     315     317 1
    191     334     335 2
    192     334     336 am
    193     332     334 1
    194     329     332 1
    195     326     329 1
    196     323     326 1
    197     322     323 1
    198     322     332 1
    199     356     357 2
    200     356     358 am
    201     349     352 1
    202     346     349 1
    203     343     346 1
    204     340     343 1
    205     338     340 1
    206     338     356 1
    207     336     338 1
    208     372     373 2
    209     372     374 1
    210     362     364 1
    211     362     368 1
    212     360     362 1
    213     360     372 1
    214     358     360 1
    215      22      23 1
    216      22      24 1
    217      19      20 1
    218      19      21 1
    219      16      17 1
    220      13      14 1
    221      13      15 1
    222      10      11 1
    223      10      12 1
    224       7       8 1
    225       7       9 1
    226       5       6 1
    227       1       2 1
    228       1       3 1
    229       1       4 1
    230      34      35 1
    231      31      32 1
    232      31      33 1
    233      29      30 1
    234      27      28 1
    235      42      43 1
    236      42      44 1
    237      40      41 1
    238      38      39 1
    239      52      53 1
    240      52      54 1
    241      50      51 1
    242      48      49 1
    243      68      69 1
    244      65      66 1
    245      65      67 1
    246      62      63 1
    247      62      64 1
    248      59      60 1
    249      59      61 1
    250      76      77 1
    251      76      78 1
    252      74      75 1
    253      72      73 1
    254      99     100 1
    255      97      98 1
    256      95      96 1
    257      92      93 1
    258      90      91 1
    259      86      87 1
    260      86      88 1
    261      84      85 1
    262      82      83 1
    263     122     123 1
    264     120     121 1
    265     118     119 1
    266     116     117 1
    267     113     114 1
    268     111     112 1
    269     107     108 1
    270     107     109 1
    271     105     106 1
    272     103     104 1
    273     129     130 1
    274     129     131 1
    275     127     128 1
    276     136     137 1
    277     136     138 1
    278     134     135 1
    279     145     146 1
    280     145     147 1
    281     143     144 1
    282     141     142 1
    283     161     162 1
    284     158     159 1
    285     158     160 1
    286     155     156 1
    287     155     157 1
    288     152     153 1
    289     152     154 1
    290     184     185 1
    291     182     183 1
    292     180     181 1
    293     178     179 1
    294     175     176 1
    295     173     174 1
    296     169     170 1
    297     169     171 1
    298     167     168 1
    299     165     166 1
    300     191     192 1
    301     191     193 1
    302     189     190 1
    303     208     209 1
    304     208     210 1
    305     203     204 1
    306     203     205 1
    307     200     201 1
    308     200     202 1
    309     198     199 1
    310     196     197 1
    311     222     223 1
    312     222     224 1
    313     217     218 1
    314     217     219 1
    315     215     216 1
    316     213     214 1
    317     231     232 1
    318     231     233 1
    319     229     230 1
    320     227     228 1
    321     254     255 1
    322     252     253 1
    323     250     251 1
    324     247     248 1
    325     245     246 1
    326     241     242 1
    327     241     243 1
    328     239     240 1
    329     237     238 1
    330     268     269 1
    331     265     266 1
    332     265     267 1
    333     262     263 1
    334     262     264 1
    335     259     260 1
    336     259     261 1
    337     279     280 1
    338     279     281 1
    339     276     277 1
    340     276     278 1
    341     274     275 1
    342     272     273 1
    343     289     290 1
    344     289     291 1
    345     287     288 1
    346     298     299 1
    347     298     300 1
    348     296     297 1
    349     294     295 1
    350     311     312 1
    351     308     309 1
    352     308     310 1
    353     306     307 1
    354     304     305 1
    355     317     318 1
    356     317     319 1
    357     315     316 1
    358     332     333 1
    359     329     330 1
    360     329     331 1
    361     326     327 1
    362     326     328 1
    363     323     324 1
    364     323     325 1
    365     352     353 1
    366     352     354 1
    367     352     355 1
    368     349     350 1
    369     349     351 1
    370     346     347 1
    371     346     348 1
    372     343     344 1
    373     343     345 1
    374     340     341 1
    375     340     342 1
    376     338     339 1
    377     336     337 1
    378     368     369 1
    379     368     370 1
    380     368     371 1
    381     364     365 1
    382     364     366 1
    383     364     367 1
    384     362     363 1
    385     360     361 1
    386     358     359 1
@<TRIPOS>SUBSTRUCTURE
      1 ARG1           1 RESIDUE    4    A ARG
      2 SER2          27 RESIDUE    4    A SER
      3 CYX3          38 RESIDUE    4    A CYX
      4 CYX4          48 RESIDUE    4    A CYX
      5 PRO5          58 RESIDUE    4    A PRO
      6 CYX6          72 RESIDUE    4    A CYX
      7 TYR7          82 RESIDUE    4    A TYR
      8 TRP8         103 RESIDUE    4    A TRP
      9 GLY9         127 RESIDUE    4    A GLY
     10 GLY10        134 RESIDUE    4    A GLY
     11 CYX11        141 RESIDUE    4    A CYX
     12 PRO12        151 RESIDUE    4    A PRO
     13 TRP13        165 RESIDUE    4    A TRP
     14 GLY14        189 RESIDUE    4    A GLY
     15 GLN15        196 RESIDUE    4    A GLN
     16 ASN16        213 RESIDUE    4    A ASN
     17 CYX17        227 RESIDUE    4    A CYX
     18 TYR18        237 RESIDUE    4    A TYR
     19 PRO19        258 RESIDUE    4    A PRO
     20 GLU20        272 RESIDUE    4    A GLU
     21 GLY21        287 RESIDUE    4    A GLY
     22 CYX22        294 RESIDUE    4    A CYX
     23 SER23        304 RESIDUE    4    A SER
     24 GLY24        315 RESIDUE    4    A GLY
     25 PRO25        322 RESIDUE    4    A PRO
     26 LYS26        336 RESIDUE    4    A LYS
     27 VAL27        358 RESIDUE    4    A VAL
