# Supplementary material for: Improved Structure-Based Histidine pKa Prediction for pH-Responsive Protein Design
Source: J Chem Inf Model. 2025 Jan 18;65(3):1560–9. doi: 10.1021/acs.jcim.4c01957 (PMC11815838; doi:10.1021/acs.jcim.4c01957)
Supplement: Supplementary file 3 — ci4c01957_si_003.zip [file ci4c01957_si_003.zip › structures/prep_mol2/1ANS_0016_prep.mol2]

@<TRIPOS>MOLECULE
Cpptraj generated mol2 file.
  374   386    27     0     0
SMALL
USER_CHARGES


@<TRIPOS>ATOM
      1 N            -9.0566       8.5969       3.4857 N.am      1 ARG1       0.1305
      2 H1           -9.7010       7.8798       3.7963 H         1 ARG1       0.2083
      3 H2           -9.5095       9.1136       2.7412 H         1 ARG1       0.2083
      4 H3           -8.8582       9.2337       4.2457 H         1 ARG1       0.2083
      5 CA           -7.8103       7.9651       2.9842 C.3       1 ARG1      -0.0223
      6 HA           -7.1760       8.7348       2.5420 H         1 ARG1       0.1242
      7 CB           -7.0231       7.2868       4.1193 C.3       1 ARG1       0.0118
      8 HB2          -6.0823       6.9043       3.7188 H         1 ARG1       0.0226
      9 HB3          -6.7744       8.0467       4.8627 H         1 ARG1       0.0226
     10 CG           -7.7875       6.1220       4.7846 C.3       1 ARG1       0.0236
     11 HG2          -8.8321       6.0904       4.4838 H         1 ARG1       0.0309
     12 HG3          -7.3146       5.1793       4.5018 H         1 ARG1       0.0309
     13 CD           -7.8072       6.2543       6.2973 C.3       1 ARG1       0.0935
     14 HD2          -6.7785       6.3582       6.6523 H         1 ARG1       0.0527
     15 HD3          -8.3769       7.1410       6.5829 H         1 ARG1       0.0527
     16 NE           -8.4130       5.0621       6.8988 N.pl3     1 ARG1      -0.5650
     17 HE           -8.8149       4.3712       6.2860 H         1 ARG1       0.3592
     18 CZ           -8.2544       4.7181       8.1591 C.cat     1 ARG1       0.8281
     19 NH1          -7.8150       5.5612       9.0512 N.pl3     1 ARG1      -0.8693
     20 HH11         -7.6243       6.5117       8.7963 H         1 ARG1       0.4494
     21 HH12         -7.7097       5.2765      10.0104 H         1 ARG1       0.4494
     22 NH2          -8.5218       3.5059       8.5423 N.pl3     1 ARG1      -0.8693
     23 HH21         -8.8636       2.8221       7.8917 H         1 ARG1       0.4494
     24 HH22         -8.3878       3.2361       9.5017 H         1 ARG1       0.4494
     25 C            -8.1554       6.9635       1.8914 C.2       1 ARG1       0.7214
     26 O            -9.0006       6.1108       2.1230 O.2       1 ARG1      -0.6013
     27 N            -7.5571       7.0722       0.7161 N.am      2 SER2      -0.4157
     28 H            -6.9120       7.8262       0.5157 H         2 SER2       0.2719
     29 CA           -7.8501       6.1933      -0.4215 C.3       2 SER2      -0.0249
     30 HA           -8.6841       5.5315      -0.1859 H         2 SER2       0.0843
     31 CB           -8.2731       7.0423      -1.6267 C.3       2 SER2       0.2117
     32 HB2          -8.3483       6.4341      -2.5275 H         2 SER2       0.0352
     33 HB3          -9.2449       7.4975      -1.4308 H         2 SER2       0.0352
     34 OG           -7.3185       8.0598      -1.8410 O.3       2 SER2      -0.6546
     35 HG           -7.2262       8.1921      -2.7945 H         2 SER2       0.4275
     36 C            -6.6431       5.3103      -0.7342 C.2       2 SER2       0.5973
     37 O            -6.0376       5.3950      -1.7927 O.2       2 SER2      -0.5679
     38 N            -6.2959       4.4233       0.1884 N.am      3 CYX3      -0.4157
     39 H            -6.8788       4.2972       1.0014 H         3 CYX3       0.2719
     40 CA           -5.1167       3.5801       0.0669 C.3       3 CYX3       0.0429
     41 HA           -4.8470       3.3935      -0.9741 H         3 CYX3       0.0766
     42 CB           -3.9819       4.3262       0.7629 C.3       3 CYX3      -0.0790
     43 HB2          -4.3706       4.7265       1.6990 H         3 CYX3       0.0910
     44 HB3          -3.2148       3.6251       1.0715 H         3 CYX3       0.0910
     45 SG           -3.2482       5.7132      -0.1529 S.3       3 CYX3      -0.1081
     46 C            -5.4231       2.2589       0.7477 C.2       3 CYX3       0.5973
     47 O            -5.4022       2.2051       1.9774 O.2       3 CYX3      -0.5679
     48 N            -5.7753       1.2433      -0.0334 N.am      4 CYX4      -0.4157
     49 H            -5.7081       1.3072      -1.0420 H         4 CYX4       0.2719
     50 CA           -6.0581      -0.0781       0.4876 C.3       4 CYX4       0.0429
     51 HA           -7.0156      -0.0708       1.0080 H         4 CYX4       0.0766
     52 CB           -6.1316      -1.0137      -0.6909 C.3       4 CYX4      -0.0790
     53 HB2          -5.2497      -0.8583      -1.2875 H         4 CYX4       0.0910
     54 HB3          -6.0881      -2.0121      -0.3290 H         4 CYX4       0.0910
     55 SG           -7.5910      -0.8811      -1.7009 S.3       4 CYX4      -0.1081
     56 C            -4.9513      -0.5598       1.4324 C.2       4 CYX4       0.5973
     57 O            -3.8412      -0.0247       1.4141 O.2       4 CYX4      -0.5679
     58 N            -5.2346      -1.5539       2.2777 N.am      5 PRO5      -0.2548
     59 CD           -6.4736      -2.3165       2.3358 C.3       5 PRO5       0.0192
     60 HD2          -6.8417      -2.6468       1.3697 H         5 PRO5       0.0391
     61 HD3          -7.2358      -1.7206       2.8367 H         5 PRO5       0.0391
     62 CG           -6.1389      -3.5290       3.1797 C.3       5 PRO5       0.0189
     63 HG2          -5.7050      -4.3013       2.5499 H         5 PRO5       0.0213
     64 HG3          -7.0189      -3.8893       3.7068 H         5 PRO5       0.0213
     65 CB           -5.0550      -3.0020       4.1195 C.3       5 PRO5      -0.0070
     66 HB2          -4.4060      -3.7857       4.4880 H         5 PRO5       0.0253
     67 HB3          -5.5196      -2.4664       4.9487 H         5 PRO5       0.0253
     68 CA           -4.2657      -2.0267       3.2569 C.3       5 PRO5      -0.0266
     69 HA           -3.9189      -1.1946       3.8703 H         5 PRO5       0.0641
     70 C            -3.0459      -2.6839       2.5976 C.2       5 PRO5       0.5896
     71 O            -3.0620      -2.9877       1.4134 O.2       5 PRO5      -0.5748
     72 N            -1.9933      -2.9522       3.3699 N.am      6 CYX6      -0.4157
     73 H            -1.9969      -2.6695       4.3356 H         6 CYX6       0.2719
     74 CA           -0.7690      -3.5206       2.8089 C.3       6 CYX6       0.0429
     75 HA           -0.4343      -2.8692       2.0345 H         6 CYX6       0.0766
     76 CB            0.3004      -3.5557       3.8855 C.3       6 CYX6      -0.0790
     77 HB2           1.2536      -3.4665       3.3646 H         6 CYX6       0.0910
     78 HB3           0.2044      -2.6890       4.5407 H         6 CYX6       0.0910
     79 SG            0.3394      -5.0777       4.8791 S.3       6 CYX6      -0.1081
     80 C            -0.9415      -4.8844       2.1341 C.2       6 CYX6       0.5973
     81 O            -0.4390      -5.1480       1.0514 O.2       6 CYX6      -0.5679
     82 N            -1.6820      -5.7742       2.7820 N.am      7 TYR7      -0.4157
     83 H            -2.0533      -5.5229       3.6806 H         7 TYR7       0.2719
     84 CA           -1.8935      -7.1247       2.2825 C.3       7 TYR7      -0.0014
     85 HA           -0.9467      -7.5548       1.9487 H         7 TYR7       0.0876
     86 CB           -2.4733      -7.9816       3.4117 C.3       7 TYR7      -0.0152
     87 HB2          -2.6891      -8.9792       3.0252 H         7 TYR7       0.0295
     88 HB3          -1.7162      -8.0913       4.1896 H         7 TYR7       0.0295
     89 CG           -3.7323      -7.3954       4.0276 C.ar      7 TYR7      -0.0011
     90 CD1          -3.6380      -6.4926       5.1028 C.ar      7 TYR7      -0.1906
     91 HD1          -2.6734      -6.2697       5.5418 H         7 TYR7       0.1699
     92 CE1          -4.8050      -5.9238       5.6452 C.ar      7 TYR7      -0.2341
     93 HE1          -4.7363      -5.2570       6.4916 H         7 TYR7       0.1656
     94 CZ           -6.0629      -6.2089       5.0727 C.ar      7 TYR7       0.3226
     95 OH           -7.1853      -5.6307       5.5714 O.3       7 TYR7      -0.5579
     96 HH           -7.0761      -5.3745       6.4881 H         7 TYR7       0.3992
     97 CE2          -6.1561      -7.1090       3.9957 C.ar      7 TYR7      -0.2341
     98 HE2          -7.1264      -7.3534       3.5893 H         7 TYR7       0.1656
     99 CD2          -4.9939      -7.7299       3.5039 C.ar      7 TYR7      -0.1906
    100 HD2          -5.0638      -8.4657       2.7148 H         7 TYR7       0.1699
    101 C            -2.8435      -7.0849       1.0949 C.2       7 TYR7       0.5973
    102 O            -2.6246      -7.7305       0.0769 O.2       7 TYR7      -0.5679
    103 N            -3.9129      -6.3076       1.2213 N.am      8 TRP8      -0.4157
    104 H            -4.0211      -5.7722       2.0671 H         8 TRP8       0.2719
    105 CA           -4.9246      -6.2092       0.2013 C.3       8 TRP8      -0.0275
    106 HA           -4.6758      -6.9111      -0.5905 H         8 TRP8       0.1123
    107 CB           -6.3065      -6.6129       0.7231 C.3       8 TRP8      -0.0050
    108 HB2          -6.2514      -7.6154       1.1377 H         8 TRP8       0.0339
    109 HB3          -6.6469      -5.9243       1.4913 H         8 TRP8       0.0339
    110 CG           -7.3290      -6.6744      -0.3501 C.2       8 TRP8      -0.1415
    111 CD1          -7.0772      -6.9740      -1.6455 C.2       8 TRP8      -0.1638
    112 HD1          -6.1121      -7.2187      -2.0671 H         8 TRP8       0.2062
    113 NE1          -8.2460      -6.9401      -2.3622 N.pl3     8 TRP8      -0.3418
    114 HE1          -8.2974      -7.0983      -3.3599 H         8 TRP8       0.3412
    115 CE2          -9.3173      -6.6459      -1.5545 C.ar      8 TRP8       0.1380
    116 CZ2         -10.6788      -6.4878      -1.8239 C.ar      8 TRP8      -0.2601
    117 HZ2         -11.0574      -6.6434      -2.8232 H         8 TRP8       0.1572
    118 CH2         -11.5438      -6.1541      -0.7728 C.ar      8 TRP8      -0.1134
    119 HH2         -12.6071      -6.0676      -0.9495 H         8 TRP8       0.1417
    120 CZ3         -11.0347      -6.0004       0.5251 C.ar      8 TRP8      -0.1972
    121 HZ3         -11.7250      -5.8525       1.3390 H         8 TRP8       0.1447
    122 CE3          -9.6561      -6.1228       0.7852 C.ar      8 TRP8      -0.2387
    123 HE3          -9.2773      -6.0026       1.7891 H         8 TRP8       0.1700
    124 CD2          -8.7642      -6.4629      -0.2532 C.ar      8 TRP8       0.1243
    125 C            -4.8774      -4.8386      -0.4399 C.2       8 TRP8       0.5973
    126 O            -5.8757      -4.1502      -0.4648 O.2       8 TRP8      -0.5679
    127 N            -3.7285      -4.4249      -0.9720 N.am      9 GLY9      -0.4157
    128 H            -2.8857      -4.9560      -0.7862 H         9 GLY9       0.2719
    129 CA           -3.5974      -3.1189      -1.6256 C.3       9 GLY9      -0.0252
    130 HA2          -3.8549      -2.3351      -0.9196 H         9 GLY9       0.0698
    131 HA3          -2.5528      -2.9801      -1.9039 H         9 GLY9       0.0698
    132 C            -4.4507      -2.9906      -2.8952 C.2       9 GLY9       0.5973
    133 O            -4.8364      -1.9042      -3.2952 O.2       9 GLY9      -0.5679
    134 N            -4.7633      -4.1021      -3.5579 N.am     10 GLY10     -0.4157
    135 H            -4.4204      -4.9796      -3.2033 H        10 GLY10      0.2719
    136 CA           -5.6246      -4.1060      -4.7472 C.3      10 GLY10     -0.0252
    137 HA2          -5.3834      -3.2482      -5.3752 H        10 GLY10      0.0698
    138 HA3          -5.4411      -5.0131      -5.3220 H        10 GLY10      0.0698
    139 C            -7.1200      -4.0406      -4.4293 C.2      10 GLY10      0.5973
    140 O            -7.9333      -4.3199      -5.3034 O.2      10 GLY10     -0.5679
    141 N            -7.4885      -3.7815      -3.1765 N.am     11 CYX11     -0.4157
    142 H            -6.7819      -3.5189      -2.5059 H        11 CYX11      0.2719
    143 CA           -8.8770      -3.7113      -2.7437 C.3      11 CYX11      0.0429
    144 HA           -9.3499      -4.6431      -3.0260 H        11 CYX11      0.0766
    145 CB           -8.8899      -3.5628      -1.2166 C.3      11 CYX11     -0.0790
    146 HB2          -9.7365      -4.0875      -0.8031 H        11 CYX11      0.0910
    147 HB3          -8.0378      -4.0559      -0.7909 H        11 CYX11      0.0910
    148 SG           -8.9688      -1.8810      -0.5950 S.3      11 CYX11     -0.1081
    149 C            -9.6913      -2.6066      -3.4400 C.2      11 CYX11      0.5973
    150 O            -9.1490      -1.8232      -4.2192 O.2      11 CYX11     -0.5679
    151 N           -11.0070      -2.5301      -3.1663 N.am     12 PRO12     -0.2548
    152 CD          -11.7820      -3.4402      -2.3370 C.3      12 PRO12      0.0192
    153 HD2         -11.4668      -3.4386      -1.3004 H        12 PRO12      0.0391
    154 HD3         -11.7456      -4.4293      -2.7840 H        12 PRO12      0.0391
    155 CG          -13.2183      -2.9549      -2.3540 C.3      12 PRO12      0.0189
    156 HG2         -13.4194      -2.3352      -1.4867 H        12 PRO12      0.0213
    157 HG3         -13.9233      -3.7856      -2.3971 H        12 PRO12      0.0213
    158 CB          -13.2865      -2.0920      -3.6080 C.3      12 PRO12     -0.0070
    159 HB2         -14.0293      -1.2982      -3.5142 H        12 PRO12      0.0253
    160 HB3         -13.5288      -2.7255      -4.4628 H        12 PRO12      0.0253
    161 CA          -11.8693      -1.5406      -3.7867 C.3      12 PRO12     -0.0266
    162 HA          -11.6465      -1.4649      -4.8524 H        12 PRO12      0.0641
    163 C           -11.7089      -0.1464      -3.1727 C.2      12 PRO12      0.5896
    164 O           -11.5627       0.8332      -3.8959 O.2      12 PRO12     -0.5748
    165 N           -11.7795      -0.0113      -1.8439 N.am     13 TRP13     -0.4157
    166 H           -11.7625      -0.8322      -1.2591 H        13 TRP13      0.2719
    167 CA          -11.6849       1.3120      -1.2271 C.3      13 TRP13     -0.0275
    168 HA          -12.2961       2.0029      -1.8094 H        13 TRP13      0.1123
    169 CB          -12.2218       1.3214       0.2079 C.3      13 TRP13     -0.0050
    170 HB2         -12.2829       2.3556       0.5486 H        13 TRP13      0.0339
    171 HB3         -13.2333       0.9136       0.2118 H        13 TRP13      0.0339
    172 CG          -11.3822       0.5531       1.1765 C.2      13 TRP13     -0.1415
    173 CD1         -10.3258       1.0337       1.8733 C.2      13 TRP13     -0.1638
    174 HD1          -9.9707       2.0526       1.8134 H        13 TRP13      0.2062
    175 NE1          -9.6845      -0.0032       2.5184 N.pl3    13 TRP13     -0.3418
    176 HE1          -8.8235       0.1000       3.0291 H        13 TRP13      0.3412
    177 CE2         -10.3408      -1.1960       2.3187 C.ar     13 TRP13      0.1380
    178 CZ2         -10.1308      -2.4946       2.7931 C.ar     13 TRP13     -0.2601
    179 HZ2          -9.3103      -2.7182       3.4552 H        13 TRP13      0.1572
    180 CH2         -11.0412      -3.4968       2.4311 C.ar     13 TRP13     -0.1134
    181 HH2         -10.9203      -4.4891       2.8396 H        13 TRP13      0.1417
    182 CZ3         -12.1255      -3.2015       1.5818 C.ar     13 TRP13     -0.1972
    183 HZ3         -12.8485      -3.9652       1.3337 H        13 TRP13      0.1447
    184 CE3         -12.3136      -1.8986       1.0988 C.ar     13 TRP13     -0.2387
    185 HE3         -13.1850      -1.6590       0.5132 H        13 TRP13      0.1700
    186 CD2         -11.4298      -0.8676       1.4605 C.ar     13 TRP13      0.1243
    187 C           -10.2367       1.8005      -1.2660 C.2      13 TRP13      0.5973
    188 O            -9.3334       1.2331      -0.6656 O.2      13 TRP13     -0.5679
    189 N            -9.9972       2.9318      -1.9040 N.am     14 GLY14     -0.4157
    190 H           -10.6885       3.2496      -2.5692 H        14 GLY14      0.2719
    191 CA           -8.6368       3.4183      -2.0329 C.3      14 GLY14     -0.0252
    192 HA2          -8.6868       4.4832      -2.1869 H        14 GLY14      0.0698
    193 HA3          -8.0667       3.1769      -1.1410 H        14 GLY14      0.0698
    194 C            -7.9345       2.8480      -3.2448 C.2      14 GLY14      0.5973
    195 O            -8.5616       2.7049      -4.2809 O.2      14 GLY14     -0.5679
    196 N            -6.6274       2.6288      -3.1527 N.am     15 GLN15     -0.4157
    197 H            -6.1718       2.7808      -2.2731 H        15 GLN15      0.2719
    198 CA           -5.8041       2.2021      -4.2865 C.3      15 GLN15     -0.0031
    199 HA           -6.4093       1.6308      -4.9941 H        15 GLN15      0.0850
    200 CB           -5.2352       3.4467      -4.9970 C.3      15 GLN15     -0.0036
    201 HB2          -4.5415       3.9647      -4.3319 H        15 GLN15      0.0171
    202 HB3          -4.6891       3.1222      -5.8843 H        15 GLN15      0.0171
    203 CG           -6.3189       4.4289      -5.4556 C.3      15 GLN15     -0.0645
    204 HG2          -7.1331       3.8736      -5.9200 H        15 GLN15      0.0352
    205 HG3          -6.6996       4.9939      -4.6053 H        15 GLN15      0.0352
    206 CD           -5.8051       5.3971      -6.5010 C.2      15 GLN15      0.6951
    207 OE1          -6.2903       5.4539      -7.6124 O.2      15 GLN15     -0.6086
    208 NE2          -4.7883       6.1797      -6.2104 N.am     15 GLN15     -0.9407
    209 HE21         -4.4803       6.7722      -6.9622 H        15 GLN15      0.4251
    210 HE22         -4.3310       6.1125      -5.3217 H        15 GLN15      0.4251
    211 C            -4.6795       1.2912      -3.7962 C.2      15 GLN15      0.5973
    212 O            -4.6891       0.8368      -2.6635 O.2      15 GLN15     -0.5679
    213 N            -3.6266       1.1255      -4.5802 N.am     16 ASN16     -0.4157
    214 H            -3.6270       1.5989      -5.4729 H        16 ASN16      0.2719
    215 CA           -2.4489       0.3162      -4.2694 C.3      16 ASN16      0.0143
    216 HA           -2.7247      -0.4547      -3.5481 H        16 ASN16      0.1048
    217 CB           -1.9977      -0.3938      -5.5558 C.3      16 ASN16     -0.2041
    218 HB2          -0.9382      -0.6462      -5.5248 H        16 ASN16      0.0797
    219 HB3          -2.5534      -1.3274      -5.6352 H        16 ASN16      0.0797
    220 CG           -2.2784       0.4442      -6.7912 C.2      16 ASN16      0.7130
    221 OD1          -1.7872       1.5417      -6.9719 O.2      16 ASN16     -0.5931
    222 ND2          -3.2039       0.0181      -7.6141 N.am     16 ASN16     -0.9191
    223 HD21         -3.4003       0.6053      -8.4048 H        16 ASN16      0.4196
    224 HD22         -3.6752      -0.8522      -7.4519 H        16 ASN16      0.4196
    225 C            -1.3448       1.1508      -3.6050 C.2      16 ASN16      0.5973
    226 O            -0.2323       1.2721      -4.1026 O.2      16 ASN16     -0.5679
    227 N            -1.6486       1.7477      -2.4593 N.am     17 CYX17     -0.4157
    228 H            -2.5897       1.6411      -2.1071 H        17 CYX17      0.2719
    229 CA           -0.6648       2.5385      -1.7150 C.3      17 CYX17      0.0429
    230 HA           -0.0775       3.1463      -2.4028 H        17 CYX17      0.0766
    231 CB           -1.4414       3.4438      -0.7946 C.3      17 CYX17     -0.0790
    232 HB2          -2.2223       2.8183      -0.3743 H        17 CYX17      0.0910
    233 HB3          -0.8279       3.7921       0.0292 H        17 CYX17      0.0910
    234 SG           -2.1717       4.8576      -1.6349 S.3      17 CYX17     -0.1081
    235 C             0.2914       1.6912      -0.8784 C.2      17 CYX17      0.5973
    236 O             1.3584       2.1521      -0.4974 O.2      17 CYX17     -0.5679
    237 N            -0.0886       0.4645      -0.5559 N.am     18 TYR18     -0.4157
    238 H            -0.9879       0.1245      -0.8585 H        18 TYR18      0.2719
    239 CA            0.7427      -0.4160       0.2519 C.3      18 TYR18     -0.0014
    240 HA            1.7458      -0.0050       0.3721 H        18 TYR18      0.0876
    241 CB            0.1394      -0.5102       1.6478 C.3      18 TYR18     -0.0152
    242 HB2          -0.8731      -0.9059       1.5674 H        18 TYR18      0.0295
    243 HB3           0.7617      -1.1784       2.2421 H        18 TYR18      0.0295
    244 CG            0.0645       0.8049       2.3737 C.ar     18 TYR18     -0.0011
    245 CD1           1.1585       1.2377       3.1400 C.ar     18 TYR18     -0.1906
    246 HD1           2.0584       0.6363       3.2183 H        18 TYR18      0.1699
    247 CE1           1.0826       2.4561       3.8327 C.ar     18 TYR18     -0.2341
    248 HE1           1.9147       2.7608       4.4476 H        18 TYR18      0.1656
    249 CZ           -0.0748       3.2533       3.7376 C.ar     18 TYR18      0.3226
    250 OH           -0.1453       4.4335       4.4062 O.3      18 TYR18     -0.5579
    251 HH            0.5521       4.4816       5.0642 H        18 TYR18      0.3992
    252 CE2          -1.1718       2.8170       2.9711 C.ar     18 TYR18     -0.2341
    253 HE2          -2.0630       3.4190       2.9382 H        18 TYR18      0.1656
    254 CD2          -1.0987       1.5914       2.2898 C.ar     18 TYR18     -0.1906
    255 HD2          -1.9308       1.2536       1.6990 H        18 TYR18      0.1699
    256 C             0.8906      -1.7537      -0.4677 C.2      18 TYR18      0.5973
    257 O             0.2924      -2.7330      -0.0671 O.2      18 TYR18     -0.5679
    258 N             1.6176      -1.7983      -1.5900 N.am     19 PRO19     -0.2548
    259 CD            2.2886      -0.6741      -2.2104 C.3      19 PRO19      0.0192
    260 HD2           2.9717      -0.1831      -1.5152 H        19 PRO19      0.0391
    261 HD3           1.5380       0.0190      -2.5856 H        19 PRO19      0.0391
    262 CG            3.0570      -1.2295      -3.4004 C.3      19 PRO19      0.0189
    263 HG2           4.0905      -1.4246      -3.1101 H        19 PRO19      0.0213
    264 HG3           3.0241      -0.5498      -4.2529 H        19 PRO19      0.0213
    265 CB            2.3477      -2.5517      -3.7025 C.3      19 PRO19     -0.0070
    266 HB2           3.0216      -3.2759      -4.1627 H        19 PRO19      0.0253
    267 HB3           1.4992      -2.3591      -4.3607 H        19 PRO19      0.0253
    268 CA            1.8287      -3.0287      -2.3444 C.3      19 PRO19     -0.0266
    269 HA            0.8907      -3.5697      -2.4753 H        19 PRO19      0.0641
    270 C             2.8257      -3.9518      -1.6360 C.2      19 PRO19      0.5896
    271 O             2.6972      -5.1677      -1.6887 O.2      19 PRO19     -0.5748
    272 N             3.8120      -3.3658      -0.9609 N.am     20 GLU20     -0.5163
    273 H             3.9382      -2.3760      -1.0795 H        20 GLU20      0.2936
    274 CA            4.8245      -4.0942      -0.1919 C.3      20 GLU20      0.0397
    275 HA            4.3824      -5.0284       0.1581 H        20 GLU20      0.1105
    276 CB            6.0003      -4.4470      -1.1154 C.3      20 GLU20      0.0560
    277 HB2           5.5898      -4.8081      -2.0604 H        20 GLU20     -0.0173
    278 HB3           6.5896      -3.5554      -1.3330 H        20 GLU20     -0.0173
    279 CG            6.8763      -5.5752      -0.5499 C.3      20 GLU20      0.0136
    280 HG2           6.2657      -6.2571       0.0478 H        20 GLU20     -0.0425
    281 HG3           7.2595      -6.1546      -1.3940 H        20 GLU20     -0.0425
    282 CD            8.0779      -5.0649       0.2561 C.2      20 GLU20      0.8054
    283 OE1           8.9031      -4.3439      -0.3484 O.co2    20 GLU20     -0.8188
    284 OE2           8.2004      -5.4598       1.4381 O.co2    20 GLU20     -0.8188
    285 C             5.2447      -3.3167       1.0621 C.2      20 GLU20      0.5366
    286 O             6.0620      -3.7496       1.8503 O.2      20 GLU20     -0.5819
    287 N             4.6068      -2.1837       1.3495 N.am     21 GLY21     -0.4157
    288 H             3.9129      -1.8448       0.7099 H        21 GLY21      0.2719
    289 CA            4.8806      -1.4086       2.5569 C.3      21 GLY21     -0.0252
    290 HA2           5.9594      -1.3240       2.6960 H        21 GLY21      0.0698
    291 HA3           4.4741      -0.4046       2.4424 H        21 GLY21      0.0698
    292 C             4.2811      -2.0325       3.8123 C.2      21 GLY21      0.5973
    293 O             4.0682      -1.3294       4.7795 O.2      21 GLY21     -0.5679
    294 N             3.9608      -3.3284       3.8394 N.am     22 CYX22     -0.4157
    295 H             4.2475      -3.9001       3.0553 H        22 CYX22      0.2719
    296 CA            3.3427      -3.9586       5.0110 C.3      22 CYX22      0.0429
    297 HA            2.3644      -3.5313       5.1576 H        22 CYX22      0.0766
    298 CB            3.2817      -5.4816       4.8208 C.3      22 CYX22     -0.0790
    299 HB2           4.1879      -5.8295       4.3209 H        22 CYX22      0.0910
    300 HB3           3.2534      -5.9448       5.8087 H        22 CYX22      0.0910
    301 SG            1.8320      -6.0861       3.9304 S.3      22 CYX22     -0.1081
    302 C             4.0311      -3.6406       6.3310 C.2      22 CYX22      0.5973
    303 O             3.3749      -3.5753       7.3672 O.2      22 CYX22     -0.5679
    304 N             5.3415      -3.4440       6.2827 N.am     23 SER23     -0.4157
    305 H             5.7981      -3.5176       5.3861 H        23 SER23      0.2719
    306 CA            6.1285      -2.9735       7.4166 C.3      23 SER23     -0.0249
    307 HA            5.5546      -3.0550       8.3401 H        23 SER23      0.0843
    308 CB            7.3557      -3.8717       7.5340 C.3      23 SER23      0.2117
    309 HB2           7.9138      -3.5878       8.4277 H        23 SER23      0.0352
    310 HB3           7.0467      -4.9133       7.6337 H        23 SER23      0.0352
    311 OG            8.1974      -3.7240       6.4038 O.3      23 SER23     -0.6546
    312 HG            8.0757      -4.4539       5.7853 H        23 SER23      0.4275
    313 C             6.5657      -1.5129       7.2762 C.2      23 SER23      0.5973
    314 O             6.8187      -0.8459       8.2768 O.2      23 SER23     -0.5679
    315 N             6.6833      -1.0232       6.0441 N.am     24 GLY24     -0.4157
    316 H             6.3583      -1.5904       5.2815 H        24 GLY24      0.2719
    317 CA            7.0946       0.3329       5.7351 C.3      24 GLY24     -0.0252
    318 HA2           7.7842       0.6946       6.4979 H        24 GLY24      0.0698
    319 HA3           7.6189       0.3132       4.7802 H        24 GLY24      0.0698
    320 C             5.9217       1.3119       5.6228 C.2      24 GLY24      0.5973
    321 O             4.7770       1.0094       5.9529 O.2      24 GLY24     -0.5679
    322 N             6.2112       2.5409       5.1819 N.am     25 PRO25     -0.2548
    323 CD            7.5488       3.0430       4.9069 C.3      25 PRO25      0.0192
    324 HD2           8.0539       2.4352       4.1544 H        25 PRO25      0.0391
    325 HD3           8.1288       3.0656       5.8305 H        25 PRO25      0.0391
    326 CG            7.3607       4.4618       4.3816 C.3      25 PRO25      0.0189
    327 HG2           7.3749       4.4451       3.2901 H        25 PRO25      0.0213
    328 HG3           8.1263       5.1384       4.7626 H        25 PRO25      0.0213
    329 CB            5.9643       4.8538       4.8632 C.3      25 PRO25     -0.0070
    330 HB2           5.5217       5.6207       4.2288 H        25 PRO25      0.0253
    331 HB3           6.0400       5.2297       5.8849 H        25 PRO25      0.0253
    332 CA            5.1873       3.5300       4.8836 C.3      25 PRO25     -0.0266
    333 HA            4.4486       3.5620       5.6847 H        25 PRO25      0.0641
    334 C             4.4576       3.1741       3.5765 C.2      25 PRO25      0.5896
    335 O             4.4038       2.0213       3.1557 O.2      25 PRO25     -0.5748
    336 N             3.8366       4.1745       2.9489 N.am     26 LYS26     -0.3479
    337 H             3.9455       5.0942       3.3364 H        26 LYS26      0.2747
    338 CA            3.2178       4.0411       1.6244 C.3      26 LYS26     -0.2400
    339 HA            2.4445       3.2741       1.6734 H        26 LYS26      0.1426
    340 CB            2.6115       5.4103       1.2886 C.3      26 LYS26     -0.0094
    341 HB2           2.3066       5.8998       2.2163 H        26 LYS26      0.0362
    342 HB3           3.3945       6.0247       0.8502 H        26 LYS26      0.0362
    343 CG            1.3564       5.3397       0.4093 C.3      26 LYS26      0.0187
    344 HG2           1.1208       4.3142       0.2153 H        26 LYS26      0.0103
    345 HG3           0.5219       5.7542       0.9774 H        26 LYS26      0.0103
    346 CD            1.4368       6.0853      -0.9232 C.3      26 LYS26     -0.0479
    347 HD2           2.0927       5.5489      -1.6106 H        26 LYS26      0.0621
    348 HD3           0.4417       6.1096      -1.3663 H        26 LYS26      0.0621
    349 CE            1.9252       7.5242      -0.7261 C.3      26 LYS26     -0.0143
    350 HE2           1.2820       8.1900      -1.3087 H        26 LYS26      0.1135
    351 HE3           1.8358       7.8004       0.3286 H        26 LYS26      0.1135
    352 NZ            3.3339       7.6659      -1.1929 N.4      26 LYS26     -0.3854
    353 HZ1           3.4255       7.4440      -2.1800 H        26 LYS26      0.3400
    354 HZ2           3.7118       8.5890      -1.0371 H        26 LYS26      0.3400
    355 HZ3           3.9602       6.9921      -0.7570 H        26 LYS26      0.3400
    356 C             4.2496       3.5644       0.5762 C.2      26 LYS26      0.7341
    357 O             5.3641       3.2015       0.9201 O.2      26 LYS26     -0.5894
    358 N             3.9020       3.6214      -0.7060 N.am     27 VAL27     -0.3821
    359 H             2.9222       3.6792      -0.9184 H        27 VAL27      0.2681
    360 CA            4.8508       3.3561      -1.8096 C.3      27 VAL27     -0.3438
    361 HA            5.3833       2.4351      -1.5731 H        27 VAL27      0.1438
    362 CB            4.1481       3.1950      -3.1707 C.3      27 VAL27      0.1940
    363 HB            4.0965       4.1455      -3.7027 H        27 VAL27      0.0308
    364 CG1           4.9376       2.2050      -4.0246 C.3      27 VAL27     -0.3064
    365 HG11          4.9702       1.2289      -3.5407 H        27 VAL27      0.0836
    366 HG12          4.4819       2.1097      -5.0098 H        27 VAL27      0.0836
    367 HG13          5.9587       2.5697      -4.1460 H        27 VAL27      0.0836
    368 CG2           2.7231       2.6770      -3.0526 C.3      27 VAL27     -0.3064
    369 HG21          2.0853       3.4476      -2.6340 H        27 VAL27      0.0836
    370 HG22          2.3338       2.4082      -4.0352 H        27 VAL27      0.0836
    371 HG23          2.7481       1.8030      -2.4250 H        27 VAL27      0.0836
    372 C             5.9361       4.4292      -1.8793 C.2      27 VAL27      0.8350
    373 O             7.0152       4.2149      -1.3036 O.2      27 VAL27     -0.8173
    374 OXT           5.6136       5.5120      -2.4244 O.3      27 VAL27     -0.8173
@<TRIPOS>BOND
      1      25      26 2
      2      25      27 am
      3      18      19 ar
      4      18      22 ar
      5      16      18 ar
      6      13      16 1
      7      10      13 1
      8       7      10 1
      9       5       7 1
     10       5      25 1
     11       1       5 1
     12      36      37 2
     13      36      38 am
     14      31      34 1
     15      29      31 1
     16      29      36 1
     17      27      29 1
     18      46      47 2
     19      46      48 am
     20      45     234 1
     21      42      45 1
     22      40      42 1
     23      40      46 1
     24      38      40 1
     25      56      57 2
     26      56      58 am
     27      55     148 1
     28      52      55 1
     29      50      52 1
     30      50      56 1
     31      48      50 1
     32      70      71 2
     33      70      72 am
     34      68      70 1
     35      65      68 1
     36      62      65 1
     37      59      62 1
     38      58      59 1
     39      58      68 1
     40      80      81 2
     41      80      82 am
     42      79     301 1
     43      76      79 1
     44      74      76 1
     45      74      80 1
     46      72      74 1
     47     101     102 2
     48     101     103 am
     49      97      99 ar
     50      94      95 1
     51      94      97 ar
     52      92      94 ar
     53      90      92 ar
     54      89      90 ar
     55      89      99 ar
     56      86      89 1
     57      84      86 1
     58      84     101 1
     59      82      84 1
     60     125     126 2
     61     125     127 am
     62     122     124 ar
     63     120     122 ar
     64     118     120 ar
     65     116     118 ar
     66     115     116 ar
     67     115     124 ar
     68     113     115 1
     69     111     113 1
     70     110     111 2
     71     110     124 1
     72     107     110 1
     73     105     107 1
     74     105     125 1
     75     103     105 1
     76     132     133 2
     77     132     134 am
     78     129     132 1
     79     127     129 1
     80     139     140 2
     81     139     141 am
     82     136     139 1
     83     134     136 1
     84     149     150 2
     85     149     151 am
     86     145     148 1
     87     143     145 1
     88     143     149 1
     89     141     143 1
     90     163     164 2
     91     163     165 am
     92     161     163 1
     93     158     161 1
     94     155     158 1
     95     152     155 1
     96     151     152 1
     97     151     161 1
     98     187     188 2
     99     187     189 am
    100     184     186 ar
    101     182     184 ar
    102     180     182 ar
    103     178     180 ar
    104     177     178 ar
    105     177     186 ar
    106     175     177 1
    107     173     175 1
    108     172     173 2
    109     172     186 1
    110     169     172 1
    111     167     169 1
    112     167     187 1
    113     165     167 1
    114     194     195 2
    115     194     196 am
    116     191     194 1
    117     189     191 1
    118     211     212 2
    119     211     213 am
    120     206     207 2
    121     206     208 am
    122     203     206 1
    123     200     203 1
    124     198     200 1
    125     198     211 1
    126     196     198 1
    127     225     226 2
    128     225     227 am
    129     220     221 2
    130     220     222 am
    131     217     220 1
    132     215     217 1
    133     215     225 1
    134     213     215 1
    135     235     236 2
    136     235     237 am
    137     231     234 1
    138     229     231 1
    139     229     235 1
    140     227     229 1
    141     256     257 2
    142     256     258 am
    143     252     254 ar
    144     249     250 1
    145     249     252 ar
    146     247     249 ar
    147     245     247 ar
    148     244     245 ar
    149     244     254 ar
    150     241     244 1
    151     239     241 1
    152     239     256 1
    153     237     239 1
    154     270     271 2
    155     270     272 am
    156     268     270 1
    157     265     268 1
    158     262     265 1
    159     259     262 1
    160     258     259 1
    161     258     268 1
    162     285     286 2
    163     285     287 am
    164     282     283 ar
    165     282     284 ar
    166     279     282 1
    167     276     279 1
    168     274     276 1
    169     274     285 1
    170     272     274 1
    171     292     293 2
    172     292     294 am
    173     289     292 1
    174     287     289 1
    175     302     303 2
    176     302     304 am
    177     298     301 1
    178     296     298 1
    179     296     302 1
    180     294     296 1
    181     313     314 2
    182     313     315 am
    183     308     311 1
    184     306     308 1
    185     306     313 1
    186     304     306 1
    187     320     321 2
    188     320     322 am
    189     317     320 1
    190     315     317 1
    191     334     335 2
    192     334     336 am
    193     332     334 1
    194     329     332 1
    195     326     329 1
    196     323     326 1
    197     322     323 1
    198     322     332 1
    199     356     357 2
    200     356     358 am
    201     349     352 1
    202     346     349 1
    203     343     346 1
    204     340     343 1
    205     338     340 1
    206     338     356 1
    207     336     338 1
    208     372     373 2
    209     372     374 1
    210     362     364 1
    211     362     368 1
    212     360     362 1
    213     360     372 1
    214     358     360 1
    215      22      23 1
    216      22      24 1
    217      19      20 1
    218      19      21 1
    219      16      17 1
    220      13      14 1
    221      13      15 1
    222      10      11 1
    223      10      12 1
    224       7       8 1
    225       7       9 1
    226       5       6 1
    227       1       2 1
    228       1       3 1
    229       1       4 1
    230      34      35 1
    231      31      32 1
    232      31      33 1
    233      29      30 1
    234      27      28 1
    235      42      43 1
    236      42      44 1
    237      40      41 1
    238      38      39 1
    239      52      53 1
    240      52      54 1
    241      50      51 1
    242      48      49 1
    243      68      69 1
    244      65      66 1
    245      65      67 1
    246      62      63 1
    247      62      64 1
    248      59      60 1
    249      59      61 1
    250      76      77 1
    251      76      78 1
    252      74      75 1
    253      72      73 1
    254      99     100 1
    255      97      98 1
    256      95      96 1
    257      92      93 1
    258      90      91 1
    259      86      87 1
    260      86      88 1
    261      84      85 1
    262      82      83 1
    263     122     123 1
    264     120     121 1
    265     118     119 1
    266     116     117 1
    267     113     114 1
    268     111     112 1
    269     107     108 1
    270     107     109 1
    271     105     106 1
    272     103     104 1
    273     129     130 1
    274     129     131 1
    275     127     128 1
    276     136     137 1
    277     136     138 1
    278     134     135 1
    279     145     146 1
    280     145     147 1
    281     143     144 1
    282     141     142 1
    283     161     162 1
    284     158     159 1
    285     158     160 1
    286     155     156 1
    287     155     157 1
    288     152     153 1
    289     152     154 1
    290     184     185 1
    291     182     183 1
    292     180     181 1
    293     178     179 1
    294     175     176 1
    295     173     174 1
    296     169     170 1
    297     169     171 1
    298     167     168 1
    299     165     166 1
    300     191     192 1
    301     191     193 1
    302     189     190 1
    303     208     209 1
    304     208     210 1
    305     203     204 1
    306     203     205 1
    307     200     201 1
    308     200     202 1
    309     198     199 1
    310     196     197 1
    311     222     223 1
    312     222     224 1
    313     217     218 1
    314     217     219 1
    315     215     216 1
    316     213     214 1
    317     231     232 1
    318     231     233 1
    319     229     230 1
    320     227     228 1
    321     254     255 1
    322     252     253 1
    323     250     251 1
    324     247     248 1
    325     245     246 1
    326     241     242 1
    327     241     243 1
    328     239     240 1
    329     237     238 1
    330     268     269 1
    331     265     266 1
    332     265     267 1
    333     262     263 1
    334     262     264 1
    335     259     260 1
    336     259     261 1
    337     279     280 1
    338     279     281 1
    339     276     277 1
    340     276     278 1
    341     274     275 1
    342     272     273 1
    343     289     290 1
    344     289     291 1
    345     287     288 1
    346     298     299 1
    347     298     300 1
    348     296     297 1
    349     294     295 1
    350     311     312 1
    351     308     309 1
    352     308     310 1
    353     306     307 1
    354     304     305 1
    355     317     318 1
    356     317     319 1
    357     315     316 1
    358     332     333 1
    359     329     330 1
    360     329     331 1
    361     326     327 1
    362     326     328 1
    363     323     324 1
    364     323     325 1
    365     352     353 1
    366     352     354 1
    367     352     355 1
    368     349     350 1
    369     349     351 1
    370     346     347 1
    371     346     348 1
    372     343     344 1
    373     343     345 1
    374     340     341 1
    375     340     342 1
    376     338     339 1
    377     336     337 1
    378     368     369 1
    379     368     370 1
    380     368     371 1
    381     364     365 1
    382     364     366 1
    383     364     367 1
    384     362     363 1
    385     360     361 1
    386     358     359 1
@<TRIPOS>SUBSTRUCTURE
      1 ARG1           1 RESIDUE    4    A ARG
      2 SER2          27 RESIDUE    4    A SER
      3 CYX3          38 RESIDUE    4    A CYX
      4 CYX4          48 RESIDUE    4    A CYX
      5 PRO5          58 RESIDUE    4    A PRO
      6 CYX6          72 RESIDUE    4    A CYX
      7 TYR7          82 RESIDUE    4    A TYR
      8 TRP8         103 RESIDUE    4    A TRP
      9 GLY9         127 RESIDUE    4    A GLY
     10 GLY10        134 RESIDUE    4    A GLY
     11 CYX11        141 RESIDUE    4    A CYX
     12 PRO12        151 RESIDUE    4    A PRO
     13 TRP13        165 RESIDUE    4    A TRP
     14 GLY14        189 RESIDUE    4    A GLY
     15 GLN15        196 RESIDUE    4    A GLN
     16 ASN16        213 RESIDUE    4    A ASN
     17 CYX17        227 RESIDUE    4    A CYX
     18 TYR18        237 RESIDUE    4    A TYR
     19 PRO19        258 RESIDUE    4    A PRO
     20 GLU20        272 RESIDUE    4    A GLU
     21 GLY21        287 RESIDUE    4    A GLY
     22 CYX22        294 RESIDUE    4    A CYX
     23 SER23        304 RESIDUE    4    A SER
     24 GLY24        315 RESIDUE    4    A GLY
     25 PRO25        322 RESIDUE    4    A PRO
     26 LYS26        336 RESIDUE    4    A LYS
     27 VAL27        358 RESIDUE    4    A VAL
