# Supplementary material for: Improved Structure-Based Histidine pKa Prediction for pH-Responsive Protein Design
Source: J Chem Inf Model. 2025 Jan 18;65(3):1560–9. doi: 10.1021/acs.jcim.4c01957 (PMC11815838; doi:10.1021/acs.jcim.4c01957)
Supplement: Supplementary file 3 — ci4c01957_si_003.zip [file ci4c01957_si_003.zip › structures/prep_mol2/1ANS_0017_prep.mol2]

@<TRIPOS>MOLECULE
Cpptraj generated mol2 file.
  374   386    27     0     0
SMALL
USER_CHARGES


@<TRIPOS>ATOM
      1 N            -8.5614       5.0744      -3.6793 N.am      1 ARG1       0.1305
      2 H1           -7.6872       4.5767      -3.5858 H         1 ARG1       0.2083
      3 H2           -8.8049       5.0996      -4.6608 H         1 ARG1       0.2083
      4 H3           -9.2861       4.5459      -3.2058 H         1 ARG1       0.2083
      5 CA           -8.4546       6.4503      -3.1294 C.3       1 ARG1      -0.0223
      6 HA           -7.7062       7.0050      -3.6995 H         1 ARG1       0.1242
      7 CB           -9.7903       7.1928      -3.2303 C.3       1 ARG1       0.0118
      8 HB2         -10.6173       6.4794      -3.2402 H         1 ARG1       0.0226
      9 HB3          -9.9178       7.8533      -2.3696 H         1 ARG1       0.0226
     10 CG           -9.8089       8.0544      -4.4957 C.3       1 ARG1       0.0236
     11 HG2          -9.1248       8.8955      -4.3783 H         1 ARG1       0.0309
     12 HG3          -9.4631       7.4571      -5.3411 H         1 ARG1       0.0309
     13 CD          -11.2282       8.5408      -4.8301 C.3       1 ARG1       0.0935
     14 HD2         -11.2063       9.0889      -5.7743 H         1 ARG1       0.0527
     15 HD3         -11.8818       7.6768      -4.9673 H         1 ARG1       0.0527
     16 NE          -11.7816       9.4014      -3.7724 N.pl3     1 ARG1      -0.5650
     17 HE          -12.5595       9.0433      -3.2407 H         1 ARG1       0.3592
     18 CZ          -11.2976      10.5735      -3.4124 C.cat     1 ARG1       0.8281
     19 NH1         -10.4341      11.2159      -4.1474 N.pl3     1 ARG1      -0.8693
     20 HH11        -10.2620      10.9051      -5.0864 H         1 ARG1       0.4494
     21 HH12        -10.1160      12.1296      -3.8716 H         1 ARG1       0.4494
     22 NH2         -11.6594      11.1130      -2.2872 N.pl3     1 ARG1      -0.8693
     23 HH21        -12.3406      10.6686      -1.6956 H         1 ARG1       0.4494
     24 HH22        -11.3154      12.0228      -2.0287 H         1 ARG1       0.4494
     25 C            -7.9513       6.4813      -1.6975 C.2       1 ARG1       0.7214
     26 O            -6.9675       7.1570      -1.4488 O.2       1 ARG1      -0.6013
     27 N            -8.5810       5.7644      -0.7667 N.am      2 SER2      -0.4157
     28 H            -9.4184       5.2245      -0.9506 H         2 SER2       0.2719
     29 CA           -8.1209       5.7474       0.6228 C.3       2 SER2      -0.0249
     30 HA           -7.7373       6.7385       0.8699 H         2 SER2       0.0843
     31 CB           -9.2860       5.4897       1.5912 C.3       2 SER2       0.2117
     32 HB2          -9.0746       5.9967       2.5341 H         2 SER2       0.0352
     33 HB3         -10.2135       5.8966       1.1863 H         2 SER2       0.0352
     34 OG           -9.4425       4.1225       1.8633 O.3       2 SER2      -0.6546
     35 HG           -8.6526       3.8338       2.3501 H         2 SER2       0.4275
     36 C            -6.9703       4.7739       0.8630 C.2       2 SER2       0.5973
     37 O            -6.8198       4.3613       1.9992 O.2       2 SER2      -0.5679
     38 N            -6.1940       4.4086      -0.1721 N.am      3 CYX3      -0.4157
     39 H            -6.1932       5.0047      -0.9789 H         3 CYX3       0.2719
     40 CA           -5.0749       3.4807      -0.0228 C.3       3 CYX3       0.0429
     41 HA           -4.7032       3.1716      -0.9987 H         3 CYX3       0.0766
     42 CB           -3.9720       4.2709       0.6702 C.3       3 CYX3      -0.0790
     43 HB2          -4.3844       4.7554       1.5568 H         3 CYX3       0.0910
     44 HB3          -3.2317       3.5979       1.0691 H         3 CYX3       0.0910
     45 SG           -3.1847       5.5477      -0.3435 S.3       3 CYX3      -0.1081
     46 C            -5.4869       2.2191       0.7549 C.2       3 CYX3       0.5973
     47 O            -5.4476       2.1818       1.9793 O.2       3 CYX3      -0.5679
     48 N            -5.9178       1.1838       0.0399 N.am      4 CYX4      -0.4157
     49 H            -5.6315       1.0954      -0.9226 H         4 CYX4       0.2719
     50 CA           -6.3177      -0.0630       0.6722 C.3       4 CYX4       0.0429
     51 HA           -7.2091       0.0947       1.2802 H         4 CYX4       0.0766
     52 CB           -6.6143      -1.0523      -0.4373 C.3       4 CYX4      -0.0790
     53 HB2          -5.7323      -1.1981      -1.0513 H         4 CYX4       0.0910
     54 HB3          -6.8713      -1.9947      -0.0006 H         4 CYX4       0.0910
     55 SG           -7.9863      -0.6387      -1.4752 S.3       4 CYX4      -0.1081
     56 C            -5.1844      -0.5895       1.5585 C.2       4 CYX4       0.5973
     57 O            -4.0594      -0.1038       1.4442 O.2       4 CYX4      -0.5679
     58 N            -5.4311      -1.5706       2.4336 N.am      5 PRO5      -0.2548
     59 CD           -6.6675      -2.3224       2.6260 C.3       5 PRO5       0.0192
     60 HD2          -7.1204      -2.6992       1.7180 H         5 PRO5       0.0391
     61 HD3          -7.3818      -1.7044       3.1711 H         5 PRO5       0.0391
     62 CG           -6.2747      -3.5203       3.4757 C.3       5 PRO5       0.0189
     63 HG2          -5.9465      -4.3351       2.8316 H         5 PRO5       0.0213
     64 HG3          -7.0907      -3.8407       4.1237 H         5 PRO5       0.0213
     65 CB           -5.0779      -2.9988       4.2715 C.3       5 PRO5      -0.0070
     66 HB2          -4.4005      -3.7862       4.5818 H         5 PRO5       0.0253
     67 HB3          -5.4338      -2.4414       5.1396 H         5 PRO5       0.0253
     68 CA           -4.3741      -2.0508       3.3138 C.3       5 PRO5      -0.0266
     69 HA           -3.9440      -1.2196       3.8747 H         5 PRO5       0.0641
     70 C            -3.2566      -2.7387       2.5216 C.2       5 PRO5       0.5896
     71 O            -3.4302      -3.0576       1.3550 O.2       5 PRO5      -0.5748
     72 N            -2.1185      -3.0238       3.1485 N.am      6 CYX6      -0.4157
     73 H            -1.9921      -2.7260       4.1015 H         6 CYX6       0.2719
     74 CA           -0.9914      -3.6291       2.4328 C.3       6 CYX6       0.0429
     75 HA           -0.7596      -2.9862       1.5908 H         6 CYX6       0.0766
     76 CB            0.1944      -3.7264       3.3890 C.3       6 CYX6      -0.0790
     77 HB2           1.1190      -3.7679       2.8214 H         6 CYX6       0.0910
     78 HB3           0.1779      -2.8236       3.9904 H         6 CYX6       0.0910
     79 SG            0.2387      -5.1469       4.5032 S.3       6 CYX6      -0.1081
     80 C            -1.2917      -4.9857       1.8112 C.2       6 CYX6       0.5973
     81 O            -1.0457      -5.2128       0.6329 O.2       6 CYX6      -0.5679
     82 N            -1.8984      -5.8789       2.5899 N.am      7 TYR7      -0.4157
     83 H            -2.0576      -5.6480       3.5583 H         7 TYR7       0.2719
     84 CA           -2.2452      -7.2184       2.1322 C.3       7 TYR7      -0.0014
     85 HA           -1.3467      -7.7322       1.7841 H         7 TYR7       0.0876
     86 CB           -2.8912      -8.0312       3.2669 C.3       7 TYR7      -0.0152
     87 HB2          -3.6931      -8.6573       2.8712 H         7 TYR7       0.0295
     88 HB3          -2.1340      -8.7120       3.6584 H         7 TYR7       0.0295
     89 CG           -3.4186      -7.2035       4.4241 C.ar      7 TYR7      -0.0011
     90 CD1          -2.5451      -6.8892       5.4813 C.ar      7 TYR7      -0.1906
     91 HD1          -1.5301      -7.2655       5.4715 H         7 TYR7       0.1699
     92 CE1          -2.9810      -6.0871       6.5491 C.ar      7 TYR7      -0.2341
     93 HE1          -2.3019      -5.8382       7.3499 H         7 TYR7       0.1656
     94 CZ           -4.3114      -5.6216       6.5762 C.ar      7 TYR7       0.3226
     95 OH           -4.7396      -4.8430       7.6034 O.3       7 TYR7      -0.5579
     96 HH           -4.1192      -4.8250       8.3337 H         7 TYR7       0.3992
     97 CE2          -5.1957      -5.9597       5.5285 C.ar      7 TYR7      -0.2341
     98 HE2          -6.2194      -5.6202       5.5770 H         7 TYR7       0.1656
     99 CD2          -4.7434      -6.7268       4.4367 C.ar      7 TYR7      -0.1906
    100 HD2          -5.4223      -6.9837       3.6348 H         7 TYR7       0.1699
    101 C            -3.1986      -7.1180       0.9579 C.2       7 TYR7       0.5973
    102 O            -3.0261      -7.7950      -0.0493 O.2       7 TYR7      -0.5679
    103 N            -4.1927      -6.2438       1.0807 N.am      8 TRP8      -0.4157
    104 H            -4.1985      -5.6246       1.8759 H         8 TRP8       0.2719
    105 CA           -5.1399      -6.0282       0.0150 C.3       8 TRP8      -0.0275
    106 HA           -4.9124      -6.7346      -0.7797 H         8 TRP8       0.1123
    107 CB           -6.5660      -6.3303       0.4598 C.3       8 TRP8      -0.0050
    108 HB2          -6.5943      -7.3145       0.9293 H         8 TRP8       0.0339
    109 HB3          -6.8960      -5.5904       1.1878 H         8 TRP8       0.0339
    110 CG           -7.5167      -6.3370      -0.6925 C.2       8 TRP8      -0.1415
    111 CD1          -7.1854      -6.4868      -2.0002 C.2       8 TRP8      -0.1638
    112 HD1          -6.1915      -6.6471      -2.3934 H         8 TRP8       0.2062
    113 NE1          -8.3161      -6.4442      -2.7770 N.pl3     8 TRP8      -0.3418
    114 HE1          -8.3132      -6.5202      -3.7871 H         8 TRP8       0.3412
    115 CE2          -9.4419      -6.3024      -2.0053 C.ar      8 TRP8       0.1380
    116 CZ2         -10.7974      -6.2021      -2.3313 C.ar      8 TRP8      -0.2601
    117 HZ2         -11.1165      -6.2796      -3.3606 H         8 TRP8       0.1572
    118 CH2         -11.7319      -6.0358      -1.3003 C.ar      8 TRP8      -0.1134
    119 HH2         -12.7897      -6.0021      -1.5242 H         8 TRP8       0.1417
    120 CZ3         -11.2952      -5.9918       0.0318 C.ar      8 TRP8      -0.1972
    121 HZ3         -12.0314      -5.9753       0.8197 H         8 TRP8       0.1447
    122 CE3          -9.9253      -6.0564       0.3514 C.ar      8 TRP8      -0.2387
    123 HE3          -9.6024      -6.0312       1.3808 H         8 TRP8       0.1700
    124 CD2          -8.9640      -6.2204      -0.6646 C.ar      8 TRP8       0.1243
    125 C            -4.9834      -4.6527      -0.6041 C.2       8 TRP8       0.5973
    126 O            -5.9350      -3.8872      -0.6632 O.2       8 TRP8      -0.5679
    127 N            -3.8073      -4.3275      -1.1279 N.am      9 GLY9      -0.4157
    128 H            -2.9956      -4.9092      -0.9507 H         9 GLY9       0.2719
    129 CA           -3.6271      -3.0270      -1.7668 C.3       9 GLY9      -0.0252
    130 HA2          -3.9527      -2.2451      -1.0841 H         9 GLY9       0.0698
    131 HA3          -2.5702      -2.8713      -1.9313 H         9 GLY9       0.0698
    132 C            -4.4226      -2.9034      -3.0809 C.2       9 GLY9       0.5973
    133 O            -4.4317      -1.8808      -3.7332 O.2       9 GLY9      -0.5679
    134 N            -5.1158      -3.9333      -3.5475 N.am     10 GLY10     -0.4157
    135 H            -5.1213      -4.7774      -3.0004 H        10 GLY10      0.2719
    136 CA           -5.9140      -3.8764      -4.7796 C.3      10 GLY10     -0.0252
    137 HA2          -5.6091      -3.0428      -5.4116 H        10 GLY10      0.0698
    138 HA3          -5.7546      -4.7946      -5.3443 H        10 GLY10      0.0698
    139 C            -7.4084      -3.7410      -4.5213 C.2      10 GLY10      0.5973
    140 O            -8.1996      -4.1727      -5.3502 O.2      10 GLY10     -0.5679
    141 N            -7.8041      -3.2856      -3.3373 N.am     11 CYX11     -0.4157
    142 H            -7.1073      -2.9825      -2.6741 H        11 CYX11      0.2719
    143 CA           -9.1999      -3.2792      -2.9173 C.3      11 CYX11      0.0429
    144 HA           -9.6444      -4.1980      -3.2746 H        11 CYX11      0.0766
    145 CB           -9.2282      -3.2645      -1.3825 C.3      11 CYX11     -0.0790
    146 HB2         -10.0262      -3.8977      -1.0239 H        11 CYX11      0.0910
    147 HB3          -8.3027      -3.6759      -0.9896 H        11 CYX11      0.0910
    148 SG           -9.4923      -1.6543      -0.6528 S.3      11 CYX11     -0.1081
    149 C           -10.0469      -2.1588      -3.5469 C.2      11 CYX11      0.5973
    150 O            -9.5099      -1.2696      -4.2080 O.2      11 CYX11     -0.5679
    151 N           -11.3751      -2.1659      -3.3168 N.am     12 PRO12     -0.2548
    152 CD          -12.1150      -3.1912      -2.5946 C.3      12 PRO12      0.0192
    153 HD2         -11.8018      -3.2891      -1.5613 H        12 PRO12      0.0391
    154 HD3         -12.0276      -4.1282      -3.1392 H        12 PRO12      0.0391
    155 CG          -13.5735      -2.7726      -2.5873 C.3      12 PRO12      0.0189
    156 HG2         -13.8080      -2.2287      -1.6786 H        12 PRO12      0.0213
    157 HG3         -14.2392      -3.6290      -2.6996 H        12 PRO12      0.0213
    158 CB          -13.6719      -1.8209      -3.7732 C.3      12 PRO12     -0.0070
    159 HB2         -14.4634      -1.0826      -3.6352 H        12 PRO12      0.0253
    160 HB3         -13.8609      -2.4005      -4.6784 H        12 PRO12      0.0253
    161 CA          -12.2865      -1.1764      -3.8764 C.3      12 PRO12     -0.0266
    162 HA          -12.0506      -1.0065      -4.9283 H        12 PRO12      0.0641
    163 C           -12.2328       0.1735      -3.1525 C.2      12 PRO12      0.5896
    164 O           -12.1672       1.2214      -3.7935 O.2      12 PRO12     -0.5748
    165 N           -12.2275       0.1971      -1.8162 N.am     13 TRP13     -0.4157
    166 H           -12.2053      -0.6725      -1.3026 H        13 TRP13      0.2719
    167 CA          -12.2213       1.4592      -1.0637 C.3      13 TRP13     -0.0275
    168 HA          -12.9048       2.1487      -1.5596 H        13 TRP13      0.1123
    169 CB          -12.7416       1.2635       0.3625 C.3      13 TRP13     -0.0050
    170 HB2         -12.8717       2.2385       0.8350 H        13 TRP13      0.0339
    171 HB3         -13.7232       0.7897       0.3225 H        13 TRP13      0.0339
    172 CG          -11.8378       0.4379       1.2124 C.2      13 TRP13     -0.1415
    173 CD1         -10.7945       0.8879       1.9429 C.2      13 TRP13     -0.1638
    174 HD1         -10.5162       1.9296       2.0383 H        13 TRP13      0.2062
    175 NE1         -10.1452      -0.1758       2.5327 N.pl3    13 TRP13     -0.3418
    176 HE1          -9.3586      -0.0644       3.1549 H        13 TRP13      0.3412
    177 CE2         -10.7609      -1.3685       2.2242 C.ar     13 TRP13      0.1380
    178 CZ2         -10.5125      -2.6982       2.5768 C.ar     13 TRP13     -0.2601
    179 HZ2          -9.6933      -2.9497       3.2315 H        13 TRP13      0.1572
    180 CH2         -11.3886      -3.6898       2.1138 C.ar     13 TRP13     -0.1134
    181 HH2         -11.2490      -4.7079       2.4436 H        13 TRP13      0.1417
    182 CZ3         -12.4774      -3.3529       1.2860 C.ar     13 TRP13     -0.1972
    183 HZ3         -13.1812      -4.1112       0.9748 H        13 TRP13      0.1447
    184 CE3         -12.7060      -2.0179       0.9268 C.ar     13 TRP13     -0.2387
    185 HE3         -13.5907      -1.7516       0.3745 H        13 TRP13      0.1700
    186 CD2         -11.8528      -0.9996       1.3848 C.ar     13 TRP13      0.1243
    187 C           -10.8466       2.1379      -1.0603 C.2      13 TRP13      0.5973
    188 O           -10.5669       2.9709      -0.2211 O.2      13 TRP13     -0.5679
    189 N            -9.9496       1.8752      -1.9997 N.am     14 GLY14     -0.4157
    190 H           -10.1841       1.2158      -2.7375 H        14 GLY14      0.2719
    191 CA           -8.5790       2.3562      -1.8962 C.3      14 GLY14     -0.0252
    192 HA2          -8.5645       3.4290      -1.7875 H        14 GLY14      0.0698
    193 HA3          -8.1420       1.9547      -0.9843 H        14 GLY14      0.0698
    194 C            -7.7480       1.9375      -3.0978 C.2      14 GLY14      0.5973
    195 O            -8.2905       1.6455      -4.1494 O.2      14 GLY14     -0.5679
    196 N            -6.4310       2.0391      -2.9798 N.am     15 GLN15     -0.4157
    197 H            -6.0440       2.1875      -2.0635 H        15 GLN15      0.2719
    198 CA           -5.4921       1.6141      -4.0271 C.3      15 GLN15     -0.0031
    199 HA           -5.9995       0.9764      -4.7552 H        15 GLN15      0.0850
    200 CB           -4.9013       2.8301      -4.7519 C.3      15 GLN15     -0.0036
    201 HB2          -4.0954       3.2636      -4.1552 H        15 GLN15      0.0171
    202 HB3          -4.4822       2.4826      -5.6982 H        15 GLN15      0.0171
    203 CG           -5.9247       3.9274      -5.0308 C.3      15 GLN15     -0.0645
    204 HG2          -6.8558       3.4750      -5.3710 H        15 GLN15      0.0352
    205 HG3          -6.0738       4.4930      -4.1153 H        15 GLN15      0.0352
    206 CD           -5.4639       4.8917      -6.1038 C.2      15 GLN15      0.6951
    207 OE1          -4.3133       4.9595      -6.4625 O.2      15 GLN15     -0.6086
    208 NE2          -6.3467       5.7024      -6.6436 N.am     15 GLN15     -0.9407
    209 HE21         -5.9120       6.2740      -7.3574 H        15 GLN15      0.4251
    210 HE22         -7.2821       5.3823      -6.7869 H        15 GLN15      0.4251
    211 C            -4.3630       0.7945      -3.4113 C.2      15 GLN15      0.5973
    212 O            -4.4598       0.4115      -2.2483 O.2      15 GLN15     -0.5679
    213 N            -3.2763       0.5842      -4.1521 N.am     16 ASN16     -0.4157
    214 H            -3.2502       0.9433      -5.0933 H        16 ASN16      0.2719
    215 CA           -2.1183      -0.1884      -3.7020 C.3      16 ASN16      0.0143
    216 HA           -2.4003      -0.8433      -2.8790 H        16 ASN16      0.1048
    217 CB           -1.6042      -1.0597      -4.8724 C.3      16 ASN16     -0.2041
    218 HB2          -2.1429      -0.8266      -5.7892 H        16 ASN16      0.0797
    219 HB3          -0.5495      -0.8810      -5.0764 H        16 ASN16      0.0797
    220 CG           -1.7257      -2.5425      -4.5884 C.2      16 ASN16      0.7130
    221 OD1          -1.1330      -3.0711      -3.6729 O.2      16 ASN16     -0.5931
    222 ND2          -2.4957      -3.2804      -5.3534 N.am     16 ASN16     -0.9191
    223 HD21         -2.4910      -4.2674      -5.1688 H        16 ASN16      0.4196
    224 HD22         -3.0458      -2.8498      -6.0701 H        16 ASN16      0.4196
    225 C            -1.0831       0.7631      -3.1273 C.2      16 ASN16      0.5973
    226 O            -0.0473       1.0045      -3.7278 O.2      16 ASN16     -0.5679
    227 N            -1.3906       1.3777      -1.9913 N.am     17 CYX17     -0.4157
    228 H            -2.2652       1.1651      -1.5340 H        17 CYX17      0.2719
    229 CA           -0.4270       2.2741      -1.3569 C.3      17 CYX17      0.0429
    230 HA            0.1678       2.7886      -2.1146 H        17 CYX17      0.0766
    231 CB           -1.1766       3.3170      -0.5683 C.3      17 CYX17     -0.0790
    232 HB2          -1.8610       2.7650       0.0631 H        17 CYX17      0.0910
    233 HB3          -0.4796       3.8530       0.0738 H        17 CYX17      0.0910
    234 SG           -2.0478       4.4898      -1.6353 S.3      17 CYX17     -0.1081
    235 C             0.5526       1.5413      -0.4533 C.2      17 CYX17      0.5973
    236 O             1.5538       2.1218      -0.0952 O.2      17 CYX17     -0.5679
    237 N             0.2994       0.2861      -0.0971 N.am     18 TYR18     -0.4157
    238 H            -0.5405      -0.1666      -0.4104 H        18 TYR18      0.2719
    239 CA            1.2354      -0.4696       0.7360 C.3      18 TYR18     -0.0014
    240 HA            2.1935       0.0547       0.7805 H        18 TYR18      0.0876
    241 CB            0.7020      -0.4921       2.1703 C.3      18 TYR18     -0.0152
    242 HB2          -0.0548      -1.2469       2.2655 H        18 TYR18      0.0295
    243 HB3           1.5175      -0.7260       2.8480 H        18 TYR18      0.0295
    244 CG            0.0570       0.8001       2.5965 C.ar     18 TYR18     -0.0011
    245 CD1           0.8407       1.8531       3.0808 C.ar     18 TYR18     -0.1906
    246 HD1           1.9147       1.7244       3.1744 H        18 TYR18      0.1699
    247 CE1           0.2353       3.0750       3.4174 C.ar     18 TYR18     -0.2341
    248 HE1           0.8527       3.8748       3.7930 H        18 TYR18      0.1656
    249 CZ           -1.1570       3.2404       3.2562 C.ar     18 TYR18      0.3226
    250 OH           -1.7409       4.4176       3.6009 O.3      18 TYR18     -0.5579
    251 HH           -1.3793       4.7252       4.4340 H        18 TYR18      0.3992
    252 CE2          -1.9439       2.1731       2.7776 C.ar     18 TYR18     -0.2341
    253 HE2          -3.0169       2.2683       2.7251 H        18 TYR18      0.1656
    254 CD2          -1.3266       0.9587       2.4407 C.ar     18 TYR18     -0.1906
    255 HD2          -1.8969       0.1232       2.0830 H        18 TYR18      0.1699
    256 C             1.5551      -1.8394       0.1205 C.2      18 TYR18      0.5973
    257 O             1.4118      -2.8582       0.7832 O.2      18 TYR18     -0.5679
    258 N             1.9320      -1.9024      -1.1686 N.am     19 PRO19     -0.2548
    259 CD            2.2026      -0.7708      -2.0465 C.3      19 PRO19      0.0192
    260 HD2           2.9700      -0.1125      -1.6344 H        19 PRO19      0.0391
    261 HD3           1.2917      -0.2233      -2.2288 H        19 PRO19      0.0391
    262 CG            2.6402      -1.3366      -3.3874 C.3      19 PRO19      0.0189
    263 HG2           3.7256      -1.2732      -3.4730 H        19 PRO19      0.0213
    264 HG3           2.1692      -0.8081      -4.2168 H        19 PRO19      0.0213
    265 CB            2.2091      -2.8023      -3.3429 C.3      19 PRO19     -0.0070
    266 HB2           2.8948      -3.4358      -3.9077 H        19 PRO19      0.0253
    267 HB3           1.2181      -2.8903      -3.7656 H        19 PRO19      0.0253
    268 CA            2.1849      -3.1643      -1.8560 C.3      19 PRO19     -0.0266
    269 HA            1.3867      -3.8822      -1.6604 H        19 PRO19      0.0641
    270 C             3.5231      -3.7787      -1.4390 C.2      19 PRO19      0.5896
    271 O             3.5971      -4.9571      -1.1099 O.2      19 PRO19     -0.5748
    272 N             4.5879      -2.9765      -1.4491 N.am     20 GLU20     -0.5163
    273 H             4.4689      -2.0108      -1.7117 H        20 GLU20      0.2936
    274 CA            5.9499      -3.4195      -1.1274 C.3      20 GLU20      0.0397
    275 HA            6.0104      -4.4903      -1.3237 H        20 GLU20      0.1105
    276 CB            6.9521      -2.7216      -2.0597 C.3      20 GLU20      0.0560
    277 HB2           6.4931      -2.6487      -3.0479 H        20 GLU20     -0.0173
    278 HB3           7.1549      -1.7070      -1.7148 H        20 GLU20     -0.0173
    279 CG            8.2508      -3.5280      -2.2309 C.3      20 GLU20      0.0136
    280 HG2           8.0294      -4.5984      -2.2109 H        20 GLU20     -0.0425
    281 HG3           8.6414      -3.3137      -3.2289 H        20 GLU20     -0.0425
    282 CD            9.3475      -3.1764      -1.2134 C.2      20 GLU20      0.8054
    283 OE1           9.7817      -2.0026      -1.2225 O.co2    20 GLU20     -0.8188
    284 OE2           9.8042      -4.1053      -0.5048 O.co2    20 GLU20     -0.8188
    285 C             6.2829      -3.2485       0.3601 C.2      20 GLU20      0.5366
    286 O             7.4232      -3.2683       0.7835 O.2      20 GLU20     -0.5819
    287 N             5.2879      -3.0616       1.2155 N.am     21 GLY21     -0.4157
    288 H             4.3414      -3.0295       0.8713 H        21 GLY21      0.2719
    289 CA            5.5715      -2.8720       2.6272 C.3      21 GLY21     -0.0252
    290 HA2           5.8073      -3.8355       3.0785 H        21 GLY21      0.0698
    291 HA3           6.4356      -2.2160       2.7467 H        21 GLY21      0.0698
    292 C             4.4135      -2.2238       3.3294 C.2      21 GLY21      0.5973
    293 O             4.0633      -1.0857       3.0546 O.2      21 GLY21     -0.5679
    294 N             3.8459      -2.9494       4.2829 N.am     22 CYX22     -0.4157
    295 H             4.1443      -3.9047       4.4034 H        22 CYX22      0.2719
    296 CA            2.7040      -2.4734       5.0425 C.3      22 CYX22      0.0429
    297 HA            1.9365      -2.2003       4.3398 H        22 CYX22      0.0766
    298 CB            2.2448      -3.5923       5.9860 C.3      22 CYX22     -0.0790
    299 HB2           2.9639      -3.6986       6.7983 H        22 CYX22      0.0910
    300 HB3           1.2811      -3.3299       6.4236 H        22 CYX22      0.0910
    301 SG            2.1308      -5.1959       5.1715 S.3      22 CYX22     -0.1081
    302 C             3.0178      -1.2070       5.8148 C.2      22 CYX22      0.5973
    303 O             2.4290      -0.1620       5.5827 O.2      22 CYX22     -0.5679
    304 N             3.9613      -1.3250       6.7421 N.am     23 SER23     -0.4157
    305 H             4.3660      -2.2276       6.9291 H        23 SER23      0.2719
    306 CA            4.4123      -0.2036       7.5527 C.3      23 SER23     -0.0249
    307 HA            3.5714       0.2146       8.1064 H        23 SER23      0.0843
    308 CB            5.4851      -0.6823       8.5298 C.3      23 SER23      0.2117
    309 HB2           6.4123      -0.8798       7.9888 H        23 SER23      0.0352
    310 HB3           5.6688       0.0982       9.2702 H        23 SER23      0.0352
    311 OG            5.0735      -1.8733       9.1770 O.3      23 SER23     -0.6546
    312 HG            5.7060      -2.0730       9.8729 H        23 SER23      0.4275
    313 C             5.0199       0.8943       6.6921 C.2      23 SER23      0.5973
    314 O             4.9228       2.0651       7.0499 O.2      23 SER23     -0.5679
    315 N             5.6768       0.5041       5.5933 N.am     24 GLY24     -0.4157
    316 H             5.5889      -0.4540       5.3041 H        24 GLY24      0.2719
    317 CA            6.2111       1.4397       4.6207 C.3      24 GLY24     -0.0252
    318 HA2           7.0743       1.9383       5.0585 H        24 GLY24      0.0698
    319 HA3           6.5252       0.9024       3.7250 H        24 GLY24      0.0698
    320 C             5.1633       2.4822       4.2080 C.2      24 GLY24      0.5973
    321 O             3.9643       2.3152       4.4354 O.2      24 GLY24     -0.5679
    322 N             5.6147       3.6147       3.6611 N.am     25 PRO25     -0.2548
    323 CD            7.0065       3.9224       3.3712 C.3      25 PRO25      0.0192
    324 HD2           7.4651       3.1438       2.7588 H        25 PRO25      0.0391
    325 HD3           7.5565       4.0480       4.3045 H        25 PRO25      0.0391
    326 CG            6.9854       5.2423       2.6091 C.3      25 PRO25      0.0189
    327 HG2           6.9891       5.0384       1.5364 H        25 PRO25      0.0213
    328 HG3           7.8279       5.8796       2.8794 H        25 PRO25      0.0213
    329 CB            5.6473       5.8682       3.0010 C.3      25 PRO25     -0.0070
    330 HB2           5.3022       6.5740       2.2463 H        25 PRO25      0.0253
    331 HB3           5.7679       6.3847       3.9546 H        25 PRO25      0.0253
    332 CA            4.7176       4.6641       3.2044 C.3      25 PRO25     -0.0266
    333 HA            3.9894       4.8975       3.9808 H        25 PRO25      0.0641
    334 C             3.9496       4.2180       1.9480 C.2      25 PRO25      0.5896
    335 O             3.8423       3.0344       1.6473 O.2      25 PRO25     -0.5748
    336 N             3.3994       5.1938       1.2165 N.am     26 LYS26     -0.3479
    337 H             3.6599       6.1327       1.4455 H        26 LYS26      0.2747
    338 CA            2.8232       4.9388      -0.1068 C.3      26 LYS26     -0.2400
    339 HA            2.0068       4.2505       0.0187 H        26 LYS26      0.1426
    340 CB            2.2734       6.2310      -0.7152 C.3      26 LYS26     -0.0094
    341 HB2           2.8726       7.0783      -0.3787 H        26 LYS26      0.0362
    342 HB3           2.3602       6.1987      -1.8036 H        26 LYS26      0.0362
    343 CG            0.7840       6.3984      -0.3648 C.3      26 LYS26      0.0187
    344 HG2           0.1999       6.1399      -1.2464 H        26 LYS26      0.0103
    345 HG3           0.4952       5.7383       0.4534 H        26 LYS26      0.0103
    346 CD            0.4455       7.8270       0.0474 C.3      26 LYS26     -0.0479
    347 HD2           0.8935       8.5212      -0.6672 H        26 LYS26      0.0621
    348 HD3          -0.6384       7.9555       0.0410 H        26 LYS26      0.0621
    349 CE            0.9833       8.0619       1.4620 C.3      26 LYS26     -0.0143
    350 HE2           0.3685       7.5006       2.1732 H        26 LYS26      0.1135
    351 HE3           1.9996       7.6614       1.5145 H        26 LYS26      0.1135
    352 NZ            1.0033       9.5031       1.7935 N.4      26 LYS26     -0.3854
    353 HZ1           0.0674       9.8835       1.7647 H        26 LYS26      0.3400
    354 HZ2           1.3839       9.6424       2.7202 H        26 LYS26      0.3400
    355 HZ3           1.5796      10.0006       1.1261 H        26 LYS26      0.3400
    356 C             3.8338       4.2385      -1.0319 C.2      26 LYS26      0.7341
    357 O             5.0241       4.1986      -0.7264 O.2      26 LYS26     -0.5894
    358 N             3.3414       3.7274      -2.1590 N.am     27 VAL27     -0.3821
    359 H             2.3605       3.8127      -2.3315 H        27 VAL27      0.2681
    360 CA            4.1957       3.2196      -3.2474 C.3      27 VAL27     -0.3438
    361 HA            4.8948       2.4991      -2.8271 H        27 VAL27      0.1438
    362 CB            3.3200       2.5100      -4.2856 C.3      27 VAL27      0.1940
    363 HB            2.5746       1.9192      -3.7502 H        27 VAL27      0.0308
    364 CG1           2.5870       3.5118      -5.1877 C.3      27 VAL27     -0.3064
    365 HG11          3.3031       4.0415      -5.8177 H        27 VAL27      0.0836
    366 HG12          1.8823       2.9775      -5.8225 H        27 VAL27      0.0836
    367 HG13          2.0485       4.2369      -4.5802 H        27 VAL27      0.0836
    368 CG2           4.1346       1.5346      -5.1382 C.3      27 VAL27     -0.3064
    369 HG21          4.7157       0.8758      -4.4937 H        27 VAL27      0.0836
    370 HG22          3.4657       0.9393      -5.7563 H        27 VAL27      0.0836
    371 HG23          4.8204       2.0780      -5.7871 H        27 VAL27      0.0836
    372 C             5.0845       4.3182      -3.8526 C.2      27 VAL27      0.8350
    373 O             5.9507       3.9616      -4.6748 O.2      27 VAL27     -0.8173
    374 OXT           4.8515       5.5057      -3.5217 O.3      27 VAL27     -0.8173
@<TRIPOS>BOND
      1      25      26 2
      2      25      27 am
      3      18      19 ar
      4      18      22 ar
      5      16      18 ar
      6      13      16 1
      7      10      13 1
      8       7      10 1
      9       5       7 1
     10       5      25 1
     11       1       5 1
     12      36      37 2
     13      36      38 am
     14      31      34 1
     15      29      31 1
     16      29      36 1
     17      27      29 1
     18      46      47 2
     19      46      48 am
     20      45     234 1
     21      42      45 1
     22      40      42 1
     23      40      46 1
     24      38      40 1
     25      56      57 2
     26      56      58 am
     27      55     148 1
     28      52      55 1
     29      50      52 1
     30      50      56 1
     31      48      50 1
     32      70      71 2
     33      70      72 am
     34      68      70 1
     35      65      68 1
     36      62      65 1
     37      59      62 1
     38      58      59 1
     39      58      68 1
     40      80      81 2
     41      80      82 am
     42      79     301 1
     43      76      79 1
     44      74      76 1
     45      74      80 1
     46      72      74 1
     47     101     102 2
     48     101     103 am
     49      97      99 ar
     50      94      95 1
     51      94      97 ar
     52      92      94 ar
     53      90      92 ar
     54      89      90 ar
     55      89      99 ar
     56      86      89 1
     57      84      86 1
     58      84     101 1
     59      82      84 1
     60     125     126 2
     61     125     127 am
     62     122     124 ar
     63     120     122 ar
     64     118     120 ar
     65     116     118 ar
     66     115     116 ar
     67     115     124 ar
     68     113     115 1
     69     111     113 1
     70     110     111 2
     71     110     124 1
     72     107     110 1
     73     105     107 1
     74     105     125 1
     75     103     105 1
     76     132     133 2
     77     132     134 am
     78     129     132 1
     79     127     129 1
     80     139     140 2
     81     139     141 am
     82     136     139 1
     83     134     136 1
     84     149     150 2
     85     149     151 am
     86     145     148 1
     87     143     145 1
     88     143     149 1
     89     141     143 1
     90     163     164 2
     91     163     165 am
     92     161     163 1
     93     158     161 1
     94     155     158 1
     95     152     155 1
     96     151     152 1
     97     151     161 1
     98     187     188 2
     99     187     189 am
    100     184     186 ar
    101     182     184 ar
    102     180     182 ar
    103     178     180 ar
    104     177     178 ar
    105     177     186 ar
    106     175     177 1
    107     173     175 1
    108     172     173 2
    109     172     186 1
    110     169     172 1
    111     167     169 1
    112     167     187 1
    113     165     167 1
    114     194     195 2
    115     194     196 am
    116     191     194 1
    117     189     191 1
    118     211     212 2
    119     211     213 am
    120     206     207 2
    121     206     208 am
    122     203     206 1
    123     200     203 1
    124     198     200 1
    125     198     211 1
    126     196     198 1
    127     225     226 2
    128     225     227 am
    129     220     221 2
    130     220     222 am
    131     217     220 1
    132     215     217 1
    133     215     225 1
    134     213     215 1
    135     235     236 2
    136     235     237 am
    137     231     234 1
    138     229     231 1
    139     229     235 1
    140     227     229 1
    141     256     257 2
    142     256     258 am
    143     252     254 ar
    144     249     250 1
    145     249     252 ar
    146     247     249 ar
    147     245     247 ar
    148     244     245 ar
    149     244     254 ar
    150     241     244 1
    151     239     241 1
    152     239     256 1
    153     237     239 1
    154     270     271 2
    155     270     272 am
    156     268     270 1
    157     265     268 1
    158     262     265 1
    159     259     262 1
    160     258     259 1
    161     258     268 1
    162     285     286 2
    163     285     287 am
    164     282     283 ar
    165     282     284 ar
    166     279     282 1
    167     276     279 1
    168     274     276 1
    169     274     285 1
    170     272     274 1
    171     292     293 2
    172     292     294 am
    173     289     292 1
    174     287     289 1
    175     302     303 2
    176     302     304 am
    177     298     301 1
    178     296     298 1
    179     296     302 1
    180     294     296 1
    181     313     314 2
    182     313     315 am
    183     308     311 1
    184     306     308 1
    185     306     313 1
    186     304     306 1
    187     320     321 2
    188     320     322 am
    189     317     320 1
    190     315     317 1
    191     334     335 2
    192     334     336 am
    193     332     334 1
    194     329     332 1
    195     326     329 1
    196     323     326 1
    197     322     323 1
    198     322     332 1
    199     356     357 2
    200     356     358 am
    201     349     352 1
    202     346     349 1
    203     343     346 1
    204     340     343 1
    205     338     340 1
    206     338     356 1
    207     336     338 1
    208     372     373 2
    209     372     374 1
    210     362     364 1
    211     362     368 1
    212     360     362 1
    213     360     372 1
    214     358     360 1
    215      22      23 1
    216      22      24 1
    217      19      20 1
    218      19      21 1
    219      16      17 1
    220      13      14 1
    221      13      15 1
    222      10      11 1
    223      10      12 1
    224       7       8 1
    225       7       9 1
    226       5       6 1
    227       1       2 1
    228       1       3 1
    229       1       4 1
    230      34      35 1
    231      31      32 1
    232      31      33 1
    233      29      30 1
    234      27      28 1
    235      42      43 1
    236      42      44 1
    237      40      41 1
    238      38      39 1
    239      52      53 1
    240      52      54 1
    241      50      51 1
    242      48      49 1
    243      68      69 1
    244      65      66 1
    245      65      67 1
    246      62      63 1
    247      62      64 1
    248      59      60 1
    249      59      61 1
    250      76      77 1
    251      76      78 1
    252      74      75 1
    253      72      73 1
    254      99     100 1
    255      97      98 1
    256      95      96 1
    257      92      93 1
    258      90      91 1
    259      86      87 1
    260      86      88 1
    261      84      85 1
    262      82      83 1
    263     122     123 1
    264     120     121 1
    265     118     119 1
    266     116     117 1
    267     113     114 1
    268     111     112 1
    269     107     108 1
    270     107     109 1
    271     105     106 1
    272     103     104 1
    273     129     130 1
    274     129     131 1
    275     127     128 1
    276     136     137 1
    277     136     138 1
    278     134     135 1
    279     145     146 1
    280     145     147 1
    281     143     144 1
    282     141     142 1
    283     161     162 1
    284     158     159 1
    285     158     160 1
    286     155     156 1
    287     155     157 1
    288     152     153 1
    289     152     154 1
    290     184     185 1
    291     182     183 1
    292     180     181 1
    293     178     179 1
    294     175     176 1
    295     173     174 1
    296     169     170 1
    297     169     171 1
    298     167     168 1
    299     165     166 1
    300     191     192 1
    301     191     193 1
    302     189     190 1
    303     208     209 1
    304     208     210 1
    305     203     204 1
    306     203     205 1
    307     200     201 1
    308     200     202 1
    309     198     199 1
    310     196     197 1
    311     222     223 1
    312     222     224 1
    313     217     218 1
    314     217     219 1
    315     215     216 1
    316     213     214 1
    317     231     232 1
    318     231     233 1
    319     229     230 1
    320     227     228 1
    321     254     255 1
    322     252     253 1
    323     250     251 1
    324     247     248 1
    325     245     246 1
    326     241     242 1
    327     241     243 1
    328     239     240 1
    329     237     238 1
    330     268     269 1
    331     265     266 1
    332     265     267 1
    333     262     263 1
    334     262     264 1
    335     259     260 1
    336     259     261 1
    337     279     280 1
    338     279     281 1
    339     276     277 1
    340     276     278 1
    341     274     275 1
    342     272     273 1
    343     289     290 1
    344     289     291 1
    345     287     288 1
    346     298     299 1
    347     298     300 1
    348     296     297 1
    349     294     295 1
    350     311     312 1
    351     308     309 1
    352     308     310 1
    353     306     307 1
    354     304     305 1
    355     317     318 1
    356     317     319 1
    357     315     316 1
    358     332     333 1
    359     329     330 1
    360     329     331 1
    361     326     327 1
    362     326     328 1
    363     323     324 1
    364     323     325 1
    365     352     353 1
    366     352     354 1
    367     352     355 1
    368     349     350 1
    369     349     351 1
    370     346     347 1
    371     346     348 1
    372     343     344 1
    373     343     345 1
    374     340     341 1
    375     340     342 1
    376     338     339 1
    377     336     337 1
    378     368     369 1
    379     368     370 1
    380     368     371 1
    381     364     365 1
    382     364     366 1
    383     364     367 1
    384     362     363 1
    385     360     361 1
    386     358     359 1
@<TRIPOS>SUBSTRUCTURE
      1 ARG1           1 RESIDUE    4    A ARG
      2 SER2          27 RESIDUE    4    A SER
      3 CYX3          38 RESIDUE    4    A CYX
      4 CYX4          48 RESIDUE    4    A CYX
      5 PRO5          58 RESIDUE    4    A PRO
      6 CYX6          72 RESIDUE    4    A CYX
      7 TYR7          82 RESIDUE    4    A TYR
      8 TRP8         103 RESIDUE    4    A TRP
      9 GLY9         127 RESIDUE    4    A GLY
     10 GLY10        134 RESIDUE    4    A GLY
     11 CYX11        141 RESIDUE    4    A CYX
     12 PRO12        151 RESIDUE    4    A PRO
     13 TRP13        165 RESIDUE    4    A TRP
     14 GLY14        189 RESIDUE    4    A GLY
     15 GLN15        196 RESIDUE    4    A GLN
     16 ASN16        213 RESIDUE    4    A ASN
     17 CYX17        227 RESIDUE    4    A CYX
     18 TYR18        237 RESIDUE    4    A TYR
     19 PRO19        258 RESIDUE    4    A PRO
     20 GLU20        272 RESIDUE    4    A GLU
     21 GLY21        287 RESIDUE    4    A GLY
     22 CYX22        294 RESIDUE    4    A CYX
     23 SER23        304 RESIDUE    4    A SER
     24 GLY24        315 RESIDUE    4    A GLY
     25 PRO25        322 RESIDUE    4    A PRO
     26 LYS26        336 RESIDUE    4    A LYS
     27 VAL27        358 RESIDUE    4    A VAL
