# Supplementary material for: Improved Structure-Based Histidine pKa Prediction for pH-Responsive Protein Design
Source: J Chem Inf Model. 2025 Jan 18;65(3):1560–9. doi: 10.1021/acs.jcim.4c01957 (PMC11815838; doi:10.1021/acs.jcim.4c01957)
Supplement: Supplementary file 3 — ci4c01957_si_003.zip [file ci4c01957_si_003.zip › structures/prep_mol2/1ANS_0018_prep.mol2]

@<TRIPOS>MOLECULE
Cpptraj generated mol2 file.
  374   386    27     0     0
SMALL
USER_CHARGES


@<TRIPOS>ATOM
      1 N            -8.9475       4.9362       5.3266 N.am      1 ARG1       0.1305
      2 H1           -8.1616       4.2969       5.3278 H         1 ARG1       0.2083
      3 H2           -9.6748       4.5191       4.7600 H         1 ARG1       0.2083
      4 H3           -9.2930       5.0565       6.2687 H         1 ARG1       0.2083
      5 CA           -8.5253       6.2374       4.7509 C.3       1 ARG1      -0.0223
      6 HA           -9.3914       6.8922       4.6502 H         1 ARG1       0.1242
      7 CB           -7.4985       6.9467       5.6629 C.3       1 ARG1       0.0118
      8 HB2          -7.2453       7.9206       5.2393 H         1 ARG1       0.0226
      9 HB3          -7.9847       7.1237       6.6238 H         1 ARG1       0.0226
     10 CG           -6.1963       6.1388       5.8809 C.3       1 ARG1       0.0236
     11 HG2          -6.4039       5.0689       5.8524 H         1 ARG1       0.0309
     12 HG3          -5.4544       6.3727       5.1169 H         1 ARG1       0.0309
     13 CD           -5.5494       6.4628       7.2079 C.3       1 ARG1       0.0935
     14 HD2          -5.0164       7.4129       7.1237 H         1 ARG1       0.0527
     15 HD3          -6.3174       6.5749       7.9766 H         1 ARG1       0.0527
     16 NE           -4.6165       5.4023       7.6029 N.pl3     1 ARG1      -0.5650
     17 HE           -3.6590       5.5695       7.3307 H         1 ARG1       0.3592
     18 CZ           -4.7561       4.8063       8.7630 C.cat     1 ARG1       0.8281
     19 NH1          -5.7750       4.0395       9.0322 N.pl3     1 ARG1      -0.8693
     20 HH11         -6.3516       3.7357       8.2740 H         1 ARG1       0.4494
     21 HH12         -5.8533       3.6128       9.9394 H         1 ARG1       0.4494
     22 NH2          -3.8701       5.0112       9.6856 N.pl3     1 ARG1      -0.8693
     23 HH21         -3.0845       5.6163       9.5120 H         1 ARG1       0.4494
     24 HH22         -3.9182       4.5205      10.5606 H         1 ARG1       0.4494
     25 C            -7.9617       6.0136       3.3564 C.2       1 ARG1       0.7214
     26 O            -6.7536       5.9672       3.2175 O.2       1 ARG1      -0.6013
     27 N            -8.8120       5.8071       2.3482 N.am      2 SER2      -0.4157
     28 H            -9.8067       5.8895       2.4775 H         2 SER2       0.2719
     29 CA           -8.3301       5.4168       1.0098 C.3       2 SER2      -0.0249
     30 HA           -9.1792       5.0060       0.4668 H         2 SER2       0.0843
     31 CB           -7.8413       6.6522       0.2303 C.3       2 SER2       0.2117
     32 HB2          -7.8617       6.4241      -0.8363 H         2 SER2       0.0352
     33 HB3          -8.5145       7.4925       0.4086 H         2 SER2       0.0352
     34 OG           -6.5209       7.0120       0.5801 O.3       2 SER2      -0.6546
     35 HG           -6.2306       7.7754       0.0680 H         2 SER2       0.4275
     36 C            -7.2762       4.3008       1.1115 C.2       2 SER2       0.5973
     37 O            -7.4059       3.5161       2.0508 O.2       2 SER2      -0.5679
     38 N            -6.3029       4.2556       0.1840 N.am      3 CYX3      -0.4157
     39 H            -6.2524       5.0464      -0.4391 H         3 CYX3       0.2719
     40 CA           -5.0809       3.4712       0.2902 C.3       3 CYX3       0.0429
     41 HA           -4.6720       3.2755      -0.7011 H         3 CYX3       0.0766
     42 CB           -4.0889       4.3335       1.0699 C.3       3 CYX3      -0.0790
     43 HB2          -4.5982       4.7123       1.9584 H         3 CYX3       0.0910
     44 HB3          -3.2829       3.7294       1.4406 H         3 CYX3       0.0910
     45 SG           -3.3604       5.7494       0.2115 S.3       3 CYX3      -0.1081
     46 C            -5.3583       2.1299       0.9709 C.2       3 CYX3       0.5973
     47 O            -5.2270       2.0261       2.1923 O.2       3 CYX3      -0.5679
     48 N            -5.8152       1.1528       0.1896 N.am      4 CYX4      -0.4157
     49 H            -5.7705       1.2368      -0.8159 H         4 CYX4       0.2719
     50 CA           -6.1798      -0.1635       0.6837 C.3       4 CYX4       0.0429
     51 HA           -7.1570      -0.1238       1.1653 H         4 CYX4       0.0766
     52 CB           -6.2346      -1.0762      -0.5183 C.3       4 CYX4      -0.0790
     53 HB2          -5.3104      -0.9657      -1.0721 H         4 CYX4       0.0910
     54 HB3          -6.3081      -2.0841      -0.1691 H         4 CYX4       0.0910
     55 SG           -7.6153      -0.8293      -1.6087 S.3       4 CYX4      -0.1081
     56 C            -5.1336      -0.7177       1.6537 C.2       4 CYX4       0.5973
     57 O            -3.9929      -0.2888       1.6264 O.2       4 CYX4      -0.5679
     58 N            -5.4518      -1.6784       2.5145 N.am      5 PRO5      -0.2548
     59 CD           -6.7095      -2.4003       2.5560 C.3       5 PRO5       0.0192
     60 HD2          -7.0167      -2.7793       1.5836 H         5 PRO5       0.0391
     61 HD3          -7.4837      -1.7561       2.9723 H         5 PRO5       0.0391
     62 CG           -6.4504      -3.5698       3.4913 C.3       5 PRO5       0.0189
     63 HG2          -6.1064      -4.4198       2.9048 H         5 PRO5       0.0213
     64 HG3          -7.3377      -3.8304       4.0679 H         5 PRO5       0.0213
     65 CB           -5.3060      -3.0844       4.3886 C.3       5 PRO5      -0.0070
     66 HB2          -4.7170      -3.9038       4.7956 H         5 PRO5       0.0253
     67 HB3          -5.7203      -2.4862       5.2013 H         5 PRO5       0.0253
     68 CA           -4.4752      -2.1836       3.4789 C.3       5 PRO5      -0.0266
     69 HA           -4.0521      -1.3607       4.0559 H         5 PRO5       0.0641
     70 C            -3.3399      -2.9388       2.7745 C.2       5 PRO5       0.5896
     71 O            -3.5957      -3.6000       1.7961 O.2       5 PRO5      -0.5748
     72 N            -2.1050      -2.9386       3.2716 N.am      6 CYX6      -0.4157
     73 H            -1.8967      -2.3276       4.0443 H         6 CYX6       0.2719
     74 CA           -0.9915      -3.7040       2.6706 C.3       6 CYX6       0.0429
     75 HA           -0.6874      -3.2530       1.7391 H         6 CYX6       0.0766
     76 CB            0.1871      -3.7321       3.6334 C.3       6 CYX6      -0.0790
     77 HB2           0.8362      -4.5786       3.4015 H         6 CYX6       0.0910
     78 HB3           0.7573      -2.8379       3.4590 H         6 CYX6       0.0910
     79 SG           -0.2971      -3.7945       5.3793 S.3       6 CYX6      -0.1081
     80 C            -1.3096      -5.1247       2.2547 C.2       6 CYX6       0.5973
     81 O            -1.1789      -5.4467       1.0769 O.2       6 CYX6      -0.5679
     82 N            -1.7633      -5.9474       3.2036 N.am      7 TYR7      -0.4157
     83 H            -1.8473      -5.5967       4.1433 H         7 TYR7       0.2719
     84 CA           -2.1643      -7.3277       2.9195 C.3       7 TYR7      -0.0014
     85 HA           -1.2689      -7.9270       2.7485 H         7 TYR7       0.0876
     86 CB           -2.9346      -7.9036       4.1238 C.3       7 TYR7      -0.0152
     87 HB2          -2.5514      -8.9069       4.3144 H         7 TYR7       0.0295
     88 HB3          -2.7377      -7.3161       5.0221 H         7 TYR7       0.0295
     89 CG           -4.4365      -8.0143       3.9048 C.ar      7 TYR7      -0.0011
     90 CD1          -4.9608      -9.1587       3.2714 C.ar      7 TYR7      -0.1906
     91 HD1          -4.3001      -9.9627       2.9739 H         7 TYR7       0.1699
     92 CE1          -6.3353      -9.2454       2.9856 C.ar      7 TYR7      -0.2341
     93 HE1          -6.7291     -10.1179       2.4879 H         7 TYR7       0.1656
     94 CZ           -7.1909      -8.1757       3.3242 C.ar      7 TYR7       0.3226
     95 OH           -8.5126      -8.2358       3.0179 O.3       7 TYR7      -0.5579
     96 HH           -8.6868      -8.8760       2.3259 H         7 TYR7       0.3992
     97 CE2          -6.6685      -7.0313       3.9597 C.ar      7 TYR7      -0.2341
     98 HE2          -7.3425      -6.2341       4.2280 H         7 TYR7       0.1656
     99 CD2          -5.2911      -6.9483       4.2433 C.ar      7 TYR7      -0.1906
    100 HD2          -4.8918      -6.0783       4.7350 H         7 TYR7       0.1699
    101 C            -3.0294      -7.4039       1.6527 C.2       7 TYR7       0.5973
    102 O            -2.9375      -8.3575       0.8862 O.2       7 TYR7      -0.5679
    103 N            -3.8419      -6.3748       1.4239 N.am      8 TRP8      -0.4157
    104 H            -3.7883      -5.5617       2.0213 H         8 TRP8       0.2719
    105 CA           -4.6745      -6.2638       0.2597 C.3       8 TRP8      -0.0275
    106 HA           -4.2875      -6.9403      -0.4999 H         8 TRP8       0.1123
    107 CB           -6.0827      -6.7048       0.6248 C.3       8 TRP8      -0.0050
    108 HB2          -6.0233      -7.7259       0.9812 H         8 TRP8       0.0339
    109 HB3          -6.4939      -6.0599       1.3984 H         8 TRP8       0.0339
    110 CG           -7.0004      -6.7182      -0.5341 C.2       8 TRP8      -0.1415
    111 CD1          -6.6197      -6.9179      -1.8157 C.2       8 TRP8      -0.1638
    112 HD1          -5.6098      -7.0948      -2.1576 H         8 TRP8       0.2062
    113 NE1          -7.7198      -6.8769      -2.6318 N.pl3     8 TRP8      -0.3418
    114 HE1          -7.6751      -6.9412      -3.6404 H         8 TRP8       0.3412
    115 CE2          -8.8712      -6.6961      -1.9052 C.ar      8 TRP8       0.1380
    116 CZ2         -10.2113      -6.5899      -2.2844 C.ar      8 TRP8      -0.2601
    117 HZ2         -10.4913      -6.6985      -3.3217 H         8 TRP8       0.1572
    118 CH2         -11.1812      -6.3670      -1.2973 C.ar      8 TRP8      -0.1134
    119 HH2         -12.2287      -6.3230      -1.5625 H         8 TRP8       0.1417
    120 CZ3         -10.7945      -6.2652       0.0469 C.ar      8 TRP8      -0.1972
    121 HZ3         -11.5575      -6.1996       0.8047 H         8 TRP8       0.1447
    122 CE3          -9.4382      -6.3298       0.4190 C.ar      8 TRP8      -0.2387
    123 HE3          -9.1510      -6.2365       1.4552 H         8 TRP8       0.1700
    124 CD2          -8.4442      -6.5664      -0.5522 C.ar      8 TRP8       0.1243
    125 C            -4.6319      -4.8638      -0.3368 C.2       8 TRP8       0.5973
    126 O            -5.6157      -4.1428      -0.2905 O.2       8 TRP8      -0.5679
    127 N            -3.4887      -4.4465      -0.8848 N.am      9 GLY9      -0.4157
    128 H            -2.6463      -4.9798      -0.6978 H         9 GLY9       0.2719
    129 CA           -3.3578      -3.0968      -1.4494 C.3       9 GLY9      -0.0252
    130 HA2          -3.6979      -2.3644      -0.7183 H         9 GLY9       0.0698
    131 HA3          -2.3039      -2.9082      -1.6528 H         9 GLY9       0.0698
    132 C            -4.1411      -2.9160      -2.7566 C.2       9 GLY9       0.5973
    133 O            -4.5299      -1.8136      -3.1140 O.2       9 GLY9      -0.5679
    134 N            -4.4030      -3.9989      -3.4883 N.am     10 GLY10     -0.4157
    135 H            -4.0610      -4.8841      -3.1524 H        10 GLY10      0.2719
    136 CA           -5.1978      -3.9690      -4.7231 C.3      10 GLY10     -0.0252
    137 HA2          -4.9614      -3.0656      -5.2858 H        10 GLY10      0.0698
    138 HA3          -4.9438      -4.8319      -5.3379 H        10 GLY10      0.0698
    139 C            -6.7087      -3.9829      -4.4839 C.2      10 GLY10      0.5973
    140 O            -7.4582      -4.3776      -5.3720 O.2      10 GLY10     -0.5679
    141 N            -7.1548      -3.6695      -3.2703 N.am     11 CYX11     -0.4157
    142 H            -6.5046      -3.3046      -2.5903 H        11 CYX11      0.2719
    143 CA           -8.5666      -3.6863      -2.9186 C.3      11 CYX11      0.0429
    144 HA           -8.9692      -4.6287      -3.2648 H        11 CYX11      0.0766
    145 CB           -8.6846      -3.6086      -1.3902 C.3      11 CYX11     -0.0790
    146 HB2          -9.4900      -4.2442      -1.0572 H        11 CYX11      0.0910
    147 HB3          -7.7879      -3.9977      -0.9297 H        11 CYX11      0.0910
    148 SG           -9.0277      -1.9814      -0.7211 S.3      11 CYX11     -0.1081
    149 C            -9.3908      -2.6034      -3.6363 C.2      11 CYX11      0.5973
    150 O            -8.8340      -1.7471      -4.3247 O.2      11 CYX11     -0.5679
    151 N           -10.7272      -2.6241      -3.4778 N.am     12 PRO12     -0.2548
    152 CD          -11.4992      -3.6362      -2.7749 C.3      12 PRO12      0.0192
    153 HD2         -11.2445      -3.7016      -1.7229 H        12 PRO12      0.0391
    154 HD3         -11.3735      -4.5844      -3.2907 H        12 PRO12      0.0391
    155 CG          -12.9579      -3.2296      -2.8629 C.3      12 PRO12      0.0189
    156 HG2         -13.2519      -2.6807      -1.9757 H        12 PRO12      0.0213
    157 HG3         -13.6084      -4.0930      -3.0066 H        12 PRO12      0.0213
    158 CB          -12.9932      -2.2903      -4.0629 C.3      12 PRO12     -0.0070
    159 HB2         -13.7874      -1.5477      -3.9731 H        12 PRO12      0.0253
    160 HB3         -13.1384      -2.8790      -4.9702 H        12 PRO12      0.0253
    161 CA          -11.6024      -1.6497      -4.1045 C.3      12 PRO12     -0.0266
    162 HA          -11.3101      -1.5035      -5.1458 H        12 PRO12      0.0641
    163 C           -11.5673      -0.2824      -3.4105 C.2      12 PRO12      0.5896
    164 O           -11.3904       0.7374      -4.0702 O.2      12 PRO12     -0.5748
    165 N           -11.7807      -0.2143      -2.0918 N.am     13 TRP13     -0.4157
    166 H           -11.7853      -1.0605      -1.5435 H        13 TRP13      0.2719
    167 CA          -11.8156       1.0798      -1.4062 C.3      13 TRP13     -0.0275
    168 HA          -12.3959       1.7731      -2.0163 H        13 TRP13      0.1123
    169 CB          -12.5009       0.9819      -0.0368 C.3      13 TRP13     -0.0050
    170 HB2         -12.6706       1.9917       0.3382 H        13 TRP13      0.0339
    171 HB3         -13.4761       0.5084      -0.1585 H        13 TRP13      0.0339
    172 CG          -11.7142       0.2248       0.9857 C.2      13 TRP13     -0.1415
    173 CD1         -10.7696       0.7408       1.8081 C.2      13 TRP13     -0.1638
    174 HD1         -10.4773       1.7802       1.8225 H        13 TRP13      0.2062
    175 NE1         -10.1135      -0.2806       2.4631 N.pl3    13 TRP13     -0.3418
    176 HE1          -9.3156      -0.1453       3.0621 H        13 TRP13      0.3412
    177 CE2         -10.6446      -1.5058       2.1325 C.ar     13 TRP13      0.1380
    178 CZ2         -10.3700      -2.8107       2.5515 C.ar     13 TRP13     -0.2601
    179 HZ2          -9.5981      -3.0079       3.2768 H        13 TRP13      0.1572
    180 CH2         -11.1513      -3.8581       2.0453 C.ar     13 TRP13     -0.1134
    181 HH2         -10.9807      -4.8614       2.4068 H        13 TRP13      0.1417
    182 CZ3         -12.1744      -3.5959       1.1129 C.ar     13 TRP13     -0.1972
    183 HZ3         -12.8035      -4.3976       0.7538 H        13 TRP13      0.1447
    184 CE3         -12.4300      -2.2827       0.6915 C.ar     13 TRP13     -0.2387
    185 HE3         -13.2632      -2.0733       0.0432 H        13 TRP13      0.1700
    186 CD2         -11.6738      -1.2099       1.1927 C.ar     13 TRP13      0.1243
    187 C           -10.3963       1.6376      -1.2603 C.2      13 TRP13      0.5973
    188 O            -9.5398       1.0672      -0.6023 O.2      13 TRP13     -0.5679
    189 N           -10.1379       2.8253      -1.7868 N.am     14 GLY14     -0.4157
    190 H           -10.7729       3.1839      -2.4864 H        14 GLY14      0.2719
    191 CA           -8.8009       3.3998      -1.6942 C.3      14 GLY14     -0.0252
    192 HA2          -8.8836       4.4802      -1.6166 H        14 GLY14      0.0698
    193 HA3          -8.2871       3.0056      -0.8233 H        14 GLY14      0.0698
    194 C            -7.9670       3.1031      -2.9243 C.2      14 GLY14      0.5973
    195 O            -8.4516       3.2631      -4.0349 O.2      14 GLY14     -0.5679
    196 N            -6.6886       2.7928      -2.7407 N.am     15 GLN15     -0.4157
    197 H            -6.3703       2.5597      -1.8170 H        15 GLN15      0.2719
    198 CA           -5.7594       2.6247      -3.8573 C.3      15 GLN15     -0.0031
    199 HA           -6.3025       2.2041      -4.7073 H        15 GLN15      0.0850
    200 CB           -5.1909       4.0091      -4.2366 C.3      15 GLN15     -0.0036
    201 HB2          -5.8092       4.7946      -3.7971 H        15 GLN15      0.0171
    202 HB3          -4.1795       4.1391      -3.8472 H        15 GLN15      0.0171
    203 CG           -5.2081       4.2150      -5.7549 C.3      15 GLN15     -0.0645
    204 HG2          -4.5212       3.5189      -6.2356 H        15 GLN15      0.0352
    205 HG3          -6.2135       4.0325      -6.1371 H        15 GLN15      0.0352
    206 CD           -4.7905       5.6363      -6.1013 C.2      15 GLN15      0.6951
    207 OE1          -3.6291       5.9928      -6.0584 O.2      15 GLN15     -0.6086
    208 NE2          -5.7112       6.5136      -6.4345 N.am     15 GLN15     -0.9407
    209 HE21         -5.3753       7.4277      -6.6822 H        15 GLN15      0.4251
    210 HE22         -6.6748       6.2434      -6.5194 H        15 GLN15      0.4251
    211 C            -4.6624       1.6285      -3.4894 C.2      15 GLN15      0.5973
    212 O            -4.7351       0.9779      -2.4570 O.2      15 GLN15     -0.5679
    213 N            -3.5983       1.5749      -4.2737 N.am     16 ASN16     -0.4157
    214 H            -3.5646       2.1944      -5.0715 H        16 ASN16      0.2719
    215 CA           -2.4381       0.7079      -4.0692 C.3      16 ASN16      0.0143
    216 HA           -2.7236      -0.1352      -3.4385 H        16 ASN16      0.1048
    217 CB           -2.0043       0.1435      -5.4301 C.3      16 ASN16     -0.2041
    218 HB2          -0.9631      -0.1787      -5.4162 H        16 ASN16      0.0797
    219 HB3          -2.6165      -0.7324      -5.6434 H        16 ASN16      0.0797
    220 CG           -2.2005       1.1603      -6.5389 C.2      16 ASN16      0.7130
    221 OD1          -1.5977       2.2130      -6.5852 O.2      16 ASN16     -0.5931
    222 ND2          -3.1613       0.9404      -7.4030 N.am     16 ASN16     -0.9191
    223 HD21         -3.2568       1.6225      -8.1340 H        16 ASN16      0.4196
    224 HD22         -3.6921       0.0878      -7.3830 H        16 ASN16      0.4196
    225 C            -1.3198       1.4433      -3.3213 C.2      16 ASN16      0.5973
    226 O            -0.1867       1.5456      -3.7759 O.2      16 ASN16     -0.5679
    227 N            -1.6344       1.9689      -2.1425 N.am     17 CYX17     -0.4157
    228 H            -2.5759       1.8492      -1.7979 H        17 CYX17      0.2719
    229 CA           -0.6357       2.6454      -1.3137 C.3      17 CYX17      0.0429
    230 HA            0.0058       3.2619      -1.9447 H        17 CYX17      0.0766
    231 CB           -1.3669       3.5370      -0.3365 C.3      17 CYX17     -0.0790
    232 HB2          -2.1286       2.9126       0.1158 H        17 CYX17      0.0910
    233 HB3          -0.6977       3.8800       0.4521 H        17 CYX17      0.0910
    234 SG           -2.1123       4.9531      -1.1673 S.3      17 CYX17     -0.1081
    235 C             0.2654       1.6832      -0.5546 C.2      17 CYX17      0.5973
    236 O             1.0790       2.1362       0.2312 O.2      17 CYX17     -0.5679
    237 N             0.0902       0.3820      -0.7402 N.am     18 TYR18     -0.4157
    238 H            -0.5780       0.0753      -1.4266 H        18 TYR18      0.2719
    239 CA            0.8170      -0.6311      -0.0004 C.3      18 TYR18     -0.0014
    240 HA            1.7921      -0.2503       0.3113 H        18 TYR18      0.0876
    241 CB            0.0296      -0.9582       1.2431 C.3      18 TYR18     -0.0152
    242 HB2          -0.9198      -1.4052       0.9459 H        18 TYR18      0.0295
    243 HB3           0.6384      -1.6534       1.8063 H        18 TYR18      0.0295
    244 CG           -0.2850       0.2142       2.1195 C.ar     18 TYR18     -0.0011
    245 CD1           0.6291       0.6314       3.0741 C.ar     18 TYR18     -0.1906
    246 HD1           1.6085       0.1881       3.0824 H        18 TYR18      0.1699
    247 CE1           0.2837       1.6698       3.9510 C.ar     18 TYR18     -0.2341
    248 HE1           0.9165       1.9410       4.7663 H        18 TYR18      0.1656
    249 CZ           -0.9095       2.3732       3.8060 C.ar     18 TYR18      0.3226
    250 OH           -1.1446       3.4351       4.6167 O.3      18 TYR18     -0.5579
    251 HH           -0.3409       3.5579       5.1374 H        18 TYR18      0.3992
    252 CE2          -1.8210       1.9665       2.8254 C.ar     18 TYR18     -0.2341
    253 HE2          -2.7864       2.4261       2.7874 H        18 TYR18      0.1656
    254 CD2          -1.4760       0.9226       1.9527 C.ar     18 TYR18     -0.1906
    255 HD2          -2.0948       0.6817       1.1113 H        18 TYR18      0.1699
    256 C             1.0254      -1.8534      -0.8901 C.2      18 TYR18      0.5973
    257 O             0.3431      -2.8664      -0.7383 O.2      18 TYR18     -0.5679
    258 N             1.9080      -1.7249      -1.8883 N.am     19 PRO19     -0.2548
    259 CD            2.7217      -0.5473      -2.1478 C.3      19 PRO19      0.0192
    260 HD2           3.3922      -0.3546      -1.3098 H        19 PRO19      0.0391
    261 HD3           2.0894       0.3163      -2.3506 H        19 PRO19      0.0391
    262 CG            3.5363      -0.8530      -3.3972 C.3      19 PRO19      0.0189
    263 HG2           4.5434      -1.1616      -3.1110 H        19 PRO19      0.0213
    264 HG3           3.5780       0.0028      -4.0719 H        19 PRO19      0.0213
    265 CB            2.8110      -2.0298      -4.0444 C.3      19 PRO19     -0.0070
    266 HB2           3.4998      -2.6718      -4.5964 H        19 PRO19      0.0253
    267 HB3           2.0382      -1.6474      -4.7132 H        19 PRO19      0.0253
    268 CA            2.1459      -2.7632      -2.8787 C.3      19 PRO19     -0.0266
    269 HA            1.2009      -3.1902      -3.2161 H        19 PRO19      0.0641
    270 C             3.0157      -3.9043      -2.3360 C.2      19 PRO19      0.5896
    271 O             2.7791      -5.0575      -2.6756 O.2      19 PRO19     -0.5748
    272 N             3.9905      -3.6133      -1.4737 N.am     20 GLU20     -0.5163
    273 H             4.2155      -2.6429      -1.3162 H        20 GLU20      0.2936
    274 CA            4.9646      -4.6126      -0.9972 C.3      20 GLU20      0.0397
    275 HA            4.5209      -5.6054      -1.0721 H        20 GLU20      0.1105
    276 CB            6.1988      -4.6041      -1.8991 C.3      20 GLU20      0.0560
    277 HB2           6.8279      -5.4657      -1.6711 H        20 GLU20     -0.0173
    278 HB3           5.8710      -4.6907      -2.9368 H        20 GLU20     -0.0173
    279 CG            7.0097      -3.3141      -1.7217 C.3      20 GLU20      0.0136
    280 HG2           6.3396      -2.4504      -1.6950 H        20 GLU20     -0.0425
    281 HG3           7.5669      -3.3329      -0.7842 H        20 GLU20     -0.0425
    282 CD            7.9786      -3.1662      -2.8818 C.2      20 GLU20      0.8054
    283 OE1           8.9748      -3.9204      -2.9045 O.co2    20 GLU20     -0.8188
    284 OE2           7.6849      -2.3276      -3.7603 O.co2    20 GLU20     -0.8188
    285 C             5.3507      -4.4313       0.4733 C.2      20 GLU20      0.5366
    286 O             6.4243      -4.8224       0.9176 O.2      20 GLU20     -0.5819
    287 N             4.4746      -3.8346       1.2667 N.am     21 GLY21     -0.4157
    288 H             3.6290      -3.4681       0.8594 H        21 GLY21      0.2719
    289 CA            4.7654      -3.6109       2.6712 C.3      21 GLY21     -0.0252
    290 HA2           4.5522      -4.5205       3.2321 H        21 GLY21      0.0698
    291 HA3           5.8181      -3.3543       2.8043 H        21 GLY21      0.0698
    292 C             3.9412      -2.4651       3.1873 C.2      21 GLY21      0.5973
    293 O             3.9114      -1.3938       2.5928 O.2      21 GLY21     -0.5679
    294 N             3.2765      -2.6912       4.3171 N.am     22 CYX22     -0.4157
    295 H             3.3202      -3.6059       4.7376 H        22 CYX22      0.2719
    296 CA            2.4953      -1.6558       4.9814 C.3      22 CYX22      0.0429
    297 HA            1.6132      -1.4102       4.4061 H        22 CYX22      0.0766
    298 CB            2.0440      -2.1433       6.3559 C.3      22 CYX22     -0.0790
    299 HB2           2.8884      -2.0764       7.0426 H        22 CYX22      0.0910
    300 HB3           1.2586      -1.4811       6.7255 H        22 CYX22      0.0910
    301 SG            1.4553      -3.8536       6.3839 S.3      22 CYX22     -0.1081
    302 C             3.2979      -0.3772       5.1225 C.2      22 CYX22      0.5973
    303 O             2.7171       0.6766       5.0604 O.2      22 CYX22     -0.5679
    304 N             4.6162      -0.4518       5.3172 N.am     23 SER23     -0.4157
    305 H             5.0675      -1.3492       5.2786 H        23 SER23      0.2719
    306 CA            5.4553       0.7474       5.3193 C.3      23 SER23     -0.0249
    307 HA            6.4152       0.4993       5.7685 H        23 SER23      0.0843
    308 CB            5.7296       1.2004       3.8759 C.3      23 SER23      0.2117
    309 HB2           6.2356       0.4014       3.3325 H        23 SER23      0.0352
    310 HB3           4.7897       1.4328       3.3702 H        23 SER23      0.0352
    311 OG            6.5499       2.3482       3.8825 O.3      23 SER23     -0.6546
    312 HG            5.9490       3.1067       3.9679 H        23 SER23      0.4275
    313 C             4.8384       1.8705       6.1616 C.2      23 SER23      0.5973
    314 O             4.7674       3.0000       5.7096 O.2      23 SER23     -0.5679
    315 N             4.3057       1.5489       7.3507 N.am     24 GLY24     -0.4157
    316 H             4.3563       0.5881       7.6358 H        24 GLY24      0.2719
    317 CA            3.5273       2.4781       8.1786 C.3      24 GLY24     -0.0252
    318 HA2           2.9301       1.8948       8.8776 H        24 GLY24      0.0698
    319 HA3           4.2033       3.0963       8.7659 H        24 GLY24      0.0698
    320 C             2.5485       3.3580       7.3711 C.2      24 GLY24      0.5973
    321 O             1.4075       2.9396       7.1445 O.2      24 GLY24     -0.5679
    322 N             2.9424       4.6032       7.0237 N.am     25 PRO25     -0.2548
    323 CD            4.2102       5.2372       7.3997 C.3      25 PRO25      0.0192
    324 HD2           5.0720       4.5743       7.3698 H        25 PRO25      0.0391
    325 HD3           4.1118       5.6356       8.4099 H        25 PRO25      0.0391
    326 CG            4.4041       6.3923       6.4290 C.3      25 PRO25      0.0189
    327 HG2           4.8657       6.0289       5.5085 H        25 PRO25      0.0213
    328 HG3           4.9901       7.2000       6.8683 H        25 PRO25      0.0213
    329 CB            2.9623       6.8086       6.1594 C.3      25 PRO25     -0.0070
    330 HB2           2.8860       7.4079       5.2531 H        25 PRO25      0.0253
    331 HB3           2.5976       7.3908       7.0073 H        25 PRO25      0.0253
    332 CA            2.2033       5.4737       6.1047 C.3      25 PRO25     -0.0266
    333 HA            1.1889       5.6257       6.4698 H        25 PRO25      0.0641
    334 C             2.1146       4.8956       4.6840 C.2      25 PRO25      0.5896
    335 O             2.2404       3.7060       4.4755 O.2      25 PRO25     -0.5748
    336 N             1.8104       5.7264       3.6873 N.am     26 LYS26     -0.3479
    337 H             1.7766       6.7090       3.8899 H        26 LYS26      0.2747
    338 CA            1.7849       5.3080       2.2829 C.3      26 LYS26     -0.2400
    339 HA            0.9454       4.6263       2.1423 H        26 LYS26      0.1426
    340 CB            1.6304       6.5786       1.4313 C.3      26 LYS26     -0.0094
    341 HB2           1.3171       7.4240       2.0473 H        26 LYS26      0.0362
    342 HB3           2.6001       6.8325       1.0009 H        26 LYS26      0.0362
    343 CG            0.5698       6.3758       0.3515 C.3      26 LYS26      0.0187
    344 HG2           0.7481       5.4255      -0.1494 H        26 LYS26      0.0103
    345 HG3          -0.4079       6.3375       0.8318 H        26 LYS26      0.0103
    346 CD            0.5693       7.4923      -0.6971 C.3      26 LYS26     -0.0479
    347 HD2          -0.2043       7.2716      -1.4337 H        26 LYS26      0.0621
    348 HD3           0.3159       8.4402      -0.2196 H        26 LYS26      0.0621
    349 CE            1.9150       7.6415      -1.4274 C.3      26 LYS26     -0.0143
    350 HE2           1.7477       8.2286      -2.3344 H        26 LYS26      0.1135
    351 HE3           2.5989       8.2099      -0.7887 H        26 LYS26      0.1135
    352 NZ            2.5626       6.3480      -1.7726 N.4      26 LYS26     -0.3854
    353 HZ1           1.9266       5.6564      -2.1377 H        26 LYS26      0.3400
    354 HZ2           3.3288       6.4827      -2.4207 H        26 LYS26      0.3400
    355 HZ3           3.0700       5.9557      -0.9658 H        26 LYS26      0.3400
    356 C             3.0659       4.5287       1.8958 C.2      26 LYS26      0.7341
    357 O             4.0553       4.5466       2.6215 O.2      26 LYS26     -0.5894
    358 N             3.0676       3.9123       0.7173 N.am     27 VAL27     -0.3821
    359 H             2.1789       3.6409       0.3309 H        27 VAL27      0.2681
    360 CA            4.2908       3.3344       0.1208 C.3      27 VAL27     -0.3438
    361 HA            4.7213       2.6285       0.8301 H        27 VAL27      0.1438
    362 CB            3.9642       2.5706      -1.1658 C.3      27 VAL27      0.1940
    363 HB            3.2433       1.8019      -0.9105 H        27 VAL27      0.0308
    364 CG1           3.3633       3.4600      -2.2552 C.3      27 VAL27     -0.3064
    365 HG11          4.0550       4.2687      -2.4887 H        27 VAL27      0.0836
    366 HG12          3.2124       2.8632      -3.1559 H        27 VAL27      0.0836
    367 HG13          2.3915       3.8084      -1.9247 H        27 VAL27      0.0836
    368 CG2           5.1892       1.8651      -1.7450 C.3      27 VAL27     -0.3064
    369 HG21          5.6670       1.2577      -0.9753 H        27 VAL27      0.0836
    370 HG22          4.9161       1.2341      -2.5813 H        27 VAL27      0.0836
    371 HG23          5.9166       2.5852      -2.1186 H        27 VAL27      0.0836
    372 C             5.3798       4.3831      -0.0795 C.2      27 VAL27      0.8350
    373 O             6.5444       3.9829      -0.2490 O.2      27 VAL27     -0.8173
    374 OXT           4.9837       5.5755      -0.1546 O.3      27 VAL27     -0.8173
@<TRIPOS>BOND
      1      25      26 2
      2      25      27 am
      3      18      19 ar
      4      18      22 ar
      5      16      18 ar
      6      13      16 1
      7      10      13 1
      8       7      10 1
      9       5       7 1
     10       5      25 1
     11       1       5 1
     12      36      37 2
     13      36      38 am
     14      31      34 1
     15      29      31 1
     16      29      36 1
     17      27      29 1
     18      46      47 2
     19      46      48 am
     20      45     234 1
     21      42      45 1
     22      40      42 1
     23      40      46 1
     24      38      40 1
     25      56      57 2
     26      56      58 am
     27      55     148 1
     28      52      55 1
     29      50      52 1
     30      50      56 1
     31      48      50 1
     32      70      71 2
     33      70      72 am
     34      68      70 1
     35      65      68 1
     36      62      65 1
     37      59      62 1
     38      58      59 1
     39      58      68 1
     40      80      81 2
     41      80      82 am
     42      79     301 1
     43      76      79 1
     44      74      76 1
     45      74      80 1
     46      72      74 1
     47     101     102 2
     48     101     103 am
     49      97      99 ar
     50      94      95 1
     51      94      97 ar
     52      92      94 ar
     53      90      92 ar
     54      89      90 ar
     55      89      99 ar
     56      86      89 1
     57      84      86 1
     58      84     101 1
     59      82      84 1
     60     125     126 2
     61     125     127 am
     62     122     124 ar
     63     120     122 ar
     64     118     120 ar
     65     116     118 ar
     66     115     116 ar
     67     115     124 ar
     68     113     115 1
     69     111     113 1
     70     110     111 2
     71     110     124 1
     72     107     110 1
     73     105     107 1
     74     105     125 1
     75     103     105 1
     76     132     133 2
     77     132     134 am
     78     129     132 1
     79     127     129 1
     80     139     140 2
     81     139     141 am
     82     136     139 1
     83     134     136 1
     84     149     150 2
     85     149     151 am
     86     145     148 1
     87     143     145 1
     88     143     149 1
     89     141     143 1
     90     163     164 2
     91     163     165 am
     92     161     163 1
     93     158     161 1
     94     155     158 1
     95     152     155 1
     96     151     152 1
     97     151     161 1
     98     187     188 2
     99     187     189 am
    100     184     186 ar
    101     182     184 ar
    102     180     182 ar
    103     178     180 ar
    104     177     178 ar
    105     177     186 ar
    106     175     177 1
    107     173     175 1
    108     172     173 2
    109     172     186 1
    110     169     172 1
    111     167     169 1
    112     167     187 1
    113     165     167 1
    114     194     195 2
    115     194     196 am
    116     191     194 1
    117     189     191 1
    118     211     212 2
    119     211     213 am
    120     206     207 2
    121     206     208 am
    122     203     206 1
    123     200     203 1
    124     198     200 1
    125     198     211 1
    126     196     198 1
    127     225     226 2
    128     225     227 am
    129     220     221 2
    130     220     222 am
    131     217     220 1
    132     215     217 1
    133     215     225 1
    134     213     215 1
    135     235     236 2
    136     235     237 am
    137     231     234 1
    138     229     231 1
    139     229     235 1
    140     227     229 1
    141     256     257 2
    142     256     258 am
    143     252     254 ar
    144     249     250 1
    145     249     252 ar
    146     247     249 ar
    147     245     247 ar
    148     244     245 ar
    149     244     254 ar
    150     241     244 1
    151     239     241 1
    152     239     256 1
    153     237     239 1
    154     270     271 2
    155     270     272 am
    156     268     270 1
    157     265     268 1
    158     262     265 1
    159     259     262 1
    160     258     259 1
    161     258     268 1
    162     285     286 2
    163     285     287 am
    164     282     283 ar
    165     282     284 ar
    166     279     282 1
    167     276     279 1
    168     274     276 1
    169     274     285 1
    170     272     274 1
    171     292     293 2
    172     292     294 am
    173     289     292 1
    174     287     289 1
    175     302     303 2
    176     302     304 am
    177     298     301 1
    178     296     298 1
    179     296     302 1
    180     294     296 1
    181     313     314 2
    182     313     315 am
    183     308     311 1
    184     306     308 1
    185     306     313 1
    186     304     306 1
    187     320     321 2
    188     320     322 am
    189     317     320 1
    190     315     317 1
    191     334     335 2
    192     334     336 am
    193     332     334 1
    194     329     332 1
    195     326     329 1
    196     323     326 1
    197     322     323 1
    198     322     332 1
    199     356     357 2
    200     356     358 am
    201     349     352 1
    202     346     349 1
    203     343     346 1
    204     340     343 1
    205     338     340 1
    206     338     356 1
    207     336     338 1
    208     372     373 2
    209     372     374 1
    210     362     364 1
    211     362     368 1
    212     360     362 1
    213     360     372 1
    214     358     360 1
    215      22      23 1
    216      22      24 1
    217      19      20 1
    218      19      21 1
    219      16      17 1
    220      13      14 1
    221      13      15 1
    222      10      11 1
    223      10      12 1
    224       7       8 1
    225       7       9 1
    226       5       6 1
    227       1       2 1
    228       1       3 1
    229       1       4 1
    230      34      35 1
    231      31      32 1
    232      31      33 1
    233      29      30 1
    234      27      28 1
    235      42      43 1
    236      42      44 1
    237      40      41 1
    238      38      39 1
    239      52      53 1
    240      52      54 1
    241      50      51 1
    242      48      49 1
    243      68      69 1
    244      65      66 1
    245      65      67 1
    246      62      63 1
    247      62      64 1
    248      59      60 1
    249      59      61 1
    250      76      77 1
    251      76      78 1
    252      74      75 1
    253      72      73 1
    254      99     100 1
    255      97      98 1
    256      95      96 1
    257      92      93 1
    258      90      91 1
    259      86      87 1
    260      86      88 1
    261      84      85 1
    262      82      83 1
    263     122     123 1
    264     120     121 1
    265     118     119 1
    266     116     117 1
    267     113     114 1
    268     111     112 1
    269     107     108 1
    270     107     109 1
    271     105     106 1
    272     103     104 1
    273     129     130 1
    274     129     131 1
    275     127     128 1
    276     136     137 1
    277     136     138 1
    278     134     135 1
    279     145     146 1
    280     145     147 1
    281     143     144 1
    282     141     142 1
    283     161     162 1
    284     158     159 1
    285     158     160 1
    286     155     156 1
    287     155     157 1
    288     152     153 1
    289     152     154 1
    290     184     185 1
    291     182     183 1
    292     180     181 1
    293     178     179 1
    294     175     176 1
    295     173     174 1
    296     169     170 1
    297     169     171 1
    298     167     168 1
    299     165     166 1
    300     191     192 1
    301     191     193 1
    302     189     190 1
    303     208     209 1
    304     208     210 1
    305     203     204 1
    306     203     205 1
    307     200     201 1
    308     200     202 1
    309     198     199 1
    310     196     197 1
    311     222     223 1
    312     222     224 1
    313     217     218 1
    314     217     219 1
    315     215     216 1
    316     213     214 1
    317     231     232 1
    318     231     233 1
    319     229     230 1
    320     227     228 1
    321     254     255 1
    322     252     253 1
    323     250     251 1
    324     247     248 1
    325     245     246 1
    326     241     242 1
    327     241     243 1
    328     239     240 1
    329     237     238 1
    330     268     269 1
    331     265     266 1
    332     265     267 1
    333     262     263 1
    334     262     264 1
    335     259     260 1
    336     259     261 1
    337     279     280 1
    338     279     281 1
    339     276     277 1
    340     276     278 1
    341     274     275 1
    342     272     273 1
    343     289     290 1
    344     289     291 1
    345     287     288 1
    346     298     299 1
    347     298     300 1
    348     296     297 1
    349     294     295 1
    350     311     312 1
    351     308     309 1
    352     308     310 1
    353     306     307 1
    354     304     305 1
    355     317     318 1
    356     317     319 1
    357     315     316 1
    358     332     333 1
    359     329     330 1
    360     329     331 1
    361     326     327 1
    362     326     328 1
    363     323     324 1
    364     323     325 1
    365     352     353 1
    366     352     354 1
    367     352     355 1
    368     349     350 1
    369     349     351 1
    370     346     347 1
    371     346     348 1
    372     343     344 1
    373     343     345 1
    374     340     341 1
    375     340     342 1
    376     338     339 1
    377     336     337 1
    378     368     369 1
    379     368     370 1
    380     368     371 1
    381     364     365 1
    382     364     366 1
    383     364     367 1
    384     362     363 1
    385     360     361 1
    386     358     359 1
@<TRIPOS>SUBSTRUCTURE
      1 ARG1           1 RESIDUE    4    A ARG
      2 SER2          27 RESIDUE    4    A SER
      3 CYX3          38 RESIDUE    4    A CYX
      4 CYX4          48 RESIDUE    4    A CYX
      5 PRO5          58 RESIDUE    4    A PRO
      6 CYX6          72 RESIDUE    4    A CYX
      7 TYR7          82 RESIDUE    4    A TYR
      8 TRP8         103 RESIDUE    4    A TRP
      9 GLY9         127 RESIDUE    4    A GLY
     10 GLY10        134 RESIDUE    4    A GLY
     11 CYX11        141 RESIDUE    4    A CYX
     12 PRO12        151 RESIDUE    4    A PRO
     13 TRP13        165 RESIDUE    4    A TRP
     14 GLY14        189 RESIDUE    4    A GLY
     15 GLN15        196 RESIDUE    4    A GLN
     16 ASN16        213 RESIDUE    4    A ASN
     17 CYX17        227 RESIDUE    4    A CYX
     18 TYR18        237 RESIDUE    4    A TYR
     19 PRO19        258 RESIDUE    4    A PRO
     20 GLU20        272 RESIDUE    4    A GLU
     21 GLY21        287 RESIDUE    4    A GLY
     22 CYX22        294 RESIDUE    4    A CYX
     23 SER23        304 RESIDUE    4    A SER
     24 GLY24        315 RESIDUE    4    A GLY
     25 PRO25        322 RESIDUE    4    A PRO
     26 LYS26        336 RESIDUE    4    A LYS
     27 VAL27        358 RESIDUE    4    A VAL
