# Supplementary material for: Improved Structure-Based Histidine pKa Prediction for pH-Responsive Protein Design
Source: J Chem Inf Model. 2025 Jan 18;65(3):1560–9. doi: 10.1021/acs.jcim.4c01957 (PMC11815838; doi:10.1021/acs.jcim.4c01957)
Supplement: Supplementary file 3 — ci4c01957_si_003.zip [file ci4c01957_si_003.zip › structures/prep_mol2/1ANS_0019_prep.mol2]

@<TRIPOS>MOLECULE
Cpptraj generated mol2 file.
  374   386    27     0     0
SMALL
USER_CHARGES


@<TRIPOS>ATOM
      1 N           -11.6486       6.8536       2.1794 N.am      1 ARG1       0.1305
      2 H1          -11.3326       7.8172       2.2090 H         1 ARG1       0.2083
      3 H2          -12.1696       6.6385       3.0171 H         1 ARG1       0.2083
      4 H3          -12.2632       6.7842       1.3767 H         1 ARG1       0.2083
      5 CA          -10.4762       5.9498       2.0015 C.3       1 ARG1      -0.0223
      6 HA           -9.8520       5.9889       2.8926 H         1 ARG1       0.1242
      7 CB          -10.9340       4.5069       1.7589 C.3       1 ARG1       0.0118
      8 HB2         -11.8082       4.5267       1.1066 H         1 ARG1       0.0226
      9 HB3         -10.1559       3.9424       1.2525 H         1 ARG1       0.0226
     10 CG          -11.2924       3.8160       3.0844 C.3       1 ARG1       0.0236
     11 HG2         -12.0146       4.4426       3.6104 H         1 ARG1       0.0309
     12 HG3         -11.8142       2.8810       2.8947 H         1 ARG1       0.0309
     13 CD          -10.0725       3.5382       3.9903 C.3       1 ARG1       0.0935
     14 HD2          -9.9334       2.4622       4.0967 H         1 ARG1       0.0527
     15 HD3          -9.1618       3.9585       3.5610 H         1 ARG1       0.0527
     16 NE          -10.3366       4.0796       5.3257 N.pl3     1 ARG1      -0.5650
     17 HE          -11.0619       3.6154       5.8546 H         1 ARG1       0.3592
     18 CZ           -9.9387       5.2510       5.7628 C.cat     1 ARG1       0.8281
     19 NH1          -8.7846       5.7535       5.4248 N.pl3     1 ARG1      -0.8693
     20 HH11         -8.0849       5.1076       5.0944 H         1 ARG1       0.4494
     21 HH12         -8.4624       6.5997       5.8677 H         1 ARG1       0.4494
     22 NH2         -10.7344       5.9469       6.5172 N.pl3     1 ARG1      -0.8693
     23 HH21        -11.5842       5.5364       6.8701 H         1 ARG1       0.4494
     24 HH22        -10.4124       6.8001       6.9463 H         1 ARG1       0.4494
     25 C            -9.6194       6.4790       0.8599 C.2       1 ARG1       0.7214
     26 O            -9.8971       7.5799       0.4225 O.2       1 ARG1      -0.6013
     27 N            -8.5615       5.7838       0.4439 N.am      2 SER2      -0.4157
     28 H            -8.4402       4.8368       0.7664 H         2 SER2       0.2719
     29 CA           -7.6682       6.2454      -0.6415 C.3       2 SER2      -0.0249
     30 HA           -8.2307       6.3425      -1.5709 H         2 SER2       0.0843
     31 CB           -7.0874       7.6251      -0.2949 C.3       2 SER2       0.2117
     32 HB2          -7.8273       8.4038      -0.4790 H         2 SER2       0.0352
     33 HB3          -6.8111       7.6465       0.7602 H         2 SER2       0.0352
     34 OG           -5.9391       7.9271      -1.0464 O.3       2 SER2      -0.6546
     35 HG           -6.1452       7.9174      -1.9894 H         2 SER2       0.4275
     36 C            -6.5078       5.2763      -0.8866 C.2       2 SER2       0.5973
     37 O            -5.9822       5.2031      -1.9867 O.2       2 SER2      -0.5679
     38 N            -6.1640       4.4616       0.1021 N.am      3 CYX3      -0.4157
     39 H            -6.5704       4.5881       1.0090 H         3 CYX3       0.2719
     40 CA           -5.0271       3.5622       0.0507 C.3       3 CYX3       0.0429
     41 HA           -4.7105       3.3394      -0.9696 H         3 CYX3       0.0766
     42 CB           -3.9192       4.3042       0.7920 C.3       3 CYX3      -0.0790
     43 HB2          -4.3422       4.7251       1.7046 H         3 CYX3       0.0910
     44 HB3          -3.1721       3.6080       1.1567 H         3 CYX3       0.0910
     45 SG           -3.1566       5.6737      -0.1199 S.3       3 CYX3      -0.1081
     46 C            -5.4224       2.2686       0.7488 C.2       3 CYX3       0.5973
     47 O            -5.4242       2.2278       1.9790 O.2       3 CYX3      -0.5679
     48 N            -5.8471       1.2683      -0.0156 N.am      4 CYX4      -0.4157
     49 H            -5.7521       1.3176      -1.0242 H         4 CYX4       0.2719
     50 CA           -6.1675      -0.0454       0.5189 C.3       4 CYX4       0.0429
     51 HA           -7.1094      -0.0062       1.0643 H         4 CYX4       0.0766
     52 CB           -6.2944      -0.9873      -0.6510 C.3       4 CYX4      -0.0790
     53 HB2          -5.4287      -0.8528      -1.2759 H         4 CYX4       0.0910
     54 HB3          -6.2687      -1.9943      -0.2972 H         4 CYX4       0.0910
     55 SG           -7.7797      -0.8081      -1.6055 S.3       4 CYX4      -0.1081
     56 C            -5.0537      -0.5695       1.4257 C.2       4 CYX4       0.5973
     57 O            -3.9274      -0.0874       1.3349 O.2       4 CYX4      -0.5679
     58 N            -5.3388      -1.5444       2.2963 N.am      5 PRO5      -0.2548
     59 CD           -6.5983      -2.2689       2.4082 C.3       5 PRO5       0.0192
     60 HD2          -7.0114      -2.5831       1.4542 H         5 PRO5       0.0391
     61 HD3          -7.3153      -1.6436       2.9368 H         5 PRO5       0.0391
     62 CG           -6.2757      -3.4975       3.2455 C.3       5 PRO5       0.0189
     63 HG2          -5.9115      -4.2884       2.5960 H         5 PRO5       0.0213
     64 HG3          -7.1279      -3.8346       3.8355 H         5 PRO5       0.0213
     65 CB           -5.1167      -3.0167       4.1182 C.3       5 PRO5      -0.0070
     66 HB2          -4.4857      -3.8282       4.4577 H         5 PRO5       0.0253
     67 HB3          -5.5072      -2.4564       4.9690 H         5 PRO5       0.0253
     68 CA           -4.3333      -2.0795       3.2079 C.3       5 PRO5      -0.0266
     69 HA           -3.8880      -1.2767       3.7966 H         5 PRO5       0.0641
     70 C            -3.2217      -2.8070       2.4456 C.2       5 PRO5       0.5896
     71 O            -3.4182      -3.1936       1.3122 O.2       5 PRO5      -0.5748
     72 N            -2.0688      -3.0548       3.0530 N.am      6 CYX6      -0.4157
     73 H            -1.9196      -2.7201       3.9915 H         6 CYX6       0.2719
     74 CA           -0.9529      -3.7199       2.3714 C.3       6 CYX6       0.0429
     75 HA           -0.6663      -3.1035       1.5425 H         6 CYX6       0.0766
     76 CB            0.2111      -3.8564       3.3350 C.3       6 CYX6      -0.0790
     77 HB2           0.9311      -4.5714       2.9320 H         6 CYX6       0.0910
     78 HB3           0.6999      -2.8983       3.3854 H         6 CYX6       0.0910
     79 SG           -0.2986      -4.3614       5.0028 S.3       6 CYX6      -0.1081
     80 C            -1.2650      -5.0650       1.7291 C.2       6 CYX6       0.5973
     81 O            -1.3106      -5.1786       0.5065 O.2       6 CYX6      -0.5679
     82 N            -1.5199      -6.0838       2.5489 N.am      7 TYR7      -0.4157
     83 H            -1.4813      -5.9237       3.5464 H         7 TYR7       0.2719
     84 CA           -1.8811      -7.4245       2.0761 C.3       7 TYR7      -0.0014
     85 HA           -1.0051      -7.9094       1.6424 H         7 TYR7       0.0876
     86 CB           -2.4048      -8.2736       3.2460 C.3       7 TYR7      -0.0152
     87 HB2          -3.2250      -8.9132       2.9146 H         7 TYR7       0.0295
     88 HB3          -1.6002      -8.9411       3.5572 H         7 TYR7       0.0295
     89 CG           -2.8512      -7.4698       4.4521 C.ar      7 TYR7      -0.0011
     90 CD1          -4.1037      -6.8248       4.4727 C.ar      7 TYR7      -0.1906
     91 HD1          -4.8012      -6.9651       3.6589 H         7 TYR7       0.1699
     92 CE1          -4.4701      -6.0464       5.5872 C.ar      7 TYR7      -0.2341
     93 HE1          -5.4454      -5.5881       5.6288 H         7 TYR7       0.1656
     94 CZ           -3.5716      -5.8831       6.6631 C.ar      7 TYR7       0.3226
     95 OH           -3.9153      -5.1285       7.7382 O.3       7 TYR7      -0.5579
     96 HH           -4.8620      -4.9940       7.7971 H         7 TYR7       0.3992
     97 CE2          -2.3216      -6.5296       6.6364 C.ar      7 TYR7      -0.2341
     98 HE2          -1.6426      -6.4017       7.4670 H         7 TYR7       0.1656
     99 CD2          -1.9636      -7.3221       5.5329 C.ar      7 TYR7      -0.1906
    100 HD2          -0.9958      -7.8061       5.5154 H         7 TYR7       0.1699
    101 C            -2.9515      -7.3677       0.9940 C.2       7 TYR7       0.5973
    102 O            -2.8812      -8.0956       0.0091 O.2       7 TYR7      -0.5679
    103 N            -3.9193      -6.4706       1.1628 N.am      8 TRP8      -0.4157
    104 H            -3.8272      -5.7980       1.9078 H         8 TRP8       0.2719
    105 CA           -4.9642      -6.2804       0.1860 C.3       8 TRP8      -0.0275
    106 HA           -4.7653      -6.9456      -0.6502 H         8 TRP8       0.1123
    107 CB           -6.3175      -6.6923       0.7636 C.3       8 TRP8      -0.0050
    108 HB2          -6.2359      -7.7002       1.1729 H         8 TRP8       0.0339
    109 HB3          -6.6130      -6.0252       1.5679 H         8 TRP8       0.0339
    110 CG           -7.3842      -6.7048      -0.2745 C.2       8 TRP8      -0.1415
    111 CD1          -7.1964      -7.0044      -1.5819 C.2       8 TRP8      -0.1638
    112 HD1          -6.2596      -7.2877      -2.0417 H         8 TRP8       0.2062
    113 NE1          -8.3902      -6.9238      -2.2543 N.pl3     8 TRP8      -0.3418
    114 HE1          -8.4845      -7.0717      -3.2510 H         8 TRP8       0.3412
    115 CE2          -9.4169      -6.5951      -1.4045 C.ar      8 TRP8       0.1380
    116 CZ2         -10.7825      -6.3930      -1.6184 C.ar      8 TRP8      -0.2601
    117 HZ2         -11.2035      -6.5338      -2.6030 H         8 TRP8       0.1572
    118 CH2         -11.5947      -6.0394      -0.5320 C.ar      8 TRP8      -0.1134
    119 HH2         -12.6622      -5.9254      -0.6656 H         8 TRP8       0.1417
    120 CZ3         -11.0283      -5.9067       0.7445 C.ar      8 TRP8      -0.1972
    121 HZ3         -11.6814      -5.7511       1.5870 H         8 TRP8       0.1447
    122 CE3          -9.6445      -6.0711       0.9475 C.ar      8 TRP8      -0.2387
    123 HE3          -9.2234      -5.9768       1.9361 H         8 TRP8       0.1700
    124 CD2          -8.8053      -6.4336      -0.1261 C.ar      8 TRP8       0.1243
    125 C            -4.9381      -4.8815      -0.4124 C.2       8 TRP8       0.5973
    126 O            -5.8952      -4.1419      -0.2741 O.2       8 TRP8      -0.5679
    127 N            -3.8441      -4.5032      -1.0747 N.am      9 GLY9      -0.4157
    128 H            -3.0047      -5.0601      -0.9598 H         9 GLY9       0.2719
    129 CA           -3.7177      -3.1687      -1.6766 C.3       9 GLY9      -0.0252
    130 HA2          -3.9738      -2.4043      -0.9466 H         9 GLY9       0.0698
    131 HA3          -2.6792      -3.0199      -1.9690 H         9 GLY9       0.0698
    132 C            -4.5939      -2.9906      -2.9174 C.2       9 GLY9       0.5973
    133 O            -4.9901      -1.8880      -3.2584 O.2       9 GLY9      -0.5679
    134 N            -4.9280      -4.0771      -3.6073 N.am     10 GLY10     -0.4157
    135 H            -4.5804      -4.9687      -3.2947 H        10 GLY10      0.2719
    136 CA           -5.8262      -4.0288      -4.7663 C.3      10 GLY10     -0.0252
    137 HA2          -5.6013      -3.1471      -5.3686 H        10 GLY10      0.0698
    138 HA3          -5.6703      -4.9128      -5.3833 H        10 GLY10      0.0698
    139 C            -7.3067      -3.9663      -4.3886 C.2      10 GLY10      0.5973
    140 O            -8.1565      -4.2308      -5.2316 O.2      10 GLY10     -0.5679
    141 N            -7.6234      -3.7318      -3.1157 N.am     11 CYX11     -0.4157
    142 H            -6.8910      -3.4538      -2.4813 H        11 CYX11      0.2719
    143 CA           -8.9955      -3.6670      -2.6336 C.3      11 CYX11      0.0429
    144 HA           -9.4748      -4.6004      -2.9005 H        11 CYX11      0.0766
    145 CB           -8.9586      -3.5141      -1.1058 C.3      11 CYX11     -0.0790
    146 HB2          -9.7675      -4.0744      -0.6670 H        11 CYX11      0.0910
    147 HB3          -8.0610      -3.9608      -0.7159 H        11 CYX11      0.0910
    148 SG           -9.1103      -1.8374      -0.4783 S.3      11 CYX11     -0.1081
    149 C            -9.8283      -2.5638      -3.3089 C.2      11 CYX11      0.5973
    150 O            -9.3039      -1.7685      -4.0860 O.2      11 CYX11     -0.5679
    151 N           -11.1337      -2.4763      -2.9961 N.am     12 PRO12     -0.2548
    152 CD          -11.8910      -3.3801      -2.1457 C.3      12 PRO12      0.0192
    153 HD2         -11.5248      -3.4076      -1.1265 H        12 PRO12      0.0391
    154 HD3         -11.9011      -4.3619      -2.6108 H        12 PRO12      0.0391
    155 CG          -13.3126      -2.8561      -2.0901 C.3      12 PRO12      0.0189
    156 HG2         -13.4529      -2.2339      -1.2136 H        12 PRO12      0.0213
    157 HG3         -14.0416      -3.6671      -2.1005 H        12 PRO12      0.0213
    158 CB          -13.4181      -1.9865      -3.3377 C.3      12 PRO12     -0.0070
    159 HB2         -14.1370      -1.1761      -3.2081 H        12 PRO12      0.0253
    160 HB3         -13.7153      -2.6115      -4.1815 H        12 PRO12      0.0253
    161 CA          -11.9979      -1.4683      -3.5842 C.3      12 PRO12     -0.0266
    162 HA          -11.8205      -1.4057      -4.6595 H        12 PRO12      0.0641
    163 C           -11.7748      -0.0736      -2.9890 C.2      12 PRO12      0.5896
    164 O           -11.6598       0.9086      -3.7153 O.2      12 PRO12     -0.5748
    165 N           -11.7675       0.0658      -1.6600 N.am     13 TRP13     -0.4157
    166 H           -11.7122      -0.7581      -1.0818 H        13 TRP13      0.2719
    167 CA          -11.6221       1.3874      -1.0573 C.3      13 TRP13     -0.0275
    168 HA          -12.2399       2.0818      -1.6288 H        13 TRP13      0.1123
    169 CB          -12.1445       1.3954       0.3808 C.3      13 TRP13     -0.0050
    170 HB2         -12.2560       2.4228       0.6983 H        13 TRP13      0.0339
    171 HB3         -13.1459       0.9623       0.3854 H        13 TRP13      0.0339
    172 CG          -11.3021       0.6503       1.3716 C.2      13 TRP13     -0.1415
    173 CD1         -10.1824       1.0845       1.9989 C.2      13 TRP13     -0.1638
    174 HD1          -9.7080       2.0267       1.8192 H        13 TRP13      0.2062
    175 NE1          -9.5829       0.0702       2.6991 N.pl3    13 TRP13     -0.3418
    176 HE1          -8.6618       0.1269       3.1091 H        13 TRP13      0.3412
    177 CE2         -10.2795      -1.0968       2.5374 C.ar     13 TRP13      0.1380
    178 CZ2         -10.0758      -2.3906       3.0166 C.ar     13 TRP13     -0.2601
    179 HZ2          -9.2542      -2.6195       3.6752 H        13 TRP13      0.1572
    180 CH2         -10.9876      -3.3870       2.6526 C.ar     13 TRP13     -0.1134
    181 HH2         -10.8670      -4.3830       3.0538 H        13 TRP13      0.1417
    182 CZ3         -12.0739      -3.0850       1.8088 C.ar     13 TRP13     -0.1972
    183 HZ3         -12.7951      -3.8496       1.5577 H        13 TRP13      0.1447
    184 CE3         -12.2683      -1.7800       1.3370 C.ar     13 TRP13     -0.2387
    185 HE3         -13.1398      -1.5415       0.7510 H        13 TRP13      0.1700
    186 CD2         -11.3771      -0.7571       1.6935 C.ar     13 TRP13      0.1243
    187 C           -10.1664       1.8636      -1.1490 C.2      13 TRP13      0.5973
    188 O            -9.2732       1.3995      -0.4555 O.2      13 TRP13     -0.5679
    189 N            -9.9131       2.9119      -1.9136 N.am     14 GLY14     -0.4157
    190 H           -10.5695       3.0848      -2.6658 H        14 GLY14      0.2719
    191 CA           -8.5379       3.3548      -2.1108 C.3      14 GLY14     -0.0252
    192 HA2          -8.5463       4.3894      -2.4425 H        14 GLY14      0.0698
    193 HA3          -7.9851       3.2488      -1.1847 H        14 GLY14      0.0698
    194 C            -7.8175       2.5507      -3.1801 C.2      14 GLY14      0.5973
    195 O            -8.4549       1.8781      -3.9687 O.2      14 GLY14     -0.5679
    196 N            -6.5001       2.6827      -3.2516 N.am     15 GLN15     -0.4157
    197 H            -6.0516       3.3710      -2.6661 H        15 GLN15      0.2719
    198 CA           -5.7013       2.0664      -4.3123 C.3      15 GLN15     -0.0031
    199 HA           -6.3178       1.4103      -4.9322 H        15 GLN15      0.0850
    200 CB           -5.1673       3.2036      -5.2009 C.3      15 GLN15     -0.0036
    201 HB2          -4.6675       2.7750      -6.0712 H        15 GLN15      0.0171
    202 HB3          -6.0117       3.7845      -5.5755 H        15 GLN15      0.0171
    203 CG           -4.2095       4.1477      -4.4444 C.3      15 GLN15     -0.0645
    204 HG2          -4.6365       5.1503      -4.4308 H        15 GLN15      0.0352
    205 HG3          -4.0828       3.8310      -3.4110 H        15 GLN15      0.0352
    206 CD           -2.8431       4.2267      -5.1097 C.2      15 GLN15      0.6951
    207 OE1          -2.6991       4.6813      -6.2241 O.2      15 GLN15     -0.6086
    208 NE2          -1.7782       3.8036      -4.4737 N.am     15 GLN15     -0.9407
    209 HE21         -0.9185       3.8194      -4.9976 H        15 GLN15      0.4251
    210 HE22         -1.8290       3.4504      -3.5384 H        15 GLN15      0.4251
    211 C            -4.5934       1.1997      -3.7098 C.2      15 GLN15      0.5973
    212 O            -4.6200       0.8554      -2.5383 O.2      15 GLN15     -0.5679
    213 N            -3.5434       0.9409      -4.4610 N.am     16 ASN16     -0.4157
    214 H            -3.6219       1.1719      -5.4443 H        16 ASN16      0.2719
    215 CA           -2.3839       0.1550      -4.0544 C.3      16 ASN16      0.0143
    216 HA           -2.6904      -0.5882      -3.3165 H        16 ASN16      0.1048
    217 CB           -1.8693      -0.5937      -5.3006 C.3      16 ASN16     -0.2041
    218 HB2          -0.8223      -0.8787      -5.2018 H        16 ASN16      0.0797
    219 HB3          -2.4476      -1.5117      -5.4001 H        16 ASN16      0.0797
    220 CG           -2.0915       0.1986      -6.5798 C.2      16 ASN16      0.7130
    221 OD1          -3.1581       0.1458      -7.1637 O.2      16 ASN16     -0.5931
    222 ND2          -1.1677       1.0311      -6.9923 N.am     16 ASN16     -0.9191
    223 HD21         -1.3811       1.5831      -7.8050 H        16 ASN16      0.4196
    224 HD22         -0.3345       1.1573      -6.4418 H        16 ASN16      0.4196
    225 C            -1.3109       1.0244      -3.3975 C.2      16 ASN16      0.5973
    226 O            -0.2520       1.1974      -3.9698 O.2      16 ASN16     -0.5679
    227 N            -1.5704       1.6354      -2.2401 N.am     17 CYX17     -0.4157
    228 H            -2.4682       1.4680      -1.8025 H        17 CYX17      0.2719
    229 CA           -0.5527       2.4513      -1.5475 C.3      17 CYX17      0.0429
    230 HA            0.0291       3.0157      -2.2704 H        17 CYX17      0.0766
    231 CB           -1.2256       3.4479      -0.6384 C.3      17 CYX17     -0.0790
    232 HB2          -1.9064       2.8636      -0.0324 H        17 CYX17      0.0910
    233 HB3          -0.4853       3.9043       0.0234 H        17 CYX17      0.0910
    234 SG           -2.0748       4.7548      -1.5399 S.3      17 CYX17     -0.1081
    235 C             0.4252       1.6404      -0.7081 C.2      17 CYX17      0.5973
    236 O             1.3964       2.1986      -0.2243 O.2      17 CYX17     -0.5679
    237 N             0.1599       0.3516      -0.5308 N.am     18 TYR18     -0.4157
    238 H            -0.6823      -0.0332      -0.9215 H        18 TYR18      0.2719
    239 CA            1.0050      -0.5270       0.2637 C.3      18 TYR18     -0.0014
    240 HA            1.9786      -0.0597       0.4269 H        18 TYR18      0.0876
    241 CB            0.3399      -0.6826       1.6209 C.3      18 TYR18     -0.0152
    242 HB2          -0.6379      -1.1284       1.4695 H        18 TYR18      0.0295
    243 HB3           0.9674      -1.3128       2.2315 H        18 TYR18      0.0295
    244 CG            0.1307       0.6168       2.3474 C.ar     18 TYR18     -0.0011
    245 CD1           1.2289       1.3820       2.7649 C.ar     18 TYR18     -0.1906
    246 HD1           2.2437       1.0484       2.5854 H        18 TYR18      0.1699
    247 CE1           1.0077       2.6248       3.3785 C.ar     18 TYR18     -0.2341
    248 HE1           1.8444       3.2333       3.6680 H        18 TYR18      0.1656
    249 CZ           -0.2995       3.1000       3.5830 C.ar     18 TYR18      0.3226
    250 OH           -0.4949       4.2966       4.1940 O.3      18 TYR18     -0.5579
    251 HH            0.3119       4.5692       4.6380 H        18 TYR18      0.3992
    252 CE2          -1.4005       2.3303       3.1654 C.ar     18 TYR18     -0.2341
    253 HE2          -2.4027       2.6816       3.3474 H        18 TYR18      0.1656
    254 CD2          -1.1733       1.0874       2.5571 C.ar     18 TYR18     -0.1906
    255 HD2          -1.9958       0.4702       2.2771 H        18 TYR18      0.1699
    256 C             1.2755      -1.8476      -0.4654 C.2      18 TYR18      0.5973
    257 O             0.9860      -2.9225       0.0516 O.2      18 TYR18     -0.5679
    258 N             1.8024      -1.7903      -1.6982 N.am     19 PRO19     -0.2548
    259 CD            2.2717      -0.5936      -2.3874 C.3      19 PRO19      0.0192
    260 HD2           2.9907      -0.0341      -1.7860 H        19 PRO19      0.0391
    261 HD3           1.4305       0.0365      -2.6536 H        19 PRO19      0.0391
    262 CG            2.9173      -1.0757      -3.6804 C.3      19 PRO19      0.0189
    263 HG2           3.9955      -1.1660      -3.5383 H        19 PRO19      0.0213
    264 HG3           2.6972      -0.4257      -4.5252 H        19 PRO19      0.0213
    265 CB            2.3109      -2.4589      -3.9008 C.3      19 PRO19     -0.0070
    266 HB2           2.9757      -3.1054      -4.4760 H        19 PRO19      0.0253
    267 HB3           1.3531      -2.3542      -4.4127 H        19 PRO19      0.0253
    268 CA            2.0700      -2.9866      -2.4878 C.3      19 PRO19     -0.0266
    269 HA            1.2035      -3.6490      -2.4856 H        19 PRO19      0.0641
    270 C             3.2780      -3.7737      -1.9638 C.2      19 PRO19      0.5896
    271 O             3.3785      -4.9682      -2.2170 O.2      19 PRO19     -0.5748
    272 N             4.1839      -3.1240      -1.2293 N.am     20 GLU20     -0.5163
    273 H             4.0825      -2.1300      -1.1032 H        20 GLU20      0.2936
    274 CA            5.4191      -3.7433      -0.7353 C.3      20 GLU20      0.0397
    275 HA            5.2100      -4.8005      -0.5747 H        20 GLU20      0.1105
    276 CB            6.5218      -3.6259      -1.8046 C.3      20 GLU20      0.0560
    277 HB2           6.0419      -3.5073      -2.7785 H        20 GLU20     -0.0173
    278 HB3           7.1315      -2.7339      -1.6566 H        20 GLU20     -0.0173
    279 CG            7.3817      -4.8970      -1.8995 C.3      20 GLU20      0.0136
    280 HG2           6.8960      -5.7334      -1.3922 H        20 GLU20     -0.0425
    281 HG3           7.4352      -5.1732      -2.9560 H        20 GLU20     -0.0425
    282 CD            8.8110      -4.7427      -1.3650 C.2      20 GLU20      0.8054
    283 OE1           9.0182      -4.0896      -0.3256 O.co2    20 GLU20     -0.8188
    284 OE2           9.7097      -5.3313      -2.0006 O.co2    20 GLU20     -0.8188
    285 C             5.8134      -3.1849       0.6371 C.2      20 GLU20      0.5366
    286 O             6.9370      -2.8019       0.9131 O.2      20 GLU20     -0.5819
    287 N             4.8473      -3.0516       1.5386 N.am     21 GLY21     -0.4157
    288 H             3.9035      -3.2997       1.2859 H        21 GLY21      0.2719
    289 CA            5.1508      -2.5351       2.8668 C.3      21 GLY21     -0.0252
    290 HA2           5.7578      -3.2627       3.4064 H        21 GLY21      0.0698
    291 HA3           5.7268      -1.6127       2.7736 H        21 GLY21      0.0698
    292 C             3.8941      -2.2219       3.6389 C.2      21 GLY21      0.5973
    293 O             3.2043      -1.2577       3.3404 O.2      21 GLY21     -0.5679
    294 N             3.6146      -3.0109       4.6746 N.am     22 CYX22     -0.4157
    295 H             4.1894      -3.8220       4.8424 H        22 CYX22      0.2719
    296 CA            2.4917      -2.7363       5.5767 C.3      22 CYX22      0.0429
    297 HA            1.6052      -2.5407       5.0028 H        22 CYX22      0.0766
    298 CB            2.2467      -3.9251       6.5056 C.3      22 CYX22     -0.0790
    299 HB2           3.1931      -4.2859       6.9083 H        22 CYX22      0.0910
    300 HB3           1.6386      -3.5814       7.3452 H        22 CYX22      0.0910
    301 SG            1.3506      -5.2845       5.7289 S.3      22 CYX22     -0.1081
    302 C             2.6265      -1.4550       6.3796 C.2      22 CYX22      0.5973
    303 O             1.6318      -0.9530       6.8923 O.2      22 CYX22     -0.5679
    304 N             3.8408      -0.9357       6.4695 N.am     23 SER23     -0.4157
    305 H             4.6058      -1.4613       6.0875 H        23 SER23      0.2719
    306 CA            4.1340       0.2708       7.2342 C.3      23 SER23     -0.0249
    307 HA            3.2116       0.7386       7.5809 H        23 SER23      0.0843
    308 CB            4.9851      -0.0888       8.4529 C.3      23 SER23      0.2117
    309 HB2           6.0218      -0.2308       8.1429 H        23 SER23      0.0352
    310 HB3           4.9453       0.7355       9.1668 H        23 SER23      0.0352
    311 OG            4.5354      -1.2832       9.0714 O.3      23 SER23     -0.6546
    312 HG            4.8154      -1.2774       9.9906 H        23 SER23      0.4275
    313 C             4.8859       1.3007       6.4104 C.2      23 SER23      0.5973
    314 O             4.9756       2.4517       6.8262 O.2      23 SER23     -0.5679
    315 N             5.4706       0.8848       5.2807 N.am     24 GLY24     -0.4157
    316 H             5.2307      -0.0235       4.9269 H        24 GLY24      0.2719
    317 CA            6.1652       1.7950       4.3843 C.3      24 GLY24     -0.0252
    318 HA2           7.0483       2.1888       4.8867 H        24 GLY24      0.0698
    319 HA3           6.4742       1.2631       3.4841 H        24 GLY24      0.0698
    320 C             5.2614       2.9618       3.9737 C.2      24 GLY24      0.5973
    321 O             4.0681       2.9803       4.2768 O.2      24 GLY24     -0.5679
    322 N             5.8251       3.9709       3.3076 N.am     25 PRO25     -0.2548
    323 CD            7.2132       4.0381       2.8829 C.3      25 PRO25      0.0192
    324 HD2           7.5006       3.1480       2.3207 H        25 PRO25      0.0391
    325 HD3           7.8566       4.1637       3.7545 H        25 PRO25      0.0391
    326 CG            7.3091       5.2715       1.9905 C.3      25 PRO25      0.0189
    327 HG2           7.1856       4.9727       0.9477 H        25 PRO25      0.0213
    328 HG3           8.2548       5.7969       2.1266 H        25 PRO25      0.0213
    329 CB            6.1161       6.1266       2.4164 C.3      25 PRO25     -0.0070
    330 HB2           5.8031       6.7993       1.6183 H        25 PRO25      0.0253
    331 HB3           6.3956       6.7079       3.2964 H        25 PRO25      0.0253
    332 CA            5.0511       5.0992       2.8180 C.3      25 PRO25     -0.0266
    333 HA            4.4349       5.5120       3.6169 H        25 PRO25      0.0641
    334 C             4.1264       4.6610       1.6734 C.2      25 PRO25      0.5896
    335 O             3.8650       3.4804       1.4590 O.2      25 PRO25     -0.5748
    336 N             3.6036       5.6345       0.9326 N.am     26 LYS26     -0.3479
    337 H             3.9333       6.5702       1.0932 H        26 LYS26      0.2747
    338 CA            2.8546       5.3504      -0.2906 C.3      26 LYS26     -0.2400
    339 HA            2.0849       4.6152      -0.0496 H        26 LYS26      0.1426
    340 CB            2.2267       6.6559      -0.7793 C.3      26 LYS26     -0.0094
    341 HB2           2.2219       7.3823       0.0350 H        26 LYS26      0.0362
    342 HB3           2.8257       7.0633      -1.5978 H        26 LYS26      0.0362
    343 CG            0.7818       6.4237      -1.2288 C.3      26 LYS26      0.0187
    344 HG2           0.7305       5.5312      -1.8524 H        26 LYS26      0.0103
    345 HG3           0.1563       6.2816      -0.3468 H        26 LYS26      0.0103
    346 CD            0.2629       7.6069      -2.0457 C.3      26 LYS26     -0.0479
    347 HD2           0.8330       7.6458      -2.9769 H        26 LYS26      0.0621
    348 HD3          -0.7877       7.4419      -2.2896 H        26 LYS26      0.0621
    349 CE            0.4233       8.9294      -1.2858 C.3      26 LYS26     -0.0143
    350 HE2          -0.2917       8.9488      -0.4572 H        26 LYS26      0.1135
    351 HE3           1.4321       8.9848      -0.8675 H        26 LYS26      0.1135
    352 NZ            0.2224      10.0822      -2.1917 N.4      26 LYS26     -0.3854
    353 HZ1          -0.6926      10.0380      -2.6217 H        26 LYS26      0.3400
    354 HZ2           0.3134      10.9549      -1.6880 H        26 LYS26      0.3400
    355 HZ3           0.9209      10.0646      -2.9271 H        26 LYS26      0.3400
    356 C             3.7631       4.6981      -1.3515 C.2      26 LYS26      0.7341
    357 O             4.9307       4.4198      -1.0934 O.2      26 LYS26     -0.5894
    358 N             3.2099       4.4783      -2.5431 N.am     27 VAL27     -0.3821
    359 H             2.2558       4.7428      -2.6776 H        27 VAL27      0.2681
    360 CA            3.9799       4.0438      -3.7277 C.3      27 VAL27     -0.3438
    361 HA            4.6181       3.2076      -3.4490 H        27 VAL27      0.1438
    362 CB            3.0436       3.5991      -4.8529 C.3      27 VAL27      0.1940
    363 HB            3.6325       3.2653      -5.7098 H        27 VAL27      0.0308
    364 CG1           2.2484       2.4113      -4.3644 C.3      27 VAL27     -0.3064
    365 HG11          1.5762       2.7246      -3.5796 H        27 VAL27      0.0836
    366 HG12          1.7130       1.9728      -5.2041 H        27 VAL27      0.0836
    367 HG13          2.9454       1.6846      -3.9569 H        27 VAL27      0.0836
    368 CG2           2.0890       4.7124      -5.3048 C.3      27 VAL27     -0.3064
    369 HG21          2.6725       5.5668      -5.6508 H        27 VAL27      0.0836
    370 HG22          1.4853       4.3515      -6.1366 H        27 VAL27      0.0836
    371 HG23          1.4372       5.0235      -4.4918 H        27 VAL27      0.0836
    372 C             4.9611       5.1038      -4.2352 C.2      27 VAL27      0.8350
    373 O             5.3363       5.0004      -5.4192 O.2      27 VAL27     -0.8173
    374 OXT           5.2555       6.0478      -3.4739 O.3      27 VAL27     -0.8173
@<TRIPOS>BOND
      1      25      26 2
      2      25      27 am
      3      18      19 ar
      4      18      22 ar
      5      16      18 ar
      6      13      16 1
      7      10      13 1
      8       7      10 1
      9       5       7 1
     10       5      25 1
     11       1       5 1
     12      36      37 2
     13      36      38 am
     14      31      34 1
     15      29      31 1
     16      29      36 1
     17      27      29 1
     18      46      47 2
     19      46      48 am
     20      45     234 1
     21      42      45 1
     22      40      42 1
     23      40      46 1
     24      38      40 1
     25      56      57 2
     26      56      58 am
     27      55     148 1
     28      52      55 1
     29      50      52 1
     30      50      56 1
     31      48      50 1
     32      70      71 2
     33      70      72 am
     34      68      70 1
     35      65      68 1
     36      62      65 1
     37      59      62 1
     38      58      59 1
     39      58      68 1
     40      80      81 2
     41      80      82 am
     42      79     301 1
     43      76      79 1
     44      74      76 1
     45      74      80 1
     46      72      74 1
     47     101     102 2
     48     101     103 am
     49      97      99 ar
     50      94      95 1
     51      94      97 ar
     52      92      94 ar
     53      90      92 ar
     54      89      90 ar
     55      89      99 ar
     56      86      89 1
     57      84      86 1
     58      84     101 1
     59      82      84 1
     60     125     126 2
     61     125     127 am
     62     122     124 ar
     63     120     122 ar
     64     118     120 ar
     65     116     118 ar
     66     115     116 ar
     67     115     124 ar
     68     113     115 1
     69     111     113 1
     70     110     111 2
     71     110     124 1
     72     107     110 1
     73     105     107 1
     74     105     125 1
     75     103     105 1
     76     132     133 2
     77     132     134 am
     78     129     132 1
     79     127     129 1
     80     139     140 2
     81     139     141 am
     82     136     139 1
     83     134     136 1
     84     149     150 2
     85     149     151 am
     86     145     148 1
     87     143     145 1
     88     143     149 1
     89     141     143 1
     90     163     164 2
     91     163     165 am
     92     161     163 1
     93     158     161 1
     94     155     158 1
     95     152     155 1
     96     151     152 1
     97     151     161 1
     98     187     188 2
     99     187     189 am
    100     184     186 ar
    101     182     184 ar
    102     180     182 ar
    103     178     180 ar
    104     177     178 ar
    105     177     186 ar
    106     175     177 1
    107     173     175 1
    108     172     173 2
    109     172     186 1
    110     169     172 1
    111     167     169 1
    112     167     187 1
    113     165     167 1
    114     194     195 2
    115     194     196 am
    116     191     194 1
    117     189     191 1
    118     211     212 2
    119     211     213 am
    120     206     207 2
    121     206     208 am
    122     203     206 1
    123     200     203 1
    124     198     200 1
    125     198     211 1
    126     196     198 1
    127     225     226 2
    128     225     227 am
    129     220     221 2
    130     220     222 am
    131     217     220 1
    132     215     217 1
    133     215     225 1
    134     213     215 1
    135     235     236 2
    136     235     237 am
    137     231     234 1
    138     229     231 1
    139     229     235 1
    140     227     229 1
    141     256     257 2
    142     256     258 am
    143     252     254 ar
    144     249     250 1
    145     249     252 ar
    146     247     249 ar
    147     245     247 ar
    148     244     245 ar
    149     244     254 ar
    150     241     244 1
    151     239     241 1
    152     239     256 1
    153     237     239 1
    154     270     271 2
    155     270     272 am
    156     268     270 1
    157     265     268 1
    158     262     265 1
    159     259     262 1
    160     258     259 1
    161     258     268 1
    162     285     286 2
    163     285     287 am
    164     282     283 ar
    165     282     284 ar
    166     279     282 1
    167     276     279 1
    168     274     276 1
    169     274     285 1
    170     272     274 1
    171     292     293 2
    172     292     294 am
    173     289     292 1
    174     287     289 1
    175     302     303 2
    176     302     304 am
    177     298     301 1
    178     296     298 1
    179     296     302 1
    180     294     296 1
    181     313     314 2
    182     313     315 am
    183     308     311 1
    184     306     308 1
    185     306     313 1
    186     304     306 1
    187     320     321 2
    188     320     322 am
    189     317     320 1
    190     315     317 1
    191     334     335 2
    192     334     336 am
    193     332     334 1
    194     329     332 1
    195     326     329 1
    196     323     326 1
    197     322     323 1
    198     322     332 1
    199     356     357 2
    200     356     358 am
    201     349     352 1
    202     346     349 1
    203     343     346 1
    204     340     343 1
    205     338     340 1
    206     338     356 1
    207     336     338 1
    208     372     373 2
    209     372     374 1
    210     362     364 1
    211     362     368 1
    212     360     362 1
    213     360     372 1
    214     358     360 1
    215      22      23 1
    216      22      24 1
    217      19      20 1
    218      19      21 1
    219      16      17 1
    220      13      14 1
    221      13      15 1
    222      10      11 1
    223      10      12 1
    224       7       8 1
    225       7       9 1
    226       5       6 1
    227       1       2 1
    228       1       3 1
    229       1       4 1
    230      34      35 1
    231      31      32 1
    232      31      33 1
    233      29      30 1
    234      27      28 1
    235      42      43 1
    236      42      44 1
    237      40      41 1
    238      38      39 1
    239      52      53 1
    240      52      54 1
    241      50      51 1
    242      48      49 1
    243      68      69 1
    244      65      66 1
    245      65      67 1
    246      62      63 1
    247      62      64 1
    248      59      60 1
    249      59      61 1
    250      76      77 1
    251      76      78 1
    252      74      75 1
    253      72      73 1
    254      99     100 1
    255      97      98 1
    256      95      96 1
    257      92      93 1
    258      90      91 1
    259      86      87 1
    260      86      88 1
    261      84      85 1
    262      82      83 1
    263     122     123 1
    264     120     121 1
    265     118     119 1
    266     116     117 1
    267     113     114 1
    268     111     112 1
    269     107     108 1
    270     107     109 1
    271     105     106 1
    272     103     104 1
    273     129     130 1
    274     129     131 1
    275     127     128 1
    276     136     137 1
    277     136     138 1
    278     134     135 1
    279     145     146 1
    280     145     147 1
    281     143     144 1
    282     141     142 1
    283     161     162 1
    284     158     159 1
    285     158     160 1
    286     155     156 1
    287     155     157 1
    288     152     153 1
    289     152     154 1
    290     184     185 1
    291     182     183 1
    292     180     181 1
    293     178     179 1
    294     175     176 1
    295     173     174 1
    296     169     170 1
    297     169     171 1
    298     167     168 1
    299     165     166 1
    300     191     192 1
    301     191     193 1
    302     189     190 1
    303     208     209 1
    304     208     210 1
    305     203     204 1
    306     203     205 1
    307     200     201 1
    308     200     202 1
    309     198     199 1
    310     196     197 1
    311     222     223 1
    312     222     224 1
    313     217     218 1
    314     217     219 1
    315     215     216 1
    316     213     214 1
    317     231     232 1
    318     231     233 1
    319     229     230 1
    320     227     228 1
    321     254     255 1
    322     252     253 1
    323     250     251 1
    324     247     248 1
    325     245     246 1
    326     241     242 1
    327     241     243 1
    328     239     240 1
    329     237     238 1
    330     268     269 1
    331     265     266 1
    332     265     267 1
    333     262     263 1
    334     262     264 1
    335     259     260 1
    336     259     261 1
    337     279     280 1
    338     279     281 1
    339     276     277 1
    340     276     278 1
    341     274     275 1
    342     272     273 1
    343     289     290 1
    344     289     291 1
    345     287     288 1
    346     298     299 1
    347     298     300 1
    348     296     297 1
    349     294     295 1
    350     311     312 1
    351     308     309 1
    352     308     310 1
    353     306     307 1
    354     304     305 1
    355     317     318 1
    356     317     319 1
    357     315     316 1
    358     332     333 1
    359     329     330 1
    360     329     331 1
    361     326     327 1
    362     326     328 1
    363     323     324 1
    364     323     325 1
    365     352     353 1
    366     352     354 1
    367     352     355 1
    368     349     350 1
    369     349     351 1
    370     346     347 1
    371     346     348 1
    372     343     344 1
    373     343     345 1
    374     340     341 1
    375     340     342 1
    376     338     339 1
    377     336     337 1
    378     368     369 1
    379     368     370 1
    380     368     371 1
    381     364     365 1
    382     364     366 1
    383     364     367 1
    384     362     363 1
    385     360     361 1
    386     358     359 1
@<TRIPOS>SUBSTRUCTURE
      1 ARG1           1 RESIDUE    4    A ARG
      2 SER2          27 RESIDUE    4    A SER
      3 CYX3          38 RESIDUE    4    A CYX
      4 CYX4          48 RESIDUE    4    A CYX
      5 PRO5          58 RESIDUE    4    A PRO
      6 CYX6          72 RESIDUE    4    A CYX
      7 TYR7          82 RESIDUE    4    A TYR
      8 TRP8         103 RESIDUE    4    A TRP
      9 GLY9         127 RESIDUE    4    A GLY
     10 GLY10        134 RESIDUE    4    A GLY
     11 CYX11        141 RESIDUE    4    A CYX
     12 PRO12        151 RESIDUE    4    A PRO
     13 TRP13        165 RESIDUE    4    A TRP
     14 GLY14        189 RESIDUE    4    A GLY
     15 GLN15        196 RESIDUE    4    A GLN
     16 ASN16        213 RESIDUE    4    A ASN
     17 CYX17        227 RESIDUE    4    A CYX
     18 TYR18        237 RESIDUE    4    A TYR
     19 PRO19        258 RESIDUE    4    A PRO
     20 GLU20        272 RESIDUE    4    A GLU
     21 GLY21        287 RESIDUE    4    A GLY
     22 CYX22        294 RESIDUE    4    A CYX
     23 SER23        304 RESIDUE    4    A SER
     24 GLY24        315 RESIDUE    4    A GLY
     25 PRO25        322 RESIDUE    4    A PRO
     26 LYS26        336 RESIDUE    4    A LYS
     27 VAL27        358 RESIDUE    4    A VAL
