# Supplementary material for: Improved Structure-Based Histidine pKa Prediction for pH-Responsive Protein Design
Source: J Chem Inf Model. 2025 Jan 18;65(3):1560–9. doi: 10.1021/acs.jcim.4c01957 (PMC11815838; doi:10.1021/acs.jcim.4c01957)
Supplement: Supplementary file 3 — ci4c01957_si_003.zip [file ci4c01957_si_003.zip › structures/prep_mol2/1ANS_0020_prep.mol2]

@<TRIPOS>MOLECULE
Cpptraj generated mol2 file.
  374   386    27     0     0
SMALL
USER_CHARGES


@<TRIPOS>ATOM
      1 N            -9.0156       7.4729       3.9057 N.am      1 ARG1       0.1305
      2 H1           -9.4050       6.5465       4.0374 H         1 ARG1       0.2083
      3 H2           -9.6843       8.0066       3.3636 H         1 ARG1       0.2083
      4 H3           -8.8888       7.9231       4.8026 H         1 ARG1       0.2083
      5 CA           -7.7278       7.3640       3.1727 C.3       1 ARG1      -0.0223
      6 HA           -7.3994       8.3639       2.8852 H         1 ARG1       0.1242
      7 CB           -6.6322       6.7253       4.0487 C.3       1 ARG1       0.0118
      8 HB2          -5.6739       6.7692       3.5281 H         1 ARG1       0.0226
      9 HB3          -6.5471       7.3212       4.9590 H         1 ARG1       0.0226
     10 CG           -6.9408       5.2554       4.4084 C.3       1 ARG1       0.0236
     11 HG2          -8.0169       5.1023       4.4873 H         1 ARG1       0.0309
     12 HG3          -6.5747       4.6021       3.6127 H         1 ARG1       0.0309
     13 CD           -6.3576       4.8326       5.7542 C.3       1 ARG1       0.0935
     14 HD2          -5.8735       5.6788       6.2462 H         1 ARG1       0.0527
     15 HD3          -7.1795       4.4994       6.3910 H         1 ARG1       0.0527
     16 NE           -5.3804       3.7505       5.6116 N.pl3     1 ARG1      -0.5650
     17 HE           -4.8972       3.6577       4.7298 H         1 ARG1       0.3592
     18 CZ           -4.8670       3.1011       6.6340 C.cat     1 ARG1       0.8281
     19 NH1          -5.5447       2.8876       7.7291 N.pl3     1 ARG1      -0.8693
     20 HH11         -6.5091       3.1527       7.7773 H         1 ARG1       0.4494
     21 HH12         -5.1206       2.3771       8.4841 H         1 ARG1       0.4494
     22 NH2          -3.6381       2.6838       6.5789 N.pl3     1 ARG1      -0.8693
     23 HH21         -3.0745       2.8341       5.7579 H         1 ARG1       0.4494
     24 HH22         -3.2184       2.2107       7.3604 H         1 ARG1       0.4494
     25 C            -7.9506       6.5524       1.9062 C.2       1 ARG1       0.7214
     26 O            -8.5486       5.4889       1.9994 O.2       1 ARG1      -0.6013
     27 N            -7.5012       7.0311       0.7512 N.am      2 SER2      -0.4157
     28 H            -6.9995       7.9072       0.7116 H         2 SER2       0.2719
     29 CA           -7.6820       6.3099      -0.5155 C.3       2 SER2      -0.0249
     30 HA           -8.5819       5.6982      -0.4424 H         2 SER2       0.0843
     31 CB           -7.9261       7.2983      -1.6578 C.3       2 SER2       0.2117
     32 HB2          -8.7099       7.9985      -1.3653 H         2 SER2       0.0352
     33 HB3          -7.0149       7.8579      -1.8789 H         2 SER2       0.0352
     34 OG           -8.3548       6.6116      -2.8053 O.3       2 SER2      -0.6546
     35 HG           -7.5726       6.4341      -3.3476 H         2 SER2       0.4275
     36 C            -6.5100       5.3654      -0.7976 C.2       2 SER2       0.5973
     37 O            -5.8448       5.4578      -1.8170 O.2       2 SER2      -0.5679
     38 N            -6.2219       4.4617       0.1289 N.am      3 CYX3      -0.4157
     39 H            -6.8704       4.3193       0.8901 H         3 CYX3       0.2719
     40 CA           -5.0416       3.6087       0.0758 C.3       3 CYX3       0.0429
     41 HA           -4.7410       3.3828      -0.9491 H         3 CYX3       0.0766
     42 CB           -3.9237       4.3851       0.7799 C.3       3 CYX3      -0.0790
     43 HB2          -4.3555       4.8539       1.6627 H         3 CYX3       0.0910
     44 HB3          -3.1811       3.7029       1.1844 H         3 CYX3       0.0910
     45 SG           -3.1159       5.7061      -0.1801 S.3       3 CYX3      -0.1081
     46 C            -5.3858       2.3057       0.7875 C.2       3 CYX3       0.5973
     47 O            -5.3104       2.2646       2.0198 O.2       3 CYX3      -0.5679
     48 N            -5.8354       1.3072       0.0296 N.am      4 CYX4      -0.4157
     49 H            -5.8032       1.3805      -0.9819 H         4 CYX4       0.2719
     50 CA           -6.1598      -0.0152       0.5437 C.3       4 CYX4       0.0429
     51 HA           -7.1101       0.0168       1.0767 H         4 CYX4       0.0766
     52 CB           -6.2707      -0.9443      -0.6401 C.3       4 CYX4      -0.0790
     53 HB2          -5.3931      -0.8044      -1.2476 H         4 CYX4       0.0910
     54 HB3          -6.2541      -1.9555      -0.2981 H         4 CYX4       0.0910
     55 SG           -7.7402      -0.7651      -1.6183 S.3       4 CYX4      -0.1081
     56 C            -5.0564      -0.5573       1.4523 C.2       4 CYX4       0.5973
     57 O            -3.9349      -0.0728       1.3848 O.2       4 CYX4      -0.5679
     58 N            -5.3394      -1.5435       2.3093 N.am      5 PRO5      -0.2548
     59 CD           -6.6121      -2.2408       2.4011 C.3       5 PRO5       0.0192
     60 HD2          -7.0177      -2.5436       1.4401 H         5 PRO5       0.0391
     61 HD3          -7.3284      -1.6081       2.9240 H         5 PRO5       0.0391
     62 CG           -6.3198      -3.4772       3.2272 C.3       5 PRO5       0.0189
     63 HG2          -5.9846      -4.2713       2.5653 H         5 PRO5       0.0213
     64 HG3          -7.1888      -3.7854       3.8075 H         5 PRO5       0.0213
     65 CB           -5.1505      -3.0502       4.1156 C.3       5 PRO5      -0.0070
     66 HB2          -4.5604      -3.8999       4.4540 H         5 PRO5       0.0253
     67 HB3          -5.5363      -2.4988       4.9742 H         5 PRO5       0.0253
     68 CA           -4.3451      -2.1006       3.2281 C.3       5 PRO5      -0.0266
     69 HA           -3.9107      -1.3076       3.8366 H         5 PRO5       0.0641
     70 C            -3.2131      -2.8159       2.4793 C.2       5 PRO5       0.5896
     71 O            -3.3851      -3.1913       1.3417 O.2       5 PRO5      -0.5748
     72 N            -2.0682      -3.0731       3.1041 N.am      6 CYX6      -0.4157
     73 H            -1.9189      -2.7215       4.0348 H         6 CYX6       0.2719
     74 CA           -0.9571      -3.7656       2.4332 C.3       6 CYX6       0.0429
     75 HA           -0.6675      -3.1883       1.5789 H         6 CYX6       0.0766
     76 CB            0.2205      -3.9032       3.3802 C.3       6 CYX6      -0.0790
     77 HB2           0.9034      -4.6617       2.9916 H         6 CYX6       0.0910
     78 HB3           0.7532      -2.9697       3.3732 H         6 CYX6       0.0910
     79 SG           -0.2606      -4.3274       5.0787 S.3       6 CYX6      -0.1081
     80 C            -1.2875      -5.1229       1.8423 C.2       6 CYX6       0.5973
     81 O            -1.2818      -5.2886       0.6260 O.2       6 CYX6      -0.5679
     82 N            -1.6192      -6.0852       2.7077 N.am      7 TYR7      -0.4157
     83 H            -1.5751      -5.8837       3.6934 H         7 TYR7       0.2719
     84 CA           -1.9687      -7.4392       2.2781 C.3       7 TYR7      -0.0014
     85 HA           -1.0647      -7.9469       1.9384 H         7 TYR7       0.0876
     86 CB           -2.5760      -8.2050       3.4641 C.3       7 TYR7      -0.0152
     87 HB2          -2.3241      -9.2590       3.3402 H         7 TYR7       0.0295
     88 HB3          -2.1208      -7.8785       4.4004 H         7 TYR7       0.0295
     89 CG           -4.0900      -8.0870       3.5594 C.ar      7 TYR7      -0.0011
     90 CD1          -4.6840      -6.8978       4.0256 C.ar      7 TYR7      -0.1906
     91 HD1          -4.0603      -6.0976       4.3895 H         7 TYR7       0.1699
     92 CE1          -6.0857      -6.7661       4.0311 C.ar      7 TYR7      -0.2341
     93 HE1          -6.5469      -5.8747       4.4158 H         7 TYR7       0.1656
     94 CZ           -6.8951      -7.8203       3.5581 C.ar      7 TYR7       0.3226
     95 OH           -8.2458      -7.6882       3.5395 O.3       7 TYR7      -0.5579
     96 HH           -8.5486      -6.9350       4.0439 H         7 TYR7       0.3992
     97 CE2          -6.3019      -9.0123       3.0986 C.ar      7 TYR7      -0.2341
     98 HE2          -6.9319      -9.8057       2.7248 H         7 TYR7       0.1656
     99 CD2          -4.9005      -9.1382       3.0865 C.ar      7 TYR7      -0.1906
    100 HD2          -4.4469     -10.0355       2.6870 H         7 TYR7       0.1699
    101 C            -2.9710      -7.4131       1.1175 C.2       7 TYR7       0.5973
    102 O            -2.9315      -8.2610       0.2320 O.2       7 TYR7      -0.5679
    103 N            -3.8458      -6.4087       1.1173 N.am      8 TRP8      -0.4157
    104 H            -3.7592      -5.6938       1.8194 H         8 TRP8       0.2719
    105 CA           -4.8332      -6.2295       0.0931 C.3       8 TRP8      -0.0275
    106 HA           -4.5697      -6.8739      -0.7425 H         8 TRP8       0.1123
    107 CB           -6.1965      -6.6637       0.6116 C.3       8 TRP8      -0.0050
    108 HB2          -6.1099      -7.6924       0.9437 H         8 TRP8       0.0339
    109 HB3          -6.5170      -6.0331       1.4343 H         8 TRP8       0.0339
    110 CG           -7.2367      -6.6530      -0.4389 C.2       8 TRP8      -0.1415
    111 CD1          -7.0044      -6.9089      -1.7454 C.2       8 TRP8      -0.1638
    112 HD1          -6.0470      -7.1536      -2.1843 H         8 TRP8       0.2062
    113 NE1          -8.1820      -6.8448      -2.4420 N.pl3     8 TRP8      -0.3418
    114 HE1          -8.2477      -6.9734      -3.4428 H         8 TRP8       0.3412
    115 CE2          -9.2406      -6.5824      -1.6066 C.ar      8 TRP8       0.1380
    116 CZ2         -10.6073      -6.4263      -1.8475 C.ar      8 TRP8      -0.2601
    117 HZ2         -11.0007      -6.5585      -2.8445 H         8 TRP8       0.1572
    118 CH2         -11.4576      -6.1279      -0.7735 C.ar      8 TRP8      -0.1134
    119 HH2         -12.5243      -6.0471      -0.9303 H         8 TRP8       0.1417
    120 CZ3         -10.9273      -6.0018       0.5187 C.ar      8 TRP8      -0.1972
    121 HZ3         -11.6026      -5.8794       1.3487 H         8 TRP8       0.1447
    122 CE3          -9.5437      -6.1221       0.7493 C.ar      8 TRP8      -0.2387
    123 HE3          -9.1460      -6.0255       1.7450 H         8 TRP8       0.1700
    124 CD2          -8.6672      -6.4330      -0.3106 C.ar      8 TRP8       0.1243
    125 C            -4.8223      -4.8150      -0.4469 C.2       8 TRP8       0.5973
    126 O            -5.7804      -4.0825      -0.2647 O.2       8 TRP8      -0.5679
    127 N            -3.7375      -4.4084      -1.1038 N.am      9 GLY9      -0.4157
    128 H            -2.8824      -4.9470      -1.0185 H         9 GLY9       0.2719
    129 CA           -3.6562      -3.0523      -1.6511 C.3       9 GLY9      -0.0252
    130 HA2          -3.9781      -2.3334      -0.9030 H         9 GLY9       0.0698
    131 HA3          -2.6145      -2.8379      -1.8734 H         9 GLY9       0.0698
    132 C            -4.5126      -2.8826      -2.9130 C.2       9 GLY9       0.5973
    133 O            -4.9516      -1.7949      -3.2557 O.2       9 GLY9      -0.5679
    134 N            -4.8007      -3.9674      -3.6292 N.am     10 GLY10     -0.4157
    135 H            -4.4078      -4.8461      -3.3347 H        10 GLY10      0.2719
    136 CA           -5.6762      -3.9206      -4.8054 C.3      10 GLY10     -0.0252
    137 HA2          -5.4503      -3.0308      -5.3938 H        10 GLY10      0.0698
    138 HA3          -5.4984      -4.7990      -5.4240 H        10 GLY10      0.0698
    139 C            -7.1633      -3.8759      -4.4554 C.2      10 GLY10      0.5973
    140 O            -7.9895      -4.1627      -5.3155 O.2      10 GLY10     -0.5679
    141 N            -7.5071      -3.6416      -3.1914 N.am     11 CYX11     -0.4157
    142 H            -6.7925      -3.3370      -2.5482 H        11 CYX11      0.2719
    143 CA           -8.8850      -3.6142      -2.7283 C.3      11 CYX11      0.0429
    144 HA           -9.3414      -4.5499      -3.0231 H        11 CYX11      0.0766
    145 CB           -8.8684      -3.5022      -1.1977 C.3      11 CYX11     -0.0790
    146 HB2          -9.6719      -4.0887      -0.7830 H        11 CYX11      0.0910
    147 HB3          -7.9588      -3.9320      -0.8088 H        11 CYX11      0.0910
    148 SG           -9.0703      -1.8475      -0.5367 S.3      11 CYX11     -0.1081
    149 C            -9.7328      -2.5156      -3.3922 C.2      11 CYX11      0.5973
    150 O            -9.2186      -1.7066      -4.1630 O.2      11 CYX11     -0.5679
    151 N           -11.0466      -2.4763      -3.1058 N.am     12 PRO12     -0.2548
    152 CD          -11.7919      -3.4328      -2.3049 C.3      12 PRO12      0.0192
    153 HD2         -11.4486      -3.4763      -1.2777 H        12 PRO12      0.0391
    154 HD3         -11.7509      -4.3991      -2.7992 H        12 PRO12      0.0391
    155 CG          -13.2347      -2.9662      -2.2754 C.3      12 PRO12      0.0189
    156 HG2         -13.4268      -2.3850      -1.3812 H        12 PRO12      0.0213
    157 HG3         -13.9295      -3.8041      -2.3384 H        12 PRO12      0.0213
    158 CB          -13.3399      -2.0536      -3.4915 C.3      12 PRO12     -0.0070
    159 HB2         -14.0879      -1.2724      -3.3484 H        12 PRO12      0.0253
    160 HB3         -13.5954      -2.6547      -4.3655 H        12 PRO12      0.0253
    161 CA          -11.9324      -1.4805      -3.6806 C.3      12 PRO12     -0.0266
    162 HA          -11.7309      -1.3755      -4.7480 H        12 PRO12      0.0641
    163 C           -11.7695      -0.0986      -3.0366 C.2      12 PRO12      0.5896
    164 O           -11.6268       0.8956      -3.7421 O.2      12 PRO12     -0.5748
    165 N           -11.8380       0.0107      -1.7046 N.am     13 TRP13     -0.4157
    166 H           -11.7945      -0.8208      -1.1367 H        13 TRP13      0.2719
    167 CA          -11.7301       1.3205      -1.0588 C.3      13 TRP13     -0.0275
    168 HA          -12.3120       2.0356      -1.6413 H        13 TRP13      0.1123
    169 CB          -12.3076       1.3148       0.3631 C.3      13 TRP13     -0.0050
    170 HB2         -12.3895       2.3470       0.7056 H        13 TRP13      0.0339
    171 HB3         -13.3143       0.8955       0.3386 H        13 TRP13      0.0339
    172 CG          -11.4852       0.5544       1.3532 C.2      13 TRP13     -0.1415
    173 CD1         -10.4761       1.0568       2.1033 C.2      13 TRP13     -0.1638
    174 HD1         -10.1600       2.0902       2.0797 H        13 TRP13      0.2062
    175 NE1          -9.8045       0.0261       2.7271 N.pl3    13 TRP13     -0.3418
    176 HE1          -8.9561       0.1493       3.2520 H        13 TRP13      0.3412
    177 CE2         -10.3993      -1.1868       2.4657 C.ar     13 TRP13      0.1380
    178 CZ2         -10.1460      -2.4905       2.9025 C.ar     13 TRP13     -0.2601
    179 HZ2          -9.3357      -2.6958       3.5811 H        13 TRP13      0.1572
    180 CH2         -11.0008      -3.5188       2.4811 C.ar     13 TRP13     -0.1134
    181 HH2         -10.8493      -4.5193       2.8575 H        13 TRP13      0.1417
    182 CZ3         -12.0766      -3.2388       1.6158 C.ar     13 TRP13     -0.1972
    183 HZ3         -12.7613      -4.0222       1.3243 H        13 TRP13      0.1447
    184 CE3         -12.3111      -1.9279       1.1766 C.ar     13 TRP13     -0.2387
    185 HE3         -13.1816      -1.7010       0.5854 H        13 TRP13      0.1700
    186 CD2         -11.4801      -0.8747       1.5921 C.ar     13 TRP13      0.1243
    187 C           -10.2697       1.7807      -1.0605 C.2      13 TRP13      0.5973
    188 O            -9.4081       1.2445      -0.3764 O.2      13 TRP13     -0.5679
    189 N            -9.9730       2.8584      -1.7628 N.am     14 GLY14     -0.4157
    190 H           -10.6343       3.1546      -2.4656 H        14 GLY14      0.2719
    191 CA           -8.5957       3.3041      -1.8785 C.3      14 GLY14     -0.0252
    192 HA2          -8.6139       4.3560      -2.1160 H        14 GLY14      0.0698
    193 HA3          -8.0721       3.1359      -0.9426 H        14 GLY14      0.0698
    194 C            -7.8373       2.6103      -2.9971 C.2      14 GLY14      0.5973
    195 O            -8.4167       1.9199      -3.8185 O.2      14 GLY14     -0.5679
    196 N            -6.5415       2.8793      -3.0868 N.am     15 GLN15     -0.4157
    197 H            -6.1409       3.5562      -2.4563 H        15 GLN15      0.2719
    198 CA           -5.7089       2.4116      -4.1968 C.3      15 GLN15     -0.0031
    199 HA           -6.3215       1.9376      -4.9668 H        15 GLN15      0.0850
    200 CB           -4.9992       3.6233      -4.8099 C.3      15 GLN15     -0.0036
    201 HB2          -4.2492       3.9839      -4.1020 H        15 GLN15      0.0171
    202 HB3          -4.4923       3.3219      -5.7275 H        15 GLN15      0.0171
    203 CG           -5.9500       4.7808      -5.1318 C.3      15 GLN15     -0.0645
    204 HG2          -6.6426       4.4740      -5.9164 H        15 GLN15      0.0352
    205 HG3          -6.5281       5.0845      -4.2644 H        15 GLN15      0.0352
    206 CD           -5.1588       5.9840      -5.5976 C.2      15 GLN15      0.6951
    207 OE1          -4.9875       6.9584      -4.8872 O.2      15 GLN15     -0.6086
    208 NE2          -4.6310       5.9509      -6.7992 N.am     15 GLN15     -0.9407
    209 HE21         -4.1038       6.7611      -7.0731 H        15 GLN15      0.4251
    210 HE22         -4.7641       5.1567      -7.3953 H        15 GLN15      0.4251
    211 C            -4.6957       1.3827      -3.7059 C.2      15 GLN15      0.5973
    212 O            -4.7744       0.9316      -2.5739 O.2      15 GLN15     -0.5679
    213 N            -3.6631       1.1077      -4.4944 N.am     16 ASN16     -0.4157
    214 H            -3.6251       1.5377      -5.4022 H        16 ASN16      0.2719
    215 CA           -2.5789       0.2046      -4.1290 C.3      16 ASN16      0.0143
    216 HA           -2.9569      -0.4994      -3.3892 H        16 ASN16      0.1048
    217 CB           -2.1514      -0.5727      -5.3870 C.3      16 ASN16     -0.2041
    218 HB2          -2.7933      -0.3091      -6.2266 H        16 ASN16      0.0797
    219 HB3          -1.1281      -0.3553      -5.6884 H        16 ASN16      0.0797
    220 CG           -2.2598      -2.0615      -5.1675 C.2      16 ASN16      0.7130
    221 OD1          -1.9894      -2.5835      -4.1064 O.2      16 ASN16     -0.5931
    222 ND2          -2.6596      -2.8092      -6.1673 N.am     16 ASN16     -0.9191
    223 HD21         -2.6941      -3.7963      -5.9888 H        16 ASN16      0.4196
    224 HD22         -2.9012      -2.3997      -7.0486 H        16 ASN16      0.4196
    225 C            -1.4445       0.9462      -3.4318 C.2      16 ASN16      0.5973
    226 O            -0.3232       1.0070      -3.9152 O.2      16 ASN16     -0.5679
    227 N            -1.7520       1.5547      -2.2968 N.am     17 CYX17     -0.4157
    228 H            -2.6928       1.4577      -1.9415 H        17 CYX17      0.2719
    229 CA           -0.7576       2.2913      -1.5413 C.3      17 CYX17      0.0429
    230 HA           -0.0966       2.7756      -2.2281 H        17 CYX17      0.0766
    231 CB           -1.4403       3.3427      -0.7029 C.3      17 CYX17     -0.0790
    232 HB2          -2.2651       2.8113      -0.2456 H        17 CYX17      0.0910
    233 HB3          -0.7946       3.7090       0.0880 H        17 CYX17      0.0910
    234 SG           -2.0308       4.7707      -1.6104 S.3      17 CYX17     -0.1081
    235 C             0.0958       1.4222      -0.6527 C.2      17 CYX17      0.5973
    236 O             0.7353       1.9807       0.2020 O.2      17 CYX17     -0.5679
    237 N             0.0680       0.1049      -0.7394 N.am     18 TYR18     -0.4157
    238 H            -0.4581      -0.3374      -1.4750 H        18 TYR18      0.2719
    239 CA            0.9229      -0.7109       0.1127 C.3      18 TYR18     -0.0014
    240 HA            1.8839      -0.2107       0.2491 H        18 TYR18      0.0876
    241 CB            0.2663      -0.8421       1.4869 C.3      18 TYR18     -0.0152
    242 HB2          -0.7354      -1.2336       1.3328 H        18 TYR18      0.0295
    243 HB3           0.8714      -1.5265       2.0566 H        18 TYR18      0.0295
    244 CG            0.1340       0.4239       2.3038 C.ar     18 TYR18     -0.0011
    245 CD1           1.2661       1.1231       2.7581 C.ar     18 TYR18     -0.1906
    246 HD1           2.2623       0.7626       2.5574 H        18 TYR18      0.1699
    247 CE1           1.1179       2.3647       3.3937 C.ar     18 TYR18     -0.2341
    248 HE1           1.9986       2.8824       3.7445 H        18 TYR18      0.1656
    249 CZ           -0.1618       2.9256       3.5549 C.ar     18 TYR18      0.3226
    250 OH           -0.2936       4.1217       4.1838 O.3      18 TYR18     -0.5579
    251 HH            0.5694       4.3813       4.5213 H        18 TYR18      0.3992
    252 CE2          -1.3010       2.2360       3.1005 C.ar     18 TYR18     -0.2341
    253 HE2          -2.2810       2.6643       3.2082 H        18 TYR18      0.1656
    254 CD2          -1.1346       0.9850       2.4908 C.ar     18 TYR18     -0.1906
    255 HD2          -1.9686       0.4458       2.1274 H        18 TYR18      0.1699
    256 C             1.2154      -2.0499      -0.5692 C.2      18 TYR18      0.5973
    257 O             0.8676      -3.1072      -0.0526 O.2      18 TYR18     -0.5679
    258 N             1.8387      -2.0232      -1.7562 N.am     19 PRO19     -0.2548
    259 CD            2.3867      -0.8427      -2.4130 C.3      19 PRO19      0.0192
    260 HD2           3.1198      -0.3540      -1.7720 H        19 PRO19      0.0391
    261 HD3           1.5959      -0.1507      -2.6932 H        19 PRO19      0.0391
    262 CG            3.0667      -1.3290      -3.6841 C.3      19 PRO19      0.0189
    263 HG2           4.1420      -1.4038      -3.5153 H        19 PRO19      0.0213
    264 HG3           2.8613      -0.6672      -4.5264 H        19 PRO19      0.0213
    265 CB            2.4845      -2.7267      -3.9081 C.3      19 PRO19     -0.0070
    266 HB2           3.1901      -3.3812      -4.4224 H        19 PRO19      0.0253
    267 HB3           1.5634      -2.6404      -4.4867 H        19 PRO19      0.0253
    268 CA            2.1450      -3.2343      -2.5053 C.3      19 PRO19     -0.0266
    269 HA            1.2711      -3.8855      -2.5540 H        19 PRO19      0.0641
    270 C             3.3017      -4.0195      -1.8690 C.2      19 PRO19      0.5896
    271 O             3.3078      -5.2432      -1.9032 O.2      19 PRO19     -0.5748
    272 N             4.2607      -3.3275      -1.2485 N.am     20 GLU20     -0.5163
    273 H             4.2237      -2.3228      -1.3035 H        20 GLU20      0.2936
    274 CA            5.4708      -3.9252      -0.6657 C.3      20 GLU20      0.0397
    275 HA            5.2683      -4.9658      -0.4106 H        20 GLU20      0.1105
    276 CB            6.6188      -3.9053      -1.6806 C.3      20 GLU20      0.0560
    277 HB2           6.6468      -2.9502      -2.2085 H        20 GLU20     -0.0173
    278 HB3           7.5525      -4.0082      -1.1348 H        20 GLU20     -0.0173
    279 CG            6.5141      -5.0602      -2.6825 C.3      20 GLU20      0.0136
    280 HG2           6.0646      -5.9292      -2.1964 H        20 GLU20     -0.0425
    281 HG3           5.8634      -4.7586      -3.5075 H        20 GLU20     -0.0425
    282 CD            7.8947      -5.4830      -3.1967 C.2      20 GLU20      0.8054
    283 OE1           8.8362      -5.5822      -2.3761 O.co2    20 GLU20     -0.8188
    284 OE2           7.9940      -5.7444      -4.4146 O.co2    20 GLU20     -0.8188
    285 C             5.8669      -3.2574       0.6561 C.2      20 GLU20      0.5366
    286 O             7.0174      -2.9150       0.9198 O.2      20 GLU20     -0.5819
    287 N             4.8927      -3.0339       1.5284 N.am     21 GLY21     -0.4157
    288 H             3.9444      -3.2596       1.2647 H        21 GLY21      0.2719
    289 CA            5.1722      -2.4399       2.8281 C.3      21 GLY21     -0.0252
    290 HA2           5.8028      -3.1146       3.4070 H        21 GLY21      0.0698
    291 HA3           5.7084      -1.4999       2.6888 H        21 GLY21      0.0698
    292 C             3.8941      -2.1468       3.5751 C.2      21 GLY21      0.5973
    293 O             3.1241      -1.2967       3.1683 O.2      21 GLY21     -0.5679
    294 N             3.6611      -2.8339       4.6914 N.am     22 CYX22     -0.4157
    295 H             4.2839      -3.5849       4.9448 H        22 CYX22      0.2719
    296 CA            2.4996      -2.5434       5.5409 C.3      22 CYX22      0.0429
    297 HA            1.6216      -2.4351       4.9339 H        22 CYX22      0.0766
    298 CB            2.2775      -3.6750       6.5436 C.3      22 CYX22     -0.0790
    299 HB2           3.2278      -3.9776       6.9829 H        22 CYX22      0.0910
    300 HB3           1.6458      -3.3008       7.3519 H        22 CYX22      0.0910
    301 SG            1.4428      -5.1144       5.8451 S.3      22 CYX22     -0.1081
    302 C             2.5459      -1.2015       6.2542 C.2      22 CYX22      0.5973
    303 O             1.5109      -0.7224       6.7121 O.2      22 CYX22     -0.5679
    304 N             3.7299      -0.6138       6.3438 N.am     23 SER23     -0.4157
    305 H             4.4990      -1.0242       5.8438 H        23 SER23      0.2719
    306 CA            3.9305       0.6573       7.0216 C.3      23 SER23     -0.0249
    307 HA            2.9707       1.1643       7.1328 H        23 SER23      0.0843
    308 CB            4.5017       0.4755       8.4253 C.3      23 SER23      0.2117
    309 HB2           5.4250      -0.1041       8.3866 H        23 SER23      0.0352
    310 HB3           4.7060       1.4561       8.8583 H        23 SER23      0.0352
    311 OG            3.5628      -0.1919       9.2349 O.3      23 SER23     -0.6546
    312 HG            3.7888      -0.0711      10.1608 H        23 SER23      0.4275
    313 C             4.7662       1.5470       6.1398 C.2      23 SER23      0.5973
    314 O             4.1840       2.0987       5.2303 O.2      23 SER23     -0.5679
    315 N             6.0804       1.6479       6.3909 N.am     24 GLY24     -0.4157
    316 H             6.4497       1.1286       7.1690 H        24 GLY24      0.2719
    317 CA            7.0468       2.4202       5.6077 C.3      24 GLY24     -0.0252
    318 HA2           7.7407       2.9096       6.2906 H        24 GLY24      0.0698
    319 HA3           7.6209       1.7144       5.0135 H        24 GLY24      0.0698
    320 C             6.4329       3.5214       4.7220 C.2      24 GLY24      0.5973
    321 O             5.6960       4.3725       5.2264 O.2      24 GLY24     -0.5679
    322 N             6.7656       3.5464       3.4225 N.am     25 PRO25     -0.2548
    323 CD            7.7436       2.6883       2.7671 C.3      25 PRO25      0.0192
    324 HD2           7.4460       1.6399       2.8259 H        25 PRO25      0.0391
    325 HD3           8.7247       2.8329       3.2209 H        25 PRO25      0.0391
    326 CG            7.7874       3.1256       1.3049 C.3      25 PRO25      0.0189
    327 HG2           7.1914       2.4375       0.7026 H        25 PRO25      0.0213
    328 HG3           8.8094       3.1709       0.9272 H        25 PRO25      0.0213
    329 CB            7.1267       4.5024       1.3093 C.3      25 PRO25     -0.0070
    330 HB2           6.6971       4.7482       0.3380 H        25 PRO25      0.0253
    331 HB3           7.8751       5.2517       1.5725 H        25 PRO25      0.0253
    332 CA            6.1058       4.4004       2.4465 C.3      25 PRO25     -0.0266
    333 HA            5.9101       5.3902       2.8582 H        25 PRO25      0.0641
    334 C             4.7798       3.7670       2.0206 C.2      25 PRO25      0.5896
    335 O             4.2142       2.9392       2.7124 O.2      25 PRO25     -0.5748
    336 N             4.2629       4.1483       0.8591 N.am     26 LYS26     -0.3479
    337 H             4.8399       4.6899       0.2350 H        26 LYS26      0.2747
    338 CA            3.0110       3.5809       0.3689 C.3      26 LYS26     -0.2400
    339 HA            2.8172       2.6606       0.9221 H        26 LYS26      0.1426
    340 CB            1.8730       4.5738       0.7198 C.3      26 LYS26     -0.0094
    341 HB2           1.0095       4.0548       1.1105 H        26 LYS26      0.0362
    342 HB3           2.1797       5.1837       1.5696 H        26 LYS26      0.0362
    343 CG            1.4185       5.4783      -0.4267 C.3      26 LYS26      0.0187
    344 HG2           1.2349       4.8954      -1.3160 H        26 LYS26      0.0103
    345 HG3           0.4657       5.9340      -0.1528 H        26 LYS26      0.0103
    346 CD            2.4263       6.5903      -0.7130 C.3      26 LYS26     -0.0479
    347 HD2           3.4450       6.2084      -0.7440 H        26 LYS26      0.0621
    348 HD3           2.1894       7.0308      -1.6837 H        26 LYS26      0.0621
    349 CE            2.2849       7.6483       0.3807 C.3      26 LYS26     -0.0143
    350 HE2           1.2632       8.0384       0.3612 H        26 LYS26      0.1135
    351 HE3           2.4540       7.1805       1.3548 H        26 LYS26      0.1135
    352 NZ            3.2582       8.7383       0.1685 N.4      26 LYS26     -0.3854
    353 HZ1           3.1024       9.1698      -0.7338 H        26 LYS26      0.3400
    354 HZ2           3.1896       9.4449       0.8890 H        26 LYS26      0.3400
    355 HZ3           4.1977       8.3609       0.1666 H        26 LYS26      0.3400
    356 C             3.1252       3.1032      -1.0895 C.2      26 LYS26      0.7341
    357 O             2.7109       2.0179      -1.4615 O.2      26 LYS26     -0.5894
    358 N             3.7637       3.8978      -1.9310 N.am     27 VAL27     -0.3821
    359 H             4.2763       4.6875      -1.5801 H        27 VAL27      0.2681
    360 CA            3.9981       3.6286      -3.3549 C.3      27 VAL27     -0.3438
    361 HA            4.0376       2.5563      -3.5481 H        27 VAL27      0.1438
    362 CB            2.9060       4.2630      -4.2323 C.3      27 VAL27      0.1940
    363 HB            2.7892       5.3150      -3.9643 H        27 VAL27      0.0308
    364 CG1           3.2098       4.1874      -5.7252 C.3      27 VAL27     -0.3064
    365 HG11          3.4265       3.1546      -6.0038 H        27 VAL27      0.0836
    366 HG12          2.3701       4.5571      -6.3116 H        27 VAL27      0.0836
    367 HG13          4.0794       4.8007      -5.9619 H        27 VAL27      0.0836
    368 CG2           1.5794       3.5481      -4.0383 C.3      27 VAL27     -0.3064
    369 HG21          1.2256       3.8454      -3.0750 H        27 VAL27      0.0836
    370 HG22          0.8445       3.8572      -4.7809 H        27 VAL27      0.0836
    371 HG23          1.7260       2.4684      -4.0859 H        27 VAL27      0.0836
    372 C             5.3754       4.1514      -3.7103 C.2      27 VAL27      0.8350
    373 O             5.9468       3.6231      -4.6793 O.2      27 VAL27     -0.8173
    374 OXT           5.8200       5.0704      -2.9761 O.3      27 VAL27     -0.8173
@<TRIPOS>BOND
      1      25      26 2
      2      25      27 am
      3      18      19 ar
      4      18      22 ar
      5      16      18 ar
      6      13      16 1
      7      10      13 1
      8       7      10 1
      9       5       7 1
     10       5      25 1
     11       1       5 1
     12      36      37 2
     13      36      38 am
     14      31      34 1
     15      29      31 1
     16      29      36 1
     17      27      29 1
     18      46      47 2
     19      46      48 am
     20      45     234 1
     21      42      45 1
     22      40      42 1
     23      40      46 1
     24      38      40 1
     25      56      57 2
     26      56      58 am
     27      55     148 1
     28      52      55 1
     29      50      52 1
     30      50      56 1
     31      48      50 1
     32      70      71 2
     33      70      72 am
     34      68      70 1
     35      65      68 1
     36      62      65 1
     37      59      62 1
     38      58      59 1
     39      58      68 1
     40      80      81 2
     41      80      82 am
     42      79     301 1
     43      76      79 1
     44      74      76 1
     45      74      80 1
     46      72      74 1
     47     101     102 2
     48     101     103 am
     49      97      99 ar
     50      94      95 1
     51      94      97 ar
     52      92      94 ar
     53      90      92 ar
     54      89      90 ar
     55      89      99 ar
     56      86      89 1
     57      84      86 1
     58      84     101 1
     59      82      84 1
     60     125     126 2
     61     125     127 am
     62     122     124 ar
     63     120     122 ar
     64     118     120 ar
     65     116     118 ar
     66     115     116 ar
     67     115     124 ar
     68     113     115 1
     69     111     113 1
     70     110     111 2
     71     110     124 1
     72     107     110 1
     73     105     107 1
     74     105     125 1
     75     103     105 1
     76     132     133 2
     77     132     134 am
     78     129     132 1
     79     127     129 1
     80     139     140 2
     81     139     141 am
     82     136     139 1
     83     134     136 1
     84     149     150 2
     85     149     151 am
     86     145     148 1
     87     143     145 1
     88     143     149 1
     89     141     143 1
     90     163     164 2
     91     163     165 am
     92     161     163 1
     93     158     161 1
     94     155     158 1
     95     152     155 1
     96     151     152 1
     97     151     161 1
     98     187     188 2
     99     187     189 am
    100     184     186 ar
    101     182     184 ar
    102     180     182 ar
    103     178     180 ar
    104     177     178 ar
    105     177     186 ar
    106     175     177 1
    107     173     175 1
    108     172     173 2
    109     172     186 1
    110     169     172 1
    111     167     169 1
    112     167     187 1
    113     165     167 1
    114     194     195 2
    115     194     196 am
    116     191     194 1
    117     189     191 1
    118     211     212 2
    119     211     213 am
    120     206     207 2
    121     206     208 am
    122     203     206 1
    123     200     203 1
    124     198     200 1
    125     198     211 1
    126     196     198 1
    127     225     226 2
    128     225     227 am
    129     220     221 2
    130     220     222 am
    131     217     220 1
    132     215     217 1
    133     215     225 1
    134     213     215 1
    135     235     236 2
    136     235     237 am
    137     231     234 1
    138     229     231 1
    139     229     235 1
    140     227     229 1
    141     256     257 2
    142     256     258 am
    143     252     254 ar
    144     249     250 1
    145     249     252 ar
    146     247     249 ar
    147     245     247 ar
    148     244     245 ar
    149     244     254 ar
    150     241     244 1
    151     239     241 1
    152     239     256 1
    153     237     239 1
    154     270     271 2
    155     270     272 am
    156     268     270 1
    157     265     268 1
    158     262     265 1
    159     259     262 1
    160     258     259 1
    161     258     268 1
    162     285     286 2
    163     285     287 am
    164     282     283 ar
    165     282     284 ar
    166     279     282 1
    167     276     279 1
    168     274     276 1
    169     274     285 1
    170     272     274 1
    171     292     293 2
    172     292     294 am
    173     289     292 1
    174     287     289 1
    175     302     303 2
    176     302     304 am
    177     298     301 1
    178     296     298 1
    179     296     302 1
    180     294     296 1
    181     313     314 2
    182     313     315 am
    183     308     311 1
    184     306     308 1
    185     306     313 1
    186     304     306 1
    187     320     321 2
    188     320     322 am
    189     317     320 1
    190     315     317 1
    191     334     335 2
    192     334     336 am
    193     332     334 1
    194     329     332 1
    195     326     329 1
    196     323     326 1
    197     322     323 1
    198     322     332 1
    199     356     357 2
    200     356     358 am
    201     349     352 1
    202     346     349 1
    203     343     346 1
    204     340     343 1
    205     338     340 1
    206     338     356 1
    207     336     338 1
    208     372     373 2
    209     372     374 1
    210     362     364 1
    211     362     368 1
    212     360     362 1
    213     360     372 1
    214     358     360 1
    215      22      23 1
    216      22      24 1
    217      19      20 1
    218      19      21 1
    219      16      17 1
    220      13      14 1
    221      13      15 1
    222      10      11 1
    223      10      12 1
    224       7       8 1
    225       7       9 1
    226       5       6 1
    227       1       2 1
    228       1       3 1
    229       1       4 1
    230      34      35 1
    231      31      32 1
    232      31      33 1
    233      29      30 1
    234      27      28 1
    235      42      43 1
    236      42      44 1
    237      40      41 1
    238      38      39 1
    239      52      53 1
    240      52      54 1
    241      50      51 1
    242      48      49 1
    243      68      69 1
    244      65      66 1
    245      65      67 1
    246      62      63 1
    247      62      64 1
    248      59      60 1
    249      59      61 1
    250      76      77 1
    251      76      78 1
    252      74      75 1
    253      72      73 1
    254      99     100 1
    255      97      98 1
    256      95      96 1
    257      92      93 1
    258      90      91 1
    259      86      87 1
    260      86      88 1
    261      84      85 1
    262      82      83 1
    263     122     123 1
    264     120     121 1
    265     118     119 1
    266     116     117 1
    267     113     114 1
    268     111     112 1
    269     107     108 1
    270     107     109 1
    271     105     106 1
    272     103     104 1
    273     129     130 1
    274     129     131 1
    275     127     128 1
    276     136     137 1
    277     136     138 1
    278     134     135 1
    279     145     146 1
    280     145     147 1
    281     143     144 1
    282     141     142 1
    283     161     162 1
    284     158     159 1
    285     158     160 1
    286     155     156 1
    287     155     157 1
    288     152     153 1
    289     152     154 1
    290     184     185 1
    291     182     183 1
    292     180     181 1
    293     178     179 1
    294     175     176 1
    295     173     174 1
    296     169     170 1
    297     169     171 1
    298     167     168 1
    299     165     166 1
    300     191     192 1
    301     191     193 1
    302     189     190 1
    303     208     209 1
    304     208     210 1
    305     203     204 1
    306     203     205 1
    307     200     201 1
    308     200     202 1
    309     198     199 1
    310     196     197 1
    311     222     223 1
    312     222     224 1
    313     217     218 1
    314     217     219 1
    315     215     216 1
    316     213     214 1
    317     231     232 1
    318     231     233 1
    319     229     230 1
    320     227     228 1
    321     254     255 1
    322     252     253 1
    323     250     251 1
    324     247     248 1
    325     245     246 1
    326     241     242 1
    327     241     243 1
    328     239     240 1
    329     237     238 1
    330     268     269 1
    331     265     266 1
    332     265     267 1
    333     262     263 1
    334     262     264 1
    335     259     260 1
    336     259     261 1
    337     279     280 1
    338     279     281 1
    339     276     277 1
    340     276     278 1
    341     274     275 1
    342     272     273 1
    343     289     290 1
    344     289     291 1
    345     287     288 1
    346     298     299 1
    347     298     300 1
    348     296     297 1
    349     294     295 1
    350     311     312 1
    351     308     309 1
    352     308     310 1
    353     306     307 1
    354     304     305 1
    355     317     318 1
    356     317     319 1
    357     315     316 1
    358     332     333 1
    359     329     330 1
    360     329     331 1
    361     326     327 1
    362     326     328 1
    363     323     324 1
    364     323     325 1
    365     352     353 1
    366     352     354 1
    367     352     355 1
    368     349     350 1
    369     349     351 1
    370     346     347 1
    371     346     348 1
    372     343     344 1
    373     343     345 1
    374     340     341 1
    375     340     342 1
    376     338     339 1
    377     336     337 1
    378     368     369 1
    379     368     370 1
    380     368     371 1
    381     364     365 1
    382     364     366 1
    383     364     367 1
    384     362     363 1
    385     360     361 1
    386     358     359 1
@<TRIPOS>SUBSTRUCTURE
      1 ARG1           1 RESIDUE    4    A ARG
      2 SER2          27 RESIDUE    4    A SER
      3 CYX3          38 RESIDUE    4    A CYX
      4 CYX4          48 RESIDUE    4    A CYX
      5 PRO5          58 RESIDUE    4    A PRO
      6 CYX6          72 RESIDUE    4    A CYX
      7 TYR7          82 RESIDUE    4    A TYR
      8 TRP8         103 RESIDUE    4    A TRP
      9 GLY9         127 RESIDUE    4    A GLY
     10 GLY10        134 RESIDUE    4    A GLY
     11 CYX11        141 RESIDUE    4    A CYX
     12 PRO12        151 RESIDUE    4    A PRO
     13 TRP13        165 RESIDUE    4    A TRP
     14 GLY14        189 RESIDUE    4    A GLY
     15 GLN15        196 RESIDUE    4    A GLN
     16 ASN16        213 RESIDUE    4    A ASN
     17 CYX17        227 RESIDUE    4    A CYX
     18 TYR18        237 RESIDUE    4    A TYR
     19 PRO19        258 RESIDUE    4    A PRO
     20 GLU20        272 RESIDUE    4    A GLU
     21 GLY21        287 RESIDUE    4    A GLY
     22 CYX22        294 RESIDUE    4    A CYX
     23 SER23        304 RESIDUE    4    A SER
     24 GLY24        315 RESIDUE    4    A GLY
     25 PRO25        322 RESIDUE    4    A PRO
     26 LYS26        336 RESIDUE    4    A LYS
     27 VAL27        358 RESIDUE    4    A VAL
