# Supplementary material for: Improved Structure-Based Histidine pKa Prediction for pH-Responsive Protein Design
Source: J Chem Inf Model. 2025 Jan 18;65(3):1560–9. doi: 10.1021/acs.jcim.4c01957 (PMC11815838; doi:10.1021/acs.jcim.4c01957)
Supplement: Supplementary file 3 — ci4c01957_si_003.zip [file ci4c01957_si_003.zip › structures/prep_mol2/1ANS_0021_prep.mol2]

@<TRIPOS>MOLECULE
Cpptraj generated mol2 file.
  374   386    27     0     0
SMALL
USER_CHARGES


@<TRIPOS>ATOM
      1 N            -5.4234       9.2094       1.6731 N.am      1 ARG1       0.1305
      2 H1           -5.5298       8.5442       2.4331 H         1 ARG1       0.2083
      3 H2           -5.1568      10.1002       2.0741 H         1 ARG1       0.2083
      4 H3           -4.6935       8.8611       1.0647 H         1 ARG1       0.2083
      5 CA           -6.7179       9.3191       0.9562 C.3       1 ARG1      -0.0223
      6 HA           -7.4724       9.6782       1.6607 H         1 ARG1       0.1242
      7 CB           -6.6969      10.2725      -0.2526 C.3       1 ARG1       0.0118
      8 HB2          -5.7323      10.2141      -0.7590 H         1 ARG1       0.0226
      9 HB3          -7.4839       9.9654      -0.9433 H         1 ARG1       0.0226
     10 CG           -7.0164      11.7202       0.1344 C.3       1 ARG1       0.0236
     11 HG2          -7.7822      11.7141       0.9129 H         1 ARG1       0.0309
     12 HG3          -6.1300      12.2187       0.5304 H         1 ARG1       0.0309
     13 CD           -7.5940      12.5110      -1.0532 C.3       1 ARG1       0.0935
     14 HD2          -8.3652      11.9353      -1.5684 H         1 ARG1       0.0527
     15 HD3          -8.0767      13.4084      -0.6600 H         1 ARG1       0.0527
     16 NE           -6.5349      12.9359      -1.9803 N.pl3     1 ARG1      -0.5650
     17 HE           -6.2150      13.8867      -1.8689 H         1 ARG1       0.3592
     18 CZ           -5.8971      12.1964      -2.8594 C.cat     1 ARG1       0.8281
     19 NH1          -6.3533      11.0367      -3.2472 N.pl3     1 ARG1      -0.8693
     20 HH11         -7.3256      10.8531      -3.0601 H         1 ARG1       0.4494
     21 HH12         -5.9228      10.5652      -4.0246 H         1 ARG1       0.4494
     22 NH2          -4.7699      12.6211      -3.3480 N.pl3     1 ARG1      -0.8693
     23 HH21         -4.4540      13.5547      -3.1340 H         1 ARG1       0.4494
     24 HH22         -4.3131      12.1183      -4.0879 H         1 ARG1       0.4494
     25 C            -7.1968       7.9313       0.5766 C.2       1 ARG1       0.7214
     26 O            -7.6631       7.2388       1.4589 O.2       1 ARG1      -0.6013
     27 N            -7.0239       7.5093      -0.6746 N.am      2 SER2      -0.4157
     28 H            -6.6373       8.1177      -1.3748 H         2 SER2       0.2719
     29 CA           -7.4111       6.1772      -1.1126 C.3       2 SER2      -0.0249
     30 HA           -8.1968       5.8009      -0.4547 H         2 SER2       0.0843
     31 CB           -7.9482       6.2172      -2.5569 C.3       2 SER2       0.2117
     32 HB2          -7.8416       7.2144      -2.9862 H         2 SER2       0.0352
     33 HB3          -7.4054       5.5159      -3.1890 H         2 SER2       0.0352
     34 OG           -9.3053       5.8458      -2.5660 O.3       2 SER2      -0.6546
     35 HG           -9.5041       5.4099      -3.4095 H         2 SER2       0.4275
     36 C            -6.1975       5.2639      -1.0256 C.2       2 SER2       0.5973
     37 O            -5.2977       5.3879      -1.8436 O.2       2 SER2      -0.5679
     38 N            -6.1379       4.3858      -0.0320 N.am      3 CYX3      -0.4157
     39 H            -6.9050       4.3201       0.6257 H         3 CYX3       0.2719
     40 CA           -4.9850       3.5214       0.1986 C.3       3 CYX3       0.0429
     41 HA           -4.4666       3.2849      -0.7316 H         3 CYX3       0.0766
     42 CB           -4.0355       4.2742       1.1335 C.3       3 CYX3      -0.0790
     43 HB2          -4.6110       4.6072       1.9987 H         3 CYX3       0.0910
     44 HB3          -3.3077       3.5788       1.5373 H         3 CYX3       0.0910
     45 SG           -3.1809       5.7208       0.4439 S.3       3 CYX3      -0.1081
     46 C            -5.4656       2.2192       0.8320 C.2       3 CYX3       0.5973
     47 O            -5.5724       2.1497       2.0520 O.2       3 CYX3      -0.5679
     48 N            -5.8078       1.2298       0.0106 N.am      4 CYX4      -0.4157
     49 H            -5.5998       1.2791      -0.9774 H         4 CYX4       0.2719
     50 CA           -6.2031      -0.0841       0.4876 C.3       4 CYX4       0.0429
     51 HA           -7.1938      -0.0348       0.9421 H         4 CYX4       0.0766
     52 CB           -6.2269      -1.0206      -0.7010 C.3       4 CYX4      -0.0790
     53 HB2          -5.3302      -0.8678      -1.2758 H         4 CYX4       0.0910
     54 HB3          -6.1850      -2.0254      -0.3424 H         4 CYX4       0.0910
     55 SG           -7.6548      -0.9162      -1.7510 S.3       4 CYX4      -0.1081
     56 C            -5.1899      -0.6304       1.4971 C.2       4 CYX4       0.5973
     57 O            -4.0490      -0.1657       1.5334 O.2       4 CYX4      -0.5679
     58 N            -5.5640      -1.6267       2.3065 N.am      5 PRO5      -0.2548
     59 CD           -6.8357      -2.3362       2.2771 C.3       5 PRO5       0.0192
     60 HD2          -7.1590      -2.6179       1.2807 H         5 PRO5       0.0391
     61 HD3          -7.5953      -1.7195       2.7562 H         5 PRO5       0.0391
     62 CG           -6.6016      -3.5983       3.0925 C.3       5 PRO5       0.0189
     63 HG2          -6.1797      -4.3646       2.4483 H         5 PRO5       0.0213
     64 HG3          -7.5073      -3.9575       3.5792 H         5 PRO5       0.0213
     65 CB           -5.5368      -3.1667       4.0992 C.3       5 PRO5      -0.0070
     66 HB2          -4.9636      -4.0136       4.4748 H         5 PRO5       0.0253
     67 HB3          -6.0171      -2.6422       4.9267 H         5 PRO5       0.0253
     68 CA           -4.6683      -2.1832       3.3133 C.3       5 PRO5      -0.0266
     69 HA           -4.3135      -1.3936       3.9766 H         5 PRO5       0.0641
     70 C            -3.4652      -2.8680       2.6640 C.2       5 PRO5       0.5896
     71 O            -3.5764      -3.4009       1.5769 O.2       5 PRO5      -0.5748
     72 N            -2.3209      -2.9475       3.3365 N.am      6 CYX6      -0.4157
     73 H            -2.2283      -2.4646       4.2151 H         6 CYX6       0.2719
     74 CA           -1.1380      -3.5689       2.7293 C.3       6 CYX6       0.0429
     75 HA           -0.9220      -3.0402       1.8187 H         6 CYX6       0.0766
     76 CB            0.0256      -3.4698       3.6934 C.3       6 CYX6      -0.0790
     77 HB2           0.9419      -3.6199       3.1199 H         6 CYX6       0.0910
     78 HB3           0.0063      -2.4657       4.1084 H         6 CYX6       0.0910
     79 SG           -0.0004      -4.6569       5.0613 S.3       6 CYX6      -0.1081
     80 C            -1.3176      -5.0177       2.3003 C.2       6 CYX6       0.5973
     81 O            -0.9235      -5.4081       1.2078 O.2       6 CYX6      -0.5679
     82 N            -1.9767      -5.8128       3.1434 N.am      7 TYR7      -0.4157
     83 H            -2.2435      -5.4472       4.0417 H         7 TYR7       0.2719
     84 CA           -2.2397      -7.2119       2.8315 C.3       7 TYR7      -0.0014
     85 HA           -1.2900      -7.7231       2.6652 H         7 TYR7       0.0876
     86 CB           -2.9756      -7.8745       4.0095 C.3       7 TYR7      -0.0152
     87 HB2          -2.5074      -8.8424       4.1906 H         7 TYR7       0.0295
     88 HB3          -2.8459      -7.2894       4.9212 H         7 TYR7       0.0295
     89 CG           -4.4540      -8.1146       3.7581 C.ar      7 TYR7      -0.0011
     90 CD1          -4.8496      -9.2585       3.0364 C.ar      7 TYR7      -0.1906
     91 HD1          -4.1066      -9.9677       2.6954 H         7 TYR7       0.1699
     92 CE1          -6.2043      -9.4690       2.7265 C.ar      7 TYR7      -0.2341
     93 HE1          -6.5010     -10.3384       2.1609 H         7 TYR7       0.1656
     94 CZ           -7.1698      -8.5244       3.1351 C.ar      7 TYR7       0.3226
     95 OH           -8.4752      -8.6991       2.8049 O.3       7 TYR7      -0.5579
     96 HH           -8.5749      -9.3104       2.0737 H         7 TYR7       0.3992
     97 CE2          -6.7753      -7.3778       3.8571 C.ar      7 TYR7      -0.2341
     98 HE2          -7.5266      -6.6665       4.1643 H         7 TYR7       0.1656
     99 CD2          -5.4167      -7.1721       4.1674 C.ar      7 TYR7      -0.1906
    100 HD2          -5.1161      -6.3006       4.7274 H         7 TYR7       0.1699
    101 C            -3.0568      -7.3032       1.5395 C.2       7 TYR7       0.5973
    102 O            -2.9062      -8.2314       0.7525 O.2       7 TYR7      -0.5679
    103 N            -3.9142      -6.3102       1.3173 N.am      8 TRP8      -0.4157
    104 H            -3.8930      -5.5058       1.9255 H         8 TRP8       0.2719
    105 CA           -4.7775      -6.2534       0.1673 C.3       8 TRP8      -0.0275
    106 HA           -4.3823      -6.9249      -0.5929 H         8 TRP8       0.1123
    107 CB           -6.1692      -6.7488       0.5452 C.3       8 TRP8      -0.0050
    108 HB2          -6.0621      -7.7780       0.8618 H         8 TRP8       0.0339
    109 HB3          -6.5872      -6.1604       1.3560 H         8 TRP8       0.0339
    110 CG           -7.1241      -6.7648      -0.5874 C.2       8 TRP8      -0.1415
    111 CD1          -6.7820      -6.9718      -1.8781 C.2       8 TRP8      -0.1638
    112 HD1          -5.7804      -7.1557      -2.2426 H         8 TRP8       0.2062
    113 NE1          -7.9087      -6.9408      -2.6625 N.pl3     8 TRP8      -0.3418
    114 HE1          -7.8959      -7.0365      -3.6699 H         8 TRP8       0.3412
    115 CE2          -9.0388      -6.7406      -1.9052 C.ar      8 TRP8       0.1380
    116 CZ2         -10.3902      -6.6193      -2.2434 C.ar      8 TRP8      -0.2601
    117 HZ2         -10.7036      -6.7275      -3.2712 H         8 TRP8       0.1572
    118 CH2         -11.3264      -6.3746      -1.2277 C.ar      8 TRP8      -0.1134
    119 HH2         -12.3803      -6.3133      -1.4616 H         8 TRP8       0.1417
    120 CZ3         -10.8971      -6.2672       0.1049 C.ar      8 TRP8      -0.1972
    121 HZ3         -11.6282      -6.1708       0.8917 H         8 TRP8       0.1447
    122 CE3          -9.5317      -6.3610       0.4348 C.ar      8 TRP8      -0.2387
    123 HE3          -9.2101      -6.2771       1.4627 H         8 TRP8       0.1700
    124 CD2          -8.5696      -6.6104      -0.5654 C.ar      8 TRP8       0.1243
    125 C            -4.7686      -4.8634      -0.4418 C.2       8 TRP8       0.5973
    126 O            -5.7638      -4.1645      -0.3945 O.2       8 TRP8      -0.5679
    127 N            -3.6368      -4.4401      -1.0073 N.am      9 GLY9      -0.4157
    128 H            -2.7944      -4.9781      -0.8449 H         9 GLY9       0.2719
    129 CA           -3.5174      -3.0959      -1.5850 C.3       9 GLY9      -0.0252
    130 HA2          -3.8557      -2.3578      -0.8599 H         9 GLY9       0.0698
    131 HA3          -2.4655      -2.9025      -1.7948 H         9 GLY9       0.0698
    132 C            -4.3092      -2.9343      -2.8897 C.2       9 GLY9       0.5973
    133 O            -4.6843      -1.8360      -3.2705 O.2       9 GLY9      -0.5679
    134 N            -4.5816      -4.0296      -3.5985 N.am     10 GLY10     -0.4157
    135 H            -4.2493      -4.9113      -3.2461 H        10 GLY10      0.2719
    136 CA           -5.3958      -4.0244      -4.8217 C.3      10 GLY10     -0.0252
    137 HA2          -5.1718      -3.1342      -5.4088 H        10 GLY10      0.0698
    138 HA3          -5.1534      -4.9008      -5.4218 H        10 GLY10      0.0698
    139 C            -6.9025      -4.0352      -4.5599 C.2      10 GLY10      0.5973
    140 O            -7.6680      -4.4092      -5.4422 O.2      10 GLY10     -0.5679
    141 N            -7.3262      -3.7447      -3.3342 N.am     11 CYX11     -0.4157
    142 H            -6.6662      -3.3811      -2.6642 H        11 CYX11      0.2719
    143 CA           -8.7290      -3.7500      -2.9510 C.3      11 CYX11      0.0429
    144 HA           -9.1536      -4.6838      -3.2960 H        11 CYX11      0.0766
    145 CB           -8.7905      -3.6830      -1.4212 C.3      11 CYX11     -0.0790
    146 HB2          -9.6153      -4.2754      -1.0598 H        11 CYX11      0.0910
    147 HB3          -7.9059      -4.1290      -1.0007 H        11 CYX11      0.0910
    148 SG           -9.0056      -2.0504      -0.7293 S.3      11 CYX11     -0.1081
    149 C            -9.5581      -2.6463      -3.6300 C.2      11 CYX11      0.5973
    150 O            -9.0122      -1.8132      -4.3535 O.2      11 CYX11     -0.5679
    151 N           -10.8852      -2.6314      -3.4076 N.am     12 PRO12     -0.2548
    152 CD          -11.6537      -3.6186      -2.6663 C.3      12 PRO12      0.0192
    153 HD2         -11.3665      -3.6720      -1.6228 H        12 PRO12      0.0391
    154 HD3         -11.5654      -4.5758      -3.1719 H        12 PRO12      0.0391
    155 CG          -13.1053      -3.1813      -2.7038 C.3      12 PRO12      0.0189
    156 HG2         -13.3599      -2.6325      -1.8043 H        12 PRO12      0.0213
    157 HG3         -13.7771      -4.0303      -2.8299 H        12 PRO12      0.0213
    158 CB          -13.1646      -2.2361      -3.8980 C.3      12 PRO12     -0.0070
    159 HB2         -13.9342      -1.4725      -3.7744 H        12 PRO12      0.0253
    160 HB3         -13.3616      -2.8167      -4.8010 H        12 PRO12      0.0253
    161 CA          -11.7600      -1.6338      -3.9970 C.3      12 PRO12     -0.0266
    162 HA          -11.5075      -1.4921      -5.0497 H        12 PRO12      0.0641
    163 C           -11.6531      -0.2688      -3.3068 C.2      12 PRO12      0.5896
    164 O           -11.4111       0.7362      -3.9687 O.2      12 PRO12     -0.5748
    165 N           -11.8726      -0.1888      -1.9893 N.am     13 TRP13     -0.4157
    166 H           -11.9316      -1.0317      -1.4409 H        13 TRP13      0.2719
    167 CA          -11.8083       1.0996      -1.2988 C.3      13 TRP13     -0.0275
    168 HA          -12.3280       1.8459      -1.9014 H        13 TRP13      0.1123
    169 CB          -12.4734       1.0529       0.0849 C.3      13 TRP13     -0.0050
    170 HB2         -12.6158       2.0770       0.4325 H        13 TRP13      0.0339
    171 HB3         -13.4589       0.5950      -0.0018 H        13 TRP13      0.0339
    172 CG          -11.6737       0.3173       1.1149 C.2      13 TRP13     -0.1415
    173 CD1         -10.7329       0.8572       1.9279 C.2      13 TRP13     -0.1638
    174 HD1         -10.4791       1.9085       1.9588 H        13 TRP13      0.2062
    175 NE1         -10.0446      -0.1507       2.5742 N.pl3    13 TRP13     -0.3418
    176 HE1          -9.2616       0.0157       3.1872 H        13 TRP13      0.3412
    177 CE2         -10.5536      -1.3895       2.2522 C.ar     13 TRP13      0.1380
    178 CZ2         -10.2663      -2.6906       2.6812 C.ar     13 TRP13     -0.2601
    179 HZ2          -9.5050      -2.8632       3.4219 H        13 TRP13      0.1572
    180 CH2         -11.0305      -3.7559       2.1795 C.ar     13 TRP13     -0.1134
    181 HH2         -10.8444      -4.7593       2.5342 H        13 TRP13      0.1417
    182 CZ3         -12.0684      -3.5084       1.2603 C.ar     13 TRP13     -0.1972
    183 HZ3         -12.6972      -4.3140       0.9138 H        13 TRP13      0.1447
    184 CE3         -12.3434      -2.2008       0.8363 C.ar     13 TRP13     -0.2387
    185 HE3         -13.1868      -2.0013       0.1994 H        13 TRP13      0.1700
    186 CD2         -11.5952      -1.1152       1.3212 C.ar     13 TRP13      0.1243
    187 C           -10.3456       1.5053      -1.1612 C.2      13 TRP13      0.5973
    188 O            -9.5516       0.8347      -0.5240 O.2      13 TRP13     -0.5679
    189 N            -9.9517       2.6488      -1.6794 N.am     14 GLY14     -0.4157
    190 H           -10.5477       3.1128      -2.3482 H        14 GLY14      0.2719
    191 CA           -8.5472       3.0036      -1.5905 C.3      14 GLY14     -0.0252
    192 HA2          -8.5018       4.0308      -1.3296 H        14 GLY14      0.0698
    193 HA3          -8.0417       2.4754      -0.7850 H        14 GLY14      0.0698
    194 C            -7.7923       2.7326      -2.8793 C.2      14 GLY14      0.5973
    195 O            -8.3760       2.6324      -3.9465 O.2      14 GLY14     -0.5679
    196 N            -6.4703       2.6936      -2.7851 N.am     15 GLN15     -0.4157
    197 H            -6.0495       2.7411      -1.8761 H        15 GLN15      0.2719
    198 CA           -5.5870       2.4503      -3.9210 C.3      15 GLN15     -0.0031
    199 HA           -6.1565       1.9710      -4.7204 H        15 GLN15      0.0850
    200 CB           -5.0163       3.7906      -4.4114 C.3      15 GLN15     -0.0036
    201 HB2          -5.7155       4.5751      -4.1471 H        15 GLN15      0.0171
    202 HB3          -4.0862       4.0211      -3.8891 H        15 GLN15      0.0171
    203 CG           -4.7779       3.8178      -5.9288 C.3      15 GLN15     -0.0645
    204 HG2          -3.7080       3.9146      -6.1090 H        15 GLN15      0.0352
    205 HG3          -5.1142       2.8948      -6.4009 H        15 GLN15      0.0352
    206 CD           -5.4929       4.9845      -6.6047 C.2      15 GLN15      0.6951
    207 OE1          -6.5145       5.4932      -6.1711 O.2      15 GLN15     -0.6086
    208 NE2          -4.9601       5.4915      -7.6915 N.am     15 GLN15     -0.9407
    209 HE21         -5.5185       6.1729      -8.1756 H        15 GLN15      0.4251
    210 HE22         -4.1623       5.0510      -8.1169 H        15 GLN15      0.4251
    211 C            -4.4791       1.4948      -3.5001 C.2      15 GLN15      0.5973
    212 O            -4.5212       0.9151      -2.4296 O.2      15 GLN15     -0.5679
    213 N            -3.4121       1.4104      -4.2656 N.am     16 ASN16     -0.4157
    214 H            -3.3827       1.9677      -5.1086 H        16 ASN16      0.2719
    215 CA           -2.2386       0.5898      -3.9833 C.3      16 ASN16      0.0143
    216 HA           -2.5263      -0.2597      -3.3607 H        16 ASN16      0.1048
    217 CB           -1.7190       0.0365      -5.3195 C.3      16 ASN16     -0.2041
    218 HB2          -0.6615      -0.2245      -5.2658 H        16 ASN16      0.0797
    219 HB3          -2.2681      -0.8795      -5.5331 H        16 ASN16      0.0797
    220 CG           -1.9389       1.0104      -6.4673 C.2      16 ASN16      0.7130
    221 OD1          -1.7137       2.2073      -6.3824 O.2      16 ASN16     -0.5931
    222 ND2          -2.5634       0.5566      -7.5257 N.am     16 ASN16     -0.9191
    223 HD21         -2.6902       1.1952      -8.2889 H        16 ASN16      0.4196
    224 HD22         -2.7802      -0.4202      -7.5995 H        16 ASN16      0.4196
    225 C            -1.1836       1.3798      -3.2001 C.2      16 ASN16      0.5973
    226 O            -0.0661       1.5657      -3.6538 O.2      16 ASN16     -0.5679
    227 N            -1.5275       1.8944      -2.0226 N.am     17 CYX17     -0.4157
    228 H            -2.4537       1.7136      -1.6630 H        17 CYX17      0.2719
    229 CA           -0.5427       2.6175      -1.2092 C.3      17 CYX17      0.0429
    230 HA            0.0930       3.2238      -1.8553 H        17 CYX17      0.0766
    231 CB           -1.2556       3.5357      -0.2411 C.3      17 CYX17     -0.0790
    232 HB2          -1.9727       2.9153       0.2853 H        17 CYX17      0.0910
    233 HB3          -0.5395       3.9196       0.4901 H        17 CYX17      0.0910
    234 SG           -2.0638       4.9349      -1.0426 S.3      17 CYX17     -0.1081
    235 C             0.3780       1.7041      -0.4133 C.2      17 CYX17      0.5973
    236 O             1.3063       2.2072       0.1898 O.2      17 CYX17     -0.5679
    237 N             0.1046       0.4035      -0.3745 N.am     18 TYR18     -0.4157
    238 H            -0.6945       0.0584      -0.8757 H        18 TYR18      0.2719
    239 CA            0.9056      -0.5437       0.3941 C.3      18 TYR18     -0.0014
    240 HA            1.9162      -0.1464       0.5248 H        18 TYR18      0.0876
    241 CB            0.2698      -0.6682       1.7746 C.3      18 TYR18     -0.0152
    242 HB2          -0.7190      -1.0947       1.6443 H        18 TYR18      0.0295
    243 HB3           0.8992      -1.3089       2.3856 H        18 TYR18      0.0295
    244 CG            0.0774       0.6454       2.4836 C.ar     18 TYR18     -0.0011
    245 CD1           1.1906       1.3707       2.9355 C.ar     18 TYR18     -0.1906
    246 HD1           2.1968       0.9829       2.8076 H        18 TYR18      0.1699
    247 CE1           1.0123       2.6466       3.4943 C.ar     18 TYR18     -0.2341
    248 HE1           1.8851       3.2002       3.8119 H        18 TYR18      0.1656
    249 CZ           -0.2842       3.1860       3.6182 C.ar     18 TYR18      0.3226
    250 OH           -0.4596       4.4131       4.1723 O.3      18 TYR18     -0.5579
    251 HH            0.3081       4.6335       4.7065 H        18 TYR18      0.3992
    252 CE2          -1.4037       2.4445       3.1935 C.ar     18 TYR18     -0.2341
    253 HE2          -2.3947       2.8362       3.3499 H        18 TYR18      0.1656
    254 CD2          -1.2145       1.1813       2.6145 C.ar     18 TYR18     -0.1906
    255 HD2          -2.0582       0.6138       2.2814 H        18 TYR18      0.1699
    256 C             1.0439      -1.8847      -0.3392 C.2      18 TYR18      0.5973
    257 O             0.6343      -2.9193       0.1780 O.2      18 TYR18     -0.5679
    258 N             1.5515      -1.8845      -1.5817 N.am     19 PRO19     -0.2548
    259 CD            2.1025      -0.7347      -2.2917 C.3      19 PRO19      0.0192
    260 HD2           2.9711      -0.3224      -1.7745 H        19 PRO19      0.0391
    261 HD3           1.3523       0.0338      -2.4287 H        19 PRO19      0.0391
    262 CG            2.4942      -1.2426      -3.6729 C.3      19 PRO19      0.0189
    263 HG2           3.5742      -1.3550      -3.7421 H        19 PRO19      0.0213
    264 HG3           2.1288      -0.5992      -4.4594 H        19 PRO19      0.0213
    265 CB            1.8124      -2.5977      -3.8167 C.3      19 PRO19     -0.0070
    266 HB2           2.3992      -3.2809      -4.4338 H        19 PRO19      0.0253
    267 HB3           0.8237      -2.4548      -4.2553 H        19 PRO19      0.0253
    268 CA            1.6529      -3.0996      -2.3861 C.3      19 PRO19     -0.0266
    269 HA            0.7404      -3.6913      -2.3069 H        19 PRO19      0.0641
    270 C             2.8345      -3.9840      -1.9770 C.2      19 PRO19      0.5896
    271 O             2.7328      -5.2042      -2.0101 O.2      19 PRO19     -0.5748
    272 N             3.9469      -3.3815      -1.5672 N.am     20 GLU20     -0.5163
    273 H             3.9980      -2.3750      -1.6288 H        20 GLU20      0.2936
    274 CA            5.2022      -4.0841      -1.2668 C.3      20 GLU20      0.0397
    275 HA            5.0315      -5.1603      -1.2903 H        20 GLU20      0.1105
    276 CB            6.2292      -3.7805      -2.3570 C.3      20 GLU20      0.0560
    277 HB2           7.1666      -4.2842      -2.1172 H        20 GLU20     -0.0173
    278 HB3           5.8585      -4.1823      -3.3017 H        20 GLU20     -0.0173
    279 CG            6.4671      -2.2721      -2.5112 C.3      20 GLU20      0.0136
    280 HG2           5.5707      -1.7950      -2.9069 H        20 GLU20     -0.0425
    281 HG3           6.6719      -1.8370      -1.5302 H        20 GLU20     -0.0425
    282 CD            7.6401      -1.9806      -3.4458 C.2      20 GLU20      0.8054
    283 OE1           7.9466      -2.8470      -4.2968 O.co2    20 GLU20     -0.8188
    284 OE2           8.2264      -0.8908      -3.2841 O.co2    20 GLU20     -0.8188
    285 C             5.7212      -3.7769       0.1408 C.2      20 GLU20      0.5366
    286 O             6.9107      -3.8600       0.4280 O.2      20 GLU20     -0.5819
    287 N             4.8273      -3.4251       1.0586 N.am     21 GLY21     -0.4157
    288 H             3.8627      -3.3297       0.7767 H        21 GLY21      0.2719
    289 CA            5.2289      -3.1391       2.4261 C.3      21 GLY21     -0.0252
    290 HA2           5.3945      -4.0782       2.9543 H        21 GLY21      0.0698
    291 HA3           6.1638      -2.5757       2.4226 H        21 GLY21      0.0698
    292 C             4.1939      -2.3063       3.1416 C.2      21 GLY21      0.5973
    293 O             3.9360      -1.1693       2.7800 O.2      21 GLY21     -0.5679
    294 N             3.6324      -2.8566       4.2092 N.am     22 CYX22     -0.4157
    295 H             3.8183      -3.8268       4.4100 H        22 CYX22      0.2719
    296 CA            2.6450      -2.1531       5.0239 C.3      22 CYX22      0.0429
    297 HA            1.8113      -1.8703       4.3999 H        22 CYX22      0.0766
    298 CB            2.2251      -3.0806       6.1718 C.3      22 CYX22     -0.0790
    299 HB2           3.0235      -3.1086       6.9146 H        22 CYX22      0.0910
    300 HB3           1.3348      -2.6783       6.6585 H        22 CYX22      0.0910
    301 SG            1.9186      -4.7796       5.6441 S.3      22 CYX22     -0.1081
    302 C             3.1767      -0.8508       5.5897 C.2      22 CYX22      0.5973
    303 O             2.4720       0.1461       5.6488 O.2      22 CYX22     -0.5679
    304 N             4.4283      -0.8976       6.0321 N.am     23 SER23     -0.4157
    305 H             4.9326      -1.7629       5.9475 H        23 SER23      0.2719
    306 CA            5.1131       0.2692       6.5657 C.3      23 SER23     -0.0249
    307 HA            4.4067       0.8798       7.1308 H        23 SER23      0.0843
    308 CB            6.2148      -0.1965       7.5099 C.3      23 SER23      0.2117
    309 HB2           5.8426      -1.0225       8.1224 H        23 SER23      0.0352
    310 HB3           7.0742      -0.5505       6.9381 H        23 SER23      0.0352
    311 OG            6.5931       0.8584       8.3639 O.3      23 SER23     -0.6546
    312 HG            6.8632       1.6184       7.8323 H        23 SER23      0.4275
    313 C             5.7127       1.1335       5.4643 C.2      23 SER23      0.5973
    314 O             5.8620       2.3370       5.6554 O.2      23 SER23     -0.5679
    315 N             6.1043       0.5127       4.3459 N.am     24 GLY24     -0.4157
    316 H             5.7599      -0.4151       4.1747 H        24 GLY24      0.2719
    317 CA            6.6352       1.2337       3.2001 C.3      24 GLY24     -0.0252
    318 HA2           7.6055       1.6515       3.4646 H        24 GLY24      0.0698
    319 HA3           6.7616       0.5539       2.3570 H        24 GLY24      0.0698
    320 C             5.6860       2.3609       2.7766 C.2      24 GLY24      0.5973
    321 O             4.5124       2.3798       3.1613 O.2      24 GLY24     -0.5679
    322 N             6.2039       3.3441       2.0336 N.am     25 PRO25     -0.2548
    323 CD            7.5602       3.3984       1.5084 C.3      25 PRO25      0.0192
    324 HD2           7.8088       2.4848       0.9652 H        25 PRO25      0.0391
    325 HD3           8.2652       3.5626       2.3245 H        25 PRO25      0.0391
    326 CG            7.5894       4.5927       0.5591 C.3      25 PRO25      0.0189
    327 HG2           7.4018       4.2470      -0.4595 H        25 PRO25      0.0213
    328 HG3           8.5369       5.1297       0.6118 H        25 PRO25      0.0213
    329 CB            6.4182       5.4572       1.0241 C.3      25 PRO25     -0.0070
    330 HB2           6.0485       6.0925       0.2196 H        25 PRO25      0.0253
    331 HB3           6.7469       6.0770       1.8598 H        25 PRO25      0.0253
    332 CA            5.3901       4.4374       1.5329 C.3      25 PRO25     -0.0266
    333 HA            4.8104       4.8802       2.3428 H        25 PRO25      0.0641
    334 C             4.4119       3.9307       0.4603 C.2      25 PRO25      0.5896
    335 O             4.1704       2.7380       0.3009 O.2      25 PRO25     -0.5748
    336 N             3.8356       4.8687      -0.2883 N.am     26 LYS26     -0.3479
    337 H             4.1913       5.8028      -0.1944 H        26 LYS26      0.2747
    338 CA            3.0268       4.5380      -1.4644 C.3      26 LYS26     -0.2400
    339 HA            2.2457       3.8455      -1.1709 H        26 LYS26      0.1426
    340 CB            2.4247       5.8275      -2.0136 C.3      26 LYS26     -0.0094
    341 HB2           3.1391       6.6392      -1.8634 H        26 LYS26      0.0362
    342 HB3           2.2488       5.7353      -3.0870 H        26 LYS26      0.0362
    343 CG            1.0875       6.1051      -1.3160 C.3      26 LYS26      0.0187
    344 HG2           0.3004       5.7831      -1.9934 H        26 LYS26      0.0103
    345 HG3           1.0083       5.5307      -0.3916 H        26 LYS26      0.0103
    346 CD            0.8883       7.5791      -0.9567 C.3      26 LYS26     -0.0479
    347 HD2          -0.1297       7.7204      -0.5923 H        26 LYS26      0.0621
    348 HD3           1.5750       7.8306      -0.1458 H        26 LYS26      0.0621
    349 CE            1.1643       8.5190      -2.1359 C.3      26 LYS26     -0.0143
    350 HE2           0.9930       9.5494      -1.8133 H        26 LYS26      0.1135
    351 HE3           2.2230       8.4327      -2.4072 H        26 LYS26      0.1135
    352 NZ            0.3215       8.1912      -3.3102 N.4      26 LYS26     -0.3854
    353 HZ1          -0.6614       8.2308      -3.0952 H        26 LYS26      0.3400
    354 HZ2           0.5460       8.7977      -4.0900 H        26 LYS26      0.3400
    355 HZ3           0.5493       7.2472      -3.6116 H        26 LYS26      0.3400
    356 C             3.8395       3.7783      -2.5173 C.2      26 LYS26      0.7341
    357 O             5.0582       3.6943      -2.4134 O.2      26 LYS26     -0.5894
    358 N             3.1273       3.2520      -3.5167 N.am     27 VAL27     -0.3821
    359 H             2.1294       3.3326      -3.4974 H        27 VAL27      0.2681
    360 CA            3.7383       2.6972      -4.7393 C.3      27 VAL27     -0.3438
    361 HA            4.5192       1.9986      -4.4444 H        27 VAL27      0.1438
    362 CB            2.6639       1.9405      -5.5253 C.3      27 VAL27      0.1940
    363 HB            2.0678       1.4158      -4.7934 H        27 VAL27      0.0308
    364 CG1           1.7064       2.8700      -6.2796 C.3      27 VAL27     -0.3064
    365 HG11          2.2255       3.3805      -7.0902 H        27 VAL27      0.0836
    366 HG12          0.8986       2.2795      -6.7062 H        27 VAL27      0.0836
    367 HG13          1.2877       3.6041      -5.5954 H        27 VAL27      0.0836
    368 CG2           3.2531       0.8834      -6.4662 C.3      27 VAL27     -0.3064
    369 HG21          3.9987       0.2895      -5.9365 H        27 VAL27      0.0836
    370 HG22          2.4618       0.2304      -6.8293 H        27 VAL27      0.0836
    371 HG23          3.7345       1.3531      -7.3229 H        27 VAL27      0.0836
    372 C             4.4590       3.7622      -5.5811 C.2      27 VAL27      0.8350
    373 O             4.6810       4.8776      -5.0593 O.2      27 VAL27     -0.8173
    374 OXT           4.6902       3.5045      -6.7779 O.3      27 VAL27     -0.8173
@<TRIPOS>BOND
      1      25      26 2
      2      25      27 am
      3      18      19 ar
      4      18      22 ar
      5      16      18 ar
      6      13      16 1
      7      10      13 1
      8       7      10 1
      9       5       7 1
     10       5      25 1
     11       1       5 1
     12      36      37 2
     13      36      38 am
     14      31      34 1
     15      29      31 1
     16      29      36 1
     17      27      29 1
     18      46      47 2
     19      46      48 am
     20      45     234 1
     21      42      45 1
     22      40      42 1
     23      40      46 1
     24      38      40 1
     25      56      57 2
     26      56      58 am
     27      55     148 1
     28      52      55 1
     29      50      52 1
     30      50      56 1
     31      48      50 1
     32      70      71 2
     33      70      72 am
     34      68      70 1
     35      65      68 1
     36      62      65 1
     37      59      62 1
     38      58      59 1
     39      58      68 1
     40      80      81 2
     41      80      82 am
     42      79     301 1
     43      76      79 1
     44      74      76 1
     45      74      80 1
     46      72      74 1
     47     101     102 2
     48     101     103 am
     49      97      99 ar
     50      94      95 1
     51      94      97 ar
     52      92      94 ar
     53      90      92 ar
     54      89      90 ar
     55      89      99 ar
     56      86      89 1
     57      84      86 1
     58      84     101 1
     59      82      84 1
     60     125     126 2
     61     125     127 am
     62     122     124 ar
     63     120     122 ar
     64     118     120 ar
     65     116     118 ar
     66     115     116 ar
     67     115     124 ar
     68     113     115 1
     69     111     113 1
     70     110     111 2
     71     110     124 1
     72     107     110 1
     73     105     107 1
     74     105     125 1
     75     103     105 1
     76     132     133 2
     77     132     134 am
     78     129     132 1
     79     127     129 1
     80     139     140 2
     81     139     141 am
     82     136     139 1
     83     134     136 1
     84     149     150 2
     85     149     151 am
     86     145     148 1
     87     143     145 1
     88     143     149 1
     89     141     143 1
     90     163     164 2
     91     163     165 am
     92     161     163 1
     93     158     161 1
     94     155     158 1
     95     152     155 1
     96     151     152 1
     97     151     161 1
     98     187     188 2
     99     187     189 am
    100     184     186 ar
    101     182     184 ar
    102     180     182 ar
    103     178     180 ar
    104     177     178 ar
    105     177     186 ar
    106     175     177 1
    107     173     175 1
    108     172     173 2
    109     172     186 1
    110     169     172 1
    111     167     169 1
    112     167     187 1
    113     165     167 1
    114     194     195 2
    115     194     196 am
    116     191     194 1
    117     189     191 1
    118     211     212 2
    119     211     213 am
    120     206     207 2
    121     206     208 am
    122     203     206 1
    123     200     203 1
    124     198     200 1
    125     198     211 1
    126     196     198 1
    127     225     226 2
    128     225     227 am
    129     220     221 2
    130     220     222 am
    131     217     220 1
    132     215     217 1
    133     215     225 1
    134     213     215 1
    135     235     236 2
    136     235     237 am
    137     231     234 1
    138     229     231 1
    139     229     235 1
    140     227     229 1
    141     256     257 2
    142     256     258 am
    143     252     254 ar
    144     249     250 1
    145     249     252 ar
    146     247     249 ar
    147     245     247 ar
    148     244     245 ar
    149     244     254 ar
    150     241     244 1
    151     239     241 1
    152     239     256 1
    153     237     239 1
    154     270     271 2
    155     270     272 am
    156     268     270 1
    157     265     268 1
    158     262     265 1
    159     259     262 1
    160     258     259 1
    161     258     268 1
    162     285     286 2
    163     285     287 am
    164     282     283 ar
    165     282     284 ar
    166     279     282 1
    167     276     279 1
    168     274     276 1
    169     274     285 1
    170     272     274 1
    171     292     293 2
    172     292     294 am
    173     289     292 1
    174     287     289 1
    175     302     303 2
    176     302     304 am
    177     298     301 1
    178     296     298 1
    179     296     302 1
    180     294     296 1
    181     313     314 2
    182     313     315 am
    183     308     311 1
    184     306     308 1
    185     306     313 1
    186     304     306 1
    187     320     321 2
    188     320     322 am
    189     317     320 1
    190     315     317 1
    191     334     335 2
    192     334     336 am
    193     332     334 1
    194     329     332 1
    195     326     329 1
    196     323     326 1
    197     322     323 1
    198     322     332 1
    199     356     357 2
    200     356     358 am
    201     349     352 1
    202     346     349 1
    203     343     346 1
    204     340     343 1
    205     338     340 1
    206     338     356 1
    207     336     338 1
    208     372     373 2
    209     372     374 1
    210     362     364 1
    211     362     368 1
    212     360     362 1
    213     360     372 1
    214     358     360 1
    215      22      23 1
    216      22      24 1
    217      19      20 1
    218      19      21 1
    219      16      17 1
    220      13      14 1
    221      13      15 1
    222      10      11 1
    223      10      12 1
    224       7       8 1
    225       7       9 1
    226       5       6 1
    227       1       2 1
    228       1       3 1
    229       1       4 1
    230      34      35 1
    231      31      32 1
    232      31      33 1
    233      29      30 1
    234      27      28 1
    235      42      43 1
    236      42      44 1
    237      40      41 1
    238      38      39 1
    239      52      53 1
    240      52      54 1
    241      50      51 1
    242      48      49 1
    243      68      69 1
    244      65      66 1
    245      65      67 1
    246      62      63 1
    247      62      64 1
    248      59      60 1
    249      59      61 1
    250      76      77 1
    251      76      78 1
    252      74      75 1
    253      72      73 1
    254      99     100 1
    255      97      98 1
    256      95      96 1
    257      92      93 1
    258      90      91 1
    259      86      87 1
    260      86      88 1
    261      84      85 1
    262      82      83 1
    263     122     123 1
    264     120     121 1
    265     118     119 1
    266     116     117 1
    267     113     114 1
    268     111     112 1
    269     107     108 1
    270     107     109 1
    271     105     106 1
    272     103     104 1
    273     129     130 1
    274     129     131 1
    275     127     128 1
    276     136     137 1
    277     136     138 1
    278     134     135 1
    279     145     146 1
    280     145     147 1
    281     143     144 1
    282     141     142 1
    283     161     162 1
    284     158     159 1
    285     158     160 1
    286     155     156 1
    287     155     157 1
    288     152     153 1
    289     152     154 1
    290     184     185 1
    291     182     183 1
    292     180     181 1
    293     178     179 1
    294     175     176 1
    295     173     174 1
    296     169     170 1
    297     169     171 1
    298     167     168 1
    299     165     166 1
    300     191     192 1
    301     191     193 1
    302     189     190 1
    303     208     209 1
    304     208     210 1
    305     203     204 1
    306     203     205 1
    307     200     201 1
    308     200     202 1
    309     198     199 1
    310     196     197 1
    311     222     223 1
    312     222     224 1
    313     217     218 1
    314     217     219 1
    315     215     216 1
    316     213     214 1
    317     231     232 1
    318     231     233 1
    319     229     230 1
    320     227     228 1
    321     254     255 1
    322     252     253 1
    323     250     251 1
    324     247     248 1
    325     245     246 1
    326     241     242 1
    327     241     243 1
    328     239     240 1
    329     237     238 1
    330     268     269 1
    331     265     266 1
    332     265     267 1
    333     262     263 1
    334     262     264 1
    335     259     260 1
    336     259     261 1
    337     279     280 1
    338     279     281 1
    339     276     277 1
    340     276     278 1
    341     274     275 1
    342     272     273 1
    343     289     290 1
    344     289     291 1
    345     287     288 1
    346     298     299 1
    347     298     300 1
    348     296     297 1
    349     294     295 1
    350     311     312 1
    351     308     309 1
    352     308     310 1
    353     306     307 1
    354     304     305 1
    355     317     318 1
    356     317     319 1
    357     315     316 1
    358     332     333 1
    359     329     330 1
    360     329     331 1
    361     326     327 1
    362     326     328 1
    363     323     324 1
    364     323     325 1
    365     352     353 1
    366     352     354 1
    367     352     355 1
    368     349     350 1
    369     349     351 1
    370     346     347 1
    371     346     348 1
    372     343     344 1
    373     343     345 1
    374     340     341 1
    375     340     342 1
    376     338     339 1
    377     336     337 1
    378     368     369 1
    379     368     370 1
    380     368     371 1
    381     364     365 1
    382     364     366 1
    383     364     367 1
    384     362     363 1
    385     360     361 1
    386     358     359 1
@<TRIPOS>SUBSTRUCTURE
      1 ARG1           1 RESIDUE    4    A ARG
      2 SER2          27 RESIDUE    4    A SER
      3 CYX3          38 RESIDUE    4    A CYX
      4 CYX4          48 RESIDUE    4    A CYX
      5 PRO5          58 RESIDUE    4    A PRO
      6 CYX6          72 RESIDUE    4    A CYX
      7 TYR7          82 RESIDUE    4    A TYR
      8 TRP8         103 RESIDUE    4    A TRP
      9 GLY9         127 RESIDUE    4    A GLY
     10 GLY10        134 RESIDUE    4    A GLY
     11 CYX11        141 RESIDUE    4    A CYX
     12 PRO12        151 RESIDUE    4    A PRO
     13 TRP13        165 RESIDUE    4    A TRP
     14 GLY14        189 RESIDUE    4    A GLY
     15 GLN15        196 RESIDUE    4    A GLN
     16 ASN16        213 RESIDUE    4    A ASN
     17 CYX17        227 RESIDUE    4    A CYX
     18 TYR18        237 RESIDUE    4    A TYR
     19 PRO19        258 RESIDUE    4    A PRO
     20 GLU20        272 RESIDUE    4    A GLU
     21 GLY21        287 RESIDUE    4    A GLY
     22 CYX22        294 RESIDUE    4    A CYX
     23 SER23        304 RESIDUE    4    A SER
     24 GLY24        315 RESIDUE    4    A GLY
     25 PRO25        322 RESIDUE    4    A PRO
     26 LYS26        336 RESIDUE    4    A LYS
     27 VAL27        358 RESIDUE    4    A VAL
