# Supplementary material for: Improved Structure-Based Histidine pKa Prediction for pH-Responsive Protein Design
Source: J Chem Inf Model. 2025 Jan 18;65(3):1560–9. doi: 10.1021/acs.jcim.4c01957 (PMC11815838; doi:10.1021/acs.jcim.4c01957)
Supplement: Supplementary file 3 — ci4c01957_si_003.zip [file ci4c01957_si_003.zip › structures/prep_mol2/1ANS_0022_prep.mol2]

@<TRIPOS>MOLECULE
Cpptraj generated mol2 file.
  374   386    27     0     0
SMALL
USER_CHARGES


@<TRIPOS>ATOM
      1 N            -4.7533       9.5035      -1.1777 N.am      1 ARG1       0.1305
      2 H1           -4.5312       8.5478      -0.9198 H         1 ARG1       0.2083
      3 H2           -4.6576      10.1240      -0.3855 H         1 ARG1       0.2083
      4 H3           -4.0933       9.7707      -1.8997 H         1 ARG1       0.2083
      5 CA           -6.1178       9.5557      -1.7430 C.3       1 ARG1      -0.0223
      6 HA           -6.7817      10.1508      -1.1185 H         1 ARG1       0.1242
      7 CB           -6.0320      10.1765      -3.1586 C.3       1 ARG1       0.0118
      8 HB2          -5.6684      11.2023      -3.0699 H         1 ARG1       0.0226
      9 HB3          -5.2801       9.6261      -3.7315 H         1 ARG1       0.0226
     10 CG           -7.3187      10.1908      -4.0094 C.3       1 ARG1       0.0236
     11 HG2          -7.0083      10.4507      -5.0229 H         1 ARG1       0.0309
     12 HG3          -7.7810       9.2074      -4.0840 H         1 ARG1       0.0309
     13 CD           -8.3503      11.2449      -3.5887 C.3       1 ARG1       0.0935
     14 HD2          -7.8641      12.0355      -3.0146 H         1 ARG1       0.0527
     15 HD3          -8.7643      11.6934      -4.4948 H         1 ARG1       0.0527
     16 NE           -9.4585      10.6459      -2.8341 N.pl3     1 ARG1      -0.5650
     17 HE           -9.6509       9.6725      -3.0130 H         1 ARG1       0.3592
     18 CZ          -10.1816      11.2468      -1.9136 C.cat     1 ARG1       0.8281
     19 NH1         -10.2912      12.5425      -1.8462 N.pl3     1 ARG1      -0.8693
     20 HH11         -9.9174      13.0994      -2.5970 H         1 ARG1       0.4494
     21 HH12        -10.8819      12.9839      -1.1619 H         1 ARG1       0.4494
     22 NH2         -10.7769      10.5283      -1.0097 N.pl3     1 ARG1      -0.8693
     23 HH21        -10.8720       9.5366      -1.1343 H         1 ARG1       0.4494
     24 HH22        -11.3635      10.9823      -0.3284 H         1 ARG1       0.4494
     25 C            -6.6539       8.1384      -1.8037 C.2       1 ARG1       0.7214
     26 O            -6.4888       7.5395      -2.8254 O.2       1 ARG1      -0.6013
     27 N            -7.2636       7.5925      -0.7506 N.am      2 SER2      -0.4157
     28 H            -7.4219       8.1228       0.0899 H         2 SER2       0.2719
     29 CA           -7.6612       6.1705      -0.7424 C.3       2 SER2      -0.0249
     30 HA           -8.1024       5.9682       0.2327 H         2 SER2       0.0843
     31 CB           -8.7871       5.9060      -1.7680 C.3       2 SER2       0.2117
     32 HB2          -9.5796       5.3355      -1.2778 H         2 SER2       0.0352
     33 HB3          -9.2249       6.8479      -2.1023 H         2 SER2       0.0352
     34 OG           -8.3449       5.1800      -2.8854 O.3       2 SER2      -0.6546
     35 HG           -9.0902       4.8882      -3.4277 H         2 SER2       0.4275
     36 C            -6.4519       5.2257      -0.8850 C.2       2 SER2       0.5973
     37 O            -5.6642       5.2934      -1.8122 O.2       2 SER2      -0.5679
     38 N            -6.2249       4.3595       0.0838 N.am      3 CYX3      -0.4157
     39 H            -6.8848       4.2449       0.8397 H         3 CYX3       0.2719
     40 CA           -5.0226       3.5325       0.1214 C.3       3 CYX3       0.0429
     41 HA           -4.6661       3.2619      -0.8742 H         3 CYX3       0.0766
     42 CB           -3.9367       4.3191       0.8568 C.3       3 CYX3      -0.0790
     43 HB2          -4.4012       4.7779       1.7291 H         3 CYX3       0.0910
     44 HB3          -3.2034       3.6378       1.2808 H         3 CYX3       0.0910
     45 SG           -3.1093       5.6333      -0.0840 S.3       3 CYX3      -0.1081
     46 C            -5.4154       2.2711       0.8585 C.2       3 CYX3       0.5973
     47 O            -5.4037       2.2594       2.0847 O.2       3 CYX3      -0.5679
     48 N            -5.8849       1.2774       0.1160 N.am      4 CYX4      -0.4157
     49 H            -5.7331       1.3045      -0.8856 H         4 CYX4       0.2719
     50 CA           -6.2670      -0.0142       0.6572 C.3       4 CYX4       0.0429
     51 HA           -7.1967       0.0733       1.2195 H         4 CYX4       0.0766
     52 CB           -6.4569      -0.9471      -0.5158 C.3       4 CYX4      -0.0790
     53 HB2          -5.5612      -0.9295      -1.1205 H         4 CYX4       0.0910
     54 HB3          -6.5857      -1.9400      -0.1485 H         4 CYX4       0.0910
     55 SG           -7.8791      -0.6296      -1.5180 S.3       4 CYX4      -0.1081
     56 C            -5.1700      -0.5845       1.5556 C.2       4 CYX4       0.5973
     57 O            -4.0367      -0.1285       1.4721 O.2       4 CYX4      -0.5679
     58 N            -5.4683      -1.5731       2.4055 N.am      5 PRO5      -0.2548
     59 CD           -6.7483      -2.2625       2.5182 C.3       5 PRO5       0.0192
     60 HD2          -7.1740      -2.5764       1.5710 H         5 PRO5       0.0391
     61 HD3          -7.4565      -1.6238       3.0467 H         5 PRO5       0.0391
     62 CG           -6.4579      -3.4997       3.3507 C.3       5 PRO5       0.0189
     63 HG2          -6.1381      -4.3090       2.6964 H         5 PRO5       0.0213
     64 HG3          -7.3200      -3.8012       3.9455 H         5 PRO5       0.0213
     65 CB           -5.2800      -3.0672       4.2245 C.3       5 PRO5      -0.0070
     66 HB2          -4.6895      -3.9188       4.5616 H         5 PRO5       0.0253
     67 HB3          -5.6598      -2.5136       5.0850 H         5 PRO5       0.0253
     68 CA           -4.4774      -2.1205       3.3315 C.3       5 PRO5      -0.0266
     69 HA           -4.0513      -1.3199       3.9382 H         5 PRO5       0.0641
     70 C            -3.3425      -2.8427       2.5959 C.2       5 PRO5       0.5896
     71 O            -3.5125      -3.2532       1.4638 O.2       5 PRO5      -0.5748
     72 N            -2.1960      -3.0843       3.2289 N.am      6 CYX6      -0.4157
     73 H            -2.0276      -2.6724       4.1320 H         6 CYX6       0.2719
     74 CA           -1.0926      -3.7651       2.5334 C.3       6 CYX6       0.0429
     75 HA           -0.9200      -3.2451       1.6065 H         6 CYX6       0.0766
     76 CB            0.1560      -3.7476       3.3955 C.3       6 CYX6      -0.0790
     77 HB2           1.0241      -3.7762       2.7330 H         6 CYX6       0.0910
     78 HB3           0.1306      -2.8112       3.9425 H         6 CYX6       0.0910
     79 SG            0.3371      -5.0801       4.6064 S.3       6 CYX6      -0.1081
     80 C            -1.3878      -5.1832       2.1007 C.2       6 CYX6       0.5973
     81 O            -1.1423      -5.5582       0.9594 O.2       6 CYX6      -0.5679
     82 N            -2.0083      -5.9553       2.9960 N.am      7 TYR7      -0.4157
     83 H            -2.1370      -5.6034       3.9294 H         7 TYR7       0.2719
     84 CA           -2.3936      -7.3228       2.6832 C.3       7 TYR7      -0.0014
     85 HA           -1.4945      -7.9107       2.4902 H         7 TYR7       0.0876
     86 CB           -3.1581      -7.9255       3.8751 C.3       7 TYR7      -0.0152
     87 HB2          -2.7604      -8.9254       4.0567 H         7 TYR7       0.0295
     88 HB3          -2.9787      -7.3465       4.7826 H         7 TYR7       0.0295
     89 CG           -4.6524      -8.0575       3.6382 C.ar      7 TYR7      -0.0011
     90 CD1          -5.1282      -9.1543       2.8919 C.ar      7 TYR7      -0.1906
     91 HD1          -4.4336      -9.8990       2.5240 H         7 TYR7       0.1699
     92 CE1          -6.4943      -9.2676       2.5868 C.ar      7 TYR7      -0.2341
     93 HE1          -6.8484     -10.1029       2.0032 H         7 TYR7       0.1656
     94 CZ           -7.3919      -8.2724       3.0263 C.ar      7 TYR7       0.3226
     95 OH           -8.7109      -8.3651       2.7190 O.3       7 TYR7      -0.5579
     96 HH           -8.8897      -9.1122       2.1457 H         7 TYR7       0.3992
     97 CE2          -6.9174      -7.1694       3.7673 C.ar      7 TYR7      -0.2341
     98 HE2          -7.6186      -6.4176       4.0935 H         7 TYR7       0.1656
     99 CD2          -5.5458      -7.0597       4.0717 C.ar      7 TYR7      -0.1906
    100 HD2          -5.1839      -6.2171       4.6393 H         7 TYR7       0.1699
    101 C            -3.2504      -7.3317       1.4127 C.2       7 TYR7       0.5973
    102 O            -3.2464      -8.2942       0.6519 O.2       7 TYR7      -0.5679
    103 N            -3.9836      -6.2402       1.1901 N.am      8 TRP8      -0.4157
    104 H            -3.8499      -5.4344       1.7810 H         8 TRP8       0.2719
    105 CA           -4.8335      -6.0897       0.0459 C.3       8 TRP8      -0.0275
    106 HA           -4.4663      -6.7507      -0.7374 H         8 TRP8       0.1123
    107 CB           -6.2427      -6.5232       0.4149 C.3       8 TRP8      -0.0050
    108 HB2          -6.1979      -7.5581       0.7314 H         8 TRP8       0.0339
    109 HB3          -6.6337      -5.9100       1.2231 H         8 TRP8       0.0339
    110 CG           -7.1719      -6.4696      -0.7354 C.2       8 TRP8      -0.1415
    111 CD1          -6.8090      -6.5876      -2.0335 C.2       8 TRP8      -0.1638
    112 HD1          -5.8037      -6.7403      -2.4002 H         8 TRP8       0.2062
    113 NE1          -7.9219      -6.5125      -2.8302 N.pl3     8 TRP8      -0.3418
    114 HE1          -7.8975      -6.5317      -3.8428 H         8 TRP8       0.3412
    115 CE2          -9.0634      -6.3951      -2.0763 C.ar      8 TRP8       0.1380
    116 CZ2         -10.4122      -6.3010      -2.4260 C.ar      8 TRP8      -0.2601
    117 HZ2         -10.7113      -6.3672      -3.4625 H         8 TRP8       0.1572
    118 CH2         -11.3673      -6.1492      -1.4109 C.ar      8 TRP8      -0.1134
    119 HH2         -12.4202      -6.1188      -1.6548 H         8 TRP8       0.1417
    120 CZ3         -10.9575      -6.1106      -0.0703 C.ar      8 TRP8      -0.1972
    121 HZ3         -11.7062      -6.1073       0.7047 H         8 TRP8       0.1447
    122 CE3          -9.5948      -6.1727       0.2747 C.ar      8 TRP8      -0.2387
    123 HE3          -9.2925      -6.1543       1.3114 H         8 TRP8       0.1700
    124 CD2          -8.6150      -6.3327      -0.7254 C.ar      8 TRP8       0.1243
    125 C            -4.7911      -4.6769      -0.5059 C.2       8 TRP8       0.5973
    126 O            -5.7441      -3.9300      -0.3551 O.2       8 TRP8      -0.5679
    127 N            -3.6867      -4.2938      -1.1439 N.am      9 GLY9      -0.4157
    128 H            -2.8557      -4.8657      -1.0484 H         9 GLY9       0.2719
    129 CA           -3.5629      -2.9465      -1.7021 C.3       9 GLY9      -0.0252
    130 HA2          -3.8354      -2.2067      -0.9484 H         9 GLY9       0.0698
    131 HA3          -2.5235      -2.7963      -1.9737 H         9 GLY9       0.0698
    132 C            -4.4303      -2.7458      -2.9508 C.2       9 GLY9       0.5973
    133 O            -4.8912      -1.6527      -3.2328 O.2       9 GLY9      -0.5679
    134 N            -4.7053      -3.7997      -3.7142 N.am     10 GLY10     -0.4157
    135 H            -4.2989      -4.6862      -3.4638 H        10 GLY10      0.2719
    136 CA           -5.5597      -3.7122      -4.9067 C.3      10 GLY10     -0.0252
    137 HA2          -5.3350      -2.7918      -5.4479 H        10 GLY10      0.0698
    138 HA3          -5.3467      -4.5536      -5.5660 H        10 GLY10      0.0698
    139 C            -7.0596      -3.7151      -4.5961 C.2      10 GLY10      0.5973
    140 O            -7.8346      -4.2277      -5.3975 O.2      10 GLY10     -0.5679
    141 N            -7.4663      -3.2893      -3.4021 N.am     11 CYX11     -0.4157
    142 H            -6.8106      -2.7874      -2.8198 H        11 CYX11      0.2719
    143 CA           -8.8629      -3.3386      -2.9822 C.3      11 CYX11      0.0429
    144 HA           -9.2697      -4.2713      -3.3476 H        11 CYX11      0.0766
    145 CB           -8.9204      -3.3402      -1.4459 C.3      11 CYX11     -0.0790
    146 HB2          -9.6928      -4.0183      -1.1156 H        11 CYX11      0.0910
    147 HB3          -7.9846      -3.7142      -1.0443 H        11 CYX11      0.0910
    148 SG           -9.2952      -1.7624      -0.6820 S.3      11 CYX11     -0.1081
    149 C            -9.7365      -2.2451      -3.6239 C.2      11 CYX11      0.5973
    150 O            -9.2218      -1.3572      -4.2980 O.2      11 CYX11     -0.5679
    151 N           -11.0665      -2.2927      -3.4180 N.am     12 PRO12     -0.2548
    152 CD          -11.7844      -3.3612      -2.7444 C.3      12 PRO12      0.0192
    153 HD2         -11.4991      -3.4649      -1.7026 H        12 PRO12      0.0391
    154 HD3         -11.6364      -4.2794      -3.3065 H        12 PRO12      0.0391
    155 CG          -13.2584      -3.0059      -2.7870 C.3      12 PRO12      0.0189
    156 HG2         -13.5476      -2.4839      -1.8814 H        12 PRO12      0.0213
    157 HG3         -13.8823      -3.8882      -2.9332 H        12 PRO12      0.0213
    158 CB          -13.3542      -2.0437      -3.9647 C.3      12 PRO12     -0.0070
    159 HB2         -14.1835      -1.3440      -3.8504 H        12 PRO12      0.0253
    160 HB3         -13.4782      -2.6176      -4.8843 H        12 PRO12      0.0253
    161 CA          -11.9970      -1.3358      -4.0020 C.3      12 PRO12     -0.0266
    162 HA          -11.7255      -1.1453      -5.0421 H        12 PRO12      0.0641
    163 C           -12.0386       0.0170      -3.2757 C.2      12 PRO12      0.5896
    164 O           -11.9543       1.0587      -3.9162 O.2      12 PRO12     -0.5748
    165 N           -12.1731       0.0517      -1.9448 N.am     13 TRP13     -0.4157
    166 H           -12.1474      -0.8134      -1.4283 H        13 TRP13      0.2719
    167 CA          -12.3090       1.3145      -1.1891 C.3      13 TRP13     -0.0275
    168 HA          -12.9856       1.9676      -1.7411 H        13 TRP13      0.1123
    169 CB          -12.9238       1.0510       0.1871 C.3      13 TRP13     -0.0050
    170 HB2         -13.1742       2.0023       0.6589 H        13 TRP13      0.0339
    171 HB3         -13.8514       0.4909       0.0655 H        13 TRP13      0.0339
    172 CG          -12.0035       0.2932       1.0858 C.2      13 TRP13     -0.1415
    173 CD1         -11.0311       0.8175       1.8658 C.2      13 TRP13     -0.1638
    174 HD1         -10.8397       1.8767       1.9835 H        13 TRP13      0.2062
    175 NE1         -10.3146      -0.1967       2.4640 N.pl3    13 TRP13     -0.3418
    176 HE1          -9.5571      -0.0378       3.1112 H        13 TRP13      0.3412
    177 CE2         -10.8249      -1.4292       2.1287 C.ar     13 TRP13      0.1380
    178 CZ2         -10.4945      -2.7358       2.5019 C.ar     13 TRP13     -0.2601
    179 HZ2          -9.6838      -2.9230       3.1867 H        13 TRP13      0.1572
    180 CH2         -11.2731      -3.7922       2.0110 C.ar     13 TRP13     -0.1134
    181 HH2         -11.0641      -4.7985       2.3433 H        13 TRP13      0.1417
    182 CZ3         -12.3548      -3.5379       1.1453 C.ar     13 TRP13     -0.1972
    183 HZ3         -12.9866      -4.3467       0.8084 H        13 TRP13      0.1447
    184 CE3         -12.6696      -2.2233       0.7722 C.ar     13 TRP13     -0.2387
    185 HE3         -13.5496      -2.0236       0.1841 H        13 TRP13      0.1700
    186 CD2         -11.9096      -1.1431       1.2504 C.ar     13 TRP13      0.1243
    187 C           -10.9821       2.0846      -1.0320 C.2      13 TRP13      0.5973
    188 O           -10.8319       2.9308      -0.1465 O.2      13 TRP13     -0.5679
    189 N            -9.9799       1.8146      -1.8560 N.am     14 GLY14     -0.4157
    190 H           -10.1318       1.1896      -2.6429 H        14 GLY14      0.2719
    191 CA           -8.6441       2.3583      -1.6716 C.3      14 GLY14     -0.0252
    192 HA2          -8.7027       3.4027      -1.4313 H        14 GLY14      0.0698
    193 HA3          -8.1965       1.8843      -0.8046 H        14 GLY14      0.0698
    194 C            -7.7568       2.1243      -2.8935 C.2      14 GLY14      0.5973
    195 O            -8.1556       1.4594      -3.8375 O.2      14 GLY14     -0.5679
    196 N            -6.5426       2.6657      -2.8899 N.am     15 GLN15     -0.4157
    197 H            -6.3019       3.3481      -2.1897 H        15 GLN15      0.2719
    198 CA           -5.5300       2.3600      -3.9061 C.3      15 GLN15     -0.0031
    199 HA           -6.0059       1.9461      -4.7978 H        15 GLN15      0.0850
    200 CB           -4.7849       3.6410      -4.3095 C.3      15 GLN15     -0.0036
    201 HB2          -4.2963       4.0790      -3.4401 H        15 GLN15      0.0171
    202 HB3          -4.0032       3.3787      -5.0228 H        15 GLN15      0.0171
    203 CG           -5.6967       4.6670      -4.9938 C.3      15 GLN15     -0.0645
    204 HG2          -6.1224       4.2222      -5.8933 H        15 GLN15      0.0352
    205 HG3          -6.5010       4.9458      -4.3353 H        15 GLN15      0.0352
    206 CD           -4.9602       5.9411      -5.3835 C.2      15 GLN15      0.6951
    207 OE1          -5.3843       7.0607      -5.1584 O.2      15 GLN15     -0.6086
    208 NE2          -3.8117       5.8510      -6.0121 N.am     15 GLN15     -0.9407
    209 HE21         -3.4074       6.7125      -6.3252 H        15 GLN15      0.4251
    210 HE22         -3.4407       4.9569      -6.2730 H        15 GLN15      0.4251
    211 C            -4.5285       1.3232      -3.4008 C.2      15 GLN15      0.5973
    212 O            -4.5779       0.9143      -2.2490 O.2      15 GLN15     -0.5679
    213 N            -3.5344       0.9836      -4.2135 N.am     16 ASN16     -0.4157
    214 H            -3.5498       1.3054      -5.1662 H        16 ASN16      0.2719
    215 CA           -2.4239       0.1367      -3.8054 C.3      16 ASN16      0.0143
    216 HA           -2.7675      -0.5421      -3.0292 H        16 ASN16      0.1048
    217 CB           -1.9780      -0.6973      -5.0011 C.3      16 ASN16     -0.2041
    218 HB2          -2.7947      -1.3415      -5.3200 H        16 ASN16      0.0797
    219 HB3          -1.6989      -0.0426      -5.8247 H        16 ASN16      0.0797
    220 CG           -0.7795      -1.5712      -4.6840 C.2      16 ASN16      0.7130
    221 OD1          -0.0111      -1.8958      -5.5634 O.2      16 ASN16     -0.5931
    222 ND2          -0.5815      -1.9932      -3.4523 N.am     16 ASN16     -0.9191
    223 HD21          0.2783      -2.5062      -3.3192 H        16 ASN16      0.4196
    224 HD22         -1.1955      -1.7767      -2.7020 H        16 ASN16      0.4196
    225 C            -1.2905       0.9509      -3.1892 C.2      16 ASN16      0.5973
    226 O            -0.2031       1.0725      -3.7338 O.2      16 ASN16     -0.5679
    227 N            -1.5696       1.5302      -2.0397 N.am     17 CYX17     -0.4157
    228 H            -2.4848       1.3932      -1.6335 H        17 CYX17      0.2719
    229 CA           -0.5647       2.2688      -1.3033 C.3      17 CYX17      0.0429
    230 HA            0.0947       2.7901      -1.9960 H        17 CYX17      0.0766
    231 CB           -1.3148       3.2790      -0.4743 C.3      17 CYX17     -0.0790
    232 HB2          -2.1506       2.7307      -0.0552 H        17 CYX17      0.0910
    233 HB3          -0.7270       3.6148       0.3580 H        17 CYX17      0.0910
    234 SG           -1.8931       4.7037      -1.4128 S.3      17 CYX17     -0.1081
    235 C             0.2943       1.3673      -0.4265 C.2      17 CYX17      0.5973
    236 O             1.0738       1.8636       0.3331 O.2      17 CYX17     -0.5679
    237 N             0.1423       0.0554      -0.4470 N.am     18 TYR18     -0.4157
    238 H            -0.4904      -0.3676      -1.0947 H        18 TYR18      0.2719
    239 CA            0.9715      -0.7843       0.4109 C.3      18 TYR18     -0.0014
    240 HA            1.9423      -0.3083       0.5815 H        18 TYR18      0.0876
    241 CB            0.2733      -0.8864       1.7645 C.3      18 TYR18     -0.0152
    242 HB2          -0.7091      -1.3082       1.5964 H        18 TYR18      0.0295
    243 HB3           0.8853      -1.5197       2.3877 H        18 TYR18      0.0295
    244 CG            0.0549       0.4133       2.5026 C.ar     18 TYR18     -0.0011
    245 CD1           1.1455       1.1347       3.0067 C.ar     18 TYR18     -0.1906
    246 HD1           2.1601       0.7973       2.8597 H        18 TYR18      0.1699
    247 CE1           0.9462       2.3891       3.5918 C.ar     18 TYR18     -0.2341
    248 HE1           1.8163       2.9432       3.9139 H        18 TYR18      0.1656
    249 CZ           -0.3449       2.9458       3.6557 C.ar     18 TYR18      0.3226
    250 OH           -0.4913       4.1863       4.1961 O.3      18 TYR18     -0.5579
    251 HH            0.3792       4.3767       4.5609 H        18 TYR18      0.3992
    252 CE2          -1.4526       2.2186       3.1754 C.ar     18 TYR18     -0.2341
    253 HE2          -2.4453       2.6236       3.2598 H        18 TYR18      0.1656
    254 CD2          -1.2357       0.9543       2.6031 C.ar     18 TYR18     -0.1906
    255 HD2          -2.0465       0.3860       2.2246 H        18 TYR18      0.1699
    256 C             1.2715      -2.1200      -0.2738 C.2      18 TYR18      0.5973
    257 O             0.8325      -3.1650       0.1937 O.2      18 TYR18     -0.5679
    258 N             1.9277      -2.0930      -1.4457 N.am     19 PRO19     -0.2548
    259 CD            2.4765      -0.8966      -2.0783 C.3      19 PRO19      0.0192
    260 HD2           3.2251      -0.4316      -1.4358 H        19 PRO19      0.0391
    261 HD3           1.6956      -0.1813      -2.3230 H        19 PRO19      0.0391
    262 CG            3.1144      -1.3408      -3.3877 C.3      19 PRO19      0.0189
    263 HG2           4.2005      -1.3007      -3.2930 H        19 PRO19      0.0213
    264 HG3           2.7924      -0.7088      -4.2163 H        19 PRO19      0.0213
    265 CB            2.6645      -2.7917      -3.5971 C.3      19 PRO19     -0.0070
    266 HB2           3.4672      -3.3931      -4.0279 H        19 PRO19      0.0253
    267 HB3           1.8194      -2.8317      -4.2715 H        19 PRO19      0.0253
    268 CA            2.2512      -3.2953      -2.2106 C.3      19 PRO19     -0.0266
    269 HA            1.3821      -3.9476      -2.2996 H        19 PRO19      0.0641
    270 C             3.3761      -4.0951      -1.5472 C.2      19 PRO19      0.5896
    271 O             3.1513      -5.1732      -1.0080 O.2      19 PRO19     -0.5748
    272 N             4.5744      -3.5118      -1.5054 N.am     20 GLU20     -0.5163
    273 H             4.6811      -2.6260      -1.9731 H        20 GLU20      0.2936
    274 CA            5.7898      -4.1426      -0.9783 C.3      20 GLU20      0.0397
    275 HA            5.5753      -5.1939      -0.7795 H        20 GLU20      0.1105
    276 CB            6.9218      -4.0838      -2.0215 C.3      20 GLU20      0.0560
    277 HB2           6.8260      -3.1901      -2.6409 H        20 GLU20     -0.0173
    278 HB3           7.8952      -4.0400      -1.5361 H        20 GLU20     -0.0173
    279 CG            6.9482      -5.3400      -2.8921 C.3      20 GLU20      0.0136
    280 HG2           7.8859      -5.3485      -3.4536 H        20 GLU20     -0.0425
    281 HG3           6.9459      -6.2297      -2.2567 H        20 GLU20     -0.0425
    282 CD            5.7763      -5.3735      -3.8716 C.2      20 GLU20      0.8054
    283 OE1           5.9263      -4.7805      -4.9606 O.co2    20 GLU20     -0.8188
    284 OE2           4.7517      -6.0077      -3.5424 O.co2    20 GLU20     -0.8188
    285 C             6.2038      -3.5528       0.3741 C.2      20 GLU20      0.5366
    286 O             7.3782      -3.5200       0.7422 O.2      20 GLU20     -0.5819
    287 N             5.2433      -3.0670       1.1498 N.am     21 GLY21     -0.4157
    288 H             4.2991      -3.0523       0.7904 H        21 GLY21      0.2719
    289 CA            5.5440      -2.4532       2.4316 C.3      21 GLY21     -0.0252
    290 HA2           6.0497      -3.1730       3.0744 H        21 GLY21      0.0698
    291 HA3           6.2047      -1.5996       2.2732 H        21 GLY21      0.0698
    292 C             4.2845      -1.9540       3.0909 C.2      21 GLY21      0.5973
    293 O             3.7015      -0.9770       2.6632 O.2      21 GLY21     -0.5679
    294 N             3.8589      -2.6213       4.1563 N.am     22 CYX22     -0.4157
    295 H             4.3123      -3.4862       4.4022 H        22 CYX22      0.2719
    296 CA            2.6508      -2.2203       4.8688 C.3      22 CYX22      0.0429
    297 HA            1.8721      -2.0953       4.1411 H        22 CYX22      0.0766
    298 CB            2.3195      -3.3077       5.8942 C.3      22 CYX22     -0.0790
    299 HB2           3.0864      -3.3032       6.6692 H        22 CYX22      0.0910
    300 HB3           1.3624      -3.0824       6.3670 H        22 CYX22      0.0910
    301 SG            2.2624      -4.9627       5.1747 S.3      22 CYX22     -0.1081
    302 C             2.7665      -0.8775       5.5711 C.2      22 CYX22      0.5973
    303 O             1.7717      -0.1976       5.7883 O.2      22 CYX22     -0.5679
    304 N             3.9789      -0.5715       6.0189 N.am     23 SER23     -0.4157
    305 H             4.7386      -1.1607       5.7233 H        23 SER23      0.2719
    306 CA            4.3029       0.6801       6.6842 C.3      23 SER23     -0.0249
    307 HA            3.3921       1.1431       7.0641 H        23 SER23      0.0843
    308 CB            5.2246       0.4078       7.8716 C.3      23 SER23      0.2117
    309 HB2           4.6642      -0.0985       8.6570 H        23 SER23      0.0352
    310 HB3           6.0317      -0.2531       7.5494 H        23 SER23      0.0352
    311 OG            5.7842       1.5968       8.3890 O.3      23 SER23     -0.6546
    312 HG            5.1404       2.0520       8.9401 H        23 SER23      0.4275
    313 C             4.8783       1.6266       5.6504 C.2      23 SER23      0.5973
    314 O             4.1055       2.2556       4.9524 O.2      23 SER23     -0.5679
    315 N             6.2091       1.6878       5.5400 N.am     24 GLY24     -0.4157
    316 H             6.7617       1.2606       6.2638 H        24 GLY24      0.2719
    317 CA            6.8762       2.5230       4.5592 C.3      24 GLY24     -0.0252
    318 HA2           7.9372       2.6070       4.7907 H        24 GLY24      0.0698
    319 HA3           6.7629       2.0225       3.5980 H        24 GLY24      0.0698
    320 C             6.2725       3.9349       4.4846 C.2      24 GLY24      0.5973
    321 O             5.7898       4.4736       5.4876 O.2      24 GLY24     -0.5679
    322 N             6.3541       4.5663       3.3079 N.am     25 PRO25     -0.2548
    323 CD            7.0333       4.0576       2.1242 C.3      25 PRO25      0.0192
    324 HD2           6.5987       3.1100       1.7991 H        25 PRO25      0.0391
    325 HD3           8.0991       3.9435       2.3238 H        25 PRO25      0.0391
    326 CG            6.8161       5.0987       1.0340 C.3      25 PRO25      0.0189
    327 HG2           6.0041       4.7650       0.3865 H        25 PRO25      0.0213
    328 HG3           7.7216       5.2692       0.4510 H        25 PRO25      0.0213
    329 CB            6.3786       6.3532       1.7890 C.3      25 PRO25     -0.0070
    330 HB2           5.7614       7.0017       1.1672 H        25 PRO25      0.0253
    331 HB3           7.2691       6.8976       2.1084 H        25 PRO25      0.0253
    332 CA            5.6594       5.8116       3.0285 C.3      25 PRO25     -0.0266
    333 HA            5.7838       6.5119       3.8547 H        25 PRO25      0.0641
    334 C             4.1608       5.5583       2.8235 C.2      25 PRO25      0.5896
    335 O             3.6127       4.5500       3.2308 O.2      25 PRO25     -0.5748
    336 N             3.4458       6.5147       2.2200 N.am     26 LYS26     -0.3479
    337 H             3.9246       7.3396       1.9004 H        26 LYS26      0.2747
    338 CA            2.0571       6.2590       1.8454 C.3      26 LYS26     -0.2400
    339 HA            1.4854       6.0776       2.7543 H        26 LYS26      0.1426
    340 CB            1.4755       7.4120       1.0320 C.3      26 LYS26     -0.0094
    341 HB2           1.3979       8.2761       1.6885 H        26 LYS26      0.0362
    342 HB3           2.1696       7.6804       0.2324 H        26 LYS26      0.0362
    343 CG            0.1255       7.0250       0.3826 C.3      26 LYS26      0.0187
    344 HG2           0.3116       6.6547      -0.6265 H        26 LYS26      0.0103
    345 HG3          -0.3698       6.2312       0.9393 H        26 LYS26      0.0103
    346 CD           -0.8234       8.2195       0.3078 C.3      26 LYS26     -0.0479
    347 HD2          -0.3710       8.9907      -0.3188 H        26 LYS26      0.0621
    348 HD3          -1.7519       7.9193      -0.1654 H        26 LYS26      0.0621
    349 CE           -1.1042       8.8090       1.7026 C.3      26 LYS26     -0.0143
    350 HE2          -0.2928       9.5076       1.9354 H        26 LYS26      0.1135
    351 HE3          -2.0312       9.3843       1.6787 H        26 LYS26      0.1135
    352 NZ           -1.1531       7.7743       2.7799 N.4      26 LYS26     -0.3854
    353 HZ1          -0.3029       7.2154       2.7708 H        26 LYS26      0.3400
    354 HZ2          -1.2243       8.1820       3.7054 H        26 LYS26      0.3400
    355 HZ3          -1.8994       7.1035       2.6482 H        26 LYS26      0.3400
    356 C             1.9511       4.9765       1.0438 C.2      26 LYS26      0.7341
    357 O             1.0679       4.2322       1.3944 O.2      26 LYS26     -0.5894
    358 N             2.7140       4.8983      -0.0473 N.am     27 VAL27     -0.3821
    359 H             3.4592       5.5616      -0.1186 H        27 VAL27      0.2681
    360 CA            2.8004       3.7481      -0.9531 C.3      27 VAL27     -0.3438
    361 HA            1.8192       3.3568      -1.0941 H        27 VAL27      0.1438
    362 CB            3.2614       4.1521      -2.3500 C.3      27 VAL27      0.1940
    363 HB            3.2045       3.2818      -3.0065 H        27 VAL27      0.0308
    364 CG1           2.3421       5.2425      -2.9234 C.3      27 VAL27     -0.3064
    365 HG11          2.4473       6.1695      -2.3649 H        27 VAL27      0.0836
    366 HG12          2.6072       5.4179      -3.9661 H        27 VAL27      0.0836
    367 HG13          1.3093       4.8973      -2.8797 H        27 VAL27      0.0836
    368 CG2           4.7048       4.6623      -2.3337 C.3      27 VAL27     -0.3064
    369 HG21          5.3787       3.8786      -1.9847 H        27 VAL27      0.0836
    370 HG22          5.0036       4.9272      -3.3470 H        27 VAL27      0.0836
    371 HG23          4.8025       5.5308      -1.6888 H        27 VAL27      0.0836
    372 C             3.6537       2.6140      -0.3512 C.2      27 VAL27      0.8350
    373 O             3.8187       2.5996       0.8821 O.2      27 VAL27     -0.8173
    374 OXT           4.2146       1.8418      -1.1508 O.3      27 VAL27     -0.8173
@<TRIPOS>BOND
      1      25      26 2
      2      25      27 am
      3      18      19 ar
      4      18      22 ar
      5      16      18 ar
      6      13      16 1
      7      10      13 1
      8       7      10 1
      9       5       7 1
     10       5      25 1
     11       1       5 1
     12      36      37 2
     13      36      38 am
     14      31      34 1
     15      29      31 1
     16      29      36 1
     17      27      29 1
     18      46      47 2
     19      46      48 am
     20      45     234 1
     21      42      45 1
     22      40      42 1
     23      40      46 1
     24      38      40 1
     25      56      57 2
     26      56      58 am
     27      55     148 1
     28      52      55 1
     29      50      52 1
     30      50      56 1
     31      48      50 1
     32      70      71 2
     33      70      72 am
     34      68      70 1
     35      65      68 1
     36      62      65 1
     37      59      62 1
     38      58      59 1
     39      58      68 1
     40      80      81 2
     41      80      82 am
     42      79     301 1
     43      76      79 1
     44      74      76 1
     45      74      80 1
     46      72      74 1
     47     101     102 2
     48     101     103 am
     49      97      99 ar
     50      94      95 1
     51      94      97 ar
     52      92      94 ar
     53      90      92 ar
     54      89      90 ar
     55      89      99 ar
     56      86      89 1
     57      84      86 1
     58      84     101 1
     59      82      84 1
     60     125     126 2
     61     125     127 am
     62     122     124 ar
     63     120     122 ar
     64     118     120 ar
     65     116     118 ar
     66     115     116 ar
     67     115     124 ar
     68     113     115 1
     69     111     113 1
     70     110     111 2
     71     110     124 1
     72     107     110 1
     73     105     107 1
     74     105     125 1
     75     103     105 1
     76     132     133 2
     77     132     134 am
     78     129     132 1
     79     127     129 1
     80     139     140 2
     81     139     141 am
     82     136     139 1
     83     134     136 1
     84     149     150 2
     85     149     151 am
     86     145     148 1
     87     143     145 1
     88     143     149 1
     89     141     143 1
     90     163     164 2
     91     163     165 am
     92     161     163 1
     93     158     161 1
     94     155     158 1
     95     152     155 1
     96     151     152 1
     97     151     161 1
     98     187     188 2
     99     187     189 am
    100     184     186 ar
    101     182     184 ar
    102     180     182 ar
    103     178     180 ar
    104     177     178 ar
    105     177     186 ar
    106     175     177 1
    107     173     175 1
    108     172     173 2
    109     172     186 1
    110     169     172 1
    111     167     169 1
    112     167     187 1
    113     165     167 1
    114     194     195 2
    115     194     196 am
    116     191     194 1
    117     189     191 1
    118     211     212 2
    119     211     213 am
    120     206     207 2
    121     206     208 am
    122     203     206 1
    123     200     203 1
    124     198     200 1
    125     198     211 1
    126     196     198 1
    127     225     226 2
    128     225     227 am
    129     220     221 2
    130     220     222 am
    131     217     220 1
    132     215     217 1
    133     215     225 1
    134     213     215 1
    135     235     236 2
    136     235     237 am
    137     231     234 1
    138     229     231 1
    139     229     235 1
    140     227     229 1
    141     256     257 2
    142     256     258 am
    143     252     254 ar
    144     249     250 1
    145     249     252 ar
    146     247     249 ar
    147     245     247 ar
    148     244     245 ar
    149     244     254 ar
    150     241     244 1
    151     239     241 1
    152     239     256 1
    153     237     239 1
    154     270     271 2
    155     270     272 am
    156     268     270 1
    157     265     268 1
    158     262     265 1
    159     259     262 1
    160     258     259 1
    161     258     268 1
    162     285     286 2
    163     285     287 am
    164     282     283 ar
    165     282     284 ar
    166     279     282 1
    167     276     279 1
    168     274     276 1
    169     274     285 1
    170     272     274 1
    171     292     293 2
    172     292     294 am
    173     289     292 1
    174     287     289 1
    175     302     303 2
    176     302     304 am
    177     298     301 1
    178     296     298 1
    179     296     302 1
    180     294     296 1
    181     313     314 2
    182     313     315 am
    183     308     311 1
    184     306     308 1
    185     306     313 1
    186     304     306 1
    187     320     321 2
    188     320     322 am
    189     317     320 1
    190     315     317 1
    191     334     335 2
    192     334     336 am
    193     332     334 1
    194     329     332 1
    195     326     329 1
    196     323     326 1
    197     322     323 1
    198     322     332 1
    199     356     357 2
    200     356     358 am
    201     349     352 1
    202     346     349 1
    203     343     346 1
    204     340     343 1
    205     338     340 1
    206     338     356 1
    207     336     338 1
    208     372     373 2
    209     372     374 1
    210     362     364 1
    211     362     368 1
    212     360     362 1
    213     360     372 1
    214     358     360 1
    215      22      23 1
    216      22      24 1
    217      19      20 1
    218      19      21 1
    219      16      17 1
    220      13      14 1
    221      13      15 1
    222      10      11 1
    223      10      12 1
    224       7       8 1
    225       7       9 1
    226       5       6 1
    227       1       2 1
    228       1       3 1
    229       1       4 1
    230      34      35 1
    231      31      32 1
    232      31      33 1
    233      29      30 1
    234      27      28 1
    235      42      43 1
    236      42      44 1
    237      40      41 1
    238      38      39 1
    239      52      53 1
    240      52      54 1
    241      50      51 1
    242      48      49 1
    243      68      69 1
    244      65      66 1
    245      65      67 1
    246      62      63 1
    247      62      64 1
    248      59      60 1
    249      59      61 1
    250      76      77 1
    251      76      78 1
    252      74      75 1
    253      72      73 1
    254      99     100 1
    255      97      98 1
    256      95      96 1
    257      92      93 1
    258      90      91 1
    259      86      87 1
    260      86      88 1
    261      84      85 1
    262      82      83 1
    263     122     123 1
    264     120     121 1
    265     118     119 1
    266     116     117 1
    267     113     114 1
    268     111     112 1
    269     107     108 1
    270     107     109 1
    271     105     106 1
    272     103     104 1
    273     129     130 1
    274     129     131 1
    275     127     128 1
    276     136     137 1
    277     136     138 1
    278     134     135 1
    279     145     146 1
    280     145     147 1
    281     143     144 1
    282     141     142 1
    283     161     162 1
    284     158     159 1
    285     158     160 1
    286     155     156 1
    287     155     157 1
    288     152     153 1
    289     152     154 1
    290     184     185 1
    291     182     183 1
    292     180     181 1
    293     178     179 1
    294     175     176 1
    295     173     174 1
    296     169     170 1
    297     169     171 1
    298     167     168 1
    299     165     166 1
    300     191     192 1
    301     191     193 1
    302     189     190 1
    303     208     209 1
    304     208     210 1
    305     203     204 1
    306     203     205 1
    307     200     201 1
    308     200     202 1
    309     198     199 1
    310     196     197 1
    311     222     223 1
    312     222     224 1
    313     217     218 1
    314     217     219 1
    315     215     216 1
    316     213     214 1
    317     231     232 1
    318     231     233 1
    319     229     230 1
    320     227     228 1
    321     254     255 1
    322     252     253 1
    323     250     251 1
    324     247     248 1
    325     245     246 1
    326     241     242 1
    327     241     243 1
    328     239     240 1
    329     237     238 1
    330     268     269 1
    331     265     266 1
    332     265     267 1
    333     262     263 1
    334     262     264 1
    335     259     260 1
    336     259     261 1
    337     279     280 1
    338     279     281 1
    339     276     277 1
    340     276     278 1
    341     274     275 1
    342     272     273 1
    343     289     290 1
    344     289     291 1
    345     287     288 1
    346     298     299 1
    347     298     300 1
    348     296     297 1
    349     294     295 1
    350     311     312 1
    351     308     309 1
    352     308     310 1
    353     306     307 1
    354     304     305 1
    355     317     318 1
    356     317     319 1
    357     315     316 1
    358     332     333 1
    359     329     330 1
    360     329     331 1
    361     326     327 1
    362     326     328 1
    363     323     324 1
    364     323     325 1
    365     352     353 1
    366     352     354 1
    367     352     355 1
    368     349     350 1
    369     349     351 1
    370     346     347 1
    371     346     348 1
    372     343     344 1
    373     343     345 1
    374     340     341 1
    375     340     342 1
    376     338     339 1
    377     336     337 1
    378     368     369 1
    379     368     370 1
    380     368     371 1
    381     364     365 1
    382     364     366 1
    383     364     367 1
    384     362     363 1
    385     360     361 1
    386     358     359 1
@<TRIPOS>SUBSTRUCTURE
      1 ARG1           1 RESIDUE    4    A ARG
      2 SER2          27 RESIDUE    4    A SER
      3 CYX3          38 RESIDUE    4    A CYX
      4 CYX4          48 RESIDUE    4    A CYX
      5 PRO5          58 RESIDUE    4    A PRO
      6 CYX6          72 RESIDUE    4    A CYX
      7 TYR7          82 RESIDUE    4    A TYR
      8 TRP8         103 RESIDUE    4    A TRP
      9 GLY9         127 RESIDUE    4    A GLY
     10 GLY10        134 RESIDUE    4    A GLY
     11 CYX11        141 RESIDUE    4    A CYX
     12 PRO12        151 RESIDUE    4    A PRO
     13 TRP13        165 RESIDUE    4    A TRP
     14 GLY14        189 RESIDUE    4    A GLY
     15 GLN15        196 RESIDUE    4    A GLN
     16 ASN16        213 RESIDUE    4    A ASN
     17 CYX17        227 RESIDUE    4    A CYX
     18 TYR18        237 RESIDUE    4    A TYR
     19 PRO19        258 RESIDUE    4    A PRO
     20 GLU20        272 RESIDUE    4    A GLU
     21 GLY21        287 RESIDUE    4    A GLY
     22 CYX22        294 RESIDUE    4    A CYX
     23 SER23        304 RESIDUE    4    A SER
     24 GLY24        315 RESIDUE    4    A GLY
     25 PRO25        322 RESIDUE    4    A PRO
     26 LYS26        336 RESIDUE    4    A LYS
     27 VAL27        358 RESIDUE    4    A VAL
