# Supplementary material for: Improved Structure-Based Histidine pKa Prediction for pH-Responsive Protein Design
Source: J Chem Inf Model. 2025 Jan 18;65(3):1560–9. doi: 10.1021/acs.jcim.4c01957 (PMC11815838; doi:10.1021/acs.jcim.4c01957)
Supplement: Supplementary file 3 — ci4c01957_si_003.zip [file ci4c01957_si_003.zip › structures/prep_mol2/1ANS_0023_prep.mol2]

@<TRIPOS>MOLECULE
Cpptraj generated mol2 file.
  374   386    27     0     0
SMALL
USER_CHARGES


@<TRIPOS>ATOM
      1 N           -10.9503       5.0587       5.1900 N.am      1 ARG1       0.1305
      2 H1          -10.9275       4.0635       4.9896 H         1 ARG1       0.2083
      3 H2          -11.7490       5.4377       4.6971 H         1 ARG1       0.2083
      4 H3          -11.0678       5.2034       6.1825 H         1 ARG1       0.2083
      5 CA           -9.6904       5.6702       4.6904 C.3       1 ARG1      -0.0223
      6 HA           -9.8343       6.7474       4.6146 H         1 ARG1       0.1242
      7 CB           -8.4814       5.3768       5.6117 C.3       1 ARG1       0.0118
      8 HB2          -8.7168       4.5892       6.3300 H         1 ARG1       0.0226
      9 HB3          -7.6483       5.0216       5.0015 H         1 ARG1       0.0226
     10 CG           -8.0434       6.6545       6.3561 C.3       1 ARG1       0.0236
     11 HG2          -8.4147       7.5274       5.8172 H         1 ARG1       0.0309
     12 HG3          -8.4870       6.6762       7.3531 H         1 ARG1       0.0309
     13 CD           -6.5184       6.8306       6.4491 C.3       1 ARG1       0.0935
     14 HD2          -6.0625       6.6177       5.4796 H         1 ARG1       0.0527
     15 HD3          -6.3079       7.8706       6.7066 H         1 ARG1       0.0527
     16 NE           -5.9416       5.9742       7.4912 N.pl3     1 ARG1      -0.5650
     17 HE           -6.5814       5.5569       8.1451 H         1 ARG1       0.3592
     18 CZ           -4.7375       5.4445       7.4752 C.cat     1 ARG1       0.8281
     19 NH1          -3.7245       6.0260       6.8988 N.pl3     1 ARG1      -0.8693
     20 HH11         -3.8232       6.9711       6.5864 H         1 ARG1       0.4494
     21 HH12         -2.8258       5.5715       6.8868 H         1 ARG1       0.4494
     22 NH2          -4.5568       4.2871       8.0375 N.pl3     1 ARG1      -0.8693
     23 HH21         -5.3122       3.7855       8.4695 H         1 ARG1       0.4494
     24 HH22         -3.6458       3.8579       8.0296 H         1 ARG1       0.4494
     25 C            -9.4285       5.1615       3.2774 C.2       1 ARG1       0.7214
     26 O            -9.9343       4.0953       2.9580 O.2       1 ARG1      -0.6013
     27 N            -8.6944       5.9095       2.4460 N.am      2 SER2      -0.4157
     28 H            -8.2716       6.7667       2.7622 H         2 SER2       0.2719
     29 CA           -8.2815       5.4329       1.1117 C.3       2 SER2      -0.0249
     30 HA           -9.1215       4.9308       0.6290 H         2 SER2       0.0843
     31 CB           -7.8681       6.6234       0.2390 C.3       2 SER2       0.2117
     32 HB2          -7.7511       6.2920      -0.7943 H         2 SER2       0.0352
     33 HB3          -8.6474       7.3872       0.2622 H         2 SER2       0.0352
     34 OG           -6.6420       7.1732       0.6857 O.3       2 SER2      -0.6546
     35 HG           -6.2594       7.6583      -0.0593 H         2 SER2       0.4275
     36 C            -7.1421       4.4221       1.2497 C.2       2 SER2       0.5973
     37 O            -7.0309       3.8530       2.3287 O.2       2 SER2      -0.5679
     38 N            -6.2951       4.2595       0.2184 N.am      3 CYX3      -0.4157
     39 H            -6.4196       4.8280      -0.6026 H         3 CYX3       0.2719
     40 CA           -5.0750       3.4654       0.2904 C.3       3 CYX3       0.0429
     41 HA           -4.6948       3.2642      -0.7116 H         3 CYX3       0.0766
     42 CB           -4.0600       4.3231       1.0331 C.3       3 CYX3      -0.0790
     43 HB2          -4.5351       4.7135       1.9331 H         3 CYX3       0.0910
     44 HB3          -3.2379       3.7312       1.3891 H         3 CYX3       0.0910
     45 SG           -3.4245       5.7138       0.0785 S.3       3 CYX3      -0.1081
     46 C            -5.3508       2.1270       0.9744 C.2       3 CYX3       0.5973
     47 O            -5.2099       2.0143       2.1915 O.2       3 CYX3      -0.5679
     48 N            -5.8127       1.1548       0.1935 N.am      4 CYX4      -0.4157
     49 H            -5.7487       1.2289      -0.8116 H         4 CYX4       0.2719
     50 CA           -6.1783      -0.1594       0.6890 C.3       4 CYX4       0.0429
     51 HA           -7.1568      -0.1200       1.1682 H         4 CYX4       0.0766
     52 CB           -6.2264      -1.0723      -0.5110 C.3       4 CYX4      -0.0790
     53 HB2          -5.3000      -0.9590      -1.0589 H         4 CYX4       0.0910
     54 HB3          -6.2962      -2.0796      -0.1613 H         4 CYX4       0.0910
     55 SG           -7.6033      -0.8322      -1.6043 S.3       4 CYX4      -0.1081
     56 C            -5.1335      -0.7152       1.6584 C.2       4 CYX4       0.5973
     57 O            -3.9936      -0.2915       1.6292 O.2       4 CYX4      -0.5679
     58 N            -5.4555      -1.6727       2.5188 N.am      5 PRO5      -0.2548
     59 CD           -6.7174      -2.3846       2.5580 C.3       5 PRO5       0.0192
     60 HD2          -7.0213      -2.7704       1.5873 H         5 PRO5       0.0391
     61 HD3          -7.4897      -1.7326       2.9660 H         5 PRO5       0.0391
     62 CG           -6.4668      -3.5443       3.5040 C.3       5 PRO5       0.0189
     63 HG2          -6.1174      -4.3953       2.9230 H         5 PRO5       0.0213
     64 HG3          -7.3594      -3.7963       4.0757 H         5 PRO5       0.0213
     65 CB           -5.3295      -3.0523       4.4073 C.3       5 PRO5      -0.0070
     66 HB2          -4.7491      -3.8635       4.8407 H         5 PRO5       0.0253
     67 HB3          -5.7498      -2.4353       5.2029 H         5 PRO5       0.0253
     68 CA           -4.4848      -2.1734       3.4908 C.3       5 PRO5      -0.0266
     69 HA           -4.0551      -1.3474       4.0585 H         5 PRO5       0.0641
     70 C            -3.3549      -2.9474       2.7985 C.2       5 PRO5       0.5896
     71 O            -3.6165      -3.6179       1.8286 O.2       5 PRO5      -0.5748
     72 N            -2.1213      -2.9550       3.2978 N.am      6 CYX6      -0.4157
     73 H            -1.9069      -2.3299       4.0581 H         6 CYX6       0.2719
     74 CA           -1.0126      -3.7389       2.7102 C.3       6 CYX6       0.0429
     75 HA           -0.6952      -3.3011       1.7783 H         6 CYX6       0.0766
     76 CB            0.1603      -3.7781       3.6784 C.3       6 CYX6      -0.0790
     77 HB2           0.7796      -4.6543       3.4780 H         6 CYX6       0.0910
     78 HB3           0.7630      -2.9144       3.4681 H         6 CYX6       0.0910
     79 SG           -0.3285      -3.7642       5.4257 S.3       6 CYX6      -0.1081
     80 C            -1.3415      -5.1552       2.2934 C.2       6 CYX6       0.5973
     81 O            -1.2195      -5.4775       1.1147 O.2       6 CYX6      -0.5679
     82 N            -1.7979      -5.9753       3.2433 N.am      7 TYR7      -0.4157
     83 H            -1.8707      -5.6273       4.1850 H         7 TYR7       0.2719
     84 CA           -2.2114      -7.3509       2.9602 C.3       7 TYR7      -0.0014
     85 HA           -1.3211      -7.9579       2.7903 H         7 TYR7       0.0876
     86 CB           -2.9862      -7.9155       4.1660 C.3       7 TYR7      -0.0152
     87 HB2          -2.6141      -8.9229       4.3575 H         7 TYR7       0.0295
     88 HB3          -2.7807      -7.3297       5.0633 H         7 TYR7       0.0295
     89 CG           -4.4896      -8.0054       3.9502 C.ar      7 TYR7      -0.0011
     90 CD1          -5.3105      -6.8851       4.1758 C.ar      7 TYR7      -0.1906
     91 HD1          -4.8785      -5.9871       4.5794 H         7 TYR7       0.1699
     92 CE1          -6.6898      -6.9506       3.8977 C.ar      7 TYR7      -0.2341
     93 HE1          -7.3314      -6.1102       4.0967 H         7 TYR7       0.1656
     94 CZ           -7.2473      -8.1361       3.3754 C.ar      7 TYR7       0.3226
     95 OH           -8.5718      -8.1935       3.0830 O.3       7 TYR7      -0.5579
     96 HH           -9.0068      -7.3535       3.2231 H         7 TYR7       0.3992
     97 CE2          -6.4249      -9.2570       3.1485 C.ar      7 TYR7      -0.2341
     98 HE2          -6.8581     -10.1547       2.7339 H         7 TYR7       0.1656
     99 CD2          -5.0485      -9.1891       3.4310 C.ar      7 TYR7      -0.1906
    100 HD2          -4.4161     -10.0406       3.2173 H         7 TYR7       0.1699
    101 C            -3.0767      -7.4221       1.6930 C.2       7 TYR7       0.5973
    102 O            -2.9864      -8.3742       0.9256 O.2       7 TYR7      -0.5679
    103 N            -3.8809      -6.3869       1.4589 N.am      8 TRP8      -0.4157
    104 H            -3.8182      -5.5710       2.0518 H         8 TRP8       0.2719
    105 CA           -4.7122      -6.2716       0.2935 C.3       8 TRP8      -0.0275
    106 HA           -4.3296      -6.9523      -0.4645 H         8 TRP8       0.1123
    107 CB           -6.1245      -6.7028       0.6592 C.3       8 TRP8      -0.0050
    108 HB2          -6.0779      -7.7178       1.0423 H         8 TRP8       0.0339
    109 HB3          -6.5335      -6.0352       1.4132 H         8 TRP8       0.0339
    110 CG           -7.0397      -6.7216      -0.5023 C.2       8 TRP8      -0.1415
    111 CD1          -6.6584      -6.9347      -1.7814 C.2       8 TRP8      -0.1638
    112 HD1          -5.6495      -7.1254      -2.1184 H         8 TRP8       0.2062
    113 NE1          -7.7570      -6.8934      -2.6002 N.pl3     8 TRP8      -0.3418
    114 HE1          -7.7131      -6.9915      -3.6061 H         8 TRP8       0.3412
    115 CE2          -8.9085      -6.6949      -1.8780 C.ar      8 TRP8       0.1380
    116 CZ2         -10.2477      -6.5833      -2.2598 C.ar      8 TRP8      -0.2601
    117 HZ2         -10.5285      -6.7068      -3.2952 H         8 TRP8       0.1572
    118 CH2         -11.2167      -6.3422      -1.2761 C.ar      8 TRP8      -0.1134
    119 HH2         -12.2638      -6.2971      -1.5427 H         8 TRP8       0.1417
    120 CZ3         -10.8309      -6.2253       0.0669 C.ar      8 TRP8      -0.1972
    121 HZ3         -11.5956      -6.1473       0.8213 H         8 TRP8       0.1447
    122 CE3          -9.4753      -6.2961       0.4396 C.ar      8 TRP8      -0.2387
    123 HE3          -9.1852      -6.1906       1.4698 H         8 TRP8       0.1700
    124 CD2          -8.4821      -6.5556      -0.5261 C.ar      8 TRP8       0.1243
    125 C            -4.6624      -4.8696      -0.3045 C.2       8 TRP8       0.5973
    126 O            -5.6454      -4.1481      -0.2687 O.2       8 TRP8      -0.5679
    127 N            -3.5154      -4.4486      -0.8418 N.am      9 GLY9      -0.4157
    128 H            -2.6737      -4.9804      -0.6466 H         9 GLY9       0.2719
    129 CA           -3.3811      -3.1004      -1.4077 C.3       9 GLY9      -0.0252
    130 HA2          -3.7213      -2.3660      -0.6788 H         9 GLY9       0.0698
    131 HA3          -2.3260      -2.9141      -1.6090 H         9 GLY9       0.0698
    132 C            -4.1589      -2.9239      -2.7189 C.2       9 GLY9       0.5973
    133 O            -4.5404      -1.8229      -3.0873 O.2       9 GLY9      -0.5679
    134 N            -4.4169      -4.0084      -3.4497 N.am     10 GLY10     -0.4157
    135 H            -4.0845      -4.8962      -3.1095 H        10 GLY10      0.2719
    136 CA           -5.2028      -3.9750      -4.6898 C.3      10 GLY10     -0.0252
    137 HA2          -4.9528      -3.0773      -5.2558 H        10 GLY10      0.0698
    138 HA3          -4.9548      -4.8443      -5.2982 H        10 GLY10      0.0698
    139 C            -6.7153      -3.9715      -4.4595 C.2      10 GLY10      0.5973
    140 O            -7.4642      -4.3290      -5.3630 O.2      10 GLY10     -0.5679
    141 N            -7.1647      -3.6843      -3.2409 N.am     11 CYX11     -0.4157
    142 H            -6.5138      -3.3588      -2.5429 H        11 CYX11      0.2719
    143 CA           -8.5778      -3.6877      -2.8967 C.3      11 CYX11      0.0429
    144 HA           -8.9869      -4.6279      -3.2421 H        11 CYX11      0.0766
    145 CB           -8.6993      -3.6032      -1.3692 C.3      11 CYX11     -0.0790
    146 HB2          -9.5146      -4.2265      -1.0380 H        11 CYX11      0.0910
    147 HB3          -7.8116      -4.0055      -0.9044 H        11 CYX11      0.0910
    148 SG           -9.0196      -1.9696      -0.7036 S.3      11 CYX11     -0.1081
    149 C            -9.3904      -2.5987      -3.6185 C.2      11 CYX11      0.5973
    150 O            -8.8247      -1.7448      -4.3032 O.2      11 CYX11     -0.5679
    151 N           -10.7276      -2.6114      -3.4655 N.am     12 PRO12     -0.2548
    152 CD          -11.5093      -3.6169      -2.7636 C.3      12 PRO12      0.0192
    153 HD2         -11.2591      -3.6830      -1.7109 H        12 PRO12      0.0391
    154 HD3         -11.3899      -4.5670      -3.2778 H        12 PRO12      0.0391
    155 CG          -12.9642      -3.1978      -2.8546 C.3      12 PRO12      0.0189
    156 HG2         -13.2533      -2.6419      -1.9702 H        12 PRO12      0.0213
    157 HG3         -13.6223      -4.0558      -2.9948 H        12 PRO12      0.0213
    158 CB          -12.9895      -2.2639      -4.0589 C.3      12 PRO12     -0.0070
    159 HB2         -13.7787      -1.5154      -3.9748 H        12 PRO12      0.0253
    160 HB3         -13.1358      -2.8553      -4.9641 H        12 PRO12      0.0253
    161 CA          -11.5940      -1.6337      -4.0994 C.3      12 PRO12     -0.0266
    162 HA          -11.2971      -1.4945      -5.1404 H        12 PRO12      0.0641
    163 C           -11.5522      -0.2623      -3.4138 C.2      12 PRO12      0.5896
    164 O           -11.3734       0.7515      -4.0816 O.2      12 PRO12     -0.5748
    165 N           -11.7628      -0.1845      -2.0949 N.am     13 TRP13     -0.4157
    166 H           -11.7727      -1.0264      -1.5407 H        13 TRP13      0.2719
    167 CA          -11.7886       1.1142      -1.4169 C.3      13 TRP13     -0.0275
    168 HA          -12.3646       1.8084      -2.0302 H        13 TRP13      0.1123
    169 CB          -12.4718       1.0308      -0.0459 C.3      13 TRP13     -0.0050
    170 HB2         -12.6285       2.0445       0.3247 H        13 TRP13      0.0339
    171 HB3         -13.4523       0.5677      -0.1630 H        13 TRP13      0.0339
    172 CG          -11.6906       0.2708       0.9779 C.2      13 TRP13     -0.1415
    173 CD1         -10.7419       0.7830       1.7975 C.2      13 TRP13     -0.1638
    174 HD1         -10.4448       1.8235       1.8161 H        13 TRP13      0.2062
    175 NE1         -10.0932      -0.2411       2.4549 N.pl3    13 TRP13     -0.3418
    176 HE1          -9.2739      -0.1011       3.0227 H        13 TRP13      0.3412
    177 CE2         -10.6369      -1.4641       2.1338 C.ar     13 TRP13      0.1380
    178 CZ2         -10.3767      -2.7707       2.5594 C.ar     13 TRP13     -0.2601
    179 HZ2          -9.6094      -2.9696       3.2884 H        13 TRP13      0.1572
    180 CH2         -11.1707      -3.8116       2.0596 C.ar     13 TRP13     -0.1134
    181 HH2         -11.0181      -4.8140       2.4289 H        13 TRP13      0.1417
    182 CZ3         -12.1891      -3.5437       1.1243 C.ar     13 TRP13     -0.1972
    183 HZ3         -12.8280      -4.3392       0.7693 H        13 TRP13      0.1447
    184 CE3         -12.4295      -2.2308       0.6945 C.ar     13 TRP13     -0.2387
    185 HE3         -13.2614      -2.0166       0.0457 H        13 TRP13      0.1700
    186 CD2         -11.6623      -1.1632       1.1911 C.ar     13 TRP13      0.1243
    187 C           -10.3662       1.6632      -1.2746 C.2      13 TRP13      0.5973
    188 O            -9.5072       1.0868      -0.6248 O.2      13 TRP13     -0.5679
    189 N           -10.1026       2.8499      -1.7980 N.am     14 GLY14     -0.4157
    190 H           -10.7476       3.2184      -2.4833 H        14 GLY14      0.2719
    191 CA           -8.7554       3.3980      -1.7385 C.3      14 GLY14     -0.0252
    192 HA2          -8.8155       4.4833      -1.7133 H        14 GLY14      0.0698
    193 HA3          -8.2463       3.0427      -0.8467 H        14 GLY14      0.0698
    194 C            -7.9502       3.0050      -2.9643 C.2      14 GLY14      0.5973
    195 O            -8.4484       3.1042      -4.0754 O.2      14 GLY14     -0.5679
    196 N            -6.6651       2.7161      -2.7848 N.am     15 GLN15     -0.4157
    197 H            -6.3506       2.4852      -1.8601 H        15 GLN15      0.2719
    198 CA           -5.7236       2.5415      -3.8957 C.3      15 GLN15     -0.0031
    199 HA           -6.2471       2.1365      -4.7650 H        15 GLN15      0.0850
    200 CB           -5.0934       3.8993      -4.2693 C.3      15 GLN15     -0.0036
    201 HB2          -4.4132       4.1885      -3.4655 H        15 GLN15      0.0171
    202 HB3          -4.5078       3.7888      -5.1829 H        15 GLN15      0.0171
    203 CG           -6.0936       5.0453      -4.4741 C.3      15 GLN15     -0.0645
    204 HG2          -6.6697       4.8767      -5.3847 H        15 GLN15      0.0352
    205 HG3          -6.7756       5.1350      -3.6344 H        15 GLN15      0.0352
    206 CD           -5.3801       6.3743      -4.5489 C.2      15 GLN15      0.6951
    207 OE1          -5.3746       7.1426      -3.5983 O.2      15 GLN15     -0.6086
    208 NE2          -4.7342       6.6769      -5.6521 N.am     15 GLN15     -0.9407
    209 HE21         -4.2534       7.5594      -5.6654 H        15 GLN15      0.4251
    210 HE22         -4.7472       6.0530      -6.4386 H        15 GLN15      0.4251
    211 C            -4.6337       1.5492      -3.4909 C.2      15 GLN15      0.5973
    212 O            -4.7088       0.9394      -2.4352 O.2      15 GLN15     -0.5679
    213 N            -3.5613       1.4766      -4.2607 N.am     16 ASN16     -0.4157
    214 H            -3.5481       2.0391      -5.0987 H        16 ASN16      0.2719
    215 CA           -2.3986       0.6229      -4.0338 C.3      16 ASN16      0.0143
    216 HA           -2.6830      -0.2123      -3.3927 H        16 ASN16      0.1048
    217 CB           -1.9462       0.0432      -5.3861 C.3      16 ASN16     -0.2041
    218 HB2          -0.9019      -0.2690      -5.3511 H        16 ASN16      0.0797
    219 HB3          -2.5440      -0.8421      -5.5978 H        16 ASN16      0.0797
    220 CG           -2.1343       1.0332      -6.5239 C.2      16 ASN16      0.7130
    221 OD1          -1.3060       1.8654      -6.8252 O.2      16 ASN16     -0.5931
    222 ND2          -3.2913       1.0364      -7.1486 N.am     16 ASN16     -0.9191
    223 HD21         -3.3498       1.6606      -7.9344 H        16 ASN16      0.4196
    224 HD22         -3.9844       0.3296      -6.9653 H        16 ASN16      0.4196
    225 C            -1.2937       1.3761      -3.2850 C.2      16 ASN16      0.5973
    226 O            -0.1622       1.4700      -3.7387 O.2      16 ASN16     -0.5679
    227 N            -1.6111       1.9205      -2.1153 N.am     17 CYX17     -0.4157
    228 H            -2.5485       1.7984      -1.7636 H        17 CYX17      0.2719
    229 CA           -0.6018       2.5908      -1.2893 C.3      17 CYX17      0.0429
    230 HA            0.0794       3.1548      -1.9285 H        17 CYX17      0.0766
    231 CB           -1.2915       3.5541      -0.3589 C.3      17 CYX17     -0.0790
    232 HB2          -2.0033       2.9528       0.1891 H        17 CYX17      0.0910
    233 HB3          -0.5498       3.9531       0.3277 H        17 CYX17      0.0910
    234 SG           -2.0931       4.9158      -1.2298 S.3      17 CYX17     -0.1081
    235 C             0.2340       1.6188      -0.4617 C.2      17 CYX17      0.5973
    236 O             0.9356       2.0355       0.4441 O.2      17 CYX17     -0.5679
    237 N             0.0993       0.3257      -0.7038 N.am     18 TYR18     -0.4157
    238 H            -0.4698       0.0327      -1.4782 H        18 TYR18      0.2719
    239 CA            0.8373      -0.6808       0.0317 C.3      18 TYR18     -0.0014
    240 HA            1.8037      -0.2839       0.3530 H        18 TYR18      0.0876
    241 CB            0.0372      -1.0352       1.2592 C.3      18 TYR18     -0.0152
    242 HB2          -0.8981      -1.4917       0.9338 H        18 TYR18      0.0295
    243 HB3           0.6509      -1.7286       1.8198 H        18 TYR18      0.0295
    244 CG           -0.3168       0.1135       2.1551 C.ar     18 TYR18     -0.0011
    245 CD1           0.5642       0.5192       3.1466 C.ar     18 TYR18     -0.1906
    246 HD1           1.5569       0.1055       3.1698 H        18 TYR18      0.1699
    247 CE1           0.1834       1.5361       4.0302 C.ar     18 TYR18     -0.2341
    248 HE1           0.7906       1.7768       4.8723 H        18 TYR18      0.1656
    249 CZ           -0.9989       2.2508       3.8473 C.ar     18 TYR18      0.3226
    250 OH           -1.2432       3.3119       4.6597 O.3      18 TYR18     -0.5579
    251 HH           -0.4164       3.4379       5.1451 H        18 TYR18      0.3992
    252 CE2          -1.8686       1.8746       2.8174 C.ar     18 TYR18     -0.2341
    253 HE2          -2.8176       2.3575       2.7272 H        18 TYR18      0.1656
    254 CD2          -1.4958       0.8346       1.9505 C.ar     18 TYR18     -0.1906
    255 HD2          -2.0721       0.6137       1.0730 H        18 TYR18      0.1699
    256 C             1.0871      -1.8822      -0.8714 C.2      18 TYR18      0.5973
    257 O             0.5557      -2.9673      -0.6328 O.2      18 TYR18     -0.5679
    258 N             1.8141      -1.6584      -1.9749 N.am     19 PRO19     -0.2548
    259 CD            2.4800      -0.4056      -2.3279 C.3      19 PRO19      0.0192
    260 HD2           3.2075      -0.1194      -1.5673 H        19 PRO19      0.0391
    261 HD3           1.7619       0.3946      -2.4815 H        19 PRO19      0.0391
    262 CG            3.1748      -0.6477      -3.6585 C.3      19 PRO19      0.0189
    263 HG2           4.2303      -0.8609      -3.4817 H        19 PRO19      0.0213
    264 HG3           3.0665       0.2040      -4.3309 H        19 PRO19      0.0213
    265 CB            2.4880      -1.8952      -4.2153 C.3      19 PRO19     -0.0070
    266 HB2           3.1548      -2.4691      -4.8608 H        19 PRO19      0.0253
    267 HB3           1.5970      -1.5949      -4.7689 H        19 PRO19      0.0253
    268 CA            2.0654      -2.6822      -2.9743 C.3      19 PRO19     -0.0266
    269 HA            1.1528      -3.2385      -3.1898 H        19 PRO19      0.0641
    270 C             3.1394      -3.6808      -2.5293 C.2      19 PRO19      0.5896
    271 O             3.2125      -4.7667      -3.0914 O.2      19 PRO19     -0.5748
    272 N             3.9593      -3.3452      -1.5289 N.am     20 GLU20     -0.5163
    273 H             3.9198      -2.4099      -1.1552 H        20 GLU20      0.2936
    274 CA            5.0814      -4.2019      -1.1269 C.3      20 GLU20      0.0397
    275 HA            4.7723      -5.2338      -1.2979 H        20 GLU20      0.1105
    276 CB            6.2975      -3.9202      -2.0216 C.3      20 GLU20      0.0560
    277 HB2           5.9972      -3.3902      -2.9279 H        20 GLU20     -0.0173
    278 HB3           7.0137      -3.2885      -1.4943 H        20 GLU20     -0.0173
    279 CG            6.9362      -5.2479      -2.4387 C.3      20 GLU20      0.0136
    280 HG2           6.7852      -5.9963      -1.6559 H        20 GLU20     -0.0425
    281 HG3           6.4474      -5.6167      -3.3437 H        20 GLU20     -0.0425
    282 CD            8.4336      -5.0786      -2.6648 C.2      20 GLU20      0.8054
    283 OE1           8.8007      -4.5396      -3.7315 O.co2    20 GLU20     -0.8188
    284 OE2           9.1942      -5.4871      -1.7606 O.co2    20 GLU20     -0.8188
    285 C             5.4122      -4.1306       0.3684 C.2      20 GLU20      0.5366
    286 O             6.5486      -4.2771       0.7995 O.2      20 GLU20     -0.5819
    287 N             4.3983      -3.9114       1.1955 N.am     21 GLY21     -0.4157
    288 H             3.4894      -3.7486       0.7922 H        21 GLY21      0.2719
    289 CA            4.5736      -3.8275       2.6379 C.3      21 GLY21     -0.0252
    290 HA2           4.1667      -4.7291       3.0942 H        21 GLY21      0.0698
    291 HA3           5.6267      -3.7473       2.9103 H        21 GLY21      0.0698
    292 C             3.8646      -2.6118       3.1723 C.2      21 GLY21      0.5973
    293 O             3.9031      -1.5482       2.5711 O.2      21 GLY21     -0.5679
    294 N             3.2169      -2.7834       4.3210 N.am     22 CYX22     -0.4157
    295 H             3.2212      -3.6963       4.7462 H        22 CYX22      0.2719
    296 CA            2.4691      -1.7228       4.9889 C.3      22 CYX22      0.0429
    297 HA            1.5633      -1.4900       4.4494 H        22 CYX22      0.0766
    298 CB            2.0690      -2.1907       6.3856 C.3      22 CYX22     -0.0790
    299 HB2           2.9463      -2.1511       7.0321 H        22 CYX22      0.0910
    300 HB3           1.3266      -1.4984       6.7880 H        22 CYX22      0.0910
    301 SG            1.4152      -3.8767       6.4428 S.3      22 CYX22     -0.1081
    302 C             3.2567      -0.4307       5.0957 C.2      22 CYX22      0.5973
    303 O             2.6428       0.5991       5.2454 O.2      22 CYX22     -0.5679
    304 N             4.5894      -0.4921       5.0959 N.am     23 SER23     -0.4157
    305 H             5.0163      -1.3701       4.8625 H        23 SER23      0.2719
    306 CA            5.4313       0.6990       5.0225 C.3      23 SER23     -0.0249
    307 HA            6.4415       0.4163       5.3096 H        23 SER23      0.0843
    308 CB            5.5037       1.2376       3.5800 C.3      23 SER23      0.2117
    309 HB2           6.2608       2.0214       3.5220 H        23 SER23      0.0352
    310 HB3           5.7971       0.4299       2.9084 H        23 SER23      0.0352
    311 OG            4.2701       1.7687       3.1427 O.3      23 SER23     -0.6546
    312 HG            4.1221       2.6444       3.5411 H        23 SER23      0.4275
    313 C             4.9745       1.7744       6.0028 C.2      23 SER23      0.5973
    314 O             4.9019       2.9307       5.6270 O.2      23 SER23     -0.5679
    315 N             4.6234       1.3906       7.2388 N.am     24 GLY24     -0.4157
    316 H             4.6270       0.4047       7.4252 H        24 GLY24      0.2719
    317 CA            4.0081       2.2830       8.2228 C.3      24 GLY24     -0.0252
    318 HA2           3.5814       1.6768       9.0206 H        24 GLY24      0.0698
    319 HA3           4.7709       2.9202       8.6653 H        24 GLY24      0.0698
    320 C             2.8636       3.1246       7.6248 C.2      24 GLY24      0.5973
    321 O             1.7251       2.6481       7.5815 O.2      24 GLY24     -0.5679
    322 N             3.1243       4.3979       7.2585 N.am     25 PRO25     -0.2548
    323 CD            4.3917       5.1062       7.4543 C.3      25 PRO25      0.0192
    324 HD2           5.2790       4.5192       7.2318 H        25 PRO25      0.0391
    325 HD3           4.4463       5.4362       8.4922 H        25 PRO25      0.0391
    326 CG            4.3310       6.3281       6.5508 C.3      25 PRO25      0.0189
    327 HG2           4.6517       6.0574       5.5426 H        25 PRO25      0.0213
    328 HG3           4.9259       7.1540       6.9419 H        25 PRO25      0.0213
    329 CB            2.8386       6.6405       6.5571 C.3      25 PRO25     -0.0070
    330 HB2           2.5652       7.2833       5.7216 H        25 PRO25      0.0253
    331 HB3           2.5855       7.1392       7.4943 H        25 PRO25      0.0253
    332 CA            2.1813       5.2532       6.5341 C.3      25 PRO25     -0.0266
    333 HA            1.2347       5.2971       7.0696 H        25 PRO25      0.0641
    334 C             1.9027       4.7463       5.1116 C.2      25 PRO25      0.5896
    335 O             2.0692       3.5816       4.8208 O.2      25 PRO25     -0.5748
    336 N             1.3808       5.6036       4.2294 N.am     26 LYS26     -0.3479
    337 H             1.3902       6.5724       4.4861 H        26 LYS26      0.2747
    338 CA            1.1771       5.2753       2.8079 C.3      26 LYS26     -0.2400
    339 HA            0.4507       4.4668       2.7299 H        26 LYS26      0.1426
    340 CB            0.7125       6.5525       2.0759 C.3      26 LYS26     -0.0094
    341 HB2           0.8740       7.4404       2.6892 H        26 LYS26      0.0362
    342 HB3           1.3210       6.7042       1.1813 H        26 LYS26      0.0362
    343 CG           -0.7443       6.4553       1.6286 C.3      26 LYS26      0.0187
    344 HG2          -0.7903       6.7894       0.5920 H        26 LYS26      0.0103
    345 HG3          -1.0602       5.4185       1.6605 H        26 LYS26      0.0103
    346 CD           -1.7506       7.2415       2.4783 C.3      26 LYS26     -0.0479
    347 HD2          -2.5642       6.5631       2.7398 H        26 LYS26      0.0621
    348 HD3          -1.3004       7.5749       3.4145 H        26 LYS26      0.0621
    349 CE           -2.3471       8.4126       1.6829 C.3      26 LYS26     -0.0143
    350 HE2          -2.2416       8.2044       0.6122 H        26 LYS26      0.1135
    351 HE3          -3.4177       8.4704       1.8974 H        26 LYS26      0.1135
    352 NZ           -1.6987       9.6997       2.0258 N.4      26 LYS26     -0.3854
    353 HZ1          -0.7000       9.6311       1.8537 H        26 LYS26      0.3400
    354 HZ2          -2.0452      10.4422       1.4316 H        26 LYS26      0.3400
    355 HZ3          -1.8378       9.9501       2.9940 H        26 LYS26      0.3400
    356 C             2.4504       4.7012       2.1450 C.2      26 LYS26      0.7341
    357 O             3.4925       4.6052       2.7840 O.2      26 LYS26     -0.5894
    358 N             2.3530       4.3661       0.8598 N.am     27 VAL27     -0.3821
    359 H             1.4629       4.3982       0.4085 H        27 VAL27      0.2681
    360 CA            3.5148       3.9449       0.0578 C.3      27 VAL27     -0.3438
    361 HA            3.9872       3.1021       0.5626 H        27 VAL27      0.1438
    362 CB            3.0976       3.5037      -1.3506 C.3      27 VAL27      0.1940
    363 HB            2.2422       2.8607      -1.2971 H        27 VAL27      0.0308
    364 CG1           2.7110       4.6772      -2.2533 C.3      27 VAL27     -0.3064
    365 HG11          3.5885       5.2917      -2.4630 H        27 VAL27      0.0836
    366 HG12          2.3114       4.3008      -3.1943 H        27 VAL27      0.0836
    367 HG13          1.9621       5.2945      -1.7608 H        27 VAL27      0.0836
    368 CG2           4.1816       2.6536      -2.0006 C.3      27 VAL27     -0.3064
    369 HG21          4.4499       1.8305      -1.3392 H        27 VAL27      0.0836
    370 HG22          3.8305       2.2617      -2.9532 H        27 VAL27      0.0836
    371 HG23          5.0732       3.2578      -2.1738 H        27 VAL27      0.0836
    372 C             4.5848       5.0326       0.0097 C.2      27 VAL27      0.8350
    373 O             4.1848       6.2210       0.0615 O.2      27 VAL27     -0.8173
    374 OXT           5.7699       4.6618      -0.1055 O.3      27 VAL27     -0.8173
@<TRIPOS>BOND
      1      25      26 2
      2      25      27 am
      3      18      19 ar
      4      18      22 ar
      5      16      18 ar
      6      13      16 1
      7      10      13 1
      8       7      10 1
      9       5       7 1
     10       5      25 1
     11       1       5 1
     12      36      37 2
     13      36      38 am
     14      31      34 1
     15      29      31 1
     16      29      36 1
     17      27      29 1
     18      46      47 2
     19      46      48 am
     20      45     234 1
     21      42      45 1
     22      40      42 1
     23      40      46 1
     24      38      40 1
     25      56      57 2
     26      56      58 am
     27      55     148 1
     28      52      55 1
     29      50      52 1
     30      50      56 1
     31      48      50 1
     32      70      71 2
     33      70      72 am
     34      68      70 1
     35      65      68 1
     36      62      65 1
     37      59      62 1
     38      58      59 1
     39      58      68 1
     40      80      81 2
     41      80      82 am
     42      79     301 1
     43      76      79 1
     44      74      76 1
     45      74      80 1
     46      72      74 1
     47     101     102 2
     48     101     103 am
     49      97      99 ar
     50      94      95 1
     51      94      97 ar
     52      92      94 ar
     53      90      92 ar
     54      89      90 ar
     55      89      99 ar
     56      86      89 1
     57      84      86 1
     58      84     101 1
     59      82      84 1
     60     125     126 2
     61     125     127 am
     62     122     124 ar
     63     120     122 ar
     64     118     120 ar
     65     116     118 ar
     66     115     116 ar
     67     115     124 ar
     68     113     115 1
     69     111     113 1
     70     110     111 2
     71     110     124 1
     72     107     110 1
     73     105     107 1
     74     105     125 1
     75     103     105 1
     76     132     133 2
     77     132     134 am
     78     129     132 1
     79     127     129 1
     80     139     140 2
     81     139     141 am
     82     136     139 1
     83     134     136 1
     84     149     150 2
     85     149     151 am
     86     145     148 1
     87     143     145 1
     88     143     149 1
     89     141     143 1
     90     163     164 2
     91     163     165 am
     92     161     163 1
     93     158     161 1
     94     155     158 1
     95     152     155 1
     96     151     152 1
     97     151     161 1
     98     187     188 2
     99     187     189 am
    100     184     186 ar
    101     182     184 ar
    102     180     182 ar
    103     178     180 ar
    104     177     178 ar
    105     177     186 ar
    106     175     177 1
    107     173     175 1
    108     172     173 2
    109     172     186 1
    110     169     172 1
    111     167     169 1
    112     167     187 1
    113     165     167 1
    114     194     195 2
    115     194     196 am
    116     191     194 1
    117     189     191 1
    118     211     212 2
    119     211     213 am
    120     206     207 2
    121     206     208 am
    122     203     206 1
    123     200     203 1
    124     198     200 1
    125     198     211 1
    126     196     198 1
    127     225     226 2
    128     225     227 am
    129     220     221 2
    130     220     222 am
    131     217     220 1
    132     215     217 1
    133     215     225 1
    134     213     215 1
    135     235     236 2
    136     235     237 am
    137     231     234 1
    138     229     231 1
    139     229     235 1
    140     227     229 1
    141     256     257 2
    142     256     258 am
    143     252     254 ar
    144     249     250 1
    145     249     252 ar
    146     247     249 ar
    147     245     247 ar
    148     244     245 ar
    149     244     254 ar
    150     241     244 1
    151     239     241 1
    152     239     256 1
    153     237     239 1
    154     270     271 2
    155     270     272 am
    156     268     270 1
    157     265     268 1
    158     262     265 1
    159     259     262 1
    160     258     259 1
    161     258     268 1
    162     285     286 2
    163     285     287 am
    164     282     283 ar
    165     282     284 ar
    166     279     282 1
    167     276     279 1
    168     274     276 1
    169     274     285 1
    170     272     274 1
    171     292     293 2
    172     292     294 am
    173     289     292 1
    174     287     289 1
    175     302     303 2
    176     302     304 am
    177     298     301 1
    178     296     298 1
    179     296     302 1
    180     294     296 1
    181     313     314 2
    182     313     315 am
    183     308     311 1
    184     306     308 1
    185     306     313 1
    186     304     306 1
    187     320     321 2
    188     320     322 am
    189     317     320 1
    190     315     317 1
    191     334     335 2
    192     334     336 am
    193     332     334 1
    194     329     332 1
    195     326     329 1
    196     323     326 1
    197     322     323 1
    198     322     332 1
    199     356     357 2
    200     356     358 am
    201     349     352 1
    202     346     349 1
    203     343     346 1
    204     340     343 1
    205     338     340 1
    206     338     356 1
    207     336     338 1
    208     372     373 2
    209     372     374 1
    210     362     364 1
    211     362     368 1
    212     360     362 1
    213     360     372 1
    214     358     360 1
    215      22      23 1
    216      22      24 1
    217      19      20 1
    218      19      21 1
    219      16      17 1
    220      13      14 1
    221      13      15 1
    222      10      11 1
    223      10      12 1
    224       7       8 1
    225       7       9 1
    226       5       6 1
    227       1       2 1
    228       1       3 1
    229       1       4 1
    230      34      35 1
    231      31      32 1
    232      31      33 1
    233      29      30 1
    234      27      28 1
    235      42      43 1
    236      42      44 1
    237      40      41 1
    238      38      39 1
    239      52      53 1
    240      52      54 1
    241      50      51 1
    242      48      49 1
    243      68      69 1
    244      65      66 1
    245      65      67 1
    246      62      63 1
    247      62      64 1
    248      59      60 1
    249      59      61 1
    250      76      77 1
    251      76      78 1
    252      74      75 1
    253      72      73 1
    254      99     100 1
    255      97      98 1
    256      95      96 1
    257      92      93 1
    258      90      91 1
    259      86      87 1
    260      86      88 1
    261      84      85 1
    262      82      83 1
    263     122     123 1
    264     120     121 1
    265     118     119 1
    266     116     117 1
    267     113     114 1
    268     111     112 1
    269     107     108 1
    270     107     109 1
    271     105     106 1
    272     103     104 1
    273     129     130 1
    274     129     131 1
    275     127     128 1
    276     136     137 1
    277     136     138 1
    278     134     135 1
    279     145     146 1
    280     145     147 1
    281     143     144 1
    282     141     142 1
    283     161     162 1
    284     158     159 1
    285     158     160 1
    286     155     156 1
    287     155     157 1
    288     152     153 1
    289     152     154 1
    290     184     185 1
    291     182     183 1
    292     180     181 1
    293     178     179 1
    294     175     176 1
    295     173     174 1
    296     169     170 1
    297     169     171 1
    298     167     168 1
    299     165     166 1
    300     191     192 1
    301     191     193 1
    302     189     190 1
    303     208     209 1
    304     208     210 1
    305     203     204 1
    306     203     205 1
    307     200     201 1
    308     200     202 1
    309     198     199 1
    310     196     197 1
    311     222     223 1
    312     222     224 1
    313     217     218 1
    314     217     219 1
    315     215     216 1
    316     213     214 1
    317     231     232 1
    318     231     233 1
    319     229     230 1
    320     227     228 1
    321     254     255 1
    322     252     253 1
    323     250     251 1
    324     247     248 1
    325     245     246 1
    326     241     242 1
    327     241     243 1
    328     239     240 1
    329     237     238 1
    330     268     269 1
    331     265     266 1
    332     265     267 1
    333     262     263 1
    334     262     264 1
    335     259     260 1
    336     259     261 1
    337     279     280 1
    338     279     281 1
    339     276     277 1
    340     276     278 1
    341     274     275 1
    342     272     273 1
    343     289     290 1
    344     289     291 1
    345     287     288 1
    346     298     299 1
    347     298     300 1
    348     296     297 1
    349     294     295 1
    350     311     312 1
    351     308     309 1
    352     308     310 1
    353     306     307 1
    354     304     305 1
    355     317     318 1
    356     317     319 1
    357     315     316 1
    358     332     333 1
    359     329     330 1
    360     329     331 1
    361     326     327 1
    362     326     328 1
    363     323     324 1
    364     323     325 1
    365     352     353 1
    366     352     354 1
    367     352     355 1
    368     349     350 1
    369     349     351 1
    370     346     347 1
    371     346     348 1
    372     343     344 1
    373     343     345 1
    374     340     341 1
    375     340     342 1
    376     338     339 1
    377     336     337 1
    378     368     369 1
    379     368     370 1
    380     368     371 1
    381     364     365 1
    382     364     366 1
    383     364     367 1
    384     362     363 1
    385     360     361 1
    386     358     359 1
@<TRIPOS>SUBSTRUCTURE
      1 ARG1           1 RESIDUE    4    A ARG
      2 SER2          27 RESIDUE    4    A SER
      3 CYX3          38 RESIDUE    4    A CYX
      4 CYX4          48 RESIDUE    4    A CYX
      5 PRO5          58 RESIDUE    4    A PRO
      6 CYX6          72 RESIDUE    4    A CYX
      7 TYR7          82 RESIDUE    4    A TYR
      8 TRP8         103 RESIDUE    4    A TRP
      9 GLY9         127 RESIDUE    4    A GLY
     10 GLY10        134 RESIDUE    4    A GLY
     11 CYX11        141 RESIDUE    4    A CYX
     12 PRO12        151 RESIDUE    4    A PRO
     13 TRP13        165 RESIDUE    4    A TRP
     14 GLY14        189 RESIDUE    4    A GLY
     15 GLN15        196 RESIDUE    4    A GLN
     16 ASN16        213 RESIDUE    4    A ASN
     17 CYX17        227 RESIDUE    4    A CYX
     18 TYR18        237 RESIDUE    4    A TYR
     19 PRO19        258 RESIDUE    4    A PRO
     20 GLU20        272 RESIDUE    4    A GLU
     21 GLY21        287 RESIDUE    4    A GLY
     22 CYX22        294 RESIDUE    4    A CYX
     23 SER23        304 RESIDUE    4    A SER
     24 GLY24        315 RESIDUE    4    A GLY
     25 PRO25        322 RESIDUE    4    A PRO
     26 LYS26        336 RESIDUE    4    A LYS
     27 VAL27        358 RESIDUE    4    A VAL
