# Supplementary material for: Improved Structure-Based Histidine pKa Prediction for pH-Responsive Protein Design
Source: J Chem Inf Model. 2025 Jan 18;65(3):1560–9. doi: 10.1021/acs.jcim.4c01957 (PMC11815838; doi:10.1021/acs.jcim.4c01957)
Supplement: Supplementary file 3 — ci4c01957_si_003.zip [file ci4c01957_si_003.zip › structures/prep_mol2/1ANS_0024_prep.mol2]

@<TRIPOS>MOLECULE
Cpptraj generated mol2 file.
  374   386    27     0     0
SMALL
USER_CHARGES


@<TRIPOS>ATOM
      1 N            -8.6085       8.2501       3.9290 N.am      1 ARG1       0.1305
      2 H1           -8.7922       7.3470       4.3544 H         1 ARG1       0.2083
      3 H2           -9.4540       8.5306       3.4478 H         1 ARG1       0.2083
      4 H3           -8.4067       8.9180       4.6616 H         1 ARG1       0.2083
      5 CA           -7.4745       8.1202       2.9790 C.3       1 ARG1      -0.0223
      6 HA           -7.3599       9.0566       2.4349 H         1 ARG1       0.1242
      7 CB           -6.1630       7.8287       3.7385 C.3       1 ARG1       0.0118
      8 HB2          -5.8714       8.7476       4.2499 H         1 ARG1       0.0226
      9 HB3          -6.3351       7.0620       4.4976 H         1 ARG1       0.0226
     10 CG           -5.0231       7.3545       2.8254 C.3       1 ARG1       0.0236
     11 HG2          -5.0364       6.2688       2.8326 H         1 ARG1       0.0309
     12 HG3          -5.2112       7.6867       1.8062 H         1 ARG1       0.0309
     13 CD           -3.6285       7.8365       3.2612 C.3       1 ARG1       0.0935
     14 HD2          -3.6968       8.5561       4.0792 H         1 ARG1       0.0527
     15 HD3          -3.0529       6.9790       3.6190 H         1 ARG1       0.0527
     16 NE           -2.9427       8.4318       2.1036 N.pl3     1 ARG1      -0.5650
     17 HE           -2.4186       7.7854       1.5344 H         1 ARG1       0.3592
     18 CZ           -3.2299       9.6050       1.5784 C.cat     1 ARG1       0.8281
     19 NH1          -3.7129      10.5852       2.2932 N.pl3     1 ARG1      -0.8693
     20 HH11         -3.6499      10.5097       3.2957 H         1 ARG1       0.4494
     21 HH12         -3.8421      11.5010       1.8920 H         1 ARG1       0.4494
     22 NH2          -3.0593       9.7707       0.2980 N.pl3     1 ARG1      -0.8693
     23 HH21         -2.7670       8.9949      -0.2734 H         1 ARG1       0.4494
     24 HH22         -3.2380      10.6642      -0.1299 H         1 ARG1       0.4494
     25 C            -7.8003       7.0286       1.9662 C.2       1 ARG1       0.7214
     26 O            -8.2212       5.9657       2.3851 O.2       1 ARG1      -0.6013
     27 N            -7.6209       7.2868       0.6692 N.am      2 SER2      -0.4157
     28 H            -7.2925       8.1904       0.3668 H         2 SER2       0.2719
     29 CA           -7.9356       6.3122      -0.3869 C.3       2 SER2      -0.0249
     30 HA           -8.7189       5.6393      -0.0288 H         2 SER2       0.0843
     31 CB           -8.5006       7.0465      -1.6189 C.3       2 SER2       0.2117
     32 HB2          -8.9027       8.0138      -1.3133 H         2 SER2       0.0352
     33 HB3          -7.7318       7.2243      -2.3715 H         2 SER2       0.0352
     34 OG           -9.5616       6.3066      -2.1719 O.3       2 SER2      -0.6546
     35 HG           -9.8324       6.6801      -3.0210 H         2 SER2       0.4275
     36 C            -6.7109       5.4535      -0.7226 C.2       2 SER2       0.5973
     37 O            -6.0443       5.6621      -1.7283 O.2       2 SER2      -0.5679
     38 N            -6.3571       4.5180       0.1472 N.am      3 CYX3      -0.4157
     39 H            -6.9553       4.3196       0.9404 H         3 CYX3       0.2719
     40 CA           -5.1721       3.6861      -0.0193 C.3       3 CYX3       0.0429
     41 HA           -4.9532       3.4799      -1.0681 H         3 CYX3       0.0766
     42 CB           -4.0091       4.4420       0.6143 C.3       3 CYX3      -0.0790
     43 HB2          -4.3606       4.8339       1.5597 H         3 CYX3       0.0910
     44 HB3          -3.2644       3.7258       0.9216 H         3 CYX3       0.0910
     45 SG           -3.2450       5.8016      -0.3260 S.3       3 CYX3      -0.1081
     46 C            -5.4206       2.3725       0.7052 C.2       3 CYX3       0.5973
     47 O            -5.3317       2.3504       1.9299 O.2       3 CYX3      -0.5679
     48 N            -5.7902       1.3381      -0.0353 N.am      4 CYX4      -0.4157
     49 H            -5.7828       1.4000      -1.0469 H         4 CYX4       0.2719
     50 CA           -6.0335       0.0135       0.4972 C.3       4 CYX4       0.0429
     51 HA           -6.9906      -0.0014       1.0181 H         4 CYX4       0.0766
     52 CB           -6.0854      -0.9213      -0.6844 C.3       4 CYX4      -0.0790
     53 HB2          -5.2049      -0.7379      -1.2806 H         4 CYX4       0.0910
     54 HB3          -6.0258      -1.9204      -0.3246 H         4 CYX4       0.0910
     55 SG           -7.5436      -0.8245      -1.6998 S.3       4 CYX4      -0.1081
     56 C            -4.9141      -0.4529       1.4404 C.2       4 CYX4       0.5973
     57 O            -3.8100       0.0941       1.4101 O.2       4 CYX4      -0.5679
     58 N            -5.1851      -1.4539       2.2875 N.am      5 PRO5      -0.2548
     59 CD           -6.4269      -2.2164       2.3611 C.3       5 PRO5       0.0192
     60 HD2          -6.7975      -2.5469       1.3958 H         5 PRO5       0.0391
     61 HD3          -7.1881      -1.6143       2.8577 H         5 PRO5       0.0391
     62 CG           -6.0982      -3.4295       3.2171 C.3       5 PRO5       0.0189
     63 HG2          -5.6865      -4.2165       2.5882 H         5 PRO5       0.0213
     64 HG3          -6.9658      -3.7863       3.7719 H         5 PRO5       0.0213
     65 CB           -4.9995      -2.9035       4.1392 C.3       5 PRO5      -0.0070
     66 HB2          -4.3730      -3.7051       4.5242 H         5 PRO5       0.0253
     67 HB3          -5.4552      -2.3503       4.9627 H         5 PRO5       0.0253
     68 CA           -4.2085      -1.9395       3.2561 C.3       5 PRO5      -0.0266
     69 HA           -3.8362      -1.1109       3.8588 H         5 PRO5       0.0641
     70 C            -3.0165      -2.6270       2.5806 C.2       5 PRO5       0.5896
     71 O            -3.0319      -2.8846       1.3863 O.2       5 PRO5      -0.5748
     72 N            -1.9947      -2.9982       3.3488 N.am      6 CYX6      -0.4157
     73 H            -1.9921      -2.7475       4.3239 H         6 CYX6       0.2719
     74 CA           -0.8030      -3.6203       2.7699 C.3       6 CYX6       0.0429
     75 HA           -0.4951      -3.0329       1.9313 H         6 CYX6       0.0766
     76 CB            0.3131      -3.5825       3.7896 C.3       6 CYX6      -0.0790
     77 HB2           1.2436      -3.5869       3.2204 H         6 CYX6       0.0910
     78 HB3           0.2738      -2.6429       4.3435 H         6 CYX6       0.0910
     79 SG            0.3586      -4.9781       4.9501 S.3       6 CYX6      -0.1081
     80 C            -1.0076      -5.0234       2.2034 C.2       6 CYX6       0.5973
     81 O            -0.6163      -5.3350       1.0879 O.2       6 CYX6      -0.5679
     82 N            -1.6697      -5.8953       2.9580 N.am      7 TYR7      -0.4157
     83 H            -1.9405      -5.6279       3.8921 H         7 TYR7       0.2719
     84 CA           -1.9342      -7.2622       2.5065 C.3       7 TYR7      -0.0014
     85 HA           -1.0038      -7.7248       2.1695 H         7 TYR7       0.0876
     86 CB           -2.5299      -8.1004       3.6458 C.3       7 TYR7      -0.0152
     87 HB2          -3.3176      -8.7533       3.2650 H         7 TYR7       0.0295
     88 HB3          -1.7416      -8.7532       4.0230 H         7 TYR7       0.0295
     89 CG           -3.0707      -7.2891       4.8048 C.ar      7 TYR7      -0.0011
     90 CD1          -4.3600      -6.7250       4.7519 C.ar      7 TYR7      -0.1906
     91 HD1          -4.9966      -6.9151       3.8983 H         7 TYR7       0.1699
     92 CE1          -4.8248      -5.9419       5.8268 C.ar      7 TYR7      -0.2341
     93 HE1          -5.8207      -5.5283       5.8044 H         7 TYR7       0.1656
     94 CZ           -3.9843      -5.7005       6.9367 C.ar      7 TYR7       0.3226
     95 OH           -4.4091      -4.9365       7.9747 O.3       7 TYR7      -0.5579
     96 HH           -5.3589      -4.8130       7.9725 H         7 TYR7       0.3992
     97 CE2          -2.6899      -6.2525       6.9748 C.ar      7 TYR7      -0.2341
     98 HE2          -2.0534      -6.0555       7.8260 H         7 TYR7       0.1656
     99 CD2          -2.2352      -7.0461       5.9091 C.ar      7 TYR7      -0.1906
    100 HD2          -1.2335      -7.4566       5.9357 H         7 TYR7       0.1699
    101 C            -2.8867      -7.2582       1.3225 C.2       7 TYR7       0.5973
    102 O            -2.8767      -8.1747       0.5077 O.2       7 TYR7      -0.5679
    103 N            -3.7175      -6.2260       1.2281 N.am      8 TRP8      -0.4157
    104 H            -3.5902      -5.4392       1.8454 H         8 TRP8       0.2719
    105 CA           -4.6715      -6.1245       0.1559 C.3       8 TRP8      -0.0275
    106 HA           -4.3502      -6.7840      -0.6481 H         8 TRP8       0.1123
    107 CB           -6.0471      -6.5979       0.6278 C.3       8 TRP8      -0.0050
    108 HB2          -5.9548      -7.6028       1.0424 H         8 TRP8       0.0339
    109 HB3          -6.4258      -5.9430       1.4098 H         8 TRP8       0.0339
    110 CG           -7.0361      -6.6477      -0.4845 C.2       8 TRP8      -0.1415
    111 CD1          -6.7400      -6.8733      -1.7868 C.2       8 TRP8      -0.1638
    112 HD1          -5.7541      -7.0608      -2.1889 H         8 TRP8       0.2062
    113 NE1          -7.8906      -6.8505      -2.5355 N.pl3     8 TRP8      -0.3418
    114 HE1          -7.9106      -6.9636      -3.5410 H         8 TRP8       0.3412
    115 CE2          -8.9941      -6.6400      -1.7445 C.ar      8 TRP8       0.1380
    116 CZ2         -10.3564      -6.5329      -2.0382 C.ar      8 TRP8      -0.2601
    117 HZ2         -10.7059      -6.6673      -3.0512 H         8 TRP8       0.1572
    118 CH2         -11.2578      -6.2759      -0.9952 C.ar      8 TRP8      -0.1134
    119 HH2         -12.3199      -6.2283      -1.1939 H         8 TRP8       0.1417
    120 CZ3         -10.7824      -6.1420       0.3180 C.ar      8 TRP8      -0.1972
    121 HZ3         -11.4913      -6.0436       1.1229 H         8 TRP8       0.1447
    122 CE3          -9.4064      -6.2196       0.6034 C.ar      8 TRP8      -0.2387
    123 HE3          -9.0503      -6.1164       1.6168 H         8 TRP8       0.1700
    124 CD2          -8.4792      -6.4866      -0.4239 C.ar      8 TRP8       0.1243
    125 C            -4.6808      -4.7320      -0.4379 C.2       8 TRP8       0.5973
    126 O            -5.6746      -4.0411      -0.3333 O.2       8 TRP8      -0.5679
    127 N            -3.5880      -4.3119      -1.0674 N.am      9 GLY9      -0.4157
    128 H            -2.7247      -4.8307      -0.9581 H         9 GLY9       0.2719
    129 CA           -3.5178      -2.9794      -1.6640 C.3       9 GLY9      -0.0252
    130 HA2          -3.8394      -2.2420      -0.9361 H         9 GLY9       0.0698
    131 HA3          -2.4734      -2.7786      -1.8669 H         9 GLY9       0.0698
    132 C            -4.3487      -2.8477      -2.9517 C.2       9 GLY9       0.5973
    133 O            -4.8420      -1.7848      -3.2979 O.2       9 GLY9      -0.5679
    134 N            -4.5860      -3.9412      -3.6730 N.am     10 GLY10     -0.4157
    135 H            -4.1826      -4.8101      -3.3653 H        10 GLY10      0.2719
    136 CA           -5.4546      -3.9355      -4.8621 C.3      10 GLY10     -0.0252
    137 HA2          -5.2506      -3.0439      -5.4556 H        10 GLY10      0.0698
    138 HA3          -5.2355      -4.8096      -5.4739 H        10 GLY10      0.0698
    139 C            -6.9530      -3.9438      -4.5404 C.2      10 GLY10      0.5973
    140 O            -7.7528      -4.3290      -5.3881 O.2      10 GLY10     -0.5679
    141 N            -7.3286      -3.6459      -3.2999 N.am     11 CYX11     -0.4157
    142 H            -6.6464      -3.2389      -2.6774 H        11 CYX11      0.2719
    143 CA           -8.7132      -3.6606      -2.8540 C.3      11 CYX11      0.0429
    144 HA           -9.1414      -4.6043      -3.1649 H        11 CYX11      0.0766
    145 CB           -8.7139      -3.5677      -1.3237 C.3      11 CYX11     -0.0790
    146 HB2          -9.5273      -4.1491      -0.9206 H        11 CYX11      0.0910
    147 HB3          -7.8174      -4.0187      -0.9350 H        11 CYX11      0.0910
    148 SG           -8.8858      -1.9205      -0.6415 S.3      11 CYX11     -0.1081
    149 C            -9.5796      -2.5763      -3.5148 C.2      11 CYX11      0.5973
    150 O            -9.0721      -1.7506      -4.2712 O.2      11 CYX11     -0.5679
    151 N           -10.8990      -2.5760      -3.2510 N.am     12 PRO12     -0.2548
    152 CD          -11.6299      -3.5643      -2.4758 C.3      12 PRO12      0.0192
    153 HD2         -11.3049      -3.6062      -1.4425 H        12 PRO12      0.0391
    154 HD3         -11.5497      -4.5241      -2.9787 H        12 PRO12      0.0391
    155 CG          -13.0868      -3.1426      -2.4675 C.3      12 PRO12      0.0189
    156 HG2         -13.3095      -2.5709      -1.5733 H        12 PRO12      0.0213
    157 HG3         -13.7553      -4.0006      -2.5447 H        12 PRO12      0.0213
    158 CB          -13.1982      -2.2288      -3.6822 C.3      12 PRO12     -0.0070
    159 HB2         -13.9760      -1.4748      -3.5521 H        12 PRO12      0.0253
    160 HB3         -13.4142      -2.8344      -4.5637 H        12 PRO12      0.0253
    161 CA          -11.8072      -1.6064      -3.8376 C.3      12 PRO12     -0.0266
    162 HA          -11.5872      -1.4852      -4.8995 H        12 PRO12      0.0641
    163 C           -11.7124      -0.2246      -3.1804 C.2      12 PRO12      0.5896
    164 O           -11.6033       0.7801      -3.8766 O.2      12 PRO12     -0.5748
    165 N           -11.8122      -0.1309      -1.8491 N.am     13 TRP13     -0.4157
    166 H           -11.7334      -0.9645      -1.2886 H        13 TRP13      0.2719
    167 CA          -11.7574       1.1742      -1.1872 C.3      13 TRP13     -0.0275
    168 HA          -12.3516       1.8815      -1.7671 H        13 TRP13      0.1123
    169 CB          -12.3395       1.1272       0.2324 C.3      13 TRP13     -0.0050
    170 HB2         -12.4588       2.1506       0.5906 H        13 TRP13      0.0339
    171 HB3         -13.3301       0.6708       0.1986 H        13 TRP13      0.0339
    172 CG          -11.4881       0.3819       1.2103 C.2      13 TRP13     -0.1415
    173 CD1         -10.4907       0.9071       1.9599 C.2      13 TRP13     -0.1638
    174 HD1         -10.2124       1.9513       1.9580 H        13 TRP13      0.2062
    175 NE1          -9.7850      -0.1081       2.5729 N.pl3    13 TRP13     -0.3418
    176 HE1          -8.9374       0.0408       3.0975 H        13 TRP13      0.3412
    177 CE2         -10.3509      -1.3355       2.3090 C.ar     13 TRP13      0.1380
    178 CZ2         -10.0677      -2.6374       2.7380 C.ar     13 TRP13     -0.2601
    179 HZ2          -9.2491      -2.8267       3.4122 H        13 TRP13      0.1572
    180 CH2         -10.9009      -3.6831       2.3150 C.ar     13 TRP13     -0.1134
    181 HH2         -10.7224      -4.6816       2.6855 H        13 TRP13      0.1417
    182 CZ3         -11.9861      -3.4243       1.4548 C.ar     13 TRP13     -0.1972
    183 HZ3         -12.6566      -4.2181       1.1637 H        13 TRP13      0.1447
    184 CE3         -12.2486      -2.1178       1.0192 C.ar     13 TRP13     -0.2387
    185 HE3         -13.1238      -1.9075       0.4290 H        13 TRP13      0.1700
    186 CD2         -11.4413      -1.0482       1.4386 C.ar     13 TRP13      0.1243
    187 C           -10.3083       1.6632      -1.1618 C.2      13 TRP13      0.5973
    188 O            -9.4336       1.0667      -0.5498 O.2      13 TRP13     -0.5679
    189 N           -10.0245       2.8097      -1.7555 N.am     14 GLY14     -0.4157
    190 H           -10.6977       3.1950      -2.4000 H        14 GLY14      0.2719
    191 CA           -8.6332       3.2253      -1.8490 C.3      14 GLY14     -0.0252
    192 HA2          -8.5864       4.2771      -2.0426 H        14 GLY14      0.0698
    193 HA3          -8.1134       3.0038      -0.9202 H        14 GLY14      0.0698
    194 C            -7.8881       2.5633      -2.9888 C.2      14 GLY14      0.5973
    195 O            -8.4276       1.7654      -3.7350 O.2      14 GLY14     -0.5679
    196 N            -6.6461       2.9892      -3.1768 N.am     15 GLN15     -0.4157
    197 H            -6.2880       3.7231      -2.5884 H        15 GLN15      0.2719
    198 CA           -5.8068       2.5106      -4.2769 C.3      15 GLN15     -0.0031
    199 HA           -6.4212       2.0435      -5.0505 H        15 GLN15      0.0850
    200 CB           -5.0785       3.7118      -4.8901 C.3      15 GLN15     -0.0036
    201 HB2          -4.2791       4.0398      -4.2237 H        15 GLN15      0.0171
    202 HB3          -4.6397       3.4076      -5.8420 H        15 GLN15      0.0171
    203 CG           -6.0293       4.8875      -5.1340 C.3      15 GLN15     -0.0645
    204 HG2          -6.9615       4.5148      -5.5630 H        15 GLN15      0.0352
    205 HG3          -6.2550       5.4012      -4.2035 H        15 GLN15      0.0352
    206 CD           -5.4407       5.8908      -6.1011 C.2      15 GLN15      0.6951
    207 OE1          -5.9479       6.1013      -7.1794 O.2      15 GLN15     -0.6086
    208 NE2          -4.3479       6.5516      -5.7837 N.am     15 GLN15     -0.9407
    209 HE21         -4.0102       7.1675      -6.5047 H        15 GLN15      0.4251
    210 HE22         -3.8632       6.3466      -4.9351 H        15 GLN15      0.4251
    211 C            -4.8067       1.4722      -3.7757 C.2      15 GLN15      0.5973
    212 O            -4.8422       1.0957      -2.6141 O.2      15 GLN15     -0.5679
    213 N            -3.8129       1.1247      -4.5860 N.am     16 ASN16     -0.4157
    214 H            -3.8372       1.4301      -5.5448 H        16 ASN16      0.2719
    215 CA           -2.7182       0.2583      -4.1690 C.3      16 ASN16      0.0143
    216 HA           -3.0670      -0.3647      -3.3508 H        16 ASN16      0.1048
    217 CB           -2.3394      -0.6575      -5.3317 C.3      16 ASN16     -0.2041
    218 HB2          -3.2469      -0.9578      -5.8573 H        16 ASN16      0.0797
    219 HB3          -1.6714      -0.1503      -6.0287 H        16 ASN16      0.0797
    220 CG           -1.6827      -1.9182      -4.8103 C.2      16 ASN16      0.7130
    221 OD1          -1.3059      -2.0291      -3.6605 O.2      16 ASN16     -0.5931
    222 ND2          -1.5600      -2.9345      -5.6258 N.am     16 ASN16     -0.9191
    223 HD21         -1.0633      -3.7224      -5.2438 H        16 ASN16      0.4196
    224 HD22         -1.8362      -2.8644      -6.5870 H        16 ASN16      0.4196
    225 C            -1.5535       1.0397      -3.5762 C.2      16 ASN16      0.5973
    226 O            -0.4660       1.1334      -4.1351 O.2      16 ASN16     -0.5679
    227 N            -1.8288       1.6934      -2.4595 N.am     17 CYX17     -0.4157
    228 H            -2.7378       1.5550      -2.0376 H        17 CYX17      0.2719
    229 CA           -0.8092       2.4630      -1.7819 C.3      17 CYX17      0.0429
    230 HA           -0.1930       2.9890      -2.5085 H        17 CYX17      0.0766
    231 CB           -1.4889       3.4697      -0.8987 C.3      17 CYX17     -0.0790
    232 HB2          -2.2833       2.8983      -0.4378 H        17 CYX17      0.0910
    233 HB3          -0.8146       3.8027      -0.1200 H        17 CYX17      0.0910
    234 SG           -2.1654       4.8897      -1.7753 S.3      17 CYX17     -0.1081
    235 C             0.0885       1.6001      -0.9280 C.2      17 CYX17      0.5973
    236 O             1.0548       2.1474      -0.4770 O.2      17 CYX17     -0.5679
    237 N            -0.2261       0.3417      -0.6647 N.am     18 TYR18     -0.4157
    238 H            -1.0447      -0.0702      -1.0840 H        18 TYR18      0.2719
    239 CA            0.5846      -0.5126       0.1901 C.3      18 TYR18     -0.0014
    240 HA            1.5780      -0.0894       0.3335 H        18 TYR18      0.0876
    241 CB           -0.0593      -0.6193       1.5696 C.3      18 TYR18     -0.0152
    242 HB2          -1.0581      -1.0330       1.4549 H        18 TYR18      0.0295
    243 HB3           0.5629      -1.2896       2.1598 H        18 TYR18      0.0295
    244 CG           -0.1863       0.6673       2.3437 C.ar     18 TYR18     -0.0011
    245 CD1          -1.1783       1.6032       2.0048 C.ar     18 TYR18     -0.1906
    246 HD1          -1.8635       1.3818       1.2062 H        18 TYR18      0.1699
    247 CE1          -1.2788       2.8099       2.7158 C.ar     18 TYR18     -0.2341
    248 HE1          -2.0428       3.5281       2.5033 H        18 TYR18      0.1656
    249 CZ           -0.3930       3.0721       3.7731 C.ar     18 TYR18      0.3226
    250 OH           -0.4802       4.2530       4.4406 O.3      18 TYR18     -0.5579
    251 HH            0.0759       4.2015       5.2239 H        18 TYR18      0.3992
    252 CE2           0.5791       2.1201       4.1399 C.ar     18 TYR18     -0.2341
    253 HE2           1.2884       2.3162       4.9312 H        18 TYR18      0.1656
    254 CD2           0.6809       0.9196       3.4212 C.ar     18 TYR18     -0.1906
    255 HD2           1.4837       0.2293       3.6526 H        18 TYR18      0.1699
    256 C             0.7376      -1.8569      -0.5219 C.2      18 TYR18      0.5973
    257 O             0.0214      -2.8015      -0.2224 O.2      18 TYR18     -0.5679
    258 N             1.5966      -1.9284      -1.5454 N.am     19 PRO19     -0.2548
    259 CD            2.4325      -0.8407      -2.0196 C.3      19 PRO19      0.0192
    260 HD2           3.1280      -0.5467      -1.2361 H        19 PRO19      0.0391
    261 HD3           1.8144      -0.0079      -2.3442 H        19 PRO19      0.0391
    262 CG            3.2198      -1.3754      -3.2060 C.3      19 PRO19      0.0189
    263 HG2           4.2440      -1.5793      -2.8965 H        19 PRO19      0.0213
    264 HG3           3.2166      -0.6682      -4.0362 H        19 PRO19      0.0213
    265 CB            2.5135      -2.6833      -3.5824 C.3      19 PRO19     -0.0070
    266 HB2           3.2173      -3.4272      -3.9610 H        19 PRO19      0.0253
    267 HB3           1.7595      -2.4700      -4.3409 H        19 PRO19      0.0253
    268 CA            1.8082      -3.1524      -2.3063 C.3      19 PRO19     -0.0266
    269 HA            0.8543      -3.6151      -2.5621 H        19 PRO19      0.0641
    270 C             2.6410      -4.1570      -1.5000 C.2      19 PRO19      0.5896
    271 O             2.3113      -5.3316      -1.4008 O.2      19 PRO19     -0.5748
    272 N             3.7089      -3.6686      -0.8850 N.am     20 GLU20     -0.5163
    273 H             3.9789      -2.7299      -1.1341 H        20 GLU20      0.2936
    274 CA            4.6767      -4.4563      -0.1122 C.3      20 GLU20      0.0397
    275 HA            4.1633      -5.3087       0.3366 H        20 GLU20      0.1105
    276 CB            5.7605      -5.0082      -1.0536 C.3      20 GLU20      0.0560
    277 HB2           6.5858      -5.4201      -0.4678 H        20 GLU20     -0.0173
    278 HB3           5.3109      -5.8231      -1.6260 H        20 GLU20     -0.0173
    279 CG            6.2910      -3.9501      -2.0367 C.3      20 GLU20      0.0136
    280 HG2           5.4767      -3.4884      -2.5970 H        20 GLU20     -0.0425
    281 HG3           6.8035      -3.1713      -1.4697 H        20 GLU20     -0.0425
    282 CD            7.2317      -4.5721      -3.0638 C.2      20 GLU20      0.8054
    283 OE1           6.7737      -5.4804      -3.7934 O.co2    20 GLU20     -0.8188
    284 OE2           8.3969      -4.1274      -3.1305 O.co2    20 GLU20     -0.8188
    285 C             5.2445      -3.6308       1.0522 C.2      20 GLU20      0.5366
    286 O             6.0874      -4.0922       1.8164 O.2      20 GLU20     -0.5819
    287 N             4.7082      -2.4261       1.2630 N.am     21 GLY21     -0.4157
    288 H             4.0448      -2.0802       0.5914 H        21 GLY21      0.2719
    289 CA            5.0385      -1.5303       2.3657 C.3      21 GLY21     -0.0252
    290 HA2           6.1191      -1.5297       2.5192 H        21 GLY21      0.0698
    291 HA3           4.7357      -0.5103       2.1066 H        21 GLY21      0.0698
    292 C             4.3479      -1.9129       3.6680 C.2      21 GLY21      0.5973
    293 O             4.1440      -1.0545       4.5129 O.2      21 GLY21     -0.5679
    294 N             3.9855      -3.1863       3.8713 N.am     22 CYX22     -0.4157
    295 H             4.2189      -3.8543       3.1499 H        22 CYX22      0.2719
    296 CA            3.2782      -3.6451       5.0747 C.3      22 CYX22      0.0429
    297 HA            2.2800      -3.2424       5.0628 H        22 CYX22      0.0766
    298 CB            3.2878      -5.1835       5.1367 C.3      22 CYX22     -0.0790
    299 HB2           4.2493      -5.5610       4.7848 H        22 CYX22      0.0910
    300 HB3           3.1775      -5.4836       6.1813 H        22 CYX22      0.0910
    301 SG            1.9583      -6.0021       4.2346 S.3      22 CYX22     -0.1081
    302 C             3.8186      -3.0942       6.3865 C.2      22 CYX22      0.5973
    303 O             3.0753      -2.9060       7.3457 O.2      22 CYX22     -0.5679
    304 N             5.1179      -2.8525       6.4122 N.am     23 SER23     -0.4157
    305 H             5.6294      -3.0320       5.5632 H        23 SER23      0.2719
    306 CA            5.7991      -2.1738       7.4996 C.3      23 SER23     -0.0249
    307 HA            5.1012      -1.9073       8.2930 H        23 SER23      0.0843
    308 CB            6.8128      -3.1656       8.0574 C.3      23 SER23      0.2117
    309 HB2           6.3122      -3.8416       8.7516 H        23 SER23      0.0352
    310 HB3           7.2274      -3.7612       7.2399 H        23 SER23      0.0352
    311 OG            7.8791      -2.5056       8.7036 O.3      23 SER23     -0.6546
    312 HG            7.5297      -1.7038       9.1303 H        23 SER23      0.4275
    313 C             6.4886      -0.8883       7.0604 C.2      23 SER23      0.5973
    314 O             6.7318      -0.0324       7.9091 O.2      23 SER23     -0.5679
    315 N             6.8733      -0.7899       5.7890 N.am     24 GLY24     -0.4157
    316 H             6.4911      -1.4377       5.1241 H        24 GLY24      0.2719
    317 CA            7.5627       0.3716       5.2684 C.3      24 GLY24     -0.0252
    318 HA2           8.4291       0.6002       5.8872 H        24 GLY24      0.0698
    319 HA3           7.9008       0.1252       4.2631 H        24 GLY24      0.0698
    320 C             6.6560       1.6083       5.2420 C.2      24 GLY24      0.5973
    321 O             5.7400       1.7590       6.0527 O.2      24 GLY24     -0.5679
    322 N             6.9445       2.5524       4.3398 N.am     25 PRO25     -0.2548
    323 CD            7.9919       2.4747       3.3321 C.3      25 PRO25      0.0192
    324 HD2           7.8841       1.5774       2.7196 H        25 PRO25      0.0391
    325 HD3           8.9724       2.4995       3.8095 H        25 PRO25      0.0391
    326 CG            7.8098       3.6998       2.4453 C.3      25 PRO25      0.0189
    327 HG2           7.2348       3.4178       1.5613 H        25 PRO25      0.0213
    328 HG3           8.7664       4.1337       2.1530 H        25 PRO25      0.0213
    329 CB            6.9845       4.6590       3.3010 C.3      25 PRO25     -0.0070
    330 HB2           6.4163       5.3557       2.6861 H        25 PRO25      0.0253
    331 HB3           7.6593       5.2176       3.9518 H        25 PRO25      0.0253
    332 CA            6.1169       3.7344       4.1633 C.3      25 PRO25     -0.0266
    333 HA            5.9218       4.2108       5.1239 H        25 PRO25      0.0641
    334 C             4.7745       3.3458       3.5331 C.2      25 PRO25      0.5896
    335 O             4.3517       2.2012       3.5832 O.2      25 PRO25     -0.5748
    336 N             4.0777       4.3261       2.9542 N.am     26 LYS26     -0.3479
    337 H             4.4681       5.2504       2.9760 H        26 LYS26      0.2747
    338 CA            2.8616       4.0711       2.1870 C.3      26 LYS26     -0.2400
    339 HA            2.0900       3.7174       2.8647 H        26 LYS26      0.1426
    340 CB            2.4234       5.3852       1.5372 C.3      26 LYS26     -0.0094
    341 HB2           2.1418       6.0901       2.3208 H        26 LYS26      0.0362
    342 HB3           3.2950       5.7813       1.0191 H        26 LYS26      0.0362
    343 CG            1.2497       5.2196       0.5659 C.3      26 LYS26      0.0187
    344 HG2           1.4694       4.4386      -0.1404 H        26 LYS26      0.0103
    345 HG3           0.3671       4.9533       1.1456 H        26 LYS26      0.0103
    346 CD            0.9541       6.4659      -0.2699 C.3      26 LYS26     -0.0479
    347 HD2           0.2388       6.1941      -1.0447 H        26 LYS26      0.0621
    348 HD3           0.5253       7.2381       0.3693 H        26 LYS26      0.0621
    349 CE            2.2439       6.9840      -0.9165 C.3      26 LYS26     -0.0143
    350 HE2           2.8743       7.4506      -0.1522 H        26 LYS26      0.1135
    351 HE3           2.7851       6.1150      -1.3021 H        26 LYS26      0.1135
    352 NZ            2.0035       7.9288      -2.0296 N.4      26 LYS26     -0.3854
    353 HZ1           1.6085       8.7974      -1.7012 H        26 LYS26      0.3400
    354 HZ2           2.8874       8.1365      -2.4837 H        26 LYS26      0.3400
    355 HZ3           1.4048       7.5068      -2.7288 H        26 LYS26      0.3400
    356 C             3.0944       2.9065       1.2060 C.2      26 LYS26      0.7341
    357 O             2.6608       1.7960       1.4815 O.2      26 LYS26     -0.5894
    358 N             3.7426       3.1989       0.0737 N.am     27 VAL27     -0.3821
    359 H             4.2436       4.0616       0.0390 H        27 VAL27      0.2681
    360 CA            4.0315       2.2160      -0.9854 C.3      27 VAL27     -0.3438
    361 HA            3.3486       1.3901      -0.8738 H        27 VAL27      0.1438
    362 CB            3.8617       2.8050      -2.4030 C.3      27 VAL27      0.1940
    363 HB            4.2702       2.0995      -3.1292 H        27 VAL27      0.0308
    364 CG1           2.4202       3.0523      -2.8407 C.3      27 VAL27     -0.3064
    365 HG11          1.9349       3.7509      -2.1710 H        27 VAL27      0.0836
    366 HG12          2.4149       3.4545      -3.8519 H        27 VAL27      0.0836
    367 HG13          1.8987       2.1004      -2.8740 H        27 VAL27      0.0836
    368 CG2           4.6099       4.1356      -2.5432 C.3      27 VAL27     -0.3064
    369 HG21          5.6616       3.9779      -2.2988 H        27 VAL27      0.0836
    370 HG22          4.5567       4.4725      -3.5774 H        27 VAL27      0.0836
    371 HG23          4.2021       4.8898      -1.8833 H        27 VAL27      0.0836
    372 C             5.4062       1.5901      -0.7676 C.2      27 VAL27      0.8350
    373 O             6.1537       1.5197      -1.7580 O.2      27 VAL27     -0.8173
    374 OXT           5.7110       1.2612       0.3946 O.3      27 VAL27     -0.8173
@<TRIPOS>BOND
      1      25      26 2
      2      25      27 am
      3      18      19 ar
      4      18      22 ar
      5      16      18 ar
      6      13      16 1
      7      10      13 1
      8       7      10 1
      9       5       7 1
     10       5      25 1
     11       1       5 1
     12      36      37 2
     13      36      38 am
     14      31      34 1
     15      29      31 1
     16      29      36 1
     17      27      29 1
     18      46      47 2
     19      46      48 am
     20      45     234 1
     21      42      45 1
     22      40      42 1
     23      40      46 1
     24      38      40 1
     25      56      57 2
     26      56      58 am
     27      55     148 1
     28      52      55 1
     29      50      52 1
     30      50      56 1
     31      48      50 1
     32      70      71 2
     33      70      72 am
     34      68      70 1
     35      65      68 1
     36      62      65 1
     37      59      62 1
     38      58      59 1
     39      58      68 1
     40      80      81 2
     41      80      82 am
     42      79     301 1
     43      76      79 1
     44      74      76 1
     45      74      80 1
     46      72      74 1
     47     101     102 2
     48     101     103 am
     49      97      99 ar
     50      94      95 1
     51      94      97 ar
     52      92      94 ar
     53      90      92 ar
     54      89      90 ar
     55      89      99 ar
     56      86      89 1
     57      84      86 1
     58      84     101 1
     59      82      84 1
     60     125     126 2
     61     125     127 am
     62     122     124 ar
     63     120     122 ar
     64     118     120 ar
     65     116     118 ar
     66     115     116 ar
     67     115     124 ar
     68     113     115 1
     69     111     113 1
     70     110     111 2
     71     110     124 1
     72     107     110 1
     73     105     107 1
     74     105     125 1
     75     103     105 1
     76     132     133 2
     77     132     134 am
     78     129     132 1
     79     127     129 1
     80     139     140 2
     81     139     141 am
     82     136     139 1
     83     134     136 1
     84     149     150 2
     85     149     151 am
     86     145     148 1
     87     143     145 1
     88     143     149 1
     89     141     143 1
     90     163     164 2
     91     163     165 am
     92     161     163 1
     93     158     161 1
     94     155     158 1
     95     152     155 1
     96     151     152 1
     97     151     161 1
     98     187     188 2
     99     187     189 am
    100     184     186 ar
    101     182     184 ar
    102     180     182 ar
    103     178     180 ar
    104     177     178 ar
    105     177     186 ar
    106     175     177 1
    107     173     175 1
    108     172     173 2
    109     172     186 1
    110     169     172 1
    111     167     169 1
    112     167     187 1
    113     165     167 1
    114     194     195 2
    115     194     196 am
    116     191     194 1
    117     189     191 1
    118     211     212 2
    119     211     213 am
    120     206     207 2
    121     206     208 am
    122     203     206 1
    123     200     203 1
    124     198     200 1
    125     198     211 1
    126     196     198 1
    127     225     226 2
    128     225     227 am
    129     220     221 2
    130     220     222 am
    131     217     220 1
    132     215     217 1
    133     215     225 1
    134     213     215 1
    135     235     236 2
    136     235     237 am
    137     231     234 1
    138     229     231 1
    139     229     235 1
    140     227     229 1
    141     256     257 2
    142     256     258 am
    143     252     254 ar
    144     249     250 1
    145     249     252 ar
    146     247     249 ar
    147     245     247 ar
    148     244     245 ar
    149     244     254 ar
    150     241     244 1
    151     239     241 1
    152     239     256 1
    153     237     239 1
    154     270     271 2
    155     270     272 am
    156     268     270 1
    157     265     268 1
    158     262     265 1
    159     259     262 1
    160     258     259 1
    161     258     268 1
    162     285     286 2
    163     285     287 am
    164     282     283 ar
    165     282     284 ar
    166     279     282 1
    167     276     279 1
    168     274     276 1
    169     274     285 1
    170     272     274 1
    171     292     293 2
    172     292     294 am
    173     289     292 1
    174     287     289 1
    175     302     303 2
    176     302     304 am
    177     298     301 1
    178     296     298 1
    179     296     302 1
    180     294     296 1
    181     313     314 2
    182     313     315 am
    183     308     311 1
    184     306     308 1
    185     306     313 1
    186     304     306 1
    187     320     321 2
    188     320     322 am
    189     317     320 1
    190     315     317 1
    191     334     335 2
    192     334     336 am
    193     332     334 1
    194     329     332 1
    195     326     329 1
    196     323     326 1
    197     322     323 1
    198     322     332 1
    199     356     357 2
    200     356     358 am
    201     349     352 1
    202     346     349 1
    203     343     346 1
    204     340     343 1
    205     338     340 1
    206     338     356 1
    207     336     338 1
    208     372     373 2
    209     372     374 1
    210     362     364 1
    211     362     368 1
    212     360     362 1
    213     360     372 1
    214     358     360 1
    215      22      23 1
    216      22      24 1
    217      19      20 1
    218      19      21 1
    219      16      17 1
    220      13      14 1
    221      13      15 1
    222      10      11 1
    223      10      12 1
    224       7       8 1
    225       7       9 1
    226       5       6 1
    227       1       2 1
    228       1       3 1
    229       1       4 1
    230      34      35 1
    231      31      32 1
    232      31      33 1
    233      29      30 1
    234      27      28 1
    235      42      43 1
    236      42      44 1
    237      40      41 1
    238      38      39 1
    239      52      53 1
    240      52      54 1
    241      50      51 1
    242      48      49 1
    243      68      69 1
    244      65      66 1
    245      65      67 1
    246      62      63 1
    247      62      64 1
    248      59      60 1
    249      59      61 1
    250      76      77 1
    251      76      78 1
    252      74      75 1
    253      72      73 1
    254      99     100 1
    255      97      98 1
    256      95      96 1
    257      92      93 1
    258      90      91 1
    259      86      87 1
    260      86      88 1
    261      84      85 1
    262      82      83 1
    263     122     123 1
    264     120     121 1
    265     118     119 1
    266     116     117 1
    267     113     114 1
    268     111     112 1
    269     107     108 1
    270     107     109 1
    271     105     106 1
    272     103     104 1
    273     129     130 1
    274     129     131 1
    275     127     128 1
    276     136     137 1
    277     136     138 1
    278     134     135 1
    279     145     146 1
    280     145     147 1
    281     143     144 1
    282     141     142 1
    283     161     162 1
    284     158     159 1
    285     158     160 1
    286     155     156 1
    287     155     157 1
    288     152     153 1
    289     152     154 1
    290     184     185 1
    291     182     183 1
    292     180     181 1
    293     178     179 1
    294     175     176 1
    295     173     174 1
    296     169     170 1
    297     169     171 1
    298     167     168 1
    299     165     166 1
    300     191     192 1
    301     191     193 1
    302     189     190 1
    303     208     209 1
    304     208     210 1
    305     203     204 1
    306     203     205 1
    307     200     201 1
    308     200     202 1
    309     198     199 1
    310     196     197 1
    311     222     223 1
    312     222     224 1
    313     217     218 1
    314     217     219 1
    315     215     216 1
    316     213     214 1
    317     231     232 1
    318     231     233 1
    319     229     230 1
    320     227     228 1
    321     254     255 1
    322     252     253 1
    323     250     251 1
    324     247     248 1
    325     245     246 1
    326     241     242 1
    327     241     243 1
    328     239     240 1
    329     237     238 1
    330     268     269 1
    331     265     266 1
    332     265     267 1
    333     262     263 1
    334     262     264 1
    335     259     260 1
    336     259     261 1
    337     279     280 1
    338     279     281 1
    339     276     277 1
    340     276     278 1
    341     274     275 1
    342     272     273 1
    343     289     290 1
    344     289     291 1
    345     287     288 1
    346     298     299 1
    347     298     300 1
    348     296     297 1
    349     294     295 1
    350     311     312 1
    351     308     309 1
    352     308     310 1
    353     306     307 1
    354     304     305 1
    355     317     318 1
    356     317     319 1
    357     315     316 1
    358     332     333 1
    359     329     330 1
    360     329     331 1
    361     326     327 1
    362     326     328 1
    363     323     324 1
    364     323     325 1
    365     352     353 1
    366     352     354 1
    367     352     355 1
    368     349     350 1
    369     349     351 1
    370     346     347 1
    371     346     348 1
    372     343     344 1
    373     343     345 1
    374     340     341 1
    375     340     342 1
    376     338     339 1
    377     336     337 1
    378     368     369 1
    379     368     370 1
    380     368     371 1
    381     364     365 1
    382     364     366 1
    383     364     367 1
    384     362     363 1
    385     360     361 1
    386     358     359 1
@<TRIPOS>SUBSTRUCTURE
      1 ARG1           1 RESIDUE    4    A ARG
      2 SER2          27 RESIDUE    4    A SER
      3 CYX3          38 RESIDUE    4    A CYX
      4 CYX4          48 RESIDUE    4    A CYX
      5 PRO5          58 RESIDUE    4    A PRO
      6 CYX6          72 RESIDUE    4    A CYX
      7 TYR7          82 RESIDUE    4    A TYR
      8 TRP8         103 RESIDUE    4    A TRP
      9 GLY9         127 RESIDUE    4    A GLY
     10 GLY10        134 RESIDUE    4    A GLY
     11 CYX11        141 RESIDUE    4    A CYX
     12 PRO12        151 RESIDUE    4    A PRO
     13 TRP13        165 RESIDUE    4    A TRP
     14 GLY14        189 RESIDUE    4    A GLY
     15 GLN15        196 RESIDUE    4    A GLN
     16 ASN16        213 RESIDUE    4    A ASN
     17 CYX17        227 RESIDUE    4    A CYX
     18 TYR18        237 RESIDUE    4    A TYR
     19 PRO19        258 RESIDUE    4    A PRO
     20 GLU20        272 RESIDUE    4    A GLU
     21 GLY21        287 RESIDUE    4    A GLY
     22 CYX22        294 RESIDUE    4    A CYX
     23 SER23        304 RESIDUE    4    A SER
     24 GLY24        315 RESIDUE    4    A GLY
     25 PRO25        322 RESIDUE    4    A PRO
     26 LYS26        336 RESIDUE    4    A LYS
     27 VAL27        358 RESIDUE    4    A VAL
