# Supplementary material for: Improved Structure-Based Histidine pKa Prediction for pH-Responsive Protein Design
Source: J Chem Inf Model. 2025 Jan 18;65(3):1560–9. doi: 10.1021/acs.jcim.4c01957 (PMC11815838; doi:10.1021/acs.jcim.4c01957)
Supplement: Supplementary file 3 — ci4c01957_si_003.zip [file ci4c01957_si_003.zip › structures/prep_mol2/1ANS_0025_prep.mol2]

@<TRIPOS>MOLECULE
Cpptraj generated mol2 file.
  374   386    27     0     0
SMALL
USER_CHARGES


@<TRIPOS>ATOM
      1 N           -10.6937       3.8706       2.2461 N.am      1 ARG1       0.1305
      2 H1           -9.7617       3.4797       2.2933 H         1 ARG1       0.2083
      3 H2          -11.2171       3.4033       1.5137 H         1 ARG1       0.2083
      4 H3          -11.1676       3.6827       3.1203 H         1 ARG1       0.2083
      5 CA          -10.6612       5.3319       1.9808 C.3       1 ARG1      -0.0223
      6 HA          -11.6871       5.6585       1.7936 H         1 ARG1       0.1242
      7 CB          -10.1339       6.1254       3.1888 C.3       1 ARG1       0.0118
      8 HB2          -9.5164       5.4749       3.8112 H         1 ARG1       0.0226
      9 HB3          -9.5073       6.9586       2.8695 H         1 ARG1       0.0226
     10 CG          -11.2967       6.6759       4.0316 C.3       1 ARG1       0.0236
     11 HG2         -12.1602       6.0121       3.9598 H         1 ARG1       0.0309
     12 HG3         -10.9907       6.6990       5.0792 H         1 ARG1       0.0309
     13 CD          -11.7145       8.0979       3.6244 C.3       1 ARG1       0.0935
     14 HD2         -11.9158       8.1324       2.5515 H         1 ARG1       0.0527
     15 HD3         -12.6284       8.3619       4.1610 H         1 ARG1       0.0527
     16 NE          -10.6575       9.0614       3.9786 N.pl3     1 ARG1      -0.5650
     17 HE           -9.9017       8.7296       4.5537 H         1 ARG1       0.3592
     18 CZ          -10.4914      10.2566       3.4518 C.cat     1 ARG1       0.8281
     19 NH1         -11.4880      10.9852       3.0441 N.pl3     1 ARG1      -0.8693
     20 HH11        -12.4295      10.6745       3.2104 H         1 ARG1       0.4494
     21 HH12        -11.3325      11.8985       2.6514 H         1 ARG1       0.4494
     22 NH2          -9.2886      10.7278       3.3134 N.pl3     1 ARG1      -0.8693
     23 HH21         -8.4944      10.2526       3.6974 H         1 ARG1       0.4494
     24 HH22         -9.1609      11.6510       2.9300 H         1 ARG1       0.4494
     25 C            -9.9287       5.6575       0.6872 C.2       1 ARG1       0.7214
     26 O           -10.5786       5.6557      -0.3380 O.2       1 ARG1      -0.6013
     27 N            -8.6114       5.8689       0.7247 N.am      2 SER2      -0.4157
     28 H            -8.1539       5.9412       1.6194 H         2 SER2       0.2719
     29 CA           -7.7731       6.1649      -0.4559 C.3       2 SER2      -0.0249
     30 HA           -8.3430       6.0222      -1.3783 H         2 SER2       0.0843
     31 CB           -7.3602       7.6409      -0.4295 C.3       2 SER2       0.2117
     32 HB2          -8.2037       8.2475      -0.7542 H         2 SER2       0.0352
     33 HB3          -7.1095       7.9253       0.5950 H         2 SER2       0.0352
     34 OG           -6.2509       7.9459      -1.2448 O.3       2 SER2      -0.6546
     35 HG           -6.0956       7.2341      -1.8880 H         2 SER2       0.4275
     36 C            -6.5615       5.2376      -0.5418 C.2       2 SER2       0.5973
     37 O            -5.7752       5.3444      -1.4594 O.2       2 SER2      -0.5679
     38 N            -6.4024       4.3153       0.3990 N.am      3 CYX3      -0.4157
     39 H            -7.0520       4.2533       1.1576 H         3 CYX3       0.2719
     40 CA           -5.2242       3.4726       0.4933 C.3       3 CYX3       0.0429
     41 HA           -4.7981       3.2431      -0.4853 H         3 CYX3       0.0766
     42 CB           -4.2158       4.2528       1.3334 C.3       3 CYX3      -0.0790
     43 HB2          -4.7162       4.5882       2.2415 H         3 CYX3       0.0910
     44 HB3          -3.4475       3.5783       1.6789 H         3 CYX3       0.0910
     45 SG           -3.4397       5.7144       0.5885 S.3       3 CYX3      -0.1081
     46 C            -5.6601       2.1890       1.1866 C.2       3 CYX3       0.5973
     47 O            -5.8007       2.1810       2.4088 O.2       3 CYX3      -0.5679
     48 N            -6.0181       1.1682       0.4156 N.am      4 CYX4      -0.4157
     49 H            -5.7597       1.1750      -0.5650 H         4 CYX4       0.2719
     50 CA           -6.3687      -0.1417       0.9419 C.3       4 CYX4       0.0429
     51 HA           -7.3478      -0.1146       1.4146 H         4 CYX4       0.0766
     52 CB           -6.3835      -1.1077      -0.2200 C.3       4 CYX4      -0.0790
     53 HB2          -5.3785      -1.1878      -0.6289 H         4 CYX4       0.0910
     54 HB3          -6.6952      -2.0699       0.1494 H         4 CYX4       0.0910
     55 SG           -7.4799      -0.7296      -1.5542 S.3       4 CYX4      -0.1081
     56 C            -5.3102      -0.6204       1.9333 C.2       4 CYX4       0.5973
     57 O            -4.1949      -0.1192       1.8867 O.2       4 CYX4      -0.5679
     58 N            -5.6103      -1.5590       2.8347 N.am      5 PRO5      -0.2548
     59 CD           -6.8229      -2.3545       2.9076 C.3       5 PRO5       0.0192
     60 HD2          -7.1891      -2.6879       1.9408 H         5 PRO5       0.0391
     61 HD3          -7.5887      -1.7811       3.4287 H         5 PRO5       0.0391
     62 CG           -6.4405      -3.5709       3.7396 C.3       5 PRO5       0.0189
     63 HG2          -6.0079      -4.3308       3.0971 H         5 PRO5       0.0213
     64 HG3          -7.2899      -3.9692       4.2966 H         5 PRO5       0.0213
     65 CB           -5.3422      -3.0421       4.6620 C.3       5 PRO5      -0.0070
     66 HB2          -4.6710      -3.8309       4.9991 H         5 PRO5       0.0253
     67 HB3          -5.8017      -2.5495       5.5206 H         5 PRO5       0.0253
     68 CA           -4.6198      -2.0010       3.8096 C.3       5 PRO5      -0.0266
     69 HA           -4.3142      -1.1628       4.4359 H         5 PRO5       0.0641
     70 C            -3.3872      -2.5638       3.1045 C.2       5 PRO5       0.5896
     71 O            -3.4817      -3.0343       1.9845 O.2       5 PRO5      -0.5748
     72 N            -2.2264      -2.5584       3.7448 N.am      6 CYX6      -0.4157
     73 H            -2.1414      -2.1305       4.6515 H         6 CYX6       0.2719
     74 CA           -1.0267      -3.0334       3.0674 C.3       6 CYX6       0.0429
     75 HA           -0.9081      -2.4303       2.1784 H         6 CYX6       0.0766
     76 CB            0.1494      -2.8628       3.9930 C.3       6 CYX6      -0.0790
     77 HB2           1.0189      -3.1793       3.4200 H         6 CYX6       0.0910
     78 HB3           0.2238      -1.8064       4.2517 H         6 CYX6       0.0910
     79 SG            0.1062      -3.8197       5.5229 S.3       6 CYX6      -0.1081
     80 C            -1.0732      -4.4990       2.6477 C.2       6 CYX6       0.5973
     81 O            -0.6504      -4.8747       1.5642 O.2       6 CYX6      -0.5679
     82 N            -1.6415      -5.3453       3.5056 N.am      7 TYR7      -0.4157
     83 H            -1.9290      -5.0058       4.4066 H         7 TYR7       0.2719
     84 CA           -1.8345      -6.7480       3.1642 C.3       7 TYR7      -0.0014
     85 HA           -0.8595      -7.2067       2.9903 H         7 TYR7       0.0876
     86 CB           -2.5344      -7.4657       4.3307 C.3       7 TYR7      -0.0152
     87 HB2          -2.0072      -8.4041       4.5073 H         7 TYR7       0.0295
     88 HB3          -2.4542      -6.8813       5.2495 H         7 TYR7       0.0295
     89 CG           -3.9908      -7.7982       4.0590 C.ar      7 TYR7      -0.0011
     90 CD1          -4.3027      -8.9545       3.3183 C.ar      7 TYR7      -0.1906
     91 HD1          -3.5088      -9.6016       2.9691 H         7 TYR7       0.1699
     92 CE1          -5.6345      -9.2429       2.9765 C.ar      7 TYR7      -0.2341
     93 HE1          -5.8606     -10.1200       2.3900 H         7 TYR7       0.1656
     94 CZ           -6.6641      -8.3666       3.3804 C.ar      7 TYR7       0.3226
     95 OH           -7.9534      -8.6196       3.0371 O.3       7 TYR7      -0.5579
     96 HH           -8.0195      -9.2969       2.3625 H         7 TYR7       0.3992
     97 CE2          -6.3542      -7.2102       4.1261 C.ar      7 TYR7      -0.2341
     98 HE2          -7.1538      -6.5577       4.4363 H         7 TYR7       0.1656
     99 CD2          -5.0170      -6.9254       4.4638 C.ar      7 TYR7      -0.1906
    100 HD2          -4.7793      -6.0497       5.0446 H         7 TYR7       0.1699
    101 C            -2.6470      -6.8674       1.8655 C.2       7 TYR7       0.5973
    102 O            -2.5320      -7.8489       1.1385 O.2       7 TYR7      -0.5679
    103 N            -3.4808      -5.8663       1.5863 N.am      8 TRP8      -0.4157
    104 H            -3.4519      -5.0338       2.1534 H         8 TRP8       0.2719
    105 CA           -4.3183      -5.8340       0.4193 C.3       8 TRP8      -0.0275
    106 HA           -3.8893      -6.5167      -0.3121 H         8 TRP8       0.1123
    107 CB           -5.7095      -6.3386       0.7871 C.3       8 TRP8      -0.0050
    108 HB2          -5.6019      -7.3259       1.2188 H         8 TRP8       0.0339
    109 HB3          -6.1828      -5.6826       1.5073 H         8 TRP8       0.0339
    110 CG           -6.5986      -6.4787      -0.3868 C.2       8 TRP8      -0.1415
    111 CD1          -6.1763      -6.7798      -1.6347 C.2       8 TRP8      -0.1638
    112 HD1          -5.1507      -6.9550      -1.9327 H         8 TRP8       0.2062
    113 NE1          -7.2554      -6.8646      -2.4768 N.pl3     8 TRP8      -0.3418
    114 HE1          -7.1848      -7.0615      -3.4668 H         8 TRP8       0.3412
    115 CE2          -8.4308      -6.6538      -1.8007 C.ar      8 TRP8       0.1380
    116 CZ2          -9.7631      -6.6444      -2.2205 C.ar      8 TRP8      -0.2601
    117 HZ2         -10.0058      -6.8737      -3.2474 H         8 TRP8       0.1572
    118 CH2         -10.7695      -6.3653      -1.2856 C.ar      8 TRP8      -0.1134
    119 HH2         -11.8099      -6.3974      -1.5809 H         8 TRP8       0.1417
    120 CZ3         -10.4264      -6.1200       0.0525 C.ar      8 TRP8      -0.1972
    121 HZ3         -11.2135      -6.0251       0.7805 H         8 TRP8       0.1447
    122 CE3          -9.0797      -6.1023       0.4661 C.ar      8 TRP8      -0.2387
    123 HE3          -8.8278      -5.9376       1.5029 H         8 TRP8       0.1700
    124 CD2          -8.0477      -6.3794      -0.4556 C.ar      8 TRP8       0.1243
    125 C            -4.3374      -4.4568      -0.2319 C.2       8 TRP8       0.5973
    126 O            -5.3606      -3.7899      -0.2312 O.2       8 TRP8      -0.5679
    127 N            -3.2113      -4.0085      -0.7883 N.am      9 GLY9      -0.4157
    128 H            -2.3517      -4.5120      -0.5980 H         9 GLY9       0.2719
    129 CA           -3.1315      -2.7140      -1.4772 C.3       9 GLY9      -0.0252
    130 HA2          -3.4725      -1.9232      -0.8128 H         9 GLY9       0.0698
    131 HA3          -2.0852      -2.5220      -1.7175 H         9 GLY9       0.0698
    132 C            -3.9270      -2.6750      -2.7901 C.2       9 GLY9       0.5973
    133 O            -4.4688      -1.6465      -3.1732 O.2       9 GLY9      -0.5679
    134 N            -4.0430      -3.8050      -3.4864 N.am     10 GLY10     -0.4157
    135 H            -3.5700      -4.6227      -3.1354 H        10 GLY10      0.2719
    136 CA           -4.7873      -3.9090      -4.7515 C.3      10 GLY10     -0.0252
    137 HA2          -4.5904      -3.0249      -5.3586 H        10 GLY10      0.0698
    138 HA3          -4.4416      -4.7834      -5.3021 H        10 GLY10      0.0698
    139 C            -6.3051      -4.0213      -4.5800 C.2      10 GLY10      0.5973
    140 O            -6.9809      -4.5363      -5.4665 O.2      10 GLY10     -0.5679
    141 N            -6.8320      -3.6454      -3.4163 N.am     11 CYX11     -0.4157
    142 H            -6.2484      -3.1448      -2.7641 H        11 CYX11      0.2719
    143 CA           -8.2545      -3.7336      -3.1307 C.3      11 CYX11      0.0429
    144 HA           -8.5671      -4.7350      -3.3987 H        11 CYX11      0.0766
    145 CB           -8.4676      -3.5212      -1.6269 C.3      11 CYX11     -0.0790
    146 HB2          -9.2156      -4.2156      -1.2815 H        11 CYX11      0.0910
    147 HB3          -7.5576      -3.7577      -1.0860 H        11 CYX11      0.0910
    148 SG           -9.0565      -1.9016      -1.1311 S.3      11 CYX11     -0.1081
    149 C            -9.1073      -2.7920      -3.9976 C.2      11 CYX11      0.5973
    150 O            -8.5631      -1.9617      -4.7235 O.2      11 CYX11     -0.5679
    151 N           -10.4474      -2.9185      -3.9310 N.am     12 PRO12     -0.2548
    152 CD          -11.1823      -3.9089      -3.1614 C.3      12 PRO12      0.0192
    153 HD2         -10.9756      -3.8491      -2.0989 H        12 PRO12      0.0391
    154 HD3         -10.9644      -4.8915      -3.5712 H        12 PRO12      0.0391
    155 CG          -12.6594      -3.6253      -3.3566 C.3      12 PRO12      0.0189
    156 HG2         -13.0304      -2.9807      -2.5681 H        12 PRO12      0.0213
    157 HG3         -13.2436      -4.5449      -3.4015 H        12 PRO12      0.0213
    158 CB          -12.6934      -2.8692      -4.6794 C.3      12 PRO12     -0.0070
    159 HB2         -13.5488      -2.1952      -4.7411 H        12 PRO12      0.0253
    160 HB3         -12.7313      -3.5885      -5.4988 H        12 PRO12      0.0253
    161 CA          -11.3575      -2.1216      -4.7385 C.3      12 PRO12     -0.0266
    162 HA          -11.0074      -2.0931      -5.7723 H        12 PRO12      0.0641
    163 C           -11.4926      -0.6764      -4.2502 C.2      12 PRO12      0.5896
    164 O           -11.3195       0.2540      -5.0291 O.2      12 PRO12     -0.5748
    165 N           -11.8602      -0.4606      -2.9800 N.am     13 TRP13     -0.4157
    166 H           -11.8736      -1.2429      -2.3477 H        13 TRP13      0.2719
    167 CA          -11.9356       0.9046      -2.4401 C.3      13 TRP13     -0.0275
    168 HA          -12.4961       1.5327      -3.1356 H        13 TRP13      0.1123
    169 CB          -12.6221       0.9137      -1.0687 C.3      13 TRP13     -0.0050
    170 HB2         -12.8869       1.9411      -0.8169 H        13 TRP13      0.0339
    171 HB3         -13.5554       0.3531      -1.1391 H        13 TRP13      0.0339
    172 CG          -11.7945       0.3480       0.0486 C.2      13 TRP13     -0.1415
    173 CD1         -10.8502       0.9996       0.7645 C.2      13 TRP13     -0.1638
    174 HD1         -10.5592       2.0068       0.5736 H        13 TRP13      0.2062
    175 NE1         -10.2252       0.1365       1.6387 N.pl3    13 TRP13     -0.3418
    176 HE1          -9.4005       0.3437       2.1799 H        13 TRP13      0.3412
    177 CE2         -10.7167      -1.1382       1.4949 C.ar     13 TRP13      0.1380
    178 CZ2         -10.3962      -2.3516       2.1072 C.ar     13 TRP13     -0.2601
    179 HZ2          -9.6587      -2.4048       2.8892 H        13 TRP13      0.1572
    180 CH2         -11.0775      -3.5067       1.7053 C.ar     13 TRP13     -0.1134
    181 HH2         -10.8649      -4.4427       2.2014 H        13 TRP13      0.1417
    182 CZ3         -12.0568      -3.4386       0.6958 C.ar     13 TRP13     -0.1972
    183 HZ3         -12.6063      -4.3250       0.4108 H        13 TRP13      0.1447
    184 CE3         -12.3736      -2.2118       0.0947 C.ar     13 TRP13     -0.2387
    185 HE3         -13.1722      -2.1551      -0.6256 H        13 TRP13      0.1700
    186 CD2         -11.7103      -1.0345       0.4778 C.ar     13 TRP13      0.1243
    187 C           -10.5270       1.4697      -2.3117 C.2      13 TRP13      0.5973
    188 O            -9.5682       0.7921      -2.6189 O.2      13 TRP13     -0.5679
    189 N           -10.3576       2.6650      -1.7441 N.am     14 GLY14     -0.4157
    190 H           -11.1194       3.3252      -1.7567 H        14 GLY14      0.2719
    191 CA           -9.0015       3.0903      -1.4232 C.3      14 GLY14     -0.0252
    192 HA2          -9.0170       4.0934      -1.0697 H        14 GLY14      0.0698
    193 HA3          -8.5768       2.4240      -0.6729 H        14 GLY14      0.0698
    194 C            -8.1086       3.0688      -2.6540 C.2      14 GLY14      0.5973
    195 O            -8.5687       3.3370      -3.7507 O.2      14 GLY14     -0.5679
    196 N            -6.8401       2.7579      -2.4572 N.am     15 GLN15     -0.4157
    197 H            -6.5547       2.3910      -1.5701 H        15 GLN15      0.2719
    198 CA           -5.9016       2.6158      -3.5582 C.3      15 GLN15     -0.0031
    199 HA           -6.4279       2.1810      -4.4117 H        15 GLN15      0.0850
    200 CB           -5.3506       4.0018      -3.9364 C.3      15 GLN15     -0.0036
    201 HB2          -6.1478       4.7245      -3.7618 H        15 GLN15      0.0171
    202 HB3          -4.4935       4.2645      -3.3144 H        15 GLN15      0.0171
    203 CG           -4.9756       4.1441      -5.4106 C.3      15 GLN15     -0.0645
    204 HG2          -3.9253       3.8974      -5.5647 H        15 GLN15      0.0352
    205 HG3          -5.5891       3.4794      -6.0190 H        15 GLN15      0.0352
    206 CD           -5.2661       5.5678      -5.8660 C.2      15 GLN15      0.6951
    207 OE1          -6.3964       5.9576      -6.0826 O.2      15 GLN15     -0.6086
    208 NE2          -4.2749       6.4225      -5.9967 N.am     15 GLN15     -0.9407
    209 HE21         -4.5417       7.3219      -6.3591 H        15 GLN15      0.4251
    210 HE22         -3.3253       6.1390      -5.8557 H        15 GLN15      0.4251
    211 C            -4.7950       1.6585      -3.1504 C.2      15 GLN15      0.5973
    212 O            -4.8316       1.0680      -2.0751 O.2      15 GLN15     -0.5679
    213 N            -3.7583       1.5790      -3.9629 N.am     16 ASN16     -0.4157
    214 H            -3.8010       2.0577      -4.8459 H        16 ASN16      0.2719
    215 CA           -2.5823       0.7901      -3.6814 C.3      16 ASN16      0.0143
    216 HA           -2.8198      -0.0043      -2.9767 H        16 ASN16      0.1048
    217 CB           -2.1520       0.1467      -4.9969 C.3      16 ASN16     -0.2041
    218 HB2          -2.9273      -0.5333      -5.3497 H        16 ASN16      0.0797
    219 HB3          -1.9665       0.9158      -5.7459 H        16 ASN16      0.0797
    220 CG           -0.8864      -0.6306      -4.7819 C.2      16 ASN16      0.7130
    221 OD1          -0.4866      -0.8610      -3.6568 O.2      16 ASN16     -0.5931
    222 ND2          -0.2335      -1.0403      -5.8420 N.am     16 ASN16     -0.9191
    223 HD21          0.6259      -1.5329      -5.6747 H        16 ASN16      0.4196
    224 HD22         -0.5638      -0.8155      -6.7584 H        16 ASN16      0.4196
    225 C            -1.4883       1.6288      -3.0161 C.2      16 ASN16      0.5973
    226 O            -0.4929       1.9943      -3.6347 O.2      16 ASN16     -0.5679
    227 N            -1.6918       1.9758      -1.7552 N.am     17 CYX17     -0.4157
    228 H            -2.5250       1.6523      -1.2882 H        17 CYX17      0.2719
    229 CA           -0.6760       2.7110      -1.0133 C.3      17 CYX17      0.0429
    230 HA           -0.1064       3.3536      -1.6869 H        17 CYX17      0.0766
    231 CB           -1.3677       3.5952      -0.0017 C.3      17 CYX17     -0.0790
    232 HB2          -2.0788       2.9565       0.5016 H        17 CYX17      0.0910
    233 HB3          -0.6539       3.9662       0.7342 H        17 CYX17      0.0910
    234 SG           -2.1865       4.9847      -0.8135 S.3      17 CYX17     -0.1081
    235 C             0.3297       1.8009      -0.3377 C.2      17 CYX17      0.5973
    236 O             1.2219       2.3232       0.2867 O.2      17 CYX17     -0.5679
    237 N             0.1862       0.4835      -0.3998 N.am     18 TYR18     -0.4157
    238 H            -0.5406       0.0945      -0.9788 H        18 TYR18      0.2719
    239 CA            1.1356      -0.4368       0.2202 C.3      18 TYR18     -0.0014
    240 HA            2.1482      -0.1217      -0.0389 H        18 TYR18      0.0876
    241 CB            1.0633      -0.3985       1.7532 C.3      18 TYR18     -0.0152
    242 HB2           0.8523      -1.3726       2.1368 H        18 TYR18      0.0295
    243 HB3           2.0810      -0.1921       2.0823 H        18 TYR18      0.0295
    244 CG            0.1441       0.6329       2.3903 C.ar     18 TYR18     -0.0011
    245 CD1          -1.2534       0.6025       2.2453 C.ar     18 TYR18     -0.1906
    246 HD1          -1.7185      -0.2253       1.7266 H        18 TYR18      0.1699
    247 CE1          -2.0246       1.6670       2.7602 C.ar     18 TYR18     -0.2341
    248 HE1          -3.0920       1.6672       2.6851 H        18 TYR18      0.1656
    249 CZ           -1.4127       2.7684       3.3825 C.ar     18 TYR18      0.3226
    250 OH           -2.1783       3.7857       3.8585 O.3      18 TYR18     -0.5579
    251 HH           -2.9583       3.4385       4.2908 H        18 TYR18      0.3992
    252 CE2          -0.0220       2.7868       3.5376 C.ar     18 TYR18     -0.2341
    253 HE2           0.4617       3.5994       4.0539 H        18 TYR18      0.1656
    254 CD2           0.7358       1.7076       3.0561 C.ar     18 TYR18     -0.1906
    255 HD2           1.8050       1.6908       3.1598 H        18 TYR18      0.1699
    256 C             0.8976      -1.8292      -0.3729 C.2      18 TYR18      0.5973
    257 O             0.2099      -2.6474       0.2176 O.2      18 TYR18     -0.5679
    258 N             1.3615      -2.0677      -1.6034 N.am     19 PRO19     -0.2548
    259 CD            2.1286      -1.1193      -2.3837 C.3      19 PRO19      0.0192
    260 HD2           3.0962      -0.9899      -1.9068 H        19 PRO19      0.0391
    261 HD3           1.6140      -0.1635      -2.4770 H        19 PRO19      0.0391
    262 CG            2.3127      -1.7363      -3.7654 C.3      19 PRO19      0.0189
    263 HG2           3.3606      -2.0129      -3.8885 H        19 PRO19      0.0213
    264 HG3           2.0459      -1.0341      -4.5515 H        19 PRO19      0.0213
    265 CB            1.4507      -3.0138      -3.7902 C.3      19 PRO19     -0.0070
    266 HB2           1.9949      -3.8282      -4.2727 H        19 PRO19      0.0253
    267 HB3           0.5191      -2.9065      -4.3271 H        19 PRO19      0.0253
    268 CA            1.1574      -3.3212      -2.3233 C.3      19 PRO19     -0.0266
    269 HA            0.1334      -3.6776      -2.2098 H        19 PRO19      0.0641
    270 C             2.1174      -4.4074      -1.8607 C.2      19 PRO19      0.5896
    271 O             1.6957      -5.4715      -1.4340 O.2      19 PRO19     -0.5748
    272 N             3.4155      -4.1212      -1.9461 N.am     20 GLU20     -0.5163
    273 H             3.6869      -3.2267      -2.3155 H        20 GLU20      0.2936
    274 CA            4.4839      -5.0844      -1.6648 C.3      20 GLU20      0.0397
    275 HA            4.0876      -6.0942      -1.7802 H        20 GLU20      0.1105
    276 CB            5.6397      -4.8752      -2.6585 C.3      20 GLU20      0.0560
    277 HB2           5.8973      -3.8155      -2.7105 H        20 GLU20     -0.0173
    278 HB3           6.5219      -5.4234      -2.3268 H        20 GLU20     -0.0173
    279 CG            5.2774      -5.3883      -4.0543 C.3      20 GLU20      0.0136
    280 HG2           4.4827      -4.7654      -4.4720 H        20 GLU20     -0.0425
    281 HG3           6.1497      -5.2911      -4.7064 H        20 GLU20     -0.0425
    282 CD            4.8292      -6.8537      -3.9908 C.2      20 GLU20      0.8054
    283 OE1           5.6962      -7.7181      -3.7541 O.co2    20 GLU20     -0.8188
    284 OE2           3.6087      -7.0830      -4.1373 O.co2    20 GLU20     -0.8188
    285 C             4.9648      -5.0358      -0.2187 C.2      20 GLU20      0.5366
    286 O             6.0045      -5.5868       0.1310 O.2      20 GLU20     -0.5819
    287 N             4.2206      -4.3690       0.6525 N.am     21 GLY21     -0.4157
    288 H             3.3651      -3.9500       0.3221 H        21 GLY21      0.2719
    289 CA            4.5939      -4.2580       2.0479 C.3      21 GLY21     -0.0252
    290 HA2           4.1369      -5.0774       2.6020 H        21 GLY21      0.0698
    291 HA3           5.6768      -4.3174       2.1646 H        21 GLY21      0.0698
    292 C             4.1457      -2.9330       2.6002 C.2      21 GLY21      0.5973
    293 O             4.3976      -1.8879       2.0153 O.2      21 GLY21     -0.5679
    294 N             3.5015      -2.9896       3.7604 N.am     22 CYX22     -0.4157
    295 H             3.3077      -3.8972       4.1518 H        22 CYX22      0.2719
    296 CA            3.0064      -1.8127       4.4717 C.3      22 CYX22      0.0429
    297 HA            2.1591      -1.3918       3.9519 H        22 CYX22      0.0766
    298 CB            2.6196      -2.2065       5.9099 C.3      22 CYX22     -0.0790
    299 HB2           3.4984      -2.1056       6.5471 H        22 CYX22      0.0910
    300 HB3           1.8618      -1.5154       6.2835 H        22 CYX22      0.0910
    301 SG            2.0423      -3.9182       6.0794 S.3      22 CYX22     -0.1081
    302 C             4.0456      -0.7189       4.4878 C.2      22 CYX22      0.5973
    303 O             3.7286       0.4254       4.2237 O.2      22 CYX22     -0.5679
    304 N             5.2864      -1.1073       4.7868 N.am     23 SER23     -0.4157
    305 H             5.4717      -2.0903       4.8866 H        23 SER23      0.2719
    306 CA            6.4239      -0.2023       4.7534 C.3      23 SER23     -0.0249
    307 HA            7.2541      -0.7086       5.2432 H        23 SER23      0.0843
    308 CB            6.8394       0.0597       3.3007 C.3      23 SER23      0.2117
    309 HB2           6.5347      -0.7709       2.6649 H        23 SER23      0.0352
    310 HB3           6.3720       0.9749       2.9305 H        23 SER23      0.0352
    311 OG            8.2461       0.1513       3.2398 O.3      23 SER23     -0.6546
    312 HG            8.4457       0.8479       2.6042 H        23 SER23      0.4275
    313 C             6.1670       1.0850       5.5485 C.2      23 SER23      0.5973
    314 O             6.7283       2.1257       5.2460 O.2      23 SER23     -0.5679
    315 N             5.3252       1.0117       6.5890 N.am     24 GLY24     -0.4157
    316 H             4.8245       0.1516       6.7078 H        24 GLY24      0.2719
    317 CA            4.8755       2.1673       7.3571 C.3      24 GLY24     -0.0252
    318 HA2           4.4100       1.8154       8.2760 H        24 GLY24      0.0698
    319 HA3           5.7351       2.7720       7.6379 H        24 GLY24      0.0698
    320 C             3.8265       3.0000       6.6033 C.2      24 GLY24      0.5973
    321 O             2.6696       2.5740       6.5596 O.2      24 GLY24     -0.5679
    322 N             4.1755       4.2171       6.1345 N.am     25 PRO25     -0.2548
    323 CD            5.4815       4.8526       6.2892 C.3      25 PRO25      0.0192
    324 HD2           6.3104       4.2157       6.0106 H        25 PRO25      0.0391
    325 HD3           5.5998       5.1710       7.3251 H        25 PRO25      0.0391
    326 CG            5.4725       6.0745       5.3849 C.3      25 PRO25      0.0189
    327 HG2           5.8023       5.7908       4.3835 H        25 PRO25      0.0213
    328 HG3           6.0899       6.8794       5.7836 H        25 PRO25      0.0213
    329 CB            3.9950       6.4478       5.3530 C.3      25 PRO25     -0.0070
    330 HB2           3.7568       7.0682       4.4902 H        25 PRO25      0.0253
    331 HB3           3.7474       6.9890       6.2677 H        25 PRO25      0.0253
    332 CA            3.2769       5.0904       5.3709 C.3      25 PRO25     -0.0266
    333 HA            2.3206       5.1906       5.8843 H        25 PRO25      0.0641
    334 C             3.0068       4.5208       3.9739 C.2      25 PRO25      0.5896
    335 O             3.1526       3.3316       3.7737 O.2      25 PRO25     -0.5748
    336 N             2.5786       5.3528       3.0139 N.am     26 LYS26     -0.3479
    337 H             2.5248       6.3282       3.2401 H        26 LYS26      0.2747
    338 CA            2.4211       4.9515       1.6051 C.3      26 LYS26     -0.2400
    339 HA            1.5621       4.2910       1.5375 H        26 LYS26      0.1426
    340 CB            2.2156       6.2040       0.7330 C.3      26 LYS26     -0.0094
    341 HB2           2.6021       7.0800       1.2554 H        26 LYS26      0.0362
    342 HB3           2.7745       6.1167      -0.2002 H        26 LYS26      0.0362
    343 CG            0.7360       6.3947       0.3925 C.3      26 LYS26      0.0187
    344 HG2           0.4588       5.6494      -0.3492 H        26 LYS26      0.0103
    345 HG3           0.1442       6.2454       1.2969 H        26 LYS26      0.0103
    346 CD            0.4333       7.7965      -0.1464 C.3      26 LYS26     -0.0479
    347 HD2          -0.6385       7.9821      -0.0580 H        26 LYS26      0.0621
    348 HD3           0.9639       8.5322       0.4610 H        26 LYS26      0.0621
    349 CE            0.8367       7.9141      -1.6180 C.3      26 LYS26     -0.0143
    350 HE2           1.7965       7.4003      -1.7543 H        26 LYS26      0.1135
    351 HE3           0.0920       7.3940      -2.2296 H        26 LYS26      0.1135
    352 NZ            0.9721       9.3316      -2.0277 N.4      26 LYS26     -0.3854
    353 HZ1           1.7169       9.7654      -1.4964 H        26 LYS26      0.3400
    354 HZ2           1.2235       9.3826      -3.0065 H        26 LYS26      0.3400
    355 HZ3           0.1086       9.8328      -1.8742 H        26 LYS26      0.3400
    356 C             3.6226       4.1339       1.0854 C.2      26 LYS26      0.7341
    357 O             4.6753       4.0809       1.7075 O.2      26 LYS26     -0.5894
    358 N             3.4602       3.5443      -0.0915 N.am     27 VAL27     -0.3821
    359 H             2.5291       3.5094      -0.4574 H        27 VAL27      0.2681
    360 CA            4.4984       2.7805      -0.7839 C.3      27 VAL27     -0.3438
    361 HA            4.9114       2.0612      -0.0812 H        27 VAL27      0.1438
    362 CB            3.8916       2.0265      -1.9713 C.3      27 VAL27      0.1940
    363 HB            2.9420       1.5987      -1.6528 H        27 VAL27      0.0308
    364 CG1           3.6284       2.9496      -3.1662 C.3      27 VAL27     -0.3064
    365 HG11          4.5740       3.2964      -3.5872 H        27 VAL27      0.0836
    366 HG12          3.0760       2.4033      -3.9287 H        27 VAL27      0.0836
    367 HG13          3.0458       3.8114      -2.8457 H        27 VAL27      0.0836
    368 CG2           4.7916       0.8682      -2.4070 C.3      27 VAL27     -0.3064
    369 HG21          4.9732       0.2023      -1.5643 H        27 VAL27      0.0836
    370 HG22          4.3304       0.3272      -3.2277 H        27 VAL27      0.0836
    371 HG23          5.7503       1.2405      -2.7638 H        27 VAL27      0.0836
    372 C             5.6665       3.6819      -1.1693 C.2      27 VAL27      0.8350
    373 O             6.6957       3.1211      -1.5873 O.2      27 VAL27     -0.8173
    374 OXT           5.4913       4.9228      -1.1060 O.3      27 VAL27     -0.8173
@<TRIPOS>BOND
      1      25      26 2
      2      25      27 am
      3      18      19 ar
      4      18      22 ar
      5      16      18 ar
      6      13      16 1
      7      10      13 1
      8       7      10 1
      9       5       7 1
     10       5      25 1
     11       1       5 1
     12      36      37 2
     13      36      38 am
     14      31      34 1
     15      29      31 1
     16      29      36 1
     17      27      29 1
     18      46      47 2
     19      46      48 am
     20      45     234 1
     21      42      45 1
     22      40      42 1
     23      40      46 1
     24      38      40 1
     25      56      57 2
     26      56      58 am
     27      55     148 1
     28      52      55 1
     29      50      52 1
     30      50      56 1
     31      48      50 1
     32      70      71 2
     33      70      72 am
     34      68      70 1
     35      65      68 1
     36      62      65 1
     37      59      62 1
     38      58      59 1
     39      58      68 1
     40      80      81 2
     41      80      82 am
     42      79     301 1
     43      76      79 1
     44      74      76 1
     45      74      80 1
     46      72      74 1
     47     101     102 2
     48     101     103 am
     49      97      99 ar
     50      94      95 1
     51      94      97 ar
     52      92      94 ar
     53      90      92 ar
     54      89      90 ar
     55      89      99 ar
     56      86      89 1
     57      84      86 1
     58      84     101 1
     59      82      84 1
     60     125     126 2
     61     125     127 am
     62     122     124 ar
     63     120     122 ar
     64     118     120 ar
     65     116     118 ar
     66     115     116 ar
     67     115     124 ar
     68     113     115 1
     69     111     113 1
     70     110     111 2
     71     110     124 1
     72     107     110 1
     73     105     107 1
     74     105     125 1
     75     103     105 1
     76     132     133 2
     77     132     134 am
     78     129     132 1
     79     127     129 1
     80     139     140 2
     81     139     141 am
     82     136     139 1
     83     134     136 1
     84     149     150 2
     85     149     151 am
     86     145     148 1
     87     143     145 1
     88     143     149 1
     89     141     143 1
     90     163     164 2
     91     163     165 am
     92     161     163 1
     93     158     161 1
     94     155     158 1
     95     152     155 1
     96     151     152 1
     97     151     161 1
     98     187     188 2
     99     187     189 am
    100     184     186 ar
    101     182     184 ar
    102     180     182 ar
    103     178     180 ar
    104     177     178 ar
    105     177     186 ar
    106     175     177 1
    107     173     175 1
    108     172     173 2
    109     172     186 1
    110     169     172 1
    111     167     169 1
    112     167     187 1
    113     165     167 1
    114     194     195 2
    115     194     196 am
    116     191     194 1
    117     189     191 1
    118     211     212 2
    119     211     213 am
    120     206     207 2
    121     206     208 am
    122     203     206 1
    123     200     203 1
    124     198     200 1
    125     198     211 1
    126     196     198 1
    127     225     226 2
    128     225     227 am
    129     220     221 2
    130     220     222 am
    131     217     220 1
    132     215     217 1
    133     215     225 1
    134     213     215 1
    135     235     236 2
    136     235     237 am
    137     231     234 1
    138     229     231 1
    139     229     235 1
    140     227     229 1
    141     256     257 2
    142     256     258 am
    143     252     254 ar
    144     249     250 1
    145     249     252 ar
    146     247     249 ar
    147     245     247 ar
    148     244     245 ar
    149     244     254 ar
    150     241     244 1
    151     239     241 1
    152     239     256 1
    153     237     239 1
    154     270     271 2
    155     270     272 am
    156     268     270 1
    157     265     268 1
    158     262     265 1
    159     259     262 1
    160     258     259 1
    161     258     268 1
    162     285     286 2
    163     285     287 am
    164     282     283 ar
    165     282     284 ar
    166     279     282 1
    167     276     279 1
    168     274     276 1
    169     274     285 1
    170     272     274 1
    171     292     293 2
    172     292     294 am
    173     289     292 1
    174     287     289 1
    175     302     303 2
    176     302     304 am
    177     298     301 1
    178     296     298 1
    179     296     302 1
    180     294     296 1
    181     313     314 2
    182     313     315 am
    183     308     311 1
    184     306     308 1
    185     306     313 1
    186     304     306 1
    187     320     321 2
    188     320     322 am
    189     317     320 1
    190     315     317 1
    191     334     335 2
    192     334     336 am
    193     332     334 1
    194     329     332 1
    195     326     329 1
    196     323     326 1
    197     322     323 1
    198     322     332 1
    199     356     357 2
    200     356     358 am
    201     349     352 1
    202     346     349 1
    203     343     346 1
    204     340     343 1
    205     338     340 1
    206     338     356 1
    207     336     338 1
    208     372     373 2
    209     372     374 1
    210     362     364 1
    211     362     368 1
    212     360     362 1
    213     360     372 1
    214     358     360 1
    215      22      23 1
    216      22      24 1
    217      19      20 1
    218      19      21 1
    219      16      17 1
    220      13      14 1
    221      13      15 1
    222      10      11 1
    223      10      12 1
    224       7       8 1
    225       7       9 1
    226       5       6 1
    227       1       2 1
    228       1       3 1
    229       1       4 1
    230      34      35 1
    231      31      32 1
    232      31      33 1
    233      29      30 1
    234      27      28 1
    235      42      43 1
    236      42      44 1
    237      40      41 1
    238      38      39 1
    239      52      53 1
    240      52      54 1
    241      50      51 1
    242      48      49 1
    243      68      69 1
    244      65      66 1
    245      65      67 1
    246      62      63 1
    247      62      64 1
    248      59      60 1
    249      59      61 1
    250      76      77 1
    251      76      78 1
    252      74      75 1
    253      72      73 1
    254      99     100 1
    255      97      98 1
    256      95      96 1
    257      92      93 1
    258      90      91 1
    259      86      87 1
    260      86      88 1
    261      84      85 1
    262      82      83 1
    263     122     123 1
    264     120     121 1
    265     118     119 1
    266     116     117 1
    267     113     114 1
    268     111     112 1
    269     107     108 1
    270     107     109 1
    271     105     106 1
    272     103     104 1
    273     129     130 1
    274     129     131 1
    275     127     128 1
    276     136     137 1
    277     136     138 1
    278     134     135 1
    279     145     146 1
    280     145     147 1
    281     143     144 1
    282     141     142 1
    283     161     162 1
    284     158     159 1
    285     158     160 1
    286     155     156 1
    287     155     157 1
    288     152     153 1
    289     152     154 1
    290     184     185 1
    291     182     183 1
    292     180     181 1
    293     178     179 1
    294     175     176 1
    295     173     174 1
    296     169     170 1
    297     169     171 1
    298     167     168 1
    299     165     166 1
    300     191     192 1
    301     191     193 1
    302     189     190 1
    303     208     209 1
    304     208     210 1
    305     203     204 1
    306     203     205 1
    307     200     201 1
    308     200     202 1
    309     198     199 1
    310     196     197 1
    311     222     223 1
    312     222     224 1
    313     217     218 1
    314     217     219 1
    315     215     216 1
    316     213     214 1
    317     231     232 1
    318     231     233 1
    319     229     230 1
    320     227     228 1
    321     254     255 1
    322     252     253 1
    323     250     251 1
    324     247     248 1
    325     245     246 1
    326     241     242 1
    327     241     243 1
    328     239     240 1
    329     237     238 1
    330     268     269 1
    331     265     266 1
    332     265     267 1
    333     262     263 1
    334     262     264 1
    335     259     260 1
    336     259     261 1
    337     279     280 1
    338     279     281 1
    339     276     277 1
    340     276     278 1
    341     274     275 1
    342     272     273 1
    343     289     290 1
    344     289     291 1
    345     287     288 1
    346     298     299 1
    347     298     300 1
    348     296     297 1
    349     294     295 1
    350     311     312 1
    351     308     309 1
    352     308     310 1
    353     306     307 1
    354     304     305 1
    355     317     318 1
    356     317     319 1
    357     315     316 1
    358     332     333 1
    359     329     330 1
    360     329     331 1
    361     326     327 1
    362     326     328 1
    363     323     324 1
    364     323     325 1
    365     352     353 1
    366     352     354 1
    367     352     355 1
    368     349     350 1
    369     349     351 1
    370     346     347 1
    371     346     348 1
    372     343     344 1
    373     343     345 1
    374     340     341 1
    375     340     342 1
    376     338     339 1
    377     336     337 1
    378     368     369 1
    379     368     370 1
    380     368     371 1
    381     364     365 1
    382     364     366 1
    383     364     367 1
    384     362     363 1
    385     360     361 1
    386     358     359 1
@<TRIPOS>SUBSTRUCTURE
      1 ARG1           1 RESIDUE    4    A ARG
      2 SER2          27 RESIDUE    4    A SER
      3 CYX3          38 RESIDUE    4    A CYX
      4 CYX4          48 RESIDUE    4    A CYX
      5 PRO5          58 RESIDUE    4    A PRO
      6 CYX6          72 RESIDUE    4    A CYX
      7 TYR7          82 RESIDUE    4    A TYR
      8 TRP8         103 RESIDUE    4    A TRP
      9 GLY9         127 RESIDUE    4    A GLY
     10 GLY10        134 RESIDUE    4    A GLY
     11 CYX11        141 RESIDUE    4    A CYX
     12 PRO12        151 RESIDUE    4    A PRO
     13 TRP13        165 RESIDUE    4    A TRP
     14 GLY14        189 RESIDUE    4    A GLY
     15 GLN15        196 RESIDUE    4    A GLN
     16 ASN16        213 RESIDUE    4    A ASN
     17 CYX17        227 RESIDUE    4    A CYX
     18 TYR18        237 RESIDUE    4    A TYR
     19 PRO19        258 RESIDUE    4    A PRO
     20 GLU20        272 RESIDUE    4    A GLU
     21 GLY21        287 RESIDUE    4    A GLY
     22 CYX22        294 RESIDUE    4    A CYX
     23 SER23        304 RESIDUE    4    A SER
     24 GLY24        315 RESIDUE    4    A GLY
     25 PRO25        322 RESIDUE    4    A PRO
     26 LYS26        336 RESIDUE    4    A LYS
     27 VAL27        358 RESIDUE    4    A VAL
