# Supplementary material for: Improved Structure-Based Histidine pKa Prediction for pH-Responsive Protein Design
Source: J Chem Inf Model. 2025 Jan 18;65(3):1560–9. doi: 10.1021/acs.jcim.4c01957 (PMC11815838; doi:10.1021/acs.jcim.4c01957)
Supplement: Supplementary file 3 — ci4c01957_si_003.zip [file ci4c01957_si_003.zip › structures/prep_mol2/1ANS_0026_prep.mol2]

@<TRIPOS>MOLECULE
Cpptraj generated mol2 file.
  374   386    27     0     0
SMALL
USER_CHARGES


@<TRIPOS>ATOM
      1 N            -9.6157       5.8401       5.1022 N.am      1 ARG1       0.1305
      2 H1           -9.1873       4.9208       5.1087 H         1 ARG1       0.2083
      3 H2          -10.5907       5.6942       4.8695 H         1 ARG1       0.2083
      4 H3           -9.5496       6.2747       6.0115 H         1 ARG1       0.2083
      5 CA           -8.9713       6.6651       4.0436 C.3       1 ARG1      -0.0223
      6 HA           -9.6192       7.5135       3.8205 H         1 ARG1       0.1242
      7 CB           -7.6017       7.2093       4.4946 C.3       1 ARG1       0.0118
      8 HB2          -7.1558       7.8088       3.6994 H         1 ARG1       0.0226
      9 HB3          -7.7738       7.8667       5.3486 H         1 ARG1       0.0226
     10 CG           -6.6253       6.0951       4.9070 C.3       1 ARG1       0.0236
     11 HG2          -7.1223       5.4064       5.5894 H         1 ARG1       0.0309
     12 HG3          -6.2993       5.5244       4.0373 H         1 ARG1       0.0309
     13 CD           -5.4179       6.6561       5.6544 C.3       1 ARG1       0.0935
     14 HD2          -5.6888       7.5654       6.1953 H         1 ARG1       0.0527
     15 HD3          -5.1158       5.9044       6.3872 H         1 ARG1       0.0527
     16 NE           -4.2834       6.9149       4.7575 N.pl3     1 ARG1      -0.5650
     17 HE           -4.4291       6.8046       3.7679 H         1 ARG1       0.3592
     18 CZ           -3.0395       7.0409       5.1730 C.cat     1 ARG1       0.8281
     19 NH1          -2.7384       7.1049       6.4370 N.pl3     1 ARG1      -0.8693
     20 HH11         -3.4631       7.0301       7.1247 H         1 ARG1       0.4494
     21 HH12         -1.7850       7.2050       6.7317 H         1 ARG1       0.4494
     22 NH2          -2.0578       7.0825       4.3258 N.pl3     1 ARG1      -0.8693
     23 HH21         -2.2344       6.9842       3.3424 H         1 ARG1       0.4494
     24 HH22         -1.1162       7.0990       4.6668 H         1 ARG1       0.4494
     25 C            -8.8757       5.8334       2.7710 C.2       1 ARG1       0.7214
     26 O            -9.2792       4.6801       2.8250 O.2       1 ARG1      -0.6013
     27 N            -8.3658       6.4012       1.6735 N.am      2 SER2      -0.4157
     28 H            -8.0908       7.3687       1.6927 H         2 SER2       0.2719
     29 CA           -8.0923       5.6418       0.4401 C.3       2 SER2      -0.0249
     30 HA           -8.9647       5.0371       0.1901 H         2 SER2       0.0843
     31 CB           -7.8589       6.6204      -0.7155 C.3       2 SER2       0.2117
     32 HB2          -8.6718       7.3479      -0.7353 H         2 SER2       0.0352
     33 HB3          -6.9119       7.1467      -0.5842 H         2 SER2       0.0352
     34 OG           -7.8579       5.9175      -1.9387 O.3       2 SER2      -0.6546
     35 HG           -8.3078       6.4393      -2.6157 H         2 SER2       0.4275
     36 C            -6.9162       4.6846       0.6575 C.2       2 SER2       0.5973
     37 O            -6.6976       4.2986       1.7998 O.2       2 SER2      -0.5679
     38 N            -6.1062       4.3867      -0.3655 N.am      3 CYX3      -0.4157
     39 H            -6.3482       4.7721      -1.2724 H         3 CYX3       0.2719
     40 CA           -4.8968       3.5793      -0.2267 C.3       3 CYX3       0.0429
     41 HA           -4.5098       3.3078      -1.2095 H         3 CYX3       0.0766
     42 CB           -3.8560       4.4351       0.4892 C.3       3 CYX3      -0.0790
     43 HB2          -4.3186       4.8666       1.3748 H         3 CYX3       0.0910
     44 HB3          -3.0864       3.7898       0.8731 H         3 CYX3       0.0910
     45 SG           -3.0992       5.7854      -0.4442 S.3       3 CYX3      -0.1081
     46 C            -5.1915       2.2929       0.5572 C.2       3 CYX3       0.5973
     47 O            -5.0686       2.2597       1.7819 O.2       3 CYX3      -0.5679
     48 N            -5.6127       1.2538      -0.1492 N.am      4 CYX4      -0.4157
     49 H            -5.5418       1.2442      -1.1585 H         4 CYX4       0.2719
     50 CA           -5.9733      -0.0069       0.4630 C.3       4 CYX4       0.0429
     51 HA           -6.8844       0.1181       1.0481 H         4 CYX4       0.0766
     52 CB           -6.2277      -0.9731      -0.6662 C.3       4 CYX4      -0.0790
     53 HB2          -5.3774      -0.9828      -1.3315 H         4 CYX4       0.0910
     54 HB3          -6.3251      -1.9431      -0.2487 H         4 CYX4       0.0910
     55 SG           -7.7150      -0.6823      -1.5855 S.3       4 CYX4      -0.1081
     56 C            -4.8625      -0.5486       1.3716 C.2       4 CYX4       0.5973
     57 O            -3.7226      -0.0857       1.2927 O.2       4 CYX4      -0.5679
     58 N            -5.1693      -1.5184       2.2448 N.am      5 PRO5      -0.2548
     59 CD           -6.4512      -2.2007       2.3980 C.3       5 PRO5       0.0192
     60 HD2          -6.9075      -2.5280       1.4704 H         5 PRO5       0.0391
     61 HD3          -7.1402      -1.5492       2.9359 H         5 PRO5       0.0391
     62 CG           -6.1475      -3.4285       3.2415 C.3       5 PRO5       0.0189
     63 HG2          -5.8159      -4.2376       2.5954 H         5 PRO5       0.0213
     64 HG3          -7.0026      -3.7357       3.8440 H         5 PRO5       0.0213
     65 CB           -4.9674      -2.9795       4.0986 C.3       5 PRO5      -0.0070
     66 HB2          -4.3762      -3.8278       4.4455 H         5 PRO5       0.0253
     67 HB3          -5.3393      -2.4081       4.9505 H         5 PRO5       0.0253
     68 CA           -4.1771      -2.0510       3.1731 C.3       5 PRO5      -0.0266
     69 HA           -3.7433      -1.2388       3.7576 H         5 PRO5       0.0641
     70 C            -3.0431      -2.7785       2.4422 C.2       5 PRO5       0.5896
     71 O            -3.1611      -3.1144       1.2693 O.2       5 PRO5      -0.5748
     72 N            -1.9530      -3.0812       3.1470 N.am      6 CYX6      -0.4157
     73 H            -1.8835      -2.7907       4.1087 H         6 CYX6       0.2719
     74 CA           -0.8263      -3.7761       2.5245 C.3       6 CYX6       0.0429
     75 HA           -0.5366      -3.2334       1.6464 H         6 CYX6       0.0766
     76 CB            0.3444      -3.8208       3.4916 C.3       6 CYX6      -0.0790
     77 HB2           1.2514      -3.7550       2.8873 H         6 CYX6       0.0910
     78 HB3           0.3199      -2.9482       4.1449 H         6 CYX6       0.0910
     79 SG            0.4676      -5.3327       4.4944 S.3       6 CYX6      -0.1081
     80 C            -1.1672      -5.1629       2.0044 C.2       6 CYX6       0.5973
     81 O            -0.7973      -5.5391       0.8984 O.2       6 CYX6      -0.5679
     82 N            -1.9226      -5.9181       2.8011 N.am      7 TYR7      -0.4157
     83 H            -2.1542      -5.5785       3.7191 H         7 TYR7       0.2719
     84 CA           -2.2804      -7.2761       2.4320 C.3       7 TYR7      -0.0014
     85 HA           -1.3726      -7.8127       2.1483 H         7 TYR7       0.0876
     86 CB           -2.9251      -7.9819       3.6352 C.3       7 TYR7      -0.0152
     87 HB2          -2.5235      -8.9952       3.6777 H         7 TYR7       0.0295
     88 HB3          -2.6375      -7.4930       4.5676 H         7 TYR7       0.0295
     89 CG           -4.4364      -8.0885       3.5517 C.ar      7 TYR7      -0.0011
     90 CD1          -5.0058      -9.1324       2.7954 C.ar      7 TYR7      -0.1906
     91 HD1          -4.3670      -9.8537       2.3015 H         7 TYR7       0.1699
     92 CE1          -6.4006      -9.2286       2.6549 C.ar      7 TYR7      -0.2341
     93 HE1          -6.8297     -10.0227       2.0638 H         7 TYR7       0.1656
     94 CZ           -7.2307      -8.2600       3.2589 C.ar      7 TYR7       0.3226
     95 OH           -8.5769      -8.3131       3.0876 O.3       7 TYR7      -0.5579
     96 HH           -8.8245      -8.9553       2.4205 H         7 TYR7       0.3992
     97 CE2          -6.6611      -7.2096       4.0093 C.ar      7 TYR7      -0.2341
     98 HE2          -7.3118      -6.4811       4.4682 H         7 TYR7       0.1656
     99 CD2          -5.2633      -7.1241       4.1588 C.ar      7 TYR7      -0.1906
    100 HD2          -4.8306      -6.3290       4.7472 H         7 TYR7       0.1699
    101 C            -3.2150      -7.2540       1.2220 C.2       7 TYR7       0.5973
    102 O            -3.1958      -8.1614       0.3977 O.2       7 TYR7      -0.5679
    103 N            -4.0427      -6.2164       1.1180 N.am      8 TRP8      -0.4157
    104 H            -3.9586      -5.4568       1.7726 H         8 TRP8       0.2719
    105 CA           -5.0155      -6.1099       0.0585 C.3       8 TRP8      -0.0275
    106 HA           -4.7754      -6.8479      -0.7051 H         8 TRP8       0.1123
    107 CB           -6.4164      -6.4341       0.5649 C.3       8 TRP8      -0.0050
    108 HB2          -6.3887      -7.4441       0.9408 H         8 TRP8       0.0339
    109 HB3          -6.7179      -5.7564       1.3588 H         8 TRP8       0.0339
    110 CG           -7.4437      -6.4244      -0.5075 C.2       8 TRP8      -0.1415
    111 CD1          -7.1943      -6.6143      -1.8239 C.2       8 TRP8      -0.1638
    112 HD1          -6.2264      -6.7981      -2.2675 H         8 TRP8       0.2062
    113 NE1          -8.3666      -6.5459      -2.5321 N.pl3     8 TRP8      -0.3418
    114 HE1          -8.4163      -6.5654      -3.5453 H         8 TRP8       0.3412
    115 CE2          -9.4389      -6.3499      -1.6981 C.ar      8 TRP8       0.1380
    116 CZ2         -10.8067      -6.2117      -1.9480 C.ar      8 TRP8      -0.2601
    117 HZ2         -11.1851      -6.3063      -2.9555 H         8 TRP8       0.1572
    118 CH2         -11.6718      -5.9713      -0.8721 C.ar      8 TRP8      -0.1134
    119 HH2         -12.7384      -5.8964      -1.0363 H         8 TRP8       0.1417
    120 CZ3         -11.1557      -5.8926       0.4301 C.ar      8 TRP8      -0.1972
    121 HZ3         -11.8391      -5.8112       1.2594 H         8 TRP8       0.1447
    122 CE3          -9.7728      -6.0043       0.6722 C.ar      8 TRP8      -0.2387
    123 HE3          -9.3862      -5.9517       1.6792 H         8 TRP8       0.1700
    124 CD2          -8.8810      -6.2451      -0.3909 C.ar      8 TRP8       0.1243
    125 C            -4.9321      -4.7662      -0.6272 C.2       8 TRP8       0.5973
    126 O            -5.8788      -4.0056      -0.5963 O.2       8 TRP8      -0.5679
    127 N            -3.8146      -4.4656      -1.2792 N.am      9 GLY9      -0.4157
    128 H            -2.9991      -5.0486      -1.1430 H         9 GLY9       0.2719
    129 CA           -3.6760      -3.1841      -1.9715 C.3       9 GLY9      -0.0252
    130 HA2          -3.8439      -2.3775      -1.2606 H         9 GLY9       0.0698
    131 HA3          -2.6520      -3.1011      -2.3168 H         9 GLY9       0.0698
    132 C            -4.6389      -3.0224      -3.1631 C.2       9 GLY9       0.5973
    133 O            -5.0282      -1.9157      -3.5032 O.2       9 GLY9      -0.5679
    134 N            -5.0730      -4.1171      -3.7889 N.am     10 GLY10     -0.4157
    135 H            -4.7375      -5.0079      -3.4675 H        10 GLY10      0.2719
    136 CA           -6.0339      -4.0836      -4.9022 C.3      10 GLY10     -0.0252
    137 HA2          -5.8324      -3.2112      -5.5260 H        10 GLY10      0.0698
    138 HA3          -5.9053      -4.9731      -5.5177 H        10 GLY10      0.0698
    139 C            -7.4985      -4.0119      -4.4574 C.2      10 GLY10      0.5973
    140 O            -8.3588      -4.5993      -5.1097 O.2      10 GLY10     -0.5679
    141 N            -7.7793      -3.4308      -3.2939 N.am     11 CYX11     -0.4157
    142 H            -7.0487      -2.9153      -2.8238 H        11 CYX11      0.2719
    143 CA           -9.1298      -3.3621      -2.7422 C.3      11 CYX11      0.0429
    144 HA           -9.6352      -4.2769      -3.0173 H        11 CYX11      0.0766
    145 CB           -9.0367      -3.2842      -1.2106 C.3      11 CYX11     -0.0790
    146 HB2          -9.8424      -3.8503      -0.7640 H        11 CYX11      0.0910
    147 HB3          -8.1219      -3.7541      -0.8795 H        11 CYX11      0.0910
    148 SG           -9.1221      -1.6332      -0.5148 S.3      11 CYX11     -0.1081
    149 C            -9.9885      -2.2403      -3.3495 C.2      11 CYX11      0.5973
    150 O            -9.4803      -1.4060      -4.0932 O.2      11 CYX11     -0.5679
    151 N           -11.2971      -2.2010      -3.0335 N.am     12 PRO12     -0.2548
    152 CD          -12.0158      -3.2009      -2.2620 C.3      12 PRO12      0.0192
    153 HD2         -11.6499      -3.2870      -1.2444 H        12 PRO12      0.0391
    154 HD3         -11.9705      -4.1445      -2.7992 H        12 PRO12      0.0391
    155 CG          -13.4648      -2.7577      -2.1929 C.3      12 PRO12      0.0189
    156 HG2         -13.6404      -2.1862      -1.2863 H        12 PRO12      0.0213
    157 HG3         -14.1488      -3.6051      -2.2471 H        12 PRO12      0.0213
    158 CB          -13.6062      -1.8377      -3.4005 C.3      12 PRO12     -0.0070
    159 HB2         -14.3826      -1.0861      -3.2490 H        12 PRO12      0.0253
    160 HB3         -13.8395      -2.4386      -4.2810 H        12 PRO12      0.0253
    161 CA          -12.2194      -1.2132      -3.5782 C.3      12 PRO12     -0.0266
    162 HA          -12.0271      -1.0730      -4.6435 H        12 PRO12      0.0641
    163 C           -12.1245       0.1595      -2.9002 C.2      12 PRO12      0.5896
    164 O           -12.0405       1.1753      -3.5797 O.2      12 PRO12     -0.5748
    165 N           -12.1347       0.2374      -1.5646 N.am     13 TRP13     -0.4157
    166 H           -12.1206      -0.6137      -1.0240 H        13 TRP13      0.2719
    167 CA          -12.1222       1.5308      -0.8519 C.3      13 TRP13     -0.0275
    168 HA          -12.8126       2.2068      -1.3583 H        13 TRP13      0.1123
    169 CB          -12.5988       1.3565       0.5903 C.3      13 TRP13     -0.0050
    170 HB2         -12.7424       2.3372       1.0461 H        13 TRP13      0.0339
    171 HB3         -13.5648       0.8503       0.5914 H        13 TRP13      0.0339
    172 CG          -11.6300       0.5765       1.4156 C.2      13 TRP13     -0.1415
    173 CD1         -10.5211       1.0560       2.0264 C.2      13 TRP13     -0.1638
    174 HD1         -10.2134       2.0956       2.0334 H        13 TRP13      0.2062
    175 NE1          -9.8145       0.0144       2.5875 N.pl3    13 TRP13     -0.3418
    176 HE1          -8.9305       0.1328       3.0562 H        13 TRP13      0.3412
    177 CE2         -10.4614      -1.1862       2.3998 C.ar     13 TRP13      0.1380
    178 CZ2         -10.1856      -2.4976       2.7994 C.ar     13 TRP13     -0.2601
    179 HZ2          -9.3102      -2.7258       3.3845 H        13 TRP13      0.1572
    180 CH2         -11.1002      -3.5069       2.4692 C.ar     13 TRP13     -0.1134
    181 HH2         -10.9275      -4.5119       2.8245 H        13 TRP13      0.1417
    182 CZ3         -12.2562      -3.2054       1.7236 C.ar     13 TRP13     -0.1972
    183 HZ3         -12.9820      -3.9750       1.5055 H        13 TRP13      0.1447
    184 CE3         -12.5109      -1.8903       1.3115 C.ar     13 TRP13     -0.2387
    185 HE3         -13.4299      -1.6528       0.8018 H        13 TRP13      0.1700
    186 CD2         -11.6222      -0.8538       1.6440 C.ar     13 TRP13      0.1243
    187 C           -10.7480       2.2221      -0.8576 C.2      13 TRP13      0.5973
    188 O           -10.4976       3.1304      -0.0631 O.2      13 TRP13     -0.5679
    189 N            -9.8241       1.8100      -1.7122 N.am     14 GLY14     -0.4157
    190 H           -10.0689       1.1358      -2.4307 H        14 GLY14      0.2719
    191 CA           -8.5034       2.4015      -1.7662 C.3      14 GLY14     -0.0252
    192 HA2          -8.5954       3.4848      -1.7575 H        14 GLY14      0.0698
    193 HA3          -7.9418       2.0881      -0.8904 H        14 GLY14      0.0698
    194 C            -7.7666       2.0046      -3.0328 C.2      14 GLY14      0.5973
    195 O            -8.3459       1.4968      -3.9805 O.2      14 GLY14     -0.5679
    196 N            -6.4698       2.2682      -3.0487 N.am     15 GLN15     -0.4157
    197 H            -6.0611       2.6871      -2.2369 H        15 GLN15      0.2719
    198 CA           -5.6078       2.0060      -4.2006 C.3      15 GLN15     -0.0031
    199 HA           -6.1615       1.5052      -4.9975 H        15 GLN15      0.0850
    200 CB           -5.0719       3.3448      -4.7208 C.3      15 GLN15     -0.0036
    201 HB2          -4.3229       3.7072      -4.0135 H        15 GLN15      0.0171
    202 HB3          -4.5873       3.1921      -5.6864 H        15 GLN15      0.0171
    203 CG           -6.1514       4.4222      -4.8784 C.3      15 GLN15     -0.0645
    204 HG2          -6.8722       4.0946      -5.6288 H        15 GLN15      0.0352
    205 HG3          -6.6789       4.5990      -3.9448 H        15 GLN15      0.0352
    206 CD           -5.5409       5.7462      -5.2938 C.2      15 GLN15      0.6951
    207 OE1          -4.4567       6.1190      -4.8856 O.2      15 GLN15     -0.6086
    208 NE2          -6.2273       6.5255      -6.0938 N.am     15 GLN15     -0.9407
    209 HE21         -5.7742       7.3789      -6.3713 H        15 GLN15      0.4251
    210 HE22         -7.1060       6.2248      -6.4718 H        15 GLN15      0.4251
    211 C            -4.4515       1.1019      -3.7850 C.2      15 GLN15      0.5973
    212 O            -4.3956       0.6421      -2.6508 O.2      15 GLN15     -0.5679
    213 N            -3.4352       0.9687      -4.6267 N.am     16 ASN16     -0.4157
    214 H            -3.5051       1.3894      -5.5398 H        16 ASN16      0.2719
    215 CA           -2.2276       0.2181      -4.3080 C.3      16 ASN16      0.0143
    216 HA           -2.4962      -0.5386      -3.5690 H        16 ASN16      0.1048
    217 CB           -1.7357      -0.4854      -5.5843 C.3      16 ASN16     -0.2041
    218 HB2          -2.1847      -0.0452      -6.4747 H        16 ASN16      0.0797
    219 HB3          -0.6560      -0.4164      -5.6982 H        16 ASN16      0.0797
    220 CG           -2.0473      -1.9591      -5.5601 C.2      16 ASN16      0.7130
    221 OD1          -2.5902      -2.5109      -6.4922 O.2      16 ASN16     -0.5931
    222 ND2          -1.6649      -2.6649      -4.5217 N.am     16 ASN16     -0.9191
    223 HD21         -1.7874      -3.6572      -4.6124 H        16 ASN16      0.4196
    224 HD22         -1.0608      -2.2630      -3.8300 H        16 ASN16      0.4196
    225 C            -1.1652       1.0881      -3.6346 C.2      16 ASN16      0.5973
    226 O            -0.0332       1.1829      -4.0940 O.2      16 ASN16     -0.5679
    227 N            -1.5164       1.7350      -2.5296 N.am     17 CYX17     -0.4157
    228 H            -2.4605       1.6416      -2.1830 H        17 CYX17      0.2719
    229 CA           -0.5142       2.5031      -1.8058 C.3      17 CYX17      0.0429
    230 HA            0.1238       3.0291      -2.5174 H        17 CYX17      0.0766
    231 CB           -1.1835       3.5185      -0.9181 C.3      17 CYX17     -0.0790
    232 HB2          -1.9214       2.9591      -0.3626 H        17 CYX17      0.0910
    233 HB3          -0.4539       3.9412      -0.2325 H        17 CYX17      0.0910
    234 SG           -1.9484       4.8655      -1.8325 S.3      17 CYX17     -0.1081
    235 C             0.3669       1.6192      -0.9506 C.2      17 CYX17      0.5973
    236 O             1.4347       2.0578      -0.6070 O.2      17 CYX17     -0.5679
    237 N            -0.0553       0.4148      -0.5815 N.am     18 TYR18     -0.4157
    238 H            -0.9588       0.0925      -0.8897 H        18 TYR18      0.2719
    239 CA            0.7239      -0.4772       0.2720 C.3      18 TYR18     -0.0014
    240 HA            1.6599      -0.0118       0.5755 H        18 TYR18      0.0876
    241 CB           -0.0734      -0.7808       1.5409 C.3      18 TYR18     -0.0152
    242 HB2          -1.0204      -1.2296       1.2454 H        18 TYR18      0.0295
    243 HB3           0.5218      -1.4838       2.1174 H        18 TYR18      0.0295
    244 CG           -0.3926       0.3818       2.4495 C.ar     18 TYR18     -0.0011
    245 CD1          -1.2671       1.3968       2.0208 C.ar     18 TYR18     -0.1906
    246 HD1          -1.7829       1.2995       1.0806 H        18 TYR18      0.1699
    247 CE1          -1.5383       2.4924       2.8528 C.ar     18 TYR18     -0.2341
    248 HE1          -2.2503       3.2426       2.5783 H        18 TYR18      0.1656
    249 CZ           -0.9058       2.6003       4.0997 C.ar     18 TYR18      0.3226
    250 OH           -1.1266       3.7007       4.8673 O.3      18 TYR18     -0.5579
    251 HH           -0.8801       3.4879       5.7722 H        18 TYR18      0.3992
    252 CE2          -0.0613       1.5669       4.5544 C.ar     18 TYR18     -0.2341
    253 HE2           0.4285       1.6308       5.5164 H        18 TYR18      0.1656
    254 CD2           0.1933       0.4559       3.7284 C.ar     18 TYR18     -0.1906
    255 HD2           0.8835      -0.3107       4.0652 H        18 TYR18      0.1699
    256 C             1.1064      -1.7322      -0.5190 C.2      18 TYR18      0.5973
    257 O             0.5663      -2.7992      -0.2679 O.2      18 TYR18     -0.5679
    258 N             1.9828      -1.6163      -1.5274 N.am     19 PRO19     -0.2548
    259 CD            2.6535      -0.3980      -1.9424 C.3      19 PRO19      0.0192
    260 HD2           3.1520       0.0513      -1.0933 H        19 PRO19      0.0391
    261 HD3           1.9430       0.2831      -2.4051 H        19 PRO19      0.0391
    262 CG            3.6738      -0.7894      -2.9982 C.3      19 PRO19      0.0189
    263 HG2           4.6481      -0.9421      -2.5326 H        19 PRO19      0.0213
    264 HG3           3.7457      -0.0381      -3.7856 H        19 PRO19      0.0213
    265 CB            3.1331      -2.1184      -3.5301 C.3      19 PRO19     -0.0070
    266 HB2           3.9323      -2.7551      -3.9134 H        19 PRO19      0.0253
    267 HB3           2.4062      -1.9178      -4.3189 H        19 PRO19      0.0253
    268 CA            2.4134      -2.7508      -2.3355 C.3      19 PRO19     -0.0266
    269 HA            1.5541      -3.3224      -2.6867 H        19 PRO19      0.0641
    270 C             3.3241      -3.6913      -1.5405 C.2      19 PRO19      0.5896
    271 O             3.1284      -4.8975      -1.5464 O.2      19 PRO19     -0.5748
    272 N             4.2915      -3.1295      -0.8202 N.am     20 GLU20     -0.5163
    273 H             4.4838      -2.1540      -0.9770 H        20 GLU20      0.2936
    274 CA            5.2525      -3.8961      -0.0159 C.3      20 GLU20      0.0397
    275 HA            4.7982      -4.8504       0.2570 H        20 GLU20      0.1105
    276 CB            6.4983      -4.1754      -0.8608 C.3      20 GLU20      0.0560
    277 HB2           6.2349      -4.1533      -1.9206 H        20 GLU20     -0.0173
    278 HB3           7.2414      -3.3977      -0.6768 H        20 GLU20     -0.0173
    279 CG            7.0705      -5.5642      -0.5561 C.3      20 GLU20      0.0136
    280 HG2           7.3654      -5.6163       0.4939 H        20 GLU20     -0.0425
    281 HG3           6.2911      -6.3111      -0.7278 H        20 GLU20     -0.0425
    282 CD            8.2845      -5.8703      -1.4408 C.2      20 GLU20      0.8054
    283 OE1           9.0191      -4.9145      -1.7760 O.co2    20 GLU20     -0.8188
    284 OE2           8.4686      -7.0591      -1.7770 O.co2    20 GLU20     -0.8188
    285 C             5.5992      -3.1755       1.2908 C.2      20 GLU20      0.5366
    286 O             6.4478      -3.5900       2.0712 O.2      20 GLU20     -0.5819
    287 N             4.8942      -2.0847       1.5723 N.am     21 GLY21     -0.4157
    288 H             4.2026      -1.7955       0.9025 H        21 GLY21      0.2719
    289 CA            5.0447      -1.3040       2.7873 C.3      21 GLY21     -0.0252
    290 HA2           6.0970      -1.2353       3.0635 H        21 GLY21      0.0698
    291 HA3           4.6734      -0.3171       2.5630 H        21 GLY21      0.0698
    292 C             4.2647      -1.8806       3.9620 C.2      21 GLY21      0.5973
    293 O             3.8159      -1.1502       4.8328 O.2      21 GLY21     -0.5679
    294 N             4.0388      -3.1948       3.9820 N.am     22 CYX22     -0.4157
    295 H             4.4694      -3.7606       3.2637 H        22 CYX22      0.2719
    296 CA            3.2511      -3.8451       5.0271 C.3      22 CYX22      0.0429
    297 HA            2.2325      -3.5187       4.9297 H        22 CYX22      0.0766
    298 CB            3.3786      -5.3690       4.8933 C.3      22 CYX22     -0.0790
    299 HB2           4.3907      -5.6350       4.5838 H        22 CYX22      0.0910
    300 HB3           3.2049      -5.8151       5.8741 H        22 CYX22      0.0910
    301 SG            2.1889      -6.1252       3.7710 S.3      22 CYX22     -0.1081
    302 C             3.5943      -3.4266       6.4512 C.2      22 CYX22      0.5973
    303 O             2.7364      -3.4748       7.3275 O.2      22 CYX22     -0.5679
    304 N             4.8338      -3.0194       6.6717 N.am     23 SER23     -0.4157
    305 H             5.4728      -2.9943       5.8927 H        23 SER23      0.2719
    306 CA            5.3301      -2.5590       7.9549 C.3      23 SER23     -0.0249
    307 HA            4.5906      -2.7505       8.7331 H        23 SER23      0.0843
    308 CB            6.5775      -3.3741       8.2912 C.3      23 SER23      0.2117
    309 HB2           7.0942      -2.9308       9.1440 H        23 SER23      0.0352
    310 HB3           6.2678      -4.3856       8.5577 H        23 SER23      0.0352
    311 OG            7.4477      -3.4458       7.1689 O.3      23 SER23     -0.6546
    312 HG            8.0411      -4.1968       7.2792 H        23 SER23      0.4275
    313 C             5.5895      -1.0577       7.9640 C.2      23 SER23      0.5973
    314 O             4.9011      -0.3279       8.6666 O.2      23 SER23     -0.5679
    315 N             6.6196      -0.6064       7.2490 N.am     24 GLY24     -0.4157
    316 H             7.1501      -1.2836       6.7186 H        24 GLY24      0.2719
    317 CA            7.0231       0.7947       7.2440 C.3      24 GLY24     -0.0252
    318 HA2           7.1255       1.1372       8.2740 H        24 GLY24      0.0698
    319 HA3           8.0008       0.8616       6.7751 H        24 GLY24      0.0698
    320 C             5.9938       1.7095       6.5528 C.2      24 GLY24      0.5973
    321 O             4.8128       1.7183       6.8930 O.2      24 GLY24     -0.5679
    322 N             6.4295       2.5669       5.6169 N.am     25 PRO25     -0.2548
    323 CD            7.8043       2.7407       5.1769 C.3      25 PRO25      0.0192
    324 HD2           8.2365       1.7973       4.8395 H        25 PRO25      0.0391
    325 HD3           8.3958       3.1633       5.9905 H        25 PRO25      0.0391
    326 CG            7.7509       3.7256       4.0132 C.3      25 PRO25      0.0189
    327 HG2           7.7100       3.1747       3.0720 H        25 PRO25      0.0213
    328 HG3           8.6046       4.4039       4.0196 H        25 PRO25      0.0213
    329 CB            6.4353       4.4689       4.2244 C.3      25 PRO25     -0.0070
    330 HB2           6.0637       4.9012       3.2966 H        25 PRO25      0.0253
    331 HB3           6.5962       5.2640       4.9539 H        25 PRO25      0.0253
    332 CA            5.5219       3.4070       4.8439 C.3      25 PRO25     -0.0266
    333 HA            4.7979       3.8891       5.5006 H        25 PRO25      0.0641
    334 C             4.7575       2.5493       3.8319 C.2      25 PRO25      0.5896
    335 O             4.5439       1.3731       4.0418 O.2      25 PRO25     -0.5748
    336 N             4.3209       3.1259       2.7209 N.am     26 LYS26     -0.3479
    337 H             4.7712       3.9776       2.4300 H        26 LYS26      0.2747
    338 CA            3.4985       2.4121       1.7508 C.3      26 LYS26     -0.2400
    339 HA            3.7412       1.3517       1.7785 H        26 LYS26      0.1426
    340 CB            2.0339       2.5476       2.1760 C.3      26 LYS26     -0.0094
    341 HB2           1.4863       1.7646       1.6943 H        26 LYS26      0.0362
    342 HB3           1.9811       2.3548       3.2442 H        26 LYS26      0.0362
    343 CG            1.3526       3.8850       1.8772 C.3      26 LYS26      0.0187
    344 HG2           1.5542       4.1819       0.8694 H        26 LYS26      0.0103
    345 HG3           0.2817       3.7714       1.9066 H        26 LYS26      0.0103
    346 CD            1.7254       4.9867       2.8724 C.3      26 LYS26     -0.0479
    347 HD2           0.8345       5.2190       3.4561 H        26 LYS26      0.0621
    348 HD3           2.4715       4.6457       3.5877 H        26 LYS26      0.0621
    349 CE            2.1845       6.2704       2.1722 C.3      26 LYS26     -0.0143
    350 HE2           2.0614       6.1495       1.0926 H        26 LYS26      0.1135
    351 HE3           1.5130       7.0770       2.4761 H        26 LYS26      0.1135
    352 NZ            3.5881       6.6653       2.4929 N.4      26 LYS26     -0.3854
    353 HZ1           4.2795       6.1374       1.9496 H        26 LYS26      0.3400
    354 HZ2           3.7663       7.6140       2.1797 H        26 LYS26      0.3400
    355 HZ3           3.8053       6.6026       3.4765 H        26 LYS26      0.3400
    356 C             3.8388       2.8416       0.3309 C.2      26 LYS26      0.7341
    357 O             4.1468       2.0152      -0.5110 O.2      26 LYS26     -0.5894
    358 N             3.8633       4.1498       0.1159 N.am     27 VAL27     -0.3821
    359 H             3.6255       4.7354       0.8813 H        27 VAL27      0.2681
    360 CA            4.3050       4.8109      -1.1154 C.3      27 VAL27     -0.3438
    361 HA            4.5557       4.0585      -1.8640 H        27 VAL27      0.1438
    362 CB            3.2266       5.7257      -1.7193 C.3      27 VAL27      0.1940
    363 HB            3.4882       5.8610      -2.7714 H        27 VAL27      0.0308
    364 CG1           1.8236       5.1251      -1.6868 C.3      27 VAL27     -0.3064
    365 HG11          1.3078       5.3577      -0.7670 H        27 VAL27      0.0836
    366 HG12          1.2443       5.5568      -2.5035 H        27 VAL27      0.0836
    367 HG13          1.9092       4.0597      -1.8710 H        27 VAL27      0.0836
    368 CG2           3.1872       7.1206      -1.0850 C.3      27 VAL27     -0.3064
    369 HG21          4.0011       7.7102      -1.5129 H        27 VAL27      0.0836
    370 HG22          2.2541       7.6291      -1.3270 H        27 VAL27      0.0836
    371 HG23          3.3473       7.0820      -0.0242 H        27 VAL27      0.0836
    372 C             5.5908       5.5734      -0.8718 C.2      27 VAL27      0.8350
    373 O             6.1790       5.9993      -1.8778 O.2      27 VAL27     -0.8173
    374 OXT           5.8614       5.8041       0.3389 O.3      27 VAL27     -0.8173
@<TRIPOS>BOND
      1      25      26 2
      2      25      27 am
      3      18      19 ar
      4      18      22 ar
      5      16      18 ar
      6      13      16 1
      7      10      13 1
      8       7      10 1
      9       5       7 1
     10       5      25 1
     11       1       5 1
     12      36      37 2
     13      36      38 am
     14      31      34 1
     15      29      31 1
     16      29      36 1
     17      27      29 1
     18      46      47 2
     19      46      48 am
     20      45     234 1
     21      42      45 1
     22      40      42 1
     23      40      46 1
     24      38      40 1
     25      56      57 2
     26      56      58 am
     27      55     148 1
     28      52      55 1
     29      50      52 1
     30      50      56 1
     31      48      50 1
     32      70      71 2
     33      70      72 am
     34      68      70 1
     35      65      68 1
     36      62      65 1
     37      59      62 1
     38      58      59 1
     39      58      68 1
     40      80      81 2
     41      80      82 am
     42      79     301 1
     43      76      79 1
     44      74      76 1
     45      74      80 1
     46      72      74 1
     47     101     102 2
     48     101     103 am
     49      97      99 ar
     50      94      95 1
     51      94      97 ar
     52      92      94 ar
     53      90      92 ar
     54      89      90 ar
     55      89      99 ar
     56      86      89 1
     57      84      86 1
     58      84     101 1
     59      82      84 1
     60     125     126 2
     61     125     127 am
     62     122     124 ar
     63     120     122 ar
     64     118     120 ar
     65     116     118 ar
     66     115     116 ar
     67     115     124 ar
     68     113     115 1
     69     111     113 1
     70     110     111 2
     71     110     124 1
     72     107     110 1
     73     105     107 1
     74     105     125 1
     75     103     105 1
     76     132     133 2
     77     132     134 am
     78     129     132 1
     79     127     129 1
     80     139     140 2
     81     139     141 am
     82     136     139 1
     83     134     136 1
     84     149     150 2
     85     149     151 am
     86     145     148 1
     87     143     145 1
     88     143     149 1
     89     141     143 1
     90     163     164 2
     91     163     165 am
     92     161     163 1
     93     158     161 1
     94     155     158 1
     95     152     155 1
     96     151     152 1
     97     151     161 1
     98     187     188 2
     99     187     189 am
    100     184     186 ar
    101     182     184 ar
    102     180     182 ar
    103     178     180 ar
    104     177     178 ar
    105     177     186 ar
    106     175     177 1
    107     173     175 1
    108     172     173 2
    109     172     186 1
    110     169     172 1
    111     167     169 1
    112     167     187 1
    113     165     167 1
    114     194     195 2
    115     194     196 am
    116     191     194 1
    117     189     191 1
    118     211     212 2
    119     211     213 am
    120     206     207 2
    121     206     208 am
    122     203     206 1
    123     200     203 1
    124     198     200 1
    125     198     211 1
    126     196     198 1
    127     225     226 2
    128     225     227 am
    129     220     221 2
    130     220     222 am
    131     217     220 1
    132     215     217 1
    133     215     225 1
    134     213     215 1
    135     235     236 2
    136     235     237 am
    137     231     234 1
    138     229     231 1
    139     229     235 1
    140     227     229 1
    141     256     257 2
    142     256     258 am
    143     252     254 ar
    144     249     250 1
    145     249     252 ar
    146     247     249 ar
    147     245     247 ar
    148     244     245 ar
    149     244     254 ar
    150     241     244 1
    151     239     241 1
    152     239     256 1
    153     237     239 1
    154     270     271 2
    155     270     272 am
    156     268     270 1
    157     265     268 1
    158     262     265 1
    159     259     262 1
    160     258     259 1
    161     258     268 1
    162     285     286 2
    163     285     287 am
    164     282     283 ar
    165     282     284 ar
    166     279     282 1
    167     276     279 1
    168     274     276 1
    169     274     285 1
    170     272     274 1
    171     292     293 2
    172     292     294 am
    173     289     292 1
    174     287     289 1
    175     302     303 2
    176     302     304 am
    177     298     301 1
    178     296     298 1
    179     296     302 1
    180     294     296 1
    181     313     314 2
    182     313     315 am
    183     308     311 1
    184     306     308 1
    185     306     313 1
    186     304     306 1
    187     320     321 2
    188     320     322 am
    189     317     320 1
    190     315     317 1
    191     334     335 2
    192     334     336 am
    193     332     334 1
    194     329     332 1
    195     326     329 1
    196     323     326 1
    197     322     323 1
    198     322     332 1
    199     356     357 2
    200     356     358 am
    201     349     352 1
    202     346     349 1
    203     343     346 1
    204     340     343 1
    205     338     340 1
    206     338     356 1
    207     336     338 1
    208     372     373 2
    209     372     374 1
    210     362     364 1
    211     362     368 1
    212     360     362 1
    213     360     372 1
    214     358     360 1
    215      22      23 1
    216      22      24 1
    217      19      20 1
    218      19      21 1
    219      16      17 1
    220      13      14 1
    221      13      15 1
    222      10      11 1
    223      10      12 1
    224       7       8 1
    225       7       9 1
    226       5       6 1
    227       1       2 1
    228       1       3 1
    229       1       4 1
    230      34      35 1
    231      31      32 1
    232      31      33 1
    233      29      30 1
    234      27      28 1
    235      42      43 1
    236      42      44 1
    237      40      41 1
    238      38      39 1
    239      52      53 1
    240      52      54 1
    241      50      51 1
    242      48      49 1
    243      68      69 1
    244      65      66 1
    245      65      67 1
    246      62      63 1
    247      62      64 1
    248      59      60 1
    249      59      61 1
    250      76      77 1
    251      76      78 1
    252      74      75 1
    253      72      73 1
    254      99     100 1
    255      97      98 1
    256      95      96 1
    257      92      93 1
    258      90      91 1
    259      86      87 1
    260      86      88 1
    261      84      85 1
    262      82      83 1
    263     122     123 1
    264     120     121 1
    265     118     119 1
    266     116     117 1
    267     113     114 1
    268     111     112 1
    269     107     108 1
    270     107     109 1
    271     105     106 1
    272     103     104 1
    273     129     130 1
    274     129     131 1
    275     127     128 1
    276     136     137 1
    277     136     138 1
    278     134     135 1
    279     145     146 1
    280     145     147 1
    281     143     144 1
    282     141     142 1
    283     161     162 1
    284     158     159 1
    285     158     160 1
    286     155     156 1
    287     155     157 1
    288     152     153 1
    289     152     154 1
    290     184     185 1
    291     182     183 1
    292     180     181 1
    293     178     179 1
    294     175     176 1
    295     173     174 1
    296     169     170 1
    297     169     171 1
    298     167     168 1
    299     165     166 1
    300     191     192 1
    301     191     193 1
    302     189     190 1
    303     208     209 1
    304     208     210 1
    305     203     204 1
    306     203     205 1
    307     200     201 1
    308     200     202 1
    309     198     199 1
    310     196     197 1
    311     222     223 1
    312     222     224 1
    313     217     218 1
    314     217     219 1
    315     215     216 1
    316     213     214 1
    317     231     232 1
    318     231     233 1
    319     229     230 1
    320     227     228 1
    321     254     255 1
    322     252     253 1
    323     250     251 1
    324     247     248 1
    325     245     246 1
    326     241     242 1
    327     241     243 1
    328     239     240 1
    329     237     238 1
    330     268     269 1
    331     265     266 1
    332     265     267 1
    333     262     263 1
    334     262     264 1
    335     259     260 1
    336     259     261 1
    337     279     280 1
    338     279     281 1
    339     276     277 1
    340     276     278 1
    341     274     275 1
    342     272     273 1
    343     289     290 1
    344     289     291 1
    345     287     288 1
    346     298     299 1
    347     298     300 1
    348     296     297 1
    349     294     295 1
    350     311     312 1
    351     308     309 1
    352     308     310 1
    353     306     307 1
    354     304     305 1
    355     317     318 1
    356     317     319 1
    357     315     316 1
    358     332     333 1
    359     329     330 1
    360     329     331 1
    361     326     327 1
    362     326     328 1
    363     323     324 1
    364     323     325 1
    365     352     353 1
    366     352     354 1
    367     352     355 1
    368     349     350 1
    369     349     351 1
    370     346     347 1
    371     346     348 1
    372     343     344 1
    373     343     345 1
    374     340     341 1
    375     340     342 1
    376     338     339 1
    377     336     337 1
    378     368     369 1
    379     368     370 1
    380     368     371 1
    381     364     365 1
    382     364     366 1
    383     364     367 1
    384     362     363 1
    385     360     361 1
    386     358     359 1
@<TRIPOS>SUBSTRUCTURE
      1 ARG1           1 RESIDUE    4    A ARG
      2 SER2          27 RESIDUE    4    A SER
      3 CYX3          38 RESIDUE    4    A CYX
      4 CYX4          48 RESIDUE    4    A CYX
      5 PRO5          58 RESIDUE    4    A PRO
      6 CYX6          72 RESIDUE    4    A CYX
      7 TYR7          82 RESIDUE    4    A TYR
      8 TRP8         103 RESIDUE    4    A TRP
      9 GLY9         127 RESIDUE    4    A GLY
     10 GLY10        134 RESIDUE    4    A GLY
     11 CYX11        141 RESIDUE    4    A CYX
     12 PRO12        151 RESIDUE    4    A PRO
     13 TRP13        165 RESIDUE    4    A TRP
     14 GLY14        189 RESIDUE    4    A GLY
     15 GLN15        196 RESIDUE    4    A GLN
     16 ASN16        213 RESIDUE    4    A ASN
     17 CYX17        227 RESIDUE    4    A CYX
     18 TYR18        237 RESIDUE    4    A TYR
     19 PRO19        258 RESIDUE    4    A PRO
     20 GLU20        272 RESIDUE    4    A GLU
     21 GLY21        287 RESIDUE    4    A GLY
     22 CYX22        294 RESIDUE    4    A CYX
     23 SER23        304 RESIDUE    4    A SER
     24 GLY24        315 RESIDUE    4    A GLY
     25 PRO25        322 RESIDUE    4    A PRO
     26 LYS26        336 RESIDUE    4    A LYS
     27 VAL27        358 RESIDUE    4    A VAL
