# Supplementary material for: Improved Structure-Based Histidine pKa Prediction for pH-Responsive Protein Design
Source: J Chem Inf Model. 2025 Jan 18;65(3):1560–9. doi: 10.1021/acs.jcim.4c01957 (PMC11815838; doi:10.1021/acs.jcim.4c01957)
Supplement: Supplementary file 3 — ci4c01957_si_003.zip [file ci4c01957_si_003.zip › structures/prep_mol2/1ANS_0027_prep.mol2]

@<TRIPOS>MOLECULE
Cpptraj generated mol2 file.
  374   386    27     0     0
SMALL
USER_CHARGES


@<TRIPOS>ATOM
      1 N            -8.8655       4.4953       4.8877 N.am      1 ARG1       0.1305
      2 H1           -7.8653       4.6684       4.9292 H         1 ARG1       0.2083
      3 H2           -8.9877       3.5772       4.4792 H         1 ARG1       0.2083
      4 H3           -9.2572       4.5070       5.8172 H         1 ARG1       0.2083
      5 CA           -9.4786       5.5268       4.0110 C.3       1 ARG1      -0.0223
      6 HA          -10.4452       5.1891       3.6376 H         1 ARG1       0.1242
      7 CB           -9.6174       6.8965       4.7028 C.3       1 ARG1       0.0118
      8 HB2          -8.6151       7.2775       4.9058 H         1 ARG1       0.0226
      9 HB3         -10.1025       7.5996       4.0244 H         1 ARG1       0.0226
     10 CG          -10.4052       6.8451       6.0184 C.3       1 ARG1       0.0236
     11 HG2         -11.4651       7.0245       5.8304 H         1 ARG1       0.0309
     12 HG3         -10.3208       5.8615       6.4770 H         1 ARG1       0.0309
     13 CD           -9.8506       7.8517       7.0353 C.3       1 ARG1       0.0935
     14 HD2          -9.9936       7.4291       8.0333 H         1 ARG1       0.0527
     15 HD3          -8.7774       8.0014       6.9004 H         1 ARG1       0.0527
     16 NE          -10.5603       9.1338       6.9866 N.pl3     1 ARG1      -0.5650
     17 HE          -11.5417       9.0609       6.7729 H         1 ARG1       0.3592
     18 CZ          -10.2903      10.0504       7.8878 C.cat     1 ARG1       0.8281
     19 NH1          -9.1907      10.7427       7.8460 N.pl3     1 ARG1      -0.8693
     20 HH11         -8.5757      10.6306       7.0608 H         1 ARG1       0.4494
     21 HH12         -8.9954      11.4434       8.5404 H         1 ARG1       0.4494
     22 NH2         -11.1294      10.2610       8.8569 N.pl3     1 ARG1      -0.8693
     23 HH21        -11.9757       9.7241       8.9336 H         1 ARG1       0.4494
     24 HH22        -10.9351      10.9680       9.5469 H         1 ARG1       0.4494
     25 C            -8.5253       5.7108       2.8575 C.2       1 ARG1       0.7214
     26 O            -7.3619       5.9289       3.1768 O.2       1 ARG1      -0.6013
     27 N            -8.9870       5.6145       1.6062 N.am      2 SER2      -0.4157
     28 H            -9.9525       5.3709       1.4364 H         2 SER2       0.2719
     29 CA           -8.0863       5.5526       0.4406 C.3       2 SER2      -0.0249
     30 HA           -8.6935       5.2923      -0.4262 H         2 SER2       0.0843
     31 CB           -7.4522       6.9242       0.1550 C.3       2 SER2       0.2117
     32 HB2          -7.3147       7.0142      -0.9242 H         2 SER2       0.0352
     33 HB3          -8.1228       7.7228       0.4759 H         2 SER2       0.0352
     34 OG           -6.1855       7.0780       0.7661 O.3       2 SER2      -0.6546
     35 HG           -5.7684       7.8683       0.4091 H         2 SER2       0.4275
     36 C            -7.0462       4.4417       0.6087 C.2       2 SER2       0.5973
     37 O            -7.1319       3.7394       1.6140 O.2       2 SER2      -0.5679
     38 N            -6.1311       4.2652      -0.3585 N.am      3 CYX3      -0.4157
     39 H            -6.1242       4.9197      -1.1252 H         3 CYX3       0.2719
     40 CA           -4.9336       3.4358      -0.1937 C.3       3 CYX3       0.0429
     41 HA           -4.5569       3.1166      -1.1656 H         3 CYX3       0.0766
     42 CB           -3.8806       4.3153       0.4702 C.3       3 CYX3      -0.0790
     43 HB2          -4.3498       4.7931       1.3324 H         3 CYX3       0.0910
     44 HB3          -3.0938       3.6983       0.8898 H         3 CYX3       0.0910
     45 SG           -3.1727       5.6280      -0.5612 S.3       3 CYX3      -0.1081
     46 C            -5.2157       2.1872       0.6484 C.2       3 CYX3       0.5973
     47 O            -5.0320       2.2046       1.8692 O.2       3 CYX3      -0.5679
     48 N            -5.7446       1.1510       0.0054 N.am      4 CYX4      -0.4157
     49 H            -5.6872       1.1006      -1.0027 H         4 CYX4       0.2719
     50 CA           -6.1279      -0.0757       0.6782 C.3       4 CYX4       0.0429
     51 HA           -7.0006       0.1074       1.3044 H         4 CYX4       0.0766
     52 CB           -6.4835      -1.0591      -0.4155 C.3       4 CYX4      -0.0790
     53 HB2          -5.6141      -1.2354      -1.0466 H         4 CYX4       0.0910
     54 HB3          -6.7798      -1.9831       0.0411 H         4 CYX4       0.0910
     55 SG           -7.8627      -0.5878      -1.4349 S.3       4 CYX4      -0.1081
     56 C            -4.9824      -0.6131       1.5491 C.2       4 CYX4       0.5973
     57 O            -3.8502      -0.1623       1.4116 O.2       4 CYX4      -0.5679
     58 N            -5.2287      -1.5543       2.4659 N.am      5 PRO5      -0.2548
     59 CD           -6.4633      -2.2995       2.6724 C.3       5 PRO5       0.0192
     60 HD2          -6.8630      -2.7475       1.7701 H         5 PRO5       0.0391
     61 HD3          -7.2067      -1.6542       3.1407 H         5 PRO5       0.0391
     62 CG           -6.0910      -3.4328       3.6153 C.3       5 PRO5       0.0189
     63 HG2          -5.7823      -4.3018       3.0345 H         5 PRO5       0.0213
     64 HG3          -6.9146      -3.6868       4.2827 H         5 PRO5       0.0213
     65 CB           -4.8834      -2.8826       4.3765 C.3       5 PRO5      -0.0070
     66 HB2          -4.2194      -3.6591       4.7396 H         5 PRO5       0.0253
     67 HB3          -5.2304      -2.2658       5.2069 H         5 PRO5       0.0253
     68 CA           -4.1687      -2.0070       3.3606 C.3       5 PRO5      -0.0266
     69 HA           -3.7146      -1.1551       3.8686 H         5 PRO5       0.0641
     70 C            -3.0698      -2.7630       2.6041 C.2       5 PRO5       0.5896
     71 O            -3.2651      -3.1559       1.4606 O.2       5 PRO5      -0.5748
     72 N            -1.9345      -3.0343       3.2469 N.am      6 CYX6      -0.4157
     73 H            -1.7932      -2.6948       4.1837 H         6 CYX6       0.2719
     74 CA           -0.8227      -3.6744       2.5474 C.3       6 CYX6       0.0429
     75 HA           -0.5945      -3.0458       1.7161 H         6 CYX6       0.0766
     76 CB            0.3816      -3.7574       3.4654 C.3       6 CYX6      -0.0790
     77 HB2           1.2631      -3.7371       2.8212 H         6 CYX6       0.0910
     78 HB3           0.4119      -2.8699       4.0976 H         6 CYX6       0.0910
     79 SG            0.4849      -5.2584       4.4884 S.3       6 CYX6      -0.1081
     80 C            -1.1396      -5.0330       1.9291 C.2       6 CYX6       0.5973
     81 O            -0.8308      -5.3132       0.7783 O.2       6 CYX6      -0.5679
     82 N            -1.8253      -5.8819       2.6859 N.am      7 TYR7      -0.4157
     83 H            -2.0322      -5.6290       3.6395 H         7 TYR7       0.2719
     84 CA           -2.2048      -7.2089       2.2172 C.3       7 TYR7      -0.0014
     85 HA           -1.3183      -7.7412       1.8649 H         7 TYR7       0.0876
     86 CB           -2.8567      -8.0090       3.3550 C.3       7 TYR7      -0.0152
     87 HB2          -3.6828      -8.6080       2.9679 H         7 TYR7       0.0295
     88 HB3          -2.1149      -8.7129       3.7341 H         7 TYR7       0.0295
     89 CG           -3.3420      -7.1672       4.5190 C.ar      7 TYR7      -0.0011
     90 CD1          -2.4462      -6.8697       5.5632 C.ar      7 TYR7      -0.1906
     91 HD1          -1.4393      -7.2668       5.5388 H         7 TYR7       0.1699
     92 CE1          -2.8479      -6.0508       6.6323 C.ar      7 TYR7      -0.2341
     93 HE1          -2.1528      -5.8164       7.4254 H         7 TYR7       0.1656
     94 CZ           -4.1617      -5.5401       6.6646 C.ar      7 TYR7       0.3226
     95 OH           -4.5601      -4.7403       7.6885 O.3       7 TYR7      -0.5579
     96 HH           -4.0086      -4.8429       8.4668 H         7 TYR7       0.3992
     97 CE2          -5.0653      -5.8583       5.6288 C.ar      7 TYR7      -0.2341
     98 HE2          -6.0778      -5.4905       5.6862 H         7 TYR7       0.1656
     99 CD2          -4.6489      -6.6486       4.5401 C.ar      7 TYR7      -0.1906
    100 HD2          -5.3414      -6.8900       3.7452 H         7 TYR7       0.1699
    101 C            -3.1606      -7.0963       1.0413 C.2       7 TYR7       0.5973
    102 O            -3.1052      -7.9038       0.1203 O.2       7 TYR7      -0.5679
    103 N            -4.0336      -6.0935       1.0663 N.am      8 TRP8      -0.4157
    104 H            -3.9087      -5.3592       1.7480 H         8 TRP8       0.2719
    105 CA           -5.0020      -5.9072       0.0130 C.3       8 TRP8      -0.0275
    106 HA           -4.7955      -6.6408      -0.7625 H         8 TRP8       0.1123
    107 CB           -6.4193      -6.1874       0.5135 C.3       8 TRP8      -0.0050
    108 HB2          -6.4304      -7.1461       1.0339 H         8 TRP8       0.0339
    109 HB3          -6.7237      -5.4109       1.2147 H         8 TRP8       0.0339
    110 CG           -7.4147      -6.2544      -0.5994 C.2       8 TRP8      -0.1415
    111 CD1          -7.1272      -6.4396      -1.9122 C.2       8 TRP8      -0.1638
    112 HD1          -6.1437      -6.5881      -2.3341 H         8 TRP8       0.2062
    113 NE1          -8.2841      -6.4402      -2.6510 N.pl3     8 TRP8      -0.3418
    114 HE1          -8.3107      -6.5259      -3.6604 H         8 TRP8       0.3412
    115 CE2          -9.3857      -6.2936      -1.8460 C.ar      8 TRP8       0.1380
    116 CZ2         -10.7522      -6.2190      -2.1298 C.ar      8 TRP8      -0.2601
    117 HZ2         -11.1016      -6.3169      -3.1473 H         8 TRP8       0.1572
    118 CH2         -11.6558      -6.0428      -1.0735 C.ar      8 TRP8      -0.1134
    119 HH2         -12.7202      -6.0239      -1.2652 H         8 TRP8       0.1417
    120 CZ3         -11.1769      -5.9659       0.2423 C.ar      8 TRP8      -0.1972
    121 HZ3         -11.8892      -5.9464       1.0513 H         8 TRP8       0.1447
    122 CE3          -9.7959      -5.9996       0.5185 C.ar      8 TRP8      -0.2387
    123 HE3          -9.4390      -5.9481       1.5352 H         8 TRP8       0.1700
    124 CD2          -8.8642      -6.1696      -0.5245 C.ar      8 TRP8       0.1243
    125 C            -4.8460      -4.5565      -0.6683 C.2       8 TRP8       0.5973
    126 O            -5.8011      -3.8022      -0.7482 O.2       8 TRP8      -0.5679
    127 N            -3.6756      -4.2558      -1.2274 N.am      9 GLY9      -0.4157
    128 H            -2.8701      -4.8378      -1.0264 H         9 GLY9       0.2719
    129 CA           -3.4611      -3.0102      -1.9756 C.3       9 GLY9      -0.0252
    130 HA2          -3.6707      -2.1603      -1.3271 H         9 GLY9       0.0698
    131 HA3          -2.4118      -2.9582      -2.2698 H         9 GLY9       0.0698
    132 C            -4.3191      -2.8895      -3.2499 C.2       9 GLY9       0.5973
    133 O            -4.2599      -1.9049      -3.9581 O.2       9 GLY9      -0.5679
    134 N            -5.1234      -3.8834      -3.6100 N.am     10 GLY10     -0.4157
    135 H            -5.1866      -4.6731      -2.9916 H        10 GLY10      0.2719
    136 CA           -5.9763      -3.8503      -4.8067 C.3      10 GLY10     -0.0252
    137 HA2          -5.7409      -2.9902      -5.4338 H        10 GLY10      0.0698
    138 HA3          -5.7971      -4.7503      -5.3940 H        10 GLY10      0.0698
    139 C            -7.4625      -3.7844      -4.4798 C.2      10 GLY10      0.5973
    140 O            -8.2723      -4.3062      -5.2385 O.2      10 GLY10     -0.5679
    141 N            -7.8160      -3.2852      -3.2999 N.am     11 CYX11     -0.4157
    142 H            -7.1021      -2.8807      -2.7117 H        11 CYX11      0.2719
    143 CA           -9.1912      -3.2845      -2.8166 C.3      11 CYX11      0.0429
    144 HA           -9.6424      -4.2154      -3.1304 H        11 CYX11      0.0766
    145 CB           -9.1529      -3.2254      -1.2837 C.3      11 CYX11     -0.0790
    146 HB2          -9.9356      -3.8479      -0.8747 H        11 CYX11      0.0910
    147 HB3          -8.2109      -3.6307      -0.9240 H        11 CYX11      0.0910
    148 SG           -9.3777      -1.5899      -0.5832 S.3      11 CYX11     -0.1081
    149 C           -10.0734      -2.1889      -3.4366 C.2      11 CYX11      0.5973
    150 O            -9.5710      -1.3234      -4.1490 O.2      11 CYX11     -0.5679
    151 N           -11.3905      -2.1991      -3.1496 N.am     12 PRO12     -0.2548
    152 CD          -12.0947      -3.2200      -2.3888 C.3      12 PRO12      0.0192
    153 HD2         -11.7461      -3.2970      -1.3648 H        12 PRO12      0.0391
    154 HD3         -12.0120      -4.1635      -2.9223 H        12 PRO12      0.0391
    155 CG          -13.5575      -2.8178      -2.3460 C.3      12 PRO12      0.0189
    156 HG2         -13.7722      -2.2640      -1.4386 H        12 PRO12      0.0213
    157 HG3         -14.2161      -3.6830      -2.4276 H        12 PRO12      0.0213
    158 CB          -13.7020      -1.8826      -3.5404 C.3      12 PRO12     -0.0070
    159 HB2         -14.4974      -1.1510      -3.3890 H        12 PRO12      0.0253
    160 HB3         -13.9097      -2.4752      -4.4330 H        12 PRO12      0.0253
    161 CA          -12.3276      -1.2241      -3.6903 C.3      12 PRO12     -0.0266
    162 HA          -12.1243      -1.0616      -4.7503 H        12 PRO12      0.0641
    163 C           -12.2672       0.1382      -2.9861 C.2      12 PRO12      0.5896
    164 O           -12.2522       1.1690      -3.6470 O.2      12 PRO12     -0.5748
    165 N           -12.2199       0.1929      -1.6499 N.am     13 TRP13     -0.4157
    166 H           -12.1431      -0.6670      -1.1289 H        13 TRP13      0.2719
    167 CA          -12.2136       1.4717      -0.9104 C.3      13 TRP13     -0.0275
    168 HA          -12.9029       2.1523      -1.4127 H        13 TRP13      0.1123
    169 CB          -12.7183       1.2723       0.5211 C.3      13 TRP13     -0.0050
    170 HB2         -12.8644       2.2463       0.9897 H        13 TRP13      0.0339
    171 HB3         -13.6908       0.7791       0.4915 H        13 TRP13      0.0339
    172 CG          -11.7847       0.4658       1.3639 C.2      13 TRP13     -0.1415
    173 CD1         -10.7086       0.9249       2.0440 C.2      13 TRP13     -0.1638
    174 HD1         -10.4022       1.9582       2.0891 H        13 TRP13      0.2062
    175 NE1         -10.0221      -0.1291       2.6039 N.pl3    13 TRP13     -0.3418
    176 HE1          -9.1513      -0.0352       3.1024 H        13 TRP13      0.3412
    177 CE2         -10.6520      -1.3236       2.3425 C.ar     13 TRP13      0.1380
    178 CZ2         -10.3801      -2.6454       2.7050 C.ar     13 TRP13     -0.2601
    179 HZ2          -9.5262      -2.8863       3.3177 H        13 TRP13      0.1572
    180 CH2         -11.2701      -3.6478       2.2986 C.ar     13 TRP13     -0.1134
    181 HH2         -11.1115      -4.6607       2.6373 H        13 TRP13      0.1417
    182 CZ3         -12.3900      -3.3309       1.5056 C.ar     13 TRP13     -0.1972
    183 HZ3         -13.0946      -4.1012       1.2263 H        13 TRP13      0.1447
    184 CE3         -12.6413      -2.0025       1.1345 C.ar     13 TRP13     -0.2387
    185 HE3         -13.5417      -1.7503       0.6006 H        13 TRP13      0.1700
    186 CD2         -11.7808      -0.9714       1.5470 C.ar     13 TRP13      0.1243
    187 C           -10.8411       2.1733      -0.9044 C.2      13 TRP13      0.5973
    188 O           -10.5253       2.9501       0.0052 O.2      13 TRP13     -0.5679
    189 N            -9.9849       1.9231      -1.8848 N.am     14 GLY14     -0.4157
    190 H           -10.2822       1.3701      -2.6845 H        14 GLY14      0.2719
    191 CA           -8.6546       2.5086      -1.9189 C.3      14 GLY14     -0.0252
    192 HA2          -8.7395       3.5931      -1.9470 H        14 GLY14      0.0698
    193 HA3          -8.1137       2.2177      -1.0194 H        14 GLY14      0.0698
    194 C            -7.8739       2.0719      -3.1461 C.2      14 GLY14      0.5973
    195 O            -8.4461       1.6863      -4.1540 O.2      14 GLY14     -0.5679
    196 N            -6.5534       2.1613      -3.0565 N.am     15 GLN15     -0.4157
    197 H            -6.1477       2.4658      -2.1923 H        15 GLN15      0.2719
    198 CA           -5.6545       1.8351      -4.1622 C.3      15 GLN15     -0.0031
    199 HA           -6.1969       1.2624      -4.9174 H        15 GLN15      0.0850
    200 CB           -5.1802       3.1625      -4.7770 C.3      15 GLN15     -0.0036
    201 HB2          -5.8629       3.9690      -4.5007 H        15 GLN15      0.0171
    202 HB3          -4.1917       3.4262      -4.3968 H        15 GLN15      0.0171
    203 CG           -5.1593       3.0901      -6.3065 C.3      15 GLN15     -0.0645
    204 HG2          -4.5936       2.2153      -6.6256 H        15 GLN15      0.0352
    205 HG3          -6.1776       2.9986      -6.6861 H        15 GLN15      0.0352
    206 CD           -4.5228       4.3396      -6.8993 C.2      15 GLN15      0.6951
    207 OE1          -4.8149       5.4601      -6.5225 O.2      15 GLN15     -0.6086
    208 NE2          -3.6107       4.1999      -7.8342 N.am     15 GLN15     -0.9407
    209 HE21         -3.2021       5.0540      -8.1712 H        15 GLN15      0.4251
    210 HE22         -3.3367       3.2973      -8.1678 H        15 GLN15      0.4251
    211 C            -4.4969       0.9572      -3.6790 C.2      15 GLN15      0.5973
    212 O            -4.5331       0.4666      -2.5511 O.2      15 GLN15     -0.5679
    213 N            -3.4427       0.8300      -4.4858 N.am     16 ASN16     -0.4157
    214 H            -3.4827       1.2521      -5.3961 H        16 ASN16      0.2719
    215 CA           -2.2281       0.0861      -4.1545 C.3      16 ASN16      0.0143
    216 HA           -2.4302      -0.6359      -3.3648 H        16 ASN16      0.1048
    217 CB           -1.7423      -0.6817      -5.3921 C.3      16 ASN16     -0.2041
    218 HB2          -2.4809      -1.4164      -5.7084 H        16 ASN16      0.0797
    219 HB3          -1.5637       0.0212      -6.2044 H        16 ASN16      0.0797
    220 CG           -0.4447      -1.4015      -5.0698 C.2      16 ASN16      0.7130
    221 OD1          -0.2156      -1.8249      -3.9503 O.2      16 ASN16     -0.5931
    222 ND2           0.4499      -1.5206      -6.0196 N.am     16 ASN16     -0.9191
    223 HD21          1.3451      -1.8504      -5.7012 H        16 ASN16      0.4196
    224 HD22          0.3421      -1.0352      -6.8854 H        16 ASN16      0.4196
    225 C            -1.1489       0.9946      -3.5840 C.2      16 ASN16      0.5973
    226 O            -0.1226       1.2279      -4.2027 O.2      16 ASN16     -0.5679
    227 N            -1.4122       1.5650      -2.4215 N.am     17 CYX17     -0.4157
    228 H            -2.2758       1.3374      -1.9534 H        17 CYX17      0.2719
    229 CA           -0.4093       2.3911      -1.7574 C.3      17 CYX17      0.0429
    230 HA            0.2226       2.9084      -2.4839 H        17 CYX17      0.0766
    231 CB           -1.1707       3.4053      -0.9456 C.3      17 CYX17     -0.0790
    232 HB2          -1.8763       2.8440      -0.3438 H        17 CYX17      0.0910
    233 HB3          -0.4779       3.8962      -0.2991 H        17 CYX17      0.0910
    234 SG           -1.9987       4.6787      -1.9116 S.3      17 CYX17     -0.1081
    235 C             0.5149       1.5864      -0.8429 C.2      17 CYX17      0.5973
    236 O             1.4280       2.1406      -0.2457 O.2      17 CYX17     -0.5679
    237 N             0.2175       0.3071      -0.6431 N.am     18 TYR18     -0.4157
    238 H            -0.4891      -0.1204      -1.2190 H        18 TYR18      0.2719
    239 CA            0.9862      -0.5583       0.2384 C.3      18 TYR18     -0.0014
    240 HA            1.9583      -0.1092       0.4438 H        18 TYR18      0.0876
    241 CB            0.2554      -0.6761       1.5688 C.3      18 TYR18     -0.0152
    242 HB2          -0.7355      -1.0824       1.3734 H        18 TYR18      0.0295
    243 HB3           0.8176      -1.3464       2.2161 H        18 TYR18      0.0295
    244 CG            0.0619       0.6244       2.2984 C.ar     18 TYR18     -0.0011
    245 CD1           1.0903       1.1545       3.0917 C.ar     18 TYR18     -0.1906
    246 HD1           2.0491       0.6540       3.1639 H        18 TYR18      0.1699
    247 CE1           0.8692       2.3435       3.8063 C.ar     18 TYR18     -0.2341
    248 HE1           1.6641       2.7402       4.4223 H        18 TYR18      0.1656
    249 CZ           -0.3851       2.9853       3.7378 C.ar     18 TYR18      0.3226
    250 OH           -0.6157       4.0929       4.4886 O.3      18 TYR18     -0.5579
    251 HH           -0.0710       4.0566       5.2792 H        18 TYR18      0.3992
    252 CE2          -1.4041       2.4715       2.9137 C.ar     18 TYR18     -0.2341
    253 HE2          -2.3666       2.9554       2.8742 H        18 TYR18      0.1656
    254 CD2          -1.1606       1.3032       2.1793 C.ar     18 TYR18     -0.1906
    255 HD2          -1.9024       0.9267       1.5056 H        18 TYR18      0.1699
    256 C             1.2500      -1.9060      -0.4486 C.2      18 TYR18      0.5973
    257 O             0.7643      -2.9332      -0.0040 O.2      18 TYR18     -0.5679
    258 N             2.0114      -1.9256      -1.5437 N.am     19 PRO19     -0.2548
    259 CD            2.6075      -0.7679      -2.1398 C.3      19 PRO19      0.0192
    260 HD2           3.1089      -0.1975      -1.3682 H        19 PRO19      0.0391
    261 HD3           1.8302      -0.1782      -2.6247 H        19 PRO19      0.0391
    262 CG            3.5766      -1.2654      -3.2094 C.3      19 PRO19      0.0189
    263 HG2           4.5778      -1.3736      -2.7925 H        19 PRO19      0.0213
    264 HG3           3.5960      -0.6203      -4.0871 H        19 PRO19      0.0213
    265 CB            3.0293      -2.6407      -3.5603 C.3      19 PRO19     -0.0070
    266 HB2           3.8182      -3.3081      -3.9111 H        19 PRO19      0.0253
    267 HB3           2.2643      -2.5464      -4.3245 H        19 PRO19      0.0253
    268 CA            2.3914      -3.1337      -2.2611 C.3      19 PRO19     -0.0266
    269 HA            1.5141      -3.7428      -2.4834 H        19 PRO19      0.0641
    270 C             3.3821      -3.9650      -1.4504 C.2      19 PRO19      0.5896
    271 O             3.2515      -5.1788      -1.3648 O.2      19 PRO19     -0.5748
    272 N             4.3527      -3.3040      -0.8221 N.am     20 GLU20     -0.5163
    273 H             4.4939      -2.3379      -1.0817 H        20 GLU20      0.2936
    274 CA            5.3702      -3.9514       0.0104 C.3      20 GLU20      0.0397
    275 HA            4.9857      -4.9182       0.3385 H        20 GLU20      0.1105
    276 CB            6.6102      -4.1982      -0.8478 C.3      20 GLU20      0.0560
    277 HB2           6.2644      -4.5108      -1.8353 H        20 GLU20     -0.0173
    278 HB3           7.1831      -3.2756      -0.9578 H        20 GLU20     -0.0173
    279 CG            7.4944      -5.3150      -0.2796 C.3      20 GLU20      0.0136
    280 HG2           8.1335      -4.9116       0.5091 H        20 GLU20     -0.0425
    281 HG3           6.8597      -6.0913       0.1555 H        20 GLU20     -0.0425
    282 CD            8.3598      -5.9441      -1.3759 C.2      20 GLU20      0.8054
    283 OE1           8.6526      -5.2456      -2.3718 O.co2    20 GLU20     -0.8188
    284 OE2           8.7406      -7.1238      -1.2003 O.co2    20 GLU20     -0.8188
    285 C             5.6724      -3.1407       1.2756 C.2      20 GLU20      0.5366
    286 O             6.5129      -3.4908       2.0988 O.2      20 GLU20     -0.5819
    287 N             4.9267      -2.0558       1.4846 N.am     21 GLY21     -0.4157
    288 H             4.2779      -1.7996       0.7569 H        21 GLY21      0.2719
    289 CA            5.0134      -1.2037       2.6644 C.3      21 GLY21     -0.0252
    290 HA2           6.0593      -1.0908       2.9500 H        21 GLY21      0.0698
    291 HA3           4.6138      -0.2172       2.4256 H        21 GLY21      0.0698
    292 C             4.2468      -1.7581       3.8582 C.2      21 GLY21      0.5973
    293 O             3.8623      -0.9802       4.7274 O.2      21 GLY21     -0.5679
    294 N             4.0107      -3.0759       3.9225 N.am     22 CYX22     -0.4157
    295 H             4.3770      -3.6554       3.1788 H        22 CYX22      0.2719
    296 CA            3.2568      -3.7097       5.0089 C.3      22 CYX22      0.0429
    297 HA            2.2309      -3.4038       4.9285 H        22 CYX22      0.0766
    298 CB            3.3984      -5.2395       4.9430 C.3      22 CYX22     -0.0790
    299 HB2           4.4177      -5.5092       4.6607 H        22 CYX22      0.0910
    300 HB3           3.2155      -5.6415       5.9406 H        22 CYX22      0.0910
    301 SG            2.2321      -6.0612       3.8407 S.3      22 CYX22     -0.1081
    302 C             3.6328      -3.2263       6.4005 C.2      22 CYX22      0.5973
    303 O             2.7923      -3.1887       7.2949 O.2      22 CYX22     -0.5679
    304 N             4.8850      -2.8246       6.5649 N.am     23 SER23     -0.4157
    305 H             5.4956      -2.8583       5.7618 H        23 SER23      0.2719
    306 CA            5.3786      -2.2170       7.7844 C.3      23 SER23     -0.0249
    307 HA            4.5542      -1.7355       8.3135 H        23 SER23      0.0843
    308 CB            5.9266      -3.3281       8.6741 C.3      23 SER23      0.2117
    309 HB2           5.1314      -4.0391       8.9014 H        23 SER23      0.0352
    310 HB3           6.7358      -3.8508       8.1617 H        23 SER23      0.0352
    311 OG            6.4094      -2.7734       9.8739 O.3      23 SER23     -0.6546
    312 HG            7.1331      -2.1716       9.6398 H        23 SER23      0.4275
    313 C             6.4119      -1.1376       7.4739 C.2      23 SER23      0.5973
    314 O             7.5416      -1.1909       7.9573 O.2      23 SER23     -0.5679
    315 N             6.0628      -0.1691       6.6348 N.am     24 GLY24     -0.4157
    316 H             5.1294      -0.1608       6.2346 H        24 GLY24      0.2719
    317 CA            6.9954       0.8907       6.2768 C.3      24 GLY24     -0.0252
    318 HA2           7.5755       1.1862       7.1523 H        24 GLY24      0.0698
    319 HA3           7.6881       0.4847       5.5442 H        24 GLY24      0.0698
    320 C             6.2877       2.1422       5.7637 C.2      24 GLY24      0.5973
    321 O             5.3434       2.6073       6.4017 O.2      24 GLY24     -0.5679
    322 N             6.7724       2.7359       4.6622 N.am     25 PRO25     -0.2548
    323 CD            7.9078       2.2722       3.8731 C.3      25 PRO25      0.0192
    324 HD2           7.7569       1.2493       3.5247 H        25 PRO25      0.0391
    325 HD3           8.8201       2.3418       4.4671 H        25 PRO25      0.0391
    326 CG            8.0044       3.2078       2.6731 C.3      25 PRO25      0.0189
    327 HG2           7.4809       2.7651       1.8239 H        25 PRO25      0.0213
    328 HG3           9.0403       3.4251       2.4117 H        25 PRO25      0.0213
    329 CB            7.2597       4.4591       3.1338 C.3      25 PRO25     -0.0070
    330 HB2           6.8837       5.0354       2.2886 H        25 PRO25      0.0253
    331 HB3           7.9406       5.0785       3.7204 H        25 PRO25      0.0253
    332 CA            6.1624       3.9142       4.0593 C.3      25 PRO25     -0.0266
    333 HA            5.9308       4.6577       4.8225 H        25 PRO25      0.0641
    334 C             4.8607       3.5489       3.3269 C.2      25 PRO25      0.5896
    335 O             4.2837       2.4821       3.5206 O.2      25 PRO25     -0.5748
    336 N             4.3896       4.4512       2.4683 N.am     26 LYS26     -0.3479
    337 H             4.9259       5.2900       2.3124 H        26 LYS26      0.2747
    338 CA            3.1896       4.2516       1.6597 C.3      26 LYS26     -0.2400
    339 HA            2.7889       3.2458       1.8123 H        26 LYS26      0.1426
    340 CB            2.1419       5.2707       2.1079 C.3      26 LYS26     -0.0094
    341 HB2           1.9579       5.1375       3.1750 H        26 LYS26      0.0362
    342 HB3           2.4899       6.2888       1.9269 H        26 LYS26      0.0362
    343 CG            0.8584       5.0001       1.3319 C.3      26 LYS26      0.0187
    344 HG2           0.9956       5.2220       0.2746 H        26 LYS26      0.0103
    345 HG3           0.6245       3.9453       1.4524 H        26 LYS26      0.0103
    346 CD           -0.3262       5.8007       1.8495 C.3      26 LYS26     -0.0479
    347 HD2          -1.2535       5.3030       1.5700 H        26 LYS26      0.0621
    348 HD3          -0.2722       5.8493       2.9310 H        26 LYS26      0.0621
    349 CE           -0.3107       7.2145       1.2875 C.3      26 LYS26     -0.0143
    350 HE2           0.6641       7.3954       0.8195 H        26 LYS26      0.1135
    351 HE3          -1.0735       7.2938       0.5064 H        26 LYS26      0.1135
    352 NZ           -0.5446       8.1920       2.3741 N.4      26 LYS26     -0.3854
    353 HZ1           0.1911       8.1126       3.0649 H        26 LYS26      0.3400
    354 HZ2          -0.5335       9.1327       2.0016 H        26 LYS26      0.3400
    355 HZ3          -1.4343       8.0056       2.8159 H        26 LYS26      0.3400
    356 C             3.5135       4.3633       0.1750 C.2      26 LYS26      0.7341
    357 O             3.3686       5.4517      -0.3819 O.2      26 LYS26     -0.5894
    358 N             4.0094       3.2899      -0.4292 N.am     27 VAL27     -0.3821
    359 H             4.0222       2.4095       0.0643 H        27 VAL27      0.2681
    360 CA            4.3706       3.2480      -1.8542 C.3      27 VAL27     -0.3438
    361 HA            3.6964       3.8765      -2.4327 H        27 VAL27      0.1438
    362 CB            5.8118       3.7116      -2.0846 C.3      27 VAL27      0.1940
    363 HB            6.4873       3.1562      -1.4307 H        27 VAL27      0.0308
    364 CG1           6.2453       3.4785      -3.5369 C.3      27 VAL27     -0.3064
    365 HG11          5.5251       3.9312      -4.2183 H        27 VAL27      0.0836
    366 HG12          7.2318       3.9056      -3.7103 H        27 VAL27      0.0836
    367 HG13          6.3096       2.4102      -3.7488 H        27 VAL27      0.0836
    368 CG2           5.9582       5.2093      -1.7966 C.3      27 VAL27     -0.3064
    369 HG21          5.8765       5.3945      -0.7287 H        27 VAL27      0.0836
    370 HG22          6.9408       5.5553      -2.1159 H        27 VAL27      0.0836
    371 HG23          5.1915       5.7683      -2.3334 H        27 VAL27      0.0836
    372 C             4.1897       1.8573      -2.3944 C.2      27 VAL27      0.8350
    373 O             3.2751       1.7183      -3.2277 O.2      27 VAL27     -0.8173
    374 OXT           4.9615       0.9860      -1.9354 O.3      27 VAL27     -0.8173
@<TRIPOS>BOND
      1      25      26 2
      2      25      27 am
      3      18      19 ar
      4      18      22 ar
      5      16      18 ar
      6      13      16 1
      7      10      13 1
      8       7      10 1
      9       5       7 1
     10       5      25 1
     11       1       5 1
     12      36      37 2
     13      36      38 am
     14      31      34 1
     15      29      31 1
     16      29      36 1
     17      27      29 1
     18      46      47 2
     19      46      48 am
     20      45     234 1
     21      42      45 1
     22      40      42 1
     23      40      46 1
     24      38      40 1
     25      56      57 2
     26      56      58 am
     27      55     148 1
     28      52      55 1
     29      50      52 1
     30      50      56 1
     31      48      50 1
     32      70      71 2
     33      70      72 am
     34      68      70 1
     35      65      68 1
     36      62      65 1
     37      59      62 1
     38      58      59 1
     39      58      68 1
     40      80      81 2
     41      80      82 am
     42      79     301 1
     43      76      79 1
     44      74      76 1
     45      74      80 1
     46      72      74 1
     47     101     102 2
     48     101     103 am
     49      97      99 ar
     50      94      95 1
     51      94      97 ar
     52      92      94 ar
     53      90      92 ar
     54      89      90 ar
     55      89      99 ar
     56      86      89 1
     57      84      86 1
     58      84     101 1
     59      82      84 1
     60     125     126 2
     61     125     127 am
     62     122     124 ar
     63     120     122 ar
     64     118     120 ar
     65     116     118 ar
     66     115     116 ar
     67     115     124 ar
     68     113     115 1
     69     111     113 1
     70     110     111 2
     71     110     124 1
     72     107     110 1
     73     105     107 1
     74     105     125 1
     75     103     105 1
     76     132     133 2
     77     132     134 am
     78     129     132 1
     79     127     129 1
     80     139     140 2
     81     139     141 am
     82     136     139 1
     83     134     136 1
     84     149     150 2
     85     149     151 am
     86     145     148 1
     87     143     145 1
     88     143     149 1
     89     141     143 1
     90     163     164 2
     91     163     165 am
     92     161     163 1
     93     158     161 1
     94     155     158 1
     95     152     155 1
     96     151     152 1
     97     151     161 1
     98     187     188 2
     99     187     189 am
    100     184     186 ar
    101     182     184 ar
    102     180     182 ar
    103     178     180 ar
    104     177     178 ar
    105     177     186 ar
    106     175     177 1
    107     173     175 1
    108     172     173 2
    109     172     186 1
    110     169     172 1
    111     167     169 1
    112     167     187 1
    113     165     167 1
    114     194     195 2
    115     194     196 am
    116     191     194 1
    117     189     191 1
    118     211     212 2
    119     211     213 am
    120     206     207 2
    121     206     208 am
    122     203     206 1
    123     200     203 1
    124     198     200 1
    125     198     211 1
    126     196     198 1
    127     225     226 2
    128     225     227 am
    129     220     221 2
    130     220     222 am
    131     217     220 1
    132     215     217 1
    133     215     225 1
    134     213     215 1
    135     235     236 2
    136     235     237 am
    137     231     234 1
    138     229     231 1
    139     229     235 1
    140     227     229 1
    141     256     257 2
    142     256     258 am
    143     252     254 ar
    144     249     250 1
    145     249     252 ar
    146     247     249 ar
    147     245     247 ar
    148     244     245 ar
    149     244     254 ar
    150     241     244 1
    151     239     241 1
    152     239     256 1
    153     237     239 1
    154     270     271 2
    155     270     272 am
    156     268     270 1
    157     265     268 1
    158     262     265 1
    159     259     262 1
    160     258     259 1
    161     258     268 1
    162     285     286 2
    163     285     287 am
    164     282     283 ar
    165     282     284 ar
    166     279     282 1
    167     276     279 1
    168     274     276 1
    169     274     285 1
    170     272     274 1
    171     292     293 2
    172     292     294 am
    173     289     292 1
    174     287     289 1
    175     302     303 2
    176     302     304 am
    177     298     301 1
    178     296     298 1
    179     296     302 1
    180     294     296 1
    181     313     314 2
    182     313     315 am
    183     308     311 1
    184     306     308 1
    185     306     313 1
    186     304     306 1
    187     320     321 2
    188     320     322 am
    189     317     320 1
    190     315     317 1
    191     334     335 2
    192     334     336 am
    193     332     334 1
    194     329     332 1
    195     326     329 1
    196     323     326 1
    197     322     323 1
    198     322     332 1
    199     356     357 2
    200     356     358 am
    201     349     352 1
    202     346     349 1
    203     343     346 1
    204     340     343 1
    205     338     340 1
    206     338     356 1
    207     336     338 1
    208     372     373 2
    209     372     374 1
    210     362     364 1
    211     362     368 1
    212     360     362 1
    213     360     372 1
    214     358     360 1
    215      22      23 1
    216      22      24 1
    217      19      20 1
    218      19      21 1
    219      16      17 1
    220      13      14 1
    221      13      15 1
    222      10      11 1
    223      10      12 1
    224       7       8 1
    225       7       9 1
    226       5       6 1
    227       1       2 1
    228       1       3 1
    229       1       4 1
    230      34      35 1
    231      31      32 1
    232      31      33 1
    233      29      30 1
    234      27      28 1
    235      42      43 1
    236      42      44 1
    237      40      41 1
    238      38      39 1
    239      52      53 1
    240      52      54 1
    241      50      51 1
    242      48      49 1
    243      68      69 1
    244      65      66 1
    245      65      67 1
    246      62      63 1
    247      62      64 1
    248      59      60 1
    249      59      61 1
    250      76      77 1
    251      76      78 1
    252      74      75 1
    253      72      73 1
    254      99     100 1
    255      97      98 1
    256      95      96 1
    257      92      93 1
    258      90      91 1
    259      86      87 1
    260      86      88 1
    261      84      85 1
    262      82      83 1
    263     122     123 1
    264     120     121 1
    265     118     119 1
    266     116     117 1
    267     113     114 1
    268     111     112 1
    269     107     108 1
    270     107     109 1
    271     105     106 1
    272     103     104 1
    273     129     130 1
    274     129     131 1
    275     127     128 1
    276     136     137 1
    277     136     138 1
    278     134     135 1
    279     145     146 1
    280     145     147 1
    281     143     144 1
    282     141     142 1
    283     161     162 1
    284     158     159 1
    285     158     160 1
    286     155     156 1
    287     155     157 1
    288     152     153 1
    289     152     154 1
    290     184     185 1
    291     182     183 1
    292     180     181 1
    293     178     179 1
    294     175     176 1
    295     173     174 1
    296     169     170 1
    297     169     171 1
    298     167     168 1
    299     165     166 1
    300     191     192 1
    301     191     193 1
    302     189     190 1
    303     208     209 1
    304     208     210 1
    305     203     204 1
    306     203     205 1
    307     200     201 1
    308     200     202 1
    309     198     199 1
    310     196     197 1
    311     222     223 1
    312     222     224 1
    313     217     218 1
    314     217     219 1
    315     215     216 1
    316     213     214 1
    317     231     232 1
    318     231     233 1
    319     229     230 1
    320     227     228 1
    321     254     255 1
    322     252     253 1
    323     250     251 1
    324     247     248 1
    325     245     246 1
    326     241     242 1
    327     241     243 1
    328     239     240 1
    329     237     238 1
    330     268     269 1
    331     265     266 1
    332     265     267 1
    333     262     263 1
    334     262     264 1
    335     259     260 1
    336     259     261 1
    337     279     280 1
    338     279     281 1
    339     276     277 1
    340     276     278 1
    341     274     275 1
    342     272     273 1
    343     289     290 1
    344     289     291 1
    345     287     288 1
    346     298     299 1
    347     298     300 1
    348     296     297 1
    349     294     295 1
    350     311     312 1
    351     308     309 1
    352     308     310 1
    353     306     307 1
    354     304     305 1
    355     317     318 1
    356     317     319 1
    357     315     316 1
    358     332     333 1
    359     329     330 1
    360     329     331 1
    361     326     327 1
    362     326     328 1
    363     323     324 1
    364     323     325 1
    365     352     353 1
    366     352     354 1
    367     352     355 1
    368     349     350 1
    369     349     351 1
    370     346     347 1
    371     346     348 1
    372     343     344 1
    373     343     345 1
    374     340     341 1
    375     340     342 1
    376     338     339 1
    377     336     337 1
    378     368     369 1
    379     368     370 1
    380     368     371 1
    381     364     365 1
    382     364     366 1
    383     364     367 1
    384     362     363 1
    385     360     361 1
    386     358     359 1
@<TRIPOS>SUBSTRUCTURE
      1 ARG1           1 RESIDUE    4    A ARG
      2 SER2          27 RESIDUE    4    A SER
      3 CYX3          38 RESIDUE    4    A CYX
      4 CYX4          48 RESIDUE    4    A CYX
      5 PRO5          58 RESIDUE    4    A PRO
      6 CYX6          72 RESIDUE    4    A CYX
      7 TYR7          82 RESIDUE    4    A TYR
      8 TRP8         103 RESIDUE    4    A TRP
      9 GLY9         127 RESIDUE    4    A GLY
     10 GLY10        134 RESIDUE    4    A GLY
     11 CYX11        141 RESIDUE    4    A CYX
     12 PRO12        151 RESIDUE    4    A PRO
     13 TRP13        165 RESIDUE    4    A TRP
     14 GLY14        189 RESIDUE    4    A GLY
     15 GLN15        196 RESIDUE    4    A GLN
     16 ASN16        213 RESIDUE    4    A ASN
     17 CYX17        227 RESIDUE    4    A CYX
     18 TYR18        237 RESIDUE    4    A TYR
     19 PRO19        258 RESIDUE    4    A PRO
     20 GLU20        272 RESIDUE    4    A GLU
     21 GLY21        287 RESIDUE    4    A GLY
     22 CYX22        294 RESIDUE    4    A CYX
     23 SER23        304 RESIDUE    4    A SER
     24 GLY24        315 RESIDUE    4    A GLY
     25 PRO25        322 RESIDUE    4    A PRO
     26 LYS26        336 RESIDUE    4    A LYS
     27 VAL27        358 RESIDUE    4    A VAL
