# Supplementary material for: Improved Structure-Based Histidine pKa Prediction for pH-Responsive Protein Design
Source: J Chem Inf Model. 2025 Jan 18;65(3):1560–9. doi: 10.1021/acs.jcim.4c01957 (PMC11815838; doi:10.1021/acs.jcim.4c01957)
Supplement: Supplementary file 3 — ci4c01957_si_003.zip [file ci4c01957_si_003.zip › structures/prep_mol2/1ANS_0028_prep.mol2]

@<TRIPOS>MOLECULE
Cpptraj generated mol2 file.
  374   386    27     0     0
SMALL
USER_CHARGES


@<TRIPOS>ATOM
      1 N            -4.8154       8.6145       1.8345 N.am      1 ARG1       0.1305
      2 H1           -4.4246       7.8646       2.3976 H         1 ARG1       0.2083
      3 H2           -4.3434       9.4770       2.0649 H         1 ARG1       0.2083
      4 H3           -4.6763       8.3832       0.8599 H         1 ARG1       0.2083
      5 CA           -6.2569       8.7109       2.1427 C.3       1 ARG1      -0.0223
      6 HA           -6.3770       8.9752       3.1952 H         1 ARG1       0.1242
      7 CB           -7.0265       9.7340       1.2944 C.3       1 ARG1       0.0118
      8 HB2          -6.8753       9.5473       0.2293 H         1 ARG1       0.0226
      9 HB3          -8.0867       9.5965       1.5153 H         1 ARG1       0.0226
     10 CG           -6.6124      11.1721       1.6076 C.3       1 ARG1       0.0236
     11 HG2          -6.0527      11.1977       2.5449 H         1 ARG1       0.0309
     12 HG3          -5.9566      11.5390       0.8163 H         1 ARG1       0.0309
     13 CD           -7.8368      12.0956       1.7193 C.3       1 ARG1       0.0935
     14 HD2          -7.7783      12.8674       0.9483 H         1 ARG1       0.0527
     15 HD3          -8.7679      11.5534       1.5437 H         1 ARG1       0.0527
     16 NE           -7.9011      12.7190       3.0489 N.pl3     1 ARG1      -0.5650
     17 HE           -8.6441      12.4287       3.6677 H         1 ARG1       0.3592
     18 CZ           -7.1905      13.7628       3.4252 C.cat     1 ARG1       0.8281
     19 NH1          -6.2789      14.2881       2.6543 N.pl3     1 ARG1      -0.8693
     20 HH11         -6.2265      14.0090       1.6943 H         1 ARG1       0.4494
     21 HH12         -5.8048      15.1248       2.9499 H         1 ARG1       0.4494
     22 NH2          -7.3911      14.3140       4.5840 N.pl3     1 ARG1      -0.8693
     23 HH21         -8.1145      13.9774       5.1984 H         1 ARG1       0.4494
     24 HH22         -6.8757      15.1321       4.8601 H         1 ARG1       0.4494
     25 C            -6.8545       7.3330       2.0269 C.2       1 ARG1       0.7214
     26 O            -6.6900       6.5993       2.9741 O.2       1 ARG1      -0.6013
     27 N            -7.4136       6.9955       0.8656 N.am      2 SER2      -0.4157
     28 H            -7.5680       7.6987       0.1617 H         2 SER2       0.2719
     29 CA           -8.0304       5.7024       0.6097 C.3       2 SER2      -0.0249
     30 HA           -8.8226       5.5424       1.3462 H         2 SER2       0.0843
     31 CB           -8.6604       5.7262      -0.7792 C.3       2 SER2       0.2117
     32 HB2          -8.7473       6.7596      -1.1179 H         2 SER2       0.0352
     33 HB3          -8.0501       5.2140      -1.5170 H         2 SER2       0.0352
     34 OG           -9.9623       5.2263      -0.7329 O.3       2 SER2      -0.6546
     35 HG          -10.0283       4.3071      -0.3863 H         2 SER2       0.4275
     36 C            -7.0163       4.5844       0.7872 C.2       2 SER2       0.5973
     37 O            -7.0115       4.0116       1.8574 O.2       2 SER2      -0.5679
     38 N            -6.1045       4.3804      -0.1817 N.am      3 CYX3      -0.4157
     39 H            -6.1827       4.8990      -1.0394 H         3 CYX3       0.2719
     40 CA           -4.9422       3.5012      -0.0276 C.3       3 CYX3       0.0429
     41 HA           -4.5520       3.2117      -1.0036 H         3 CYX3       0.0766
     42 CB           -3.8755       4.3073       0.7078 C.3       3 CYX3      -0.0790
     43 HB2          -4.3481       4.7511       1.5859 H         3 CYX3       0.0910
     44 HB3          -3.1323       3.6368       1.1272 H         3 CYX3       0.0910
     45 SG           -3.0789       5.6292      -0.2460 S.3       3 CYX3      -0.1081
     46 C            -5.2943       2.2209       0.7413 C.2       3 CYX3       0.5973
     47 O            -5.1339       2.1707       1.9592 O.2       3 CYX3      -0.5679
     48 N            -5.8009       1.2152       0.0340 N.am      4 CYX4      -0.4157
     49 H            -5.7158       1.1972      -0.9714 H         4 CYX4       0.2719
     50 CA           -6.1866      -0.0393       0.6569 C.3       4 CYX4       0.0429
     51 HA           -7.0541       0.1212       1.2979 H         4 CYX4       0.0766
     52 CB           -6.5323      -1.0139      -0.4464 C.3       4 CYX4      -0.0790
     53 HB2          -5.6785      -1.1561      -1.1041 H         4 CYX4       0.0910
     54 HB3          -6.7732      -1.9587       0.0034 H         4 CYX4       0.0910
     55 SG           -7.9573      -0.5744      -1.3971 S.3       4 CYX4      -0.1081
     56 C            -5.0381      -0.6141       1.4833 C.2       4 CYX4       0.5973
     57 O            -3.8923      -0.2342       1.2513 O.2       4 CYX4      -0.5679
     58 N            -5.3023      -1.5270       2.4242 N.am      5 PRO5      -0.2548
     59 CD           -6.5836      -2.1743       2.6888 C.3       5 PRO5       0.0192
     60 HD2          -7.0812      -2.5516       1.8018 H         5 PRO5       0.0391
     61 HD3          -7.2367      -1.4785       3.2167 H         5 PRO5       0.0391
     62 CG           -6.2549      -3.3548       3.5919 C.3       5 PRO5       0.0189
     63 HG2          -6.0139      -4.2271       2.9871 H         5 PRO5       0.0213
     64 HG3          -7.0666      -3.5760       4.2853 H         5 PRO5       0.0213
     65 CB           -4.9915      -2.8875       4.3172 C.3       5 PRO5      -0.0070
     66 HB2          -4.3657      -3.7054       4.6504 H         5 PRO5       0.0253
     67 HB3          -5.2724      -2.2605       5.1650 H         5 PRO5       0.0253
     68 CA           -4.2497      -2.0434       3.2906 C.3       5 PRO5      -0.0266
     69 HA           -3.7384      -1.2211       3.7931 H         5 PRO5       0.0641
     70 C            -3.2202      -2.8552       2.4980 C.2       5 PRO5       0.5896
     71 O            -3.5333      -3.3536       1.4344 O.2       5 PRO5      -0.5748
     72 N            -2.0107      -3.0587       3.0112 N.am      6 CYX6      -0.4157
     73 H            -1.7758      -2.6289       3.8918 H         6 CYX6       0.2719
     74 CA           -0.9549      -3.7939       2.2961 C.3       6 CYX6       0.0429
     75 HA           -0.6625      -3.2022       1.4499 H         6 CYX6       0.0766
     76 CB            0.2380      -4.0437       3.2110 C.3       6 CYX6      -0.0790
     77 HB2           0.7843      -4.9189       2.8544 H         6 CYX6       0.0910
     78 HB3           0.9308      -3.2251       3.1155 H         6 CYX6       0.0910
     79 SG           -0.2479      -4.3125       4.9401 S.3       6 CYX6      -0.1081
     80 C            -1.3609      -5.1229       1.6851 C.2       6 CYX6       0.5973
     81 O            -1.4057      -5.2603       0.4639 O.2       6 CYX6      -0.5679
     82 N            -1.6907      -6.0954       2.5364 N.am      7 TYR7      -0.4157
     83 H            -1.6633      -5.8966       3.5259 H         7 TYR7       0.2719
     84 CA           -2.1560      -7.4179       2.1101 C.3       7 TYR7      -0.0014
     85 HA           -1.3203      -7.9825       1.6935 H         7 TYR7       0.0876
     86 CB           -2.7432      -8.1885       3.3039 C.3       7 TYR7      -0.0152
     87 HB2          -3.6123      -8.7697       2.9898 H         7 TYR7       0.0295
     88 HB3          -1.9943      -8.9096       3.6338 H         7 TYR7       0.0295
     89 CG           -3.1182      -7.3233       4.4911 C.ar      7 TYR7      -0.0011
     90 CD1          -2.1510      -7.0866       5.4855 C.ar      7 TYR7      -0.1906
     91 HD1          -1.1719      -7.5416       5.4093 H         7 TYR7       0.1699
     92 CE1          -2.4478      -6.2560       6.5797 C.ar      7 TYR7      -0.2341
     93 HE1          -1.7026      -6.0774       7.3403 H         7 TYR7       0.1656
     94 CZ           -3.7219      -5.6620       6.6823 C.ar      7 TYR7       0.3226
     95 OH           -4.0122      -4.8559       7.7369 O.3       7 TYR7      -0.5579
     96 HH           -3.3243      -4.8595       8.4041 H         7 TYR7       0.3992
     97 CE2          -4.6975      -5.9167       5.6948 C.ar      7 TYR7      -0.2341
     98 HE2          -5.6786      -5.4783       5.8006 H         7 TYR7       0.1656
     99 CD2          -4.3897      -6.7256       4.5832 C.ar      7 TYR7      -0.1906
    100 HD2          -5.1359      -6.9108       3.8215 H         7 TYR7       0.1699
    101 C            -3.2145      -7.3102       1.0208 C.2       7 TYR7       0.5973
    102 O            -3.2805      -8.1624       0.1416 O.2       7 TYR7      -0.5679
    103 N            -4.0083      -6.2418       1.0521 N.am      8 TRP8      -0.4157
    104 H            -3.8059      -5.4990       1.7061 H         8 TRP8       0.2719
    105 CA           -4.9694      -5.9784       0.0162 C.3       8 TRP8      -0.0275
    106 HA           -4.7855      -6.6894      -0.7847 H         8 TRP8       0.1123
    107 CB           -6.3694      -6.2463       0.5467 C.3       8 TRP8      -0.0050
    108 HB2          -6.3869      -7.2147       1.0494 H         8 TRP8       0.0339
    109 HB3          -6.6501      -5.4785       1.2653 H         8 TRP8       0.0339
    110 CG           -7.3779      -6.2797      -0.5443 C.2       8 TRP8      -0.1415
    111 CD1          -7.1203      -6.4749      -1.8614 C.2       8 TRP8      -0.1638
    112 HD1          -6.1518      -6.6536      -2.3062 H         8 TRP8       0.2062
    113 NE1          -8.2934      -6.4539      -2.5716 N.pl3     8 TRP8      -0.3418
    114 HE1          -8.3464      -6.5351      -3.5802 H         8 TRP8       0.3412
    115 CE2          -9.3718      -6.2880      -1.7390 C.ar      8 TRP8       0.1380
    116 CZ2         -10.7431      -6.1963      -1.9882 C.ar      8 TRP8      -0.2601
    117 HZ2         -11.1217      -6.3063      -2.9940 H         8 TRP8       0.1572
    118 CH2         -11.6153      -5.9877      -0.9111 C.ar      8 TRP8      -0.1134
    119 HH2         -12.6838      -5.9532      -1.0751 H         8 TRP8       0.1417
    120 CZ3         -11.1028      -5.8958       0.3915 C.ar      8 TRP8      -0.1972
    121 HZ3         -11.7923      -5.8496       1.2185 H         8 TRP8       0.1447
    122 CE3          -9.7172      -5.9512       0.6336 C.ar      8 TRP8      -0.2387
    123 HE3          -9.3362      -5.8831       1.6412 H         8 TRP8       0.1700
    124 CD2          -8.8186      -6.1577      -0.4320 C.ar      8 TRP8       0.1243
    125 C            -4.8166      -4.6031      -0.6257 C.2       8 TRP8       0.5973
    126 O            -5.7465      -3.8125      -0.6275 O.2       8 TRP8      -0.5679
    127 N            -3.6665      -4.3075      -1.2294 N.am      9 GLY9      -0.4157
    128 H            -2.8567      -4.8821      -1.0149 H         9 GLY9       0.2719
    129 CA           -3.4701      -3.0236      -1.9125 C.3       9 GLY9      -0.0252
    130 HA2          -3.7308      -2.2134      -1.2306 H         9 GLY9       0.0698
    131 HA3          -2.4179      -2.9217      -2.1709 H         9 GLY9       0.0698
    132 C            -4.3148      -2.8791      -3.1908 C.2       9 GLY9       0.5973
    133 O            -4.2023      -1.9052      -3.9068 O.2       9 GLY9      -0.5679
    134 N            -5.1218      -3.8614      -3.5674 N.am     10 GLY10     -0.4157
    135 H            -5.2248      -4.6424      -2.9408 H        10 GLY10      0.2719
    136 CA           -5.9675      -3.8037      -4.7666 C.3      10 GLY10     -0.0252
    137 HA2          -5.7334      -2.9327      -5.3789 H        10 GLY10      0.0698
    138 HA3          -5.7941      -4.6945      -5.3696 H        10 GLY10      0.0698
    139 C            -7.4498      -3.7401      -4.4305 C.2      10 GLY10      0.5973
    140 O            -8.2649      -4.2262      -5.2060 O.2      10 GLY10     -0.5679
    141 N            -7.7931      -3.2910      -3.2272 N.am     11 CYX11     -0.4157
    142 H            -7.0812      -2.9051      -2.6257 H        11 CYX11      0.2719
    143 CA           -9.1670      -3.2910      -2.7457 C.3      11 CYX11      0.0429
    144 HA           -9.6151      -4.2245      -3.0575 H        11 CYX11      0.0766
    145 CB           -9.1366      -3.2265      -1.2114 C.3      11 CYX11     -0.0790
    146 HB2          -9.9098      -3.8632      -0.8089 H        11 CYX11      0.0910
    147 HB3          -8.1876      -3.6096      -0.8439 H        11 CYX11      0.0910
    148 SG           -9.4150      -1.6062      -0.5013 S.3      11 CYX11     -0.1081
    149 C           -10.0459      -2.2032      -3.3820 C.2      11 CYX11      0.5973
    150 O            -9.5439      -1.3579      -4.1181 O.2      11 CYX11     -0.5679
    151 N           -11.3618      -2.2091      -3.0962 N.am     12 PRO12     -0.2548
    152 CD          -12.0669      -3.2152      -2.3177 C.3      12 PRO12      0.0192
    153 HD2         -11.7197      -3.2727      -1.2917 H        12 PRO12      0.0391
    154 HD3         -11.9850      -4.1678      -2.8340 H        12 PRO12      0.0391
    155 CG          -13.5295      -2.8127      -2.2835 C.3      12 PRO12      0.0189
    156 HG2         -13.7465      -2.2462      -1.3848 H        12 PRO12      0.0213
    157 HG3         -14.1875      -3.6793      -2.3537 H        12 PRO12      0.0213
    158 CB          -13.6726      -1.8956      -3.4919 C.3      12 PRO12     -0.0070
    159 HB2         -14.4653      -1.1592      -3.3509 H        12 PRO12      0.0253
    160 HB3         -13.8820      -2.5009      -4.3753 H        12 PRO12      0.0253
    161 CA          -12.2972      -1.2436      -3.6525 C.3      12 PRO12     -0.0266
    162 HA          -12.0945      -1.0980      -4.7151 H        12 PRO12      0.0641
    163 C           -12.2280       0.1262      -2.9681 C.2      12 PRO12      0.5896
    164 O           -12.1452       1.1426      -3.6469 O.2      12 PRO12     -0.5748
    165 N           -12.2422       0.1970      -1.6316 N.am     13 TRP13     -0.4157
    166 H           -12.2174      -0.6549      -1.0928 H        13 TRP13      0.2719
    167 CA          -12.2112       1.4824      -0.9098 C.3      13 TRP13     -0.0275
    168 HA          -12.8567       2.1845      -1.4399 H        13 TRP13      0.1123
    169 CB          -12.7544       1.3306       0.5142 C.3      13 TRP13     -0.0050
    170 HB2         -12.9096       2.3214       0.9440 H        13 TRP13      0.0339
    171 HB3         -13.7244       0.8331       0.4798 H        13 TRP13      0.0339
    172 CG          -11.8336       0.5606       1.4043 C.2      13 TRP13     -0.1415
    173 CD1         -10.8179       1.0636       2.1451 C.2      13 TRP13     -0.1638
    174 HD1         -10.5748       2.1148       2.2385 H        13 TRP13      0.2062
    175 NE1         -10.1057       0.0381       2.7233 N.pl3    13 TRP13     -0.3418
    176 HE1          -9.3054       0.1867       3.3205 H        13 TRP13      0.3412
    177 CE2         -10.6817      -1.1792       2.4474 C.ar     13 TRP13      0.1380
    178 CZ2         -10.3872      -2.4860       2.8433 C.ar     13 TRP13     -0.2601
    179 HZ2          -9.5500      -2.6859       3.4933 H        13 TRP13      0.1572
    180 CH2         -11.2350      -3.5206       2.4255 C.ar     13 TRP13     -0.1134
    181 HH2         -11.0539      -4.5225       2.7837 H        13 TRP13      0.1417
    182 CZ3         -12.3433      -3.2460       1.5995 C.ar     13 TRP13     -0.1972
    183 HZ3         -13.0238      -4.0367       1.3195 H        13 TRP13      0.1447
    184 CE3         -12.6166      -1.9317       1.1949 C.ar     13 TRP13     -0.2387
    185 HE3         -13.5119      -1.7083       0.6411 H        13 TRP13      0.1700
    186 CD2         -11.7917      -0.8719       1.6078 C.ar     13 TRP13      0.1243
    187 C           -10.8092       2.1117      -0.8831 C.2      13 TRP13      0.5973
    188 O           -10.4593       2.8640       0.0267 O.2      13 TRP13     -0.5679
    189 N            -9.9496       1.8326      -1.8509 N.am     14 GLY14     -0.4157
    190 H           -10.2566       1.2888      -2.6535 H        14 GLY14      0.2719
    191 CA           -8.6338       2.4416      -1.8944 C.3      14 GLY14     -0.0252
    192 HA2          -8.7886       3.4935      -2.0652 H        14 GLY14      0.0698
    193 HA3          -8.1103       2.2765      -0.9535 H        14 GLY14      0.0698
    194 C            -7.7934       1.9763      -3.0602 C.2      14 GLY14      0.5973
    195 O            -8.3014       1.4527      -4.0360 O.2      14 GLY14     -0.5679
    196 N            -6.4929       2.2175      -2.9691 N.am     15 GLN15     -0.4157
    197 H            -6.1344       2.6106      -2.1210 H        15 GLN15      0.2719
    198 CA           -5.5638       1.8958      -4.0486 C.3      15 GLN15     -0.0031
    199 HA           -6.0878       1.3516      -4.8384 H        15 GLN15      0.0850
    200 CB           -5.0364       3.2192      -4.6226 C.3      15 GLN15     -0.0036
    201 HB2          -5.7200       4.0336      -4.3725 H        15 GLN15      0.0171
    202 HB3          -4.0625       3.4609      -4.1923 H        15 GLN15      0.0171
    203 CG           -4.9470       3.1572      -6.1496 C.3      15 GLN15     -0.0645
    204 HG2          -4.3417       2.3079      -6.4644 H        15 GLN15      0.0352
    205 HG3          -5.9468       3.0450      -6.5717 H        15 GLN15      0.0352
    206 CD           -4.3326       4.4402      -6.6786 C.2      15 GLN15      0.6951
    207 OE1          -4.9684       5.4765      -6.7383 O.2      15 GLN15     -0.6086
    208 NE2          -3.0619       4.4352      -7.0190 N.am     15 GLN15     -0.9407
    209 HE21         -2.6961       5.3013      -7.3743 H        15 GLN15      0.4251
    210 HE22         -2.5086       3.5982      -6.9934 H        15 GLN15      0.4251
    211 C            -4.4484       0.9816      -3.5498 C.2      15 GLN15      0.5973
    212 O            -4.5098       0.4752      -2.4337 O.2      15 GLN15     -0.5679
    213 N            -3.3853       0.8427      -4.3313 N.am     16 ASN16     -0.4157
    214 H            -3.4088       1.2353      -5.2563 H        16 ASN16      0.2719
    215 CA           -2.2034       0.0836      -3.9577 C.3      16 ASN16      0.0143
    216 HA           -2.4403      -0.6502      -3.1913 H        16 ASN16      0.1048
    217 CB           -1.7020      -0.6470      -5.2089 C.3      16 ASN16     -0.2041
    218 HB2          -2.4869      -1.2670      -5.6375 H        16 ASN16      0.0797
    219 HB3          -1.3807       0.0746      -5.9602 H        16 ASN16      0.0797
    220 CG           -0.5211      -1.5144      -4.8600 C.2      16 ASN16      0.7130
    221 OD1           0.6094      -1.1269      -5.0236 O.2      16 ASN16     -0.5931
    222 ND2          -0.7446      -2.6970      -4.3413 N.am     16 ASN16     -0.9191
    223 HD21          0.0746      -3.2329      -4.1112 H        16 ASN16      0.4196
    224 HD22         -1.6787      -3.0476      -4.2747 H        16 ASN16      0.4196
    225 C            -1.1688       0.9880      -3.3198 C.2      16 ASN16      0.5973
    226 O            -0.1621       1.2817      -3.9201 O.2      16 ASN16     -0.5679
    227 N            -1.4317       1.5173      -2.1336 N.am     17 CYX17     -0.4157
    228 H            -2.2875       1.2666      -1.6583 H        17 CYX17      0.2719
    229 CA           -0.4202       2.3391      -1.4602 C.3      17 CYX17      0.0429
    230 HA            0.1779       2.8813      -2.1940 H        17 CYX17      0.0766
    231 CB           -1.1174       3.3614      -0.5975 C.3      17 CYX17     -0.0790
    232 HB2          -1.8217       2.8016       0.0078 H        17 CYX17      0.0910
    233 HB3          -0.3931       3.8281       0.0709 H        17 CYX17      0.0910
    234 SG           -1.9405       4.6318      -1.5872 S.3      17 CYX17     -0.1081
    235 C             0.5526       1.5231      -0.6206 C.2      17 CYX17      0.5973
    236 O             1.4365       2.1099      -0.0195 O.2      17 CYX17     -0.5679
    237 N             0.3682       0.2076      -0.5554 N.am     18 TYR18     -0.4157
    238 H            -0.3731      -0.2041      -1.0931 H        18 TYR18      0.2719
    239 CA            1.1583      -0.6679       0.2996 C.3      18 TYR18     -0.0014
    240 HA            2.1234      -0.2010       0.5105 H        18 TYR18      0.0876
    241 CB            0.4032      -0.7882       1.6208 C.3      18 TYR18     -0.0152
    242 HB2          -0.5686      -1.2219       1.4100 H        18 TYR18      0.0295
    243 HB3           0.9600      -1.4168       2.2969 H        18 TYR18      0.0295
    244 CG            0.1579       0.5263       2.3125 C.ar     18 TYR18     -0.0011
    245 CD1           1.2275       1.2930       2.7929 C.ar     18 TYR18     -0.1906
    246 HD1           2.2495       0.9597       2.6846 H        18 TYR18      0.1699
    247 CE1           0.9799       2.5453       3.3690 C.ar     18 TYR18     -0.2341
    248 HE1           1.8071       3.1421       3.7012 H        18 TYR18      0.1656
    249 CZ           -0.3296       3.0394       3.4684 C.ar     18 TYR18      0.3226
    250 OH           -0.5338       4.2509       4.0455 O.3      18 TYR18     -0.5579
    251 HH            0.1781       4.3868       4.6783 H        18 TYR18      0.3992
    252 CE2          -1.4075       2.2763       2.9842 C.ar     18 TYR18     -0.2341
    253 HE2          -2.4206       2.6301       3.0982 H        18 TYR18      0.1656
    254 CD2          -1.1491       1.0215       2.4126 C.ar     18 TYR18     -0.1906
    255 HD2          -1.9547       0.4148       2.0752 H        18 TYR18      0.1699
    256 C             1.4621      -2.0106      -0.3908 C.2      18 TYR18      0.5973
    257 O             1.1272      -3.0709       0.1303 O.2      18 TYR18     -0.5679
    258 N             2.0577      -1.9969      -1.5948 N.am     19 PRO19     -0.2548
    259 CD            2.4962      -0.8181      -2.3192 C.3      19 PRO19      0.0192
    260 HD2           3.1098      -0.1615      -1.6998 H        19 PRO19      0.0391
    261 HD3           1.6209      -0.2923      -2.6938 H        19 PRO19      0.0391
    262 CG            3.2928      -1.3233      -3.5190 C.3      19 PRO19      0.0189
    263 HG2           4.3548      -1.2974      -3.2783 H        19 PRO19      0.0213
    264 HG3           3.1153      -0.7609      -4.4311 H        19 PRO19      0.0213
    265 CB            2.8511      -2.7701      -3.7128 C.3      19 PRO19     -0.0070
    266 HB2           3.6812      -3.3735      -4.0856 H        19 PRO19      0.0253
    267 HB3           2.0346      -2.8664      -4.4150 H        19 PRO19      0.0253
    268 CA            2.3996      -3.2165      -2.3269 C.3      19 PRO19     -0.0266
    269 HA            1.5380      -3.8794      -2.4039 H        19 PRO19      0.0641
    270 C             3.5496      -3.9779      -1.6805 C.2      19 PRO19      0.5896
    271 O             3.5329      -5.2022      -1.6418 O.2      19 PRO19     -0.5748
    272 N             4.5422      -3.2569      -1.1675 N.am     20 GLU20     -0.5163
    273 H             4.5247      -2.2567      -1.3043 H        20 GLU20      0.2936
    274 CA            5.7764      -3.8273      -0.6214 C.3      20 GLU20      0.0397
    275 HA            5.6402      -4.8979      -0.4709 H        20 GLU20      0.1105
    276 CB            6.9199      -3.6625      -1.6241 C.3      20 GLU20      0.0560
    277 HB2           7.8017      -4.1658      -1.2241 H        20 GLU20     -0.0173
    278 HB3           6.6511      -4.1528      -2.5612 H        20 GLU20     -0.0173
    279 CG            7.2516      -2.1871      -1.8963 C.3      20 GLU20      0.0136
    280 HG2           6.5002      -1.7703      -2.5693 H        20 GLU20     -0.0425
    281 HG3           7.2259      -1.5974      -0.9793 H        20 GLU20     -0.0425
    282 CD            8.6339      -2.0762      -2.5352 C.2      20 GLU20      0.8054
    283 OE1           8.7806      -2.6271      -3.6486 O.co2    20 GLU20     -0.8188
    284 OE2           9.5320      -1.4735      -1.9064 O.co2    20 GLU20     -0.8188
    285 C             6.1078      -3.2424       0.7546 C.2      20 GLU20      0.5366
    286 O             7.2582      -3.0225       1.1162 O.2      20 GLU20     -0.5819
    287 N             5.0889      -2.9754       1.5620 N.am     21 GLY21     -0.4157
    288 H             4.1509      -3.0923       1.2088 H        21 GLY21      0.2719
    289 CA            5.3038      -2.4203       2.8894 C.3      21 GLY21     -0.0252
    290 HA2           5.8337      -3.1461       3.5061 H        21 GLY21      0.0698
    291 HA3           5.9155      -1.5200       2.8096 H        21 GLY21      0.0698
    292 C             3.9888      -2.0451       3.5264 C.2      21 GLY21      0.5973
    293 O             3.2964      -1.1793       3.0251 O.2      21 GLY21     -0.5679
    294 N             3.6404      -2.6939       4.6356 N.am     22 CYX22     -0.4157
    295 H             4.2341      -3.4416       4.9573 H        22 CYX22      0.2719
    296 CA            2.4059      -2.4014       5.3640 C.3      22 CYX22      0.0429
    297 HA            1.5753      -2.3769       4.6795 H        22 CYX22      0.0766
    298 CB            2.1542      -3.4677       6.4376 C.3      22 CYX22     -0.0790
    299 HB2           3.0812      -3.6986       6.9629 H        22 CYX22      0.0910
    300 HB3           1.4435      -3.0683       7.1641 H        22 CYX22      0.0910
    301 SG            1.4414      -4.9932       5.8104 S.3      22 CYX22     -0.1081
    302 C             2.3832      -1.0041       5.9575 C.2      22 CYX22      0.5973
    303 O             1.7902      -0.0892       5.4114 O.2      22 CYX22     -0.5679
    304 N             3.0481      -0.8474       7.0965 N.am     23 SER23     -0.4157
    305 H             3.5057      -1.6437       7.5060 H        23 SER23      0.2719
    306 CA            3.2393       0.4582       7.7315 C.3      23 SER23     -0.0249
    307 HA            2.2851       0.9827       7.7998 H        23 SER23      0.0843
    308 CB            3.7793       0.2180       9.1418 C.3      23 SER23      0.2117
    309 HB2           3.0284      -0.3092       9.7318 H        23 SER23      0.0352
    310 HB3           4.6758      -0.3998       9.0775 H        23 SER23      0.0352
    311 OG            4.1148       1.4221       9.7865 O.3      23 SER23     -0.6546
    312 HG            4.6696       1.2553      10.5518 H        23 SER23      0.4275
    313 C             4.1992       1.3482       6.9353 C.2      23 SER23      0.5973
    314 O             4.4228       2.5028       7.2849 O.2      23 SER23     -0.5679
    315 N             4.8018       0.8062       5.8714 N.am     24 GLY24     -0.4157
    316 H             4.4516      -0.0697       5.5302 H        24 GLY24      0.2719
    317 CA            5.6816       1.5622       5.0006 C.3      24 GLY24     -0.0252
    318 HA2           6.5720       1.8563       5.5558 H        24 GLY24      0.0698
    319 HA3           5.9791       0.9343       4.1610 H        24 GLY24      0.0698
    320 C             5.0096       2.8261       4.4464 C.2      24 GLY24      0.5973
    321 O             3.8623       3.1530       4.7537 O.2      24 GLY24     -0.5679
    322 N             5.7448       3.5885       3.6379 N.am     25 PRO25     -0.2548
    323 CD            7.1057       3.3070       3.2117 C.3      25 PRO25      0.0192
    324 HD2           7.1836       2.3218       2.7488 H        25 PRO25      0.0391
    325 HD3           7.7809       3.3830       4.0649 H        25 PRO25      0.0391
    326 CG            7.4455       4.3865       2.1900 C.3      25 PRO25      0.0189
    327 HG2           7.2484       4.0074       1.1852 H        25 PRO25      0.0213
    328 HG3           8.4822       4.7132       2.2759 H        25 PRO25      0.0213
    329 CB            6.4655       5.5153       2.5056 C.3      25 PRO25     -0.0070
    330 HB2           6.2914       6.1459       1.6340 H        25 PRO25      0.0253
    331 HB3           6.8717       6.1184       3.3190 H        25 PRO25      0.0253
    332 CA            5.2154       4.7835       3.0041 C.3      25 PRO25     -0.0266
    333 HA            4.7035       5.4063       3.7375 H        25 PRO25      0.0641
    334 C             4.2149       4.4179       1.8978 C.2      25 PRO25      0.5896
    335 O             3.7124       3.3029       1.8109 O.2      25 PRO25     -0.5748
    336 N             3.8840       5.3964       1.0590 N.am     26 LYS26     -0.3479
    337 H             4.4703       6.2151       1.0682 H        26 LYS26      0.2747
    338 CA            3.0768       5.1467      -0.1365 C.3      26 LYS26     -0.2400
    339 HA            2.3208       4.3970       0.1029 H        26 LYS26      0.1426
    340 CB            2.4363       6.4541      -0.5827 C.3      26 LYS26     -0.0094
    341 HB2           2.4853       7.1713       0.2342 H        26 LYS26      0.0362
    342 HB3           2.9955       6.8696      -1.4258 H        26 LYS26      0.0362
    343 CG            0.9839       6.1973      -0.9959 C.3      26 LYS26      0.0187
    344 HG2           0.9469       5.3912      -1.7285 H        26 LYS26      0.0103
    345 HG3           0.4122       5.8941      -0.1193 H        26 LYS26      0.0103
    346 CD            0.3547       7.4428      -1.6294 C.3      26 LYS26     -0.0479
    347 HD2           0.8249       7.6189      -2.6010 H        26 LYS26      0.0621
    348 HD3          -0.7067       7.2648      -1.8001 H        26 LYS26      0.0621
    349 CE            0.5401       8.6911      -0.7602 C.3      26 LYS26     -0.0143
    350 HE2           1.5826       9.0164      -0.8633 H        26 LYS26      0.1135
    351 HE3          -0.0931       9.4935      -1.1476 H        26 LYS26      0.1135
    352 NZ            0.2457       8.3987       0.6672 N.4      26 LYS26     -0.3854
    353 HZ1           0.8748       7.6599       0.9757 H        26 LYS26      0.3400
    354 HZ2           0.4253       9.2083       1.2473 H        26 LYS26      0.3400
    355 HZ3          -0.6906       8.0462       0.7758 H        26 LYS26      0.3400
    356 C             3.9333       4.5595      -1.2620 C.2      26 LYS26      0.7341
    357 O             5.1529       4.5382      -1.1420 O.2      26 LYS26     -0.5894
    358 N             3.2843       4.1652      -2.3549 N.am     27 VAL27     -0.3821
    359 H             2.2869       4.2251      -2.3685 H        27 VAL27      0.2681
    360 CA            3.9600       3.8209      -3.6190 C.3      27 VAL27     -0.3438
    361 HA            4.7892       3.1433      -3.4145 H        27 VAL27      0.1438
    362 CB            2.9887       3.1465      -4.5874 C.3      27 VAL27      0.1940
    363 HB            2.0889       3.7506      -4.7156 H        27 VAL27      0.0308
    364 CG1           3.6038       2.8505      -5.9576 C.3      27 VAL27     -0.3064
    365 HG11          4.5371       2.2990      -5.8318 H        27 VAL27      0.0836
    366 HG12          2.9145       2.2683      -6.5676 H        27 VAL27      0.0836
    367 HG13          3.8209       3.7838      -6.4774 H        27 VAL27      0.0836
    368 CG2           2.6429       1.8112      -3.9679 C.3      27 VAL27     -0.3064
    369 HG21          2.0793       1.9499      -3.0523 H        27 VAL27      0.0836
    370 HG22          2.0878       1.2097      -4.6846 H        27 VAL27      0.0836
    371 HG23          3.5781       1.3078      -3.7295 H        27 VAL27      0.0836
    372 C             4.6255       5.0241      -4.2639 C.2      27 VAL27      0.8350
    373 O             5.6905       4.8126      -4.8733 O.2      27 VAL27     -0.8173
    374 OXT           4.0321       6.1242      -4.1603 O.3      27 VAL27     -0.8173
@<TRIPOS>BOND
      1      25      26 2
      2      25      27 am
      3      18      19 ar
      4      18      22 ar
      5      16      18 ar
      6      13      16 1
      7      10      13 1
      8       7      10 1
      9       5       7 1
     10       5      25 1
     11       1       5 1
     12      36      37 2
     13      36      38 am
     14      31      34 1
     15      29      31 1
     16      29      36 1
     17      27      29 1
     18      46      47 2
     19      46      48 am
     20      45     234 1
     21      42      45 1
     22      40      42 1
     23      40      46 1
     24      38      40 1
     25      56      57 2
     26      56      58 am
     27      55     148 1
     28      52      55 1
     29      50      52 1
     30      50      56 1
     31      48      50 1
     32      70      71 2
     33      70      72 am
     34      68      70 1
     35      65      68 1
     36      62      65 1
     37      59      62 1
     38      58      59 1
     39      58      68 1
     40      80      81 2
     41      80      82 am
     42      79     301 1
     43      76      79 1
     44      74      76 1
     45      74      80 1
     46      72      74 1
     47     101     102 2
     48     101     103 am
     49      97      99 ar
     50      94      95 1
     51      94      97 ar
     52      92      94 ar
     53      90      92 ar
     54      89      90 ar
     55      89      99 ar
     56      86      89 1
     57      84      86 1
     58      84     101 1
     59      82      84 1
     60     125     126 2
     61     125     127 am
     62     122     124 ar
     63     120     122 ar
     64     118     120 ar
     65     116     118 ar
     66     115     116 ar
     67     115     124 ar
     68     113     115 1
     69     111     113 1
     70     110     111 2
     71     110     124 1
     72     107     110 1
     73     105     107 1
     74     105     125 1
     75     103     105 1
     76     132     133 2
     77     132     134 am
     78     129     132 1
     79     127     129 1
     80     139     140 2
     81     139     141 am
     82     136     139 1
     83     134     136 1
     84     149     150 2
     85     149     151 am
     86     145     148 1
     87     143     145 1
     88     143     149 1
     89     141     143 1
     90     163     164 2
     91     163     165 am
     92     161     163 1
     93     158     161 1
     94     155     158 1
     95     152     155 1
     96     151     152 1
     97     151     161 1
     98     187     188 2
     99     187     189 am
    100     184     186 ar
    101     182     184 ar
    102     180     182 ar
    103     178     180 ar
    104     177     178 ar
    105     177     186 ar
    106     175     177 1
    107     173     175 1
    108     172     173 2
    109     172     186 1
    110     169     172 1
    111     167     169 1
    112     167     187 1
    113     165     167 1
    114     194     195 2
    115     194     196 am
    116     191     194 1
    117     189     191 1
    118     211     212 2
    119     211     213 am
    120     206     207 2
    121     206     208 am
    122     203     206 1
    123     200     203 1
    124     198     200 1
    125     198     211 1
    126     196     198 1
    127     225     226 2
    128     225     227 am
    129     220     221 2
    130     220     222 am
    131     217     220 1
    132     215     217 1
    133     215     225 1
    134     213     215 1
    135     235     236 2
    136     235     237 am
    137     231     234 1
    138     229     231 1
    139     229     235 1
    140     227     229 1
    141     256     257 2
    142     256     258 am
    143     252     254 ar
    144     249     250 1
    145     249     252 ar
    146     247     249 ar
    147     245     247 ar
    148     244     245 ar
    149     244     254 ar
    150     241     244 1
    151     239     241 1
    152     239     256 1
    153     237     239 1
    154     270     271 2
    155     270     272 am
    156     268     270 1
    157     265     268 1
    158     262     265 1
    159     259     262 1
    160     258     259 1
    161     258     268 1
    162     285     286 2
    163     285     287 am
    164     282     283 ar
    165     282     284 ar
    166     279     282 1
    167     276     279 1
    168     274     276 1
    169     274     285 1
    170     272     274 1
    171     292     293 2
    172     292     294 am
    173     289     292 1
    174     287     289 1
    175     302     303 2
    176     302     304 am
    177     298     301 1
    178     296     298 1
    179     296     302 1
    180     294     296 1
    181     313     314 2
    182     313     315 am
    183     308     311 1
    184     306     308 1
    185     306     313 1
    186     304     306 1
    187     320     321 2
    188     320     322 am
    189     317     320 1
    190     315     317 1
    191     334     335 2
    192     334     336 am
    193     332     334 1
    194     329     332 1
    195     326     329 1
    196     323     326 1
    197     322     323 1
    198     322     332 1
    199     356     357 2
    200     356     358 am
    201     349     352 1
    202     346     349 1
    203     343     346 1
    204     340     343 1
    205     338     340 1
    206     338     356 1
    207     336     338 1
    208     372     373 2
    209     372     374 1
    210     362     364 1
    211     362     368 1
    212     360     362 1
    213     360     372 1
    214     358     360 1
    215      22      23 1
    216      22      24 1
    217      19      20 1
    218      19      21 1
    219      16      17 1
    220      13      14 1
    221      13      15 1
    222      10      11 1
    223      10      12 1
    224       7       8 1
    225       7       9 1
    226       5       6 1
    227       1       2 1
    228       1       3 1
    229       1       4 1
    230      34      35 1
    231      31      32 1
    232      31      33 1
    233      29      30 1
    234      27      28 1
    235      42      43 1
    236      42      44 1
    237      40      41 1
    238      38      39 1
    239      52      53 1
    240      52      54 1
    241      50      51 1
    242      48      49 1
    243      68      69 1
    244      65      66 1
    245      65      67 1
    246      62      63 1
    247      62      64 1
    248      59      60 1
    249      59      61 1
    250      76      77 1
    251      76      78 1
    252      74      75 1
    253      72      73 1
    254      99     100 1
    255      97      98 1
    256      95      96 1
    257      92      93 1
    258      90      91 1
    259      86      87 1
    260      86      88 1
    261      84      85 1
    262      82      83 1
    263     122     123 1
    264     120     121 1
    265     118     119 1
    266     116     117 1
    267     113     114 1
    268     111     112 1
    269     107     108 1
    270     107     109 1
    271     105     106 1
    272     103     104 1
    273     129     130 1
    274     129     131 1
    275     127     128 1
    276     136     137 1
    277     136     138 1
    278     134     135 1
    279     145     146 1
    280     145     147 1
    281     143     144 1
    282     141     142 1
    283     161     162 1
    284     158     159 1
    285     158     160 1
    286     155     156 1
    287     155     157 1
    288     152     153 1
    289     152     154 1
    290     184     185 1
    291     182     183 1
    292     180     181 1
    293     178     179 1
    294     175     176 1
    295     173     174 1
    296     169     170 1
    297     169     171 1
    298     167     168 1
    299     165     166 1
    300     191     192 1
    301     191     193 1
    302     189     190 1
    303     208     209 1
    304     208     210 1
    305     203     204 1
    306     203     205 1
    307     200     201 1
    308     200     202 1
    309     198     199 1
    310     196     197 1
    311     222     223 1
    312     222     224 1
    313     217     218 1
    314     217     219 1
    315     215     216 1
    316     213     214 1
    317     231     232 1
    318     231     233 1
    319     229     230 1
    320     227     228 1
    321     254     255 1
    322     252     253 1
    323     250     251 1
    324     247     248 1
    325     245     246 1
    326     241     242 1
    327     241     243 1
    328     239     240 1
    329     237     238 1
    330     268     269 1
    331     265     266 1
    332     265     267 1
    333     262     263 1
    334     262     264 1
    335     259     260 1
    336     259     261 1
    337     279     280 1
    338     279     281 1
    339     276     277 1
    340     276     278 1
    341     274     275 1
    342     272     273 1
    343     289     290 1
    344     289     291 1
    345     287     288 1
    346     298     299 1
    347     298     300 1
    348     296     297 1
    349     294     295 1
    350     311     312 1
    351     308     309 1
    352     308     310 1
    353     306     307 1
    354     304     305 1
    355     317     318 1
    356     317     319 1
    357     315     316 1
    358     332     333 1
    359     329     330 1
    360     329     331 1
    361     326     327 1
    362     326     328 1
    363     323     324 1
    364     323     325 1
    365     352     353 1
    366     352     354 1
    367     352     355 1
    368     349     350 1
    369     349     351 1
    370     346     347 1
    371     346     348 1
    372     343     344 1
    373     343     345 1
    374     340     341 1
    375     340     342 1
    376     338     339 1
    377     336     337 1
    378     368     369 1
    379     368     370 1
    380     368     371 1
    381     364     365 1
    382     364     366 1
    383     364     367 1
    384     362     363 1
    385     360     361 1
    386     358     359 1
@<TRIPOS>SUBSTRUCTURE
      1 ARG1           1 RESIDUE    4    A ARG
      2 SER2          27 RESIDUE    4    A SER
      3 CYX3          38 RESIDUE    4    A CYX
      4 CYX4          48 RESIDUE    4    A CYX
      5 PRO5          58 RESIDUE    4    A PRO
      6 CYX6          72 RESIDUE    4    A CYX
      7 TYR7          82 RESIDUE    4    A TYR
      8 TRP8         103 RESIDUE    4    A TRP
      9 GLY9         127 RESIDUE    4    A GLY
     10 GLY10        134 RESIDUE    4    A GLY
     11 CYX11        141 RESIDUE    4    A CYX
     12 PRO12        151 RESIDUE    4    A PRO
     13 TRP13        165 RESIDUE    4    A TRP
     14 GLY14        189 RESIDUE    4    A GLY
     15 GLN15        196 RESIDUE    4    A GLN
     16 ASN16        213 RESIDUE    4    A ASN
     17 CYX17        227 RESIDUE    4    A CYX
     18 TYR18        237 RESIDUE    4    A TYR
     19 PRO19        258 RESIDUE    4    A PRO
     20 GLU20        272 RESIDUE    4    A GLU
     21 GLY21        287 RESIDUE    4    A GLY
     22 CYX22        294 RESIDUE    4    A CYX
     23 SER23        304 RESIDUE    4    A SER
     24 GLY24        315 RESIDUE    4    A GLY
     25 PRO25        322 RESIDUE    4    A PRO
     26 LYS26        336 RESIDUE    4    A LYS
     27 VAL27        358 RESIDUE    4    A VAL
