# Supplementary material for: Improved Structure-Based Histidine pKa Prediction for pH-Responsive Protein Design
Source: J Chem Inf Model. 2025 Jan 18;65(3):1560–9. doi: 10.1021/acs.jcim.4c01957 (PMC11815838; doi:10.1021/acs.jcim.4c01957)
Supplement: Supplementary file 3 — ci4c01957_si_003.zip [file ci4c01957_si_003.zip › structures/prep_mol2/1AZP_prep.mol2]

@<TRIPOS>MOLECULE
Cpptraj generated mol2 file.
 1095  1101    66     0     0
SMALL
USER_CHARGES


@<TRIPOS>ATOM
      1 N             8.2554       4.5359      30.3536 N.am      1 MET1       0.1592
      2 H1            9.1214       4.5904      30.8755 H         1 MET1       0.1984
      3 H2            8.3717       3.8645      29.6038 H         1 MET1       0.1984
      4 H3            7.5065       4.2263      30.9582 H         1 MET1       0.1984
      5 CA            7.9391       5.8665      29.7891 C.3       1 MET1       0.0221
      6 HA            7.0663       5.7999      29.1364 H         1 MET1       0.1116
      7 CB            7.6270       6.8795      30.9072 C.3       1 MET1       0.0865
      8 HB2           6.7066       6.5842      31.4122 H         1 MET1       0.0125
      9 HB3           8.4359       6.8538      31.6395 H         1 MET1       0.0125
     10 CG            7.4906       8.3246      30.4077 C.3       1 MET1       0.0334
     11 HG2           7.4412       8.9851      31.2729 H         1 MET1       0.0292
     12 HG3           8.3774       8.6090      29.8428 H         1 MET1       0.0292
     13 SD            6.0347       8.6266      29.3864 S.3       1 MET1      -0.2774
     14 CE            4.7857       8.8717      30.6780 C.3       1 MET1      -0.0341
     15 HE1           5.0622       9.7214      31.3024 H         1 MET1       0.0597
     16 HE2           3.8220       9.0710      30.2066 H         1 MET1       0.0597
     17 HE3           4.7008       7.9758      31.2918 H         1 MET1       0.0597
     18 C             9.1178       6.3280      28.9527 C.2       1 MET1       0.6123
     19 O            10.1595       6.6201      29.5316 O.2       1 MET1      -0.5713
     20 N             8.9708       6.3675      27.6302 N.am      2 VAL2      -0.4157
     21 H             8.0641       6.1878      27.2051 H         2 VAL2       0.2719
     22 CA            9.9992       6.9003      26.7294 C.3       2 VAL2      -0.0875
     23 HA           10.8473       7.2595      27.3122 H         2 VAL2       0.0969
     24 CB           10.5401       5.8322      25.7578 C.3       2 VAL2       0.2985
     25 HB            9.7365       5.4827      25.1104 H         2 VAL2      -0.0297
     26 CG1          11.6571       6.4269      24.8921 C.3       2 VAL2      -0.3192
     27 HG11         12.4426       6.8505      25.5185 H         2 VAL2       0.0791
     28 HG12         12.0876       5.6496      24.2640 H         2 VAL2       0.0791
     29 HG13         11.2557       7.2014      24.2375 H         2 VAL2       0.0791
     30 CG2          11.1228       4.6286      26.5104 C.3       2 VAL2      -0.3192
     31 HG21         10.3356       4.1199      27.0633 H         2 VAL2       0.0791
     32 HG22         11.5330       3.9135      25.7969 H         2 VAL2       0.0791
     33 HG23         11.9083       4.9496      27.1945 H         2 VAL2       0.0791
     34 C             9.3992       8.0938      25.9977 C.2       2 VAL2       0.5973
     35 O             8.3803       7.9732      25.3274 O.2       2 VAL2      -0.5679
     36 N             9.9996       9.2696      26.1779 N.am      3 LYS3      -0.3479
     37 H            10.8537       9.2976      26.7149 H         3 LYS3       0.2747
     38 CA            9.5622      10.5176      25.5459 C.3       3 LYS3      -0.2400
     39 HA            8.5754      10.3894      25.0988 H         3 LYS3       0.1426
     40 CB            9.5046      11.6479      26.5826 C.3       3 LYS3      -0.0094
     41 HB2          10.4533      11.6684      27.1231 H         3 LYS3       0.0362
     42 HB3           9.4193      12.6011      26.0600 H         3 LYS3       0.0362
     43 CG            8.3650      11.4927      27.6076 C.3       3 LYS3       0.0187
     44 HG2           8.0933      10.4412      27.7056 H         3 LYS3       0.0103
     45 HG3           8.7181      11.8337      28.5821 H         3 LYS3       0.0103
     46 CD            7.1128      12.3002      27.2337 C.3       3 LYS3      -0.0479
     47 HD2           6.8395      12.0803      26.2000 H         3 LYS3       0.0621
     48 HD3           6.2901      12.0035      27.8858 H         3 LYS3       0.0621
     49 CE            7.3887      13.8017      27.4064 C.3       3 LYS3      -0.0143
     50 HE2           7.5786      14.0003      28.4658 H         3 LYS3       0.1135
     51 HE3           8.3161      14.0645      26.8925 H         3 LYS3       0.1135
     52 NZ            6.2846      14.6791      26.9363 N.4       3 LYS3      -0.3854
     53 HZ1           5.4321      14.5226      27.4502 H         3 LYS3       0.3400
     54 HZ2           6.5852      15.6418      27.0838 H         3 LYS3       0.3400
     55 HZ3           6.1109      14.5811      25.9406 H         3 LYS3       0.3400
     56 C            10.5449      10.8703      24.4465 C.2       3 LYS3       0.7341
     57 O            11.7407      10.9694      24.6997 O.2       3 LYS3      -0.5894
     58 N            10.0571      11.0639      23.2344 N.am      4 VAL4      -0.4157
     59 H             9.0580      10.9558      23.1050 H         4 VAL4       0.2719
     60 CA           10.8401      11.5649      22.1092 C.3       4 VAL4      -0.0875
     61 HA           11.8866      11.2820      22.2279 H         4 VAL4       0.0969
     62 CB           10.3269      10.9937      20.7786 C.3       4 VAL4       0.2985
     63 HB            9.3431      11.4013      20.5538 H         4 VAL4      -0.0297
     64 CG1          11.2749      11.3600      19.6325 C.3       4 VAL4      -0.3192
     65 HG11         12.2609      10.9245      19.7993 H         4 VAL4       0.0791
     66 HG12         10.8717      10.9828      18.6922 H         4 VAL4       0.0791
     67 HG13         11.3712      12.4429      19.5452 H         4 VAL4       0.0791
     68 CG2          10.1873       9.4713      20.8524 C.3       4 VAL4      -0.3192
     69 HG21          9.3725       9.2036      21.5259 H         4 VAL4       0.0791
     70 HG22          9.9540       9.0750      19.8646 H         4 VAL4       0.0791
     71 HG23         11.1159       9.0223      21.2022 H         4 VAL4       0.0791
     72 C            10.7220      13.0743      22.1104 C.2       4 VAL4       0.5973
     73 O             9.6161      13.5846      21.9476 O.2       4 VAL4      -0.5679
     74 N            11.8294      13.7877      22.2983 N.am      5 LYS5      -0.3479
     75 H            12.7032      13.2980      22.4247 H         5 LYS5       0.2747
     76 CA           11.8754      15.2429      22.1418 C.3       5 LYS5      -0.2400
     77 HA           10.8710      15.6284      22.2527 H         5 LYS5       0.1426
     78 CB           12.7492      15.9395      23.1816 C.3       5 LYS5      -0.0094
     79 HB2          13.0536      16.8962      22.7538 H         5 LYS5       0.0362
     80 HB3          12.1664      16.1559      24.0626 H         5 LYS5       0.0362
     81 CG           13.9995      15.1818      23.6295 C.3       5 LYS5       0.0187
     82 HG2          13.7021      14.3489      24.2686 H         5 LYS5       0.0103
     83 HG3          14.5267      14.7876      22.7597 H         5 LYS5       0.0103
     84 CD           14.9583      16.0958      24.4097 C.3       5 LYS5      -0.0479
     85 HD2          15.7125      15.4604      24.8762 H         5 LYS5       0.0621
     86 HD3          15.4720      16.7607      23.7125 H         5 LYS5       0.0621
     87 CE           14.2728      16.9313      25.5103 C.3       5 LYS5      -0.0143
     88 HE2          13.4990      16.3158      25.9872 H         5 LYS5       0.1135
     89 HE3          15.0133      17.1758      26.2760 H         5 LYS5       0.1135
     90 NZ           13.6640      18.1943      24.9888 N.4       5 LYS5      -0.3854
     91 HZ1          13.0616      18.0356      24.1819 H         5 LYS5       0.3400
     92 HZ2          13.0904      18.6417      25.6901 H         5 LYS5       0.3400
     93 HZ3          14.3586      18.8485      24.6550 H         5 LYS5       0.3400
     94 C            12.3415      15.6331      20.7535 C.2       5 LYS5       0.7341
     95 O            13.2565      15.0173      20.2158 O.2       5 LYS5      -0.5894
     96 N            11.7150      16.6483      20.1815 N.am      6 PHE6      -0.4157
     97 H            11.0465      17.1826      20.7336 H         6 PHE6       0.2719
     98 CA           12.0063      17.1048      18.8319 C.3       6 PHE6      -0.0024
     99 HA           13.0884      17.0975      18.6912 H         6 PHE6       0.0978
    100 CB           11.3718      16.1527      17.7987 C.3       6 PHE6      -0.0343
    101 HB2          11.6525      16.4820      16.7976 H         6 PHE6       0.0295
    102 HB3          11.7938      15.1569      17.9301 H         6 PHE6       0.0295
    103 CG            9.8621      16.0379      17.8811 C.ar      6 PHE6       0.0118
    104 CD1           9.2691      15.2913      18.9160 C.ar      6 PHE6      -0.1256
    105 HD1           9.8806      14.7804      19.6429 H         6 PHE6       0.1330
    106 CE1           7.8743      15.2406      19.0339 C.ar      6 PHE6      -0.1704
    107 HE1           7.4178      14.7558      19.8773 H         6 PHE6       0.1430
    108 CZ            7.0637      15.8789      18.0887 C.ar      6 PHE6      -0.1072
    109 HZ            5.9952      15.8526      18.2143 H         6 PHE6       0.1297
    110 CE2           7.6457      16.5991      17.0326 C.ar      6 PHE6      -0.1704
    111 HE2           7.0212      17.1093      16.3130 H         6 PHE6       0.1430
    112 CD2           9.0456      16.6917      16.9394 C.ar      6 PHE6      -0.1256
    113 HD2           9.4929      17.2771      16.1502 H         6 PHE6       0.1330
    114 C            11.5204      18.5371      18.6337 C.2       6 PHE6       0.5973
    115 O            10.6310      19.0245      19.3214 O.2       6 PHE6      -0.5679
    116 N            12.0863      19.1958      17.6299 N.am      7 LYS7      -0.3479
    117 H            12.7948      18.7115      17.1057 H         7 LYS7       0.2747
    118 CA           11.6615      20.5100      17.1529 C.3       7 LYS7      -0.2400
    119 HA           11.1087      21.0086      17.9527 H         7 LYS7       0.1426
    120 CB           12.8962      21.3729      16.8340 C.3       7 LYS7      -0.0094
    121 HB2          12.5777      22.3258      16.4087 H         7 LYS7       0.0362
    122 HB3          13.3785      21.5945      17.7894 H         7 LYS7       0.0362
    123 CG           13.9591      20.7118      15.9204 C.3       7 LYS7       0.0187
    124 HG2          14.9200      21.1688      16.1573 H         7 LYS7       0.0103
    125 HG3          14.0728      19.6603      16.1799 H         7 LYS7       0.0103
    126 CD           13.7432      20.8001      14.3927 C.3       7 LYS7      -0.0479
    127 HD2          14.3200      20.0073      13.9125 H         7 LYS7       0.0621
    128 HD3          12.7141      20.6505      14.1145 H         7 LYS7       0.0621
    129 CE           14.1475      22.1455      13.8012 C.3       7 LYS7      -0.0143
    130 HE2          13.8127      22.1802      12.7600 H         7 LYS7       0.1135
    131 HE3          13.6391      22.9415      14.3550 H         7 LYS7       0.1135
    132 NZ           15.6161      22.3258      13.8646 N.4       7 LYS7      -0.3854
    133 HZ1          16.0784      21.5979      13.3367 H         7 LYS7       0.3400
    134 HZ2          15.8879      23.2289      13.4977 H         7 LYS7       0.3400
    135 HZ3          15.9307      22.2668      14.8258 H         7 LYS7       0.3400
    136 C            10.7197      20.3358      15.9732 C.2       7 LYS7       0.7341
    137 O            11.0033      19.5419      15.0757 O.2       7 LYS7      -0.5894
    138 N             9.6324      21.0902      15.9058 N.am      8 TYR8      -0.4157
    139 H             9.3757      21.6615      16.7119 H         8 TYR8       0.2719
    140 CA            8.8017      21.1375      14.7044 C.3       8 TYR8      -0.0014
    141 HA            9.4514      20.9936      13.8407 H         8 TYR8       0.0876
    142 CB            7.7686      20.0027      14.6881 C.3       8 TYR8      -0.0152
    143 HB2           8.2272      19.0940      15.0790 H         8 TYR8       0.0295
    144 HB3           6.9359      20.2529      15.3478 H         8 TYR8       0.0295
    145 CG            7.2566      19.6996      13.2909 C.ar      8 TYR8      -0.0011
    146 CD1           7.9767      18.8206      12.4568 C.ar      8 TYR8      -0.1906
    147 HD1           8.8813      18.3539      12.8272 H         8 TYR8       0.1699
    148 CE1           7.5085      18.5225      11.1614 C.ar      8 TYR8      -0.2341
    149 HE1           8.0563      17.8301      10.5390 H         8 TYR8       0.1656
    150 CZ            6.3142      19.1147      10.6965 C.ar      8 TYR8       0.3226
    151 OH            5.8354      18.8190       9.4590 O.3       8 TYR8      -0.5579
    152 HH            6.4211      18.2053       9.0076 H         8 TYR8       0.3992
    153 CE2           5.6020      20.0070      11.5241 C.ar      8 TYR8      -0.2341
    154 HE2           4.6856      20.4469      11.1651 H         8 TYR8       0.1656
    155 CD2           6.0711      20.2937      12.8215 C.ar      8 TYR8      -0.1906
    156 HD2           5.5142      20.9567      13.4723 H         8 TYR8       0.1699
    157 C             8.1533      22.5058      14.5758 C.2       8 TYR8       0.5973
    158 O             7.5463      23.0017      15.5139 O.2       8 TYR8      -0.5679
    159 N             8.3089      23.1421      13.4073 N.am      9 LYS9      -0.3479
    160 H             8.7338      22.6295      12.6503 H         9 LYS9       0.2747
    161 CA            7.8805      24.5383      13.1939 C.3       9 LYS9      -0.2400
    162 HA            8.2716      24.8861      12.2408 H         9 LYS9       0.1426
    163 CB            6.3347      24.6278      13.1568 C.3       9 LYS9      -0.0094
    164 HB2           5.9231      24.2957      14.1114 H         9 LYS9       0.0362
    165 HB3           6.0331      25.6694      13.0364 H         9 LYS9       0.0362
    166 CG            5.6952      23.7934      12.0360 C.3       9 LYS9       0.0187
    167 HG2           6.1571      22.8110      12.0099 H         9 LYS9       0.0103
    168 HG3           4.6364      23.6503      12.2586 H         9 LYS9       0.0103
    169 CD            5.8347      24.4205      10.6414 C.3       9 LYS9      -0.0479
    170 HD2           6.8296      24.8495      10.5183 H         9 LYS9       0.0621
    171 HD3           5.7034      23.6318       9.8983 H         9 LYS9       0.0621
    172 CE            4.7598      25.4921      10.4192 C.3       9 LYS9      -0.0143
    173 HE2           3.7742      25.0247      10.5072 H         9 LYS9       0.1135
    174 HE3           4.8403      26.2333      11.2228 H         9 LYS9       0.1135
    175 NZ            4.9002      26.1601       9.0979 N.4       9 LYS9      -0.3854
    176 HZ1           4.8340      25.4981       8.3370 H         9 LYS9       0.3400
    177 HZ2           4.1755      26.8597       8.9811 H         9 LYS9       0.3400
    178 HZ3           5.7906      26.6403       9.0372 H         9 LYS9       0.3400
    179 C             8.4971      25.4779      14.2429 C.2       9 LYS9       0.7341
    180 O             7.8392      26.3701      14.7540 O.2       9 LYS9      -0.5894
    181 N             9.7695      25.2498      14.5746 N.am     10 GLY10     -0.4157
    182 H            10.2268      24.4589      14.1628 H        10 GLY10      0.2719
    183 CA           10.4819      25.9953      15.6180 C.3      10 GLY10     -0.0252
    184 HA2          11.5499      25.7935      15.5491 H        10 GLY10      0.0698
    185 HA3          10.3226      27.0633      15.4638 H        10 GLY10      0.0698
    186 C            10.0299      25.6712      17.0462 C.2      10 GLY10      0.5973
    187 O            10.8123      25.8659      17.9679 O.2      10 GLY10     -0.5679
    188 N             8.8191      25.1381      17.2254 N.am     11 GLU11     -0.5163
    189 H             8.1964      25.0527      16.4352 H        11 GLU11      0.2936
    190 CA            8.2863      24.7049      18.5129 C.3      11 GLU11      0.0397
    191 HA            8.3825      25.5236      19.2273 H        11 GLU11      0.1105
    192 CB            6.8007      24.3183      18.4158 C.3      11 GLU11      0.0560
    193 HB2           6.7011      23.4216      17.8075 H        11 GLU11     -0.0173
    194 HB3           6.4591      24.0600      19.4193 H        11 GLU11     -0.0173
    195 CG            5.8682      25.4004      17.8508 C.3      11 GLU11      0.0136
    196 HG2           5.8307      26.2426      18.5450 H        11 GLU11     -0.0425
    197 HG3           6.2587      25.7579      16.8968 H        11 GLU11     -0.0425
    198 CD            4.4584      24.8306      17.6371 C.2      11 GLU11      0.8054
    199 OE1           3.9276      24.1969      18.5800 O.co2    11 GLU11     -0.8188
    200 OE2           3.9521      24.8882      16.4933 O.co2    11 GLU11     -0.8188
    201 C             9.0628      23.4971      19.0292 C.2      11 GLU11      0.5366
    202 O             9.2314      22.5058      18.3116 O.2      11 GLU11     -0.5819
    203 N             9.5119      23.5652      20.2782 N.am     12 GLU12     -0.5163
    204 H             9.3260      24.3894      20.8239 H        12 GLU12      0.2936
    205 CA           10.0411      22.3963      20.9691 C.3      12 GLU12      0.0397
    206 HA           10.6993      21.8575      20.2845 H        12 GLU12      0.1105
    207 CB           10.8520      22.8086      22.2061 C.3      12 GLU12      0.0560
    208 HB2          11.6393      23.4966      21.8952 H        12 GLU12     -0.0173
    209 HB3          10.1991      23.3414      22.8995 H        12 GLU12     -0.0173
    210 CG           11.4969      21.6225      22.9495 C.3      12 GLU12      0.0136
    211 HG2          12.1057      22.0227      23.7631 H        12 GLU12     -0.0425
    212 HG3          10.7092      21.0227      23.4106 H        12 GLU12     -0.0425
    213 CD           12.3864      20.7208      22.0700 C.2      12 GLU12      0.8054
    214 OE1          12.9667      21.2309      21.0865 O.co2    12 GLU12     -0.8188
    215 OE2          12.5230      19.5212      22.4235 O.co2    12 GLU12     -0.8188
    216 C             8.8838      21.4757      21.3450 C.2      12 GLU12      0.5366
    217 O             7.7752      21.9251      21.6524 O.2      12 GLU12     -0.5819
    218 N             9.1270      20.1718      21.3180 N.am     13 LYS13     -0.3479
    219 H            10.0364      19.8352      21.0062 H        13 LYS13      0.2747
    220 CA            8.0905      19.1875      21.5639 C.3      13 LYS13     -0.2400
    221 HA            7.3876      19.6212      22.2758 H        13 LYS13      0.1426
    222 CB            7.3838      18.8613      20.2437 C.3      13 LYS13     -0.0094
    223 HB2           7.6040      19.6475      19.5238 H        13 LYS13      0.0362
    224 HB3           7.8001      17.9501      19.8147 H        13 LYS13      0.0362
    225 CG            5.8672      18.6953      20.4403 C.3      13 LYS13      0.0187
    226 HG2           5.6290      17.6345      20.5292 H        13 LYS13      0.0103
    227 HG3           5.5383      19.1938      21.3528 H        13 LYS13      0.0103
    228 CD            5.0802      19.3015      19.2742 C.3      13 LYS13     -0.0479
    229 HD2           5.3460      18.7912      18.3485 H        13 LYS13      0.0621
    230 HD3           4.0160      19.1569      19.4715 H        13 LYS13      0.0621
    231 CE            5.3884      20.8038      19.1361 C.3      13 LYS13     -0.0143
    232 HE2           5.4012      21.2378      20.1421 H        13 LYS13      0.1135
    233 HE3           6.3869      20.9536      18.7158 H        13 LYS13      0.1135
    234 NZ            4.3799      21.5257      18.3246 N.4      13 LYS13     -0.3854
    235 HZ1           3.4409      21.2656      18.5871 H        13 LYS13      0.3400
    236 HZ2           4.4120      22.5358      18.5132 H        13 LYS13      0.3400
    237 HZ3           4.5153      21.4234      17.3340 H        13 LYS13      0.3400
    238 C             8.6405      17.9379      22.1895 C.2      13 LYS13      0.7341
    239 O             9.8231      17.6301      22.1154 O.2      13 LYS13     -0.5894
    240 N             7.7235      17.1950      22.7794 N.am     14 GLU14     -0.5163
    241 H             6.7709      17.5257      22.7743 H        14 GLU14      0.2936
    242 CA            7.9885      15.9068      23.3734 C.3      14 GLU14      0.0397
    243 HA            8.8204      15.4445      22.8675 H        14 GLU14      0.1105
    244 CB            8.3189      16.0398      24.8501 C.3      14 GLU14      0.0560
    245 HB2           7.6451      16.7566      25.3232 H        14 GLU14     -0.0173
    246 HB3           8.1567      15.0548      25.2665 H        14 GLU14     -0.0173
    247 CG            9.7671      16.3649      25.1546 C.3      14 GLU14      0.0136
    248 HG2          10.3308      15.5738      24.6662 H        14 GLU14     -0.0425
    249 HG3          10.0411      17.3432      24.7565 H        14 GLU14     -0.0425
    250 CD           10.0478      16.3004      26.6544 C.2      14 GLU14      0.8054
    251 OE1           9.0983      16.5541      27.4345 O.co2    14 GLU14     -0.8188
    252 OE2          11.1939      15.9319      26.9900 O.co2    14 GLU14     -0.8188
    253 C             6.7553      15.0354      23.2570 C.2      14 GLU14      0.5366
    254 O             5.7055      15.3783      23.8024 O.2      14 GLU14     -0.5819
    255 N             6.8979      13.8723      22.6464 N.am     15 VAL15     -0.4157
    256 H             7.8135      13.6221      22.2835 H        15 VAL15      0.2719
    257 CA            5.8091      12.9150      22.4827 C.3      15 VAL15     -0.0875
    258 HA            4.9259      13.2848      23.0036 H        15 VAL15      0.0969
    259 CB            5.4112      12.7960      21.0038 C.3      15 VAL15      0.2985
    260 HB            5.1513      13.7908      20.6388 H        15 VAL15     -0.0297
    261 CG1           6.5256      12.2323      20.1160 C.3      15 VAL15     -0.3192
    262 HG11          6.6497      11.1664      20.3078 H        15 VAL15      0.0791
    263 HG12          6.2598      12.3716      19.0694 H        15 VAL15      0.0791
    264 HG13          7.4771      12.7131      20.3168 H        15 VAL15      0.0791
    265 CG2           4.1901      11.8915      20.8442 C.3      15 VAL15     -0.3192
    266 HG21          3.3503      12.2832      21.4189 H        15 VAL15      0.0791
    267 HG22          3.9182      11.8639      19.7972 H        15 VAL15      0.0791
    268 HG23          4.4176      10.8736      21.1550 H        15 VAL15      0.0791
    269 C             6.1921      11.5995      23.1359 C.2      15 VAL15      0.5973
    270 O             7.3455      11.1926      23.1164 O.2      15 VAL15     -0.5679
    271 N             5.2416      10.9613      23.7958 N.am     16 ASP16     -0.5163
    272 H             4.3026      11.3247      23.7635 H        16 ASP16      0.2936
    273 CA            5.4153       9.6283      24.3617 C.3      16 ASP16      0.0381
    274 HA            6.3762       9.5514      24.8689 H        16 ASP16      0.0880
    275 CB            4.3037       9.4757      25.4003 C.3      16 ASP16     -0.0303
    276 HB2           4.4610      10.2129      26.1908 H        16 ASP16     -0.0122
    277 HB3           3.3447       9.6939      24.9249 H        16 ASP16     -0.0122
    278 CG            4.2173       8.0955      26.0351 C.2      16 ASP16      0.7994
    279 OD1           5.1378       7.2673      25.8697 O.co2    16 ASP16     -0.8014
    280 OD2           3.1891       7.8469      26.6888 O.co2    16 ASP16     -0.8014
    281 C             5.3648       8.5768      23.2382 C.2      16 ASP16      0.5366
    282 O             4.4833       8.6453      22.3841 O.2      16 ASP16     -0.5819
    283 N             6.2913       7.6169      23.1913 N.am     17 THR17     -0.4157
    284 H             6.9405       7.5249      23.9684 H        17 THR17      0.2719
    285 CA            6.3513       6.6283      22.0927 C.3      17 THR17     -0.0389
    286 HA            6.5137       7.1686      21.1637 H        17 THR17      0.1007
    287 CB            7.5046       5.6267      22.2563 C.3      17 THR17      0.3654
    288 HB            7.4464       4.8991      21.4479 H        17 THR17      0.0043
    289 CG2           8.8592       6.3311      22.1640 C.3      17 THR17     -0.2438
    290 HG21          8.9572       7.0704      22.9554 H        17 THR17      0.0642
    291 HG22          9.6656       5.6081      22.2487 H        17 THR17      0.0642
    292 HG23          8.9412       6.8209      21.1949 H        17 THR17      0.0642
    293 OG1           7.4106       4.9341      23.4806 O.3      17 THR17     -0.6761
    294 HG1           7.9132       4.1132      23.3985 H        17 THR17      0.4102
    295 C             5.0502       5.8529      21.9133 C.2      17 THR17      0.5973
    296 O             4.7003       5.5042      20.7887 O.2      17 THR17     -0.5679
    297 N             4.2731       5.6588      22.9779 N.am     18 SER18     -0.4157
    298 H             4.6039       5.9879      23.8789 H        18 SER18      0.2719
    299 CA            2.9556       5.0214      22.8896 C.3      18 SER18     -0.0249
    300 HA            3.0694       4.0754      22.3595 H        18 SER18      0.0843
    301 CB            2.4670       4.7089      24.3035 C.3      18 SER18      0.2117
    302 HB2           1.5291       4.1556      24.2362 H        18 SER18      0.0352
    303 HB3           3.2004       4.0878      24.8191 H        18 SER18      0.0352
    304 OG            2.2487       5.8915      25.0376 O.3      18 SER18     -0.6546
    305 HG            3.0104       6.1905      25.5676 H        18 SER18      0.4275
    306 C             1.9234       5.8502      22.0986 C.2      18 SER18      0.5973
    307 O             0.9318       5.3040      21.6180 O.2      18 SER18     -0.5679
    308 N             2.1591       7.1556      21.9074 N.am     19 LYS19     -0.3479
    309 H             2.9931       7.5393      22.3413 H        19 LYS19      0.2747
    310 CA            1.3812       8.0355      21.0199 C.3      19 LYS19     -0.2400
    311 HA            0.3719       7.6447      20.9464 H        19 LYS19      0.1426
    312 CB            1.3809       9.4813      21.5643 C.3      19 LYS19     -0.0094
    313 HB2           2.3891       9.7848      21.8301 H        19 LYS19      0.0362
    314 HB3           1.0437      10.1630      20.7807 H        19 LYS19      0.0362
    315 CG            0.4665       9.6871      22.7744 C.3      19 LYS19      0.0187
    316 HG2           0.7771       9.0335      23.5909 H        19 LYS19      0.0103
    317 HG3           0.5428      10.7252      23.1011 H        19 LYS19      0.0103
    318 CD           -0.9798       9.3842      22.3814 C.3      19 LYS19     -0.0479
    319 HD2          -1.2316      10.0188      21.5400 H        19 LYS19      0.0621
    320 HD3          -1.0908       8.3346      22.1194 H        19 LYS19      0.0621
    321 CE           -1.9702       9.6889      23.4878 C.3      19 LYS19     -0.0143
    322 HE2          -1.6003       9.2640      24.4253 H        19 LYS19      0.1135
    323 HE3          -2.0470      10.7754      23.5962 H        19 LYS19      0.1135
    324 NZ           -3.2876       9.1118      23.1434 N.4      19 LYS19     -0.3854
    325 HZ1          -3.2384       8.1111      23.0438 H        19 LYS19      0.3400
    326 HZ2          -3.9915       9.3832      23.8103 H        19 LYS19      0.3400
    327 HZ3          -3.5793       9.5091      22.2435 H        19 LYS19      0.3400
    328 C             1.8497       8.0365      19.5723 C.2      19 LYS19      0.7341
    329 O             1.1443       8.5767      18.7162 O.2      19 LYS19     -0.5894
    330 N             3.0155       7.4699      19.2731 N.am     20 ILE20     -0.4157
    331 H             3.5084       6.9632      19.9995 H        20 ILE20      0.2719
    332 CA            3.5620       7.4340      17.9160 C.3      20 ILE20     -0.0597
    333 HA            3.3823       8.4033      17.4560 H        20 ILE20      0.0869
    334 CB            5.0867       7.2249      17.9379 C.3      20 ILE20      0.1303
    335 HB            5.3213       6.3714      18.5642 H        20 ILE20      0.0187
    336 CG2           5.6461       6.9331      16.5359 C.3      20 ILE20     -0.3204
    337 HG21          5.4302       7.7671      15.8722 H        20 ILE20      0.0882
    338 HG22          6.7225       6.7756      16.5904 H        20 ILE20      0.0882
    339 HG23          5.2133       6.0197      16.1287 H        20 ILE20      0.0882
    340 CG1           5.7456       8.4767      18.5543 C.3      20 ILE20     -0.0430
    341 HG12          5.5011       9.3556      17.9570 H        20 ILE20      0.0236
    342 HG13          5.3521       8.6325      19.5595 H        20 ILE20      0.0236
    343 CD1           7.2664       8.3790      18.6684 C.3      20 ILE20     -0.0660
    344 HD11          7.7234       8.4964      17.6859 H        20 ILE20      0.0186
    345 HD12          7.6259       9.1826      19.3094 H        20 ILE20      0.0186
    346 HD13          7.5509       7.4197      19.1011 H        20 ILE20      0.0186
    347 C             2.8288       6.3931      17.0747 C.2      20 ILE20      0.5973
    348 O             2.6161       5.2577      17.4894 O.2      20 ILE20     -0.5679
    349 N             2.4521       6.8005      15.8640 N.am     21 LYS21     -0.3479
    350 H             2.7505       7.7296      15.5875 H        21 LYS21      0.2747
    351 CA            1.7025       5.9945      14.9046 C.3      21 LYS21     -0.2400
    352 HA            1.2813       5.1332      15.4298 H        21 LYS21      0.1426
    353 CB            0.5359       6.8131      14.3334 C.3      21 LYS21     -0.0094
    354 HB2           0.9184       7.6656      13.7764 H        21 LYS21      0.0362
    355 HB3          -0.0512       6.1774      13.6688 H        21 LYS21      0.0362
    356 CG           -0.3535       7.3320      15.4725 C.3      21 LYS21      0.0187
    357 HG2          -0.6000       6.4980      16.1320 H        21 LYS21      0.0103
    358 HG3           0.1769       8.0789      16.0590 H        21 LYS21      0.0103
    359 CD           -1.6629       7.9431      14.9845 C.3      21 LYS21     -0.0479
    360 HD2          -2.2021       7.1992      14.3953 H        21 LYS21      0.0621
    361 HD3          -2.2633       8.1803      15.8659 H        21 LYS21      0.0621
    362 CE           -1.4646       9.2178      14.1628 C.3      21 LYS21     -0.0143
    363 HE2          -0.9141       9.9475      14.7670 H        21 LYS21      0.1135
    364 HE3          -0.8718       8.9885      13.2732 H        21 LYS21      0.1135
    365 NZ           -2.7858       9.7677      13.7858 N.4      21 LYS21     -0.3854
    366 HZ1          -3.3023      10.0314      14.6185 H        21 LYS21      0.3400
    367 HZ2          -2.6914      10.6150      13.2277 H        21 LYS21      0.3400
    368 HZ3          -3.3362       9.1011      13.2659 H        21 LYS21      0.3400
    369 C             2.6385       5.3959      13.8625 C.2      21 LYS21      0.7341
    370 O             3.1693       4.3105      14.0639 O.2      21 LYS21     -0.5894
    371 N             2.8464       6.0816      12.7369 N.am     22 LYS22     -0.3479
    372 H             2.4804       7.0219      12.6773 H        22 LYS22      0.2747
    373 CA            3.7613       5.5989      11.6924 C.3      22 LYS22     -0.2400
    374 HA            3.7649       4.5047      11.6817 H        22 LYS22      0.1426
    375 CB            3.3421       6.1072      10.3151 C.3      22 LYS22     -0.0094
    376 HB2           3.3846       7.1955      10.3232 H        22 LYS22      0.0362
    377 HB3           4.0680       5.7432       9.5871 H        22 LYS22      0.0362
    378 CG            1.9287       5.6777       9.8978 C.3      22 LYS22      0.0187
    379 HG2           1.8552       4.5891       9.8911 H        22 LYS22      0.0103
    380 HG3           1.2031       6.0755      10.6083 H        22 LYS22      0.0103
    381 CD            1.5994       6.2346       8.5049 C.3      22 LYS22     -0.0479
    382 HD2           0.5300       6.1265       8.3164 H        22 LYS22      0.0621
    383 HD3           1.8279       7.3018       8.4931 H        22 LYS22      0.0621
    384 CE            2.4013       5.5522       7.3822 C.3      22 LYS22     -0.0143
    385 HE2           2.6158       6.2957       6.6080 H        22 LYS22      0.1135
    386 HE3           3.3648       5.2088       7.7725 H        22 LYS22      0.1135
    387 NZ            1.6678       4.4144       6.7700 N.4      22 LYS22     -0.3854
    388 HZ1           0.7808       4.6990       6.3813 H        22 LYS22      0.3400
    389 HZ2           2.2276       3.9931       6.0352 H        22 LYS22      0.3400
    390 HZ3           1.5103       3.6824       7.4548 H        22 LYS22      0.3400
    391 C             5.1795       6.0566      11.9938 C.2      22 LYS22      0.7341
    392 O             5.3511       7.1838      12.4433 O.2      22 LYS22     -0.5894
    393 N             6.1663       5.2352      11.6618 N.am     23 VAL23     -0.4157
    394 H             5.9435       4.3323      11.2644 H        23 VAL23      0.2719
    395 CA            7.5928       5.5624      11.7395 C.3      23 VAL23     -0.0875
    396 HA            7.7165       6.6378      11.8351 H        23 VAL23      0.0969
    397 CB            8.2929       4.8804      12.9349 C.3      23 VAL23      0.2985
    398 HB            8.3441       3.8049      12.7605 H        23 VAL23     -0.0297
    399 CG1           9.7174       5.4179      13.1119 C.3      23 VAL23     -0.3192
    400 HG11          9.6994       6.4967      13.2685 H        23 VAL23      0.0791
    401 HG12         10.1885       4.9422      13.9730 H        23 VAL23      0.0791
    402 HG13         10.3154       5.1986      12.2321 H        23 VAL23      0.0791
    403 CG2           7.5559       5.1088      14.2567 C.3      23 VAL23     -0.3192
    404 HG21          6.5761       4.6332      14.2307 H        23 VAL23      0.0791
    405 HG22          8.1241       4.6736      15.0792 H        23 VAL23      0.0791
    406 HG23          7.4405       6.1776      14.4272 H        23 VAL23      0.0791
    407 C             8.2206       5.0991      10.4359 C.2      23 VAL23      0.5973
    408 O             7.8961       4.0118       9.9694 O.2      23 VAL23     -0.5679
    409 N             9.0800       5.9076       9.8335 N.am     24 TRP24     -0.4157
    410 H             9.3061       6.8010      10.2614 H        24 TRP24      0.2719
    411 CA            9.7994       5.5336       8.6218 C.3      24 TRP24     -0.0275
    412 HA            9.9930       4.4574       8.6401 H        24 TRP24      0.1123
    413 CB            8.9623       5.8320       7.3706 C.3      24 TRP24     -0.0050
    414 HB2           9.4826       5.4237       6.5025 H        24 TRP24      0.0339
    415 HB3           8.0173       5.2929       7.4494 H        24 TRP24      0.0339
    416 CG            8.6606       7.2736       7.1049 C.2      24 TRP24     -0.1415
    417 CD1           9.3599       8.0827       6.2789 C.2      24 TRP24     -0.1638
    418 HD1          10.2285       7.7654       5.7084 H        24 TRP24      0.2062
    419 NE1           8.7811       9.3368       6.2573 N.pl3    24 TRP24     -0.3418
    420 HE1           9.1230      10.0816       5.6700 H        24 TRP24      0.3412
    421 CE2           7.6763       9.3929       7.0826 C.ar     24 TRP24      0.1380
    422 CZ2           6.7663      10.4121       7.3966 C.ar     24 TRP24     -0.2601
    423 HZ2           6.8557      11.3861       6.9400 H        24 TRP24      0.1572
    424 CH2           5.7436      10.1447       8.3206 C.ar     24 TRP24     -0.1134
    425 HH2           5.0590      10.9307       8.6001 H        24 TRP24      0.1417
    426 CZ3           5.6339       8.8688       8.9058 C.ar     24 TRP24     -0.1972
    427 HZ3           4.8808       8.6794       9.6510 H        24 TRP24      0.1447
    428 CE3           6.5383       7.8464       8.5665 C.ar     24 TRP24     -0.2387
    429 HE3           6.4682       6.8719       9.0256 H        24 TRP24      0.1700
    430 CD2           7.5857       8.0878       7.6534 C.ar     24 TRP24      0.1243
    431 C            11.1485       6.2353       8.5683 C.2      24 TRP24      0.5973
    432 O            11.3976       7.2255       9.2661 O.2      24 TRP24     -0.5679
    433 N            12.0353       5.7133       7.7313 N.am     25 ARG25     -0.3479
    434 H            11.7878       4.8675       7.2247 H        25 ARG25      0.2747
    435 CA           13.3695       6.2575       7.5311 C.3      25 ARG25     -0.2637
    436 HA           13.6431       6.8881       8.3786 H        25 ARG25      0.1560
    437 CB           14.3158       5.0668       7.4952 C.3      25 ARG25     -0.0007
    438 HB2          14.3079       4.5895       8.4749 H        25 ARG25      0.0327
    439 HB3          13.9577       4.3441       6.7569 H        25 ARG25      0.0327
    440 CG           15.7354       5.4772       7.1296 C.3      25 ARG25      0.0390
    441 HG2          15.7513       5.9067       6.1282 H        25 ARG25      0.0285
    442 HG3          16.0942       6.2225       7.8370 H        25 ARG25      0.0285
    443 CD           16.6190       4.2314       7.0937 C.3      25 ARG25      0.0486
    444 HD2          16.1471       3.4753       6.4607 H        25 ARG25      0.0687
    445 HD3          17.5799       4.4895       6.6447 H        25 ARG25      0.0687
    446 NE           16.8435       3.6724       8.4361 N.pl3    25 ARG25     -0.5295
    447 HE           16.3936       2.8007       8.6606 H        25 ARG25      0.3456
    448 CZ           17.5816       4.2332       9.3714 C.cat    25 ARG25      0.8076
    449 NH1          18.0900       5.4164       9.1882 N.pl3    25 ARG25     -0.8627
    450 HH11         17.9861       5.8571       8.2873 H        25 ARG25      0.4478
    451 HH12         18.9189       5.6672       9.7256 H        25 ARG25      0.4478
    452 NH2          17.8450       3.5947      10.4728 N.pl3    25 ARG25     -0.8627
    453 HH21         17.5097       2.6673      10.6296 H        25 ARG25      0.4478
    454 HH22         18.5532       3.9717      11.1150 H        25 ARG25      0.4478
    455 C            13.4488       7.1004       6.2649 C.2      25 ARG25      0.7341
    456 O            12.9524       6.7223       5.2097 O.2      25 ARG25     -0.5894
    457 N            14.1621       8.2162       6.3522 N.am     26 VAL26     -0.4157
    458 H            14.4930       8.4890       7.2733 H        26 VAL26      0.2719
    459 CA           14.5074       9.0599       5.2078 C.3      26 VAL26     -0.0875
    460 HA           14.3253       8.5114       4.2824 H        26 VAL26      0.0969
    461 CB           13.6666      10.3468       5.1591 C.3      26 VAL26      0.2985
    462 HB           13.9974      11.0141       5.9486 H        26 VAL26     -0.0297
    463 CG1          13.8688      11.0408       3.8063 C.3      26 VAL26     -0.3192
    464 HG11         13.5299      10.3935       2.9962 H        26 VAL26      0.0791
    465 HG12         13.2968      11.9688       3.7808 H        26 VAL26      0.0791
    466 HG13         14.9204      11.2866       3.6600 H        26 VAL26      0.0791
    467 CG2          12.1673      10.1075       5.3834 C.3      26 VAL26     -0.3192
    468 HG21         11.9932       9.7449       6.3970 H        26 VAL26      0.0791
    469 HG22         11.6197      11.0408       5.2527 H        26 VAL26      0.0791
    470 HG23         11.8030       9.3714       4.6654 H        26 VAL26      0.0791
    471 C            15.9942       9.3524       5.3055 C.2      26 VAL26      0.5973
    472 O            16.4317      10.2939       5.9626 O.2      26 VAL26     -0.5679
    473 N            16.8101       8.4801       4.7199 N.am     27 GLY27     -0.4157
    474 H            16.4036       7.6892       4.2404 H        27 GLY27      0.2719
    475 CA           18.2614       8.5383       4.8823 C.3      27 GLY27     -0.0252
    476 HA2          18.7296       7.7912       4.2412 H        27 GLY27      0.0698
    477 HA3          18.6229       9.5239       4.5878 H        27 GLY27      0.0698
    478 C            18.6569       8.2468       6.3310 C.2      27 GLY27      0.5973
    479 O            18.4008       7.1563       6.8381 O.2      27 GLY27     -0.5679
    480 N            19.2603       9.2317       7.0043 N.am     28 LYS28     -0.3479
    481 H            19.3728      10.1154       6.5310 H        28 LYS28      0.2747
    482 CA           19.5936       9.1699       8.4410 C.3      28 LYS28     -0.2400
    483 HA           19.7025       8.1260       8.7529 H        28 LYS28      0.1426
    484 CB           20.9290       9.8807       8.7040 C.3      28 LYS28     -0.0094
    485 HB2          20.7971      10.9537       8.5533 H        28 LYS28      0.0362
    486 HB3          21.1943       9.7176       9.7512 H        28 LYS28      0.0362
    487 CG           22.0910       9.3924       7.8258 C.3      28 LYS28      0.0187
    488 HG2          22.1668       8.3054       7.8867 H        28 LYS28      0.0103
    489 HG3          21.9150       9.6840       6.7897 H        28 LYS28      0.0103
    490 CD           23.4011      10.0237       8.3193 C.3      28 LYS28     -0.0479
    491 HD2          23.2851      11.1036       8.4301 H        28 LYS28      0.0621
    492 HD3          23.6188       9.6088       9.3062 H        28 LYS28      0.0621
    493 CE           24.5886       9.7130       7.3997 C.3      28 LYS28     -0.0143
    494 HE2          25.5050       9.7744       7.9958 H        28 LYS28      0.1135
    495 HE3          24.5003       8.6806       7.0441 H        28 LYS28      0.1135
    496 NZ           24.6776      10.6623       6.2602 N.4      28 LYS28     -0.3854
    497 HZ1          24.8131      11.6078       6.5927 H        28 LYS28      0.3400
    498 HZ2          25.4581      10.4186       5.6608 H        28 LYS28      0.3400
    499 HZ3          23.8306      10.6293       5.7082 H        28 LYS28      0.3400
    500 C            18.4963       9.7716       9.3375 C.2      28 LYS28      0.7341
    501 O            18.6559       9.8293      10.5540 O.2      28 LYS28     -0.5894
    502 N            17.4245      10.3011       8.7417 N.am     29 MET29     -0.4157
    503 H            17.3226      10.2046       7.7393 H        29 MET29      0.2719
    504 CA           16.2947      10.8897       9.4624 C.3      29 MET29     -0.0237
    505 HA           16.6531      11.3460      10.3874 H        29 MET29      0.0880
    506 CB           15.6575      12.0031       8.6119 C.3      29 MET29      0.0342
    507 HB2          16.3815      12.8108       8.4993 H        29 MET29      0.0241
    508 HB3          15.4077      11.6266       7.6293 H        29 MET29      0.0241
    509 CG           14.3682      12.5732       9.2010 C.3      29 MET29      0.0018
    510 HG2          13.5744      11.8271       9.1495 H        29 MET29      0.0440
    511 HG3          14.5545      12.7974      10.2519 H        29 MET29      0.0440
    512 SD           13.7965      14.1041       8.4084 S.3      29 MET29     -0.2737
    513 CE           13.0783      13.5017       6.8613 C.3      29 MET29     -0.0536
    514 HE1          12.4000      12.6738       7.0659 H        29 MET29      0.0684
    515 HE2          12.5273      14.3100       6.3806 H        29 MET29      0.0684
    516 HE3          13.8774      13.1783       6.1963 H        29 MET29      0.0684
    517 C            15.2869       9.8057       9.8378 C.2      29 MET29      0.5973
    518 O            14.8921       9.0056       8.9890 O.2      29 MET29     -0.5679
    519 N            14.8556       9.8009      11.0942 N.am     30 VAL30     -0.4157
    520 H            15.2257      10.4949      11.7393 H        30 VAL30      0.2719
    521 CA           13.7573       8.9623      11.5757 C.3      30 VAL30     -0.0875
    522 HA           13.5367       8.1808      10.8458 H        30 VAL30      0.0969
    523 CB           14.1100       8.2685      12.9030 C.3      30 VAL30      0.2985
    524 HB           14.2640       9.0167      13.6802 H        30 VAL30     -0.0297
    525 CG1          12.9748       7.3328      13.3376 C.3      30 VAL30     -0.3192
    526 HG11         12.7582       6.6091      12.5521 H        30 VAL30      0.0791
    527 HG12         13.2650       6.7998      14.2426 H        30 VAL30      0.0791
    528 HG13         12.0749       7.9091      13.5506 H        30 VAL30      0.0791
    529 CG2          15.3996       7.4480      12.7630 C.3      30 VAL30     -0.3192
    530 HG21         16.2408       8.1102      12.5627 H        30 VAL30      0.0791
    531 HG22         15.6025       6.9119      13.6902 H        30 VAL30      0.0791
    532 HG23         15.3062       6.7317      11.9472 H        30 VAL30      0.0791
    533 C            12.5452       9.8672      11.6967 C.2      30 VAL30      0.5973
    534 O            12.5374      10.8040      12.4925 O.2      30 VAL30     -0.5679
    535 N            11.5535       9.6270      10.8512 N.am     31 SER31     -0.4157
    536 H            11.6010       8.7853      10.2830 H        31 SER31      0.2719
    537 CA           10.3548      10.4475      10.7154 C.3      31 SER31     -0.0249
    538 HA           10.4497      11.3531      11.3124 H        31 SER31      0.0843
    539 CB           10.2010      10.8541       9.2523 C.3      31 SER31      0.2117
    540 HB2          11.1593      11.2125       8.8733 H        31 SER31      0.0352
    541 HB3           9.8988       9.9815       8.6734 H        31 SER31      0.0352
    542 OG            9.2473      11.8861       9.1134 O.3      31 SER31     -0.6546
    543 HG            8.8003      11.7693       8.2725 H        31 SER31      0.4275
    544 C             9.1403       9.6765      11.2098 C.2      31 SER31      0.5973
    545 O             9.1040       8.4491      11.1248 O.2      31 SER31     -0.5679
    546 N             8.1526      10.3766      11.7513 N.am     32 PHE32     -0.4157
    547 H             8.2585      11.3829      11.8444 H        32 PHE32      0.2719
    548 CA            6.9810       9.7434      12.3288 C.3      32 PHE32     -0.0024
    549 HA            6.7196       8.9106      11.6804 H        32 PHE32      0.0978
    550 CB            7.3109       9.2006      13.7336 C.3      32 PHE32     -0.0343
    551 HB2           6.4221       8.7504      14.1664 H        32 PHE32      0.0295
    552 HB3           8.0517       8.4070      13.6379 H        32 PHE32      0.0295
    553 CG            7.8390      10.2432      14.6960 C.ar     32 PHE32      0.0118
    554 CD1           6.9538      11.0609      15.4249 C.ar     32 PHE32     -0.1256
    555 HD1           5.8893      10.9047      15.3425 H        32 PHE32      0.1330
    556 CE1           7.4572      12.0818      16.2525 C.ar     32 PHE32     -0.1704
    557 HE1           6.7839      12.7188      16.8081 H        32 PHE32      0.1430
    558 CZ            8.8454      12.2727      16.3634 C.ar     32 PHE32     -0.1072
    559 HZ            9.2356      13.0526      17.0027 H        32 PHE32      0.1297
    560 CE2           9.7296      11.4404      15.6553 C.ar     32 PHE32     -0.1704
    561 HE2          10.7973      11.5812      15.7449 H        32 PHE32      0.1430
    562 CD2           9.2275      10.4283      14.8216 C.ar     32 PHE32     -0.1256
    563 HD2           9.9130       9.8101      14.2587 H        32 PHE32      0.1330
    564 C             5.7690      10.6643      12.3805 C.2      32 PHE32      0.5973
    565 O             5.8406      11.8926      12.2723 O.2      32 PHE32     -0.5679
    566 N             4.6212      10.0323      12.5871 N.am     33 THR33     -0.4157
    567 H             4.6691       9.0262      12.7284 H        33 THR33      0.2719
    568 CA            3.3811      10.7058      12.9564 C.3      33 THR33     -0.0389
    569 HA            3.5612      11.7746      12.9870 H        33 THR33      0.1007
    570 CB            2.2581      10.4375      11.9494 C.3      33 THR33      0.3654
    571 HB            1.3725      10.9828      12.2692 H        33 THR33      0.0043
    572 CG2           2.6144      10.8884      10.5331 C.3      33 THR33     -0.2438
    573 HG21          3.4306      10.2878      10.1422 H        33 THR33      0.0642
    574 HG22          1.7451      10.7942       9.8828 H        33 THR33      0.0642
    575 HG23          2.9260      11.9325      10.5583 H        33 THR33      0.0642
    576 OG1           1.9414       9.0638      11.8771 O.3      33 THR33     -0.6761
    577 HG1           1.7956       8.8781      10.9479 H        33 THR33      0.4102
    578 C             2.9780      10.2736      14.3558 C.2      33 THR33      0.5973
    579 O             3.4039       9.2205      14.8261 O.2      33 THR33     -0.5679
    580 N             2.1530      11.0616      15.0355 N.am     34 TYR34     -0.4157
    581 H             1.8832      11.9577      14.6429 H        34 TYR34      0.2719
    582 CA            1.6821      10.7399      16.3834 C.3      34 TYR34     -0.0014
    583 HA            1.6006       9.6605      16.4814 H        34 TYR34      0.0876
    584 CB            2.6995      11.2040      17.4302 C.3      34 TYR34     -0.0152
    585 HB2           2.3707      10.8582      18.4091 H        34 TYR34      0.0295
    586 HB3           3.6577      10.7248      17.2314 H        34 TYR34      0.0295
    587 CG            2.9133      12.7003      17.4960 C.ar     34 TYR34     -0.0011
    588 CD1           3.8682      13.3070      16.6624 C.ar     34 TYR34     -0.1906
    589 HD1           4.4311      12.7068      15.9634 H        34 TYR34      0.1699
    590 CE1           4.0933      14.6909      16.7435 C.ar     34 TYR34     -0.2341
    591 HE1           4.8342      15.1527      16.1095 H        34 TYR34      0.1656
    592 CZ            3.3740      15.4677      17.6766 C.ar     34 TYR34      0.3226
    593 OH            3.6081      16.7998      17.7503 O.3      34 TYR34     -0.5579
    594 HH            4.1502      17.0959      17.0215 H        34 TYR34      0.3992
    595 CE2           2.4323      14.8606      18.5246 C.ar     34 TYR34     -0.2341
    596 HE2           1.9006      15.4619      19.2522 H        34 TYR34      0.1656
    597 CD2           2.1950      13.4787      18.4223 C.ar     34 TYR34     -0.1906
    598 HD2           1.4854      13.0126      19.0877 H        34 TYR34      0.1699
    599 C             0.2938      11.3184      16.6445 C.2      34 TYR34      0.5973
    600 O            -0.1722      12.1927      15.9103 O.2      34 TYR34     -0.5679
    601 N            -0.4025      10.7646      17.6313 N.am     35 ASP35     -0.5163
    602 H             0.0517      10.0540      18.1997 H        35 ASP35      0.2936
    603 CA           -1.6364      11.3516      18.1473 C.3      35 ASP35      0.0381
    604 HA           -2.2714      11.6759      17.3219 H        35 ASP35      0.0880
    605 CB           -2.4283      10.3214      18.9559 C.3      35 ASP35     -0.0303
    606 HB2          -2.8811       9.6191      18.2542 H        35 ASP35     -0.0122
    607 HB3          -1.7506       9.7452      19.5777 H        35 ASP35     -0.0122
    608 CG           -3.5501      10.9594      19.7940 C.2      35 ASP35      0.7994
    609 OD1          -4.1353      11.9710      19.3455 O.co2    35 ASP35     -0.8014
    610 OD2          -3.8548      10.3924      20.8674 O.co2    35 ASP35     -0.8014
    611 C            -1.2916      12.5872      18.9749 C.2      35 ASP35      0.5366
    612 O            -0.6687      12.4977      20.0319 O.2      35 ASP35     -0.5819
    613 N            -1.6683      13.7419      18.4547 N.am     36 ASP36     -0.5163
    614 H            -2.2294      13.7309      17.6123 H        36 ASP36      0.2936
    615 CA           -1.4853      15.0253      19.0987 C.3      36 ASP36      0.0381
    616 HA           -0.8403      14.9252      19.9729 H        36 ASP36      0.0880
    617 CB           -0.8170      15.9917      18.1204 C.3      36 ASP36     -0.0303
    618 HB2           0.1096      15.5617      17.7537 H        36 ASP36     -0.0122
    619 HB3          -1.4527      16.1295      17.2508 H        36 ASP36     -0.0122
    620 CG           -0.5289      17.3390      18.7826 C.2      36 ASP36      0.7994
    621 OD1          -0.5080      17.3792      20.0352 O.co2    36 ASP36     -0.8014
    622 OD2          -0.2958      18.3030      18.0147 O.co2    36 ASP36     -0.8014
    623 C            -2.8436      15.5311      19.5702 C.2      36 ASP36      0.5366
    624 O            -3.4858      16.3263      18.8798 O.2      36 ASP36     -0.5819
    625 N            -3.3216      14.9693      20.6880 N.am     37 ASN37     -0.4157
    626 H            -2.7623      14.2389      21.1021 H        37 ASN37      0.2719
    627 CA           -4.6182      15.2833      21.2996 C.3      37 ASN37      0.0143
    628 HA           -4.9463      14.4040      21.8560 H        37 ASN37      0.1048
    629 CB           -4.4581      16.4330      22.3071 C.3      37 ASN37     -0.2041
    630 HB2          -3.7938      16.1319      23.1144 H        37 ASN37      0.0797
    631 HB3          -4.0140      17.2855      21.7916 H        37 ASN37      0.0797
    632 CG           -5.7935      16.8493      22.9051 C.2      37 ASN37      0.7130
    633 OD1          -6.6362      16.0417      23.2647 O.2      37 ASN37     -0.5931
    634 ND2          -6.0354      18.1337      23.0138 N.am     37 ASN37     -0.9191
    635 HD21         -6.9578      18.3765      23.3171 H        37 ASN37      0.4196
    636 HD22         -5.3816      18.7868      22.6251 H        37 ASN37      0.4196
    637 C            -5.7109      15.5399      20.2421 C.2      37 ASN37      0.5973
    638 O            -6.2499      16.6419      20.1084 O.2      37 ASN37     -0.5679
    639 N            -5.9846      14.5196      19.4280 N.am     38 GLY38     -0.4157
    640 H            -5.4258      13.6697      19.5111 H        38 GLY38      0.2719
    641 CA           -7.0669      14.5551      18.4444 C.3      38 GLY38     -0.0252
    642 HA2          -7.5399      13.5743      18.4239 H        38 GLY38      0.0698
    643 HA3          -7.8196      15.2789      18.7576 H        38 GLY38      0.0698
    644 C            -6.6590      14.9013      17.0146 C.2      38 GLY38      0.5973
    645 O            -7.4036      14.5758      16.0898 O.2      38 GLY38     -0.5679
    646 N            -5.4840      15.4921      16.7779 N.am     39 LYS39     -0.3479
    647 H            -4.8899      15.7143      17.5779 H        39 LYS39      0.2747
    648 CA           -4.9478      15.6576      15.4172 C.3      39 LYS39     -0.2400
    649 HA           -5.6888      15.2943      14.7049 H        39 LYS39      0.1426
    650 CB           -4.7268      17.1339      15.0850 C.3      39 LYS39     -0.0094
    651 HB2          -4.3498      17.2150      14.0647 H        39 LYS39      0.0362
    652 HB3          -5.7017      17.6212      15.1289 H        39 LYS39      0.0362
    653 CG           -3.7606      17.8456      16.0407 C.3      39 LYS39      0.0187
    654 HG2          -4.2259      17.9461      17.0211 H        39 LYS39      0.0103
    655 HG3          -2.8506      17.2612      16.1300 H        39 LYS39      0.0103
    656 CD           -3.3725      19.2330      15.5340 C.3      39 LYS39     -0.0479
    657 HD2          -2.7464      19.7115      16.2915 H        39 LYS39      0.0621
    658 HD3          -2.7914      19.1226      14.6173 H        39 LYS39      0.0621
    659 CE           -4.6232      20.0764      15.2737 C.3      39 LYS39     -0.0143
    660 HE2          -5.2757      19.5478      14.5748 H        39 LYS39      0.1135
    661 HE3          -5.1612      20.1820      16.2223 H        39 LYS39      0.1135
    662 NZ           -4.2737      21.4033      14.7247 N.4      39 LYS39     -0.3854
    663 HZ1          -3.7599      21.3078      13.8611 H        39 LYS39      0.3400
    664 HZ2          -5.1132      21.9439      14.5663 H        39 LYS39      0.3400
    665 HZ3          -3.6982      21.9002      15.3960 H        39 LYS39      0.3400
    666 C            -3.7271      14.7844      15.1998 C.2      39 LYS39      0.7341
    667 O            -3.1699      14.2013      16.1187 O.2      39 LYS39     -0.5894
    668 N            -3.3243      14.6432      13.9418 N.am     40 THR40     -0.4157
    669 H            -3.7805      15.1913      13.2316 H        40 THR40      0.2719
    670 CA           -2.1118      13.8943      13.6107 C.3      40 THR40     -0.0389
    671 HA           -1.9127      13.1604      14.3920 H        40 THR40      0.1007
    672 CB           -2.2814      13.1117      12.3125 C.3      40 THR40      0.3654
    673 HB           -2.5351      13.7855      11.4927 H        40 THR40      0.0043
    674 CG2          -1.0244      12.3205      11.9563 C.3      40 THR40     -0.2438
    675 HG21         -0.6941      11.7394      12.8167 H        40 THR40      0.0642
    676 HG22         -1.2313      11.6590      11.1146 H        40 THR40      0.0642
    677 HG23         -0.2271      13.0070      11.6687 H        40 THR40      0.0642
    678 OG1          -3.3246      12.1753      12.5002 O.3      40 THR40     -0.6761
    679 HG1          -4.1399      12.6859      12.5999 H        40 THR40      0.4102
    680 C            -0.9288      14.8444      13.5655 C.2      40 THR40      0.5973
    681 O            -0.8336      15.6827      12.6669 O.2      40 THR40     -0.5679
    682 N            -0.0397      14.7082      14.5412 N.am     41 GLY41     -0.4157
    683 H            -0.2057      14.0086      15.2611 H        41 GLY41      0.2719
    684 CA            1.2130      15.4378      14.6046 C.3      41 GLY41     -0.0252
    685 HA2           1.0595      16.4640      14.2707 H        41 GLY41      0.0698
    686 HA3           1.5546      15.4664      15.6388 H        41 GLY41      0.0698
    687 C             2.2799      14.7691      13.7497 C.2      41 GLY41      0.5973
    688 O             2.1922      13.5835      13.4218 O.2      41 GLY41     -0.5679
    689 N             3.2850      15.5484      13.3650 N.am     42 ARG42     -0.3479
    690 H             3.3297      16.4774      13.7620 H        42 ARG42      0.2747
    691 CA            4.4417      15.0999      12.5892 C.3      42 ARG42     -0.2637
    692 HA            4.4416      14.0126      12.4922 H        42 ARG42      0.1560
    693 CB            4.4381      15.7414      11.1975 C.3      42 ARG42     -0.0007
    694 HB2           4.3705      16.8234      11.3207 H        42 ARG42      0.0327
    695 HB3           5.3819      15.5182      10.6964 H        42 ARG42      0.0327
    696 CG            3.2874      15.2342      10.3165 C.3      42 ARG42      0.0390
    697 HG2           3.5216      14.2234       9.9817 H        42 ARG42      0.0285
    698 HG3           2.3519      15.2038      10.8760 H        42 ARG42      0.0285
    699 CD            3.1003      16.1384       9.0977 C.3      42 ARG42      0.0486
    700 HD2           4.0673      16.2741       8.6084 H        42 ARG42      0.0687
    701 HD3           2.4234      15.6399       8.4003 H        42 ARG42      0.0687
    702 NE            2.5255      17.4440       9.4823 N.pl3    42 ARG42     -0.5295
    703 HE            2.2133      17.5375      10.4352 H        42 ARG42      0.3456
    704 CZ            2.3783      18.4873       8.6870 C.cat    42 ARG42      0.8076
    705 NH1           2.7605      18.4463       7.4424 N.pl3    42 ARG42     -0.8627
    706 HH11          3.1678      17.5933       7.1014 H        42 ARG42      0.4478
    707 HH12          2.6721      19.2413       6.8398 H        42 ARG42      0.4478
    708 NH2           1.8382      19.5917       9.1228 N.pl3    42 ARG42     -0.8627
    709 HH21          1.5379      19.6501      10.0792 H        42 ARG42      0.4478
    710 HH22          1.6624      20.3418       8.4811 H        42 ARG42      0.4478
    711 C             5.6930      15.4917      13.3459 C.2      42 ARG42      0.7341
    712 O             5.7199      16.5511      13.9719 O.2      42 ARG42     -0.5894
    713 N             6.7131      14.6589      13.2596 N.am     43 GLY43     -0.4157
    714 H             6.6109      13.7780      12.7586 H        43 GLY43      0.2719
    715 CA            7.9858      14.9104      13.9096 C.3      43 GLY43     -0.0252
    716 HA2           8.2611      15.9606      13.8068 H        43 GLY43      0.0698
    717 HA3           7.9151      14.6685      14.9698 H        43 GLY43      0.0698
    718 C             9.0622      14.0475      13.2890 C.2      43 GLY43      0.5973
    719 O             8.7694      13.0827      12.5842 O.2      43 GLY43     -0.5679
    720 N            10.3068      14.4270      13.5281 N.am     44 ALA44     -0.4157
    721 H            10.4898      15.2091      14.1402 H        44 ALA44      0.2719
    722 CA           11.4495      13.6632      13.0745 C.3      44 ALA44      0.0337
    723 HA           11.2128      12.6078      13.1963 H        44 ALA44      0.0823
    724 CB           11.7358      13.9507      11.5948 C.3      44 ALA44     -0.1825
    725 HB1          12.0164      14.9960      11.4633 H        44 ALA44      0.0603
    726 HB2          12.5532      13.3164      11.2584 H        44 ALA44      0.0603
    727 HB3          10.8560      13.7335      10.9879 H        44 ALA44      0.0603
    728 C            12.6600      13.9857      13.9360 C.2      44 ALA44      0.5973
    729 O            12.8041      15.1016      14.4425 O.2      44 ALA44     -0.5679
    730 N            13.5351      13.0028      14.0712 N.am     45 VAL45     -0.4157
    731 H            13.3441      12.1290      13.5888 H        45 VAL45      0.2719
    732 CA           14.7949      13.1121      14.7969 C.3      45 VAL45     -0.0875
    733 HA           15.0125      14.1639      14.9796 H        45 VAL45      0.0969
    734 CB           14.7265      12.4141      16.1735 C.3      45 VAL45      0.2985
    735 HB           15.6935      12.5386      16.6611 H        45 VAL45     -0.0297
    736 CG1          13.6662      13.0631      17.0718 C.3      45 VAL45     -0.3192
    737 HG11         12.6669      12.9056      16.6694 H        45 VAL45      0.0791
    738 HG12         13.7189      12.6334      18.0729 H        45 VAL45      0.0791
    739 HG13         13.8600      14.1327      17.1519 H        45 VAL45      0.0791
    740 CG2          14.4384      10.9125      16.0761 C.3      45 VAL45     -0.3192
    741 HG21         15.2156      10.4251      15.4890 H        45 VAL45      0.0791
    742 HG22         14.4396      10.4840      17.0775 H        45 VAL45      0.0791
    743 HG23         13.4683      10.7372      15.6112 H        45 VAL45      0.0791
    744 C            15.9159      12.5737      13.9217 C.2      45 VAL45      0.5973
    745 O            15.7003      11.8017      12.9834 O.2      45 VAL45     -0.5679
    746 N            17.1408      12.9906      14.2121 N.am     46 SER46     -0.4157
    747 H            17.2614      13.5742      15.0268 H        46 SER46      0.2719
    748 CA           18.3080      12.3060      13.6765 C.3      46 SER46     -0.0249
    749 HA           18.2294      12.2128      12.5927 H        46 SER46      0.0843
    750 CB           19.5482      13.1219      14.0244 C.3      46 SER46      0.2117
    751 HB2          19.4815      14.0957      13.5370 H        46 SER46      0.0352
    752 HB3          19.5970      13.2731      15.1042 H        46 SER46      0.0352
    753 OG           20.7158      12.4600      13.5898 O.3      46 SER46     -0.6546
    754 HG           20.9686      11.8421      14.2795 H        46 SER46      0.4275
    755 C            18.3666      10.9143      14.3009 C.2      46 SER46      0.5973
    756 O            18.1138      10.7920      15.4952 O.2      46 SER46     -0.5679
    757 N            18.7679       9.8848      13.5544 N.am     47 GLU47     -0.5163
    758 H            18.8756      10.0085      12.5512 H        47 GLU47      0.2936
    759 CA           18.9799       8.5305      14.0975 C.3      47 GLU47      0.0397
    760 HA           18.0264       8.0408      14.3007 H        47 GLU47      0.1105
    761 CB           19.7924       7.7263      13.0866 C.3      47 GLU47      0.0560
    762 HB2          20.4155       8.3856      12.4774 H        47 GLU47     -0.0173
    763 HB3          20.4660       7.0572      13.6265 H        47 GLU47     -0.0173
    764 CG           18.9277       6.8622      12.1992 C.3      47 GLU47      0.0136
    765 HG2          18.1741       6.3503      12.8023 H        47 GLU47     -0.0425
    766 HG3          18.4201       7.4619      11.4441 H        47 GLU47     -0.0425
    767 CD           19.8430       5.8375      11.5571 C.2      47 GLU47      0.8054
    768 OE1          19.8239       4.6850      12.0299 O.co2    47 GLU47     -0.8188
    769 OE2          20.3938       6.1456      10.4753 O.co2    47 GLU47     -0.8188
    770 C            19.7937       8.4956      15.3932 C.2      47 GLU47      0.5366
    771 O            19.5310       7.6832      16.2704 O.2      47 GLU47     -0.5819
    772 N            20.7874       9.3829      15.4980 N.am     48 LYS48     -0.3479
    773 H            20.9769       9.9364      14.6831 H        48 LYS48      0.2747
    774 CA           21.6488       9.5058      16.6776 C.3      48 LYS48     -0.2400
    775 HA           22.0133       8.5080      16.9343 H        48 LYS48      0.1426
    776 CB           22.8596      10.3943      16.3410 C.3      48 LYS48     -0.0094
    777 HB2          23.6283      10.2398      17.1001 H        48 LYS48      0.0362
    778 HB3          23.2697      10.0908      15.3767 H        48 LYS48      0.0362
    779 CG           22.4980      11.8826      16.3134 C.3      48 LYS48      0.0187
    780 HG2          21.5746      12.0267      15.7726 H        48 LYS48      0.0103
    781 HG3          22.3275      12.1832      17.3426 H        48 LYS48      0.0103
    782 CD           23.5956      12.7910      15.7535 C.3      48 LYS48     -0.0479
    783 HD2          24.4373      12.7940      16.4492 H        48 LYS48      0.0621
    784 HD3          23.9405      12.3995      14.7953 H        48 LYS48      0.0621
    785 CE           23.0985      14.2339      15.5419 C.3      48 LYS48     -0.0143
    786 HE2          23.9689      14.8580      15.3235 H        48 LYS48      0.1135
    787 HE3          22.4376      14.2552      14.6702 H        48 LYS48      0.1135
    788 NZ           22.3726      14.7863      16.7224 N.4      48 LYS48     -0.3854
    789 HZ1          22.7173      14.4274      17.6090 H        48 LYS48      0.3400
    790 HZ2          22.3379      15.7924      16.7582 H        48 LYS48      0.3400
    791 HZ3          21.3910      14.4918      16.7783 H        48 LYS48      0.3400
    792 C            20.9057       9.9954      17.9275 C.2      48 LYS48      0.7341
    793 O            21.2764       9.6162      19.0271 O.2      48 LYS48     -0.5894
    794 N            19.8767      10.8261      17.7563 N.am     49 ASP49     -0.5163
    795 H            19.5311      10.9687      16.8201 H        49 ASP49      0.2936
    796 CA           19.0651      11.3589      18.8584 C.3      49 ASP49      0.0381
    797 HA           19.6527      11.3346      19.7785 H        49 ASP49      0.0880
    798 CB           18.6889      12.8253      18.5907 C.3      49 ASP49     -0.0303
    799 HB2          18.0259      12.8625      17.7239 H        49 ASP49     -0.0122
    800 HB3          18.1453      13.2188      19.4507 H        49 ASP49     -0.0122
    801 CG           19.8913      13.7353      18.3350 C.2      49 ASP49      0.7994
    802 OD1          20.9871      13.5373      18.9009 O.co2    49 ASP49     -0.8014
    803 OD2          19.7910      14.6227      17.4530 O.co2    49 ASP49     -0.8014
    804 C            17.8085      10.5115      19.0994 C.2      49 ASP49      0.5366
    805 O            16.9707      10.8558      19.9344 O.2      49 ASP49     -0.5819
    806 N            17.6429       9.4148      18.3513 N.am     50 ALA50     -0.4157
    807 H            18.3739       9.1344      17.7111 H        50 ALA50      0.2719
    808 CA           16.5046       8.5333      18.5141 C.3      50 ALA50      0.0337
    809 HA           15.6366       9.1594      18.7040 H        50 ALA50      0.0823
    810 CB           16.2357       7.7719      17.2160 C.3      50 ALA50     -0.1825
    811 HB1          17.0982       7.1466      16.9934 H        50 ALA50      0.0603
    812 HB2          15.3605       7.1339      17.3323 H        50 ALA50      0.0603
    813 HB3          16.0786       8.4657      16.3920 H        50 ALA50      0.0603
    814 C            16.7535       7.5793      19.6929 C.2      50 ALA50      0.5973
    815 O            17.7473       6.8469      19.6985 O.2      50 ALA50     -0.5679
    816 N            15.8540       7.5427      20.6914 N.am     51 PRO51     -0.2548
    817 CD           14.6501       8.3525      20.8348 C.3      51 PRO51      0.0192
    818 HD2          14.1120       8.4592      19.8928 H        51 PRO51      0.0391
    819 HD3          14.9175       9.3306      21.2377 H        51 PRO51      0.0391
    820 CG           13.7692       7.5976      21.8236 C.3      51 PRO51      0.0189
    821 HG2          13.1667       6.8557      21.2980 H        51 PRO51      0.0213
    822 HG3          13.1362       8.2745      22.3978 H        51 PRO51      0.0213
    823 CB           14.7970       6.8978      22.7115 C.3      51 PRO51     -0.0070
    824 HB2          14.3773       6.0194      23.2034 H        51 PRO51      0.0253
    825 HB3          15.1739       7.6045      23.4527 H        51 PRO51      0.0253
    826 CA           15.9230       6.5345      21.7384 C.3      51 PRO51     -0.0266
    827 HA           16.8881       6.5826      22.2443 H        51 PRO51      0.0641
    828 C            15.7348       5.1432      21.1194 C.2      51 PRO51      0.5896
    829 O            15.0120       4.9934      20.1313 O.2      51 PRO51     -0.5748
    830 N            16.3148       4.1061      21.7373 N.am     52 LYS52     -0.3479
    831 H            16.9178       4.3010      22.5215 H        52 LYS52      0.2747
    832 CA           16.2104       2.7182      21.2514 C.3      52 LYS52     -0.2400
    833 HA           16.7708       2.6237      20.3191 H        52 LYS52      0.1426
    834 CB           16.8065       1.7673      22.2957 C.3      52 LYS52     -0.0094
    835 HB2          17.8231       2.0803      22.5398 H        52 LYS52      0.0362
    836 HB3          16.2012       1.8256      23.2024 H        52 LYS52      0.0362
    837 CG           16.8431       0.3141      21.7956 C.3      52 LYS52      0.0187
    838 HG2          15.9272       0.0615      21.2684 H        52 LYS52      0.0103
    839 HG3          17.6825       0.1902      21.1096 H        52 LYS52      0.0103
    840 CD           16.9801      -0.6542      22.9725 C.3      52 LYS52     -0.0479
    841 HD2          17.8798      -0.4042      23.5365 H        52 LYS52      0.0621
    842 HD3          16.1155      -0.5468      23.6306 H        52 LYS52      0.0621
    843 CE           17.0778      -2.1150      22.5111 C.3      52 LYS52     -0.0143
    844 HE2          17.9445      -2.2247      21.8532 H        52 LYS52      0.1135
    845 HE3          17.2409      -2.7386      23.3940 H        52 LYS52      0.1135
    846 NZ           15.8492      -2.5739      21.8121 N.4      52 LYS52     -0.3854
    847 HZ1          15.7131      -2.1140      20.9044 H        52 LYS52      0.3400
    848 HZ2          15.8043      -3.5630      21.6403 H        52 LYS52      0.3400
    849 HZ3          14.9791      -2.2724      22.2571 H        52 LYS52      0.3400
    850 C            14.7689       2.3054      20.9379 C.2      52 LYS52      0.7341
    851 O            14.5370       1.6864      19.9136 O.2      52 LYS52     -0.5894
    852 N            13.8119       2.6934      21.7773 N.am     53 GLU53     -0.5163
    853 H            14.0843       3.1819      22.6102 H        53 GLU53      0.2936
    854 CA           12.3906       2.3986      21.5658 C.3      53 GLU53      0.0397
    855 HA           12.2253       1.3185      21.6264 H        53 GLU53      0.1105
    856 CB           11.6027       3.0967      22.6770 C.3      53 GLU53      0.0560
    857 HB2          11.9831       2.7757      23.6481 H        53 GLU53     -0.0173
    858 HB3          11.7763       4.1693      22.5886 H        53 GLU53     -0.0173
    859 CG           10.0923       2.8597      22.6280 C.3      53 GLU53      0.0136
    860 HG2           9.6363       3.5943      23.2922 H        53 GLU53     -0.0425
    861 HG3           9.6923       3.0376      21.6289 H        53 GLU53     -0.0425
    862 CD            9.7177       1.4661      23.1268 C.2      53 GLU53      0.8054
    863 OE1          10.0064       0.4843      22.4097 O.co2    53 GLU53     -0.8188
    864 OE2           9.1612       1.4232      24.2475 O.co2    53 GLU53     -0.8188
    865 C            11.8816       2.8814      20.1971 C.2      53 GLU53      0.5366
    866 O            11.1797       2.1612      19.4974 O.2      53 GLU53     -0.5819
    867 N            12.2605       4.0893      19.7701 N.am     54 LEU54     -0.4157
    868 H            12.9523       4.5976      20.3028 H        54 LEU54      0.2719
    869 CA           11.8452       4.6056      18.4684 C.3      54 LEU54     -0.0518
    870 HA           10.7665       4.4653      18.3850 H        54 LEU54      0.0922
    871 CB           12.1624       6.1073      18.4023 C.3      54 LEU54     -0.1102
    872 HB2          11.7165       6.5995      19.2684 H        54 LEU54      0.0457
    873 HB3          13.2436       6.2378      18.4554 H        54 LEU54      0.0457
    874 CG           11.6427       6.7934      17.1261 C.3      54 LEU54      0.3531
    875 HG           12.0529       6.3021      16.2457 H        54 LEU54     -0.0361
    876 CD1          10.1154       6.7631      17.0467 C.3      54 LEU54     -0.4121
    877 HD11          9.6954       7.1643      17.9665 H        54 LEU54      0.1000
    878 HD12          9.7731       7.3570      16.1993 H        54 LEU54      0.1000
    879 HD13          9.7656       5.7416      16.9046 H        54 LEU54      0.1000
    880 CD2          12.1052       8.2505      17.1149 C.3      54 LEU54     -0.4121
    881 HD21         13.1934       8.2856      17.0945 H        54 LEU54      0.1000
    882 HD22         11.7312       8.7476      16.2207 H        54 LEU54      0.1000
    883 HD23         11.7405       8.7704      17.9981 H        54 LEU54      0.1000
    884 C            12.4980       3.8206      17.3183 C.2      54 LEU54      0.5973
    885 O            11.8525       3.5631      16.3030 O.2      54 LEU54     -0.5679
    886 N            13.7556       3.4046      17.4847 N.am     55 LEU55     -0.4157
    887 H            14.2018       3.6097      18.3702 H        55 LEU55      0.2719
    888 CA           14.4563       2.5382      16.5309 C.3      55 LEU55     -0.0518
    889 HA           14.3318       2.9455      15.5280 H        55 LEU55      0.0922
    890 CB           15.9566       2.4997      16.8655 C.3      55 LEU55     -0.1102
    891 HB2          16.0869       2.0254      17.8383 H        55 LEU55      0.0457
    892 HB3          16.4565       1.8725      16.1257 H        55 LEU55      0.0457
    893 CG           16.6492       3.8718      16.8956 C.3      55 LEU55      0.3531
    894 HG           16.2022       4.4981      17.6667 H        55 LEU55     -0.0361
    895 CD1          18.1281       3.6891      17.2292 C.3      55 LEU55     -0.4121
    896 HD11         18.6254       3.1164      16.4466 H        55 LEU55      0.1000
    897 HD12         18.6029       4.6688      17.3106 H        55 LEU55      0.1000
    898 HD13         18.2325       3.1767      18.1839 H        55 LEU55      0.1000
    899 CD2          16.5280       4.5798      15.5451 C.3      55 LEU55     -0.4121
    900 HD21         15.4963       4.8793      15.3692 H        55 LEU55      0.1000
    901 HD22         17.1553       5.4694      15.5356 H        55 LEU55      0.1000
    902 HD23         16.8660       3.9198      14.7465 H        55 LEU55      0.1000
    903 C            13.8782       1.1140      16.5056 C.2      55 LEU55      0.5973
    904 O            13.8215       0.4922      15.4441 O.2      55 LEU55     -0.5679
    905 N            13.3994       0.6128      17.6456 N.am     56 ASP56     -0.5163
    906 H            13.5455       1.1470      18.4965 H        56 ASP56      0.2936
    907 CA           12.6776      -0.6563      17.7550 C.3      56 ASP56      0.0381
    908 HA           13.2995      -1.4569      17.3536 H        56 ASP56      0.0880
    909 CB           12.3298      -0.9891      19.2242 C.3      56 ASP56     -0.0303
    910 HB2          11.8017      -0.1627      19.6863 H        56 ASP56     -0.0122
    911 HB3          11.6451      -1.8389      19.2183 H        56 ASP56     -0.0122
    912 CG           13.5161      -1.3790      20.1115 C.2      56 ASP56      0.7994
    913 OD1          14.5870      -1.7654      19.5884 O.co2    56 ASP56     -0.8014
    914 OD2          13.3837      -1.4429      21.3540 O.co2    56 ASP56     -0.8014
    915 C            11.3869      -0.5999      16.9341 C.2      56 ASP56      0.5366
    916 O            11.0849      -1.5169      16.1604 O.2      56 ASP56     -0.5819
    917 N            10.6347       0.4965      17.0790 N.am     57 MET57     -0.4157
    918 H            10.9203       1.1736      17.7853 H        57 MET57      0.2719
    919 CA            9.4051       0.7438      16.3266 C.3      57 MET57     -0.0237
    920 HA            8.7444      -0.1117      16.4589 H        57 MET57      0.0880
    921 CB            8.6973       1.9962      16.8555 C.3      57 MET57      0.0342
    922 HB2           9.3759       2.8474      16.7982 H        57 MET57      0.0241
    923 HB3           7.8316       2.2085      16.2274 H        57 MET57      0.0241
    924 CG            8.2259       1.8350      18.3036 C.3      57 MET57      0.0018
    925 HG2           7.4582       1.0687      18.3564 H        57 MET57      0.0440
    926 HG3           9.0442       1.4859      18.9245 H        57 MET57      0.0440
    927 SD            7.5844       3.3595      19.0319 S.3      57 MET57     -0.2737
    928 CE            5.9922       3.4806      18.1822 C.3      57 MET57     -0.0536
    929 HE1           5.4535       2.5399      18.2628 H        57 MET57      0.0684
    930 HE2           5.3878       4.2498      18.6576 H        57 MET57      0.0684
    931 HE3           6.1439       3.7400      17.1347 H        57 MET57      0.0684
    932 C             9.6661       0.8935      14.8283 C.2      57 MET57      0.5973
    933 O             8.8865       0.3609      14.0376 O.2      57 MET57     -0.5679
    934 N            10.7578       1.5673      14.4457 N.am     58 LEU58     -0.4157
    935 H            11.2999       2.0522      15.1562 H        58 LEU58      0.2719
    936 CA           11.1831       1.6957      13.0525 C.3      58 LEU58     -0.0518
    937 HA           10.3565       2.1108      12.4741 H        58 LEU58      0.0922
    938 CB           12.3897       2.6442      12.9552 C.3      58 LEU58     -0.1102
    939 HB2          12.0905       3.6403      13.2801 H        58 LEU58      0.0457
    940 HB3          13.1641       2.2912      13.6344 H        58 LEU58      0.0457
    941 CG           12.9978       2.7284      11.5418 C.3      58 LEU58      0.3531
    942 HG           13.3226       1.7403      11.2178 H        58 LEU58     -0.0361
    943 CD1          12.0191       3.2912      10.5104 C.3      58 LEU58     -0.4121
    944 HD11         11.7473       4.3126      10.7629 H        58 LEU58      0.1000
    945 HD12         12.4865       3.2742       9.5244 H        58 LEU58      0.1000
    946 HD13         11.1257       2.6694      10.4458 H        58 LEU58      0.1000
    947 CD2          14.2355       3.6230      11.5884 C.3      58 LEU58     -0.4121
    948 HD21         14.9565       3.2202      12.2995 H        58 LEU58      0.1000
    949 HD22         14.6918       3.6604      10.6024 H        58 LEU58      0.1000
    950 HD23         13.9549       4.6295      11.8943 H        58 LEU58      0.1000
    951 C            11.5224       0.3300      12.4632 C.2      58 LEU58      0.5973
    952 O            11.0285      -0.0104      11.3989 O.2      58 LEU58     -0.5679
    953 N            12.2994      -0.4867      13.1755 N.am     59 ALA59     -0.4157
    954 H            12.7043      -0.1464      14.0438 H        59 ALA59      0.2719
    955 CA           12.6297      -1.8264      12.7073 C.3      59 ALA59      0.0337
    956 HA           13.1254      -1.7467      11.7379 H        59 ALA59      0.0823
    957 CB           13.5849      -2.4809      13.7098 C.3      59 ALA59     -0.1825
    958 HB1          13.1048      -2.5777      14.6840 H        59 ALA59      0.0603
    959 HB2          13.8819      -3.4628      13.3434 H        59 ALA59      0.0603
    960 HB3          14.4778      -1.8622      13.8181 H        59 ALA59      0.0603
    961 C            11.3628      -2.6675      12.5188 C.2      59 ALA59      0.5973
    962 O            11.2736      -3.4672      11.5904 O.2      59 ALA59     -0.5679
    963 N            10.3679      -2.5077      13.3997 N.am     60 ARG60     -0.3479
    964 H            10.5044      -1.8384      14.1547 H        60 ARG60      0.2747
    965 CA            9.0730      -3.1735      13.2426 C.3      60 ARG60     -0.2637
    966 HA            9.2438      -4.2312      13.0593 H        60 ARG60      0.1560
    967 CB            8.2621      -3.0051      14.5281 C.3      60 ARG60     -0.0007
    968 HB2           8.7824      -3.5070      15.3455 H        60 ARG60      0.0327
    969 HB3           8.2184      -1.9442      14.7620 H        60 ARG60      0.0327
    970 CG            6.8333      -3.5645      14.4143 C.3      60 ARG60      0.0390
    971 HG2           6.2926      -3.0590      13.6131 H        60 ARG60      0.0285
    972 HG3           6.8736      -4.6307      14.1896 H        60 ARG60      0.0285
    973 CD            6.0549      -3.3508      15.7140 C.3      60 ARG60      0.0486
    974 HD2           5.0394      -3.7281      15.5760 H        60 ARG60      0.0687
    975 HD3           6.5362      -3.9134      16.5168 H        60 ARG60      0.0687
    976 NE            6.0064      -1.9239      16.0779 N.pl3    60 ARG60     -0.5295
    977 HE            6.4984      -1.2797      15.4743 H        60 ARG60      0.3456
    978 CZ            5.3610      -1.3910      17.0957 C.cat    60 ARG60      0.8076
    979 NH1           4.6182      -2.0961      17.9029 N.pl3    60 ARG60     -0.8627
    980 HH11          4.5353      -3.0843      17.7635 H        60 ARG60      0.4478
    981 HH12          4.1305      -1.6427      18.6544 H        60 ARG60      0.4478
    982 NH2           5.4487      -0.1131      17.3119 N.pl3    60 ARG60     -0.8627
    983 HH21          5.9662       0.4738      16.6845 H        60 ARG60      0.4478
    984 HH22          5.0151       0.3029      18.1191 H        60 ARG60      0.4478
    985 C             8.3226      -2.6757      12.0059 C.2      60 ARG60      0.7341
    986 O             7.7809      -3.5296      11.3098 O.2      60 ARG60     -0.5894
    987 N             8.3053      -1.3681      11.7448 N.am     61 ALA61     -0.4157
    988 H             8.7821      -0.7258      12.3652 H        61 ALA61      0.2719
    989 CA            7.6719      -0.8152      10.5470 C.3      61 ALA61      0.0337
    990 HA            6.6391      -1.1563      10.4996 H        61 ALA61      0.0823
    991 CB            7.6497       0.7128      10.6431 C.3      61 ALA61     -0.1825
    992 HB1           8.6650       1.1091      10.6806 H        61 ALA61      0.0603
    993 HB2           7.1443       1.1177       9.7640 H        61 ALA61      0.0603
    994 HB3           7.1051       1.0221      11.5346 H        61 ALA61      0.0603
    995 C             8.3834      -1.3011       9.2720 C.2      61 ALA61      0.5973
    996 O             7.7562      -1.8109       8.3568 O.2      61 ALA61     -0.5679
    997 N             9.7168      -1.3117       9.2613 N.am     62 GLU62     -0.5163
    998 H            10.2126      -0.8450      10.0117 H        62 GLU62      0.2936
    999 CA           10.4996      -1.8185       8.1221 C.3      62 GLU62      0.0397
   1000 HA           10.1777      -1.3023       7.2154 H        62 GLU62      0.1105
   1001 CB           11.9928      -1.5247       8.3545 C.3      62 GLU62      0.0560
   1002 HB2          12.2841      -1.9434       9.3198 H        62 GLU62     -0.0173
   1003 HB3          12.5831      -2.0361       7.5930 H        62 GLU62     -0.0173
   1004 CG           12.3758      -0.0310       8.3336 C.3      62 GLU62      0.0136
   1005 HG2          11.8152       0.4942       9.1046 H        62 GLU62     -0.0425
   1006 HG3          13.4341       0.0468       8.5974 H        62 GLU62     -0.0425
   1007 CD           12.1491       0.6925       6.9933 C.2      62 GLU62      0.8054
   1008 OE1          11.8684       0.0082       5.9856 O.co2    62 GLU62     -0.8188
   1009 OE2          12.3069       1.9397       6.9937 O.co2    62 GLU62     -0.8188
   1010 C            10.3033      -3.3249       7.8525 C.2      62 GLU62      0.5366
   1011 O            10.6833      -3.8320       6.7994 O.2      62 GLU62     -0.5819
   1012 N             9.7296      -4.0869       8.7961 N.am     63 ARG63     -0.3479
   1013 H             9.3916      -3.6097       9.6224 H        63 ARG63      0.2747
   1014 CA            9.3891      -5.5042       8.5806 C.3      63 ARG63     -0.2637
   1015 HA           10.0681      -5.9149       7.8320 H        63 ARG63      0.1560
   1016 CB            9.5236      -6.2910       9.8884 C.3      63 ARG63     -0.0007
   1017 HB2           9.0076      -5.7579      10.6879 H        63 ARG63      0.0327
   1018 HB3           9.0458      -7.2639       9.7700 H        63 ARG63      0.0327
   1019 CG           10.9830      -6.5343      10.2758 C.3      63 ARG63      0.0390
   1020 HG2          11.4964      -6.9925       9.4299 H        63 ARG63      0.0285
   1021 HG3          11.4887      -5.6020      10.5050 H        63 ARG63      0.0285
   1022 CD           11.0689      -7.4990      11.4655 C.3      63 ARG63      0.0486
   1023 HD2          10.5361      -8.4165      11.2106 H        63 ARG63      0.0687
   1024 HD3          12.1140      -7.7736      11.6147 H        63 ARG63      0.0687
   1025 NE           10.4960      -6.9452      12.7113 N.pl3    63 ARG63     -0.5295
   1026 HE            9.4940      -6.9550      12.7897 H        63 ARG63      0.3456
   1027 CZ           11.1752      -6.3859      13.6998 C.cat    63 ARG63      0.8076
   1028 NH1          12.4654      -6.2071      13.6343 N.pl3    63 ARG63     -0.8627
   1029 HH11         12.9162      -6.3562      12.7478 H        63 ARG63      0.4478
   1030 HH12         12.9505      -5.7079      14.3560 H        63 ARG63      0.4478
   1031 NH2          10.5685      -5.9825      14.7829 N.pl3    63 ARG63     -0.8627
   1032 HH21          9.5777      -6.0900      14.8751 H        63 ARG63      0.4478
   1033 HH22         11.0855      -5.4900      15.4919 H        63 ARG63      0.4478
   1034 C             7.9948      -5.7077       8.0048 C.2      63 ARG63      0.7341
   1035 O             7.6800      -6.8575       7.6665 O.2      63 ARG63     -0.5894
   1036 N             7.1626      -4.6723       7.9499 N.am     64 GLU64     -0.5163
   1037 H             7.5144      -3.7393       8.1582 H        64 GLU64      0.2936
   1038 CA            5.7881      -4.7673       7.4673 C.3      64 GLU64      0.0397
   1039 HA            5.2281      -5.4359       8.1205 H        64 GLU64      0.1105
   1040 CB            5.0889      -3.4039       7.4914 C.3      64 GLU64      0.0560
   1041 HB2           5.6835      -2.7182       6.8888 H        64 GLU64     -0.0173
   1042 HB3           4.1093      -3.4996       7.0210 H        64 GLU64     -0.0173
   1043 CG            4.8924      -2.8365       8.9042 C.3      64 GLU64      0.0136
   1044 HG2           4.0801      -3.3911       9.3810 H        64 GLU64     -0.0425
   1045 HG3           5.7831      -3.0113       9.5065 H        64 GLU64     -0.0425
   1046 CD            4.5713      -1.3281       8.9007 C.2      64 GLU64      0.8054
   1047 OE1           5.0594      -0.5812       8.0241 O.co2    64 GLU64     -0.8188
   1048 OE2           3.8084      -0.9173       9.8046 O.co2    64 GLU64     -0.8188
   1049 C             5.7651      -5.3225       6.0438 C.2      64 GLU64      0.5366
   1050 O             6.3163      -4.7528       5.1053 O.2      64 GLU64     -0.5819
   1051 N             5.0966      -6.4635       5.8848 N.am     65 LYS65     -0.3479
   1052 H             4.6102      -6.8388       6.6866 H        65 LYS65      0.2747
   1053 CA            4.8382      -7.0896       4.5851 C.3      65 LYS65     -0.2400
   1054 HA            5.5055      -6.6742       3.8290 H        65 LYS65      0.1426
   1055 CB            5.0429      -8.6032       4.6656 C.3      65 LYS65     -0.0094
   1056 HB2           4.3378      -8.9896       5.4051 H        65 LYS65      0.0362
   1057 HB3           4.8111      -9.0709       3.7071 H        65 LYS65      0.0362
   1058 CG            6.4708      -8.9853       5.0372 C.3      65 LYS65      0.0187
   1059 HG2           7.0788      -9.0570       4.1342 H        65 LYS65      0.0103
   1060 HG3           6.9049      -8.2203       5.6716 H        65 LYS65      0.0103
   1061 CD            6.4568     -10.3306       5.7712 C.3      65 LYS65     -0.0479
   1062 HD2           5.7100     -10.3209       6.5680 H        65 LYS65      0.0621
   1063 HD3           6.2016     -11.1239       5.0661 H        65 LYS65      0.0621
   1064 CE            7.8289     -10.6081       6.3848 C.3      65 LYS65     -0.0143
   1065 HE2           7.8159     -11.6040       6.8372 H        65 LYS65      0.1135
   1066 HE3           8.5680     -10.6111       5.5776 H        65 LYS65      0.1135
   1067 NZ            8.1889      -9.5827       7.4022 N.4      65 LYS65     -0.3854
   1068 HZ1           7.5447      -9.6067       8.1804 H        65 LYS65      0.3400
   1069 HZ2           9.1348      -9.6939       7.7318 H        65 LYS65      0.3400
   1070 HZ3           8.0947      -8.6327       7.0304 H        65 LYS65      0.3400
   1071 C             3.4185      -6.7821       4.1413 C.2      65 LYS65      0.7341
   1072 O             2.8948      -7.5341       3.3234 O.2      65 LYS65     -0.5894
   1073 N             2.8610      -5.6648       4.6274 N.am     66 LYS66     -0.3481
   1074 H             3.4226      -5.1335       5.2721 H        66 LYS66      0.2764
   1075 CA            1.4294      -5.3306       4.5741 C.3      66 LYS66     -0.2903
   1076 HA            1.3051      -4.2973       4.8911 H        66 LYS66      0.1438
   1077 CB            0.8712      -5.4573       3.1379 C.3      66 LYS66     -0.0538
   1078 HB2           0.6745      -6.5123       2.9420 H        66 LYS66      0.0482
   1079 HB3          -0.1025      -4.9652       3.1061 H        66 LYS66      0.0482
   1080 CG            1.7688      -4.8627       2.0255 C.3      66 LYS66      0.0227
   1081 HG2           1.3627      -3.8932       1.7348 H        66 LYS66      0.0134
   1082 HG3           2.7801      -4.6804       2.3828 H        66 LYS66      0.0134
   1083 CD            1.8582      -5.7702       0.7845 C.3      66 LYS66     -0.0392
   1084 HD2           1.9504      -6.8115       1.0959 H        66 LYS66      0.0611
   1085 HD3           0.9394      -5.6795       0.2034 H        66 LYS66      0.0611
   1086 CE            3.0812      -5.4387      -0.0836 C.3      66 LYS66     -0.0176
   1087 HE2           3.9786      -5.6267       0.5157 H        66 LYS66      0.1121
   1088 HE3           3.0968      -6.1272      -0.9333 H        66 LYS66      0.1121
   1089 NZ            3.0719      -4.0322      -0.5566 N.4      66 LYS66     -0.3741
   1090 HZ1           3.0920      -3.4114       0.2445 H        66 LYS66      0.3374
   1091 HZ2           3.8860      -3.8417      -1.1261 H        66 LYS66      0.3374
   1092 HZ3           2.2319      -3.8452      -1.0857 H        66 LYS66      0.3374
   1093 C             0.6151      -6.1361       5.5955 C.2      66 LYS66      0.8488
   1094 O             1.1196      -7.1913       6.0408 O.2      66 LYS66     -0.8252
   1095 OXT          -0.4672      -5.6265       5.9401 O.3      66 LYS66     -0.8252
@<TRIPOS>BOND
      1      18      19 2
      2      18      20 am
      3      13      14 1
      4      10      13 1
      5       7      10 1
      6       5       7 1
      7       5      18 1
      8       1       5 1
      9      34      35 2
     10      34      36 am
     11      24      26 1
     12      24      30 1
     13      22      24 1
     14      22      34 1
     15      20      22 1
     16      56      57 2
     17      56      58 am
     18      49      52 1
     19      46      49 1
     20      43      46 1
     21      40      43 1
     22      38      40 1
     23      38      56 1
     24      36      38 1
     25      72      73 2
     26      72      74 am
     27      62      64 1
     28      62      68 1
     29      60      62 1
     30      60      72 1
     31      58      60 1
     32      94      95 2
     33      94      96 am
     34      87      90 1
     35      84      87 1
     36      81      84 1
     37      78      81 1
     38      76      78 1
     39      76      94 1
     40      74      76 1
     41     114     115 2
     42     114     116 am
     43     110     112 ar
     44     108     110 ar
     45     106     108 ar
     46     104     106 ar
     47     103     104 ar
     48     103     112 ar
     49     100     103 1
     50      98     100 1
     51      98     114 1
     52      96      98 1
     53     136     137 2
     54     136     138 am
     55     129     132 1
     56     126     129 1
     57     123     126 1
     58     120     123 1
     59     118     120 1
     60     118     136 1
     61     116     118 1
     62     157     158 2
     63     157     159 am
     64     153     155 ar
     65     150     151 1
     66     150     153 ar
     67     148     150 ar
     68     146     148 ar
     69     145     146 ar
     70     145     155 ar
     71     142     145 1
     72     140     142 1
     73     140     157 1
     74     138     140 1
     75     179     180 2
     76     179     181 am
     77     172     175 1
     78     169     172 1
     79     166     169 1
     80     163     166 1
     81     161     163 1
     82     161     179 1
     83     159     161 1
     84     186     187 2
     85     186     188 am
     86     183     186 1
     87     181     183 1
     88     201     202 2
     89     201     203 am
     90     198     199 ar
     91     198     200 ar
     92     195     198 1
     93     192     195 1
     94     190     192 1
     95     190     201 1
     96     188     190 1
     97     216     217 2
     98     216     218 am
     99     213     214 ar
    100     213     215 ar
    101     210     213 1
    102     207     210 1
    103     205     207 1
    104     205     216 1
    105     203     205 1
    106     238     239 2
    107     238     240 am
    108     231     234 1
    109     228     231 1
    110     225     228 1
    111     222     225 1
    112     220     222 1
    113     220     238 1
    114     218     220 1
    115     253     254 2
    116     253     255 am
    117     250     251 ar
    118     250     252 ar
    119     247     250 1
    120     244     247 1
    121     242     244 1
    122     242     253 1
    123     240     242 1
    124     269     270 2
    125     269     271 am
    126     259     261 1
    127     259     265 1
    128     257     259 1
    129     257     269 1
    130     255     257 1
    131     281     282 2
    132     281     283 am
    133     278     279 ar
    134     278     280 ar
    135     275     278 1
    136     273     275 1
    137     273     281 1
    138     271     273 1
    139     295     296 2
    140     295     297 am
    141     287     289 1
    142     287     293 1
    143     285     287 1
    144     285     295 1
    145     283     285 1
    146     306     307 2
    147     306     308 am
    148     301     304 1
    149     299     301 1
    150     299     306 1
    151     297     299 1
    152     328     329 2
    153     328     330 am
    154     321     324 1
    155     318     321 1
    156     315     318 1
    157     312     315 1
    158     310     312 1
    159     310     328 1
    160     308     310 1
    161     347     348 2
    162     347     349 am
    163     340     343 1
    164     334     336 1
    165     334     340 1
    166     332     334 1
    167     332     347 1
    168     330     332 1
    169     369     370 2
    170     369     371 am
    171     362     365 1
    172     359     362 1
    173     356     359 1
    174     353     356 1
    175     351     353 1
    176     351     369 1
    177     349     351 1
    178     391     392 2
    179     391     393 am
    180     384     387 1
    181     381     384 1
    182     378     381 1
    183     375     378 1
    184     373     375 1
    185     373     391 1
    186     371     373 1
    187     407     408 2
    188     407     409 am
    189     397     399 1
    190     397     403 1
    191     395     397 1
    192     395     407 1
    193     393     395 1
    194     431     432 2
    195     431     433 am
    196     428     430 ar
    197     426     428 ar
    198     424     426 ar
    199     422     424 ar
    200     421     422 ar
    201     421     430 ar
    202     419     421 1
    203     417     419 1
    204     416     417 2
    205     416     430 1
    206     413     416 1
    207     411     413 1
    208     411     431 1
    209     409     411 1
    210     455     456 2
    211     455     457 am
    212     448     449 ar
    213     448     452 ar
    214     446     448 ar
    215     443     446 1
    216     440     443 1
    217     437     440 1
    218     435     437 1
    219     435     455 1
    220     433     435 1
    221     471     472 2
    222     471     473 am
    223     461     463 1
    224     461     467 1
    225     459     461 1
    226     459     471 1
    227     457     459 1
    228     478     479 2
    229     478     480 am
    230     475     478 1
    231     473     475 1
    232     500     501 2
    233     500     502 am
    234     493     496 1
    235     490     493 1
    236     487     490 1
    237     484     487 1
    238     482     484 1
    239     482     500 1
    240     480     482 1
    241     517     518 2
    242     517     519 am
    243     512     513 1
    244     509     512 1
    245     506     509 1
    246     504     506 1
    247     504     517 1
    248     502     504 1
    249     533     534 2
    250     533     535 am
    251     523     525 1
    252     523     529 1
    253     521     523 1
    254     521     533 1
    255     519     521 1
    256     544     545 2
    257     544     546 am
    258     539     542 1
    259     537     539 1
    260     537     544 1
    261     535     537 1
    262     564     565 2
    263     564     566 am
    264     560     562 ar
    265     558     560 ar
    266     556     558 ar
    267     554     556 ar
    268     553     554 ar
    269     553     562 ar
    270     550     553 1
    271     548     550 1
    272     548     564 1
    273     546     548 1
    274     578     579 2
    275     578     580 am
    276     570     572 1
    277     570     576 1
    278     568     570 1
    279     568     578 1
    280     566     568 1
    281     599     600 2
    282     599     601 am
    283     595     597 ar
    284     592     593 1
    285     592     595 ar
    286     590     592 ar
    287     588     590 ar
    288     587     588 ar
    289     587     597 ar
    290     584     587 1
    291     582     584 1
    292     582     599 1
    293     580     582 1
    294     611     612 2
    295     611     613 am
    296     608     609 ar
    297     608     610 ar
    298     605     608 1
    299     603     605 1
    300     603     611 1
    301     601     603 1
    302     623     624 2
    303     623     625 am
    304     620     621 ar
    305     620     622 ar
    306     617     620 1
    307     615     617 1
    308     615     623 1
    309     613     615 1
    310     637     638 2
    311     637     639 am
    312     632     633 2
    313     632     634 am
    314     629     632 1
    315     627     629 1
    316     627     637 1
    317     625     627 1
    318     644     645 2
    319     644     646 am
    320     641     644 1
    321     639     641 1
    322     666     667 2
    323     666     668 am
    324     659     662 1
    325     656     659 1
    326     653     656 1
    327     650     653 1
    328     648     650 1
    329     648     666 1
    330     646     648 1
    331     680     681 2
    332     680     682 am
    333     672     674 1
    334     672     678 1
    335     670     672 1
    336     670     680 1
    337     668     670 1
    338     687     688 2
    339     687     689 am
    340     684     687 1
    341     682     684 1
    342     711     712 2
    343     711     713 am
    344     704     705 ar
    345     704     708 ar
    346     702     704 ar
    347     699     702 1
    348     696     699 1
    349     693     696 1
    350     691     693 1
    351     691     711 1
    352     689     691 1
    353     718     719 2
    354     718     720 am
    355     715     718 1
    356     713     715 1
    357     728     729 2
    358     728     730 am
    359     722     724 1
    360     722     728 1
    361     720     722 1
    362     744     745 2
    363     744     746 am
    364     734     736 1
    365     734     740 1
    366     732     734 1
    367     732     744 1
    368     730     732 1
    369     755     756 2
    370     755     757 am
    371     750     753 1
    372     748     750 1
    373     748     755 1
    374     746     748 1
    375     770     771 2
    376     770     772 am
    377     767     768 ar
    378     767     769 ar
    379     764     767 1
    380     761     764 1
    381     759     761 1
    382     759     770 1
    383     757     759 1
    384     792     793 2
    385     792     794 am
    386     785     788 1
    387     782     785 1
    388     779     782 1
    389     776     779 1
    390     774     776 1
    391     774     792 1
    392     772     774 1
    393     804     805 2
    394     804     806 am
    395     801     802 ar
    396     801     803 ar
    397     798     801 1
    398     796     798 1
    399     796     804 1
    400     794     796 1
    401     814     815 2
    402     814     816 am
    403     808     810 1
    404     808     814 1
    405     806     808 1
    406     828     829 2
    407     828     830 am
    408     826     828 1
    409     823     826 1
    410     820     823 1
    411     817     820 1
    412     816     817 1
    413     816     826 1
    414     850     851 2
    415     850     852 am
    416     843     846 1
    417     840     843 1
    418     837     840 1
    419     834     837 1
    420     832     834 1
    421     832     850 1
    422     830     832 1
    423     865     866 2
    424     865     867 am
    425     862     863 ar
    426     862     864 ar
    427     859     862 1
    428     856     859 1
    429     854     856 1
    430     854     865 1
    431     852     854 1
    432     884     885 2
    433     884     886 am
    434     874     876 1
    435     874     880 1
    436     871     874 1
    437     869     871 1
    438     869     884 1
    439     867     869 1
    440     903     904 2
    441     903     905 am
    442     893     895 1
    443     893     899 1
    444     890     893 1
    445     888     890 1
    446     888     903 1
    447     886     888 1
    448     915     916 2
    449     915     917 am
    450     912     913 ar
    451     912     914 ar
    452     909     912 1
    453     907     909 1
    454     907     915 1
    455     905     907 1
    456     932     933 2
    457     932     934 am
    458     927     928 1
    459     924     927 1
    460     921     924 1
    461     919     921 1
    462     919     932 1
    463     917     919 1
    464     951     952 2
    465     951     953 am
    466     941     943 1
    467     941     947 1
    468     938     941 1
    469     936     938 1
    470     936     951 1
    471     934     936 1
    472     961     962 2
    473     961     963 am
    474     955     957 1
    475     955     961 1
    476     953     955 1
    477     985     986 2
    478     985     987 am
    479     978     979 ar
    480     978     982 ar
    481     976     978 ar
    482     973     976 1
    483     970     973 1
    484     967     970 1
    485     965     967 1
    486     965     985 1
    487     963     965 1
    488     995     996 2
    489     995     997 am
    490     989     991 1
    491     989     995 1
    492     987     989 1
    493    1010    1011 2
    494    1010    1012 am
    495    1007    1008 ar
    496    1007    1009 ar
    497    1004    1007 1
    498    1001    1004 1
    499     999    1001 1
    500     999    1010 1
    501     997     999 1
    502    1034    1035 2
    503    1034    1036 am
    504    1027    1028 ar
    505    1027    1031 ar
    506    1025    1027 ar
    507    1022    1025 1
    508    1019    1022 1
    509    1016    1019 1
    510    1014    1016 1
    511    1014    1034 1
    512    1012    1014 1
    513    1049    1050 2
    514    1049    1051 am
    515    1046    1047 ar
    516    1046    1048 ar
    517    1043    1046 1
    518    1040    1043 1
    519    1038    1040 1
    520    1038    1049 1
    521    1036    1038 1
    522    1071    1072 2
    523    1071    1073 am
    524    1064    1067 1
    525    1061    1064 1
    526    1058    1061 1
    527    1055    1058 1
    528    1053    1055 1
    529    1053    1071 1
    530    1051    1053 1
    531    1093    1094 2
    532    1093    1095 1
    533    1086    1089 1
    534    1083    1086 1
    535    1080    1083 1
    536    1077    1080 1
    537    1075    1077 1
    538    1075    1093 1
    539    1073    1075 1
    540      14      15 1
    541      14      16 1
    542      14      17 1
    543      10      11 1
    544      10      12 1
    545       7       8 1
    546       7       9 1
    547       5       6 1
    548       1       2 1
    549       1       3 1
    550       1       4 1
    551      30      31 1
    552      30      32 1
    553      30      33 1
    554      26      27 1
    555      26      28 1
    556      26      29 1
    557      24      25 1
    558      22      23 1
    559      20      21 1
    560      52      53 1
    561      52      54 1
    562      52      55 1
    563      49      50 1
    564      49      51 1
    565      46      47 1
    566      46      48 1
    567      43      44 1
    568      43      45 1
    569      40      41 1
    570      40      42 1
    571      38      39 1
    572      36      37 1
    573      68      69 1
    574      68      70 1
    575      68      71 1
    576      64      65 1
    577      64      66 1
    578      64      67 1
    579      62      63 1
    580      60      61 1
    581      58      59 1
    582      90      91 1
    583      90      92 1
    584      90      93 1
    585      87      88 1
    586      87      89 1
    587      84      85 1
    588      84      86 1
    589      81      82 1
    590      81      83 1
    591      78      79 1
    592      78      80 1
    593      76      77 1
    594      74      75 1
    595     112     113 1
    596     110     111 1
    597     108     109 1
    598     106     107 1
    599     104     105 1
    600     100     101 1
    601     100     102 1
    602      98      99 1
    603      96      97 1
    604     132     133 1
    605     132     134 1
    606     132     135 1
    607     129     130 1
    608     129     131 1
    609     126     127 1
    610     126     128 1
    611     123     124 1
    612     123     125 1
    613     120     121 1
    614     120     122 1
    615     118     119 1
    616     116     117 1
    617     155     156 1
    618     153     154 1
    619     151     152 1
    620     148     149 1
    621     146     147 1
    622     142     143 1
    623     142     144 1
    624     140     141 1
    625     138     139 1
    626     175     176 1
    627     175     177 1
    628     175     178 1
    629     172     173 1
    630     172     174 1
    631     169     170 1
    632     169     171 1
    633     166     167 1
    634     166     168 1
    635     163     164 1
    636     163     165 1
    637     161     162 1
    638     159     160 1
    639     183     184 1
    640     183     185 1
    641     181     182 1
    642     195     196 1
    643     195     197 1
    644     192     193 1
    645     192     194 1
    646     190     191 1
    647     188     189 1
    648     210     211 1
    649     210     212 1
    650     207     208 1
    651     207     209 1
    652     205     206 1
    653     203     204 1
    654     234     235 1
    655     234     236 1
    656     234     237 1
    657     231     232 1
    658     231     233 1
    659     228     229 1
    660     228     230 1
    661     225     226 1
    662     225     227 1
    663     222     223 1
    664     222     224 1
    665     220     221 1
    666     218     219 1
    667     247     248 1
    668     247     249 1
    669     244     245 1
    670     244     246 1
    671     242     243 1
    672     240     241 1
    673     265     266 1
    674     265     267 1
    675     265     268 1
    676     261     262 1
    677     261     263 1
    678     261     264 1
    679     259     260 1
    680     257     258 1
    681     255     256 1
    682     275     276 1
    683     275     277 1
    684     273     274 1
    685     271     272 1
    686     293     294 1
    687     289     290 1
    688     289     291 1
    689     289     292 1
    690     287     288 1
    691     285     286 1
    692     283     284 1
    693     304     305 1
    694     301     302 1
    695     301     303 1
    696     299     300 1
    697     297     298 1
    698     324     325 1
    699     324     326 1
    700     324     327 1
    701     321     322 1
    702     321     323 1
    703     318     319 1
    704     318     320 1
    705     315     316 1
    706     315     317 1
    707     312     313 1
    708     312     314 1
    709     310     311 1
    710     308     309 1
    711     343     344 1
    712     343     345 1
    713     343     346 1
    714     340     341 1
    715     340     342 1
    716     336     337 1
    717     336     338 1
    718     336     339 1
    719     334     335 1
    720     332     333 1
    721     330     331 1
    722     365     366 1
    723     365     367 1
    724     365     368 1
    725     362     363 1
    726     362     364 1
    727     359     360 1
    728     359     361 1
    729     356     357 1
    730     356     358 1
    731     353     354 1
    732     353     355 1
    733     351     352 1
    734     349     350 1
    735     387     388 1
    736     387     389 1
    737     387     390 1
    738     384     385 1
    739     384     386 1
    740     381     382 1
    741     381     383 1
    742     378     379 1
    743     378     380 1
    744     375     376 1
    745     375     377 1
    746     373     374 1
    747     371     372 1
    748     403     404 1
    749     403     405 1
    750     403     406 1
    751     399     400 1
    752     399     401 1
    753     399     402 1
    754     397     398 1
    755     395     396 1
    756     393     394 1
    757     428     429 1
    758     426     427 1
    759     424     425 1
    760     422     423 1
    761     419     420 1
    762     417     418 1
    763     413     414 1
    764     413     415 1
    765     411     412 1
    766     409     410 1
    767     452     453 1
    768     452     454 1
    769     449     450 1
    770     449     451 1
    771     446     447 1
    772     443     444 1
    773     443     445 1
    774     440     441 1
    775     440     442 1
    776     437     438 1
    777     437     439 1
    778     435     436 1
    779     433     434 1
    780     467     468 1
    781     467     469 1
    782     467     470 1
    783     463     464 1
    784     463     465 1
    785     463     466 1
    786     461     462 1
    787     459     460 1
    788     457     458 1
    789     475     476 1
    790     475     477 1
    791     473     474 1
    792     496     497 1
    793     496     498 1
    794     496     499 1
    795     493     494 1
    796     493     495 1
    797     490     491 1
    798     490     492 1
    799     487     488 1
    800     487     489 1
    801     484     485 1
    802     484     486 1
    803     482     483 1
    804     480     481 1
    805     513     514 1
    806     513     515 1
    807     513     516 1
    808     509     510 1
    809     509     511 1
    810     506     507 1
    811     506     508 1
    812     504     505 1
    813     502     503 1
    814     529     530 1
    815     529     531 1
    816     529     532 1
    817     525     526 1
    818     525     527 1
    819     525     528 1
    820     523     524 1
    821     521     522 1
    822     519     520 1
    823     542     543 1
    824     539     540 1
    825     539     541 1
    826     537     538 1
    827     535     536 1
    828     562     563 1
    829     560     561 1
    830     558     559 1
    831     556     557 1
    832     554     555 1
    833     550     551 1
    834     550     552 1
    835     548     549 1
    836     546     547 1
    837     576     577 1
    838     572     573 1
    839     572     574 1
    840     572     575 1
    841     570     571 1
    842     568     569 1
    843     566     567 1
    844     597     598 1
    845     595     596 1
    846     593     594 1
    847     590     591 1
    848     588     589 1
    849     584     585 1
    850     584     586 1
    851     582     583 1
    852     580     581 1
    853     605     606 1
    854     605     607 1
    855     603     604 1
    856     601     602 1
    857     617     618 1
    858     617     619 1
    859     615     616 1
    860     613     614 1
    861     634     635 1
    862     634     636 1
    863     629     630 1
    864     629     631 1
    865     627     628 1
    866     625     626 1
    867     641     642 1
    868     641     643 1
    869     639     640 1
    870     662     663 1
    871     662     664 1
    872     662     665 1
    873     659     660 1
    874     659     661 1
    875     656     657 1
    876     656     658 1
    877     653     654 1
    878     653     655 1
    879     650     651 1
    880     650     652 1
    881     648     649 1
    882     646     647 1
    883     678     679 1
    884     674     675 1
    885     674     676 1
    886     674     677 1
    887     672     673 1
    888     670     671 1
    889     668     669 1
    890     684     685 1
    891     684     686 1
    892     682     683 1
    893     708     709 1
    894     708     710 1
    895     705     706 1
    896     705     707 1
    897     702     703 1
    898     699     700 1
    899     699     701 1
    900     696     697 1
    901     696     698 1
    902     693     694 1
    903     693     695 1
    904     691     692 1
    905     689     690 1
    906     715     716 1
    907     715     717 1
    908     713     714 1
    909     724     725 1
    910     724     726 1
    911     724     727 1
    912     722     723 1
    913     720     721 1
    914     740     741 1
    915     740     742 1
    916     740     743 1
    917     736     737 1
    918     736     738 1
    919     736     739 1
    920     734     735 1
    921     732     733 1
    922     730     731 1
    923     753     754 1
    924     750     751 1
    925     750     752 1
    926     748     749 1
    927     746     747 1
    928     764     765 1
    929     764     766 1
    930     761     762 1
    931     761     763 1
    932     759     760 1
    933     757     758 1
    934     788     789 1
    935     788     790 1
    936     788     791 1
    937     785     786 1
    938     785     787 1
    939     782     783 1
    940     782     784 1
    941     779     780 1
    942     779     781 1
    943     776     777 1
    944     776     778 1
    945     774     775 1
    946     772     773 1
    947     798     799 1
    948     798     800 1
    949     796     797 1
    950     794     795 1
    951     810     811 1
    952     810     812 1
    953     810     813 1
    954     808     809 1
    955     806     807 1
    956     826     827 1
    957     823     824 1
    958     823     825 1
    959     820     821 1
    960     820     822 1
    961     817     818 1
    962     817     819 1
    963     846     847 1
    964     846     848 1
    965     846     849 1
    966     843     844 1
    967     843     845 1
    968     840     841 1
    969     840     842 1
    970     837     838 1
    971     837     839 1
    972     834     835 1
    973     834     836 1
    974     832     833 1
    975     830     831 1
    976     859     860 1
    977     859     861 1
    978     856     857 1
    979     856     858 1
    980     854     855 1
    981     852     853 1
    982     880     881 1
    983     880     882 1
    984     880     883 1
    985     876     877 1
    986     876     878 1
    987     876     879 1
    988     874     875 1
    989     871     872 1
    990     871     873 1
    991     869     870 1
    992     867     868 1
    993     899     900 1
    994     899     901 1
    995     899     902 1
    996     895     896 1
    997     895     897 1
    998     895     898 1
    999     893     894 1
   1000     890     891 1
   1001     890     892 1
   1002     888     889 1
   1003     886     887 1
   1004     909     910 1
   1005     909     911 1
   1006     907     908 1
   1007     905     906 1
   1008     928     929 1
   1009     928     930 1
   1010     928     931 1
   1011     924     925 1
   1012     924     926 1
   1013     921     922 1
   1014     921     923 1
   1015     919     920 1
   1016     917     918 1
   1017     947     948 1
   1018     947     949 1
   1019     947     950 1
   1020     943     944 1
   1021     943     945 1
   1022     943     946 1
   1023     941     942 1
   1024     938     939 1
   1025     938     940 1
   1026     936     937 1
   1027     934     935 1
   1028     957     958 1
   1029     957     959 1
   1030     957     960 1
   1031     955     956 1
   1032     953     954 1
   1033     982     983 1
   1034     982     984 1
   1035     979     980 1
   1036     979     981 1
   1037     976     977 1
   1038     973     974 1
   1039     973     975 1
   1040     970     971 1
   1041     970     972 1
   1042     967     968 1
   1043     967     969 1
   1044     965     966 1
   1045     963     964 1
   1046     991     992 1
   1047     991     993 1
   1048     991     994 1
   1049     989     990 1
   1050     987     988 1
   1051    1004    1005 1
   1052    1004    1006 1
   1053    1001    1002 1
   1054    1001    1003 1
   1055     999    1000 1
   1056     997     998 1
   1057    1031    1032 1
   1058    1031    1033 1
   1059    1028    1029 1
   1060    1028    1030 1
   1061    1025    1026 1
   1062    1022    1023 1
   1063    1022    1024 1
   1064    1019    1020 1
   1065    1019    1021 1
   1066    1016    1017 1
   1067    1016    1018 1
   1068    1014    1015 1
   1069    1012    1013 1
   1070    1043    1044 1
   1071    1043    1045 1
   1072    1040    1041 1
   1073    1040    1042 1
   1074    1038    1039 1
   1075    1036    1037 1
   1076    1067    1068 1
   1077    1067    1069 1
   1078    1067    1070 1
   1079    1064    1065 1
   1080    1064    1066 1
   1081    1061    1062 1
   1082    1061    1063 1
   1083    1058    1059 1
   1084    1058    1060 1
   1085    1055    1056 1
   1086    1055    1057 1
   1087    1053    1054 1
   1088    1051    1052 1
   1089    1089    1090 1
   1090    1089    1091 1
   1091    1089    1092 1
   1092    1086    1087 1
   1093    1086    1088 1
   1094    1083    1084 1
   1095    1083    1085 1
   1096    1080    1081 1
   1097    1080    1082 1
   1098    1077    1078 1
   1099    1077    1079 1
   1100    1075    1076 1
   1101    1073    1074 1
@<TRIPOS>SUBSTRUCTURE
      1 MET1           1 RESIDUE    4    A MET
      2 VAL2          20 RESIDUE    4    A VAL
      3 LYS3          36 RESIDUE    4    A LYS
      4 VAL4          58 RESIDUE    4    A VAL
      5 LYS5          74 RESIDUE    4    A LYS
      6 PHE6          96 RESIDUE    4    A PHE
      7 LYS7         116 RESIDUE    4    A LYS
      8 TYR8         138 RESIDUE    4    A TYR
      9 LYS9         159 RESIDUE    4    A LYS
     10 GLY10        181 RESIDUE    4    A GLY
     11 GLU11        188 RESIDUE    4    A GLU
     12 GLU12        203 RESIDUE    4    A GLU
     13 LYS13        218 RESIDUE    4    A LYS
     14 GLU14        240 RESIDUE    4    A GLU
     15 VAL15        255 RESIDUE    4    A VAL
     16 ASP16        271 RESIDUE    4    A ASP
     17 THR17        283 RESIDUE    4    A THR
     18 SER18        297 RESIDUE    4    A SER
     19 LYS19        308 RESIDUE    4    A LYS
     20 ILE20        330 RESIDUE    4    A ILE
     21 LYS21        349 RESIDUE    4    A LYS
     22 LYS22        371 RESIDUE    4    A LYS
     23 VAL23        393 RESIDUE    4    A VAL
     24 TRP24        409 RESIDUE    4    A TRP
     25 ARG25        433 RESIDUE    4    A ARG
     26 VAL26        457 RESIDUE    4    A VAL
     27 GLY27        473 RESIDUE    4    A GLY
     28 LYS28        480 RESIDUE    4    A LYS
     29 MET29        502 RESIDUE    4    A MET
     30 VAL30        519 RESIDUE    4    A VAL
     31 SER31        535 RESIDUE    4    A SER
     32 PHE32        546 RESIDUE    4    A PHE
     33 THR33        566 RESIDUE    4    A THR
     34 TYR34        580 RESIDUE    4    A TYR
     35 ASP35        601 RESIDUE    4    A ASP
     36 ASP36        613 RESIDUE    4    A ASP
     37 ASN37        625 RESIDUE    4    A ASN
     38 GLY38        639 RESIDUE    4    A GLY
     39 LYS39        646 RESIDUE    4    A LYS
     40 THR40        668 RESIDUE    4    A THR
     41 GLY41        682 RESIDUE    4    A GLY
     42 ARG42        689 RESIDUE    4    A ARG
     43 GLY43        713 RESIDUE    4    A GLY
     44 ALA44        720 RESIDUE    4    A ALA
     45 VAL45        730 RESIDUE    4    A VAL
     46 SER46        746 RESIDUE    4    A SER
     47 GLU47        757 RESIDUE    4    A GLU
     48 LYS48        772 RESIDUE    4    A LYS
     49 ASP49        794 RESIDUE    4    A ASP
     50 ALA50        806 RESIDUE    4    A ALA
     51 PRO51        816 RESIDUE    4    A PRO
     52 LYS52        830 RESIDUE    4    A LYS
     53 GLU53        852 RESIDUE    4    A GLU
     54 LEU54        867 RESIDUE    4    A LEU
     55 LEU55        886 RESIDUE    4    A LEU
     56 ASP56        905 RESIDUE    4    A ASP
     57 MET57        917 RESIDUE    4    A MET
     58 LEU58        934 RESIDUE    4    A LEU
     59 ALA59        953 RESIDUE    4    A ALA
     60 ARG60        963 RESIDUE    4    A ARG
     61 ALA61        987 RESIDUE    4    A ALA
     62 GLU62        997 RESIDUE    4    A GLU
     63 ARG63       1012 RESIDUE    4    A ARG
     64 GLU64       1036 RESIDUE    4    A GLU
     65 LYS65       1051 RESIDUE    4    A LYS
     66 LYS66       1073 RESIDUE    4    A LYS
