# Supplementary material for: Improved Structure-Based Histidine pKa Prediction for pH-Responsive Protein Design
Source: J Chem Inf Model. 2025 Jan 18;65(3):1560–9. doi: 10.1021/acs.jcim.4c01957 (PMC11815838; doi:10.1021/acs.jcim.4c01957)
Supplement: Supplementary file 3 — ci4c01957_si_003.zip [file ci4c01957_si_003.zip › structures/prep_mol2/1B2V_prep.mol2]

@<TRIPOS>MOLECULE
Cpptraj generated mol2 file.
 2398  2426   173     0     0
SMALL
USER_CHARGES


@<TRIPOS>ATOM
      1 N            27.3845      -9.2310       5.0570 N.am      1 ALA2       0.1414
      2 H1           26.7252      -8.4606       5.0712 H         1 ALA2       0.1997
      3 H2           26.8710     -10.0935       5.1733 H         1 ALA2       0.1997
      4 H3           27.8576      -9.2420       4.1648 H         1 ALA2       0.1997
      5 CA           28.3700      -9.0572       6.1467 C.3       1 ALA2       0.0962
      6 HA           29.0099      -9.9386       6.1951 H         1 ALA2       0.0889
      7 CB           29.2584      -7.8378       5.8504 C.3       1 ALA2      -0.0597
      8 HB1          28.6586      -6.9253       5.8426 H         1 ALA2       0.0300
      9 HB2          30.0289      -7.7483       6.6177 H         1 ALA2       0.0300
     10 HB3          29.7463      -7.9559       4.8823 H         1 ALA2       0.0300
     11 C            27.6533      -8.9442       7.4944 C.2       1 ALA2       0.6163
     12 O            28.0203      -8.1228       8.3238 O.2       1 ALA2      -0.5722
     13 N            26.6078      -9.7550       7.6855 N.am      2 PHE3      -0.4157
     14 H            26.4219     -10.5277       7.0700 H         2 PHE3       0.2719
     15 CA           25.7740      -9.7082       8.8768 C.3       2 PHE3      -0.0024
     16 HA           25.4069      -8.6915       9.0120 H         2 PHE3       0.0978
     17 CB           24.5644     -10.6240       8.6720 C.3       2 PHE3      -0.0343
     18 HB2          23.9612     -10.2405       7.8475 H         2 PHE3       0.0295
     19 HB3          24.9108     -11.6224       8.3976 H         2 PHE3       0.0295
     20 CG           23.6899     -10.7315       9.9002 C.ar      2 PHE3       0.0118
     21 CD1          22.7896      -9.7007      10.2186 C.ar      2 PHE3      -0.1256
     22 HD1          22.7163      -8.8288       9.5828 H         2 PHE3       0.1330
     23 CE1          21.9895      -9.7981      11.3694 C.ar      2 PHE3      -0.1704
     24 HE1          21.2976      -9.0039      11.6115 H         2 PHE3       0.1430
     25 CZ           22.0976     -10.9199      12.2091 C.ar      2 PHE3      -0.1072
     26 HZ           21.4801     -10.9937      13.0922 H         2 PHE3       0.1297
     27 CE2          23.0151     -11.9386      11.9030 C.ar      2 PHE3      -0.1704
     28 HE2          23.1113     -12.7998      12.5478 H         2 PHE3       0.1430
     29 CD2          23.8069     -11.8446      10.7477 C.ar      2 PHE3      -0.1256
     30 HD2          24.5092     -12.6281      10.5056 H         2 PHE3       0.1330
     31 C            26.5711     -10.1159      10.1172 C.2       2 PHE3       0.5973
     32 O            27.2647     -11.1308      10.1078 O.2       2 PHE3      -0.5679
     33 N            26.4551      -9.3345      11.1796 N.am      3 SER4      -0.4157
     34 H            25.8640      -8.5104      11.1233 H         3 SER4       0.2719
     35 CA           27.0697      -9.6274      12.4641 C.3       3 SER4      -0.0249
     36 HA           27.3123     -10.6907      12.5092 H         3 SER4       0.0843
     37 CB           28.3768      -8.8476      12.6363 C.3       3 SER4       0.2117
     38 HB2          28.8825      -9.1850      13.5423 H         3 SER4       0.0352
     39 HB3          29.0230      -9.0479      11.7805 H         3 SER4       0.0352
     40 OG           28.1374      -7.4554      12.7304 O.3       3 SER4      -0.6546
     41 HG           28.8815      -6.9998      12.3281 H         3 SER4       0.4275
     42 C            26.0829      -9.3375      13.5806 C.2       3 SER4       0.5973
     43 O            25.1688      -8.5183      13.4553 O.2       3 SER4      -0.5679
     44 N            26.2716     -10.0276      14.6952 N.am      4 VAL5      -0.4157
     45 H            27.0422     -10.6791      14.7493 H         4 VAL5       0.2719
     46 CA           25.5174      -9.7948      15.9167 C.3       4 VAL5      -0.0875
     47 HA           24.9573      -8.8658      15.8117 H         4 VAL5       0.0969
     48 CB           24.4875     -10.9095      16.1644 C.3       4 VAL5       0.2985
     49 HB           23.9174     -11.0507      15.2451 H         4 VAL5      -0.0297
     50 CG1          25.1347     -12.2492      16.5338 C.3       4 VAL5      -0.3192
     51 HG11         25.7042     -12.1664      17.4588 H         4 VAL5       0.0791
     52 HG12         24.3652     -13.0088      16.6696 H         4 VAL5       0.0791
     53 HG13         25.8016     -12.5767      15.7354 H         4 VAL5       0.0791
     54 CG2          23.4879     -10.5157      17.2566 C.3       4 VAL5      -0.3192
     55 HG21         23.0573      -9.5388      17.0314 H         4 VAL5       0.0791
     56 HG22         22.6836     -11.2497      17.2791 H         4 VAL5       0.0791
     57 HG23         23.9693     -10.4778      18.2330 H         4 VAL5       0.0791
     58 C            26.5021      -9.6002      17.0518 C.2       4 VAL5       0.5973
     59 O            27.5909     -10.1717      17.0803 O.2       4 VAL5      -0.5679
     60 N            26.1249      -8.7496      17.9872 N.am      5 ASN6      -0.4157
     61 H            25.2375      -8.2639      17.8784 H         5 ASN6       0.2719
     62 CA           26.8895      -8.4635      19.1805 C.3       5 ASN6       0.0143
     63 HA           27.6078      -9.2680      19.3609 H         5 ASN6       0.1048
     64 CB           27.6207      -7.1328      18.9709 C.3       5 ASN6      -0.2041
     65 HB2          27.7039      -6.8935      17.9108 H         5 ASN6       0.0797
     66 HB3          27.0912      -6.3215      19.4694 H         5 ASN6       0.0797
     67 CG           29.0054      -7.2369      19.5463 C.2       5 ASN6       0.7130
     68 OD1          29.2219      -6.9917      20.7154 O.2       5 ASN6      -0.5931
     69 ND2          29.9665      -7.6516      18.7529 N.am      5 ASN6      -0.9191
     70 HD21         30.8652      -7.7817      19.1826 H         5 ASN6       0.4196
     71 HD22         29.7514      -7.9913      17.8313 H         5 ASN6       0.4196
     72 C            25.9143      -8.4113      20.3445 C.2       5 ASN6       0.5973
     73 O            24.8666      -7.7809      20.2163 O.2       5 ASN6      -0.5679
     74 N            26.2161      -9.0933      21.4377 N.am      6 TYR7      -0.4157
     75 H            27.1028      -9.5688      21.5354 H         6 TYR7       0.2719
     76 CA           25.2704      -9.2475      22.5310 C.3       6 TYR7      -0.0014
     77 HA           24.6848      -8.3336      22.6226 H         6 TYR7       0.0876
     78 CB           24.2941     -10.4047      22.2552 C.3       6 TYR7      -0.0152
     79 HB2          23.6033     -10.4851      23.0961 H         6 TYR7       0.0295
     80 HB3          23.6979     -10.1553      21.3765 H         6 TYR7       0.0295
     81 CG           24.9391     -11.7556      22.0164 C.ar      6 TYR7      -0.0011
     82 CD1          25.4670     -12.0633      20.7497 C.ar      6 TYR7      -0.1906
     83 HD1          25.4099     -11.3406      19.9517 H         6 TYR7       0.1699
     84 CE1          26.0780     -13.3072      20.5275 C.ar      6 TYR7      -0.2341
     85 HE1          26.4968     -13.5401      19.5654 H         6 TYR7       0.1656
     86 CZ           26.1574     -14.2551      21.5678 C.ar      6 TYR7       0.3226
     87 OH           26.7406     -15.4611      21.3502 O.3       6 TYR7      -0.5579
     88 HH           26.4841     -16.1254      22.0339 H         6 TYR7       0.3992
     89 CE2          25.6280     -13.9488      22.8351 C.ar      6 TYR7      -0.2341
     90 HE2          25.7121     -14.6736      23.6323 H         6 TYR7       0.1656
     91 CD2          25.0145     -12.7033      23.0549 C.ar      6 TYR7      -0.1906
     92 HD2          24.6137     -12.4699      24.0287 H         6 TYR7       0.1699
     93 C            26.0180      -9.4398      23.8384 C.2       6 TYR7       0.5973
     94 O            27.0740     -10.0737      23.8847 O.2       6 TYR7      -0.5679
     95 N            25.4332      -8.8902      24.8945 N.am      7 ASP8      -0.5163
     96 H            24.5999      -8.3256      24.7518 H         7 ASP8       0.2936
     97 CA           25.8003      -9.2128      26.2667 C.3       7 ASP8       0.0381
     98 HA           26.8516      -8.9710      26.4240 H         7 ASP8       0.0880
     99 CB           24.9569      -8.3544      27.2146 C.3       7 ASP8      -0.0303
    100 HB2          25.1044      -7.3014      26.9636 H         7 ASP8      -0.0122
    101 HB3          23.9040      -8.5832      27.0805 H         7 ASP8      -0.0122
    102 CG           25.3135      -8.5813      28.6824 C.2       7 ASP8       0.7994
    103 OD1          25.0655      -9.7006      29.2008 O.co2     7 ASP8      -0.8014
    104 OD2          25.8670      -7.6401      29.2795 O.co2     7 ASP8      -0.8014
    105 C            25.5889     -10.7106      26.5139 C.2       7 ASP8       0.5366
    106 O            24.5773     -11.2813      26.0992 O.2       7 ASP8      -0.5819
    107 N            26.5296     -11.3674      27.1929 N.am      8 SER9      -0.4157
    108 H            27.2509     -10.8382      27.6576 H         8 SER9       0.2719
    109 CA           26.5026     -12.8233      27.3670 C.3       8 SER9      -0.0249
    110 HA           26.4824     -13.2803      26.3777 H         8 SER9       0.0843
    111 CB           27.7781     -13.2875      28.0706 C.3       8 SER9       0.2117
    112 HB2          27.7449     -14.3710      28.1927 H         8 SER9       0.0352
    113 HB3          28.6397     -13.0293      27.4534 H         8 SER9       0.0352
    114 OG           27.9058     -12.6699      29.3374 O.3       8 SER9      -0.6546
    115 HG           28.6859     -13.0048      29.7843 H         8 SER9       0.4275
    116 C            25.2600     -13.3266      28.1110 C.2       8 SER9       0.5973
    117 O            24.8570     -14.4724      27.9035 O.2       8 SER9      -0.5679
    118 N            24.5804     -12.4845      28.8947 N.am      9 SER10     -0.4157
    119 H            24.9370     -11.5346      29.0020 H         9 SER10      0.2719
    120 CA           23.2890     -12.8062      29.5241 C.3       9 SER10     -0.0249
    121 HA           23.4185     -13.6628      30.1842 H         9 SER10      0.0843
    122 CB           22.7590     -11.6257      30.3439 C.3       9 SER10      0.2117
    123 HB2          22.3722     -10.8582      29.6699 H         9 SER10      0.0352
    124 HB3          21.9473     -11.9685      30.9865 H         9 SER10      0.0352
    125 OG           23.7753     -11.0491      31.1312 O.3       9 SER10     -0.6546
    126 HG           24.3085     -10.4742      30.5291 H         9 SER10      0.4275
    127 C            22.1902     -13.1339      28.5153 C.2       9 SER10      0.5973
    128 O            21.2039     -13.7739      28.8813 O.2       9 SER10     -0.5679
    129 N            22.3298     -12.6920      27.2636 N.am     10 PHE11     -0.4157
    130 H            23.1442     -12.1276      27.0298 H        10 PHE11      0.2719
    131 CA           21.3563     -12.9596      26.2097 C.3      10 PHE11     -0.0024
    132 HA           20.4098     -13.2317      26.6740 H        10 PHE11      0.0978
    133 CB           21.0891     -11.6941      25.3867 C.3      10 PHE11     -0.0343
    134 HB2          22.0061     -11.4031      24.8726 H        10 PHE11      0.0295
    135 HB3          20.3340     -11.9066      24.6287 H        10 PHE11      0.0295
    136 CG           20.5902     -10.5492      26.2410 C.ar     10 PHE11      0.0118
    137 CD1          19.3695     -10.6613      26.9324 C.ar     10 PHE11     -0.1256
    138 HD1          18.7685     -11.5518      26.8257 H        10 PHE11      0.1330
    139 CE1          18.9326      -9.6174      27.7663 C.ar     10 PHE11     -0.1704
    140 HE1          17.9928      -9.6966      28.2940 H        10 PHE11      0.1430
    141 CZ           19.7210      -8.4631      27.9141 C.ar     10 PHE11     -0.1072
    142 HZ           19.3940      -7.6470      28.5457 H        10 PHE11      0.1297
    143 CE2          20.9403      -8.3534      27.2280 C.ar     10 PHE11     -0.1704
    144 HE2          21.5404      -7.4592      27.3476 H        10 PHE11      0.1430
    145 CD2          21.3679      -9.3903      26.3829 C.ar     10 PHE11     -0.1256
    146 HD2          22.2933      -9.2922      25.8346 H        10 PHE11      0.1330
    147 C            21.7253     -14.1482      25.3313 C.2      10 PHE11      0.5973
    148 O            20.9319     -14.4868      24.4602 O.2      10 PHE11     -0.5679
    149 N            22.8564     -14.8327      25.5514 N.am     11 GLY12     -0.4157
    150 H            23.4716     -14.5424      26.3050 H        11 GLY12      0.2719
    151 CA           23.2933     -15.9277      24.6684 C.3      11 GLY12     -0.0252
    152 HA2          23.5597     -15.5265      23.6921 H        11 GLY12      0.0698
    153 HA3          24.1802     -16.3986      25.0956 H        11 GLY12      0.0698
    154 C            22.2318     -17.0165      24.4632 C.2      11 GLY12      0.5973
    155 O            21.9996     -17.4704      23.3405 O.2      11 GLY12     -0.5679
    156 N            21.5079     -17.3614      25.5332 N.am     12 GLY13     -0.4157
    157 H            21.7590     -16.9402      26.4137 H        12 GLY13      0.2719
    158 CA           20.4337     -18.3565      25.5084 C.3      12 GLY13     -0.0252
    159 HA2          20.6868     -19.1374      24.7905 H        12 GLY13      0.0698
    160 HA3          20.3595     -18.8156      26.4933 H        12 GLY13      0.0698
    161 C            19.0489     -17.8154      25.1403 C.2      12 GLY13      0.5973
    162 O            18.1033     -18.5979      25.1051 O.2      12 GLY13     -0.5679
    163 N            18.8912     -16.5114      24.8945 N.am     13 TYR14     -0.4157
    164 H            19.7136     -15.9208      24.8373 H        13 TYR14      0.2719
    165 CA           17.6146     -15.9462      24.4403 C.3      13 TYR14     -0.0014
    166 HA           16.7788     -16.4003      24.9759 H        13 TYR14      0.0876
    167 CB           17.5661     -14.4231      24.6267 C.3      13 TYR14     -0.0152
    168 HB2          18.5065     -13.9758      24.3136 H        13 TYR14      0.0295
    169 HB3          16.8101     -14.0330      23.9459 H        13 TYR14      0.0295
    170 CG           17.2198     -13.9112      26.0034 C.ar     13 TYR14     -0.0011
    171 CD1          17.8934     -14.3727      27.1514 C.ar     13 TYR14     -0.1906
    172 HD1          18.6787     -15.1098      27.0716 H        13 TYR14      0.1699
    173 CE1          17.5693     -13.8466      28.4143 C.ar     13 TYR14     -0.2341
    174 HE1          18.1075     -14.1831      29.2880 H        13 TYR14      0.1656
    175 CZ           16.5682     -12.8585      28.5258 C.ar     13 TYR14      0.3226
    176 OH           16.2557     -12.3348      29.7380 O.3      13 TYR14     -0.5579
    177 HH           16.8377     -12.6748      30.4176 H        13 TYR14      0.3992
    178 CE2          15.9013     -12.3941      27.3777 C.ar     13 TYR14     -0.2341
    179 HE2          15.1281     -11.6491      27.4747 H        13 TYR14      0.1656
    180 CD2          16.2279     -12.9196      26.1190 C.ar     13 TYR14     -0.1906
    181 HD2          15.7062     -12.5649      25.2408 H        13 TYR14      0.1699
    182 C            17.4500     -16.2047      22.9505 C.2      13 TYR14      0.5973
    183 O            18.4078     -16.0016      22.2015 O.2      13 TYR14     -0.5679
    184 N            16.2378     -16.5336      22.4929 N.am     14 SER15     -0.4157
    185 H            15.4682     -16.6162      23.1437 H        14 SER15      0.2719
    186 CA           15.9273     -16.3331      21.0743 C.3      14 SER15     -0.0249
    187 HA           16.6939     -16.8211      20.4898 H        14 SER15      0.0843
    188 CB           14.6165     -17.0028      20.6546 C.3      14 SER15      0.2117
    189 HB2          14.5839     -17.0335      19.5652 H        14 SER15      0.0352
    190 HB3          14.5868     -18.0276      21.0289 H        14 SER15      0.0352
    191 OG           13.4873     -16.2945      21.1080 O.3      14 SER15     -0.6546
    192 HG           13.1315     -16.7033      21.9198 H        14 SER15      0.4275
    193 C            15.9766     -14.8384      20.7254 C.2      14 SER15      0.5973
    194 O            15.7716     -13.9721      21.5837 O.2      14 SER15     -0.5679
    195 N            16.2623     -14.5139      19.4631 N.am     15 ILE16     -0.4157
    196 H            16.4486     -15.2545      18.7971 H        15 ILE16      0.2719
    197 CA           16.1975     -13.1190      19.0022 C.3      15 ILE16     -0.0597
    198 HA           16.8701     -12.5207      19.6173 H        15 ILE16      0.0869
    199 CB           16.6485     -13.0004      17.5280 C.3      15 ILE16      0.1303
    200 HB           16.1010     -13.7223      16.9268 H        15 ILE16      0.0187
    201 CG2          16.3292     -11.5895      17.0007 C.3      15 ILE16     -0.3204
    202 HG21         16.7620     -10.8361      17.6580 H        15 ILE16      0.0882
    203 HG22         16.6901     -11.4592      15.9877 H        15 ILE16      0.0882
    204 HG23         15.2499     -11.4430      16.9552 H        15 ILE16      0.0882
    205 CG1          18.1589     -13.3098      17.4269 C.3      15 ILE16     -0.0430
    206 HG12         18.7015     -12.6097      18.0614 H        15 ILE16      0.0236
    207 HG13         18.3468     -14.3140      17.8089 H        15 ILE16      0.0236
    208 CD1          18.7595     -13.2323      16.0189 C.3      15 ILE16     -0.0660
    209 HD11         18.6148     -12.2511      15.5733 H        15 ILE16      0.0186
    210 HD12         19.8328     -13.3902      16.0939 H        15 ILE16      0.0186
    211 HD13         18.3125     -13.9970      15.3829 H        15 ILE16      0.0186
    212 C            14.7857     -12.5547      19.2275 C.2      15 ILE16      0.5973
    213 O            14.6429     -11.4328      19.7135 O.2      15 ILE16     -0.5679
    214 N            13.7612     -13.3450      18.9037 N.am     16 HIE17     -0.4157
    215 H            13.9639     -14.2613      18.5210 H        16 HIE17      0.2719
    216 CA           12.3510     -13.0158      19.1146 C.3      16 HIE17     -0.0581
    217 HA           12.0619     -12.1457      18.5210 H        16 HIE17      0.1360
    218 CB           11.5224     -14.2156      18.6410 C.3      16 HIE17     -0.0074
    219 HB2          11.6543     -14.3315      17.5661 H        16 HIE17      0.0367
    220 HB3          11.8805     -15.1238      19.1271 H        16 HIE17      0.0367
    221 CG           10.0519     -14.0798      18.9192 C.2      16 HIE17      0.1868
    222 ND1           9.1812     -13.2889      18.1923 N.2      16 HIE17     -0.5432
    223 CE1           7.9855     -13.3761      18.7673 C.2      16 HIE17      0.1635
    224 HE1           7.1098     -12.8355      18.4366 H        16 HIE17      0.1435
    225 NE2           8.0571     -14.2017      19.8249 N.pl3    16 HIE17     -0.2795
    226 HE2           7.3098     -14.4033      20.4690 H        16 HIE17      0.3339
    227 CD2           9.3584     -14.6478      19.9449 C.2      16 HIE17     -0.2207
    228 HD2           9.7769     -15.2729      20.7281 H        16 HIE17      0.1862
    229 C            12.0518     -12.6775      20.5774 C.2      16 HIE17      0.5973
    230 O            11.4663     -11.6348      20.8676 O.2      16 HIE17     -0.5679
    231 N            12.5311     -13.4928      21.5204 N.am     17 ASP18     -0.5163
    232 H            12.9653     -14.3655      21.2446 H        17 ASP18      0.2936
    233 CA           12.3018     -13.2290      22.9451 C.3      17 ASP18      0.0381
    234 HA           11.2315     -13.0841      23.1034 H        17 ASP18      0.0880
    235 CB           12.7572     -14.4021      23.8161 C.3      17 ASP18     -0.0303
    236 HB2          13.7935     -14.6497      23.5762 H        17 ASP18     -0.0122
    237 HB3          12.7189     -14.0985      24.8639 H        17 ASP18     -0.0122
    238 CG           11.8803     -15.6406      23.6573 C.2      17 ASP18      0.7994
    239 OD1          10.7436     -15.5327      23.1479 O.co2    17 ASP18     -0.8014
    240 OD2          12.3978     -16.7231      24.0083 O.co2    17 ASP18     -0.8014
    241 C            12.9932     -11.9600      23.4256 C.2      17 ASP18      0.5366
    242 O            12.4060     -11.2056      24.2056 O.2      17 ASP18     -0.5819
    243 N            14.2242     -11.6869      22.9713 N.am     18 TYR19     -0.4157
    244 H            14.6700     -12.3208      22.3142 H        18 TYR19      0.2719
    245 CA           14.8598     -10.4265      23.3553 C.3      18 TYR19     -0.0014
    246 HA           14.8490     -10.3530      24.4432 H        18 TYR19      0.0876
    247 CB           16.3177     -10.3150      22.8979 C.3      18 TYR19     -0.0152
    248 HB2          16.9168     -11.0563      23.4281 H        18 TYR19      0.0295
    249 HB3          16.3814     -10.5106      21.8266 H        18 TYR19      0.0295
    250 CG           16.8500      -8.9221      23.1982 C.ar     18 TYR19     -0.0011
    251 CD1          17.2038      -8.5814      24.5184 C.ar     18 TYR19     -0.1906
    252 HD1          17.2116      -9.3353      25.2931 H        18 TYR19      0.1699
    253 CE1          17.5326      -7.2514      24.8419 C.ar     18 TYR19     -0.2341
    254 HE1          17.7993      -6.9811      25.8554 H        18 TYR19      0.1656
    255 CZ           17.4991      -6.2558      23.8444 C.ar     18 TYR19      0.3226
    256 OH           17.7527      -4.9580      24.1477 O.3      18 TYR19     -0.5579
    257 HH           18.0714      -4.8372      25.0745 H        18 TYR19      0.3992
    258 CE2          17.1706      -6.6002      22.5174 C.ar     18 TYR19     -0.2341
    259 HE2          17.1423      -5.8252      21.7667 H        18 TYR19      0.1656
    260 CD2          16.8462      -7.9309      22.1947 C.ar     18 TYR19     -0.1906
    261 HD2          16.5576      -8.1813      21.1843 H        18 TYR19      0.1699
    262 C            14.0528      -9.2390      22.8320 C.2      18 TYR19      0.5973
    263 O            13.7191      -8.3295      23.5936 O.2      18 TYR19     -0.5679
    264 N            13.7149      -9.2458      21.5416 N.am     19 LEU20     -0.4157
    265 H            13.9316     -10.0679      20.9825 H        19 LEU20      0.2719
    266 CA           13.0022      -8.1371      20.9165 C.3      19 LEU20     -0.0518
    267 HA           13.5544      -7.2168      21.0953 H        19 LEU20      0.0922
    268 CB           12.9061      -8.3986      19.4104 C.3      19 LEU20     -0.1102
    269 HB2          12.5071      -9.4043      19.2569 H        19 LEU20      0.0457
    270 HB3          12.1987      -7.7054      18.9660 H        19 LEU20      0.0457
    271 CG           14.2462      -8.2633      18.6724 C.3      19 LEU20      0.3531
    272 HG           14.9986      -8.9093      19.1213 H        19 LEU20     -0.0361
    273 CD1          14.0383      -8.6946      17.2209 C.3      19 LEU20     -0.4121
    274 HD11         13.2972      -8.0541      16.7436 H        19 LEU20      0.1000
    275 HD12         14.9796      -8.6517      16.6766 H        19 LEU20      0.1000
    276 HD13         13.6625      -9.7187      17.2059 H        19 LEU20      0.1000
    277 CD2          14.7644      -6.8190      18.7025 C.3      19 LEU20     -0.4121
    278 HD21         15.0632      -6.5407      19.7125 H        19 LEU20      0.1000
    279 HD22         15.6336      -6.7255      18.0531 H        19 LEU20      0.1000
    280 HD23         13.9881      -6.1390      18.3523 H        19 LEU20      0.1000
    281 C            11.6225      -7.9297      21.5409 C.2      19 LEU20      0.5973
    282 O            11.2423      -6.7849      21.7761 O.2      19 LEU20     -0.5679
    283 N            10.9250      -9.0061      21.9089 N.am     20 GLY21     -0.4157
    284 H            11.2499      -9.9226      21.6047 H        20 GLY21      0.2719
    285 CA            9.6771      -8.9316      22.6669 C.3      20 GLY21     -0.0252
    286 HA2           8.9393      -8.3738      22.0888 H        20 GLY21      0.0698
    287 HA3           9.3067      -9.9446      22.8220 H        20 GLY21      0.0698
    288 C             9.8421      -8.2607      24.0380 C.2      20 GLY21      0.5973
    289 O             9.0413      -7.3979      24.4111 O.2      20 GLY21     -0.5679
    290 N            10.8984      -8.5865      24.7897 N.am     21 GLN22     -0.4157
    291 H            11.5462      -9.2945      24.4466 H        21 GLN22      0.2719
    292 CA           11.1829      -7.9045      26.0611 C.3      21 GLN22     -0.0031
    293 HA           10.2705      -7.8990      26.6584 H        21 GLN22      0.0850
    294 CB           12.2551      -8.6623      26.8478 C.3      21 GLN22     -0.0036
    295 HB2          13.1358      -8.8464      26.2299 H        21 GLN22      0.0171
    296 HB3          12.5395      -8.0443      27.7002 H        21 GLN22      0.0171
    297 CG           11.6681      -9.9904      27.3512 C.3      21 GLN22     -0.0645
    298 HG2          10.6968      -9.7927      27.8049 H        21 GLN22      0.0352
    299 HG3          11.5142     -10.6680      26.5132 H        21 GLN22      0.0352
    300 CD           12.4957     -10.7077      28.4066 C.2      21 GLN22      0.6951
    301 OE1          12.3339     -11.8933      28.6287 O.2      21 GLN22     -0.6086
    302 NE2          13.3941     -10.0546      29.1128 N.am     21 GLN22     -0.9407
    303 HE21         13.9433     -10.6143      29.7421 H        21 GLN22      0.4251
    304 HE22         13.5982      -9.0908      28.9263 H        21 GLN22      0.4251
    305 C            11.5902      -6.4372      25.8953 C.2      21 GLN22      0.5973
    306 O            11.0943      -5.5830      26.6402 O.2      21 GLN22     -0.5679
    307 N            12.4440      -6.1288      24.9157 N.am     22 TRP23     -0.4157
    308 H            12.8393      -6.8773      24.3523 H        22 TRP23      0.2719
    309 CA           12.7860      -4.7466      24.5891 C.3      22 TRP23     -0.0275
    310 HA           13.2011      -4.2664      25.4765 H        22 TRP23      0.1123
    311 CB           13.8573      -4.6800      23.4911 C.3      22 TRP23     -0.0050
    312 HB2          14.7704      -5.1514      23.8557 H        22 TRP23      0.0339
    313 HB3          13.5174      -5.2374      22.6172 H        22 TRP23      0.0339
    314 CG           14.1622      -3.2720      23.0729 C.2      22 TRP23     -0.1415
    315 CD1          15.1015      -2.4679      23.6240 C.2      22 TRP23     -0.1638
    316 HD1          15.7941      -2.7749      24.4025 H        22 TRP23      0.2062
    317 NE1          15.0240      -1.2056      23.0668 N.pl3    22 TRP23     -0.3418
    318 HE1          15.6613      -0.4480      23.2990 H        22 TRP23      0.3412
    319 CE2          14.0028      -1.1318      22.1436 C.ar     22 TRP23      0.1380
    320 CZ2          13.5231      -0.0930      21.3381 C.ar     22 TRP23     -0.2601
    321 HZ2          13.9472       0.8939      21.4263 H        22 TRP23      0.1572
    322 CH2          12.4602      -0.3524      20.4543 C.ar     22 TRP23     -0.1134
    323 HH2          12.0451       0.4429      19.8457 H        22 TRP23      0.1417
    324 CZ3          11.9054      -1.6430      20.3807 C.ar     22 TRP23     -0.1972
    325 HZ3          11.0746      -1.8284      19.7112 H        22 TRP23      0.1447
    326 CE3          12.4060      -2.6837      21.1844 C.ar     22 TRP23     -0.2387
    327 HE3          11.9808      -3.6737      21.1067 H        22 TRP23      0.1700
    328 CD2          13.4560      -2.4493      22.0981 C.ar     22 TRP23      0.1243
    329 C            11.5280      -3.9605      24.2066 C.2      22 TRP23      0.5973
    330 O            11.2917      -2.8882      24.7541 O.2      22 TRP23     -0.5679
    331 N            10.6678      -4.5027      23.3391 N.am     23 ALA24     -0.4157
    332 H            10.8912      -5.4025      22.9225 H        23 ALA24      0.2719
    333 CA            9.4861      -3.7853      22.8506 C.3      23 ALA24      0.0337
    334 HA            9.7943      -2.8304      22.4206 H        23 ALA24      0.0823
    335 CB            8.8135      -4.6192      21.7588 C.3      23 ALA24     -0.1825
    336 HB1           8.5275      -5.5983      22.1453 H        23 ALA24      0.0603
    337 HB2           7.9228      -4.1046      21.3994 H        23 ALA24      0.0603
    338 HB3           9.5018      -4.7531      20.9266 H        23 ALA24      0.0603
    339 C             8.4957      -3.4892      23.9767 C.2      23 ALA24      0.5973
    340 O             8.0004      -2.3717      24.1053 O.2      23 ALA24     -0.5679
    341 N             8.2526      -4.4746      24.8471 N.am     24 SER25     -0.4157
    342 H             8.6456      -5.3939      24.6719 H        24 SER25      0.2719
    343 CA            7.3145      -4.2700      25.9525 C.3      24 SER25     -0.0249
    344 HA            6.4486      -3.7439      25.5457 H        24 SER25      0.0843
    345 CB            6.7789      -5.6007      26.4841 C.3      24 SER25      0.2117
    346 HB2           5.8332      -5.4050      26.9915 H        24 SER25      0.0352
    347 HB3           6.5846      -6.2825      25.6543 H        24 SER25      0.0352
    348 OG            7.6456      -6.2070      27.4140 O.3      24 SER25     -0.6546
    349 HG            8.3928      -6.5711      26.9262 H        24 SER25      0.4275
    350 C             7.8731      -3.3504      27.0490 C.2      24 SER25      0.5973
    351 O             7.0930      -2.7223      27.7587 O.2      24 SER25     -0.5679
    352 N             9.1994      -3.1908      27.1468 N.am     25 THR26     -0.4157
    353 H             9.7986      -3.7406      26.5430 H        25 THR26      0.2719
    354 CA            9.8175      -2.1845      28.0292 C.3      25 THR26     -0.0389
    355 HA            9.2399      -2.1176      28.9510 H        25 THR26      0.1007
    356 CB           11.2458      -2.5969      28.4035 C.3      25 THR26      0.3654
    357 HB           11.8696      -2.6182      27.5093 H        25 THR26      0.0043
    358 CG2          11.8765      -1.6558      29.4265 C.3      25 THR26     -0.2438
    359 HG21         11.2300      -1.5600      30.2974 H        25 THR26      0.0642
    360 HG22         12.8434      -2.0535      29.7370 H        25 THR26      0.0642
    361 HG23         12.0416      -0.6821      28.9737 H        25 THR26      0.0642
    362 OG1          11.2242      -3.8877      28.9693 O.3      25 THR26     -0.6761
    363 HG1          11.1222      -4.5148      28.2370 H        25 THR26      0.4102
    364 C             9.8392      -0.7897      27.4020 C.2      25 THR26      0.5973
    365 O             9.5933       0.1991      28.0885 O.2      25 THR26     -0.5679
    366 N            10.1405      -0.6925      26.1054 N.am     26 PHE27     -0.4157
    367 H            10.3658      -1.5394      25.5944 H        26 PHE27      0.2719
    368 CA           10.1756       0.5762      25.3774 C.3      26 PHE27     -0.0024
    369 HA           10.8124       1.2801      25.9124 H        26 PHE27      0.0978
    370 CB           10.7665       0.3215      23.9853 C.3      26 PHE27     -0.0343
    371 HB2          11.7646      -0.1037      24.0979 H        26 PHE27      0.0295
    372 HB3          10.1583      -0.4251      23.4702 H        26 PHE27      0.0295
    373 CG           10.8635       1.5537      23.1095 C.ar     26 PHE27      0.0118
    374 CD1          11.9840       2.3976      23.1982 C.ar     26 PHE27     -0.1256
    375 HD1          12.7670       2.1775      23.9061 H        26 PHE27      0.1330
    376 CE1          12.0945       3.5179      22.3576 C.ar     26 PHE27     -0.1704
    377 HE1          12.9580       4.1640      22.4242 H        26 PHE27      0.1430
    378 CZ           11.0696       3.8077      21.4409 C.ar     26 PHE27     -0.1072
    379 HZ           11.1359       4.6791      20.8069 H        26 PHE27      0.1297
    380 CE2           9.9497       2.9669      21.3500 C.ar     26 PHE27     -0.1704
    381 HE2           9.1631       3.1709      20.6364 H        26 PHE27      0.1430
    382 CD2           9.8535       1.8373      22.1752 C.ar     26 PHE27     -0.1256
    383 HD2           9.0100       1.1759      22.0679 H        26 PHE27      0.1330
    384 C             8.7772       1.1888      25.2608 C.2      26 PHE27      0.5973
    385 O             8.6116       2.4007      25.4121 O.2      26 PHE27     -0.5679
    386 N             7.7749       0.3388      25.0429 N.am     27 GLY28     -0.4157
    387 H             8.0068      -0.6318      24.8640 H        27 GLY28      0.2719
    388 CA            6.3894       0.7308      24.8381 C.3      27 GLY28     -0.0252
    389 HA2           5.7370      -0.1257      25.0028 H        27 GLY28      0.0698
    390 HA3           6.1246       1.5166      25.5454 H        27 GLY28      0.0698
    391 C             6.1649       1.2358      23.4176 C.2      27 GLY28      0.5973
    392 O             6.7265       0.7094      22.4660 O.2      27 GLY28     -0.5679
    393 N             5.3462       2.2669      23.2756 N.am     28 ASP29     -0.5163
    394 H             4.9206       2.6841      24.0855 H        28 ASP29      0.2936
    395 CA            4.9580       2.8346      21.9861 C.3      28 ASP29      0.0381
    396 HA            5.6401       2.5123      21.1963 H        28 ASP29      0.0880
    397 CB            3.5532       2.3335      21.6362 C.3      28 ASP29     -0.0303
    398 HB2           3.5996       1.2529      21.4949 H        28 ASP29     -0.0122
    399 HB3           2.8990       2.5231      22.4896 H        28 ASP29     -0.0122
    400 CG            2.9010       2.9612      20.3962 C.2      28 ASP29      0.7994
    401 OD1           3.5371       3.7898      19.6987 O.co2    28 ASP29     -0.8014
    402 OD2           1.7120       2.6354      20.1996 O.co2    28 ASP29     -0.8014
    403 C             5.0305       4.3506      22.1128 C.2      28 ASP29      0.5366
    404 O             4.4171       4.9558      22.9927 O.2      28 ASP29     -0.5819
    405 N             5.8444       4.9652      21.2696 N.am     29 VAL30     -0.4157
    406 H             6.2606       4.4116      20.5249 H        29 VAL30      0.2719
    407 CA            6.1026       6.4035      21.2873 C.3      29 VAL30     -0.0875
    408 HA            6.2249       6.7087      22.3256 H        29 VAL30      0.0969
    409 CB            7.4576       6.5771      20.5607 C.3      29 VAL30      0.2985
    410 HB            7.7734       5.6130      20.1876 H        29 VAL30     -0.0297
    411 CG1           7.4623       7.4550      19.3173 C.3      29 VAL30     -0.3192
    412 HG11          7.3146       8.4922      19.5662 H        29 VAL30      0.0791
    413 HG12          8.4113       7.3522      18.7974 H        29 VAL30      0.0791
    414 HG13          6.6767       7.1170      18.6437 H        29 VAL30      0.0791
    415 CG2           8.5789       6.9127      21.5383 C.3      29 VAL30     -0.3192
    416 HG21          8.5549       6.2254      22.3840 H        29 VAL30      0.0791
    417 HG22          9.5429       6.8226      21.0391 H        29 VAL30      0.0791
    418 HG23          8.4528       7.9356      21.8805 H        29 VAL30      0.0791
    419 C             4.8929       7.2038      20.7479 C.2      29 VAL30      0.5973
    420 O             4.8513       8.4325      20.8619 O.2      29 VAL30     -0.5679
    421 N             3.8861       6.5225      20.1831 N.am     30 ASN31     -0.4157
    422 H             3.9517       5.5034      20.1561 H        30 ASN31      0.2719
    423 CA            2.6690       7.0950      19.6099 C.3      30 ASN31      0.0143
    424 HA            2.2029       6.2885      19.0385 H        30 ASN31      0.1048
    425 CB            1.6837       7.4929      20.7226 C.3      30 ASN31     -0.2041
    426 HB2           1.5914       6.6729      21.4346 H        30 ASN31      0.0797
    427 HB3           2.0683       8.3673      21.2465 H        30 ASN31      0.0797
    428 CG            0.2959       7.8009      20.1760 C.2      30 ASN31      0.7130
    429 OD1          -0.1322       7.3193      19.1363 O.2      30 ASN31     -0.5931
    430 ND2          -0.4717       8.6294      20.8406 N.am     30 ASN31     -0.9191
    431 HD21         -1.3482       8.8296      20.4045 H        30 ASN31      0.4196
    432 HD22         -0.0054       9.2922      21.4441 H        30 ASN31      0.4196
    433 C             2.9697       8.2235      18.6096 C.2      30 ASN31      0.5973
    434 O             2.3907       9.3114      18.6539 O.2      30 ASN31     -0.5679
    435 N             3.9196       7.9859      17.6989 N.am     31 HIE32     -0.4157
    436 H             4.3793       7.0852      17.7144 H        31 HIE32      0.2719
    437 CA            4.2663       8.9449      16.6438 C.3      31 HIE32     -0.0581
    438 HA            4.2359       9.9547      17.0602 H        31 HIE32      0.1360
    439 CB            5.6948       8.7055      16.1443 C.3      31 HIE32     -0.0074
    440 HB2           6.3538       8.6628      17.0095 H        31 HIE32      0.0367
    441 HB3           5.7588       7.7459      15.6303 H        31 HIE32      0.0367
    442 CG            6.2316       9.7990      15.2516 C.2      31 HIE32      0.1868
    443 ND1           7.0117      10.8545      15.6997 N.2      31 HIE32     -0.5432
    444 CE1           7.3377      11.5907      14.6358 C.2      31 HIE32      0.1635
    445 HE1           7.9409      12.4908      14.6743 H        31 HIE32      0.1435
    446 NE2           6.7774      11.0644      13.5346 N.pl3    31 HIE32     -0.2795
    447 HE2           6.8691      11.4400      12.6002 H        31 HIE32      0.3339
    448 CD2           6.0734       9.9352      13.9022 C.2      31 HIE32     -0.2207
    449 HD2           5.5205       9.2705      13.2545 H        31 HIE32      0.1862
    450 C             3.2246       8.8551      15.5288 C.2      31 HIE32      0.5973
    451 O             3.4450       8.2469      14.4798 O.2      31 HIE32     -0.5679
    452 N             2.0398       9.3968      15.7894 N.am     32 THR33     -0.4157
    453 H             1.8955       9.7715      16.7231 H        32 THR33      0.2719
    454 CA            0.8566       9.2237      14.9402 C.3      32 THR33     -0.0389
    455 HA            1.1578       8.7926      13.9861 H        32 THR33      0.1007
    456 CB           -0.1521       8.2541      15.5771 C.3      32 THR33      0.3654
    457 HB           -1.0255       8.1854      14.9284 H        32 THR33      0.0043
    458 CG2           0.3941       6.8409      15.7487 C.3      32 THR33     -0.2438
    459 HG21          1.2400       6.8373      16.4358 H        32 THR33      0.0642
    460 HG22         -0.3855       6.1947      16.1533 H        32 THR33      0.0642
    461 HG23          0.7154       6.4456      14.7858 H        32 THR33      0.0642
    462 OG1          -0.5736       8.7558      16.8191 O.3      32 THR33     -0.6761
    463 HG1          -0.3423       8.1175      17.5209 H        32 THR33      0.4102
    464 C             0.1738      10.5487      14.6259 C.2      32 THR33      0.5973
    465 O             0.4711      11.5987      15.2043 O.2      32 THR33     -0.5679
    466 N            -0.7470      10.4863      13.6597 N.am     33 ASN34     -0.4157
    467 H            -0.9393       9.5863      13.2541 H        33 ASN34      0.2719
    468 CA           -1.5975      11.5959      13.2598 C.3      33 ASN34      0.0143
    469 HA           -1.0003      12.3155      12.6974 H        33 ASN34      0.1048
    470 CB           -2.7179      11.0364      12.3616 C.3      33 ASN34     -0.2041
    471 HB2          -2.2844      10.4535      11.5501 H        33 ASN34      0.0797
    472 HB3          -3.3676      10.3880      12.9512 H        33 ASN34      0.0797
    473 CG           -3.5460      12.1426      11.7379 C.2      33 ASN34      0.7130
    474 OD1          -3.1092      13.2709      11.6130 O.2      33 ASN34     -0.5931
    475 ND2          -4.7566      11.8676      11.3175 N.am     33 ASN34     -0.9191
    476 HD21         -5.2854      12.6447      10.9643 H        33 ASN34      0.4196
    477 HD22         -5.1422      10.9485      11.4291 H        33 ASN34      0.4196
    478 C            -2.1896      12.2894      14.4939 C.2      33 ASN34      0.5973
    479 O            -2.8951      11.6528      15.2692 O.2      33 ASN34     -0.5679
    480 N            -1.9236      13.5850      14.6685 N.am     34 GLY35     -0.4157
    481 H            -1.3800      14.0665      13.9692 H        34 GLY35      0.2719
    482 CA           -2.4599      14.3536      15.7953 C.3      34 GLY35     -0.0252
    483 HA2          -2.4691      15.4090      15.5258 H        34 GLY35      0.0698
    484 HA3          -3.4901      14.0482      15.9823 H        34 GLY35      0.0698
    485 C            -1.6913      14.2216      17.1147 C.2      34 GLY35      0.5973
    486 O            -2.1031      14.8289      18.0985 O.2      34 GLY35     -0.5679
    487 N            -0.5744      13.4870      17.1673 N.am     35 ASN36     -0.4157
    488 H            -0.3301      12.9066      16.3708 H        35 ASN36      0.2719
    489 CA            0.1773      13.2856      18.4119 C.3      35 ASN36      0.0143
    490 HA           -0.1735      14.0202      19.1344 H        35 ASN36      0.1048
    491 CB           -0.1267      11.8805      18.9623 C.3      35 ASN36     -0.2041
    492 HB2          -1.1771      11.6395      18.8036 H        35 ASN36      0.0797
    493 HB3           0.4778      11.1332      18.4475 H        35 ASN36      0.0797
    494 CG            0.1401      11.8030      20.4555 C.2      35 ASN36      0.7130
    495 OD1           0.8916      10.9928      20.9650 O.2      35 ASN36     -0.5931
    496 ND2          -0.4742      12.6636      21.2337 N.am     35 ASN36     -0.9191
    497 HD21         -0.2236      12.6290      22.2036 H        35 ASN36      0.4196
    498 HD22         -1.1041      13.3396      20.8428 H        35 ASN36      0.4196
    499 C             1.6849      13.5531      18.3281 C.2      35 ASN36      0.5973
    500 O             2.4125      13.2242      19.2589 O.2      35 ASN36     -0.5679
    501 N             2.1817      14.1434      17.2434 N.am     36 VAL37     -0.4157
    502 H             1.5587      14.4104      16.5000 H        36 VAL37      0.2719
    503 CA            3.6266      14.3718      17.0961 C.3      36 VAL37     -0.0875
    504 HA            4.1588      13.5709      17.6127 H        36 VAL37      0.0969
    505 CB            4.0676      14.2843      15.6292 C.3      36 VAL37      0.2985
    506 HB            3.4738      14.9760      15.0301 H        36 VAL37     -0.0297
    507 CG1           5.5499      14.6343      15.4538 C.3      36 VAL37     -0.3192
    508 HG11          6.1620      13.9964      16.0953 H        36 VAL37      0.0791
    509 HG12          5.8486      14.4823      14.4174 H        36 VAL37      0.0791
    510 HG13          5.7329      15.6792      15.7043 H        36 VAL37      0.0791
    511 CG2           3.8480      12.8602      15.0999 C.3      36 VAL37     -0.3192
    512 HG21          2.7949      12.5958      15.1457 H        36 VAL37      0.0791
    513 HG22          4.1772      12.7946      14.0636 H        36 VAL37      0.0791
    514 HG23          4.4217      12.1515      15.6988 H        36 VAL37      0.0791
    515 C             4.0527      15.6851      17.7494 C.2      36 VAL37      0.5973
    516 O             3.5637      16.7603      17.4053 O.2      36 VAL37     -0.5679
    517 N             5.0212      15.5982      18.6525 N.am     37 THR38     -0.4157
    518 H             5.3991      14.6715      18.8380 H        37 THR38      0.2719
    519 CA            5.7827      16.7329      19.1810 C.3      37 THR38     -0.0389
    520 HA            5.6140      17.6083      18.5527 H        37 THR38      0.1007
    521 CB            5.3557      17.0861      20.6154 C.3      37 THR38      0.3654
    522 HB            5.9119      17.9660      20.9409 H        37 THR38      0.0043
    523 CG2           3.8714      17.4264      20.7147 C.3      37 THR38     -0.2438
    524 HG21          3.2618      16.5447      20.5163 H        37 THR38      0.0642
    525 HG22          3.6516      17.7928      21.7167 H        37 THR38      0.0642
    526 HG23          3.6234      18.2023      19.9904 H        37 THR38      0.0642
    527 OG1           5.6513      16.0259      21.4966 O.3      37 THR38     -0.6761
    528 HG1           5.2179      15.2347      21.1517 H        37 THR38      0.4102
    529 C             7.2773      16.4292      19.1413 C.2      37 THR38      0.5973
    530 O             7.7135      15.3615      18.7066 O.2      37 THR38     -0.5679
    531 N             8.0767      17.3695      19.6343 N.am     38 ASP39     -0.5163
    532 H             7.7037      18.2714      19.8817 H        38 ASP39      0.2936
    533 CA            9.5038      17.1560      19.8661 C.3      38 ASP39      0.0381
    534 HA            9.9917      16.9584      18.9092 H        38 ASP39      0.0880
    535 CB           10.0823      18.4386      20.4750 C.3      38 ASP39     -0.0303
    536 HB2           9.3602      19.2568      20.4125 H        38 ASP39     -0.0122
    537 HB3          10.3216      18.2920      21.5302 H        38 ASP39     -0.0122
    538 CG           11.3297      18.8299      19.7025 C.2      38 ASP39      0.7994
    539 OD1          12.4077      18.3364      20.0853 O.co2    38 ASP39     -0.8014
    540 OD2          11.1607      19.5959      18.7288 O.co2    38 ASP39     -0.8014
    541 C             9.7761      15.9569      20.7898 C.2      38 ASP39      0.5366
    542 O            10.7108      15.1899      20.5748 O.2      38 ASP39     -0.5819
    543 N             8.8995      15.7292      21.7765 N.am     39 ALA40     -0.4157
    544 H             8.0900      16.3257      21.8470 H        39 ALA40      0.2719
    545 CA            9.0572      14.6640      22.7632 C.3      39 ALA40      0.0337
    546 HA           10.0068      14.8078      23.2823 H        39 ALA40      0.0823
    547 CB            7.9115      14.7606      23.7772 C.3      39 ALA40     -0.1825
    548 HB1           6.9581      14.5502      23.2917 H        39 ALA40      0.0603
    549 HB2           8.0704      14.0294      24.5713 H        39 ALA40      0.0603
    550 HB3           7.8845      15.7589      24.2155 H        39 ALA40      0.0603
    551 C             9.0688      13.2571      22.1576 C.2      39 ALA40      0.5973
    552 O             9.6741      12.3577      22.7338 O.2      39 ALA40     -0.5679
    553 N             8.3865      13.0472      21.0332 N.am     40 ASN41     -0.4157
    554 H             7.9180      13.8262      20.5868 H        40 ASN41      0.2719
    555 CA            8.2246      11.7201      20.4466 C.3      40 ASN41      0.0143
    556 HA            8.8795      11.0224      20.9695 H        40 ASN41      0.1048
    557 CB            6.7942      11.2301      20.7057 C.3      40 ASN41     -0.2041
    558 HB2           6.7313      10.1766      20.4951 H        40 ASN41      0.0797
    559 HB3           6.5573      11.3512      21.7603 H        40 ASN41      0.0797
    560 CG            5.7183      11.9328      19.9144 C.2      40 ASN41      0.7130
    561 OD1           5.8620      13.0654      19.4809 O.2      40 ASN41     -0.5931
    562 ND2           4.5733      11.3089      19.8009 N.am     40 ASN41     -0.9191
    563 HD21          3.7700      11.8202      19.4569 H        40 ASN41      0.4196
    564 HD22          4.4773      10.3571      20.1405 H        40 ASN41      0.4196
    565 C             8.6986      11.6483      18.9928 C.2      40 ASN41      0.5973
    566 O             8.3456      10.7103      18.2907 O.2      40 ASN41     -0.5679
    567 N             9.5374      12.6022      18.5735 N.am     41 SER42     -0.4157
    568 H             9.7362      13.3712      19.2005 H        41 SER42      0.2719
    569 CA           10.1429      12.6154      17.2378 C.3      41 SER42     -0.0249
    570 HA            9.4972      12.0644      16.5528 H        41 SER42      0.0843
    571 CB           10.2313      14.0509      16.7253 C.3      41 SER42      0.2117
    572 HB2          10.6791      14.7038      17.4766 H        41 SER42      0.0352
    573 HB3          10.8359      14.0790      15.8183 H        41 SER42      0.0352
    574 OG            8.9219      14.4748      16.4073 O.3      41 SER42     -0.6546
    575 HG            8.4796      14.7363      17.2369 H        41 SER42      0.4275
    576 C            11.5203      11.9615      17.1402 C.2      41 SER42      0.5973
    577 O            11.9080      11.5609      16.0404 O.2      41 SER42     -0.5679
    578 N            12.2739      11.8379      18.2380 N.am     42 GLY43     -0.4157
    579 H            11.9497      12.2634      19.0934 H        42 GLY43      0.2719
    580 CA           13.6807      11.4386      18.1493 C.3      42 GLY43     -0.0252
    581 HA2          14.1111      11.3631      19.1467 H        42 GLY43      0.0698
    582 HA3          13.7521      10.4650      17.6659 H        42 GLY43      0.0698
    583 C            14.5022      12.4475      17.3399 C.2      42 GLY43      0.5973
    584 O            14.1069      13.6041      17.1928 O.2      42 GLY43     -0.5679
    585 N            15.6370      12.0073      16.8056 N.am     43 GLY44     -0.4157
    586 H            15.9337      11.0510      16.9767 H        43 GLY44      0.2719
    587 CA           16.5512      12.9008      16.1029 C.3      43 GLY44     -0.0252
    588 HA2          15.9793      13.6031      15.4945 H        43 GLY44      0.0698
    589 HA3          17.1253      13.4766      16.8285 H        43 GLY44      0.0698
    590 C            17.5207      12.1636      15.1932 C.2      43 GLY44      0.5973
    591 O            17.6766      10.9415      15.2602 O.2      43 GLY44     -0.5679
    592 N            18.1539      12.9181      14.3016 N.am     44 PHE45     -0.4157
    593 H            18.0215      13.9187      14.3431 H        44 PHE45      0.2719
    594 CA           19.1925      12.4226      13.4082 C.3      44 PHE45     -0.0024
    595 HA           19.1863      11.3365      13.4150 H        44 PHE45      0.0978
    596 CB           18.9306      12.8949      11.9753 C.3      44 PHE45     -0.0343
    597 HB2          18.7485      13.9690      11.9793 H        44 PHE45      0.0295
    598 HB3          19.8242      12.7156      11.3762 H        44 PHE45      0.0295
    599 CG           17.7652      12.2040      11.3102 C.ar     44 PHE45      0.0118
    600 CD1          16.4624      12.7120      11.4625 C.ar     44 PHE45     -0.1256
    601 HD1          16.2925      13.6048      12.0502 H        44 PHE45      0.1330
    602 CE1          15.3807      12.0553      10.8540 C.ar     44 PHE45     -0.1704
    603 HE1          14.3761      12.4359      10.9778 H        44 PHE45      0.1430
    604 CZ           15.6046      10.8940      10.0958 C.ar     44 PHE45     -0.1072
    605 HZ           14.7734      10.3727       9.6533 H        44 PHE45      0.1297
    606 CE2          16.9058      10.3924       9.9329 C.ar     44 PHE45     -0.1704
    607 HE2          17.0745       9.4957       9.3554 H        44 PHE45      0.1430
    608 CD2          17.9869      11.0437      10.5469 C.ar     44 PHE45     -0.1256
    609 HD2          18.9882      10.6485      10.4422 H        44 PHE45      0.1330
    610 C            20.5610      12.8941      13.8797 C.2      44 PHE45      0.5973
    611 O            20.6872      13.9847      14.4204 O.2      44 PHE45     -0.5679
    612 N            21.5990      12.1064      13.6197 N.am     45 TYR46     -0.4157
    613 H            21.4254      11.2293      13.1422 H        45 TYR46      0.2719
    614 CA           22.9706      12.5990      13.7078 C.3      45 TYR46     -0.0014
    615 HA           22.9900      13.5622      14.2225 H        45 TYR46      0.0876
    616 CB           23.8408      11.6524      14.5268 C.3      45 TYR46     -0.0152
    617 HB2          23.5148      11.6745      15.5665 H        45 TYR46      0.0295
    618 HB3          23.7053      10.6423      14.1496 H        45 TYR46      0.0295
    619 CG           25.3110      12.0022      14.4562 C.ar     45 TYR46     -0.0011
    620 CD1          25.7963      13.1608      15.0906 C.ar     45 TYR46     -0.1906
    621 HD1          25.1222      13.8012      15.6478 H        45 TYR46      0.1699
    622 CE1          27.1597      13.4942      15.0011 C.ar     45 TYR46     -0.2341
    623 HE1          27.5218      14.3864      15.4917 H        45 TYR46      0.1656
    624 CZ           28.0362      12.6633      14.2742 C.ar     45 TYR46      0.3226
    625 OH           29.3574      12.9660      14.2020 O.3      45 TYR46     -0.5579
    626 HH           29.5288      13.8379      14.5662 H        45 TYR46      0.3992
    627 CE2          27.5464      11.5137      13.6221 C.ar     45 TYR46     -0.2341
    628 HE2          28.2278      10.8953      13.0616 H        45 TYR46      0.1656
    629 CD2          26.1813      11.1874      13.7102 C.ar     45 TYR46     -0.1906
    630 HD2          25.7956      10.3037      13.2215 H        45 TYR46      0.1699
    631 C            23.5227      12.8030      12.3003 C.2      45 TYR46      0.5973
    632 O            23.4620      11.8921      11.4678 O.2      45 TYR46     -0.5679
    633 N            24.0791      13.9905      12.0580 N.am     46 GLY47     -0.4157
    634 H            24.1330      14.6457      12.8277 H        46 GLY47      0.2719
    635 CA           24.6187      14.4062      10.7634 C.3      46 GLY47     -0.0252
    636 HA2          25.5393      14.9619      10.9382 H        46 GLY47      0.0698
    637 HA3          24.8659      13.5289      10.1662 H        46 GLY47      0.0698
    638 C            23.6905      15.2985       9.9328 C.2      46 GLY47      0.5973
    639 O            24.0039      15.5707       8.7785 O.2      46 GLY47     -0.5679
    640 N            22.5724      15.7673      10.4827 N.am     47 GLY48     -0.4157
    641 H            22.3129      15.4648      11.4128 H        47 GLY48      0.2719
    642 CA           21.6124      16.6128       9.7742 C.3      47 GLY48     -0.0252
    643 HA2          22.0301      17.6118       9.6478 H        47 GLY48      0.0698
    644 HA3          21.4009      16.1899       8.7912 H        47 GLY48      0.0698
    645 C            20.3103      16.7096      10.5599 C.2      47 GLY48      0.5973
    646 O            20.1587      16.0536      11.5835 O.2      47 GLY48     -0.5679
    647 N            19.3641      17.5344      10.1106 N.am     48 SER49     -0.4157
    648 H            19.5736      18.1562       9.3449 H        48 SER49      0.2719
    649 CA           18.0932      17.7151      10.8340 C.3      48 SER49     -0.0249
    650 HA           18.2716      17.6464      11.9091 H        48 SER49      0.0843
    651 CB           17.5093      19.0971      10.5336 C.3      48 SER49      0.2117
    652 HB2          17.0962      19.1077       9.5236 H        48 SER49      0.0352
    653 HB3          16.7118      19.3226      11.2442 H        48 SER49      0.0352
    654 OG           18.5230      20.0778      10.6170 O.3      48 SER49     -0.6546
    655 HG           18.7961      20.1470      11.5394 H        48 SER49      0.4275
    656 C            17.0521      16.6571      10.4718 C.2      48 SER49      0.5973
    657 O            16.2831      16.2214      11.3178 O.2      48 SER49     -0.5679
    658 N            17.0181      16.2567       9.2002 N.am     49 LEU50     -0.4157
    659 H            17.7159      16.6364       8.5816 H        49 LEU50      0.2719
    660 CA           16.0463      15.3113       8.6244 C.3      49 LEU50     -0.0518
    661 HA           15.4609      14.8460       9.4163 H        49 LEU50      0.0922
    662 CB           15.1218      16.0813       7.6562 C.3      49 LEU50     -0.1102
    663 HB2          15.6685      16.9569       7.3009 H        49 LEU50      0.0457
    664 HB3          14.9307      15.4849       6.7629 H        49 LEU50      0.0457
    665 CG           13.7369      16.5088       8.1747 C.3      49 LEU50      0.3531
    666 HG           13.0128      15.7392       7.9039 H        49 LEU50     -0.0361
    667 CD1          13.6076      16.7549       9.6761 C.3      49 LEU50     -0.4121
    668 HD11         14.3221      17.5100       9.9995 H        49 LEU50      0.1000
    669 HD12         12.6007      17.1018       9.9062 H        49 LEU50      0.1000
    670 HD13         13.7745      15.8368      10.2372 H        49 LEU50      0.1000
    671 CD2          13.3670      17.8062       7.4545 C.3      49 LEU50     -0.4121
    672 HD21         13.3827      17.6399       6.3768 H        49 LEU50      0.1000
    673 HD22         12.3693      18.1182       7.7392 H        49 LEU50      0.1000
    674 HD23         14.0700      18.5989       7.7130 H        49 LEU50      0.1000
    675 C            16.7383      14.1471       7.9140 C.2      49 LEU50      0.5973
    676 O            16.0973      13.3871       7.1897 O.2      49 LEU50     -0.5679
    677 N            18.0480      14.0186       8.0747 N.am     50 SER51     -0.4157
    678 H            18.5373      14.6211       8.7223 H        50 SER51      0.2719
    679 CA           18.8370      12.9688       7.4519 C.3      50 SER51     -0.0249
    680 HA           18.3025      12.0237       7.5301 H        50 SER51      0.0843
    681 CB           19.0732      13.3092       5.9813 C.3      50 SER51      0.2117
    682 HB2          19.5559      12.4728       5.4740 H        50 SER51      0.0352
    683 HB3          18.1100      13.5249       5.5256 H        50 SER51      0.0352
    684 OG           19.8568      14.4723       5.8396 O.3      50 SER51     -0.6546
    685 HG           19.9177      14.6875       4.9046 H        50 SER51      0.4275
    686 C            20.1623      12.8351       8.1733 C.2      50 SER51      0.5973
    687 O            20.5518      13.7307       8.9244 O.2      50 SER51     -0.5679
    688 N            20.8600      11.7287       7.9452 N.am     51 GLY52     -0.4157
    689 H            20.4766      11.0092       7.3388 H        51 GLY52      0.2719
    690 CA           22.1629      11.5267       8.5544 C.3      51 GLY52     -0.0252
    691 HA2          22.9113      12.1152       8.0238 H        51 GLY52      0.0698
    692 HA3          22.1122      11.8860       9.5780 H        51 GLY52      0.0698
    693 C            22.5956      10.0698       8.5752 C.2      51 GLY52      0.5973
    694 O            21.9722       9.1969       7.9605 O.2      51 GLY52     -0.5679
    695 N            23.6900       9.7994       9.2785 N.am     52 SER53     -0.4157
    696 H            24.1093      10.5338       9.8401 H        52 SER53      0.2719
    697 CA           24.2031       8.4378       9.4351 C.3      52 SER53     -0.0249
    698 HA           24.0290       7.8932       8.5109 H        52 SER53      0.0843
    699 CB           25.7084       8.4690       9.6770 C.3      52 SER53      0.2117
    700 HB2          26.0838       7.4469       9.7458 H        52 SER53      0.0352
    701 HB3          26.1993       8.9697       8.8409 H        52 SER53      0.0352
    702 OG           25.9913       9.1588      10.8770 O.3      52 SER53     -0.6546
    703 HG           26.9452       9.1764      10.9948 H        52 SER53      0.4275
    704 C            23.5080       7.6628      10.5532 C.2      52 SER53      0.5973
    705 O            23.6114       6.4372      10.5873 O.2      52 SER53     -0.5679
    706 N            22.7958       8.3407      11.4607 N.am     53 GLN54     -0.4157
    707 H            22.7749       9.3506      11.4100 H        53 GLN54      0.2719
    708 CA           21.9974       7.6885      12.4939 C.3      53 GLN54     -0.0031
    709 HA           21.8167       6.6670      12.1770 H        53 GLN54      0.0850
    710 CB           22.7112       7.6585      13.8529 C.3      53 GLN54     -0.0036
    711 HB2          22.7593       8.6847      14.2073 H        53 GLN54      0.0171
    712 HB3          22.0911       7.1050      14.5595 H        53 GLN54      0.0171
    713 CG           24.1222       7.0536      13.8877 C.3      53 GLN54     -0.0645
    714 HG2          24.0574       5.9740      13.7506 H        53 GLN54      0.0352
    715 HG3          24.7380       7.4707      13.0927 H        53 GLN54      0.0352
    716 CD           24.7990       7.3849      15.2109 C.2      53 GLN54      0.6951
    717 OE1          24.8611       8.5331      15.6155 O.2      53 GLN54     -0.6086
    718 NE2          25.3046       6.4131      15.9407 N.am     53 GLN54     -0.9407
    719 HE21         25.6387       6.6582      16.8692 H        53 GLN54      0.4251
    720 HE22         25.2235       5.4575      15.6575 H        53 GLN54      0.4251
    721 C            20.6433       8.3659      12.6822 C.2      53 GLN54      0.5973
    722 O            20.5262       9.5848      12.5670 O.2      53 GLN54     -0.5679
    723 N            19.6525       7.5679      13.0590 N.am     54 TYR55     -0.4157
    724 H            19.8415       6.5706      13.1019 H        54 TYR55      0.2719
    725 CA           18.4196       8.0267      13.6834 C.3      54 TYR55     -0.0014
    726 HA           18.4665       9.1020      13.8503 H        54 TYR55      0.0876
    727 CB           17.2205       7.7377      12.7758 C.3      54 TYR55     -0.0152
    728 HB2          17.3135       8.3281      11.8643 H        54 TYR55      0.0295
    729 HB3          17.2282       6.6838      12.4944 H        54 TYR55      0.0295
    730 CG           15.9026       8.0624      13.4463 C.ar     54 TYR55     -0.0011
    731 CD1          15.4732       9.3998      13.5379 C.ar     54 TYR55     -0.1906
    732 HD1          16.0705      10.1925      13.1038 H        54 TYR55      0.1699
    733 CE1          14.2910       9.7111      14.2348 C.ar     54 TYR55     -0.2341
    734 HE1          13.9720      10.7388      14.3302 H        54 TYR55      0.1656
    735 CZ           13.5316       8.6814      14.8294 C.ar     54 TYR55      0.3226
    736 OH           12.3933       8.9649      15.5092 O.3      54 TYR55     -0.5579
    737 HH           12.2323       9.9234      15.5850 H        54 TYR55      0.3992
    738 CE2          13.9626       7.3423      14.7378 C.ar     54 TYR55     -0.2341
    739 HE2          13.3729       6.5687      15.2059 H        54 TYR55      0.1656
    740 CD2          15.1529       7.0363      14.0529 C.ar     54 TYR55     -0.1906
    741 HD2          15.5016       6.0147      14.0109 H        54 TYR55      0.1699
    742 C            18.2848       7.3400      15.0404 C.2      54 TYR55      0.5973
    743 O            18.5585       6.1415      15.1478 O.2      54 TYR55     -0.5679
    744 N            17.8708       8.0641      16.0721 N.am     55 ALA56     -0.4157
    745 H            17.6431       9.0468      15.9372 H        55 ALA56      0.2719
    746 CA           17.7085       7.4929      17.4017 C.3      55 ALA56      0.0337
    747 HA           17.5203       6.4226      17.3129 H        55 ALA56      0.0823
    748 CB           19.0017       7.6816      18.1897 C.3      55 ALA56     -0.1825
    749 HB1          19.1468       8.7393      18.4110 H        55 ALA56      0.0603
    750 HB2          18.9330       7.1216      19.1197 H        55 ALA56      0.0603
    751 HB3          19.8500       7.3174      17.6109 H        55 ALA56      0.0603
    752 C            16.5249       8.0998      18.1424 C.2      55 ALA56      0.5973
    753 O            16.1481       9.2524      17.9180 O.2      55 ALA56     -0.5679
    754 N            15.9516       7.3193      19.0582 N.am     56 ILE57     -0.4157
    755 H            16.3279       6.3894      19.2243 H        56 ILE57      0.2719
    756 CA           14.8181       7.7564      19.8723 C.3      56 ILE57     -0.0597
    757 HA           14.9705       8.8117      20.1050 H        56 ILE57      0.0869
    758 CB           13.5063       7.6412      19.0600 C.3      56 ILE57      0.1303
    759 HB           13.6494       8.1750      18.1191 H        56 ILE57      0.0187
    760 CG2          13.1677       6.1811      18.7131 C.3      56 ILE57     -0.3204
    761 HG21         12.9141       5.6197      19.6114 H        56 ILE57      0.0882
    762 HG22         12.3353       6.1425      18.0147 H        56 ILE57      0.0882
    763 HG23         14.0225       5.7069      18.2299 H        56 ILE57      0.0882
    764 CG1          12.3492       8.3317      19.8077 C.3      56 ILE57     -0.0430
    765 HG12         12.0978       7.7653      20.7037 H        56 ILE57      0.0236
    766 HG13         12.6607       9.3332      20.1066 H        56 ILE57      0.0236
    767 CD1          11.0803       8.4595      18.9637 C.3      56 ILE57     -0.0660
    768 HD11         10.6855       7.4754      18.7178 H        56 ILE57      0.0186
    769 HD12         10.3271       9.0065      19.5313 H        56 ILE57      0.0186
    770 HD13         11.2934       9.0068      18.0465 H        56 ILE57      0.0186
    771 C            14.7827       6.9969      21.2008 C.2      56 ILE57      0.5973
    772 O            15.1762       5.8296      21.2679 O.2      56 ILE57     -0.5679
    773 N            14.3204       7.6696      22.2540 N.am     57 SER58     -0.4157
    774 H            13.9989       8.6134      22.1022 H        57 SER58      0.2719
    775 CA           14.1085       7.1171      23.5970 C.3      57 SER58     -0.0249
    776 HA           14.6377       6.1686      23.7050 H        57 SER58      0.0843
    777 CB           14.6196       8.0912      24.6627 C.3      57 SER58      0.2117
    778 HB2          14.3973       9.1204      24.3764 H        57 SER58      0.0352
    779 HB3          14.1355       7.8808      25.6189 H        57 SER58      0.0352
    780 OG           16.0087       7.9092      24.8201 O.3      57 SER58     -0.6546
    781 HG           16.1781       7.5964      25.7151 H        57 SER58      0.4275
    782 C            12.6302       6.8795      23.8678 C.2      57 SER58      0.5973
    783 O            11.7808       7.6171      23.3737 O.2      57 SER58     -0.5679
    784 N            12.3346       5.8957      24.7125 N.am     58 SER59     -0.4157
    785 H            13.0948       5.3116      25.0458 H        58 SER59      0.2719
    786 CA           10.9902       5.5868      25.1873 C.3      58 SER59     -0.0249
    787 HA           10.3720       5.2745      24.3449 H        58 SER59      0.0843
    788 CB           11.0684       4.4408      26.1995 C.3      58 SER59      0.2117
    789 HB2          11.3883       3.5274      25.6986 H        58 SER59      0.0352
    790 HB3          11.8053       4.6976      26.9616 H        58 SER59      0.0352
    791 OG            9.8202       4.2306      26.8299 O.3      58 SER59     -0.6546
    792 HG            9.3451       3.5272      26.3282 H        58 SER59      0.4275
    793 C            10.3650       6.8048      25.8577 C.2      58 SER59      0.5973
    794 O            10.9854       7.4199      26.7227 O.2      58 SER59     -0.5679
    795 N             9.1176       7.1157      25.5138 N.am     59 THR60     -0.4157
    796 H             8.6594       6.6181      24.7625 H        59 THR60      0.2719
    797 CA            8.3240       8.0996      26.2678 C.3      59 THR60     -0.0389
    798 HA            8.9781       8.8887      26.6418 H        59 THR60      0.1007
    799 CB            7.2733       8.7582      25.3708 C.3      59 THR60      0.3654
    800 HB            6.6463       9.4199      25.9700 H        59 THR60      0.0043
    801 CG2           7.9293       9.5820      24.2619 C.3      59 THR60     -0.2438
    802 HG21          8.7023       9.0124      23.7520 H        59 THR60      0.0642
    803 HG22          7.1771       9.9027      23.5431 H        59 THR60      0.0642
    804 HG23          8.3956      10.4663      24.6978 H        59 THR60      0.0642
    805 OG1           6.4656       7.7559      24.7963 O.3      59 THR60     -0.6761
    806 HG1           5.7587       8.1679      24.2904 H        59 THR60      0.4102
    807 C             7.6489       7.4741      27.4871 C.2      59 THR60      0.5973
    808 O             7.2256       8.2019      28.3794 O.2      59 THR60     -0.5679
    809 N             7.5792       6.1385      27.5773 N.am     60 ALA61     -0.4157
    810 H             7.9841       5.5786      26.8414 H        60 ALA61      0.2719
    811 CA            7.0691       5.4643      28.7649 C.3      60 ALA61      0.0337
    812 HA            6.1467       5.9596      29.0733 H        60 ALA61      0.0823
    813 CB            6.7295       4.0060      28.4294 C.3      60 ALA61     -0.1825
    814 HB1           7.6305       3.4514      28.1639 H        60 ALA61      0.0603
    815 HB2           6.2670       3.5321      29.2961 H        60 ALA61      0.0603
    816 HB3           6.0299       3.9733      27.5929 H        60 ALA61      0.0603
    817 C             8.0529       5.5698      29.9377 C.2      60 ALA61      0.5973
    818 O             7.6453       5.9307      31.0389 O.2      60 ALA61     -0.5679
    819 N             9.3378       5.2602      29.7310 N.am     61 ASN62     -0.4157
    820 H             9.6172       4.9317      28.8119 H        61 ASN62      0.2719
    821 CA           10.2947       5.1870      30.8418 C.3      61 ASN62      0.0143
    822 HA            9.8019       5.5186      31.7563 H        61 ASN62      0.1048
    823 CB           10.7007       3.7242      31.0946 C.3      61 ASN62     -0.2041
    824 HB2          11.2118       3.6630      32.0549 H        61 ASN62      0.0797
    825 HB3           9.8011       3.1127      31.1569 H        61 ASN62      0.0797
    826 CG           11.6293       3.1270      30.0491 C.2      61 ASN62      0.7130
    827 OD1          12.3047       3.8109      29.2943 O.2      61 ASN62     -0.5931
    828 ND2          11.7249       1.8212      29.9995 N.am     61 ASN62     -0.9191
    829 HD21         12.4088       1.4253      29.3583 H        61 ASN62      0.4196
    830 HD22         11.1465       1.2274      30.5612 H        61 ASN62      0.4196
    831 C            11.4830       6.1383      30.7110 C.2      61 ASN62      0.5973
    832 O            12.2881       6.1981      31.6328 O.2      61 ASN62     -0.5679
    833 N            11.5873       6.9036      29.6189 N.am     62 GLN63     -0.4157
    834 H            10.8890       6.8230      28.8916 H        62 GLN63      0.2719
    835 CA           12.6615       7.8745      29.3912 C.3      62 GLN63     -0.0031
    836 HA           12.4290       8.3945      28.4627 H        62 GLN63      0.0850
    837 CB           12.6821       8.9341      30.5136 C.3      62 GLN63     -0.0036
    838 HB2          12.9424       8.4849      31.4690 H        62 GLN63      0.0171
    839 HB3          13.4735       9.6547      30.3083 H        62 GLN63      0.0171
    840 CG           11.3549       9.6830      30.6674 C.3      62 GLN63     -0.0645
    841 HG2          10.5143       8.9958      30.7562 H        62 GLN63      0.0352
    842 HG3          11.3976      10.2858      31.5741 H        62 GLN63      0.0352
    843 CD           11.1412      10.6148      29.4905 C.2      62 GLN63      0.6951
    844 OE1          10.2123      10.4977      28.7152 O.2      62 GLN63     -0.6086
    845 NE2          12.0311      11.5636      29.2931 N.am     62 GLN63     -0.9407
    846 HE21         11.8779      12.1256      28.4750 H        62 GLN63      0.4251
    847 HE22         12.8375      11.6475      29.8799 H        62 GLN63      0.4251
    848 C            14.0665       7.2987      29.1847 C.2      62 GLN63      0.5973
    849 O            14.9888       8.0800      28.9618 O.2      62 GLN63     -0.5679
    850 N            14.2845       5.9859      29.2408 N.am     63 VAL64     -0.4157
    851 H            13.5041       5.3670      29.4408 H        63 VAL64      0.2719
    852 CA           15.6454       5.4262      29.1887 C.3      63 VAL64     -0.0875
    853 HA           16.3529       6.2176      28.9442 H        63 VAL64      0.0969
    854 CB           16.0965       4.9144      30.5721 C.3      63 VAL64      0.2985
    855 HB           16.3375       5.7876      31.1798 H        63 VAL64     -0.0297
    856 CG1          15.0268       4.1260      31.3271 C.3      63 VAL64     -0.3192
    857 HG11         14.6930       3.2748      30.7326 H        63 VAL64      0.0791
    858 HG12         15.4356       3.7527      32.2661 H        63 VAL64      0.0791
    859 HG13         14.1854       4.7606      31.5689 H        63 VAL64      0.0791
    860 CG2          17.3466       4.0402      30.5067 C.3      63 VAL64     -0.3192
    861 HG21         18.1568       4.5982      30.0456 H        63 VAL64      0.0791
    862 HG22         17.6579       3.7575      31.5126 H        63 VAL64      0.0791
    863 HG23         17.1361       3.1304      29.9454 H        63 VAL64      0.0791
    864 C            15.8283       4.4263      28.0621 C.2      63 VAL64      0.5973
    865 O            16.8190       4.5329      27.3413 O.2      63 VAL64     -0.5679
    866 N            14.9082       3.4863      27.8707 N.am     64 THR65     -0.4157
    867 H            14.0956       3.4445      28.4755 H        64 THR65      0.2719
    868 CA           15.0806       2.4457      26.8526 C.3      64 THR65     -0.0389
    869 HA           16.0428       1.9577      27.0137 H        64 THR65      0.1007
    870 CB           14.0016       1.3740      26.9896 C.3      64 THR65      0.3654
    871 HB           13.0203       1.8269      26.8433 H        64 THR65      0.0043
    872 CG2          14.1636       0.2155      26.0105 C.3      64 THR65     -0.2438
    873 HG21         15.1545      -0.2281      26.1262 H        64 THR65      0.0642
    874 HG22         13.4073      -0.5430      26.2159 H        64 THR65      0.0642
    875 HG23         14.0354       0.5636      24.9892 H        64 THR65      0.0642
    876 OG1          14.0725       0.8565      28.2990 O.3      64 THR65     -0.6761
    877 HG1          15.0108       0.6182      28.4828 H        64 THR65      0.4102
    878 C            15.0936       3.0731      25.4638 C.2      64 THR65      0.5973
    879 O            14.3017       3.9752      25.1789 O.2      64 THR65     -0.5679
    880 N            15.9960       2.6304      24.5967 N.am     65 ALA66     -0.4157
    881 H            16.6561       1.9157      24.8999 H        65 ALA66      0.2719
    882 CA           16.2590       3.3057      23.3345 C.3      65 ALA66      0.0337
    883 HA           15.3481       3.7913      22.9824 H        65 ALA66      0.0823
    884 CB           17.3111       4.3958      23.5941 C.3      65 ALA66     -0.1825
    885 HB1          18.2335       3.9447      23.9626 H        65 ALA66      0.0603
    886 HB2          17.5193       4.9435      22.6750 H        65 ALA66      0.0603
    887 HB3          16.9398       5.0977      24.3418 H        65 ALA66      0.0603
    888 C            16.7030       2.3340      22.2392 C.2      65 ALA66      0.5973
    889 O            17.0263       1.1649      22.4842 O.2      65 ALA66     -0.5679
    890 N            16.7201       2.8485      21.0111 N.am     66 PHE67     -0.4157
    891 H            16.4221       3.8110      20.8878 H        66 PHE67      0.2719
    892 CA           17.4153       2.2237      19.9006 C.3      66 PHE67     -0.0024
    893 HA           18.1845       1.5961      20.3408 H        66 PHE67      0.0978
    894 CB           16.4952       1.3126      19.0666 C.3      66 PHE67     -0.0343
    895 HB2          17.1249       0.6643      18.4551 H        66 PHE67      0.0295
    896 HB3          15.9406       0.6588      19.7403 H        66 PHE67      0.0295
    897 CG           15.5214       2.0247      18.1450 C.ar     66 PHE67      0.0118
    898 CD1          14.2326       2.3654      18.5975 C.ar     66 PHE67     -0.1256
    899 HD1          13.9304       2.1372      19.6064 H        66 PHE67      0.1330
    900 CE1          13.3218       3.0044      17.7395 C.ar     66 PHE67     -0.1704
    901 HE1          12.3280       3.2503      18.0890 H        66 PHE67      0.1430
    902 CZ           13.7074       3.3315      16.4303 C.ar     66 PHE67     -0.1072
    903 HZ           13.0120       3.8378      15.7760 H        66 PHE67      0.1297
    904 CE2          14.9946       3.0016      15.9750 C.ar     66 PHE67     -0.1704
    905 HE2          15.2938       3.2561      14.9693 H        66 PHE67      0.1430
    906 CD2          15.8968       2.3389      16.8250 C.ar     66 PHE67     -0.1256
    907 HD2          16.8802       2.0761      16.4616 H        66 PHE67      0.1330
    908 C            18.1207       3.2870      19.0610 C.2      66 PHE67      0.5973
    909 O            17.7150       4.4512      19.0156 O.2      66 PHE67     -0.5679
    910 N            19.1902       2.8643      18.3963 N.am     67 VAL68     -0.4157
    911 H            19.4804       1.9005      18.5410 H        67 VAL68      0.2719
    912 CA           19.9100       3.6608      17.4000 C.3      67 VAL68     -0.0875
    913 HA           19.3782       4.5974      17.2245 H        67 VAL68      0.0969
    914 CB           21.3483       4.0099      17.8297 C.3      67 VAL68      0.2985
    915 HB           21.9183       3.0899      17.9637 H        67 VAL68     -0.0297
    916 CG1          22.0406       4.8697      16.7621 C.3      67 VAL68     -0.3192
    917 HG11         21.4633       5.7767      16.5796 H        67 VAL68      0.0791
    918 HG12         23.0366       5.1483      17.1056 H        67 VAL68      0.0791
    919 HG13         22.1426       4.3147      15.8299 H        67 VAL68      0.0791
    920 CG2          21.3920       4.7949      19.1427 C.3      67 VAL68     -0.3192
    921 HG21         20.9175       4.2278      19.9392 H        67 VAL68      0.0791
    922 HG22         22.4251       4.9945      19.4279 H        67 VAL68      0.0791
    923 HG23         20.8660       5.7371      19.0243 H        67 VAL68      0.0791
    924 C            19.9089       2.8589      16.1134 C.2      67 VAL68      0.5973
    925 O            20.3351       1.7051      16.1057 O.2      67 VAL68     -0.5679
    926 N            19.4077       3.4615      15.0439 N.am     68 ALA69     -0.4157
    927 H            19.0976       4.4235      15.1411 H        68 ALA69      0.2719
    928 CA           19.4376       2.9332      13.6879 C.3      68 ALA69      0.0337
    929 HA           19.6020       1.8558      13.7031 H        68 ALA69      0.0823
    930 CB           18.0831       3.2257      13.0324 C.3      68 ALA69     -0.1825
    931 HB1          17.8526       4.2890      13.1097 H        68 ALA69      0.0603
    932 HB2          18.1146       2.9564      11.9806 H        68 ALA69      0.0603
    933 HB3          17.3016       2.6505      13.5291 H        68 ALA69      0.0603
    934 C            20.5869       3.5960      12.9298 C.2      68 ALA69      0.5973
    935 O            20.6922       4.8219      12.9513 O.2      68 ALA69     -0.5679
    936 N            21.4530       2.8239      12.2790 N.am     69 GLY70     -0.4157
    937 H            21.3148       1.8157      12.2711 H        69 GLY70      0.2719
    938 CA           22.6370       3.3566      11.6029 C.3      69 GLY70     -0.0252
    939 HA2          22.6773       4.4399      11.7024 H        69 GLY70      0.0698
    940 HA3          23.5311       2.9556      12.0735 H        69 GLY70      0.0698
    941 C            22.6862       3.0029      10.1234 C.2      69 GLY70      0.5973
    942 O            22.2317       1.9336       9.7187 O.2      69 GLY70     -0.5679
    943 N            23.2508       3.8929       9.3106 N.am     70 GLY71     -0.4157
    944 H            23.5758       4.7729       9.7050 H        70 GLY71      0.2719
    945 CA           23.4655       3.6663       7.8827 C.3      70 GLY71     -0.0252
    946 HA2          24.4212       3.1634       7.7373 H        70 GLY71      0.0698
    947 HA3          22.6835       3.0216       7.4840 H        70 GLY71      0.0698
    948 C            23.4884       4.9775       7.1071 C.2      70 GLY71      0.5973
    949 O            24.3303       5.8343       7.3600 O.2      70 GLY71     -0.5679
    950 N            22.5624       5.1466       6.1701 N.am     71 ASN72     -0.4157
    951 H            21.8845       4.4038       6.0207 H        71 ASN72      0.2719
    952 CA           22.3611       6.4091       5.4718 C.3      71 ASN72      0.0143
    953 HA           22.7774       7.2215       6.0699 H        71 ASN72      0.1048
    954 CB           23.0781       6.3582       4.1108 C.3      71 ASN72     -0.2041
    955 HB2          24.1483       6.2284       4.2719 H        71 ASN72      0.0797
    956 HB3          22.7083       5.5180       3.5219 H        71 ASN72      0.0797
    957 CG           22.8671       7.6292       3.3098 C.2      71 ASN72      0.7130
    958 OD1          22.6316       7.6124       2.1168 O.2      71 ASN72     -0.5931
    959 ND2          22.9070       8.7846       3.9395 N.am     71 ASN72     -0.9191
    960 HD21         22.7288       9.5839       3.3571 H        71 ASN72      0.4196
    961 HD22         23.1290       8.8487       4.9164 H        71 ASN72      0.4196
    962 C            20.8632       6.6478       5.3263 C.2      71 ASN72      0.5973
    963 O            20.2200       6.0092       4.5023 O.2      71 ASN72     -0.5679
    964 N            20.2966       7.5138       6.1576 N.am     72 LEU73     -0.4157
    965 H            20.8837       8.0517       6.7871 H        72 LEU73      0.2719
    966 CA           18.8520       7.6144       6.3335 C.3      72 LEU73     -0.0518
    967 HA           18.3339       6.9392       5.6512 H        72 LEU73      0.0922
    968 CB           18.4908       7.2281       7.7774 C.3      72 LEU73     -0.1102
    969 HB2          19.0214       7.9077       8.4484 H        72 LEU73      0.0457
    970 HB3          17.4250       7.3855       7.9245 H        72 LEU73      0.0457
    971 CG           18.8322       5.7781       8.1712 C.3      72 LEU73      0.3531
    972 HG           19.8563       5.5427       7.8820 H        72 LEU73     -0.0361
    973 CD1          18.7303       5.6255       9.6890 C.3      72 LEU73     -0.4121
    974 HD11         17.7210       5.8573      10.0283 H        72 LEU73      0.1000
    975 HD12         18.9847       4.6042       9.9725 H        72 LEU73      0.1000
    976 HD13         19.4375       6.2991      10.1728 H        72 LEU73      0.1000
    977 CD2          17.8830       4.7674       7.5210 C.3      72 LEU73     -0.4121
    978 HD21         17.9645       4.8285       6.4352 H        72 LEU73      0.1000
    979 HD22         18.1648       3.7594       7.8247 H        72 LEU73      0.1000
    980 HD23         16.8548       4.9678       7.8215 H        72 LEU73      0.1000
    981 C            18.3907       9.0279       6.0197 C.2      72 LEU73      0.5973
    982 O            19.0684       9.9987       6.3647 O.2      72 LEU73     -0.5679
    983 N            17.2225       9.1506       5.4007 N.am     73 THR74     -0.4157
    984 H            16.7406       8.3178       5.0681 H        73 THR74      0.2719
    985 CA           16.5789      10.4525       5.2150 C.3      73 THR74     -0.0389
    986 HA           16.8683      11.0696       6.0653 H        73 THR74      0.1007
    987 CB           17.0837      11.2283       3.9764 C.3      73 THR74      0.3654
    988 HB           17.5932      12.0976       4.3512 H        73 THR74      0.0043
    989 CG2          18.1184      10.5336       3.0951 C.3      73 THR74     -0.2438
    990 HG21         17.7220       9.5856       2.7278 H        73 THR74      0.0642
    991 HG22         18.3644      11.1711       2.2454 H        73 THR74      0.0642
    992 HG23         19.0329      10.3533       3.6584 H        73 THR74      0.0642
    993 OG1          16.0746      11.7584       3.1592 O.3      73 THR74     -0.6761
    994 HG1          16.1381      11.3346       2.2950 H        73 THR74      0.4102
    995 C            15.0689      10.3363       5.3256 C.2      73 THR74      0.5973
    996 O            14.4678       9.3392       4.9168 O.2      73 THR74     -0.5679
    997 N            14.4674      11.3346       5.9655 N.am     74 TYR75     -0.4157
    998 H            15.0263      12.1333       6.2512 H        74 TYR75      0.2719
    999 CA           13.0376      11.4302       6.1959 C.3      74 TYR75     -0.0014
   1000 HA           12.5702      10.4843       5.9477 H        74 TYR75      0.0876
   1001 CB           12.8018      11.6979       7.6804 C.3      74 TYR75     -0.0152
   1002 HB2          13.2203      10.8624       8.2367 H        74 TYR75      0.0295
   1003 HB3          13.3501      12.5969       7.9695 H        74 TYR75      0.0295
   1004 CG           11.3554      11.8336       8.1046 C.ar     74 TYR75     -0.0011
   1005 CD1          10.4785      10.7353       8.0000 C.ar     74 TYR75     -0.1906
   1006 HD1          10.8326       9.8016       7.5831 H        74 TYR75      0.1699
   1007 CE1           9.1659      10.8319       8.4967 C.ar     74 TYR75     -0.2341
   1008 HE1           8.4990       9.9819       8.4623 H        74 TYR75      0.1656
   1009 CZ            8.7299      12.0296       9.1014 C.ar     74 TYR75      0.3226
   1010 OH            7.4833      12.1164       9.6299 O.3      74 TYR75     -0.5579
   1011 HH            6.8745      12.6678       9.1056 H        74 TYR75      0.3992
   1012 CE2           9.6035      13.1279       9.1937 C.ar     74 TYR75     -0.2341
   1013 HE2           9.2736      14.0256       9.6915 H        74 TYR75      0.1656
   1014 CD2          10.9146      13.0313       8.6945 C.ar     74 TYR75     -0.1906
   1015 HD2          11.5955      13.8659       8.8032 H        74 TYR75      0.1699
   1016 C            12.4547      12.5279       5.3137 C.2      74 TYR75      0.5973
   1017 O            12.9731      13.6440       5.2813 O.2      74 TYR75     -0.5679
   1018 N            11.3724      12.2382       4.5963 N.am     75 THR76     -0.4157
   1019 H            11.0089      11.2891       4.6075 H        75 THR76      0.2719
   1020 CA           10.7906      13.2129       3.6590 C.3      75 THR76     -0.0389
   1021 HA           11.5971      13.6927       3.1052 H        75 THR76      0.1007
   1022 CB            9.8729      12.5317       2.6428 C.3      75 THR76      0.3654
   1023 HB            9.4774      13.2898       1.9720 H        75 THR76      0.0043
   1024 CG2          10.6177      11.4976       1.8038 C.3      75 THR76     -0.2438
   1025 HG21         10.9929      10.6877       2.4268 H        75 THR76      0.0642
   1026 HG22          9.9344      11.0913       1.0577 H        75 THR76      0.0642
   1027 HG23         11.4471      11.9813       1.2889 H        75 THR76      0.0642
   1028 OG1           8.8016      11.8899       3.2990 O.3      75 THR76     -0.6761
   1029 HG1           8.1399      11.7097       2.6038 H        75 THR76      0.4102
   1030 C            10.0014      14.3246       4.3411 C.2      75 THR76      0.5973
   1031 O             9.7474      15.3459       3.7034 O.2      75 THR76     -0.5679
   1032 N             9.6130      14.1637       5.6130 N.am     76 LEU77     -0.4157
   1033 H             9.8775      13.3092       6.0798 H        76 LEU77      0.2719
   1034 CA            8.7216      15.0965       6.3051 C.3      76 LEU77     -0.0518
   1035 HA            8.3691      14.5884       7.2020 H        76 LEU77      0.0922
   1036 CB            9.5277      16.3370       6.7515 C.3      76 LEU77     -0.1102
   1037 HB2          10.3998      16.0021       7.3154 H        76 LEU77      0.0457
   1038 HB3           9.8961      16.8525       5.8642 H        76 LEU77      0.0457
   1039 CG            8.7478      17.3434       7.6126 C.3      76 LEU77      0.3531
   1040 HG            7.8330      17.6164       7.1021 H        76 LEU77     -0.0361
   1041 CD1           8.3827      16.7670       8.9774 C.3      76 LEU77     -0.4121
   1042 HD11          9.2829      16.4555       9.5077 H        76 LEU77      0.1000
   1043 HD12          7.8687      17.5268       9.5666 H        76 LEU77      0.1000
   1044 HD13          7.7099      15.9190       8.8595 H        76 LEU77      0.1000
   1045 CD2           9.5653      18.6148       7.8277 C.3      76 LEU77     -0.4121
   1046 HD21          9.9541      18.9873       6.8801 H        76 LEU77      0.1000
   1047 HD22          8.9243      19.3797       8.2652 H        76 LEU77      0.1000
   1048 HD23         10.3803      18.4190       8.5220 H        76 LEU77      0.1000
   1049 C             7.4582      15.3565       5.4550 C.2      76 LEU77      0.5973
   1050 O             6.6293      14.4586       5.3487 O.2      76 LEU77     -0.5679
   1051 N             7.3040      16.5233       4.8232 N.am     77 PHE78     -0.4157
   1052 H             8.0327      17.2140       4.8935 H        77 PHE78      0.2719
   1053 CA            6.1455      16.8141       3.9664 C.3      77 PHE78     -0.0024
   1054 HA            5.3343      16.1340       4.2254 H        77 PHE78      0.0978
   1055 CB            5.6465      18.2355       4.2333 C.3      77 PHE78     -0.0343
   1056 HB2           6.3962      18.9471       3.8837 H        77 PHE78      0.0295
   1057 HB3           4.7303      18.4082       3.6660 H        77 PHE78      0.0295
   1058 CG            5.3567      18.4716       5.6961 C.ar     77 PHE78      0.0118
   1059 CD1           4.4028      17.6732       6.3541 C.ar     77 PHE78     -0.1256
   1060 HD1           3.8453      16.9317       5.7995 H        77 PHE78      0.1330
   1061 CE1           4.1710      17.8423       7.7285 C.ar     77 PHE78     -0.1704
   1062 HE1           3.4210      17.2508       8.2315 H        77 PHE78      0.1430
   1063 CZ            4.9046      18.7991       8.4479 C.ar     77 PHE78     -0.1072
   1064 HZ            4.7288      18.9333       9.5069 H        77 PHE78      0.1297
   1065 CE2           5.8527      19.6006       7.7896 C.ar     77 PHE78     -0.1704
   1066 HE2           6.4084      20.3434       8.3451 H        77 PHE78      0.1430
   1067 CD2           6.0758      19.4429       6.4119 C.ar     77 PHE78     -0.1256
   1068 HD2           6.8083      20.0584       5.9090 H        77 PHE78      0.1330
   1069 C             6.3718      16.6016       2.4708 C.2      77 PHE78      0.5973
   1070 O             5.3903      16.5988       1.7354 O.2      77 PHE78     -0.5679
   1071 N             7.6136      16.4036       2.0208 N.am     78 ASN79     -0.4157
   1072 H             8.3697      16.3179       2.6856 H        78 ASN79      0.2719
   1073 CA            7.8794      16.0618       0.6234 C.3      78 ASN79      0.0143
   1074 HA            7.4001      16.8052      -0.0205 H        78 ASN79      0.1048
   1075 CB            9.3869      16.0625       0.3315 C.3      78 ASN79     -0.2041
   1076 HB2           9.8558      15.2460       0.8762 H        78 ASN79      0.0797
   1077 HB3           9.5353      15.8848      -0.7338 H        78 ASN79      0.0797
   1078 CG           10.0814      17.3644       0.6785 C.2      78 ASN79      0.7130
   1079 OD1           9.7218      18.4429       0.2474 O.2      78 ASN79     -0.5931
   1080 ND2          11.1138      17.3180       1.4886 N.am     78 ASN79     -0.9191
   1081 HD21         11.5444      18.1976       1.6959 H        78 ASN79      0.4196
   1082 HD22         11.3417      16.4641       1.9622 H        78 ASN79      0.4196
   1083 C             7.2765      14.6917       0.2954 C.2      78 ASN79      0.5973
   1084 O             7.2273      13.7968       1.1413 O.2      78 ASN79     -0.5679
   1085 N             6.8388      14.5049      -0.9379 N.am     79 GLU80     -0.5163
   1086 H             6.9463      15.2562      -1.6235 H        79 GLU80      0.2936
   1087 CA            6.1745      13.2892      -1.3789 C.3      79 GLU80      0.0397
   1088 HA            5.4115      13.0628      -0.6414 H        79 GLU80      0.1105
   1089 CB            5.4658      13.5041      -2.7262 C.3      79 GLU80      0.0560
   1090 HB2           6.2016      13.5542      -3.5305 H        79 GLU80     -0.0173
   1091 HB3           4.8444      12.6264      -2.9109 H        79 GLU80     -0.0173
   1092 CG            4.5607      14.7471      -2.7845 C.3      79 GLU80      0.0136
   1093 HG2           3.8616      14.5989      -3.6110 H        79 GLU80     -0.0425
   1094 HG3           3.9685      14.7884      -1.8668 H        79 GLU80     -0.0425
   1095 CD            5.2806      16.0955      -3.0051 C.2      79 GLU80      0.8054
   1096 OE1           6.5321      16.1301      -3.0844 O.co2    79 GLU80     -0.8188
   1097 OE2           4.5531      17.1047      -3.0801 O.co2    79 GLU80     -0.8188
   1098 C             7.1770      12.1235      -1.4851 C.2      79 GLU80      0.5366
   1099 O             8.3320      12.3225      -1.8714 O.2      79 GLU80     -0.5819
   1100 N             6.7780      10.8787      -1.1801 N.am     80 PRO81     -0.2548
   1101 CD            7.6044       9.7170      -1.4392 C.3      80 PRO81      0.0192
   1102 HD2           8.3782       9.6482      -0.6735 H        80 PRO81      0.0391
   1103 HD3           8.0546       9.7575      -2.4320 H        80 PRO81      0.0391
   1104 CG            6.6674       8.5290      -1.3318 C.3      80 PRO81      0.0189
   1105 HG2           7.1838       7.6740      -0.9128 H        80 PRO81      0.0213
   1106 HG3           6.2856       8.2821      -2.3232 H        80 PRO81      0.0213
   1107 CB            5.5109       8.9895      -0.4443 C.3      80 PRO81     -0.0070
   1108 HB2           5.6107       8.5482       0.5486 H        80 PRO81      0.0253
   1109 HB3           4.5583       8.6860      -0.8808 H        80 PRO81      0.0253
   1110 CA            5.6103      10.5185      -0.3812 C.3      80 PRO81     -0.0266
   1111 HA            4.7072      10.9579      -0.8047 H        80 PRO81      0.0641
   1112 C             5.8077      10.9822       1.0679 C.2      80 PRO81      0.5896
   1113 O             6.8570      10.7157       1.6641 O.2      80 PRO81     -0.5748
   1114 N             4.8144      11.6564       1.6525 N.am     81 ALA82     -0.4157
   1115 H             3.9694      11.8480       1.1415 H        81 ALA82      0.2719
   1116 CA            4.9874      12.2782       2.9647 C.3      81 ALA82      0.0337
   1117 HA            5.8258      12.9720       2.9014 H        81 ALA82      0.0823
   1118 CB            3.7503      13.1022       3.3282 C.3      81 ALA82     -0.1825
   1119 HB1           2.8820      12.4488       3.4231 H        81 ALA82      0.0603
   1120 HB2           3.9208      13.6183       4.2744 H        81 ALA82      0.0603
   1121 HB3           3.5668      13.8492       2.5533 H        81 ALA82      0.0603
   1122 C             5.3253      11.2648       4.0652 C.2      81 ALA82      0.5973
   1123 O             4.8527      10.1267       4.0744 O.2      81 ALA82     -0.5679
   1124 N             6.1079      11.7215       5.0380 N.am     82 HIE83     -0.4157
   1125 H             6.4156      12.6878       4.9732 H        82 HIE83      0.2719
   1126 CA            6.4547      10.9943       6.2549 C.3      82 HIE83     -0.0581
   1127 HA            7.2259      11.5799       6.7520 H        82 HIE83      0.1360
   1128 CB            5.2452      10.9512       7.2039 C.3      82 HIE83     -0.0074
   1129 HB2           4.4490      10.3539       6.7588 H        82 HIE83      0.0367
   1130 HB3           5.5420      10.4751       8.1392 H        82 HIE83      0.0367
   1131 CG            4.7194      12.3277       7.5230 C.2      82 HIE83      0.1868
   1132 ND1           5.4460      13.3161       8.1880 N.2      82 HIE83     -0.5432
   1133 CE1           4.6554      14.3948       8.2297 C.2      82 HIE83      0.1635
   1134 HE1           4.9358      15.3405       8.6736 H        82 HIE83      0.1435
   1135 NE2           3.4733      14.1311       7.6473 N.pl3    82 HIE83     -0.2795
   1136 HE2           2.7168      14.7902       7.5324 H        82 HIE83      0.3339
   1137 CD2           3.4945      12.8305       7.1936 C.2      82 HIE83     -0.2207
   1138 HD2           2.7185      12.3082       6.6519 H        82 HIE83      0.1862
   1139 C             7.0907       9.6312       5.9724 C.2      82 HIE83      0.5973
   1140 O             6.7258       8.6265       6.5760 O.2      82 HIE83     -0.5679
   1141 N             8.0372       9.5919       5.0345 N.am     83 THR84     -0.4157
   1142 H             8.2743      10.4524       4.5494 H        83 THR84      0.2719
   1143 CA            8.7632       8.3674       4.6737 C.3      83 THR84     -0.0389
   1144 HA            8.2991       7.5083       5.1587 H        83 THR84      0.1007
   1145 CB            8.6977       8.1090       3.1644 C.3      83 THR84      0.3654
   1146 HB            9.1624       8.9375       2.6286 H        83 THR84      0.0043
   1147 CG2           9.4257       6.8121       2.8007 C.3      83 THR84     -0.2438
   1148 HG21          8.9997       5.9699       3.3483 H        83 THR84      0.0642
   1149 HG22          9.3388       6.6306       1.7314 H        83 THR84      0.0642
   1150 HG23         10.4872       6.8889       3.0246 H        83 THR84      0.0642
   1151 OG1           7.3549       8.0020       2.7566 O.3      83 THR84     -0.6761
   1152 HG1           7.0114       8.9048       2.6674 H        83 THR84      0.4102
   1153 C            10.2190       8.4475       5.1170 C.2      83 THR84      0.5973
   1154 O            10.9224       9.3778       4.7460 O.2      83 THR84     -0.5679
   1155 N            10.7038       7.4387       5.8382 N.am     84 LEU85     -0.4157
   1156 H            10.0962       6.6475       5.9475 H        84 LEU85      0.2719
   1157 CA           12.1209       7.1900       6.1004 C.3      84 LEU85     -0.0518
   1158 HA           12.6665       8.1296       6.0403 H        84 LEU85      0.0922
   1159 CB           12.2998       6.5857       7.5081 C.3      84 LEU85     -0.1102
   1160 HB2          11.7819       7.2115       8.2368 H        84 LEU85      0.0457
   1161 HB3          11.8281       5.6029       7.5285 H        84 LEU85      0.0457
   1162 CG           13.7748       6.4350       7.9305 C.3      84 LEU85      0.3531
   1163 HG           14.3453       5.9335       7.1495 H        84 LEU85     -0.0361
   1164 CD1          14.3857       7.8075       8.1990 C.3      84 LEU85     -0.4121
   1165 HD11         13.7427       8.3726       8.8732 H        84 LEU85      0.1000
   1166 HD12         15.3584       7.6920       8.6700 H        84 LEU85      0.1000
   1167 HD13         14.5084       8.3530       7.2683 H        84 LEU85      0.1000
   1168 CD2          13.8831       5.6011       9.2057 C.3      84 LEU85     -0.4121
   1169 HD21         13.4961       4.6016       9.0078 H        84 LEU85      0.1000
   1170 HD22         14.9263       5.5198       9.5094 H        84 LEU85      0.1000
   1171 HD23         13.3105       6.0695      10.0072 H        84 LEU85      0.1000
   1172 C            12.6524       6.2280       5.0403 C.2      84 LEU85      0.5973
   1173 O            12.1455       5.1186       4.9207 O.2      84 LEU85     -0.5679
   1174 N            13.6786       6.6001       4.2953 N.am     85 TYR86     -0.4157
   1175 H            14.0973       7.5150       4.4426 H        85 TYR86      0.2719
   1176 CA           14.2709       5.7266       3.2832 C.3      85 TYR86     -0.0014
   1177 HA           14.0196       4.6889       3.4979 H        85 TYR86      0.0876
   1178 CB           13.6898       6.0608       1.9012 C.3      85 TYR86     -0.0152
   1179 HB2          13.9526       5.2680       1.2023 H        85 TYR86      0.0295
   1180 HB3          12.6006       6.0826       1.9598 H        85 TYR86      0.0295
   1181 CG           14.1943       7.3791       1.3599 C.ar     85 TYR86     -0.0011
   1182 CD1          13.5391       8.5755       1.7053 C.ar     85 TYR86     -0.1906
   1183 HD1          12.6650       8.5548       2.3442 H        85 TYR86      0.1699
   1184 CE1          14.0521       9.8068       1.2629 C.ar     85 TYR86     -0.2341
   1185 HE1          13.5760      10.7343       1.5469 H        85 TYR86      0.1656
   1186 CZ           15.2275       9.8358       0.4883 C.ar     85 TYR86      0.3226
   1187 OH           15.7337      11.0182       0.0682 O.3      85 TYR86     -0.5579
   1188 HH           15.0961      11.4899      -0.4813 H        85 TYR86      0.3992
   1189 CE2          15.8953       8.6416       0.1583 C.ar     85 TYR86     -0.2341
   1190 HE2          16.8109       8.6861      -0.4139 H        85 TYR86      0.1656
   1191 CD2          15.3697       7.4113       0.5840 C.ar     85 TYR86     -0.1906
   1192 HD2          15.8859       6.4935       0.3385 H        85 TYR86      0.1699
   1193 C            15.7945       5.8341       3.3317 C.2      85 TYR86      0.5973
   1194 O            16.3496       6.6439       4.0780 O.2      85 TYR86     -0.5679
   1195 N            16.4624       5.0038       2.5343 N.am     86 GLY87     -0.4157
   1196 H            15.9426       4.3761       1.9318 H        86 GLY87      0.2719
   1197 CA           17.9126       4.9571       2.4163 C.3      86 GLY87     -0.0252
   1198 HA2          18.2079       5.1811       1.3916 H        86 GLY87      0.0698
   1199 HA3          18.3670       5.7002       3.0664 H        86 GLY87      0.0698
   1200 C            18.4271       3.5711       2.7740 C.2      86 GLY87      0.5973
   1201 O            17.7900       2.5760       2.4247 O.2      86 GLY87     -0.5679
   1202 N            19.5675       3.5037       3.4511 N.am     87 GLN88     -0.4157
   1203 H            19.9929       4.3737       3.7598 H        87 GLN88      0.2719
   1204 CA           20.2001       2.2558       3.8667 C.3      87 GLN88     -0.0031
   1205 HA           19.6611       1.4140       3.4393 H        87 GLN88      0.0850
   1206 CB           21.6395       2.1909       3.3552 C.3      87 GLN88     -0.0036
   1207 HB2          22.2046       3.0166       3.7927 H        87 GLN88      0.0171
   1208 HB3          22.0872       1.2538       3.6914 H        87 GLN88      0.0171
   1209 CG           21.7468       2.2784       1.8274 C.3      87 GLN88     -0.0645
   1210 HG2          21.3362       1.3723       1.3820 H        87 GLN88      0.0352
   1211 HG3          21.1936       3.1388       1.4510 H        87 GLN88      0.0352
   1212 CD           23.1977       2.4344       1.4087 C.2      87 GLN88      0.6951
   1213 OE1          23.5932       3.4198       0.8127 O.2      87 GLN88     -0.6086
   1214 NE2          24.0455       1.4826       1.7373 N.am     87 GLN88     -0.9407
   1215 HE21         24.9973       1.6261       1.4576 H        87 GLN88      0.4251
   1216 HE22         23.7449       0.6688       2.2424 H        87 GLN88      0.4251
   1217 C            20.1835       2.1181       5.3868 C.2      87 GLN88      0.5973
   1218 O            20.6460       3.0080       6.0998 O.2      87 GLN88     -0.5679
   1219 N            19.6791       0.9940       5.8839 N.am     88 LEU89     -0.4157
   1220 H            19.3804       0.2774       5.2293 H        88 LEU89      0.2719
   1221 CA           19.7354       0.6166       7.2880 C.3      88 LEU89     -0.0518
   1222 HA           20.1174       1.4474       7.8826 H        88 LEU89      0.0922
   1223 CB           18.3214       0.2719       7.7776 C.3      88 LEU89     -0.1102
   1224 HB2          17.6911       1.1540       7.6655 H        88 LEU89      0.0457
   1225 HB3          17.9083      -0.5101       7.1457 H        88 LEU89      0.0457
   1226 CG           18.2751      -0.1943       9.2428 C.3      88 LEU89      0.3531
   1227 HG           18.9842      -1.0031       9.4119 H        88 LEU89     -0.0361
   1228 CD1          18.5964       0.9720      10.1727 C.3      88 LEU89     -0.4121
   1229 HD11         17.9607       1.8263       9.9418 H        88 LEU89      0.1000
   1230 HD12         18.4382       0.6681      11.2019 H        88 LEU89      0.1000
   1231 HD13         19.6433       1.2563      10.0725 H        88 LEU89      0.1000
   1232 CD2          16.8756      -0.7063       9.5919 C.3      88 LEU89     -0.4121
   1233 HD21         16.6087      -1.5306       8.9335 H        88 LEU89      0.1000
   1234 HD22         16.8638      -1.0604      10.6224 H        88 LEU89      0.1000
   1235 HD23         16.1446       0.0933       9.4746 H        88 LEU89      0.1000
   1236 C            20.6962      -0.5566       7.4253 C.2      88 LEU89      0.5973
   1237 O            20.3825      -1.6755       7.0110 O.2      88 LEU89     -0.5679
   1238 N            21.8567      -0.2954       8.0132 N.am     89 ASP90     -0.5163
   1239 H            22.0303       0.6335       8.3814 H        89 ASP90      0.2936
   1240 CA           22.9117      -1.2958       8.1217 C.3      89 ASP90      0.0381
   1241 HA           22.6044      -2.1836       7.5716 H        89 ASP90      0.0880
   1242 CB           24.1818      -0.7660       7.4502 C.3      89 ASP90     -0.0303
   1243 HB2          23.9146      -0.1068       6.6214 H        89 ASP90     -0.0122
   1244 HB3          24.7724      -0.1926       8.1677 H        89 ASP90     -0.0122
   1245 CG           24.9920      -1.9285       6.8758 C.2      89 ASP90      0.7994
   1246 OD1          24.4162      -2.7157       6.0854 O.co2    89 ASP90     -0.8014
   1247 OD2          26.1634      -2.0756       7.2785 O.co2    89 ASP90     -0.8014
   1248 C            23.1582      -1.7520       9.5595 C.2      89 ASP90      0.5366
   1249 O            23.6156      -2.8765       9.7745 O.2      89 ASP90     -0.5819
   1250 N            22.8078      -0.9319      10.5547 N.am     90 SER91     -0.4157
   1251 H            22.4510      -0.0073      10.3402 H        90 SER91      0.2719
   1252 CA           22.9218      -1.3243      11.9583 C.3      90 SER91     -0.0249
   1253 HA           22.9530      -2.4098      11.9976 H        90 SER91      0.0843
   1254 CB           24.2311      -0.8245      12.5728 C.3      90 SER91      0.2117
   1255 HB2          24.3683      -1.2924      13.5485 H        90 SER91      0.0352
   1256 HB3          25.0654      -1.1074      11.9296 H        90 SER91      0.0352
   1257 OG           24.2076       0.5803      12.7357 O.3      90 SER91     -0.6546
   1258 HG           24.9430       0.8275      13.3027 H        90 SER91      0.4275
   1259 C            21.7315      -0.9059      12.8069 C.2      90 SER91      0.5973
   1260 O            21.0014       0.0429      12.5137 O.2      90 SER91     -0.5679
   1261 N            21.5693      -1.6273      13.9093 N.am     91 LEU92     -0.4157
   1262 H            22.2233      -2.3870      14.0704 H        91 LEU92      0.2719
   1263 CA           20.5228      -1.4245      14.9041 C.3      91 LEU92     -0.0518
   1264 HA           20.2152      -0.3828      14.8944 H        91 LEU92      0.0922
   1265 CB           19.3540      -2.3628      14.5290 C.3      91 LEU92     -0.1102
   1266 HB2          19.5649      -2.7556      13.5337 H        91 LEU92      0.0457
   1267 HB3          19.3665      -3.2325      15.1848 H        91 LEU92      0.0457
   1268 CG           17.9108      -1.8317      14.4939 C.3      91 LEU92      0.3531
   1269 HG           17.4706      -1.9406      15.4838 H        91 LEU92     -0.0361
   1270 CD1          17.7561      -0.3737      14.0720 C.3      91 LEU92     -0.4121
   1271 HD11         18.3279      -0.2017      13.1646 H        91 LEU92      0.1000
   1272 HD12         16.7063      -0.1377      13.9027 H        91 LEU92      0.1000
   1273 HD13         18.1286       0.2760      14.8623 H        91 LEU92      0.1000
   1274 CD2          17.1309      -2.7022      13.4993 C.3      91 LEU92     -0.4121
   1275 HD21         17.2019      -3.7474      13.7963 H        91 LEU92      0.1000
   1276 HD22         16.0833      -2.4080      13.4867 H        91 LEU92      0.1000
   1277 HD23         17.5408      -2.5876      12.4956 H        91 LEU92      0.1000
   1278 C            21.1268      -1.7756      16.2634 C.2      91 LEU92      0.5973
   1279 O            21.6549      -2.8771      16.4151 O.2      91 LEU92     -0.5679
   1280 N            21.0513      -0.8785      17.2387 N.am     92 SER93     -0.4157
   1281 H            20.6539       0.0317      17.0316 H        92 SER93      0.2719
   1282 CA           21.5334      -1.1237      18.6022 C.3      92 SER93     -0.0249
   1283 HA           21.8374      -2.1638      18.7133 H        92 SER93      0.0843
   1284 CB           22.7395      -0.2435      18.9293 C.3      92 SER93      0.2117
   1285 HB2          22.4493       0.8065      18.8610 H        92 SER93      0.0352
   1286 HB3          23.0842      -0.4521      19.9439 H        92 SER93      0.0352
   1287 OG           23.7853      -0.4968      18.0149 O.3      92 SER93     -0.6546
   1288 HG           24.1851      -1.3375      18.2833 H        92 SER93      0.4275
   1289 C            20.4235      -0.8545      19.5988 C.2      92 SER93      0.5973
   1290 O            19.6786       0.1111      19.4380 O.2      92 SER93     -0.5679
   1291 N            20.3454      -1.6867      20.6291 N.am     93 PHE94     -0.4157
   1292 H            21.0075      -2.4575      20.6865 H        93 PHE94      0.2719
   1293 CA           19.2776      -1.6874      21.6228 C.3      93 PHE94     -0.0024
   1294 HA           18.6506      -0.8017      21.5035 H        93 PHE94      0.0978
   1295 CB           18.4014      -2.9347      21.4385 C.3      93 PHE94     -0.0343
   1296 HB2          19.0196      -3.8234      21.5823 H        93 PHE94      0.0295
   1297 HB3          17.6472      -2.9428      22.2262 H        93 PHE94      0.0295
   1298 CG           17.6875      -3.0473      20.1057 C.ar     93 PHE94      0.0118
   1299 CD1          16.4370      -2.4340      19.9329 C.ar     93 PHE94     -0.1256
   1300 HD1          16.0179      -1.8536      20.7346 H        93 PHE94      0.1330
   1301 CE1          15.7301      -2.5668      18.7284 C.ar     93 PHE94     -0.1704
   1302 HE1          14.7617      -2.0973      18.6225 H        93 PHE94      0.1430
   1303 CZ           16.2875      -3.3061      17.6730 C.ar     93 PHE94     -0.1072
   1304 HZ           15.7427      -3.4164      16.7469 H        93 PHE94      0.1297
   1305 CE2          17.5497      -3.9065      17.8298 C.ar     93 PHE94     -0.1704
   1306 HE2          17.9773      -4.4760      17.0202 H        93 PHE94      0.1430
   1307 CD2          18.2475      -3.7836      19.0458 C.ar     93 PHE94     -0.1256
   1308 HD2          19.2147      -4.2516      19.1667 H        93 PHE94      0.1330
   1309 C            19.8645      -1.6786      23.0322 C.2      93 PHE94      0.5973
   1310 O            20.8812      -2.3258      23.2906 O.2      93 PHE94     -0.5679
   1311 N            19.2189      -0.9557      23.9370 N.am     94 GLY95     -0.4157
   1312 H            18.4289      -0.3852      23.6609 H        94 GLY95      0.2719
   1313 CA           19.5486      -0.9883      25.3568 C.3      94 GLY95     -0.0252
   1314 HA2          19.1291      -1.8817      25.8232 H        94 GLY95      0.0698
   1315 HA3          20.6284      -1.0128      25.4902 H        94 GLY95      0.0698
   1316 C            18.9830       0.2342      26.0569 C.2      94 GLY95      0.5973
   1317 O            17.9955       0.8157      25.5965 O.2      94 GLY95     -0.5679
   1318 N            19.6331       0.6330      27.1381 N.am     95 ASP96     -0.5163
   1319 H            20.4423       0.0912      27.4310 H        95 ASP96      0.2936
   1320 CA           19.1715       1.6907      28.0265 C.3      95 ASP96      0.0381
   1321 HA           18.1829       2.0306      27.7216 H        95 ASP96      0.0880
   1322 CB           19.0680       1.1334      29.4559 C.3      95 ASP96     -0.0303
   1323 HB2          19.9315       0.5009      29.6613 H        95 ASP96     -0.0122
   1324 HB3          19.1124       1.9600      30.1645 H        95 ASP96     -0.0122
   1325 CG           17.7898       0.3292      29.7357 C.2      95 ASP96      0.7994
   1326 OD1          16.8368       0.3953      28.9166 O.co2    95 ASP96     -0.8014
   1327 OD2          17.7353      -0.2621      30.8359 O.co2    95 ASP96     -0.8014
   1328 C            20.1075       2.8946      27.9684 C.2      95 ASP96      0.5366
   1329 O            21.3299       2.7567      28.0293 O.2      95 ASP96     -0.5819
   1330 N            19.5285       4.0895      27.8962 N.am     96 GLY97     -0.4157
   1331 H            18.5225       4.1219      27.7796 H        96 GLY97      0.2719
   1332 CA           20.2441       5.3533      27.9657 C.3      96 GLY97     -0.0252
   1333 HA2          19.5691       6.1215      28.3414 H        96 GLY97      0.0698
   1334 HA3          21.0826       5.2730      28.6565 H        96 GLY97      0.0698
   1335 C            20.7718       5.7631      26.6004 C.2      96 GLY97      0.5973
   1336 O            21.4807       5.0146      25.9325 O.2      96 GLY97     -0.5679
   1337 N            20.4139       6.9692      26.1787 N.am     97 LEU98     -0.4157
   1338 H            19.9155       7.5731      26.8151 H        97 LEU98      0.2719
   1339 CA           20.8285       7.5277      24.9018 C.3      97 LEU98     -0.0518
   1340 HA           21.4322       6.7977      24.3644 H        97 LEU98      0.0922
   1341 CB           19.5503       7.8422      24.1008 C.3      97 LEU98     -0.1102
   1342 HB2          18.8654       7.0003      24.2162 H        97 LEU98      0.0457
   1343 HB3          19.0676       8.7160      24.5416 H        97 LEU98      0.0457
   1344 CG           19.7290       8.0785      22.5963 C.3      97 LEU98      0.3531
   1345 HG           20.3624       8.9515      22.4404 H        97 LEU98     -0.0361
   1346 CD1          20.3398       6.8737      21.8776 C.3      97 LEU98     -0.4121
   1347 HD11         19.7180       5.9900      22.0174 H        97 LEU98      0.1000
   1348 HD12         20.4192       7.1034      20.8189 H        97 LEU98      0.1000
   1349 HD13         21.3455       6.6760      22.2438 H        97 LEU98      0.1000
   1350 CD2          18.3518       8.3337      21.9767 C.3      97 LEU98     -0.4121
   1351 HD21         17.8679       9.1636      22.4924 H        97 LEU98      0.1000
   1352 HD22         18.4599       8.6006      20.9274 H        97 LEU98      0.1000
   1353 HD23         17.7229       7.4477      22.0697 H        97 LEU98      0.1000
   1354 C            21.6927       8.7504      25.1840 C.2      97 LEU98      0.5973
   1355 O            21.2532       9.6473      25.9020 O.2      97 LEU98     -0.5679
   1356 N            22.8927       8.8170      24.6188 N.am     98 SER99     -0.4157
   1357 H            23.2398       8.0288      24.0775 H        98 SER99      0.2719
   1358 CA           23.7411      10.0097      24.6929 C.3      98 SER99     -0.0249
   1359 HA           23.1632      10.8474      25.0830 H        98 SER99      0.0843
   1360 CB           24.9202       9.7720      25.6377 C.3      98 SER99      0.2117
   1361 HB2          25.4779      10.6999      25.7671 H        98 SER99      0.0352
   1362 HB3          24.5404       9.4491      26.6069 H        98 SER99      0.0352
   1363 OG           25.7755       8.7826      25.1061 O.3      98 SER99     -0.6546
   1364 HG           26.5034       8.6100      25.7032 H        98 SER99      0.4275
   1365 C            24.2379      10.4124      23.3117 C.2      98 SER99      0.5973
   1366 O            24.1671       9.6320      22.3621 O.2      98 SER99     -0.5679
   1367 N            24.7619      11.6363      23.2169 N.am     99 GLY100    -0.4157
   1368 H            24.6971      12.2475      24.0123 H        99 GLY100     0.2719
   1369 CA           25.2975      12.1794      21.9724 C.3      99 GLY100    -0.0252
   1370 HA2          25.9020      13.0616      22.1788 H        99 GLY100     0.0698
   1371 HA3          25.9354      11.4312      21.4988 H        99 GLY100     0.0698
   1372 C            24.1892      12.5690      20.9977 C.2      99 GLY100     0.5973
   1373 O            23.0668      12.8700      21.3995 O.2      99 GLY100    -0.5679
   1374 N            24.5193      12.5709      19.7106 N.am    100 GLY101    -0.4157
   1375 H            25.4678      12.3268      19.4472 H       100 GLY101     0.2719
   1376 CA           23.5996      12.9170      18.6282 C.3     100 GLY101    -0.0252
   1377 HA2          23.7496      12.2188      17.8068 H       100 GLY101     0.0698
   1378 HA3          22.5722      12.8178      18.9702 H       100 GLY101     0.0698
   1379 C            23.7524      14.3316      18.0768 C.2     100 GLY101     0.5973
   1380 O            23.0212      14.6801      17.1608 O.2     100 GLY101    -0.5679
   1381 N            24.6995      15.1268      18.5850 N.am    101 ASP102    -0.5163
   1382 H            25.2660      14.7605      19.3273 H       101 ASP102     0.2936
   1383 CA           24.8591      16.5331      18.1905 C.3     101 ASP102     0.0381
   1384 HA           24.1101      16.7601      17.4279 H       101 ASP102     0.0880
   1385 CB           24.5550      17.4643      19.3754 C.3     101 ASP102    -0.0303
   1386 HB2          24.2109      16.8836      20.2344 H       101 ASP102    -0.0122
   1387 HB3          25.4427      18.0151      19.6881 H       101 ASP102    -0.0122
   1388 CG           23.4615      18.4487      18.9681 C.2     101 ASP102     0.7994
   1389 OD1          23.8346      19.4634      18.3377 O.co2   101 ASP102    -0.8014
   1390 OD2          22.2889      18.1711      19.2930 O.co2   101 ASP102    -0.8014
   1391 C            26.1981      16.7732      17.4860 C.2     101 ASP102     0.5366
   1392 O            26.2729      16.6552      16.2636 O.2     101 ASP102    -0.5819
   1393 N            27.2943      17.0053      18.2162 N.am    102 THR103    -0.4157
   1394 H            27.2058      17.1561      19.2102 H       102 THR103     0.2719
   1395 CA           28.6429      17.0199      17.6145 C.3     102 THR103    -0.0389
   1396 HA           28.5485      17.2495      16.5533 H       102 THR103     0.1007
   1397 CB           29.5364      18.1077      18.2071 C.3     102 THR103     0.3654
   1398 HB           30.4823      18.1229      17.6648 H       102 THR103     0.0043
   1399 CG2          28.8969      19.4894      18.0920 C.3     102 THR103    -0.2438
   1400 HG21         28.0024      19.5508      18.7134 H       102 THR103     0.0642
   1401 HG22         29.6065      20.2517      18.4113 H       102 THR103     0.0642
   1402 HG23         28.6178      19.6784      17.0549 H       102 THR103     0.0642
   1403 OG1          29.7982      17.8407      19.5657 O.3     102 THR103    -0.6761
   1404 HG1          30.2780      18.5919      19.9197 H       102 THR103     0.4102
   1405 C            29.3571      15.6746      17.6832 C.2     102 THR103     0.5973
   1406 O            30.4399      15.5302      17.1162 O.2     102 THR103    -0.5679
   1407 N            28.7612      14.6635      18.3125 N.am    103 SER104    -0.4157
   1408 H            27.8554      14.8141      18.7306 H       103 SER104     0.2719
   1409 CA           29.2509      13.2892      18.2534 C.3     103 SER104    -0.0249
   1410 HA           29.9046      13.2049      17.3877 H       103 SER104     0.0843
   1411 CB           30.0846      12.9463      19.4929 C.3     103 SER104     0.2117
   1412 HB2          30.5747      11.9848      19.3578 H       103 SER104     0.0352
   1413 HB3          30.8576      13.7052      19.6257 H       103 SER104     0.0352
   1414 OG           29.2789      12.8939      20.6500 O.3     103 SER104    -0.6546
   1415 HG           29.6697      12.2912      21.2872 H       103 SER104     0.4275
   1416 C            28.0865      12.3251      18.0401 C.2     103 SER104     0.5973
   1417 O            26.9382      12.6877      18.3124 O.2     103 SER104    -0.5679
   1418 N            28.3615      11.1152      17.5249 N.am    104 PRO105    -0.2548
   1419 CD           29.6809      10.5644      17.2576 C.3     104 PRO105     0.0192
   1420 HD2          30.1475      10.2733      18.1984 H       104 PRO105     0.0391
   1421 HD3          30.3163      11.2627      16.7126 H       104 PRO105     0.0391
   1422 CG           29.4623       9.3184      16.4157 C.3     104 PRO105     0.0189
   1423 HG2          30.1414       8.5169      16.7089 H       104 PRO105     0.0213
   1424 HG3          29.6092       9.5697      15.3644 H       104 PRO105     0.0213
   1425 CB           28.0056       8.9241      16.6359 C.3     104 PRO105    -0.0070
   1426 HB2          27.9607       8.1063      17.3575 H       104 PRO105     0.0253
   1427 HB3          27.5488       8.6129      15.6967 H       104 PRO105     0.0253
   1428 CA           27.3111      10.1673      17.1974 C.3     104 PRO105    -0.0266
   1429 HA           26.6626      10.5988      16.4352 H       104 PRO105     0.0641
   1430 C            26.4803       9.8216      18.4317 C.2     104 PRO105     0.5896
   1431 O            26.9783       9.8562      19.5601 O.2     104 PRO105    -0.5748
   1432 N            25.2332       9.4205      18.2175 N.am    105 TYR106    -0.4157
   1433 H            24.8936       9.3823      17.2641 H       105 TYR106     0.2719
   1434 CA           24.4702       8.7454      19.2532 C.3     105 TYR106    -0.0014
   1435 HA           24.3771       9.4200      20.0962 H       105 TYR106     0.0876
   1436 CB           23.0721       8.3614      18.7679 C.3     105 TYR106    -0.0152
   1437 HB2          23.1586       7.7905      17.8426 H       105 TYR106     0.0295
   1438 HB3          22.6226       7.6988      19.5087 H       105 TYR106     0.0295
   1439 CG           22.1147       9.5070      18.5656 C.ar    105 TYR106    -0.0011
   1440 CD1          21.5435      10.1433      19.6829 C.ar    105 TYR106    -0.1906
   1441 HD1          21.8514       9.8674      20.6824 H       105 TYR106     0.1699
   1442 CE1          20.5863      11.1568      19.4985 C.ar    105 TYR106    -0.2341
   1443 HE1          20.1606      11.6618      20.3517 H       105 TYR106     0.1656
   1444 CZ           20.2031      11.5295      18.1932 C.ar    105 TYR106     0.3226
   1445 OH           19.2810      12.5038      18.0012 O.3     105 TYR106    -0.5579
   1446 HH           19.4371      13.2593      18.5741 H       105 TYR106     0.3992
   1447 CE2          20.7847      10.8962      17.0786 C.ar    105 TYR106    -0.2341
   1448 HE2          20.4788      11.1967      16.0901 H       105 TYR106     0.1656
   1449 CD2          21.7471       9.8899      17.2639 C.ar    105 TYR106    -0.1906
   1450 HD2          22.1940       9.4083      16.4073 H       105 TYR106     0.1699
   1451 C            25.1823       7.4671      19.6900 C.2     105 TYR106     0.5973
   1452 O            25.7000       6.7162      18.8514 O.2     105 TYR106    -0.5679
   1453 N            25.1044       7.1607      20.9781 N.am    106 SER107    -0.4157
   1454 H            24.7469       7.8554      21.6307 H       106 SER107     0.2719
   1455 CA           25.3998       5.8261      21.4835 C.3     106 SER107    -0.0249
   1456 HA           25.2355       5.1168      20.6727 H       106 SER107     0.0843
   1457 CB           26.8695       5.6968      21.8892 C.3     106 SER107     0.2117
   1458 HB2          27.0758       4.6597      22.1564 H       106 SER107     0.0352
   1459 HB3          27.5005       5.9709      21.0424 H       106 SER107     0.0352
   1460 OG           27.1744       6.5243      22.9884 O.3     106 SER107    -0.6546
   1461 HG           28.1000       6.4177      23.2141 H       106 SER107     0.4275
   1462 C            24.4523       5.4257      22.6080 C.2     106 SER107     0.5973
   1463 O            23.8829       6.2521      23.3250 O.2     106 SER107    -0.5679
   1464 N            24.2439       4.1148      22.7175 N.am    107 ILE108    -0.4157
   1465 H            24.7599       3.4862      22.1242 H       107 ILE108     0.2719
   1466 CA           23.4901       3.5201      23.8185 C.3     107 ILE108    -0.0597
   1467 HA           22.6547       4.1678      24.0729 H       107 ILE108     0.0869
   1468 CB           22.9335       2.1452      23.3992 C.3     107 ILE108     0.1303
   1469 HB           23.7807       1.5245      23.1008 H       107 ILE108     0.0187
   1470 CG2          22.2543       1.4443      24.5807 C.3     107 ILE108    -0.3204
   1471 HG21         21.4926       2.0850      25.0308 H       107 ILE108     0.0882
   1472 HG22         21.7930       0.5172      24.2440 H       107 ILE108     0.0882
   1473 HG23         22.9878       1.1945      25.3439 H       107 ILE108     0.0882
   1474 CG1          21.9718       2.2063      22.1863 C.3     107 ILE108    -0.0430
   1475 HG12         22.4283       2.7795      21.3802 H       107 ILE108     0.0236
   1476 HG13         21.8365       1.1894      21.8149 H       107 ILE108     0.0236
   1477 CD1          20.5756       2.7768      22.4695 C.3     107 ILE108    -0.0660
   1478 HD11         20.6575       3.7848      22.8760 H       107 ILE108     0.0186
   1479 HD12         20.0042       2.8108      21.5433 H       107 ILE108     0.0186
   1480 HD13         20.0362       2.1424      23.1730 H       107 ILE108     0.0186
   1481 C            24.4362       3.4187      25.0208 C.2     107 ILE108     0.5973
   1482 O            25.5562       2.9290      24.8651 O.2     107 ILE108    -0.5679
   1483 N            24.0220       3.8764      26.2001 N.am    108 GLN109    -0.4157
   1484 H            23.0736       4.2328      26.2760 H       108 GLN109     0.2719
   1485 CA           24.8794       3.8783      27.3893 C.3     108 GLN109    -0.0031
   1486 HA           25.8878       4.1703      27.0934 H       108 GLN109     0.0850
   1487 CB           24.3627       4.8986      28.4104 C.3     108 GLN109    -0.0036
   1488 HB2          23.2744       4.8597      28.4242 H       108 GLN109     0.0171
   1489 HB3          24.7229       4.6421      29.4079 H       108 GLN109     0.0171
   1490 CG           24.8662       6.3112      28.0677 C.3     108 GLN109    -0.0645
   1491 HG2          25.8876       6.4247      28.4308 H       108 GLN109     0.0352
   1492 HG3          24.8735       6.4450      26.9851 H       108 GLN109     0.0352
   1493 CD           23.9775       7.4048      28.6406 C.2     108 GLN109     0.6951
   1494 OE1          22.7626       7.3483      28.5876 O.2     108 GLN109    -0.6086
   1495 NE2          24.5327       8.4637      29.1929 N.am    108 GLN109    -0.9407
   1496 HE21         23.8859       9.1471      29.5439 H       108 GLN109     0.4251
   1497 HE22         25.5261       8.5354      29.2798 H       108 GLN109     0.4251
   1498 C            25.0140       2.4947      28.0225 C.2     108 GLN109     0.5973
   1499 O            26.0965       2.1609      28.4999 O.2     108 GLN109    -0.5679
   1500 N            23.9563       1.6850      28.0190 N.am    109 VAL110    -0.4157
   1501 H            23.0592       2.0546      27.7093 H       109 VAL110     0.2719
   1502 CA           23.9906       0.3047      28.5208 C.3     109 VAL110    -0.0875
   1503 HA           25.0141       0.0267      28.7619 H       109 VAL110     0.0969
   1504 CB           23.1902       0.1287      29.8199 C.3     109 VAL110     0.2985
   1505 HB           22.1264       0.2196      29.6174 H       109 VAL110    -0.0297
   1506 CG1          23.4756      -1.2617      30.4053 C.3     109 VAL110    -0.3192
   1507 HG11         24.5375      -1.3798      30.6206 H       109 VAL110     0.0791
   1508 HG12         22.9025      -1.3960      31.3231 H       109 VAL110     0.0791
   1509 HG13         23.1619      -2.0395      29.7059 H       109 VAL110     0.0791
   1510 CG2          23.5531       1.1861      30.8699 C.3     109 VAL110    -0.3192
   1511 HG21         23.2410       2.1713      30.5240 H       109 VAL110     0.0791
   1512 HG22         23.0256       0.9717      31.7992 H       109 VAL110     0.0791
   1513 HG23         24.6285       1.1814      31.0486 H       109 VAL110     0.0791
   1514 C            23.4849      -0.6204      27.4178 C.2     109 VAL110     0.5973
   1515 O            22.2823      -0.8636      27.3356 O.2     109 VAL110    -0.5679
   1516 N            24.3651      -1.0208      26.4859 N.am    110 PRO111    -0.2548
   1517 CD           25.7814      -0.6712      26.4428 C.3     110 PRO111     0.0192
   1518 HD2          26.2976      -0.9843      27.3510 H       110 PRO111     0.0391
   1519 HD3          25.8891       0.4037      26.2926 H       110 PRO111     0.0391
   1520 CG           26.3583      -1.4088      25.2425 C.3     110 PRO111     0.0189
   1521 HG2          26.7416      -2.3791      25.5621 H       110 PRO111     0.0213
   1522 HG3          27.1422      -0.8301      24.7532 H       110 PRO111     0.0213
   1523 CB           25.1470      -1.6110      24.3303 C.3     110 PRO111    -0.0070
   1524 HB2          25.2675      -2.4834      23.6862 H       110 PRO111     0.0253
   1525 HB3          24.9997      -0.7146      23.7268 H       110 PRO111     0.0253
   1526 CA           23.9666      -1.7637      25.2951 C.3     110 PRO111    -0.0266
   1527 HA           23.0748      -1.3231      24.8517 H       110 PRO111     0.0641
   1528 C            23.6766      -3.2323      25.6196 C.2     110 PRO111     0.5896
   1529 O            24.5250      -3.8938      26.2071 O.2     110 PRO111    -0.5748
   1530 N            22.5339      -3.7510      25.1691 N.am    111 ASP112    -0.5163
   1531 H            21.8578      -3.1329      24.7390 H       111 ASP112     0.2936
   1532 CA           22.1878      -5.1765      25.2718 C.3     111 ASP112     0.0381
   1533 HA           22.6411      -5.6177      26.1630 H       111 ASP112     0.0880
   1534 CB           20.6646      -5.3412      25.3434 C.3     111 ASP112    -0.0303
   1535 HB2          20.2354      -4.8135      24.4929 H       111 ASP112    -0.0122
   1536 HB3          20.4170      -6.3977      25.2399 H       111 ASP112    -0.0122
   1537 CG           20.0031      -4.8295      26.6133 C.2     111 ASP112     0.7994
   1538 OD1          20.6921      -4.7338      27.6459 O.co2   111 ASP112    -0.8014
   1539 OD2          18.7779      -4.5703      26.5132 O.co2   111 ASP112    -0.8014
   1540 C            22.6434      -5.9626      24.0428 C.2     111 ASP112     0.5366
   1541 O            23.2853      -7.0100      24.1350 O.2     111 ASP112    -0.5819
   1542 N            22.2349      -5.4686      22.8698 N.am    112 VAL113    -0.4157
   1543 H            21.7095      -4.6020      22.9017 H       112 VAL113     0.2719
   1544 CA           22.2817      -6.1932      21.6012 C.3     112 VAL113    -0.0875
   1545 HA           23.1245      -6.8793      21.6229 H       112 VAL113     0.0969
   1546 CB           20.9907      -7.0256      21.4131 C.3     112 VAL113     0.2985
   1547 HB           20.1332      -6.3891      21.6370 H       112 VAL113    -0.0297
   1548 CG1          20.8099      -7.5353      19.9770 C.3     112 VAL113    -0.3192
   1549 HG11         21.6793      -8.1210      19.6764 H       112 VAL113     0.0791
   1550 HG12         19.9171      -8.1560      19.9196 H       112 VAL113     0.0791
   1551 HG13         20.6736      -6.7002      19.2901 H       112 VAL113     0.0791
   1552 CG2          20.9430      -8.2421      22.3509 C.3     112 VAL113    -0.3192
   1553 HG21         20.9148      -7.9202      23.3902 H       112 VAL113     0.0791
   1554 HG22         20.0365      -8.8190      22.1724 H       112 VAL113     0.0791
   1555 HG23         21.8121      -8.8779      22.1930 H       112 VAL113     0.0791
   1556 C            22.4959      -5.2024      20.4604 C.2     112 VAL113     0.5973
   1557 O            21.9048      -4.1219      20.4269 O.2     112 VAL113    -0.5679
   1558 N            23.3259      -5.5736      19.4917 N.am    113 SER114    -0.4157
   1559 H            23.7983      -6.4677      19.5974 H       113 SER114     0.2719
   1560 CA           23.5350      -4.8393      18.2458 C.3     113 SER114    -0.0249
   1561 HA           22.7169      -4.1389      18.1058 H       113 SER114     0.0843
   1562 CB           24.8405      -4.0455      18.2934 C.3     113 SER114     0.2117
   1563 HB2          25.6793      -4.7275      18.4388 H       113 SER114     0.0352
   1564 HB3          24.9763      -3.5183      17.3468 H       113 SER114     0.0352
   1565 OG           24.8117      -3.1020      19.3473 O.3     113 SER114    -0.6546
   1566 HG           24.7143      -3.5823      20.1803 H       113 SER114     0.4275
   1567 C            23.5639      -5.7888      17.0552 C.2     113 SER114     0.5973
   1568 O            24.1427      -6.8718      17.1378 O.2     113 SER114    -0.5679
   1569 N            22.9844      -5.3678      15.9388 N.am    114 PHE115    -0.4157
   1570 H            22.5533      -4.4468      15.9399 H       114 PHE115     0.2719
   1571 CA           23.0920      -6.0594      14.6576 C.3     114 PHE115    -0.0024
   1572 HA           23.6328      -6.9990      14.7743 H       114 PHE115     0.0978
   1573 CB           21.6946      -6.3735      14.1073 C.3     114 PHE115    -0.0343
   1574 HB2          21.1873      -5.4333      13.8843 H       114 PHE115     0.0295
   1575 HB3          21.8235      -6.9015      13.1630 H       114 PHE115     0.0295
   1576 CG           20.7934      -7.2167      14.9936 C.ar    114 PHE115     0.0118
   1577 CD1          20.9626      -8.6121      15.0528 C.ar    114 PHE115    -0.1256
   1578 HD1          21.7648      -9.0773      14.4977 H       114 PHE115     0.1330
   1579 CE1          20.0972      -9.3962      15.8371 C.ar    114 PHE115    -0.1704
   1580 HE1          20.2322     -10.4673      15.8855 H       114 PHE115     0.1430
   1581 CZ           19.0621      -8.7862      16.5672 C.ar    114 PHE115    -0.1072
   1582 HZ           18.4057      -9.3845      17.1813 H       114 PHE115     0.1297
   1583 CE2          18.8875      -7.3939      16.5106 C.ar    114 PHE115    -0.1704
   1584 HE2          18.0914      -6.9286      17.0765 H       114 PHE115     0.1430
   1585 CD2          19.7539      -6.6127      15.7252 C.ar    114 PHE115    -0.1256
   1586 HD2          19.6254      -5.5429      15.6812 H       114 PHE115     0.1330
   1587 C            23.8775      -5.1554      13.7081 C.2     114 PHE115     0.5973
   1588 O            23.6318      -3.9481      13.6927 O.2     114 PHE115    -0.5679
   1589 N            24.8109      -5.7047      12.9384 N.am    115 GLY116    -0.4157
   1590 H            24.9475      -6.7109      12.9875 H       115 GLY116     0.2719
   1591 CA           25.5376      -4.9782      11.8936 C.3     115 GLY116    -0.0252
   1592 HA2          25.1424      -3.9684      11.7774 H       115 GLY116     0.0698
   1593 HA3          26.5911      -4.9073      12.1610 H       115 GLY116     0.0698
   1594 C            25.4232      -5.6916      10.5507 C.2     115 GLY116     0.5973
   1595 O            25.0241      -6.8569      10.5024 O.2     115 GLY116    -0.5679
   1596 N            25.7630      -5.0053       9.4571 N.am    116 GLY117    -0.4157
   1597 H            25.9852      -4.0200       9.5287 H       116 GLY117     0.2719
   1598 CA           25.7110      -5.5810       8.1136 C.3     116 GLY117    -0.0252
   1599 HA2          26.0283      -4.8166       7.4022 H       116 GLY117     0.0698
   1600 HA3          26.3936      -6.4200       8.0543 H       116 GLY117     0.0698
   1601 C            24.3169      -6.0529       7.6924 C.2     116 GLY117     0.5973
   1602 O            24.2134      -7.0482       6.9692 O.2     116 GLY117    -0.5679
   1603 N            23.2610      -5.3794       8.1690 N.am    117 LEU118    -0.4157
   1604 H            23.4467      -4.5625       8.7443 H       117 LEU118     0.2719
   1605 CA           21.8633      -5.6787       7.8262 C.3     117 LEU118    -0.0518
   1606 HA           21.6286      -6.7080       8.0936 H       117 LEU118     0.0922
   1607 CB           20.9392      -4.6852       8.5658 C.3     117 LEU118    -0.1102
   1608 HB2          21.5068      -3.7852       8.7736 H       117 LEU118     0.0457
   1609 HB3          20.1704      -4.3450       7.8748 H       117 LEU118     0.0457
   1610 CG           20.1845      -5.1096       9.8393 C.3     117 LEU118     0.3531
   1611 HG           19.1409      -5.2749       9.5687 H       117 LEU118    -0.0361
   1612 CD1          20.6687      -6.3887      10.5166 C.3     117 LEU118    -0.4121
   1613 HD11         21.7365      -6.3146      10.7293 H       117 LEU118     0.1000
   1614 HD12         20.1190      -6.5442      11.4435 H       117 LEU118     0.1000
   1615 HD13         20.4832      -7.2420       9.8669 H       117 LEU118     0.1000
   1616 CD2          20.2194      -3.9677      10.8585 C.3     117 LEU118    -0.4121
   1617 HD21         19.8354      -3.0542      10.4051 H       117 LEU118     0.1000
   1618 HD22         19.5974      -4.2226      11.7150 H       117 LEU118     0.1000
   1619 HD23         21.2436      -3.8001      11.1929 H       117 LEU118     0.1000
   1620 C            21.5973      -5.5432       6.3224 C.2     117 LEU118     0.5973
   1621 O            20.7996      -6.3086       5.7854 O.2     117 LEU118    -0.5679
   1622 N            22.2466      -4.5908       5.6453 N.am    118 ASN119    -0.4157
   1623 H            22.9264      -4.0061       6.1294 H       118 ASN119     0.2719
   1624 CA           22.1234      -4.3920       4.2023 C.3     118 ASN119     0.0143
   1625 HA           22.7006      -3.4917       3.9782 H       118 ASN119     0.1048
   1626 CB           22.7879      -5.5737       3.4751 C.3     118 ASN119    -0.2041
   1627 HB2          23.7415      -5.8018       3.9477 H       118 ASN119     0.0797
   1628 HB3          22.1439      -6.4501       3.5389 H       118 ASN119     0.0797
   1629 CG           23.0623      -5.2386       2.0235 C.2     118 ASN119     0.7130
   1630 OD1          23.5146      -4.1586       1.6862 O.2     118 ASN119    -0.5931
   1631 ND2          22.8110      -6.1533       1.1151 N.am    118 ASN119    -0.9191
   1632 HD21         22.9220      -5.8669       0.1610 H       118 ASN119     0.4196
   1633 HD22         22.3227      -6.9889       1.3831 H       118 ASN119     0.4196
   1634 C            20.6886      -4.1095       3.7146 C.2     118 ASN119     0.5973
   1635 O            20.3138      -4.4494       2.5884 O.2     118 ASN119    -0.5679
   1636 N            19.8569      -3.4967       4.5551 N.am    119 LEU120    -0.4157
   1637 H            20.2153      -3.1500       5.4396 H       119 LEU120     0.2719
   1638 CA           18.4842      -3.1811       4.1836 C.3     119 LEU120    -0.0518
   1639 HA           18.1093      -3.9488       3.5065 H       119 LEU120     0.0922
   1640 CB           17.5881      -3.1625       5.4252 C.3     119 LEU120    -0.1102
   1641 HB2          17.9597      -2.3848       6.0863 H       119 LEU120     0.0457
   1642 HB3          16.5694      -2.9054       5.1337 H       119 LEU120     0.0457
   1643 CG           17.5785      -4.4900       6.2030 C.3     119 LEU120     0.3531
   1644 HG           18.5950      -4.8063       6.4139 H       119 LEU120    -0.0361
   1645 CD1          16.8781      -4.2681       7.5402 C.3     119 LEU120    -0.4121
   1646 HD11         15.8599      -3.9157       7.3768 H       119 LEU120     0.1000
   1647 HD12         16.8523      -5.2035       8.0975 H       119 LEU120     0.1000
   1648 HD13         17.4378      -3.5365       8.1213 H       119 LEU120     0.1000
   1649 CD2          16.8841      -5.6125       5.4352 C.3     119 LEU120    -0.4121
   1650 HD21         17.4158      -5.8140       4.5058 H       119 LEU120     0.1000
   1651 HD22         16.9076      -6.5270       6.0286 H       119 LEU120     0.1000
   1652 HD23         15.8505      -5.3501       5.2175 H       119 LEU120     0.1000
   1653 C            18.4844      -1.8540       3.4384 C.2     119 LEU120     0.5973
   1654 O            19.0893      -0.8828       3.8844 O.2     119 LEU120    -0.5679
   1655 N            17.8125      -1.7932       2.2956 N.am    120 SER121    -0.4157
   1656 H            17.3386      -2.6117       1.9423 H       120 SER121     0.2719
   1657 CA           17.8163      -0.5888       1.4676 C.3     120 SER121    -0.0249
   1658 HA           18.0321       0.2696       2.0960 H       120 SER121     0.0843
   1659 CB           18.9205      -0.6699       0.4124 C.3     120 SER121     0.2117
   1660 HB2          18.9049       0.2352      -0.1964 H       120 SER121     0.0352
   1661 HB3          19.8931      -0.7488       0.9021 H       120 SER121     0.0352
   1662 OG           18.7151      -1.7964      -0.4150 O.3     120 SER121    -0.6546
   1663 HG           19.0624      -2.5716       0.0413 H       120 SER121     0.4275
   1664 C            16.4514      -0.3692       0.8374 C.2     120 SER121     0.5973
   1665 O            15.8086      -1.2987       0.3509 O.2     120 SER121    -0.5679
   1666 N            15.9573       0.8636       0.8716 N.am    121 SER122    -0.4157
   1667 H            16.5133       1.5973       1.3047 H       121 SER122     0.2719
   1668 CA           14.6793       1.2252       0.2461 C.3     121 SER122    -0.0249
   1669 HA           14.4426       0.5014      -0.5338 H       121 SER122     0.0843
   1670 CB           13.5091       1.2592       1.2339 C.3     121 SER122     0.2117
   1671 HB2          13.6027       2.1324       1.8833 H       121 SER122     0.0352
   1672 HB3          12.5726       1.3398       0.6793 H       121 SER122     0.0352
   1673 OG           13.4803       0.1065       2.0370 O.3     121 SER122    -0.6546
   1674 HG           13.9218      -0.5973       1.5375 H       121 SER122     0.4275
   1675 C            14.7785       2.5901      -0.3998 C.2     121 SER122     0.5973
   1676 O            15.5010       3.4612       0.0780 O.2     121 SER122    -0.5679
   1677 N            14.0175       2.7824      -1.4684 N.am    122 LEU123    -0.4157
   1678 H            13.3357       2.0684      -1.6793 H       122 LEU123     0.2719
   1679 CA           13.9835       4.0245      -2.2313 C.3     122 LEU123    -0.0518
   1680 HA           14.9269       4.5598      -2.1070 H       122 LEU123     0.0922
   1681 CB           13.7653       3.7161      -3.7193 C.3     122 LEU123    -0.1102
   1682 HB2          12.7575       3.3161      -3.8409 H       122 LEU123     0.0457
   1683 HB3          13.8186       4.6487      -4.2843 H       122 LEU123     0.0457
   1684 CG           14.7608       2.7151      -4.3229 C.3     122 LEU123     0.3531
   1685 HG           14.7509       1.7856      -3.7547 H       122 LEU123    -0.0361
   1686 CD1          14.3178       2.3922      -5.7471 C.3     122 LEU123    -0.4121
   1687 HD11         14.3244       3.2936      -6.3613 H       122 LEU123     0.1000
   1688 HD12         15.0053       1.6665      -6.1829 H       122 LEU123     0.1000
   1689 HD13         13.3169       1.9610      -5.7487 H       122 LEU123     0.1000
   1690 CD2          16.1802       3.2742      -4.3424 C.3     122 LEU123    -0.4121
   1691 HD21         16.5392       3.4311      -3.3254 H       122 LEU123     0.1000
   1692 HD22         16.8464       2.5604      -4.8287 H       122 LEU123     0.1000
   1693 HD23         16.2123       4.2164      -4.8900 H       122 LEU123     0.1000
   1694 C            12.8503       4.9144      -1.7450 C.2     122 LEU123     0.5973
   1695 O            11.7982       4.4082      -1.3635 O.2     122 LEU123    -0.5679
   1696 N            13.0191       6.2279      -1.8875 N.am    123 GLN124    -0.4157
   1697 H            13.9248       6.5798      -2.1605 H       123 GLN124     0.2719
   1698 CA           11.9769       7.2006      -1.5667 C.3     123 GLN124    -0.0031
   1699 HA           11.8154       7.1865      -0.4870 H       123 GLN124     0.0850
   1700 CB           12.4674       8.5970      -1.9725 C.3     123 GLN124    -0.0036
   1701 HB2          13.4696       8.7471      -1.5706 H       123 GLN124     0.0171
   1702 HB3          12.5209       8.6663      -3.0601 H       123 GLN124     0.0171
   1703 CG           11.5546       9.7083      -1.4337 C.3     123 GLN124    -0.0645
   1704 HG2          10.5449       9.5629      -1.8149 H       123 GLN124     0.0352
   1705 HG3          11.5203       9.6595      -0.3463 H       123 GLN124     0.0352
   1706 CD           12.0227      11.0976      -1.8490 C.2     123 GLN124     0.6951
   1707 OE1          13.1829      11.3276      -2.1577 O.2     123 GLN124    -0.6086
   1708 NE2          11.1501      12.0793      -1.8632 N.am    123 GLN124    -0.9407
   1709 HE21         11.4801      12.9664      -2.1957 H       123 GLN124     0.4251
   1710 HE22         10.1474      11.9489      -1.7246 H       123 GLN124     0.4251
   1711 C            10.6397       6.8621      -2.2381 C.2     123 GLN124     0.5973
   1712 O             9.6083       6.8908      -1.5785 O.2     123 GLN124    -0.5679
   1713 N            10.6514       6.4724      -3.5190 N.am    124 ALA125    -0.4157
   1714 H            11.5290       6.4321      -4.0085 H       124 ALA125     0.2719
   1715 CA            9.4171       6.2101      -4.2615 C.3     124 ALA125     0.0337
   1716 HA            8.7681       7.0823      -4.1573 H       124 ALA125     0.0823
   1717 CB            9.7464       6.0483      -5.7497 C.3     124 ALA125    -0.1825
   1718 HB1          10.3745       5.1701      -5.9031 H       124 ALA125     0.0603
   1719 HB2           8.8206       5.9236      -6.3146 H       124 ALA125     0.0603
   1720 HB3          10.2617       6.9369      -6.1166 H       124 ALA125     0.0603
   1721 C             8.6061       5.0101      -3.7435 C.2     124 ALA125     0.5973
   1722 O             7.4349       4.9036      -4.0837 O.2     124 ALA125    -0.5679
   1723 N             9.1824       4.1215      -2.9284 N.am    125 GLN126    -0.4157
   1724 H            10.1177       4.2891      -2.5846 H       125 GLN126     0.2719
   1725 CA            8.4009       3.0480      -2.3016 C.3     125 GLN126    -0.0031
   1726 HA            7.7203       2.6141      -3.0374 H       125 GLN126     0.0850
   1727 CB            9.3366       1.9436      -1.8094 C.3     125 GLN126    -0.0036
   1728 HB2          10.0254       2.3544      -1.0694 H       125 GLN126     0.0171
   1729 HB3           8.7439       1.1635      -1.3280 H       125 GLN126     0.0171
   1730 CG           10.1304       1.3198      -2.9636 C.3     125 GLN126    -0.0645
   1731 HG2           9.4465       0.8244      -3.6537 H       125 GLN126     0.0352
   1732 HG3          10.6828       2.0848      -3.5068 H       125 GLN126     0.0352
   1733 CD           11.1045       0.2974      -2.4149 C.2     125 GLN126     0.6951
   1734 OE1          10.7428      -0.7518      -1.9317 O.2     125 GLN126    -0.6086
   1735 NE2          12.3955       0.5349      -2.4911 N.am    125 GLN126    -0.9407
   1736 HE21         12.9562      -0.2644      -2.2286 H       125 GLN126     0.4251
   1737 HE22         12.7036       1.2262      -3.1453 H       125 GLN126     0.4251
   1738 C             7.5307       3.5638      -1.1493 C.2     125 GLN126     0.5973
   1739 O             6.6144       2.8742      -0.7137 O.2     125 GLN126    -0.5679
   1740 N             7.7956       4.7770      -0.6539 N.am    126 GLY127    -0.4157
   1741 H             8.5621       5.3141      -1.0349 H       126 GLY127     0.2719
   1742 CA            7.0201       5.3668       0.4280 C.3     126 GLY127    -0.0252
   1743 HA2           7.4514       6.3156       0.7318 H       126 GLY127     0.0698
   1744 HA3           6.0040       5.5452       0.0757 H       126 GLY127     0.0698
   1745 C             6.9716       4.4524       1.6452 C.2     126 GLY127     0.5973
   1746 O             7.9751       3.8357       2.0124 O.2     126 GLY127    -0.5679
   1747 N             5.7979       4.3446       2.2664 N.am    127 HIE128    -0.4157
   1748 H             4.9888       4.8182       1.8974 H       127 HIE128     0.2719
   1749 CA            5.6462       3.5665       3.5004 C.3     127 HIE128    -0.0581
   1750 HA            6.4505       3.8397       4.1830 H       127 HIE128     0.1360
   1751 CB            4.3186       3.8883       4.1935 C.3     127 HIE128    -0.0074
   1752 HB2           3.4989       3.6166       3.5271 H       127 HIE128     0.0367
   1753 HB3           4.2335       3.2666       5.0859 H       127 HIE128     0.0367
   1754 CG            4.1187       5.3173       4.6307 C.2     127 HIE128     0.1868
   1755 ND1           2.9992       5.7590       5.3321 N.2     127 HIE128    -0.5432
   1756 CE1           3.1581       7.0769       5.4992 C.2     127 HIE128     0.1635
   1757 HE1           2.4363       7.7213       5.9819 H       127 HIE128     0.1435
   1758 NE2           4.3052       7.4865       4.9375 N.pl3   127 HIE128    -0.2795
   1759 HE2           4.6162       8.4529       4.8541 H       127 HIE128     0.3339
   1760 CD2           4.9378       6.3868       4.4078 C.2     127 HIE128    -0.2207
   1761 HD2           5.8916       6.3702       3.9051 H       127 HIE128     0.1862
   1762 C             5.7696       2.0501       3.3201 C.2     127 HIE128     0.5973
   1763 O             5.8894       1.3511       4.3193 O.2     127 HIE128    -0.5679
   1764 N             5.7720       1.5278       2.0935 N.am    128 ASP129    -0.5163
   1765 H             5.6639       2.1240       1.2854 H       128 ASP129     0.2936
   1766 CA            6.0137       0.0965       1.8651 C.3     128 ASP129     0.0381
   1767 HA            5.5412      -0.4794       2.6627 H       128 ASP129     0.0880
   1768 CB            5.3771      -0.3355       0.5407 C.3     128 ASP129    -0.0303
   1769 HB2           5.7264       0.3175      -0.2613 H       128 ASP129    -0.0122
   1770 HB3           5.6907      -1.3538       0.3056 H       128 ASP129    -0.0122
   1771 CG            3.8500      -0.3235       0.6051 C.2     128 ASP129     0.7994
   1772 OD1           3.2967      -0.6216       1.6893 O.co2   128 ASP129    -0.8014
   1773 OD2           3.2441      -0.0474      -0.4523 O.co2   128 ASP129    -0.8014
   1774 C             7.4961      -0.2847       1.8895 C.2     128 ASP129     0.5366
   1775 O             7.8276      -1.4681       1.9197 O.2     128 ASP129    -0.5819
   1776 N             8.4185       0.6842       1.8680 N.am    129 GLY130    -0.4157
   1777 H             8.1096       1.6483       1.8915 H       129 GLY130     0.2719
   1778 CA            9.8433       0.3702       1.9072 C.3     129 GLY130    -0.0252
   1779 HA2          10.0816      -0.2786       1.0634 H       129 GLY130     0.0698
   1780 HA3          10.4184       1.2904       1.8193 H       129 GLY130     0.0698
   1781 C            10.2369      -0.3334       3.2119 C.2     129 GLY130     0.5973
   1782 O             9.8171       0.0578       4.3045 O.2     129 GLY130    -0.5679
   1783 N            11.1208      -1.3340       3.1226 N.am    130 VAL131    -0.4157
   1784 H            11.3951      -1.6493       2.2067 H       130 VAL131     0.2719
   1785 CA           11.5290      -2.1040       4.3060 C.3     130 VAL131    -0.0875
   1786 HA           10.6134      -2.5109       4.7416 H       130 VAL131     0.0969
   1787 CB           12.4316      -3.3035       3.9529 C.3     130 VAL131     0.2985
   1788 HB           11.9092      -3.9112       3.2130 H       130 VAL131    -0.0297
   1789 CG1          13.7923      -2.9054       3.3619 C.3     130 VAL131    -0.3192
   1790 HG11         14.3496      -2.2640       4.0411 H       130 VAL131     0.0791
   1791 HG12         14.3809      -3.8042       3.1768 H       130 VAL131     0.0791
   1792 HG13         13.6450      -2.4121       2.4055 H       130 VAL131     0.0791
   1793 CG2          12.6898      -4.1872       5.1829 C.3     130 VAL131    -0.3192
   1794 HG21         11.7393      -4.4455       5.6526 H       130 VAL131     0.0791
   1795 HG22         13.1883      -5.1076       4.8785 H       130 VAL131     0.0791
   1796 HG23         13.3175      -3.6686       5.9073 H       130 VAL131     0.0791
   1797 C            12.1619      -1.2311       5.3896 C.2     130 VAL131     0.5973
   1798 O            11.9025      -1.4864       6.5665 O.2     130 VAL131    -0.5679
   1799 N            12.9796      -0.2118       5.0583 N.am    131 VAL132    -0.4157
   1800 H            13.1941      -0.0257       4.0843 H       131 VAL132     0.2719
   1801 CA           13.6009       0.5620       6.1553 C.3     131 VAL132    -0.0875
   1802 HA           13.9032      -0.1828       6.8927 H       131 VAL132     0.0969
   1803 CB           14.9251       1.3125       5.8640 C.3     131 VAL132     0.2985
   1804 HB           15.5878       1.0466       6.6868 H       131 VAL132    -0.0297
   1805 CG1          15.6692       0.8929       4.5942 C.3     131 VAL132    -0.3192
   1806 HG11         15.1404       1.2525       3.7148 H       131 VAL132     0.0791
   1807 HG12         16.6730       1.3202       4.6008 H       131 VAL132     0.0791
   1808 HG13         15.7618      -0.1924       4.5572 H       131 VAL132     0.0791
   1809 CG2          14.8296       2.8424       5.9172 C.3     131 VAL132    -0.3192
   1810 HG21         14.5509       3.1732       6.9184 H       131 VAL132     0.0791
   1811 HG22         15.8000       3.2811       5.6797 H       131 VAL132     0.0791
   1812 HG23         14.0902       3.1935       5.1984 H       131 VAL132     0.0791
   1813 C            12.5705       1.4133       6.8953 C.2     131 VAL132     0.5973
   1814 O            12.6706       1.5295       8.1170 O.2     131 VAL132    -0.5679
   1815 N            11.5672       1.9450       6.1875 N.am    132 HIE133    -0.4157
   1816 H            11.4858       1.7026       5.2113 H       132 HIE133     0.2719
   1817 CA           10.4450       2.6434       6.8144 C.3     132 HIE133    -0.0581
   1818 HA           10.8276       3.4618       7.4235 H       132 HIE133     0.1360
   1819 CB            9.5021       3.2163       5.7498 C.3     132 HIE133    -0.0074
   1820 HB2          10.0442       3.8662       5.0693 H       132 HIE133     0.0367
   1821 HB3           9.0757       2.4068       5.1564 H       132 HIE133     0.0367
   1822 CG            8.3676       3.9956       6.3563 C.2     132 HIE133     0.1868
   1823 ND1           7.1169       3.4823       6.6653 N.2     132 HIE133    -0.5432
   1824 CE1           6.4152       4.4850       7.2120 C.2     132 HIE133     0.1635
   1825 HE1           5.3722       4.4171       7.4990 H       132 HIE133     0.1435
   1826 NE2           7.1699       5.5917       7.2887 N.pl3   132 HIE133    -0.2795
   1827 HE2           6.8369       6.5098       7.5672 H       132 HIE133     0.3339
   1828 CD2           8.4198       5.2747       6.8163 C.2     132 HIE133    -0.2207
   1829 HD2           9.2983       5.8608       6.9206 H       132 HIE133     0.1862
   1830 C             9.6807       1.7099       7.7516 C.2     132 HIE133     0.5973
   1831 O             9.5817       2.0025       8.9442 O.2     132 HIE133    -0.5679
   1832 N             9.2361       0.5547       7.2476 N.am    133 GLN134    -0.4157
   1833 H             9.3318       0.3871       6.2496 H       133 GLN134     0.2719
   1834 CA            8.4558      -0.3966       8.0410 C.3     133 GLN134    -0.0031
   1835 HA            7.5457       0.0971       8.3872 H       133 GLN134     0.0850
   1836 CB            8.0709      -1.6105       7.1891 C.3     133 GLN134    -0.0036
   1837 HB2           8.9444      -1.9658       6.6395 H       133 GLN134     0.0171
   1838 HB3           7.7186      -2.4118       7.8393 H       133 GLN134     0.0171
   1839 CG            6.9381      -1.2544       6.2216 C.3     133 GLN134    -0.0645
   1840 HG2           6.0574      -0.9473       6.7867 H       133 GLN134     0.0352
   1841 HG3           7.2493      -0.4256       5.5874 H       133 GLN134     0.0352
   1842 CD            6.5857      -2.4217       5.3143 C.2     133 GLN134     0.6951
   1843 OE1           7.4426      -3.0703       4.7393 O.2     133 GLN134    -0.6086
   1844 NE2           5.3242      -2.7631       5.1652 N.am    133 GLN134    -0.9407
   1845 HE21          5.1718      -3.4123       4.4154 H       133 GLN134     0.4251
   1846 HE22          4.6078      -2.1206       5.4525 H       133 GLN134     0.4251
   1847 C             9.2067      -0.8723       9.2796 C.2     133 GLN134     0.5973
   1848 O             8.6187      -0.9583      10.3553 O.2     133 GLN134    -0.5679
   1849 N            10.5088      -1.1510       9.1574 N.am    134 VAL135    -0.4157
   1850 H            10.9335      -1.0897       8.2349 H       134 VAL135     0.2719
   1851 CA           11.3149      -1.5967      10.2984 C.3     134 VAL135    -0.0875
   1852 HA           10.8172      -2.4452      10.7673 H       134 VAL135     0.0969
   1853 CB           12.7190      -2.0482       9.8532 C.3     134 VAL135     0.2985
   1854 HB           13.1412      -1.3051       9.1758 H       134 VAL135    -0.0297
   1855 CG1          13.6839      -2.2199      11.0341 C.3     134 VAL135    -0.3192
   1856 HG11         13.2223      -2.8487      11.7954 H       134 VAL135     0.0791
   1857 HG12         14.6084      -2.6858      10.6920 H       134 VAL135     0.0791
   1858 HG13         13.9336      -1.2515      11.4675 H       134 VAL135     0.0791
   1859 CG2          12.6257      -3.3922       9.1207 C.3     134 VAL135    -0.3192
   1860 HG21         11.9402      -3.3200       8.2781 H       134 VAL135     0.0791
   1861 HG22         13.6067      -3.6845       8.7480 H       134 VAL135     0.0791
   1862 HG23         12.2514      -4.1575       9.7951 H       134 VAL135     0.0791
   1863 C            11.3882      -0.5043      11.3561 C.2     134 VAL135     0.5973
   1864 O            11.0758      -0.7447      12.5191 O.2     134 VAL135    -0.5679
   1865 N            11.8056       0.7023      10.9778 N.am    135 VAL136    -0.4157
   1866 H            11.9689       0.8919       9.9935 H       135 VAL136     0.2719
   1867 CA           12.0686       1.7431      11.9784 C.3     135 VAL136    -0.0875
   1868 HA           12.6037       1.2944      12.8157 H       135 VAL136     0.0969
   1869 CB           12.9596       2.8512      11.4061 C.3     135 VAL136     0.2985
   1870 HB           12.4917       3.2493      10.5069 H       135 VAL136    -0.0297
   1871 CG1          13.1539       3.9942      12.4094 C.3     135 VAL136    -0.3192
   1872 HG11         13.5070       3.6008      13.3611 H       135 VAL136     0.0791
   1873 HG12         13.8802       4.7112      12.0282 H       135 VAL136     0.0791
   1874 HG13         12.2153       4.5262      12.5676 H       135 VAL136     0.0791
   1875 CG2          14.3410       2.2776      11.0521 C.3     135 VAL136    -0.3192
   1876 HG21         14.2445       1.4975      10.2986 H       135 VAL136     0.0791
   1877 HG22         14.9743       3.0656      10.6461 H       135 VAL136     0.0791
   1878 HG23         14.8121       1.8585      11.9412 H       135 VAL136     0.0791
   1879 C            10.7760       2.3033      12.5601 C.2     135 VAL136     0.5973
   1880 O            10.7050       2.5004      13.7731 O.2     135 VAL136    -0.5679
   1881 N             9.7439       2.5225      11.7402 N.am    136 TYR137    -0.4157
   1882 H             9.8214       2.2993      10.7512 H       136 TYR137     0.2719
   1883 CA            8.4632       3.0032      12.2566 C.3     136 TYR137    -0.0014
   1884 HA            8.6598       3.8622      12.9003 H       136 TYR137     0.0876
   1885 CB            7.5604       3.4729      11.1133 C.3     136 TYR137    -0.0152
   1886 HB2           8.1102       4.1817      10.4924 H       136 TYR137     0.0295
   1887 HB3           7.2912       2.6202      10.4879 H       136 TYR137     0.0295
   1888 CG            6.3079       4.1575      11.6221 C.ar    136 TYR137    -0.0011
   1889 CD1           6.4130       5.4002      12.2762 C.ar    136 TYR137    -0.1906
   1890 HD1           7.3811       5.8620      12.4144 H       136 TYR137     0.1699
   1891 CE1           5.2630       6.0272      12.7877 C.ar    136 TYR137    -0.2341
   1892 HE1           5.3429       6.9703      13.3006 H       136 TYR137     0.1656
   1893 CZ            4.0014       5.4139      12.6416 C.ar    136 TYR137     0.3226
   1894 OH            2.8855       6.0418      13.0935 O.3     136 TYR137    -0.5579
   1895 HH            3.1186       6.8016      13.6543 H       136 TYR137     0.3992
   1896 CE2           3.8975       4.1671      11.9937 C.ar    136 TYR137    -0.2341
   1897 HE2           2.9306       3.6954      11.9100 H       136 TYR137     0.1656
   1898 CD2           5.0510       3.5372      11.4893 C.ar    136 TYR137    -0.1906
   1899 HD2           4.9693       2.5709      11.0106 H       136 TYR137     0.1699
   1900 C             7.7768       1.9445      13.1295 C.2     136 TYR137     0.5973
   1901 O             7.1962       2.2911      14.1562 O.2     136 TYR137    -0.5679
   1902 N             7.9260       0.6564      12.7975 N.am    137 GLY138    -0.4157
   1903 H             8.3750       0.4107      11.9230 H       137 GLY138     0.2719
   1904 CA            7.5221      -0.4361      13.6835 C.3     137 GLY138    -0.0252
   1905 HA2           6.4430      -0.4050      13.8400 H       137 GLY138     0.0698
   1906 HA3           7.7821      -1.3898      13.2240 H       137 GLY138     0.0698
   1907 C             8.2164      -0.3510      15.0430 C.2     137 GLY138     0.5973
   1908 O             7.5443      -0.3258      16.0703 O.2     137 GLY138    -0.5679
   1909 N             9.5451      -0.1802      15.0745 N.am    138 LEU139    -0.4157
   1910 H            10.0592      -0.2060      14.2015 H       138 LEU139     0.2719
   1911 CA           10.2766      -0.0584      16.3444 C.3     138 LEU139    -0.0518
   1912 HA           10.0470      -0.9295      16.9578 H       138 LEU139     0.0922
   1913 CB           11.7914       0.0104      16.0974 C.3     138 LEU139    -0.1102
   1914 HB2          11.9942       0.8014      15.3752 H       138 LEU139     0.0457
   1915 HB3          12.2775       0.2899      17.0339 H       138 LEU139     0.0457
   1916 CG           12.4255      -1.2983      15.6059 C.3     138 LEU139     0.3531
   1917 HG           11.9675      -1.6117      14.6728 H       138 LEU139    -0.0361
   1918 CD1          13.9132      -1.0476      15.3556 C.3     138 LEU139    -0.4121
   1919 HD11         14.3935      -0.7082      16.2745 H       138 LEU139     0.1000
   1920 HD12         14.3829      -1.9696      15.0232 H       138 LEU139     0.1000
   1921 HD13         14.0296      -0.2882      14.5830 H       138 LEU139     0.1000
   1922 CD2          12.2615      -2.4331      16.6198 C.3     138 LEU139    -0.4121
   1923 HD21         11.2137      -2.7255      16.6846 H       138 LEU139     0.1000
   1924 HD22         12.8347      -3.2989      16.3015 H       138 LEU139     0.1000
   1925 HD23         12.6087      -2.1129      17.6009 H       138 LEU139     0.1000
   1926 C             9.8392       1.1508      17.1743 C.2     138 LEU139     0.5973
   1927 O             9.6671       1.0253      18.3837 O.2     138 LEU139    -0.5679
   1928 N             9.6311       2.3077      16.5382 N.am    139 MET140    -0.4157
   1929 H             9.7955       2.3402      15.5369 H       139 MET140     0.2719
   1930 CA            9.0655       3.4815      17.2223 C.3     139 MET140    -0.0237
   1931 HA            9.7276       3.7859      18.0337 H       139 MET140     0.0880
   1932 CB            8.8844       4.6566      16.2508 C.3     139 MET140     0.0342
   1933 HB2           8.2643       4.3354      15.4136 H       139 MET140     0.0241
   1934 HB3           8.3575       5.4597      16.7677 H       139 MET140     0.0241
   1935 CG           10.1994       5.2170      15.7056 C.3     139 MET140     0.0018
   1936 HG2          10.7291       5.7310      16.5060 H       139 MET140     0.0440
   1937 HG3          10.8204       4.3933      15.3624 H       139 MET140     0.0440
   1938 SD            9.9697       6.3559      14.3132 S.3     139 MET140    -0.2737
   1939 CE            9.2416       7.7777      15.1755 C.3     139 MET140    -0.0536
   1940 HE1           9.8974       8.1010      15.9838 H       139 MET140     0.0684
   1941 HE2           9.1091       8.6036      14.4768 H       139 MET140     0.0684
   1942 HE3           8.2723       7.5045      15.5905 H       139 MET140     0.0684
   1943 C             7.7021       3.1630      17.8429 C.2     139 MET140     0.5973
   1944 O             7.3672       3.7169      18.8826 O.2     139 MET140    -0.5679
   1945 N             6.9284       2.2797      17.2210 N.am    140 SER141    -0.4157
   1946 H             7.2687       1.8440      16.3747 H       140 SER141     0.2719
   1947 CA            5.5870       1.9067      17.6728 C.3     140 SER141    -0.0249
   1948 HA            5.1529       2.7484      18.2076 H       140 SER141     0.0843
   1949 CB            4.6972       1.6442      16.4564 C.3     140 SER141     0.2117
   1950 HB2           4.9975       0.7115      15.9765 H       140 SER141     0.0352
   1951 HB3           3.6597       1.5534      16.7875 H       140 SER141     0.0352
   1952 OG            4.8068       2.7117      15.5209 O.3     140 SER141    -0.6546
   1953 HG            5.6517       2.6175      15.0505 H       140 SER141     0.4275
   1954 C             5.5777       0.7133      18.6400 C.2     140 SER141     0.5973
   1955 O             4.5155       0.2479      19.0379 O.2     140 SER141    -0.5679
   1956 N             6.7493       0.1864      19.0151 N.am    141 GLY142    -0.4157
   1957 H             7.6030       0.5989      18.6690 H       141 GLY142     0.2719
   1958 CA            6.8426      -1.0079      19.8572 C.3     141 GLY142    -0.0252
   1959 HA2           7.8666      -1.1128      20.2137 H       141 GLY142     0.0698
   1960 HA3           6.1811      -0.8970      20.7158 H       141 GLY142     0.0698
   1961 C             6.4426      -2.2969      19.1372 C.2     141 GLY142     0.5973
   1962 O             6.0865      -3.2757      19.7884 O.2     141 GLY142    -0.5679
   1963 N             6.5057      -2.3185      17.8062 N.am    142 ASP143    -0.5163
   1964 H             6.8059      -1.4785      17.3231 H       142 ASP143     0.2936
   1965 CA            6.1666      -3.4771      16.9798 C.3     142 ASP143     0.0381
   1966 HA            5.7983      -4.2884      17.6092 H       142 ASP143     0.0880
   1967 CB            5.0253      -3.1011      16.0274 C.3     142 ASP143    -0.0303
   1968 HB2           4.1846      -2.7342      16.6194 H       142 ASP143    -0.0122
   1969 HB3           5.3529      -2.2892      15.3751 H       142 ASP143    -0.0122
   1970 CG            4.5362      -4.2679      15.1614 C.2     142 ASP143     0.7994
   1971 OD1           5.1241      -5.3781      15.2255 O.co2   142 ASP143    -0.8014
   1972 OD2           3.5672      -4.0301      14.4089 O.co2   142 ASP143    -0.8014
   1973 C             7.4099      -3.9824      16.2370 C.2     142 ASP143     0.5366
   1974 O             7.9227      -3.3433      15.3139 O.2     142 ASP143    -0.5819
   1975 N             7.9351      -5.1341      16.6511 N.am    143 THR144    -0.4157
   1976 H             7.4697      -5.6498      17.3869 H       143 THR144     0.2719
   1977 CA            9.1517      -5.7259      16.0690 C.3     143 THR144    -0.0389
   1978 HA            9.7883      -4.9210      15.7061 H       143 THR144     0.1007
   1979 CB            9.9487      -6.4980      17.1318 C.3     143 THR144     0.3654
   1980 HB           10.8343      -6.9501      16.6827 H       143 THR144     0.0043
   1981 CG2          10.3928      -5.5527      18.2554 C.3     143 THR144    -0.2438
   1982 HG21          9.5595      -4.9416      18.5969 H       143 THR144     0.0642
   1983 HG22         10.7433      -6.1295      19.1073 H       143 THR144     0.0642
   1984 HG23         11.1936      -4.9072      17.9007 H       143 THR144     0.0642
   1985 OG1           9.1501      -7.5109      17.6953 O.3     143 THR144    -0.6761
   1986 HG1           9.4803      -8.4056      17.4168 H       143 THR144     0.4102
   1987 C             8.8570      -6.6244      14.8690 C.2     143 THR144     0.5973
   1988 O             9.7929      -7.1679      14.2779 O.2     143 THR144    -0.5679
   1989 N             7.5938      -6.7451      14.4391 N.am    144 GLY145    -0.4157
   1990 H             6.8512      -6.2314      14.9205 H       144 GLY145     0.2719
   1991 CA            7.1858      -7.6891      13.3993 C.3     144 GLY145    -0.0252
   1992 HA2           7.3902      -8.7046      13.7402 H       144 GLY145     0.0698
   1993 HA3           6.1121      -7.5841      13.2396 H       144 GLY145     0.0698
   1994 C             7.9020      -7.4651      12.0638 C.2     144 GLY145     0.5973
   1995 O             8.3839      -8.4146      11.4345 O.2     144 GLY145    -0.5679
   1996 N             8.0500      -6.2077      11.6385 N.am    145 ALA146    -0.4157
   1997 H             7.6397      -5.4649      12.1877 H       145 ALA146     0.2719
   1998 CA            8.7827      -5.8965      10.4100 C.3     145 ALA146     0.0337
   1999 HA            8.3794      -6.5101       9.6021 H       145 ALA146     0.0823
   2000 CB            8.5473      -4.4276      10.0478 C.3     145 ALA146    -0.1825
   2001 HB1           8.8799      -3.7786      10.8593 H       145 ALA146     0.0603
   2002 HB2           9.0983      -4.1805       9.1392 H       145 ALA146     0.0603
   2003 HB3           7.4844      -4.2553       9.8723 H       145 ALA146     0.0603
   2004 C            10.2862      -6.2227      10.5189 C.2     145 ALA146     0.5973
   2005 O            10.8646      -6.7766       9.5814 O.2     145 ALA146    -0.5679
   2006 N            10.9183      -5.9268      11.6613 N.am    146 LEU147    -0.4157
   2007 H            10.3659      -5.5723      12.4283 H       146 LEU147     0.2719
   2008 CA           12.3258      -6.2582      11.9021 C.3     146 LEU147    -0.0518
   2009 HA           12.9252      -5.8057      11.1146 H       146 LEU147     0.0922
   2010 CB           12.7580      -5.7035      13.2748 C.3     146 LEU147    -0.1102
   2011 HB2          12.1984      -4.7880      13.4752 H       146 LEU147     0.0457
   2012 HB3          12.4471      -6.4175      14.0396 H       146 LEU147     0.0457
   2013 CG           14.2506      -5.3554      13.4786 C.3     146 LEU147     0.3531
   2014 HG           14.3688      -4.2870      13.3028 H       146 LEU147    -0.0361
   2015 CD1          14.6460      -5.6374      14.9294 C.3     146 LEU147    -0.4121
   2016 HD11         14.6087      -6.7100      15.1200 H       146 LEU147     0.1000
   2017 HD12         15.6574      -5.2804      15.1189 H       146 LEU147     0.1000
   2018 HD13         13.9589      -5.1410      15.6123 H       146 LEU147     0.1000
   2019 CD2          15.2572      -6.0660      12.5834 C.3     146 LEU147    -0.4121
   2020 HD21         15.0796      -5.8363      11.5343 H       146 LEU147     0.1000
   2021 HD22         16.2715      -5.7647      12.8409 H       146 LEU147     0.1000
   2022 HD23         15.1491      -7.1263      12.7588 H       146 LEU147     0.1000
   2023 C            12.5391      -7.7766      11.8623 C.2     146 LEU147     0.5973
   2024 O            13.4672      -8.2486      11.2181 O.2     146 LEU147    -0.5679
   2025 N            11.6754      -8.5517      12.5128 N.am    147 GLU148    -0.5163
   2026 H            10.9414      -8.1204      13.0722 H       147 GLU148     0.2936
   2027 CA           11.8078     -10.0071      12.5669 C.3     147 GLU148     0.0397
   2028 HA           12.8113     -10.2566      12.9069 H       147 GLU148     0.1105
   2029 CB           10.7938     -10.5713      13.5593 C.3     147 GLU148     0.0560
   2030 HB2           9.7922     -10.2067      13.3227 H       147 GLU148    -0.0173
   2031 HB3          10.8070     -11.6584      13.4890 H       147 GLU148    -0.0173
   2032 CG           11.1992     -10.1267      14.9719 C.3     147 GLU148     0.0136
   2033 HG2          12.2090     -10.4914      15.1757 H       147 GLU148    -0.0425
   2034 HG3          11.2412      -9.0402      15.0371 H       147 GLU148    -0.0425
   2035 CD           10.2690     -10.6713      16.0441 C.2     147 GLU148     0.8054
   2036 OE1           9.8709     -11.8384      15.8720 O.co2   147 GLU148    -0.8188
   2037 OE2           9.9978      -9.9074      16.9974 O.co2   147 GLU148    -0.8188
   2038 C            11.6282     -10.6549      11.2011 C.2     147 GLU148     0.5366
   2039 O            12.3728     -11.5641      10.8418 O.2     147 GLU148    -0.5819
   2040 N            10.6995     -10.1356      10.3970 N.am    148 THR149    -0.4157
   2041 H            10.0908      -9.4126      10.7679 H       148 THR149     0.2719
   2042 CA           10.5682     -10.5671       9.0015 C.3     148 THR149    -0.0389
   2043 HA           10.4178     -11.6457       8.9849 H       148 THR149     0.1007
   2044 CB            9.3605      -9.9218       8.3205 C.3     148 THR149     0.3654
   2045 HB            9.4560      -8.8359       8.3400 H       148 THR149     0.0043
   2046 CG2           9.2041     -10.3892       6.8727 C.3     148 THR149    -0.2438
   2047 HG21          9.2005     -11.4781       6.8337 H       148 THR149     0.0642
   2048 HG22          8.2593     -10.0169       6.4762 H       148 THR149     0.0642
   2049 HG23         10.0149     -10.0032       6.2545 H       148 THR149     0.0642
   2050 OG1           8.1921     -10.2944       9.0077 O.3     148 THR149    -0.6761
   2051 HG1           8.1828      -9.8149       9.8502 H       148 THR149     0.4102
   2052 C            11.8369     -10.2730       8.2059 C.2     148 THR149     0.5973
   2053 O            12.3026     -11.1403       7.4681 O.2     148 THR149    -0.5679
   2054 N            12.4258      -9.0830       8.3731 N.am    149 ALA150    -0.4157
   2055 H            12.0151      -8.4049       9.0047 H       149 ALA150     0.2719
   2056 CA           13.6778      -8.7442       7.7009 C.3     149 ALA150     0.0337
   2057 HA           13.5595      -8.9376       6.6335 H       149 ALA150     0.0823
   2058 CB           13.9668      -7.2492       7.8824 C.3     149 ALA150    -0.1825
   2059 HB1          14.1156      -7.0212       8.9381 H       149 ALA150     0.0603
   2060 HB2          14.8689      -6.9863       7.3299 H       149 ALA150     0.0603
   2061 HB3          13.1305      -6.6609       7.5016 H       149 ALA150     0.0603
   2062 C            14.8505      -9.6125       8.1914 C.2     149 ALA150     0.5973
   2063 O            15.6518     -10.0545       7.3763 O.2     149 ALA150    -0.5679
   2064 N            14.9411      -9.9062       9.4937 N.am    150 LEU151    -0.4157
   2065 H            14.2721      -9.4865      10.1290 H       150 LEU151     0.2719
   2066 CA           15.9681     -10.8012      10.0372 C.3     150 LEU151    -0.0518
   2067 HA           16.9381     -10.4834       9.6542 H       150 LEU151     0.0922
   2068 CB           15.9974     -10.7511      11.5741 C.3     150 LEU151    -0.1102
   2069 HB2          14.9763     -10.8728      11.9363 H       150 LEU151     0.0457
   2070 HB3          16.5847     -11.5922      11.9457 H       150 LEU151     0.0457
   2071 CG           16.5902      -9.4614      12.1562 C.3     150 LEU151     0.3531
   2072 HG           16.1131      -8.6179      11.6711 H       150 LEU151    -0.0361
   2073 CD1          16.3292      -9.4130      13.6668 C.3     150 LEU151    -0.4121
   2074 HD11         16.8390     -10.2439      14.1475 H       150 LEU151     0.1000
   2075 HD12         16.7112      -8.4791      14.0788 H       150 LEU151     0.1000
   2076 HD13         15.2580      -9.4722      13.8648 H       150 LEU151     0.1000
   2077 CD2          18.0989      -9.3251      11.9340 C.3     150 LEU151    -0.4121
   2078 HD21         18.3167      -9.2543      10.8700 H       150 LEU151     0.1000
   2079 HD22         18.4611      -8.4194      12.4200 H       150 LEU151     0.1000
   2080 HD23         18.6168     -10.1885      12.3515 H       150 LEU151     0.1000
   2081 C            15.7906     -12.2494       9.5782 C.2     150 LEU151     0.5973
   2082 O            16.7914     -12.8763       9.2608 O.2     150 LEU151    -0.5679
   2083 N            14.5683     -12.7869       9.5124 N.am    151 ASN152    -0.4157
   2084 H            13.7733     -12.2412       9.8306 H       151 ASN152     0.2719
   2085 CA           14.3327     -14.1279       8.9593 C.3     151 ASN152     0.0143
   2086 HA           14.9013     -14.8598       9.5365 H       151 ASN152     0.1048
   2087 CB           12.8370     -14.4811       9.0212 C.3     151 ASN152    -0.2041
   2088 HB2          12.2447     -13.6381       8.6670 H       151 ASN152     0.0797
   2089 HB3          12.6450     -15.3336       8.3692 H       151 ASN152     0.0797
   2090 CG           12.3969     -14.8720      10.4123 C.2     151 ASN152     0.7130
   2091 OD1          13.1842     -15.2972      11.2418 O.2     151 ASN152    -0.5931
   2092 ND2          11.1226     -14.7695      10.7168 N.am    151 ASN152    -0.9191
   2093 HD21         10.8838     -14.8876      11.6871 H       151 ASN152     0.4196
   2094 HD22         10.4859     -14.3507      10.0642 H       151 ASN152     0.4196
   2095 C            14.8377     -14.2586       7.5235 C.2     151 ASN152     0.5973
   2096 O            15.4459     -15.2708       7.2073 O.2     151 ASN152    -0.5679
   2097 N            14.6435     -13.2250       6.7018 N.am    152 GLY153    -0.4157
   2098 H            14.1207     -12.4253       7.0314 H       152 GLY153     0.2719
   2099 CA           15.1820     -13.2023       5.3429 C.3     152 GLY153    -0.0252
   2100 HA2          14.9232     -14.1330       4.8320 H       152 GLY153     0.0698
   2101 HA3          14.7386     -12.3729       4.7949 H       152 GLY153     0.0698
   2102 C            16.7048     -13.0552       5.2720 C.2     152 GLY153     0.5973
   2103 O            17.2841     -13.3533       4.2445 O.2     152 GLY153    -0.5679
   2104 N            17.3774     -12.5547       6.3147 N.am    153 ILE154    -0.4157
   2105 H            16.8547     -12.2550       7.1235 H       153 ILE154     0.2719
   2106 CA           18.8512     -12.6011       6.3780 C.3     153 ILE154    -0.0597
   2107 HA           19.2689     -12.4703       5.3783 H       153 ILE154     0.0869
   2108 CB           19.3872     -11.4731       7.2916 C.3     153 ILE154     0.1303
   2109 HB           18.8408     -11.5099       8.2349 H       153 ILE154     0.0187
   2110 CG2          20.8839     -11.6619       7.6099 C.3     153 ILE154    -0.3204
   2111 HG21         21.4440     -11.7891       6.6827 H       153 ILE154     0.0882
   2112 HG22         21.2707     -10.8014       8.1480 H       153 ILE154     0.0882
   2113 HG23         21.0330     -12.5379       8.2427 H       153 ILE154     0.0882
   2114 CG1          19.1545     -10.0874       6.6475 C.3     153 ILE154    -0.0430
   2115 HG12         19.8775      -9.9301       5.8459 H       153 ILE154     0.0236
   2116 HG13         18.1600     -10.0558       6.2023 H       153 ILE154     0.0236
   2117 CD1          19.2355      -8.9223       7.6423 C.3     153 ILE154    -0.0660
   2118 HD11         20.2413      -8.8345       8.0491 H       153 ILE154     0.0186
   2119 HD12         18.9863      -7.9940       7.1279 H       153 ILE154     0.0186
   2120 HD13         18.5220      -9.0754       8.4511 H       153 ILE154     0.0186
   2121 C            19.3253     -13.9703       6.8776 C.2     153 ILE154     0.5973
   2122 O            20.3637     -14.4818       6.4651 O.2     153 ILE154    -0.5679
   2123 N            18.6263     -14.4983       7.8793 N.am    154 LEU155    -0.4157
   2124 H            17.7712     -14.0341       8.1555 H       154 LEU155     0.2719
   2125 CA           19.0554     -15.6598       8.6411 C.3     154 LEU155    -0.0518
   2126 HA           20.1350     -15.6159       8.7610 H       154 LEU155     0.0922
   2127 CB           18.3939     -15.6180      10.0281 C.3     154 LEU155    -0.1102
   2128 HB2          17.3227     -15.4564       9.8981 H       154 LEU155     0.0457
   2129 HB3          18.5240     -16.5851      10.5099 H       154 LEU155     0.0457
   2130 CG           18.9805     -14.5362      10.9536 C.3     154 LEU155     0.3531
   2131 HG           18.9884     -13.5688      10.4544 H       154 LEU155    -0.0361
   2132 CD1          18.1252     -14.4237      12.2161 C.3     154 LEU155    -0.4121
   2133 HD11         18.1529     -15.3598      12.7719 H       154 LEU155     0.1000
   2134 HD12         18.5011     -13.6156      12.8420 H       154 LEU155     0.1000
   2135 HD13         17.0952     -14.2017      11.9346 H       154 LEU155     0.1000
   2136 CD2          20.4118     -14.8714      11.3865 C.3     154 LEU155    -0.4121
   2137 HD21         21.0803     -14.8353      10.5266 H       154 LEU155     0.1000
   2138 HD22         20.7583     -14.1374      12.1125 H       154 LEU155     0.1000
   2139 HD23         20.4508     -15.8652      11.8305 H       154 LEU155     0.1000
   2140 C            18.7754     -16.9852       7.9348 C.2     154 LEU155     0.5973
   2141 O            19.4544     -17.9652       8.2602 O.2     154 LEU155    -0.5679
   2142 N            17.8130     -17.0395       7.0126 N.am    155 ASP156    -0.5163
   2143 H            17.3323     -16.1952       6.7225 H       155 ASP156     0.2936
   2144 CA           17.4759     -18.2836       6.3235 C.3     155 ASP156     0.0381
   2145 HA           17.2654     -19.0250       7.0937 H       155 ASP156     0.0880
   2146 CB           16.1867     -18.1640       5.4877 C.3     155 ASP156    -0.0303
   2147 HB2          15.9959     -19.1282       5.0141 H       155 ASP156    -0.0122
   2148 HB3          15.3609     -17.9762       6.1761 H       155 ASP156    -0.0122
   2149 CG           16.1640     -17.0814       4.4061 C.2     155 ASP156     0.7994
   2150 OD1          17.2476     -16.5714       4.0764 O.co2   155 ASP156    -0.8014
   2151 OD2          15.0421     -16.7932       3.9233 O.co2   155 ASP156    -0.8014
   2152 C            18.6698     -18.8409       5.5293 C.2     155 ASP156     0.5366
   2153 O            18.8382     -20.0607       5.5108 O.2     155 ASP156    -0.5819
   2154 N            19.5739     -17.9929       5.0240 N.am    156 ASP157    -0.5163
   2155 H            19.2321     -17.0461       4.8464 H       156 ASP157     0.2936
   2156 CA           20.8539     -18.3719       4.3960 C.3     156 ASP157     0.0381
   2157 HA           20.6554     -19.0243       3.5444 H       156 ASP157     0.0880
   2158 CB           21.5732     -17.1188       3.8920 C.3     156 ASP157    -0.0303
   2159 HB2          21.5433     -16.3399       4.6570 H       156 ASP157    -0.0122
   2160 HB3          22.6243     -17.3467       3.7033 H       156 ASP157    -0.0122
   2161 CG           20.9690     -16.6105       2.5937 C.2     156 ASP157     0.7994
   2162 OD1          20.1070     -15.7209       2.6829 O.co2   156 ASP157    -0.8014
   2163 OD2          21.4601     -17.0412       1.5218 O.co2   156 ASP157    -0.8014
   2164 C            21.8429     -19.0953       5.3120 C.2     156 ASP157     0.5366
   2165 O            22.7882     -19.7323       4.8461 O.2     156 ASP157    -0.5819
   2166 N            21.6564     -18.9816       6.6225 N.am    157 TYR158    -0.4157
   2167 H            20.8542     -18.4392       6.9260 H       157 TYR158     0.2719
   2168 CA           22.4465     -19.6904       7.6271 C.3     157 TYR158    -0.0014
   2169 HA           23.3471     -20.0932       7.1650 H       157 TYR158     0.0876
   2170 CB           22.8820     -18.6980       8.7109 C.3     157 TYR158    -0.0152
   2171 HB2          21.9950     -18.3271       9.2270 H       157 TYR158     0.0295
   2172 HB3          23.4795     -19.2322       9.4491 H       157 TYR158     0.0295
   2173 CG           23.6850     -17.5080       8.2094 C.ar    157 TYR158    -0.0011
   2174 CD1          23.0244     -16.3536       7.7477 C.ar    157 TYR158    -0.1906
   2175 HD1          21.9443     -16.3388       7.6872 H       157 TYR158     0.1699
   2176 CE1          23.7582     -15.2346       7.3194 C.ar    157 TYR158    -0.2341
   2177 HE1          23.2239     -14.3729       6.9448 H       157 TYR158     0.1656
   2178 CZ           25.1676     -15.2700       7.3507 C.ar    157 TYR158     0.3226
   2179 OH           25.8610     -14.1863       6.9162 O.3     157 TYR158    -0.5579
   2180 HH           25.2860     -13.7146       6.3136 H       157 TYR158     0.3992
   2181 CE2          25.8362     -16.4270       7.7987 C.ar    157 TYR158    -0.2341
   2182 HE2          26.9150     -16.4539       7.8213 H       157 TYR158     0.1656
   2183 CD2          25.0931     -17.5431       8.2274 C.ar    157 TYR158    -0.1906
   2184 HD2          25.6112     -18.4237       8.5853 H       157 TYR158     0.1699
   2185 C            21.6614     -20.8810       8.1931 C.2     157 TYR158     0.5973
   2186 O            22.0990     -21.5382       9.1387 O.2     157 TYR158    -0.5679
   2187 N            20.4686     -21.1505       7.6497 N.am    158 GLY159    -0.4157
   2188 H            20.1677     -20.6042       6.8439 H       158 GLY159     0.2719
   2189 CA           19.5293     -22.1260       8.1899 C.3     158 GLY159    -0.0252
   2190 HA2          18.7024     -22.2338       7.4888 H       158 GLY159     0.0698
   2191 HA3          20.0284     -23.0871       8.3029 H       158 GLY159     0.0698
   2192 C            18.9534     -21.7147       9.5463 C.2     158 GLY159     0.5973
   2193 O            18.5184     -22.5764      10.3092 O.2     158 GLY159    -0.5679
   2194 N            18.9763     -20.4262       9.8965 N.am    159 LEU160    -0.4157
   2195 H            19.2429     -19.7387       9.1956 H       159 LEU160     0.2719
   2196 CA           18.4998     -19.9316      11.1889 C.3     159 LEU160    -0.0518
   2197 HA           18.2031     -20.7672      11.8199 H       159 LEU160     0.0922
   2198 CB           19.6466     -19.1749      11.8906 C.3     159 LEU160    -0.1102
   2199 HB2          19.9509     -18.3539      11.2388 H       159 LEU160     0.0457
   2200 HB3          19.2807     -18.7346      12.8168 H       159 LEU160     0.0457
   2201 CG           20.8997     -20.0176      12.2025 C.3     159 LEU160     0.3531
   2202 HG           21.3276     -20.3988      11.2812 H       159 LEU160    -0.0361
   2203 CD1          21.9320     -19.1276      12.8843 C.3     159 LEU160    -0.4121
   2204 HD11         21.5102     -18.7004      13.7909 H       159 LEU160     0.1000
   2205 HD12         22.8056     -19.7203      13.1505 H       159 LEU160     0.1000
   2206 HD13         22.2419     -18.3344      12.2019 H       159 LEU160     0.1000
   2207 CD2          20.6315     -21.1887      13.1553 C.3     159 LEU160    -0.4121
   2208 HD21         19.8954     -21.8654      12.7204 H       159 LEU160     0.1000
   2209 HD22         21.5573     -21.7524      13.2844 H       159 LEU160     0.1000
   2210 HD23         20.3041     -20.8339      14.1280 H       159 LEU160     0.1000
   2211 C            17.2404     -19.0747      11.0173 C.2     159 LEU160     0.5973
   2212 O            16.7700     -18.8158       9.9150 O.2     159 LEU160    -0.5679
   2213 N            16.6712     -18.6167      12.1259 N.am    160 SER161    -0.4157
   2214 H            17.0547     -18.8560      13.0296 H       160 SER161     0.2719
   2215 CA           15.5739     -17.6475      12.1106 C.3     160 SER161    -0.0249
   2216 HA           15.6953     -16.9596      11.2723 H       160 SER161     0.0843
   2217 CB           14.2454     -18.3903      11.9353 C.3     160 SER161     0.2117
   2218 HB2          13.4517     -17.6821      11.7042 H       160 SER161     0.0352
   2219 HB3          14.3297     -19.0886      11.1010 H       160 SER161     0.0352
   2220 OG           13.8987     -19.0954      13.1157 O.3     160 SER161    -0.6546
   2221 HG           13.3892     -19.8625      12.8437 H       160 SER161     0.4275
   2222 C            15.5977     -16.8291      13.3980 C.2     160 SER161     0.5973
   2223 O            16.4775     -17.0244      14.2397 O.2     160 SER161    -0.5679
   2224 N            14.6260     -15.9409      13.6087 N.am    161 VAL162    -0.4157
   2225 H            13.9693     -15.7438      12.8580 H       161 VAL162     0.2719
   2226 CA           14.4998     -15.2088      14.8838 C.3     161 VAL162    -0.0875
   2227 HA           15.4774     -14.7828      15.1066 H       161 VAL162     0.0969
   2228 CB           13.5060     -14.0391      14.8085 C.3     161 VAL162     0.2985
   2229 HB           13.5174     -13.5306      15.7728 H       161 VAL162    -0.0297
   2230 CG1          13.9727     -13.0189      13.7668 C.3     161 VAL162    -0.3192
   2231 HG11         13.8992     -13.4218      12.7598 H       161 VAL162     0.0791
   2232 HG12         13.3402     -12.1401      13.8387 H       161 VAL162     0.0791
   2233 HG13         15.0033     -12.7286      13.9679 H       161 VAL162     0.0791
   2234 CG2          12.0660     -14.4877      14.5392 C.3     161 VAL162    -0.3192
   2235 HG21         11.7226     -15.1667      15.3203 H       161 VAL162     0.0791
   2236 HG22         11.4073     -13.6194      14.5607 H       161 VAL162     0.0791
   2237 HG23         11.9874     -14.9756      13.5718 H       161 VAL162     0.0791
   2238 C            14.1468     -16.1011      16.0779 C.2     161 VAL162     0.5973
   2239 O            14.3399     -15.6852      17.2177 O.2     161 VAL162    -0.5679
   2240 N            13.7053     -17.3406      15.8363 N.am    162 ASN163    -0.4157
   2241 H            13.5985     -17.6407      14.8772 H       162 ASN163     0.2719
   2242 CA           13.5571     -18.3287      16.9066 C.3     162 ASN163     0.0143
   2243 HA           13.1931     -17.8150      17.8017 H       162 ASN163     0.1048
   2244 CB           12.4956     -19.3688      16.5162 C.3     162 ASN163    -0.2041
   2245 HB2          12.8110     -19.8863      15.6124 H       162 ASN163     0.0797
   2246 HB3          12.3967     -20.0985      17.3194 H       162 ASN163     0.0797
   2247 CG           11.1308     -18.7360      16.3011 C.2     162 ASN163     0.7130
   2248 OD1          10.7184     -17.8188      16.9812 O.2     162 ASN163    -0.5931
   2249 ND2          10.3765     -19.2014      15.3329 N.am    162 ASN163    -0.9191
   2250 HD21          9.4878     -18.7360      15.2343 H       162 ASN163     0.4196
   2251 HD22         10.6753     -19.9735      14.7742 H       162 ASN163     0.4196
   2252 C            14.8960     -18.9757      17.3029 C.2     162 ASN163     0.5973
   2253 O            14.9507     -19.7066      18.2899 O.2     162 ASN163    -0.5679
   2254 N            15.9880     -18.7303      16.5722 N.am    163 SER164    -0.4157
   2255 H            15.9180     -18.1375      15.7536 H       163 SER164     0.2719
   2256 CA           17.3290     -19.1464      16.9960 C.3     163 SER164    -0.0249
   2257 HA           17.2707     -20.1729      17.3549 H       163 SER164     0.0843
   2258 CB           18.3123     -19.1121      15.8225 C.3     163 SER164     0.2117
   2259 HB2          18.4260     -18.0890      15.4634 H       163 SER164     0.0352
   2260 HB3          19.2861     -19.4700      16.1596 H       163 SER164     0.0352
   2261 OG           17.8437     -19.9402      14.7698 O.3     163 SER164    -0.6546
   2262 HG           18.5674     -20.1075      14.1545 H       163 SER164     0.4275
   2263 C            17.8488     -18.2684      18.1374 C.2     163 SER164     0.5973
   2264 O            17.5329     -17.0787      18.2141 O.2     163 SER164    -0.5679
   2265 N            18.6752     -18.8422      19.0148 N.am    164 THR165    -0.4157
   2266 H            18.9165     -19.8203      18.9370 H       164 THR165     0.2719
   2267 CA           19.3082     -18.0841      20.0981 C.3     164 THR165    -0.0389
   2268 HA           18.5799     -17.3857      20.4637 H       164 THR165     0.1007
   2269 CB           19.7199     -18.9824      21.2673 C.3     164 THR165     0.3654
   2270 HB           20.0861     -18.3572      22.0784 H       164 THR165     0.0043
   2271 CG2          18.5699     -19.8393      21.7975 C.3     164 THR165    -0.2438
   2272 HG21         18.2611     -20.5744      21.0546 H       164 THR165     0.0642
   2273 HG22         18.8941     -20.3601      22.6988 H       164 THR165     0.0642
   2274 HG23         17.7242     -19.2007      22.0544 H       164 THR165     0.0642
   2275 OG1          20.7485     -19.8423      20.8360 O.3     164 THR165    -0.6761
   2276 HG1          21.0776     -20.3000      21.6166 H       164 THR165     0.4102
   2277 C            20.4946     -17.2595      19.6086 C.2     164 THR165     0.5973
   2278 O            21.0717     -17.5552      18.5580 O.2     164 THR165    -0.5679
   2279 N            20.8986     -16.2405      20.3676 N.am    165 PHE166    -0.4157
   2280 H            20.3954     -16.0264      21.2226 H       165 PHE166     0.2719
   2281 CA           22.0800     -15.4432      20.0201 C.3     165 PHE166    -0.0024
   2282 HA           21.9193     -14.9903      19.0414 H       165 PHE166     0.0978
   2283 CB           22.2676     -14.3232      21.0420 C.3     165 PHE166    -0.0343
   2284 HB2          22.1726     -14.7223      22.0514 H       165 PHE166     0.0295
   2285 HB3          23.2745     -13.9232      20.9405 H       165 PHE166     0.0295
   2286 CG           21.2887     -13.1911      20.8401 C.ar    165 PHE166     0.0118
   2287 CD1          21.5933     -12.1717      19.9231 C.ar    165 PHE166    -0.1256
   2288 HD1          22.5438     -12.1858      19.4121 H       165 PHE166     0.1330
   2289 CE1          20.6769     -11.1326      19.6917 C.ar    165 PHE166    -0.1704
   2290 HE1          20.9140     -10.3462      18.9913 H       165 PHE166     0.1430
   2291 CZ           19.4545     -11.1127      20.3859 C.ar    165 PHE166    -0.1072
   2292 HZ           18.7431     -10.3175      20.2139 H       165 PHE166     0.1297
   2293 CE2          19.1509     -12.1324      21.3035 C.ar    165 PHE166    -0.1704
   2294 HE2          18.2074     -12.1365      21.8281 H       165 PHE166     0.1430
   2295 CD2          20.0687     -13.1684      21.5323 C.ar    165 PHE166    -0.1256
   2296 HD2          19.8345     -13.9475      22.2409 H       165 PHE166     0.1330
   2297 C            23.3508     -16.2911      19.8995 C.2     165 PHE166     0.5973
   2298 O            24.1253     -16.0813      18.9657 O.2     165 PHE166    -0.5679
   2299 N            23.5263     -17.2952      20.7640 N.am    166 ASP167    -0.5163
   2300 H            22.8990     -17.3796      21.5590 H       166 ASP167     0.2936
   2301 CA           24.6580     -18.2228      20.6713 C.3     166 ASP167     0.0381
   2302 HA           25.5804     -17.6446      20.6091 H       166 ASP167     0.0880
   2303 CB           24.7253     -19.1107      21.9248 C.3     166 ASP167    -0.0303
   2304 HB2          23.7309     -19.5077      22.1410 H       166 ASP167    -0.0122
   2305 HB3          25.3849     -19.9549      21.7166 H       166 ASP167    -0.0122
   2306 CG           25.2794     -18.3885      23.1588 C.2     166 ASP167     0.7994
   2307 OD1          25.8981     -17.3082      22.9997 O.co2   166 ASP167    -0.8014
   2308 OD2          25.0829     -18.9279      24.2680 O.co2   166 ASP167    -0.8014
   2309 C            24.6219     -19.0774      19.4017 C.2     166 ASP167     0.5366
   2310 O            25.6626     -19.3087      18.7889 O.2     166 ASP167    -0.5819
   2311 N            23.4396     -19.5016      18.9448 N.am    167 GLN168    -0.4157
   2312 H            22.6030     -19.2503      19.4587 H       167 GLN168     0.2719
   2313 CA           23.3182     -20.2455      17.6840 C.3     167 GLN168    -0.0031
   2314 HA           24.0458     -21.0590      17.6825 H       167 GLN168     0.0850
   2315 CB           21.9123     -20.8433      17.5638 C.3     167 GLN168    -0.0036
   2316 HB2          21.1894     -20.0642      17.8039 H       167 GLN168     0.0171
   2317 HB3          21.7381     -21.1732      16.5382 H       167 GLN168     0.0171
   2318 CG           21.7361     -22.0479      18.5052 C.3     167 GLN168    -0.0645
   2319 HG2          22.1345     -22.9379      18.0186 H       167 GLN168     0.0352
   2320 HG3          22.3007     -21.8825      19.4233 H       167 GLN168     0.0352
   2321 CD           20.2922     -22.3110      18.9127 C.2     167 GLN168     0.6951
   2322 OE1          20.0142     -22.9545      19.9084 O.2     167 GLN168    -0.6086
   2323 NE2          19.2992     -21.8508      18.1771 N.am    167 GLN168    -0.9407
   2324 HE21         18.3846     -22.1430      18.4832 H       167 GLN168     0.4251
   2325 HE22         19.4908     -21.4661      17.2722 H       167 GLN168     0.4251
   2326 C            23.6390     -19.3751      16.4650 C.2     167 GLN168     0.5973
   2327 O            24.2733     -19.8474      15.5236 O.2     167 GLN168    -0.5679
   2328 N            23.2279     -18.1042      16.4854 N.am    168 VAL169    -0.4157
   2329 H            22.7121     -17.7754      17.2964 H       168 VAL169     0.2719
   2330 CA           23.5769     -17.1457      15.4283 C.3     168 VAL169    -0.0875
   2331 HA           23.3468     -17.5865      14.4629 H       168 VAL169     0.0969
   2332 CB           22.7613     -15.8531      15.5589 C.3     168 VAL169     0.2985
   2333 HB           22.9126     -15.4238      16.5493 H       168 VAL169    -0.0297
   2334 CG1          23.1547     -14.8103      14.5047 C.3     168 VAL169    -0.3192
   2335 HG11         23.0392     -15.2275      13.5032 H       168 VAL169     0.0791
   2336 HG12         22.5217     -13.9300      14.6107 H       168 VAL169     0.0791
   2337 HG13         24.1927     -14.5043      14.6387 H       168 VAL169     0.0791
   2338 CG2          21.2678     -16.1619      15.3739 C.3     168 VAL169    -0.3192
   2339 HG21         20.9276     -16.9053      16.0910 H       168 VAL169     0.0791
   2340 HG22         20.6864     -15.2610      15.5203 H       168 VAL169     0.0791
   2341 HG23         21.0870     -16.5260      14.3635 H       168 VAL169     0.0791
   2342 C            25.0748     -16.8673      15.4000 C.2     168 VAL169     0.5973
   2343 O            25.6663     -16.9521      14.3294 O.2     168 VAL169    -0.5679
   2344 N            25.6996     -16.6160      16.5529 N.am    169 ALA170    -0.4157
   2345 H            25.1566     -16.5498      17.4080 H       169 ALA170     0.2719
   2346 CA           27.1423     -16.3924      16.6336 C.3     169 ALA170     0.0337
   2347 HA           27.3952     -15.5138      16.0382 H       169 ALA170     0.0823
   2348 CB           27.5304     -16.1348      18.0894 C.3     169 ALA170    -0.1825
   2349 HB1          27.3215     -17.0152      18.6997 H       169 ALA170     0.0603
   2350 HB2          28.5925     -15.8953      18.1534 H       169 ALA170     0.0603
   2351 HB3          26.9498     -15.3015      18.4711 H       169 ALA170     0.0603
   2352 C            27.9439     -17.5761      16.0836 C.2     169 ALA170     0.5973
   2353 O            28.8875     -17.3692      15.3288 O.2     169 ALA170    -0.5679
   2354 N            27.5511     -18.8102      16.4160 N.am    170 ALA171    -0.4157
   2355 H            26.7955     -18.9179      17.0838 H       170 ALA171     0.2719
   2356 CA           28.2202     -20.0094      15.9137 C.3     170 ALA171     0.0337
   2357 HA           29.2866     -19.9307      16.1340 H       170 ALA171     0.0823
   2358 CB           27.6565     -21.2220      16.6617 C.3     170 ALA171    -0.1825
   2359 HB1          26.5884     -21.3186      16.4606 H       170 ALA171     0.0603
   2360 HB2          28.1698     -22.1252      16.3299 H       170 ALA171     0.0603
   2361 HB3          27.8098     -21.0979      17.7344 H       170 ALA171     0.0603
   2362 C            28.0929     -20.1935      14.3901 C.2     170 ALA171     0.5973
   2363 O            28.9549     -20.8195      13.7812 O.2     170 ALA171    -0.5679
   2364 N            27.0271     -19.6768      13.7706 N.am    171 ALA172    -0.4157
   2365 H            26.3414     -19.1786      14.3201 H       171 ALA172     0.2719
   2366 CA           26.8499     -19.7159      12.3211 C.3     171 ALA172     0.0337
   2367 HA           27.3239     -20.6150      11.9242 H       171 ALA172     0.0823
   2368 CB           25.3534     -19.7937      12.0219 C.3     171 ALA172    -0.1825
   2369 HB1          24.8670     -18.8746      12.3501 H       171 ALA172     0.0603
   2370 HB2          25.2035     -19.9163      10.9492 H       171 ALA172     0.0603
   2371 HB3          24.9197     -20.6483      12.5419 H       171 ALA172     0.0603
   2372 C            27.4748     -18.5194      11.5885 C.2     171 ALA172     0.5973
   2373 O            27.7894     -18.6449      10.4075 O.2     171 ALA172    -0.5679
   2374 N            27.6000     -17.3538      12.2304 N.am    172 THR173    -0.4157
   2375 H            27.2508     -17.2707      13.1794 H       172 THR173     0.2719
   2376 CA           28.0815     -16.1371      11.5563 C.3     172 THR173    -0.0389
   2377 HA           28.0682     -16.2982      10.4789 H       172 THR173     0.1007
   2378 CB           27.1815     -14.9188      11.8232 C.3     172 THR173     0.3654
   2379 HB           27.5838     -14.0621      11.2813 H       172 THR173     0.0043
   2380 CG2          25.7486     -15.1123      11.3350 C.3     172 THR173    -0.2438
   2381 HG21         25.3597     -16.0739      11.6670 H       172 THR173     0.0642
   2382 HG22         25.1175     -14.3310      11.7490 H       172 THR173     0.0642
   2383 HG23         25.7219     -15.0705      10.2475 H       172 THR173     0.0642
   2384 OG1          27.1502     -14.5732      13.1935 O.3     172 THR173    -0.6761
   2385 HG1          28.0483     -14.3343      13.4382 H       172 THR173     0.4102
   2386 C            29.5186     -15.7566      11.8841 C.2     172 THR173     0.5973
   2387 O            30.0037     -14.8202      11.2499 O.2     172 THR173    -0.5679
   2388 N            30.1781     -16.3609      12.8752 N.am    173 ALA174    -0.3821
   2389 H            29.7654     -17.1549      13.3455 H       173 ALA174     0.2681
   2390 CA           31.5761     -16.0345      13.1916 C.3     173 ALA174    -0.1747
   2391 HA           31.8315     -15.0775      12.7410 H       173 ALA174     0.1067
   2392 CB           31.7247     -15.8459      14.7063 C.3     173 ALA174    -0.2093
   2393 HB1          31.5385     -16.7966      15.2072 H       173 ALA174     0.0764
   2394 HB2          32.7424     -15.5234      14.9293 H       173 ALA174     0.0764
   2395 HB3          31.0160     -15.0998      15.0635 H       173 ALA174     0.0764
   2396 C            32.5957     -17.0098      12.5700 C.2     173 ALA174     0.7731
   2397 O            32.1938     -18.0705      12.0485 O.2     173 ALA174    -0.8055
   2398 OXT          33.7924     -16.6539      12.6082 O.3     173 ALA174    -0.8055
@<TRIPOS>BOND
      1      11      12 2
      2      11      13 am
      3       5       7 1
      4       5      11 1
      5       1       5 1
      6      31      32 2
      7      31      33 am
      8      27      29 ar
      9      25      27 ar
     10      23      25 ar
     11      21      23 ar
     12      20      21 ar
     13      20      29 ar
     14      17      20 1
     15      15      17 1
     16      15      31 1
     17      13      15 1
     18      42      43 2
     19      42      44 am
     20      37      40 1
     21      35      37 1
     22      35      42 1
     23      33      35 1
     24      58      59 2
     25      58      60 am
     26      48      50 1
     27      48      54 1
     28      46      48 1
     29      46      58 1
     30      44      46 1
     31      72      73 2
     32      72      74 am
     33      67      68 2
     34      67      69 am
     35      64      67 1
     36      62      64 1
     37      62      72 1
     38      60      62 1
     39      93      94 2
     40      93      95 am
     41      89      91 ar
     42      86      87 1
     43      86      89 ar
     44      84      86 ar
     45      82      84 ar
     46      81      82 ar
     47      81      91 ar
     48      78      81 1
     49      76      78 1
     50      76      93 1
     51      74      76 1
     52     105     106 2
     53     105     107 am
     54     102     103 ar
     55     102     104 ar
     56      99     102 1
     57      97      99 1
     58      97     105 1
     59      95      97 1
     60     116     117 2
     61     116     118 am
     62     111     114 1
     63     109     111 1
     64     109     116 1
     65     107     109 1
     66     127     128 2
     67     127     129 am
     68     122     125 1
     69     120     122 1
     70     120     127 1
     71     118     120 1
     72     147     148 2
     73     147     149 am
     74     143     145 ar
     75     141     143 ar
     76     139     141 ar
     77     137     139 ar
     78     136     137 ar
     79     136     145 ar
     80     133     136 1
     81     131     133 1
     82     131     147 1
     83     129     131 1
     84     154     155 2
     85     154     156 am
     86     151     154 1
     87     149     151 1
     88     161     162 2
     89     161     163 am
     90     158     161 1
     91     156     158 1
     92     182     183 2
     93     182     184 am
     94     178     180 ar
     95     175     176 1
     96     175     178 ar
     97     173     175 ar
     98     171     173 ar
     99     170     171 ar
    100     170     180 ar
    101     167     170 1
    102     165     167 1
    103     165     182 1
    104     163     165 1
    105     193     194 2
    106     193     195 am
    107     188     191 1
    108     186     188 1
    109     186     193 1
    110     184     186 1
    111     212     213 2
    112     212     214 am
    113     205     208 1
    114     199     201 1
    115     199     205 1
    116     197     199 1
    117     197     212 1
    118     195     197 1
    119     229     230 2
    120     229     231 am
    121     225     227 1
    122     223     225 1
    123     222     223 2
    124     221     222 1
    125     221     227 2
    126     218     221 1
    127     216     218 1
    128     216     229 1
    129     214     216 1
    130     241     242 2
    131     241     243 am
    132     238     239 ar
    133     238     240 ar
    134     235     238 1
    135     233     235 1
    136     233     241 1
    137     231     233 1
    138     262     263 2
    139     262     264 am
    140     258     260 ar
    141     255     256 1
    142     255     258 ar
    143     253     255 ar
    144     251     253 ar
    145     250     251 ar
    146     250     260 ar
    147     247     250 1
    148     245     247 1
    149     245     262 1
    150     243     245 1
    151     281     282 2
    152     281     283 am
    153     271     273 1
    154     271     277 1
    155     268     271 1
    156     266     268 1
    157     266     281 1
    158     264     266 1
    159     288     289 2
    160     288     290 am
    161     285     288 1
    162     283     285 1
    163     305     306 2
    164     305     307 am
    165     300     301 2
    166     300     302 am
    167     297     300 1
    168     294     297 1
    169     292     294 1
    170     292     305 1
    171     290     292 1
    172     329     330 2
    173     329     331 am
    174     326     328 ar
    175     324     326 ar
    176     322     324 ar
    177     320     322 ar
    178     319     320 ar
    179     319     328 ar
    180     317     319 1
    181     315     317 1
    182     314     315 2
    183     314     328 1
    184     311     314 1
    185     309     311 1
    186     309     329 1
    187     307     309 1
    188     339     340 2
    189     339     341 am
    190     333     335 1
    191     333     339 1
    192     331     333 1
    193     350     351 2
    194     350     352 am
    195     345     348 1
    196     343     345 1
    197     343     350 1
    198     341     343 1
    199     364     365 2
    200     364     366 am
    201     356     358 1
    202     356     362 1
    203     354     356 1
    204     354     364 1
    205     352     354 1
    206     384     385 2
    207     384     386 am
    208     380     382 ar
    209     378     380 ar
    210     376     378 ar
    211     374     376 ar
    212     373     374 ar
    213     373     382 ar
    214     370     373 1
    215     368     370 1
    216     368     384 1
    217     366     368 1
    218     391     392 2
    219     391     393 am
    220     388     391 1
    221     386     388 1
    222     403     404 2
    223     403     405 am
    224     400     401 ar
    225     400     402 ar
    226     397     400 1
    227     395     397 1
    228     395     403 1
    229     393     395 1
    230     419     420 2
    231     419     421 am
    232     409     411 1
    233     409     415 1
    234     407     409 1
    235     407     419 1
    236     405     407 1
    237     433     434 2
    238     433     435 am
    239     428     429 2
    240     428     430 am
    241     425     428 1
    242     423     425 1
    243     423     433 1
    244     421     423 1
    245     450     451 2
    246     450     452 am
    247     446     448 1
    248     444     446 1
    249     443     444 2
    250     442     443 1
    251     442     448 2
    252     439     442 1
    253     437     439 1
    254     437     450 1
    255     435     437 1
    256     464     465 2
    257     464     466 am
    258     456     458 1
    259     456     462 1
    260     454     456 1
    261     454     464 1
    262     452     454 1
    263     478     479 2
    264     478     480 am
    265     473     474 2
    266     473     475 am
    267     470     473 1
    268     468     470 1
    269     468     478 1
    270     466     468 1
    271     485     486 2
    272     485     487 am
    273     482     485 1
    274     480     482 1
    275     499     500 2
    276     499     501 am
    277     494     495 2
    278     494     496 am
    279     491     494 1
    280     489     491 1
    281     489     499 1
    282     487     489 1
    283     515     516 2
    284     515     517 am
    285     505     507 1
    286     505     511 1
    287     503     505 1
    288     503     515 1
    289     501     503 1
    290     529     530 2
    291     529     531 am
    292     521     523 1
    293     521     527 1
    294     519     521 1
    295     519     529 1
    296     517     519 1
    297     541     542 2
    298     541     543 am
    299     538     539 ar
    300     538     540 ar
    301     535     538 1
    302     533     535 1
    303     533     541 1
    304     531     533 1
    305     551     552 2
    306     551     553 am
    307     545     547 1
    308     545     551 1
    309     543     545 1
    310     565     566 2
    311     565     567 am
    312     560     561 2
    313     560     562 am
    314     557     560 1
    315     555     557 1
    316     555     565 1
    317     553     555 1
    318     576     577 2
    319     576     578 am
    320     571     574 1
    321     569     571 1
    322     569     576 1
    323     567     569 1
    324     583     584 2
    325     583     585 am
    326     580     583 1
    327     578     580 1
    328     590     591 2
    329     590     592 am
    330     587     590 1
    331     585     587 1
    332     610     611 2
    333     610     612 am
    334     606     608 ar
    335     604     606 ar
    336     602     604 ar
    337     600     602 ar
    338     599     600 ar
    339     599     608 ar
    340     596     599 1
    341     594     596 1
    342     594     610 1
    343     592     594 1
    344     631     632 2
    345     631     633 am
    346     627     629 ar
    347     624     625 1
    348     624     627 ar
    349     622     624 ar
    350     620     622 ar
    351     619     620 ar
    352     619     629 ar
    353     616     619 1
    354     614     616 1
    355     614     631 1
    356     612     614 1
    357     638     639 2
    358     638     640 am
    359     635     638 1
    360     633     635 1
    361     645     646 2
    362     645     647 am
    363     642     645 1
    364     640     642 1
    365     656     657 2
    366     656     658 am
    367     651     654 1
    368     649     651 1
    369     649     656 1
    370     647     649 1
    371     675     676 2
    372     675     677 am
    373     665     667 1
    374     665     671 1
    375     662     665 1
    376     660     662 1
    377     660     675 1
    378     658     660 1
    379     686     687 2
    380     686     688 am
    381     681     684 1
    382     679     681 1
    383     679     686 1
    384     677     679 1
    385     693     694 2
    386     693     695 am
    387     690     693 1
    388     688     690 1
    389     704     705 2
    390     704     706 am
    391     699     702 1
    392     697     699 1
    393     697     704 1
    394     695     697 1
    395     721     722 2
    396     721     723 am
    397     716     717 2
    398     716     718 am
    399     713     716 1
    400     710     713 1
    401     708     710 1
    402     708     721 1
    403     706     708 1
    404     742     743 2
    405     742     744 am
    406     738     740 ar
    407     735     736 1
    408     735     738 ar
    409     733     735 ar
    410     731     733 ar
    411     730     731 ar
    412     730     740 ar
    413     727     730 1
    414     725     727 1
    415     725     742 1
    416     723     725 1
    417     752     753 2
    418     752     754 am
    419     746     748 1
    420     746     752 1
    421     744     746 1
    422     771     772 2
    423     771     773 am
    424     764     767 1
    425     758     760 1
    426     758     764 1
    427     756     758 1
    428     756     771 1
    429     754     756 1
    430     782     783 2
    431     782     784 am
    432     777     780 1
    433     775     777 1
    434     775     782 1
    435     773     775 1
    436     793     794 2
    437     793     795 am
    438     788     791 1
    439     786     788 1
    440     786     793 1
    441     784     786 1
    442     807     808 2
    443     807     809 am
    444     799     801 1
    445     799     805 1
    446     797     799 1
    447     797     807 1
    448     795     797 1
    449     817     818 2
    450     817     819 am
    451     811     813 1
    452     811     817 1
    453     809     811 1
    454     831     832 2
    455     831     833 am
    456     826     827 2
    457     826     828 am
    458     823     826 1
    459     821     823 1
    460     821     831 1
    461     819     821 1
    462     848     849 2
    463     848     850 am
    464     843     844 2
    465     843     845 am
    466     840     843 1
    467     837     840 1
    468     835     837 1
    469     835     848 1
    470     833     835 1
    471     864     865 2
    472     864     866 am
    473     854     856 1
    474     854     860 1
    475     852     854 1
    476     852     864 1
    477     850     852 1
    478     878     879 2
    479     878     880 am
    480     870     872 1
    481     870     876 1
    482     868     870 1
    483     868     878 1
    484     866     868 1
    485     888     889 2
    486     888     890 am
    487     882     884 1
    488     882     888 1
    489     880     882 1
    490     908     909 2
    491     908     910 am
    492     904     906 ar
    493     902     904 ar
    494     900     902 ar
    495     898     900 ar
    496     897     898 ar
    497     897     906 ar
    498     894     897 1
    499     892     894 1
    500     892     908 1
    501     890     892 1
    502     924     925 2
    503     924     926 am
    504     914     916 1
    505     914     920 1
    506     912     914 1
    507     912     924 1
    508     910     912 1
    509     934     935 2
    510     934     936 am
    511     928     930 1
    512     928     934 1
    513     926     928 1
    514     941     942 2
    515     941     943 am
    516     938     941 1
    517     936     938 1
    518     948     949 2
    519     948     950 am
    520     945     948 1
    521     943     945 1
    522     962     963 2
    523     962     964 am
    524     957     958 2
    525     957     959 am
    526     954     957 1
    527     952     954 1
    528     952     962 1
    529     950     952 1
    530     981     982 2
    531     981     983 am
    532     971     973 1
    533     971     977 1
    534     968     971 1
    535     966     968 1
    536     966     981 1
    537     964     966 1
    538     995     996 2
    539     995     997 am
    540     987     989 1
    541     987     993 1
    542     985     987 1
    543     985     995 1
    544     983     985 1
    545    1016    1017 2
    546    1016    1018 am
    547    1012    1014 ar
    548    1009    1010 1
    549    1009    1012 ar
    550    1007    1009 ar
    551    1005    1007 ar
    552    1004    1005 ar
    553    1004    1014 ar
    554    1001    1004 1
    555     999    1001 1
    556     999    1016 1
    557     997     999 1
    558    1030    1031 2
    559    1030    1032 am
    560    1022    1024 1
    561    1022    1028 1
    562    1020    1022 1
    563    1020    1030 1
    564    1018    1020 1
    565    1049    1050 2
    566    1049    1051 am
    567    1039    1041 1
    568    1039    1045 1
    569    1036    1039 1
    570    1034    1036 1
    571    1034    1049 1
    572    1032    1034 1
    573    1069    1070 2
    574    1069    1071 am
    575    1065    1067 ar
    576    1063    1065 ar
    577    1061    1063 ar
    578    1059    1061 ar
    579    1058    1059 ar
    580    1058    1067 ar
    581    1055    1058 1
    582    1053    1055 1
    583    1053    1069 1
    584    1051    1053 1
    585    1083    1084 2
    586    1083    1085 am
    587    1078    1079 2
    588    1078    1080 am
    589    1075    1078 1
    590    1073    1075 1
    591    1073    1083 1
    592    1071    1073 1
    593    1098    1099 2
    594    1098    1100 am
    595    1095    1096 ar
    596    1095    1097 ar
    597    1092    1095 1
    598    1089    1092 1
    599    1087    1089 1
    600    1087    1098 1
    601    1085    1087 1
    602    1112    1113 2
    603    1112    1114 am
    604    1110    1112 1
    605    1107    1110 1
    606    1104    1107 1
    607    1101    1104 1
    608    1100    1101 1
    609    1100    1110 1
    610    1122    1123 2
    611    1122    1124 am
    612    1116    1118 1
    613    1116    1122 1
    614    1114    1116 1
    615    1139    1140 2
    616    1139    1141 am
    617    1135    1137 1
    618    1133    1135 1
    619    1132    1133 2
    620    1131    1132 1
    621    1131    1137 2
    622    1128    1131 1
    623    1126    1128 1
    624    1126    1139 1
    625    1124    1126 1
    626    1153    1154 2
    627    1153    1155 am
    628    1145    1147 1
    629    1145    1151 1
    630    1143    1145 1
    631    1143    1153 1
    632    1141    1143 1
    633    1172    1173 2
    634    1172    1174 am
    635    1162    1164 1
    636    1162    1168 1
    637    1159    1162 1
    638    1157    1159 1
    639    1157    1172 1
    640    1155    1157 1
    641    1193    1194 2
    642    1193    1195 am
    643    1189    1191 ar
    644    1186    1187 1
    645    1186    1189 ar
    646    1184    1186 ar
    647    1182    1184 ar
    648    1181    1182 ar
    649    1181    1191 ar
    650    1178    1181 1
    651    1176    1178 1
    652    1176    1193 1
    653    1174    1176 1
    654    1200    1201 2
    655    1200    1202 am
    656    1197    1200 1
    657    1195    1197 1
    658    1217    1218 2
    659    1217    1219 am
    660    1212    1213 2
    661    1212    1214 am
    662    1209    1212 1
    663    1206    1209 1
    664    1204    1206 1
    665    1204    1217 1
    666    1202    1204 1
    667    1236    1237 2
    668    1236    1238 am
    669    1226    1228 1
    670    1226    1232 1
    671    1223    1226 1
    672    1221    1223 1
    673    1221    1236 1
    674    1219    1221 1
    675    1248    1249 2
    676    1248    1250 am
    677    1245    1246 ar
    678    1245    1247 ar
    679    1242    1245 1
    680    1240    1242 1
    681    1240    1248 1
    682    1238    1240 1
    683    1259    1260 2
    684    1259    1261 am
    685    1254    1257 1
    686    1252    1254 1
    687    1252    1259 1
    688    1250    1252 1
    689    1278    1279 2
    690    1278    1280 am
    691    1268    1270 1
    692    1268    1274 1
    693    1265    1268 1
    694    1263    1265 1
    695    1263    1278 1
    696    1261    1263 1
    697    1289    1290 2
    698    1289    1291 am
    699    1284    1287 1
    700    1282    1284 1
    701    1282    1289 1
    702    1280    1282 1
    703    1309    1310 2
    704    1309    1311 am
    705    1305    1307 ar
    706    1303    1305 ar
    707    1301    1303 ar
    708    1299    1301 ar
    709    1298    1299 ar
    710    1298    1307 ar
    711    1295    1298 1
    712    1293    1295 1
    713    1293    1309 1
    714    1291    1293 1
    715    1316    1317 2
    716    1316    1318 am
    717    1313    1316 1
    718    1311    1313 1
    719    1328    1329 2
    720    1328    1330 am
    721    1325    1326 ar
    722    1325    1327 ar
    723    1322    1325 1
    724    1320    1322 1
    725    1320    1328 1
    726    1318    1320 1
    727    1335    1336 2
    728    1335    1337 am
    729    1332    1335 1
    730    1330    1332 1
    731    1354    1355 2
    732    1354    1356 am
    733    1344    1346 1
    734    1344    1350 1
    735    1341    1344 1
    736    1339    1341 1
    737    1339    1354 1
    738    1337    1339 1
    739    1365    1366 2
    740    1365    1367 am
    741    1360    1363 1
    742    1358    1360 1
    743    1358    1365 1
    744    1356    1358 1
    745    1372    1373 2
    746    1372    1374 am
    747    1369    1372 1
    748    1367    1369 1
    749    1379    1380 2
    750    1379    1381 am
    751    1376    1379 1
    752    1374    1376 1
    753    1391    1392 2
    754    1391    1393 am
    755    1388    1389 ar
    756    1388    1390 ar
    757    1385    1388 1
    758    1383    1385 1
    759    1383    1391 1
    760    1381    1383 1
    761    1405    1406 2
    762    1405    1407 am
    763    1397    1399 1
    764    1397    1403 1
    765    1395    1397 1
    766    1395    1405 1
    767    1393    1395 1
    768    1416    1417 2
    769    1416    1418 am
    770    1411    1414 1
    771    1409    1411 1
    772    1409    1416 1
    773    1407    1409 1
    774    1430    1431 2
    775    1430    1432 am
    776    1428    1430 1
    777    1425    1428 1
    778    1422    1425 1
    779    1419    1422 1
    780    1418    1419 1
    781    1418    1428 1
    782    1451    1452 2
    783    1451    1453 am
    784    1447    1449 ar
    785    1444    1445 1
    786    1444    1447 ar
    787    1442    1444 ar
    788    1440    1442 ar
    789    1439    1440 ar
    790    1439    1449 ar
    791    1436    1439 1
    792    1434    1436 1
    793    1434    1451 1
    794    1432    1434 1
    795    1462    1463 2
    796    1462    1464 am
    797    1457    1460 1
    798    1455    1457 1
    799    1455    1462 1
    800    1453    1455 1
    801    1481    1482 2
    802    1481    1483 am
    803    1474    1477 1
    804    1468    1470 1
    805    1468    1474 1
    806    1466    1468 1
    807    1466    1481 1
    808    1464    1466 1
    809    1498    1499 2
    810    1498    1500 am
    811    1493    1494 2
    812    1493    1495 am
    813    1490    1493 1
    814    1487    1490 1
    815    1485    1487 1
    816    1485    1498 1
    817    1483    1485 1
    818    1514    1515 2
    819    1514    1516 am
    820    1504    1506 1
    821    1504    1510 1
    822    1502    1504 1
    823    1502    1514 1
    824    1500    1502 1
    825    1528    1529 2
    826    1528    1530 am
    827    1526    1528 1
    828    1523    1526 1
    829    1520    1523 1
    830    1517    1520 1
    831    1516    1517 1
    832    1516    1526 1
    833    1540    1541 2
    834    1540    1542 am
    835    1537    1538 ar
    836    1537    1539 ar
    837    1534    1537 1
    838    1532    1534 1
    839    1532    1540 1
    840    1530    1532 1
    841    1556    1557 2
    842    1556    1558 am
    843    1546    1548 1
    844    1546    1552 1
    845    1544    1546 1
    846    1544    1556 1
    847    1542    1544 1
    848    1567    1568 2
    849    1567    1569 am
    850    1562    1565 1
    851    1560    1562 1
    852    1560    1567 1
    853    1558    1560 1
    854    1587    1588 2
    855    1587    1589 am
    856    1583    1585 ar
    857    1581    1583 ar
    858    1579    1581 ar
    859    1577    1579 ar
    860    1576    1577 ar
    861    1576    1585 ar
    862    1573    1576 1
    863    1571    1573 1
    864    1571    1587 1
    865    1569    1571 1
    866    1594    1595 2
    867    1594    1596 am
    868    1591    1594 1
    869    1589    1591 1
    870    1601    1602 2
    871    1601    1603 am
    872    1598    1601 1
    873    1596    1598 1
    874    1620    1621 2
    875    1620    1622 am
    876    1610    1612 1
    877    1610    1616 1
    878    1607    1610 1
    879    1605    1607 1
    880    1605    1620 1
    881    1603    1605 1
    882    1634    1635 2
    883    1634    1636 am
    884    1629    1630 2
    885    1629    1631 am
    886    1626    1629 1
    887    1624    1626 1
    888    1624    1634 1
    889    1622    1624 1
    890    1653    1654 2
    891    1653    1655 am
    892    1643    1645 1
    893    1643    1649 1
    894    1640    1643 1
    895    1638    1640 1
    896    1638    1653 1
    897    1636    1638 1
    898    1664    1665 2
    899    1664    1666 am
    900    1659    1662 1
    901    1657    1659 1
    902    1657    1664 1
    903    1655    1657 1
    904    1675    1676 2
    905    1675    1677 am
    906    1670    1673 1
    907    1668    1670 1
    908    1668    1675 1
    909    1666    1668 1
    910    1694    1695 2
    911    1694    1696 am
    912    1684    1686 1
    913    1684    1690 1
    914    1681    1684 1
    915    1679    1681 1
    916    1679    1694 1
    917    1677    1679 1
    918    1711    1712 2
    919    1711    1713 am
    920    1706    1707 2
    921    1706    1708 am
    922    1703    1706 1
    923    1700    1703 1
    924    1698    1700 1
    925    1698    1711 1
    926    1696    1698 1
    927    1721    1722 2
    928    1721    1723 am
    929    1715    1717 1
    930    1715    1721 1
    931    1713    1715 1
    932    1738    1739 2
    933    1738    1740 am
    934    1733    1734 2
    935    1733    1735 am
    936    1730    1733 1
    937    1727    1730 1
    938    1725    1727 1
    939    1725    1738 1
    940    1723    1725 1
    941    1745    1746 2
    942    1745    1747 am
    943    1742    1745 1
    944    1740    1742 1
    945    1762    1763 2
    946    1762    1764 am
    947    1758    1760 1
    948    1756    1758 1
    949    1755    1756 2
    950    1754    1755 1
    951    1754    1760 2
    952    1751    1754 1
    953    1749    1751 1
    954    1749    1762 1
    955    1747    1749 1
    956    1774    1775 2
    957    1774    1776 am
    958    1771    1772 ar
    959    1771    1773 ar
    960    1768    1771 1
    961    1766    1768 1
    962    1766    1774 1
    963    1764    1766 1
    964    1781    1782 2
    965    1781    1783 am
    966    1778    1781 1
    967    1776    1778 1
    968    1797    1798 2
    969    1797    1799 am
    970    1787    1789 1
    971    1787    1793 1
    972    1785    1787 1
    973    1785    1797 1
    974    1783    1785 1
    975    1813    1814 2
    976    1813    1815 am
    977    1803    1805 1
    978    1803    1809 1
    979    1801    1803 1
    980    1801    1813 1
    981    1799    1801 1
    982    1830    1831 2
    983    1830    1832 am
    984    1826    1828 1
    985    1824    1826 1
    986    1823    1824 2
    987    1822    1823 1
    988    1822    1828 2
    989    1819    1822 1
    990    1817    1819 1
    991    1817    1830 1
    992    1815    1817 1
    993    1847    1848 2
    994    1847    1849 am
    995    1842    1843 2
    996    1842    1844 am
    997    1839    1842 1
    998    1836    1839 1
    999    1834    1836 1
   1000    1834    1847 1
   1001    1832    1834 1
   1002    1863    1864 2
   1003    1863    1865 am
   1004    1853    1855 1
   1005    1853    1859 1
   1006    1851    1853 1
   1007    1851    1863 1
   1008    1849    1851 1
   1009    1879    1880 2
   1010    1879    1881 am
   1011    1869    1871 1
   1012    1869    1875 1
   1013    1867    1869 1
   1014    1867    1879 1
   1015    1865    1867 1
   1016    1900    1901 2
   1017    1900    1902 am
   1018    1896    1898 ar
   1019    1893    1894 1
   1020    1893    1896 ar
   1021    1891    1893 ar
   1022    1889    1891 ar
   1023    1888    1889 ar
   1024    1888    1898 ar
   1025    1885    1888 1
   1026    1883    1885 1
   1027    1883    1900 1
   1028    1881    1883 1
   1029    1907    1908 2
   1030    1907    1909 am
   1031    1904    1907 1
   1032    1902    1904 1
   1033    1926    1927 2
   1034    1926    1928 am
   1035    1916    1918 1
   1036    1916    1922 1
   1037    1913    1916 1
   1038    1911    1913 1
   1039    1911    1926 1
   1040    1909    1911 1
   1041    1943    1944 2
   1042    1943    1945 am
   1043    1938    1939 1
   1044    1935    1938 1
   1045    1932    1935 1
   1046    1930    1932 1
   1047    1930    1943 1
   1048    1928    1930 1
   1049    1954    1955 2
   1050    1954    1956 am
   1051    1949    1952 1
   1052    1947    1949 1
   1053    1947    1954 1
   1054    1945    1947 1
   1055    1961    1962 2
   1056    1961    1963 am
   1057    1958    1961 1
   1058    1956    1958 1
   1059    1973    1974 2
   1060    1973    1975 am
   1061    1970    1971 ar
   1062    1970    1972 ar
   1063    1967    1970 1
   1064    1965    1967 1
   1065    1965    1973 1
   1066    1963    1965 1
   1067    1987    1988 2
   1068    1987    1989 am
   1069    1979    1981 1
   1070    1979    1985 1
   1071    1977    1979 1
   1072    1977    1987 1
   1073    1975    1977 1
   1074    1994    1995 2
   1075    1994    1996 am
   1076    1991    1994 1
   1077    1989    1991 1
   1078    2004    2005 2
   1079    2004    2006 am
   1080    1998    2000 1
   1081    1998    2004 1
   1082    1996    1998 1
   1083    2023    2024 2
   1084    2023    2025 am
   1085    2013    2015 1
   1086    2013    2019 1
   1087    2010    2013 1
   1088    2008    2010 1
   1089    2008    2023 1
   1090    2006    2008 1
   1091    2038    2039 2
   1092    2038    2040 am
   1093    2035    2036 ar
   1094    2035    2037 ar
   1095    2032    2035 1
   1096    2029    2032 1
   1097    2027    2029 1
   1098    2027    2038 1
   1099    2025    2027 1
   1100    2052    2053 2
   1101    2052    2054 am
   1102    2044    2046 1
   1103    2044    2050 1
   1104    2042    2044 1
   1105    2042    2052 1
   1106    2040    2042 1
   1107    2062    2063 2
   1108    2062    2064 am
   1109    2056    2058 1
   1110    2056    2062 1
   1111    2054    2056 1
   1112    2081    2082 2
   1113    2081    2083 am
   1114    2071    2073 1
   1115    2071    2077 1
   1116    2068    2071 1
   1117    2066    2068 1
   1118    2066    2081 1
   1119    2064    2066 1
   1120    2095    2096 2
   1121    2095    2097 am
   1122    2090    2091 2
   1123    2090    2092 am
   1124    2087    2090 1
   1125    2085    2087 1
   1126    2085    2095 1
   1127    2083    2085 1
   1128    2102    2103 2
   1129    2102    2104 am
   1130    2099    2102 1
   1131    2097    2099 1
   1132    2121    2122 2
   1133    2121    2123 am
   1134    2114    2117 1
   1135    2108    2110 1
   1136    2108    2114 1
   1137    2106    2108 1
   1138    2106    2121 1
   1139    2104    2106 1
   1140    2140    2141 2
   1141    2140    2142 am
   1142    2130    2132 1
   1143    2130    2136 1
   1144    2127    2130 1
   1145    2125    2127 1
   1146    2125    2140 1
   1147    2123    2125 1
   1148    2152    2153 2
   1149    2152    2154 am
   1150    2149    2150 ar
   1151    2149    2151 ar
   1152    2146    2149 1
   1153    2144    2146 1
   1154    2144    2152 1
   1155    2142    2144 1
   1156    2164    2165 2
   1157    2164    2166 am
   1158    2161    2162 ar
   1159    2161    2163 ar
   1160    2158    2161 1
   1161    2156    2158 1
   1162    2156    2164 1
   1163    2154    2156 1
   1164    2185    2186 2
   1165    2185    2187 am
   1166    2181    2183 ar
   1167    2178    2179 1
   1168    2178    2181 ar
   1169    2176    2178 ar
   1170    2174    2176 ar
   1171    2173    2174 ar
   1172    2173    2183 ar
   1173    2170    2173 1
   1174    2168    2170 1
   1175    2168    2185 1
   1176    2166    2168 1
   1177    2192    2193 2
   1178    2192    2194 am
   1179    2189    2192 1
   1180    2187    2189 1
   1181    2211    2212 2
   1182    2211    2213 am
   1183    2201    2203 1
   1184    2201    2207 1
   1185    2198    2201 1
   1186    2196    2198 1
   1187    2196    2211 1
   1188    2194    2196 1
   1189    2222    2223 2
   1190    2222    2224 am
   1191    2217    2220 1
   1192    2215    2217 1
   1193    2215    2222 1
   1194    2213    2215 1
   1195    2238    2239 2
   1196    2238    2240 am
   1197    2228    2230 1
   1198    2228    2234 1
   1199    2226    2228 1
   1200    2226    2238 1
   1201    2224    2226 1
   1202    2252    2253 2
   1203    2252    2254 am
   1204    2247    2248 2
   1205    2247    2249 am
   1206    2244    2247 1
   1207    2242    2244 1
   1208    2242    2252 1
   1209    2240    2242 1
   1210    2263    2264 2
   1211    2263    2265 am
   1212    2258    2261 1
   1213    2256    2258 1
   1214    2256    2263 1
   1215    2254    2256 1
   1216    2277    2278 2
   1217    2277    2279 am
   1218    2269    2271 1
   1219    2269    2275 1
   1220    2267    2269 1
   1221    2267    2277 1
   1222    2265    2267 1
   1223    2297    2298 2
   1224    2297    2299 am
   1225    2293    2295 ar
   1226    2291    2293 ar
   1227    2289    2291 ar
   1228    2287    2289 ar
   1229    2286    2287 ar
   1230    2286    2295 ar
   1231    2283    2286 1
   1232    2281    2283 1
   1233    2281    2297 1
   1234    2279    2281 1
   1235    2309    2310 2
   1236    2309    2311 am
   1237    2306    2307 ar
   1238    2306    2308 ar
   1239    2303    2306 1
   1240    2301    2303 1
   1241    2301    2309 1
   1242    2299    2301 1
   1243    2326    2327 2
   1244    2326    2328 am
   1245    2321    2322 2
   1246    2321    2323 am
   1247    2318    2321 1
   1248    2315    2318 1
   1249    2313    2315 1
   1250    2313    2326 1
   1251    2311    2313 1
   1252    2342    2343 2
   1253    2342    2344 am
   1254    2332    2334 1
   1255    2332    2338 1
   1256    2330    2332 1
   1257    2330    2342 1
   1258    2328    2330 1
   1259    2352    2353 2
   1260    2352    2354 am
   1261    2346    2348 1
   1262    2346    2352 1
   1263    2344    2346 1
   1264    2362    2363 2
   1265    2362    2364 am
   1266    2356    2358 1
   1267    2356    2362 1
   1268    2354    2356 1
   1269    2372    2373 2
   1270    2372    2374 am
   1271    2366    2368 1
   1272    2366    2372 1
   1273    2364    2366 1
   1274    2386    2387 2
   1275    2386    2388 am
   1276    2378    2380 1
   1277    2378    2384 1
   1278    2376    2378 1
   1279    2376    2386 1
   1280    2374    2376 1
   1281    2396    2397 2
   1282    2396    2398 1
   1283    2390    2392 1
   1284    2390    2396 1
   1285    2388    2390 1
   1286       7       8 1
   1287       7       9 1
   1288       7      10 1
   1289       5       6 1
   1290       1       2 1
   1291       1       3 1
   1292       1       4 1
   1293      29      30 1
   1294      27      28 1
   1295      25      26 1
   1296      23      24 1
   1297      21      22 1
   1298      17      18 1
   1299      17      19 1
   1300      15      16 1
   1301      13      14 1
   1302      40      41 1
   1303      37      38 1
   1304      37      39 1
   1305      35      36 1
   1306      33      34 1
   1307      54      55 1
   1308      54      56 1
   1309      54      57 1
   1310      50      51 1
   1311      50      52 1
   1312      50      53 1
   1313      48      49 1
   1314      46      47 1
   1315      44      45 1
   1316      69      70 1
   1317      69      71 1
   1318      64      65 1
   1319      64      66 1
   1320      62      63 1
   1321      60      61 1
   1322      91      92 1
   1323      89      90 1
   1324      87      88 1
   1325      84      85 1
   1326      82      83 1
   1327      78      79 1
   1328      78      80 1
   1329      76      77 1
   1330      74      75 1
   1331      99     100 1
   1332      99     101 1
   1333      97      98 1
   1334      95      96 1
   1335     114     115 1
   1336     111     112 1
   1337     111     113 1
   1338     109     110 1
   1339     107     108 1
   1340     125     126 1
   1341     122     123 1
   1342     122     124 1
   1343     120     121 1
   1344     118     119 1
   1345     145     146 1
   1346     143     144 1
   1347     141     142 1
   1348     139     140 1
   1349     137     138 1
   1350     133     134 1
   1351     133     135 1
   1352     131     132 1
   1353     129     130 1
   1354     151     152 1
   1355     151     153 1
   1356     149     150 1
   1357     158     159 1
   1358     158     160 1
   1359     156     157 1
   1360     180     181 1
   1361     178     179 1
   1362     176     177 1
   1363     173     174 1
   1364     171     172 1
   1365     167     168 1
   1366     167     169 1
   1367     165     166 1
   1368     163     164 1
   1369     191     192 1
   1370     188     189 1
   1371     188     190 1
   1372     186     187 1
   1373     184     185 1
   1374     208     209 1
   1375     208     210 1
   1376     208     211 1
   1377     205     206 1
   1378     205     207 1
   1379     201     202 1
   1380     201     203 1
   1381     201     204 1
   1382     199     200 1
   1383     197     198 1
   1384     195     196 1
   1385     227     228 1
   1386     225     226 1
   1387     223     224 1
   1388     218     219 1
   1389     218     220 1
   1390     216     217 1
   1391     214     215 1
   1392     235     236 1
   1393     235     237 1
   1394     233     234 1
   1395     231     232 1
   1396     260     261 1
   1397     258     259 1
   1398     256     257 1
   1399     253     254 1
   1400     251     252 1
   1401     247     248 1
   1402     247     249 1
   1403     245     246 1
   1404     243     244 1
   1405     277     278 1
   1406     277     279 1
   1407     277     280 1
   1408     273     274 1
   1409     273     275 1
   1410     273     276 1
   1411     271     272 1
   1412     268     269 1
   1413     268     270 1
   1414     266     267 1
   1415     264     265 1
   1416     285     286 1
   1417     285     287 1
   1418     283     284 1
   1419     302     303 1
   1420     302     304 1
   1421     297     298 1
   1422     297     299 1
   1423     294     295 1
   1424     294     296 1
   1425     292     293 1
   1426     290     291 1
   1427     326     327 1
   1428     324     325 1
   1429     322     323 1
   1430     320     321 1
   1431     317     318 1
   1432     315     316 1
   1433     311     312 1
   1434     311     313 1
   1435     309     310 1
   1436     307     308 1
   1437     335     336 1
   1438     335     337 1
   1439     335     338 1
   1440     333     334 1
   1441     331     332 1
   1442     348     349 1
   1443     345     346 1
   1444     345     347 1
   1445     343     344 1
   1446     341     342 1
   1447     362     363 1
   1448     358     359 1
   1449     358     360 1
   1450     358     361 1
   1451     356     357 1
   1452     354     355 1
   1453     352     353 1
   1454     382     383 1
   1455     380     381 1
   1456     378     379 1
   1457     376     377 1
   1458     374     375 1
   1459     370     371 1
   1460     370     372 1
   1461     368     369 1
   1462     366     367 1
   1463     388     389 1
   1464     388     390 1
   1465     386     387 1
   1466     397     398 1
   1467     397     399 1
   1468     395     396 1
   1469     393     394 1
   1470     415     416 1
   1471     415     417 1
   1472     415     418 1
   1473     411     412 1
   1474     411     413 1
   1475     411     414 1
   1476     409     410 1
   1477     407     408 1
   1478     405     406 1
   1479     430     431 1
   1480     430     432 1
   1481     425     426 1
   1482     425     427 1
   1483     423     424 1
   1484     421     422 1
   1485     448     449 1
   1486     446     447 1
   1487     444     445 1
   1488     439     440 1
   1489     439     441 1
   1490     437     438 1
   1491     435     436 1
   1492     462     463 1
   1493     458     459 1
   1494     458     460 1
   1495     458     461 1
   1496     456     457 1
   1497     454     455 1
   1498     452     453 1
   1499     475     476 1
   1500     475     477 1
   1501     470     471 1
   1502     470     472 1
   1503     468     469 1
   1504     466     467 1
   1505     482     483 1
   1506     482     484 1
   1507     480     481 1
   1508     496     497 1
   1509     496     498 1
   1510     491     492 1
   1511     491     493 1
   1512     489     490 1
   1513     487     488 1
   1514     511     512 1
   1515     511     513 1
   1516     511     514 1
   1517     507     508 1
   1518     507     509 1
   1519     507     510 1
   1520     505     506 1
   1521     503     504 1
   1522     501     502 1
   1523     527     528 1
   1524     523     524 1
   1525     523     525 1
   1526     523     526 1
   1527     521     522 1
   1528     519     520 1
   1529     517     518 1
   1530     535     536 1
   1531     535     537 1
   1532     533     534 1
   1533     531     532 1
   1534     547     548 1
   1535     547     549 1
   1536     547     550 1
   1537     545     546 1
   1538     543     544 1
   1539     562     563 1
   1540     562     564 1
   1541     557     558 1
   1542     557     559 1
   1543     555     556 1
   1544     553     554 1
   1545     574     575 1
   1546     571     572 1
   1547     571     573 1
   1548     569     570 1
   1549     567     568 1
   1550     580     581 1
   1551     580     582 1
   1552     578     579 1
   1553     587     588 1
   1554     587     589 1
   1555     585     586 1
   1556     608     609 1
   1557     606     607 1
   1558     604     605 1
   1559     602     603 1
   1560     600     601 1
   1561     596     597 1
   1562     596     598 1
   1563     594     595 1
   1564     592     593 1
   1565     629     630 1
   1566     627     628 1
   1567     625     626 1
   1568     622     623 1
   1569     620     621 1
   1570     616     617 1
   1571     616     618 1
   1572     614     615 1
   1573     612     613 1
   1574     635     636 1
   1575     635     637 1
   1576     633     634 1
   1577     642     643 1
   1578     642     644 1
   1579     640     641 1
   1580     654     655 1
   1581     651     652 1
   1582     651     653 1
   1583     649     650 1
   1584     647     648 1
   1585     671     672 1
   1586     671     673 1
   1587     671     674 1
   1588     667     668 1
   1589     667     669 1
   1590     667     670 1
   1591     665     666 1
   1592     662     663 1
   1593     662     664 1
   1594     660     661 1
   1595     658     659 1
   1596     684     685 1
   1597     681     682 1
   1598     681     683 1
   1599     679     680 1
   1600     677     678 1
   1601     690     691 1
   1602     690     692 1
   1603     688     689 1
   1604     702     703 1
   1605     699     700 1
   1606     699     701 1
   1607     697     698 1
   1608     695     696 1
   1609     718     719 1
   1610     718     720 1
   1611     713     714 1
   1612     713     715 1
   1613     710     711 1
   1614     710     712 1
   1615     708     709 1
   1616     706     707 1
   1617     740     741 1
   1618     738     739 1
   1619     736     737 1
   1620     733     734 1
   1621     731     732 1
   1622     727     728 1
   1623     727     729 1
   1624     725     726 1
   1625     723     724 1
   1626     748     749 1
   1627     748     750 1
   1628     748     751 1
   1629     746     747 1
   1630     744     745 1
   1631     767     768 1
   1632     767     769 1
   1633     767     770 1
   1634     764     765 1
   1635     764     766 1
   1636     760     761 1
   1637     760     762 1
   1638     760     763 1
   1639     758     759 1
   1640     756     757 1
   1641     754     755 1
   1642     780     781 1
   1643     777     778 1
   1644     777     779 1
   1645     775     776 1
   1646     773     774 1
   1647     791     792 1
   1648     788     789 1
   1649     788     790 1
   1650     786     787 1
   1651     784     785 1
   1652     805     806 1
   1653     801     802 1
   1654     801     803 1
   1655     801     804 1
   1656     799     800 1
   1657     797     798 1
   1658     795     796 1
   1659     813     814 1
   1660     813     815 1
   1661     813     816 1
   1662     811     812 1
   1663     809     810 1
   1664     828     829 1
   1665     828     830 1
   1666     823     824 1
   1667     823     825 1
   1668     821     822 1
   1669     819     820 1
   1670     845     846 1
   1671     845     847 1
   1672     840     841 1
   1673     840     842 1
   1674     837     838 1
   1675     837     839 1
   1676     835     836 1
   1677     833     834 1
   1678     860     861 1
   1679     860     862 1
   1680     860     863 1
   1681     856     857 1
   1682     856     858 1
   1683     856     859 1
   1684     854     855 1
   1685     852     853 1
   1686     850     851 1
   1687     876     877 1
   1688     872     873 1
   1689     872     874 1
   1690     872     875 1
   1691     870     871 1
   1692     868     869 1
   1693     866     867 1
   1694     884     885 1
   1695     884     886 1
   1696     884     887 1
   1697     882     883 1
   1698     880     881 1
   1699     906     907 1
   1700     904     905 1
   1701     902     903 1
   1702     900     901 1
   1703     898     899 1
   1704     894     895 1
   1705     894     896 1
   1706     892     893 1
   1707     890     891 1
   1708     920     921 1
   1709     920     922 1
   1710     920     923 1
   1711     916     917 1
   1712     916     918 1
   1713     916     919 1
   1714     914     915 1
   1715     912     913 1
   1716     910     911 1
   1717     930     931 1
   1718     930     932 1
   1719     930     933 1
   1720     928     929 1
   1721     926     927 1
   1722     938     939 1
   1723     938     940 1
   1724     936     937 1
   1725     945     946 1
   1726     945     947 1
   1727     943     944 1
   1728     959     960 1
   1729     959     961 1
   1730     954     955 1
   1731     954     956 1
   1732     952     953 1
   1733     950     951 1
   1734     977     978 1
   1735     977     979 1
   1736     977     980 1
   1737     973     974 1
   1738     973     975 1
   1739     973     976 1
   1740     971     972 1
   1741     968     969 1
   1742     968     970 1
   1743     966     967 1
   1744     964     965 1
   1745     993     994 1
   1746     989     990 1
   1747     989     991 1
   1748     989     992 1
   1749     987     988 1
   1750     985     986 1
   1751     983     984 1
   1752    1014    1015 1
   1753    1012    1013 1
   1754    1010    1011 1
   1755    1007    1008 1
   1756    1005    1006 1
   1757    1001    1002 1
   1758    1001    1003 1
   1759     999    1000 1
   1760     997     998 1
   1761    1028    1029 1
   1762    1024    1025 1
   1763    1024    1026 1
   1764    1024    1027 1
   1765    1022    1023 1
   1766    1020    1021 1
   1767    1018    1019 1
   1768    1045    1046 1
   1769    1045    1047 1
   1770    1045    1048 1
   1771    1041    1042 1
   1772    1041    1043 1
   1773    1041    1044 1
   1774    1039    1040 1
   1775    1036    1037 1
   1776    1036    1038 1
   1777    1034    1035 1
   1778    1032    1033 1
   1779    1067    1068 1
   1780    1065    1066 1
   1781    1063    1064 1
   1782    1061    1062 1
   1783    1059    1060 1
   1784    1055    1056 1
   1785    1055    1057 1
   1786    1053    1054 1
   1787    1051    1052 1
   1788    1080    1081 1
   1789    1080    1082 1
   1790    1075    1076 1
   1791    1075    1077 1
   1792    1073    1074 1
   1793    1071    1072 1
   1794    1092    1093 1
   1795    1092    1094 1
   1796    1089    1090 1
   1797    1089    1091 1
   1798    1087    1088 1
   1799    1085    1086 1
   1800    1110    1111 1
   1801    1107    1108 1
   1802    1107    1109 1
   1803    1104    1105 1
   1804    1104    1106 1
   1805    1101    1102 1
   1806    1101    1103 1
   1807    1118    1119 1
   1808    1118    1120 1
   1809    1118    1121 1
   1810    1116    1117 1
   1811    1114    1115 1
   1812    1137    1138 1
   1813    1135    1136 1
   1814    1133    1134 1
   1815    1128    1129 1
   1816    1128    1130 1
   1817    1126    1127 1
   1818    1124    1125 1
   1819    1151    1152 1
   1820    1147    1148 1
   1821    1147    1149 1
   1822    1147    1150 1
   1823    1145    1146 1
   1824    1143    1144 1
   1825    1141    1142 1
   1826    1168    1169 1
   1827    1168    1170 1
   1828    1168    1171 1
   1829    1164    1165 1
   1830    1164    1166 1
   1831    1164    1167 1
   1832    1162    1163 1
   1833    1159    1160 1
   1834    1159    1161 1
   1835    1157    1158 1
   1836    1155    1156 1
   1837    1191    1192 1
   1838    1189    1190 1
   1839    1187    1188 1
   1840    1184    1185 1
   1841    1182    1183 1
   1842    1178    1179 1
   1843    1178    1180 1
   1844    1176    1177 1
   1845    1174    1175 1
   1846    1197    1198 1
   1847    1197    1199 1
   1848    1195    1196 1
   1849    1214    1215 1
   1850    1214    1216 1
   1851    1209    1210 1
   1852    1209    1211 1
   1853    1206    1207 1
   1854    1206    1208 1
   1855    1204    1205 1
   1856    1202    1203 1
   1857    1232    1233 1
   1858    1232    1234 1
   1859    1232    1235 1
   1860    1228    1229 1
   1861    1228    1230 1
   1862    1228    1231 1
   1863    1226    1227 1
   1864    1223    1224 1
   1865    1223    1225 1
   1866    1221    1222 1
   1867    1219    1220 1
   1868    1242    1243 1
   1869    1242    1244 1
   1870    1240    1241 1
   1871    1238    1239 1
   1872    1257    1258 1
   1873    1254    1255 1
   1874    1254    1256 1
   1875    1252    1253 1
   1876    1250    1251 1
   1877    1274    1275 1
   1878    1274    1276 1
   1879    1274    1277 1
   1880    1270    1271 1
   1881    1270    1272 1
   1882    1270    1273 1
   1883    1268    1269 1
   1884    1265    1266 1
   1885    1265    1267 1
   1886    1263    1264 1
   1887    1261    1262 1
   1888    1287    1288 1
   1889    1284    1285 1
   1890    1284    1286 1
   1891    1282    1283 1
   1892    1280    1281 1
   1893    1307    1308 1
   1894    1305    1306 1
   1895    1303    1304 1
   1896    1301    1302 1
   1897    1299    1300 1
   1898    1295    1296 1
   1899    1295    1297 1
   1900    1293    1294 1
   1901    1291    1292 1
   1902    1313    1314 1
   1903    1313    1315 1
   1904    1311    1312 1
   1905    1322    1323 1
   1906    1322    1324 1
   1907    1320    1321 1
   1908    1318    1319 1
   1909    1332    1333 1
   1910    1332    1334 1
   1911    1330    1331 1
   1912    1350    1351 1
   1913    1350    1352 1
   1914    1350    1353 1
   1915    1346    1347 1
   1916    1346    1348 1
   1917    1346    1349 1
   1918    1344    1345 1
   1919    1341    1342 1
   1920    1341    1343 1
   1921    1339    1340 1
   1922    1337    1338 1
   1923    1363    1364 1
   1924    1360    1361 1
   1925    1360    1362 1
   1926    1358    1359 1
   1927    1356    1357 1
   1928    1369    1370 1
   1929    1369    1371 1
   1930    1367    1368 1
   1931    1376    1377 1
   1932    1376    1378 1
   1933    1374    1375 1
   1934    1385    1386 1
   1935    1385    1387 1
   1936    1383    1384 1
   1937    1381    1382 1
   1938    1403    1404 1
   1939    1399    1400 1
   1940    1399    1401 1
   1941    1399    1402 1
   1942    1397    1398 1
   1943    1395    1396 1
   1944    1393    1394 1
   1945    1414    1415 1
   1946    1411    1412 1
   1947    1411    1413 1
   1948    1409    1410 1
   1949    1407    1408 1
   1950    1428    1429 1
   1951    1425    1426 1
   1952    1425    1427 1
   1953    1422    1423 1
   1954    1422    1424 1
   1955    1419    1420 1
   1956    1419    1421 1
   1957    1449    1450 1
   1958    1447    1448 1
   1959    1445    1446 1
   1960    1442    1443 1
   1961    1440    1441 1
   1962    1436    1437 1
   1963    1436    1438 1
   1964    1434    1435 1
   1965    1432    1433 1
   1966    1460    1461 1
   1967    1457    1458 1
   1968    1457    1459 1
   1969    1455    1456 1
   1970    1453    1454 1
   1971    1477    1478 1
   1972    1477    1479 1
   1973    1477    1480 1
   1974    1474    1475 1
   1975    1474    1476 1
   1976    1470    1471 1
   1977    1470    1472 1
   1978    1470    1473 1
   1979    1468    1469 1
   1980    1466    1467 1
   1981    1464    1465 1
   1982    1495    1496 1
   1983    1495    1497 1
   1984    1490    1491 1
   1985    1490    1492 1
   1986    1487    1488 1
   1987    1487    1489 1
   1988    1485    1486 1
   1989    1483    1484 1
   1990    1510    1511 1
   1991    1510    1512 1
   1992    1510    1513 1
   1993    1506    1507 1
   1994    1506    1508 1
   1995    1506    1509 1
   1996    1504    1505 1
   1997    1502    1503 1
   1998    1500    1501 1
   1999    1526    1527 1
   2000    1523    1524 1
   2001    1523    1525 1
   2002    1520    1521 1
   2003    1520    1522 1
   2004    1517    1518 1
   2005    1517    1519 1
   2006    1534    1535 1
   2007    1534    1536 1
   2008    1532    1533 1
   2009    1530    1531 1
   2010    1552    1553 1
   2011    1552    1554 1
   2012    1552    1555 1
   2013    1548    1549 1
   2014    1548    1550 1
   2015    1548    1551 1
   2016    1546    1547 1
   2017    1544    1545 1
   2018    1542    1543 1
   2019    1565    1566 1
   2020    1562    1563 1
   2021    1562    1564 1
   2022    1560    1561 1
   2023    1558    1559 1
   2024    1585    1586 1
   2025    1583    1584 1
   2026    1581    1582 1
   2027    1579    1580 1
   2028    1577    1578 1
   2029    1573    1574 1
   2030    1573    1575 1
   2031    1571    1572 1
   2032    1569    1570 1
   2033    1591    1592 1
   2034    1591    1593 1
   2035    1589    1590 1
   2036    1598    1599 1
   2037    1598    1600 1
   2038    1596    1597 1
   2039    1616    1617 1
   2040    1616    1618 1
   2041    1616    1619 1
   2042    1612    1613 1
   2043    1612    1614 1
   2044    1612    1615 1
   2045    1610    1611 1
   2046    1607    1608 1
   2047    1607    1609 1
   2048    1605    1606 1
   2049    1603    1604 1
   2050    1631    1632 1
   2051    1631    1633 1
   2052    1626    1627 1
   2053    1626    1628 1
   2054    1624    1625 1
   2055    1622    1623 1
   2056    1649    1650 1
   2057    1649    1651 1
   2058    1649    1652 1
   2059    1645    1646 1
   2060    1645    1647 1
   2061    1645    1648 1
   2062    1643    1644 1
   2063    1640    1641 1
   2064    1640    1642 1
   2065    1638    1639 1
   2066    1636    1637 1
   2067    1662    1663 1
   2068    1659    1660 1
   2069    1659    1661 1
   2070    1657    1658 1
   2071    1655    1656 1
   2072    1673    1674 1
   2073    1670    1671 1
   2074    1670    1672 1
   2075    1668    1669 1
   2076    1666    1667 1
   2077    1690    1691 1
   2078    1690    1692 1
   2079    1690    1693 1
   2080    1686    1687 1
   2081    1686    1688 1
   2082    1686    1689 1
   2083    1684    1685 1
   2084    1681    1682 1
   2085    1681    1683 1
   2086    1679    1680 1
   2087    1677    1678 1
   2088    1708    1709 1
   2089    1708    1710 1
   2090    1703    1704 1
   2091    1703    1705 1
   2092    1700    1701 1
   2093    1700    1702 1
   2094    1698    1699 1
   2095    1696    1697 1
   2096    1717    1718 1
   2097    1717    1719 1
   2098    1717    1720 1
   2099    1715    1716 1
   2100    1713    1714 1
   2101    1735    1736 1
   2102    1735    1737 1
   2103    1730    1731 1
   2104    1730    1732 1
   2105    1727    1728 1
   2106    1727    1729 1
   2107    1725    1726 1
   2108    1723    1724 1
   2109    1742    1743 1
   2110    1742    1744 1
   2111    1740    1741 1
   2112    1760    1761 1
   2113    1758    1759 1
   2114    1756    1757 1
   2115    1751    1752 1
   2116    1751    1753 1
   2117    1749    1750 1
   2118    1747    1748 1
   2119    1768    1769 1
   2120    1768    1770 1
   2121    1766    1767 1
   2122    1764    1765 1
   2123    1778    1779 1
   2124    1778    1780 1
   2125    1776    1777 1
   2126    1793    1794 1
   2127    1793    1795 1
   2128    1793    1796 1
   2129    1789    1790 1
   2130    1789    1791 1
   2131    1789    1792 1
   2132    1787    1788 1
   2133    1785    1786 1
   2134    1783    1784 1
   2135    1809    1810 1
   2136    1809    1811 1
   2137    1809    1812 1
   2138    1805    1806 1
   2139    1805    1807 1
   2140    1805    1808 1
   2141    1803    1804 1
   2142    1801    1802 1
   2143    1799    1800 1
   2144    1828    1829 1
   2145    1826    1827 1
   2146    1824    1825 1
   2147    1819    1820 1
   2148    1819    1821 1
   2149    1817    1818 1
   2150    1815    1816 1
   2151    1844    1845 1
   2152    1844    1846 1
   2153    1839    1840 1
   2154    1839    1841 1
   2155    1836    1837 1
   2156    1836    1838 1
   2157    1834    1835 1
   2158    1832    1833 1
   2159    1859    1860 1
   2160    1859    1861 1
   2161    1859    1862 1
   2162    1855    1856 1
   2163    1855    1857 1
   2164    1855    1858 1
   2165    1853    1854 1
   2166    1851    1852 1
   2167    1849    1850 1
   2168    1875    1876 1
   2169    1875    1877 1
   2170    1875    1878 1
   2171    1871    1872 1
   2172    1871    1873 1
   2173    1871    1874 1
   2174    1869    1870 1
   2175    1867    1868 1
   2176    1865    1866 1
   2177    1898    1899 1
   2178    1896    1897 1
   2179    1894    1895 1
   2180    1891    1892 1
   2181    1889    1890 1
   2182    1885    1886 1
   2183    1885    1887 1
   2184    1883    1884 1
   2185    1881    1882 1
   2186    1904    1905 1
   2187    1904    1906 1
   2188    1902    1903 1
   2189    1922    1923 1
   2190    1922    1924 1
   2191    1922    1925 1
   2192    1918    1919 1
   2193    1918    1920 1
   2194    1918    1921 1
   2195    1916    1917 1
   2196    1913    1914 1
   2197    1913    1915 1
   2198    1911    1912 1
   2199    1909    1910 1
   2200    1939    1940 1
   2201    1939    1941 1
   2202    1939    1942 1
   2203    1935    1936 1
   2204    1935    1937 1
   2205    1932    1933 1
   2206    1932    1934 1
   2207    1930    1931 1
   2208    1928    1929 1
   2209    1952    1953 1
   2210    1949    1950 1
   2211    1949    1951 1
   2212    1947    1948 1
   2213    1945    1946 1
   2214    1958    1959 1
   2215    1958    1960 1
   2216    1956    1957 1
   2217    1967    1968 1
   2218    1967    1969 1
   2219    1965    1966 1
   2220    1963    1964 1
   2221    1985    1986 1
   2222    1981    1982 1
   2223    1981    1983 1
   2224    1981    1984 1
   2225    1979    1980 1
   2226    1977    1978 1
   2227    1975    1976 1
   2228    1991    1992 1
   2229    1991    1993 1
   2230    1989    1990 1
   2231    2000    2001 1
   2232    2000    2002 1
   2233    2000    2003 1
   2234    1998    1999 1
   2235    1996    1997 1
   2236    2019    2020 1
   2237    2019    2021 1
   2238    2019    2022 1
   2239    2015    2016 1
   2240    2015    2017 1
   2241    2015    2018 1
   2242    2013    2014 1
   2243    2010    2011 1
   2244    2010    2012 1
   2245    2008    2009 1
   2246    2006    2007 1
   2247    2032    2033 1
   2248    2032    2034 1
   2249    2029    2030 1
   2250    2029    2031 1
   2251    2027    2028 1
   2252    2025    2026 1
   2253    2050    2051 1
   2254    2046    2047 1
   2255    2046    2048 1
   2256    2046    2049 1
   2257    2044    2045 1
   2258    2042    2043 1
   2259    2040    2041 1
   2260    2058    2059 1
   2261    2058    2060 1
   2262    2058    2061 1
   2263    2056    2057 1
   2264    2054    2055 1
   2265    2077    2078 1
   2266    2077    2079 1
   2267    2077    2080 1
   2268    2073    2074 1
   2269    2073    2075 1
   2270    2073    2076 1
   2271    2071    2072 1
   2272    2068    2069 1
   2273    2068    2070 1
   2274    2066    2067 1
   2275    2064    2065 1
   2276    2092    2093 1
   2277    2092    2094 1
   2278    2087    2088 1
   2279    2087    2089 1
   2280    2085    2086 1
   2281    2083    2084 1
   2282    2099    2100 1
   2283    2099    2101 1
   2284    2097    2098 1
   2285    2117    2118 1
   2286    2117    2119 1
   2287    2117    2120 1
   2288    2114    2115 1
   2289    2114    2116 1
   2290    2110    2111 1
   2291    2110    2112 1
   2292    2110    2113 1
   2293    2108    2109 1
   2294    2106    2107 1
   2295    2104    2105 1
   2296    2136    2137 1
   2297    2136    2138 1
   2298    2136    2139 1
   2299    2132    2133 1
   2300    2132    2134 1
   2301    2132    2135 1
   2302    2130    2131 1
   2303    2127    2128 1
   2304    2127    2129 1
   2305    2125    2126 1
   2306    2123    2124 1
   2307    2146    2147 1
   2308    2146    2148 1
   2309    2144    2145 1
   2310    2142    2143 1
   2311    2158    2159 1
   2312    2158    2160 1
   2313    2156    2157 1
   2314    2154    2155 1
   2315    2183    2184 1
   2316    2181    2182 1
   2317    2179    2180 1
   2318    2176    2177 1
   2319    2174    2175 1
   2320    2170    2171 1
   2321    2170    2172 1
   2322    2168    2169 1
   2323    2166    2167 1
   2324    2189    2190 1
   2325    2189    2191 1
   2326    2187    2188 1
   2327    2207    2208 1
   2328    2207    2209 1
   2329    2207    2210 1
   2330    2203    2204 1
   2331    2203    2205 1
   2332    2203    2206 1
   2333    2201    2202 1
   2334    2198    2199 1
   2335    2198    2200 1
   2336    2196    2197 1
   2337    2194    2195 1
   2338    2220    2221 1
   2339    2217    2218 1
   2340    2217    2219 1
   2341    2215    2216 1
   2342    2213    2214 1
   2343    2234    2235 1
   2344    2234    2236 1
   2345    2234    2237 1
   2346    2230    2231 1
   2347    2230    2232 1
   2348    2230    2233 1
   2349    2228    2229 1
   2350    2226    2227 1
   2351    2224    2225 1
   2352    2249    2250 1
   2353    2249    2251 1
   2354    2244    2245 1
   2355    2244    2246 1
   2356    2242    2243 1
   2357    2240    2241 1
   2358    2261    2262 1
   2359    2258    2259 1
   2360    2258    2260 1
   2361    2256    2257 1
   2362    2254    2255 1
   2363    2275    2276 1
   2364    2271    2272 1
   2365    2271    2273 1
   2366    2271    2274 1
   2367    2269    2270 1
   2368    2267    2268 1
   2369    2265    2266 1
   2370    2295    2296 1
   2371    2293    2294 1
   2372    2291    2292 1
   2373    2289    2290 1
   2374    2287    2288 1
   2375    2283    2284 1
   2376    2283    2285 1
   2377    2281    2282 1
   2378    2279    2280 1
   2379    2303    2304 1
   2380    2303    2305 1
   2381    2301    2302 1
   2382    2299    2300 1
   2383    2323    2324 1
   2384    2323    2325 1
   2385    2318    2319 1
   2386    2318    2320 1
   2387    2315    2316 1
   2388    2315    2317 1
   2389    2313    2314 1
   2390    2311    2312 1
   2391    2338    2339 1
   2392    2338    2340 1
   2393    2338    2341 1
   2394    2334    2335 1
   2395    2334    2336 1
   2396    2334    2337 1
   2397    2332    2333 1
   2398    2330    2331 1
   2399    2328    2329 1
   2400    2348    2349 1
   2401    2348    2350 1
   2402    2348    2351 1
   2403    2346    2347 1
   2404    2344    2345 1
   2405    2358    2359 1
   2406    2358    2360 1
   2407    2358    2361 1
   2408    2356    2357 1
   2409    2354    2355 1
   2410    2368    2369 1
   2411    2368    2370 1
   2412    2368    2371 1
   2413    2366    2367 1
   2414    2364    2365 1
   2415    2384    2385 1
   2416    2380    2381 1
   2417    2380    2382 1
   2418    2380    2383 1
   2419    2378    2379 1
   2420    2376    2377 1
   2421    2374    2375 1
   2422    2392    2393 1
   2423    2392    2394 1
   2424    2392    2395 1
   2425    2390    2391 1
   2426    2388    2389 1
@<TRIPOS>SUBSTRUCTURE
      1 ALA2           1 RESIDUE    4    A ALA
      2 PHE3          13 RESIDUE    4    A PHE
      3 SER4          33 RESIDUE    4    A SER
      4 VAL5          44 RESIDUE    4    A VAL
      5 ASN6          60 RESIDUE    4    A ASN
      6 TYR7          74 RESIDUE    4    A TYR
      7 ASP8          95 RESIDUE    4    A ASP
      8 SER9         107 RESIDUE    4    A SER
      9 SER10        118 RESIDUE    4    A SER
     10 PHE11        129 RESIDUE    4    A PHE
     11 GLY12        149 RESIDUE    4    A GLY
     12 GLY13        156 RESIDUE    4    A GLY
     13 TYR14        163 RESIDUE    4    A TYR
     14 SER15        184 RESIDUE    4    A SER
     15 ILE16        195 RESIDUE    4    A ILE
     16 HIE17        214 RESIDUE    4    A HIE
     17 ASP18        231 RESIDUE    4    A ASP
     18 TYR19        243 RESIDUE    4    A TYR
     19 LEU20        264 RESIDUE    4    A LEU
     20 GLY21        283 RESIDUE    4    A GLY
     21 GLN22        290 RESIDUE    4    A GLN
     22 TRP23        307 RESIDUE    4    A TRP
     23 ALA24        331 RESIDUE    4    A ALA
     24 SER25        341 RESIDUE    4    A SER
     25 THR26        352 RESIDUE    4    A THR
     26 PHE27        366 RESIDUE    4    A PHE
     27 GLY28        386 RESIDUE    4    A GLY
     28 ASP29        393 RESIDUE    4    A ASP
     29 VAL30        405 RESIDUE    4    A VAL
     30 ASN31        421 RESIDUE    4    A ASN
     31 HIE32        435 RESIDUE    4    A HIE
     32 THR33        452 RESIDUE    4    A THR
     33 ASN34        466 RESIDUE    4    A ASN
     34 GLY35        480 RESIDUE    4    A GLY
     35 ASN36        487 RESIDUE    4    A ASN
     36 VAL37        501 RESIDUE    4    A VAL
     37 THR38        517 RESIDUE    4    A THR
     38 ASP39        531 RESIDUE    4    A ASP
     39 ALA40        543 RESIDUE    4    A ALA
     40 ASN41        553 RESIDUE    4    A ASN
     41 SER42        567 RESIDUE    4    A SER
     42 GLY43        578 RESIDUE    4    A GLY
     43 GLY44        585 RESIDUE    4    A GLY
     44 PHE45        592 RESIDUE    4    A PHE
     45 TYR46        612 RESIDUE    4    A TYR
     46 GLY47        633 RESIDUE    4    A GLY
     47 GLY48        640 RESIDUE    4    A GLY
     48 SER49        647 RESIDUE    4    A SER
     49 LEU50        658 RESIDUE    4    A LEU
     50 SER51        677 RESIDUE    4    A SER
     51 GLY52        688 RESIDUE    4    A GLY
     52 SER53        695 RESIDUE    4    A SER
     53 GLN54        706 RESIDUE    4    A GLN
     54 TYR55        723 RESIDUE    4    A TYR
     55 ALA56        744 RESIDUE    4    A ALA
     56 ILE57        754 RESIDUE    4    A ILE
     57 SER58        773 RESIDUE    4    A SER
     58 SER59        784 RESIDUE    4    A SER
     59 THR60        795 RESIDUE    4    A THR
     60 ALA61        809 RESIDUE    4    A ALA
     61 ASN62        819 RESIDUE    4    A ASN
     62 GLN63        833 RESIDUE    4    A GLN
     63 VAL64        850 RESIDUE    4    A VAL
     64 THR65        866 RESIDUE    4    A THR
     65 ALA66        880 RESIDUE    4    A ALA
     66 PHE67        890 RESIDUE    4    A PHE
     67 VAL68        910 RESIDUE    4    A VAL
     68 ALA69        926 RESIDUE    4    A ALA
     69 GLY70        936 RESIDUE    4    A GLY
     70 GLY71        943 RESIDUE    4    A GLY
     71 ASN72        950 RESIDUE    4    A ASN
     72 LEU73        964 RESIDUE    4    A LEU
     73 THR74        983 RESIDUE    4    A THR
     74 TYR75        997 RESIDUE    4    A TYR
     75 THR76       1018 RESIDUE    4    A THR
     76 LEU77       1032 RESIDUE    4    A LEU
     77 PHE78       1051 RESIDUE    4    A PHE
     78 ASN79       1071 RESIDUE    4    A ASN
     79 GLU80       1085 RESIDUE    4    A GLU
     80 PRO81       1100 RESIDUE    4    A PRO
     81 ALA82       1114 RESIDUE    4    A ALA
     82 HIE83       1124 RESIDUE    4    A HIE
     83 THR84       1141 RESIDUE    4    A THR
     84 LEU85       1155 RESIDUE    4    A LEU
     85 TYR86       1174 RESIDUE    4    A TYR
     86 GLY87       1195 RESIDUE    4    A GLY
     87 GLN88       1202 RESIDUE    4    A GLN
     88 LEU89       1219 RESIDUE    4    A LEU
     89 ASP90       1238 RESIDUE    4    A ASP
     90 SER91       1250 RESIDUE    4    A SER
     91 LEU92       1261 RESIDUE    4    A LEU
     92 SER93       1280 RESIDUE    4    A SER
     93 PHE94       1291 RESIDUE    4    A PHE
     94 GLY95       1311 RESIDUE    4    A GLY
     95 ASP96       1318 RESIDUE    4    A ASP
     96 GLY97       1330 RESIDUE    4    A GLY
     97 LEU98       1337 RESIDUE    4    A LEU
     98 SER99       1356 RESIDUE    4    A SER
     99 GLY100      1367 RESIDUE    4    A GLY
    100 GLY101      1374 RESIDUE    4    A GLY
    101 ASP102      1381 RESIDUE    4    A ASP
    102 THR103      1393 RESIDUE    4    A THR
    103 SER104      1407 RESIDUE    4    A SER
    104 PRO105      1418 RESIDUE    4    A PRO
    105 TYR106      1432 RESIDUE    4    A TYR
    106 SER107      1453 RESIDUE    4    A SER
    107 ILE108      1464 RESIDUE    4    A ILE
    108 GLN109      1483 RESIDUE    4    A GLN
    109 VAL110      1500 RESIDUE    4    A VAL
    110 PRO111      1516 RESIDUE    4    A PRO
    111 ASP112      1530 RESIDUE    4    A ASP
    112 VAL113      1542 RESIDUE    4    A VAL
    113 SER114      1558 RESIDUE    4    A SER
    114 PHE115      1569 RESIDUE    4    A PHE
    115 GLY116      1589 RESIDUE    4    A GLY
    116 GLY117      1596 RESIDUE    4    A GLY
    117 LEU118      1603 RESIDUE    4    A LEU
    118 ASN119      1622 RESIDUE    4    A ASN
    119 LEU120      1636 RESIDUE    4    A LEU
    120 SER121      1655 RESIDUE    4    A SER
    121 SER122      1666 RESIDUE    4    A SER
    122 LEU123      1677 RESIDUE    4    A LEU
    123 GLN124      1696 RESIDUE    4    A GLN
    124 ALA125      1713 RESIDUE    4    A ALA
    125 GLN126      1723 RESIDUE    4    A GLN
    126 GLY127      1740 RESIDUE    4    A GLY
    127 HIE128      1747 RESIDUE    4    A HIE
    128 ASP129      1764 RESIDUE    4    A ASP
    129 GLY130      1776 RESIDUE    4    A GLY
    130 VAL131      1783 RESIDUE    4    A VAL
    131 VAL132      1799 RESIDUE    4    A VAL
    132 HIE133      1815 RESIDUE    4    A HIE
    133 GLN134      1832 RESIDUE    4    A GLN
    134 VAL135      1849 RESIDUE    4    A VAL
    135 VAL136      1865 RESIDUE    4    A VAL
    136 TYR137      1881 RESIDUE    4    A TYR
    137 GLY138      1902 RESIDUE    4    A GLY
    138 LEU139      1909 RESIDUE    4    A LEU
    139 MET140      1928 RESIDUE    4    A MET
    140 SER141      1945 RESIDUE    4    A SER
    141 GLY142      1956 RESIDUE    4    A GLY
    142 ASP143      1963 RESIDUE    4    A ASP
    143 THR144      1975 RESIDUE    4    A THR
    144 GLY145      1989 RESIDUE    4    A GLY
    145 ALA146      1996 RESIDUE    4    A ALA
    146 LEU147      2006 RESIDUE    4    A LEU
    147 GLU148      2025 RESIDUE    4    A GLU
    148 THR149      2040 RESIDUE    4    A THR
    149 ALA150      2054 RESIDUE    4    A ALA
    150 LEU151      2064 RESIDUE    4    A LEU
    151 ASN152      2083 RESIDUE    4    A ASN
    152 GLY153      2097 RESIDUE    4    A GLY
    153 ILE154      2104 RESIDUE    4    A ILE
    154 LEU155      2123 RESIDUE    4    A LEU
    155 ASP156      2142 RESIDUE    4    A ASP
    156 ASP157      2154 RESIDUE    4    A ASP
    157 TYR158      2166 RESIDUE    4    A TYR
    158 GLY159      2187 RESIDUE    4    A GLY
    159 LEU160      2194 RESIDUE    4    A LEU
    160 SER161      2213 RESIDUE    4    A SER
    161 VAL162      2224 RESIDUE    4    A VAL
    162 ASN163      2240 RESIDUE    4    A ASN
    163 SER164      2254 RESIDUE    4    A SER
    164 THR165      2265 RESIDUE    4    A THR
    165 PHE166      2279 RESIDUE    4    A PHE
    166 ASP167      2299 RESIDUE    4    A ASP
    167 GLN168      2311 RESIDUE    4    A GLN
    168 VAL169      2328 RESIDUE    4    A VAL
    169 ALA170      2344 RESIDUE    4    A ALA
    170 ALA171      2354 RESIDUE    4    A ALA
    171 ALA172      2364 RESIDUE    4    A ALA
    172 THR173      2374 RESIDUE    4    A THR
    173 ALA174      2388 RESIDUE    4    A ALA
