# Supplementary material for: Improved Structure-Based Histidine pKa Prediction for pH-Responsive Protein Design
Source: J Chem Inf Model. 2025 Jan 18;65(3):1560–9. doi: 10.1021/acs.jcim.4c01957 (PMC11815838; doi:10.1021/acs.jcim.4c01957)
Supplement: Supplementary file 3 — ci4c01957_si_003.zip [file ci4c01957_si_003.zip › structures/prep_mol2/1B2X_A_prep.mol2]

@<TRIPOS>MOLECULE
Cpptraj generated mol2 file.
 1700  1721   108     0     0
SMALL
USER_CHARGES


@<TRIPOS>ATOM
      1 N            15.4810      37.2668      43.7119 N.am      1 VAL3       0.0577
      2 H1           14.8045      37.9841      43.4774 H         1 VAL3       0.2272
      3 H2           15.5745      37.2243      44.7184 H         1 VAL3       0.2272
      4 H3           15.1517      36.3738      43.3708 H         1 VAL3       0.2272
      5 CA           16.7775      37.6160      43.0820 C.3       1 VAL3      -0.0054
      6 HA           17.5577      36.9826      43.5058 H         1 VAL3       0.1093
      7 CB           16.7894      37.3616      41.5586 C.3       1 VAL3       0.3196
      8 HB           17.0310      36.3072      41.4242 H         1 VAL3      -0.0221
      9 CG1          15.4310      37.5906      40.8794 C.3       1 VAL3      -0.3129
     10 HG11         15.0883      38.6134      41.0489 H         1 VAL3       0.0735
     11 HG12         15.5397      37.4461      39.8024 H         1 VAL3       0.0735
     12 HG13         14.6838      36.8768      41.2256 H         1 VAL3       0.0735
     13 CG2          17.8600      38.1734      40.8182 C.3       1 VAL3      -0.3129
     14 HG21         18.8319      38.0447      41.2951 H         1 VAL3       0.0735
     15 HG22         17.9431      37.8176      39.7898 H         1 VAL3       0.0735
     16 HG23         17.6001      39.2329      40.7895 H         1 VAL3       0.0735
     17 C            17.1355      39.0494      43.4311 C.2       1 VAL3       0.6163
     18 O            16.3653      39.9554      43.1369 O.2       1 VAL3      -0.5722
     19 N            18.2666      39.2415      44.1090 N.am      2 ILE4      -0.4157
     20 H            18.9055      38.4734      44.2806 H         2 ILE4       0.2719
     21 CA           18.7350      40.5695      44.5138 C.3       2 ILE4      -0.0597
     22 HA           17.8843      41.2257      44.7040 H         2 ILE4       0.0869
     23 CB           19.5578      40.4699      45.8159 C.3       2 ILE4       0.1303
     24 HB           20.4577      39.8886      45.6087 H         2 ILE4       0.0187
     25 CG2          20.0041      41.8591      46.2884 C.3       2 ILE4      -0.3204
     26 HG21         19.1354      42.4806      46.5030 H         2 ILE4       0.0882
     27 HG22         20.6059      41.7668      47.1947 H         2 ILE4       0.0882
     28 HG23         20.6158      42.3441      45.5321 H         2 ILE4       0.0882
     29 CG1          18.7664      39.7824      46.9541 C.3       2 ILE4      -0.0430
     30 HG12         18.7509      40.4125      47.8451 H         2 ILE4       0.0236
     31 HG13         17.7292      39.6112      46.6645 H         2 ILE4       0.0236
     32 CD1          19.4153      38.4486      47.3355 C.3       2 ILE4      -0.0660
     33 HD11         20.4231      38.6224      47.7132 H         2 ILE4       0.0186
     34 HD12         18.8258      37.9693      48.1174 H         2 ILE4       0.0186
     35 HD13         19.4609      37.7883      46.4685 H         2 ILE4       0.0186
     36 C            19.5617      41.1557      43.3711 C.2       2 ILE4       0.5973
     37 O            20.7017      40.7481      43.1607 O.2       2 ILE4      -0.5679
     38 N            18.9878      42.0790      42.6051 N.am      3 ASN5      -0.4157
     39 H            18.0046      42.2839      42.7286 H         3 ASN5       0.2719
     40 CA           19.6893      42.7082      41.4807 C.3       3 ASN5       0.0143
     41 HA           20.7659      42.6460      41.6568 H         3 ASN5       0.1048
     42 CB           19.3780      41.9406      40.1770 C.3       3 ASN5      -0.2041
     43 HB2          20.0955      42.2543      39.4188 H         3 ASN5       0.0797
     44 HB3          19.5110      40.8715      40.3322 H         3 ASN5       0.0797
     45 CG           17.9780      42.1956      39.6341 C.2       3 ASN5       0.7130
     46 OD1          17.0646      42.5511      40.3647 O.2       3 ASN5      -0.5931
     47 ND2          17.7574      42.0090      38.3506 N.am      3 ASN5      -0.9191
     48 HD21         16.8269      42.1886      38.0236 H         3 ASN5       0.4196
     49 HD22         18.4462      41.6061      37.7213 H         3 ASN5       0.4196
     50 C            19.3899      44.2038      41.3336 C.2       3 ASN5       0.5973
     51 O            19.7180      44.7647      40.2934 O.2       3 ASN5      -0.5679
     52 N            18.7357      44.8364      42.3109 N.am      4 THR6      -0.4157
     53 H            18.5324      44.3475      43.1680 H         4 THR6       0.2719
     54 CA           18.4503      46.2774      42.2728 C.3       4 THR6      -0.0389
     55 HA           18.3793      46.6004      41.2330 H         4 THR6       0.1007
     56 CB           17.1144      46.6214      42.9451 C.3       4 THR6       0.3654
     57 HB           16.9017      47.6773      42.7751 H         4 THR6       0.0043
     58 CG2          15.9589      45.7971      42.3820 C.3       4 THR6      -0.2438
     59 HG21         16.0742      44.7438      42.6369 H         4 THR6       0.0642
     60 HG22         15.0153      46.1620      42.7868 H         4 THR6       0.0642
     61 HG23         15.9345      45.8984      41.2961 H         4 THR6       0.0642
     62 OG1          17.1725      46.3934      44.3352 O.3       4 THR6      -0.6761
     63 HG1          16.3132      46.6255      44.7071 H         4 THR6       0.4102
     64 C            19.5780      47.0603      42.9313 C.2       4 THR6       0.5973
     65 O            20.3505      46.5050      43.7155 O.2       4 THR6      -0.5679
     66 N            19.6758      48.3597      42.6324 N.am      5 PHE7      -0.4157
     67 H            19.0463      48.7660      41.9594 H         5 PHE7       0.2719
     68 CA           20.7044      49.1986      43.2488 C.3       5 PHE7      -0.0024
     69 HA           21.6851      48.8023      42.9791 H         5 PHE7       0.0978
     70 CB           20.6047      50.6524      42.7709 C.3       5 PHE7      -0.0343
     71 HB2          19.5639      50.9779      42.8079 H         5 PHE7       0.0295
     72 HB3          21.1647      51.2826      43.4644 H         5 PHE7       0.0295
     73 CG           21.1785      50.8878      41.3922 C.ar      5 PHE7       0.0118
     74 CD1          22.5583      50.7223      41.1868 C.ar      5 PHE7      -0.1256
     75 HD1          23.2038      50.4391      42.0069 H         5 PHE7       0.1330
     76 CE1          23.1007      50.8976      39.9045 C.ar      5 PHE7      -0.1704
     77 HE1          24.1541      50.7396      39.7456 H         5 PHE7       0.1430
     78 CZ           22.2841      51.2805      38.8304 C.ar      5 PHE7      -0.1072
     79 HZ           22.7127      51.4052      37.8428 H         5 PHE7       0.1297
     80 CE2          20.9056      51.4589      39.0345 C.ar      5 PHE7      -0.1704
     81 HE2          20.2720      51.7102      38.1920 H         5 PHE7       0.1430
     82 CD2          20.3517      51.2549      40.3131 C.ar      5 PHE7      -0.1256
     83 HD2          19.2857      51.3540      40.4590 H         5 PHE7       0.1330
     84 C            20.6201      49.1413      44.7714 C.2       5 PHE7       0.5973
     85 O            21.6293      48.8501      45.4007 O.2       5 PHE7      -0.5679
     86 N            19.4353      49.3641      45.3493 N.am      6 ASP8      -0.5163
     87 H            18.6403      49.6306      44.7912 H         6 ASP8       0.2936
     88 CA           19.2703      49.3046      46.8051 C.3       6 ASP8       0.0381
     89 HA           20.0249      49.9394      47.2704 H         6 ASP8       0.0880
     90 CB           17.8800      49.8008      47.2122 C.3       6 ASP8      -0.0303
     91 HB2          17.1212      49.3317      46.5811 H         6 ASP8      -0.0122
     92 HB3          17.6867      49.5162      48.2482 H         6 ASP8      -0.0122
     93 CG           17.7968      51.3185      47.1223 C.2       6 ASP8       0.7994
     94 OD1          18.7819      51.9752      47.5522 O.co2     6 ASP8      -0.8014
     95 OD2          16.7794      51.7886      46.5702 O.co2     6 ASP8      -0.8014
     96 C            19.4939      47.9140      47.3721 C.2       6 ASP8       0.5366
     97 O            20.1848      47.7768      48.3757 O.2       6 ASP8      -0.5819
     98 N            18.9723      46.8762      46.7120 N.am      7 GLY9      -0.4157
     99 H            18.4376      47.0323      45.8691 H         7 GLY9       0.2719
    100 CA           19.1209      45.5208      47.2233 C.3       7 GLY9      -0.0252
    101 HA2          18.7360      45.4732      48.2435 H         7 GLY9       0.0698
    102 HA3          18.5516      44.8395      46.5943 H         7 GLY9       0.0698
    103 C            20.5783      45.0691      47.2361 C.2       7 GLY9       0.5973
    104 O            21.0261      44.4604      48.2029 O.2       7 GLY9      -0.5679
    105 N            21.3351      45.3419      46.1691 N.am      8 VAL10     -0.4157
    106 H            20.9322      45.8566      45.3924 H         8 VAL10      0.2719
    107 CA           22.7438      44.9329      46.1002 C.3       8 VAL10     -0.0875
    108 HA           22.8347      43.9375      46.5348 H         8 VAL10      0.0969
    109 CB           23.2480      44.8385      44.6524 C.3       8 VAL10      0.2985
    110 HB           23.1419      45.8093      44.1682 H         8 VAL10     -0.0297
    111 CG1          24.7156      44.3995      44.5775 C.3       8 VAL10     -0.3192
    112 HG11         24.8603      43.4745      45.1363 H         8 VAL10      0.0791
    113 HG12         25.0011      44.2357      43.5374 H         8 VAL10      0.0791
    114 HG13         25.3606      45.1697      44.9901 H         8 VAL10      0.0791
    115 CG2          22.4363      43.7966      43.8775 C.3       8 VAL10     -0.3192
    116 HG21         21.3779      44.0478      43.8889 H         8 VAL10      0.0791
    117 HG22         22.7633      43.7912      42.8411 H         8 VAL10      0.0791
    118 HG23         22.5814      42.8043      44.3042 H         8 VAL10      0.0791
    119 C            23.6263      45.8493      46.9381 C.2       8 VAL10      0.5973
    120 O            24.5550      45.3534      47.5735 O.2       8 VAL10     -0.5679
    121 N            23.3513      47.1588      46.9758 N.am      9 ALA11     -0.4157
    122 H            22.5711      47.5346      46.4462 H         9 ALA11      0.2719
    123 CA           24.0948      48.0724      47.8398 C.3       9 ALA11      0.0337
    124 HA           25.1490      48.0036      47.5780 H         9 ALA11      0.0823
    125 CB           23.6234      49.5153      47.6129 C.3       9 ALA11     -0.1825
    126 HB1          22.5670      49.6081      47.8719 H         9 ALA11      0.0603
    127 HB2          24.2013      50.1868      48.2444 H         9 ALA11      0.0603
    128 HB3          23.7628      49.8042      46.5734 H         9 ALA11      0.0603
    129 C            23.9596      47.6638      49.3149 C.2       9 ALA11      0.5973
    130 O            24.9690      47.5324      50.0105 O.2       9 ALA11     -0.5679
    131 N            22.7357      47.3843      49.7756 N.am     10 ASP12     -0.5163
    132 H            21.9252      47.5311      49.1763 H        10 ASP12      0.2936
    133 CA           22.4926      46.9346      51.1519 C.3      10 ASP12      0.0381
    134 HA           22.9358      47.6571      51.8389 H        10 ASP12      0.0880
    135 CB           20.9847      46.8691      51.4440 C.3      10 ASP12     -0.0303
    136 HB2          20.5040      46.2322      50.6992 H        10 ASP12     -0.0122
    137 HB3          20.8452      46.3997      52.4190 H        10 ASP12     -0.0122
    138 CG           20.2838      48.2341      51.4782 C.2      10 ASP12      0.7994
    139 OD1          20.9791      49.2845      51.4587 O.co2    10 ASP12     -0.8014
    140 OD2          19.0377      48.2287      51.5544 O.co2    10 ASP12     -0.8014
    141 C            23.1486      45.5784      51.4437 C.2      10 ASP12      0.5366
    142 O            23.7102      45.3797      52.5268 O.2      10 ASP12     -0.5819
    143 N            23.1434      44.6622      50.4676 N.am     11 TYR13     -0.4157
    144 H            22.6368      44.8716      49.6139 H        11 TYR13      0.2719
    145 CA           23.7834      43.3531      50.5962 C.3      11 TYR13     -0.0014
    146 HA           23.4157      42.8954      51.5142 H        11 TYR13      0.0876
    147 CB           23.3615      42.4679      49.4142 C.3      11 TYR13     -0.0152
    148 HB2          22.3004      42.6218      49.2309 H        11 TYR13      0.0295
    149 HB3          23.8970      42.7709      48.5135 H        11 TYR13      0.0295
    150 CG           23.5583      40.9853      49.6423 C.ar     11 TYR13     -0.0011
    151 CD1          24.8421      40.4227      49.5720 C.ar     11 TYR13     -0.1906
    152 HD1          25.6830      41.0578      49.3469 H        11 TYR13      0.1699
    153 CE1          25.0332      39.0503      49.8005 C.ar     11 TYR13     -0.2341
    154 HE1          26.0243      38.6334      49.7360 H        11 TYR13      0.1656
    155 CZ           23.9229      38.2358      50.1058 C.ar     11 TYR13      0.3226
    156 OH           24.0889      36.8985      50.2767 O.3      11 TYR13     -0.5579
    157 HH           24.9057      36.6031      49.8810 H        11 TYR13      0.3992
    158 CE2          22.6315      38.7952      50.1722 C.ar     11 TYR13     -0.2341
    159 HE2          21.7895      38.1614      50.4058 H        11 TYR13      0.1656
    160 CD2          22.4503      40.1705      49.9406 C.ar     11 TYR13     -0.1906
    161 HD2          21.4612      40.6023      50.0078 H        11 TYR13      0.1699
    162 C            25.3120      43.4599      50.7026 C.2      11 TYR13      0.5973
    163 O            25.9172      42.8361      51.5692 O.2      11 TYR13     -0.5679
    164 N            25.9528      44.2719      49.8582 N.am     12 LEU14     -0.4157
    165 H            25.3972      44.7857      49.1790 H        12 LEU14      0.2719
    166 CA           27.4012      44.4964      49.8843 C.3      12 LEU14     -0.0518
    167 HA           27.9086      43.5399      49.7643 H        12 LEU14      0.0922
    168 CB           27.7951      45.4464      48.7367 C.3      12 LEU14     -0.1102
    169 HB2          27.0808      46.2713      48.7148 H        12 LEU14      0.0457
    170 HB3          28.7766      45.8771      48.9385 H        12 LEU14      0.0457
    171 CG           27.8345      44.7712      47.3563 C.3      12 LEU14      0.3531
    172 HG           26.9763      44.1087      47.2441 H        12 LEU14     -0.0361
    173 CD1          27.7853      45.8264      46.2498 C.3      12 LEU14     -0.4121
    174 HD11         28.6257      46.5091      46.3571 H        12 LEU14      0.1000
    175 HD12         27.8351      45.3456      45.2739 H        12 LEU14      0.1000
    176 HD13         26.8601      46.3955      46.3305 H        12 LEU14      0.1000
    177 CD2          29.1168      43.9546      47.1761 C.3      12 LEU14     -0.4121
    178 HD21         29.2887      43.3156      48.0399 H        12 LEU14      0.1000
    179 HD22         29.0434      43.3415      46.2844 H        12 LEU14      0.1000
    180 HD23         29.9574      44.6274      47.0503 H        12 LEU14      0.1000
    181 C            27.8636      45.0877      51.2176 C.2      12 LEU14      0.5973
    182 O            28.8531      44.6295      51.7725 O.2      12 LEU14     -0.5679
    183 N            27.1611      46.0804      51.7608 N.am     13 GLN15     -0.4157
    184 H            26.3567      46.4497      51.2616 H        13 GLN15      0.2719
    185 CA           27.6041      46.7251      53.0062 C.3      13 GLN15     -0.0031
    186 HA           28.6889      46.8443      52.9658 H        13 GLN15      0.0850
    187 CB           26.9837      48.1189      53.1199 C.3      13 GLN15     -0.0036
    188 HB2          25.9089      48.0764      52.9326 H        13 GLN15      0.0171
    189 HB3          27.1583      48.5026      54.1263 H        13 GLN15      0.0171
    190 CG           27.6782      49.0455      52.1170 C.3      13 GLN15     -0.0645
    191 HG2          28.7575      48.9024      52.1558 H        13 GLN15      0.0352
    192 HG3          27.3115      48.7663      51.1402 H        13 GLN15      0.0352
    193 CD           27.3938      50.5216      52.3249 C.2      13 GLN15      0.6951
    194 OE1          28.2329      51.3741      52.1237 O.2      13 GLN15     -0.6086
    195 NE2          26.2057      50.8989      52.7465 N.am     13 GLN15     -0.9407
    196 HE21         26.1110      51.8812      52.9320 H        13 GLN15      0.4251
    197 HE22         25.4942      50.2179      52.9432 H        13 GLN15      0.4251
    198 C            27.3509      45.8896      54.2639 C.2      13 GLN15      0.5973
    199 O            28.0297      46.0822      55.2710 O.2      13 GLN15     -0.5679
    200 N            26.4098      44.9481      54.1950 N.am     14 THR16     -0.4157
    201 H            25.8465      44.9053      53.3555 H        14 THR16      0.2719
    202 CA           26.0821      44.0513      55.3100 C.3      14 THR16     -0.0389
    203 HA           26.3665      44.5248      56.2506 H        14 THR16      0.1007
    204 CB           24.5687      43.8144      55.3543 C.3      14 THR16      0.3654
    205 HB           24.2453      43.3045      54.4457 H        14 THR16      0.0043
    206 CG2          24.1430      42.9934      56.5696 C.3      14 THR16     -0.2438
    207 HG21         24.5050      43.4680      57.4815 H        14 THR16      0.0642
    208 HG22         23.0553      42.9361      56.6013 H        14 THR16      0.0642
    209 HG23         24.5423      41.9820      56.5004 H        14 THR16      0.0642
    210 OG1          23.9152      45.0606      55.4424 O.3      14 THR16     -0.6761
    211 HG1          23.8111      45.3791      54.5327 H        14 THR16      0.4102
    212 C            26.8327      42.7234      55.2332 C.2      14 THR16      0.5973
    213 O            27.3674      42.2533      56.2325 O.2      14 THR16     -0.5679
    214 N            26.8741      42.1000      54.0528 N.am     15 TYR17     -0.4157
    215 H            26.4282      42.5384      53.2555 H        15 TYR17      0.2719
    216 CA           27.5328      40.8113      53.8297 C.3      15 TYR17     -0.0014
    217 HA           27.6189      40.2923      54.7855 H        15 TYR17      0.0876
    218 CB           26.6722      39.9356      52.9029 C.3      15 TYR17     -0.0152
    219 HB2          26.5210      40.4442      51.9529 H        15 TYR17      0.0295
    220 HB3          27.2247      39.0226      52.6796 H        15 TYR17      0.0295
    221 CG           25.3345      39.5233      53.4865 C.ar     15 TYR17     -0.0011
    222 CD1          25.2967      38.4650      54.4106 C.ar     15 TYR17     -0.1906
    223 HD1          26.2159      37.9879      54.7188 H        15 TYR17      0.1699
    224 CE1          24.0731      38.0448      54.9582 C.ar     15 TYR17     -0.2341
    225 HE1          24.0502      37.2387      55.6729 H        15 TYR17      0.1656
    226 CZ           22.8764      38.6893      54.5858 C.ar     15 TYR17      0.3226
    227 OH           21.7036      38.2757      55.1323 O.3      15 TYR17     -0.5579
    228 HH           21.8358      37.6261      55.8214 H        15 TYR17      0.3992
    229 CE2          22.9095      39.7574      53.6645 C.ar     15 TYR17     -0.2341
    230 HE2          21.9904      40.2514      53.3863 H        15 TYR17      0.1656
    231 CD2          24.1408      40.1721      53.1180 C.ar     15 TYR17     -0.1906
    232 HD2          24.1713      40.9846      52.4085 H        15 TYR17      0.1699
    233 C            28.9631      40.9280      53.2828 C.2      15 TYR17      0.5973
    234 O            29.6722      39.9230      53.2796 O.2      15 TYR17     -0.5679
    235 N            29.3969      42.0953      52.7894 N.am     16 HIE18     -0.4157
    236 H            28.7909      42.9048      52.8499 H        16 HIE18      0.2719
    237 CA           30.7455      42.3234      52.2247 C.3      16 HIE18     -0.0581
    238 HA           30.7768      43.3313      51.8178 H        16 HIE18      0.1360
    239 CB           31.8151      42.2879      53.3181 C.3      16 HIE18     -0.0074
    240 HB2          31.8634      41.2847      53.7420 H        16 HIE18      0.0367
    241 HB3          32.7902      42.4952      52.8840 H        16 HIE18      0.0367
    242 CG           31.6080      43.2643      54.4361 C.2      16 HIE18      0.1868
    243 ND1          31.4995      42.9016      55.7733 N.2      16 HIE18     -0.5432
    244 CE1          31.3008      44.0413      56.4463 C.2      16 HIE18      0.1635
    245 HE1          31.1147      44.0976      57.5102 H        16 HIE18      0.1435
    246 NE2          31.3141      45.0929      55.6103 N.pl3    16 HIE18     -0.2795
    247 HE2          31.0693      46.0430      55.8553 H        16 HIE18      0.3339
    248 CD2          31.4945      44.6191      54.3328 C.2      16 HIE18     -0.2207
    249 HD2          31.4768      45.1932      53.4187 H        16 HIE18      0.1862
    250 C            31.1102      41.4209      51.0436 C.2      16 HIE18      0.5973
    251 O            32.2557      41.0132      50.8572 O.2      16 HIE18     -0.5679
    252 N            30.1230      41.0960      50.2186 N.am     17 LYS19     -0.3479
    253 H            29.2088      41.4781      50.4273 H        17 LYS19      0.2747
    254 CA           30.2537      40.2878      49.0037 C.3      17 LYS19     -0.2400
    255 HA           31.0880      40.6667      48.4127 H        17 LYS19      0.1426
    256 CB           30.5083      38.8076      49.3579 C.3      17 LYS19     -0.0094
    257 HB2          30.6829      38.2542      48.4339 H        17 LYS19      0.0362
    258 HB3          31.4087      38.7269      49.9685 H        17 LYS19      0.0362
    259 CG           29.3310      38.1596      50.1041 C.3      17 LYS19      0.0187
    260 HG2          29.1458      38.6976      51.0322 H        17 LYS19      0.0103
    261 HG3          28.4326      38.2093      49.4911 H        17 LYS19      0.0103
    262 CD           29.6089      36.6913      50.4290 C.3      17 LYS19     -0.0479
    263 HD2          29.7881      36.1473      49.4994 H        17 LYS19      0.0621
    264 HD3          30.4888      36.6233      51.0714 H        17 LYS19      0.0621
    265 CE           28.3857      36.1136      51.1474 C.3      17 LYS19     -0.0143
    266 HE2          28.2504      36.6607      52.0869 H        17 LYS19      0.1135
    267 HE3          27.5036      36.2957      50.5257 H        17 LYS19      0.1135
    268 NZ           28.5350      34.6591      51.4075 N.4      17 LYS19     -0.3854
    269 HZ1          29.3812      34.4835      51.9327 H        17 LYS19      0.3400
    270 HZ2          27.7464      34.3171      51.9424 H        17 LYS19      0.3400
    271 HZ3          28.5861      34.1475      50.5361 H        17 LYS19      0.3400
    272 C            28.9689      40.4450      48.2068 C.2      17 LYS19      0.7341
    273 O            27.9599      40.8774      48.7565 O.2      17 LYS19     -0.5894
    274 N            28.9914      40.0508      46.9432 N.am     18 LEU20     -0.4157
    275 H            29.8278      39.6326      46.5738 H        18 LEU20      0.2719
    276 CA           27.7738      40.0037      46.1473 C.3      18 LEU20     -0.0518
    277 HA           27.2302      40.9300      46.3241 H        18 LEU20      0.0922
    278 CB           28.1384      39.9072      44.6600 C.3      18 LEU20     -0.1102
    279 HB2          28.8100      39.0581      44.5214 H        18 LEU20      0.0457
    280 HB3          27.2406      39.7062      44.0785 H        18 LEU20      0.0457
    281 CG           28.7997      41.1823      44.1158 C.3      18 LEU20      0.3531
    282 HG           29.6173      41.4810      44.7704 H        18 LEU20     -0.0361
    283 CD1          29.3793      40.9039      42.7346 C.3      18 LEU20     -0.4121
    284 HD11         28.5841      40.6027      42.0527 H        18 LEU20      0.1000
    285 HD12         29.8388      41.8039      42.3393 H        18 LEU20      0.1000
    286 HD13         30.1213      40.1065      42.7909 H        18 LEU20      0.1000
    287 CD2          27.8007      42.3390      44.0035 C.3      18 LEU20     -0.4121
    288 HD21         27.3622      42.5783      44.9692 H        18 LEU20      0.1000
    289 HD22         28.3077      43.2266      43.6254 H        18 LEU20      0.1000
    290 HD23         27.0009      42.0675      43.3118 H        18 LEU20      0.1000
    291 C            26.8678      38.8379      46.5798 C.2      18 LEU20      0.5973
    292 O            27.3612      37.8224      47.0841 O.2      18 LEU20     -0.5679
    293 N            25.5485      38.9632      46.3672 N.am     19 PRO21     -0.2548
    294 CD           24.8681      40.1651      45.9090 C.3      19 PRO21      0.0192
    295 HD2          25.3061      40.5564      44.9911 H        19 PRO21      0.0391
    296 HD3          24.9073      40.9229      46.6932 H        19 PRO21      0.0391
    297 CG           23.4195      39.7683      45.6631 C.3      19 PRO21      0.0189
    298 HG2          23.2672      39.5889      44.6013 H        19 PRO21      0.0213
    299 HG3          22.7366      40.5410      46.0149 H        19 PRO21      0.0213
    300 CB           23.2247      38.4579      46.4216 C.3      19 PRO21     -0.0070
    301 HB2          22.5135      37.7974      45.9270 H        19 PRO21      0.0253
    302 HB3          22.8690      38.6873      47.4237 H        19 PRO21      0.0253
    303 CA           24.6235      37.8472      46.5192 C.3      19 PRO21     -0.0266
    304 HA           24.7401      37.4132      47.5106 H        19 PRO21      0.0641
    305 C            24.9062      36.7329      45.4942 C.2      19 PRO21      0.5896
    306 O            25.6698      36.9092      44.5455 O.2      19 PRO21     -0.5748
    307 N            24.3109      35.5608      45.7196 N.am     20 ASP22     -0.5163
    308 H            23.5282      35.5506      46.3554 H        20 ASP22      0.2936
    309 CA           24.6028      34.2825      45.0430 C.3      20 ASP22      0.0381
    310 HA           25.6557      34.0424      45.1865 H        20 ASP22      0.0880
    311 CB           23.7469      33.1873      45.7081 C.3      20 ASP22     -0.0303
    312 HB2          24.0170      32.2233      45.2740 H        20 ASP22     -0.0122
    313 HB3          24.0025      33.1481      46.7686 H        20 ASP22     -0.0122
    314 CG           22.2224      33.3731      45.5808 C.2      20 ASP22      0.7994
    315 OD1          21.7702      34.3932      45.0112 O.co2    20 ASP22     -0.8014
    316 OD2          21.4985      32.4840      46.0703 O.co2    20 ASP22     -0.8014
    317 C            24.3324      34.2565      43.5258 C.2      20 ASP22      0.5366
    318 O            24.7446      33.3345      42.8089 O.2      20 ASP22     -0.5819
    319 N            23.5797      35.2293      43.0290 N.am     21 ASN23     -0.4157
    320 H            23.1593      35.8654      43.7013 H        21 ASN23      0.2719
    321 CA           23.1893      35.3588      41.6370 C.3      21 ASN23      0.0143
    322 HA           23.0488      34.3626      41.2260 H        21 ASN23      0.1048
    323 CB           21.8379      36.0817      41.5671 C.3      21 ASN23     -0.2041
    324 HB2          21.5313      36.1811      40.5262 H        21 ASN23      0.0797
    325 HB3          21.0924      35.4755      42.0812 H        21 ASN23      0.0797
    326 CG           21.8513      37.4475      42.2297 C.2      21 ASN23      0.7130
    327 OD1          22.0213      37.5782      43.4272 O.2      21 ASN23     -0.5931
    328 ND2          21.6097      38.5067      41.5005 N.am     21 ASN23     -0.9191
    329 HD21         21.6125      39.3912      41.9980 H        21 ASN23      0.4196
    330 HD22         21.6064      38.4417      40.4987 H        21 ASN23      0.4196
    331 C            24.2561      36.0401      40.7723 C.2      21 ASN23      0.5973
    332 O            24.0350      36.1833      39.5729 O.2      21 ASN23     -0.5679
    333 N            25.3822      36.4700      41.3334 N.am     22 TYR24     -0.4157
    334 H            25.5252      36.3391      42.3275 H        22 TYR24      0.2719
    335 CA           26.4657      37.0706      40.5608 C.3      22 TYR24     -0.0014
    336 HA           26.0566      37.4545      39.6304 H        22 TYR24      0.0876
    337 CB           27.0216      38.2746      41.3142 C.3      22 TYR24     -0.0152
    338 HB2          27.1972      38.0131      42.3585 H        22 TYR24      0.0295
    339 HB3          27.9772      38.5598      40.8710 H        22 TYR24      0.0295
    340 CG           26.0709      39.4472      41.2069 C.ar     22 TYR24     -0.0011
    341 CD1          26.0918      40.2199      40.0348 C.ar     22 TYR24     -0.1906
    342 HD1          26.7939      39.9816      39.2508 H        22 TYR24      0.1699
    343 CE1          25.1897      41.2787      39.8650 C.ar     22 TYR24     -0.2341
    344 HE1          25.2288      41.8681      38.9610 H        22 TYR24      0.1656
    345 CZ           24.2461      41.5631      40.8712 C.ar     22 TYR24      0.3226
    346 OH           23.3608      42.5750      40.6931 O.3      22 TYR24     -0.5579
    347 HH           23.5783      43.0727      39.8806 H        22 TYR24      0.3992
    348 CE2          24.2051      40.7754      42.0404 C.ar     22 TYR24     -0.2341
    349 HE2          23.4537      40.9843      42.7841 H        22 TYR24      0.1656
    350 CD2          25.1154      39.7110      42.2056 C.ar     22 TYR24     -0.1906
    351 HD2          25.0644      39.0726      43.0777 H        22 TYR24      0.1699
    352 C            27.5471      36.0610      40.1814 C.2      22 TYR24      0.5973
    353 O            27.9371      35.2305      40.9985 O.2      22 TYR24     -0.5679
    354 N            28.0163      36.1519      38.9387 N.am     23 ILE25     -0.4157
    355 H            27.6241      36.8671      38.3342 H        23 ILE25      0.2719
    356 CA           29.1497      35.3978      38.3859 C.3      23 ILE25     -0.0597
    357 HA           29.7439      34.9788      39.2005 H        23 ILE25      0.0869
    358 CB           28.7008      34.2372      37.4624 C.3      23 ILE25      0.1303
    359 HB           29.6052      33.7397      37.1094 H        23 ILE25      0.0187
    360 CG2          27.8941      33.1883      38.2473 C.3      23 ILE25     -0.3204
    361 HG21         26.9162      33.5910      38.5076 H        23 ILE25      0.0882
    362 HG22         27.7820      32.2782      37.6599 H        23 ILE25      0.0882
    363 HG23         28.4333      32.9390      39.1631 H        23 ILE25      0.0882
    364 CG1          27.9352      34.7439      36.2158 C.3      23 ILE25     -0.0430
    365 HG12         27.0756      35.3369      36.5284 H        23 ILE25      0.0236
    366 HG13         28.5924      35.3869      35.6326 H        23 ILE25      0.0236
    367 CD1          27.4375      33.6358      35.2824 C.3      23 ILE25     -0.0660
    368 HD11         26.6720      33.0374      35.7727 H        23 ILE25      0.0186
    369 HD12         27.0040      34.0823      34.3884 H        23 ILE25      0.0186
    370 HD13         28.2725      32.9978      34.9944 H        23 ILE25      0.0186
    371 C            30.0314      36.3846      37.6279 C.2      23 ILE25      0.5973
    372 O            29.5255      37.3599      37.0744 O.2      23 ILE25     -0.5679
    373 N            31.3353      36.1617      37.5670 N.am     24 THR26     -0.4157
    374 H            31.6912      35.3120      38.0043 H        24 THR26      0.2719
    375 CA           32.2545      37.0684      36.8496 C.3      24 THR26     -0.0389
    376 HA           32.0244      38.0946      37.1356 H        24 THR26      0.1007
    377 CB           33.7066      36.7975      37.2476 C.3      24 THR26      0.3654
    378 HB           34.3457      37.5222      36.7487 H        24 THR26      0.0043
    379 CG2          33.9197      36.9075      38.7576 C.3      24 THR26     -0.2438
    380 HG21         33.3874      36.1169      39.2879 H        24 THR26      0.0642
    381 HG22         34.9842      36.8285      38.9749 H        24 THR26      0.0642
    382 HG23         33.5617      37.8770      39.1040 H        24 THR26      0.0642
    383 OG1          34.0924      35.5066      36.8333 O.3      24 THR26     -0.6761
    384 HG1          33.7275      34.9041      37.4972 H        24 THR26      0.4102
    385 C            32.1052      36.9718      35.3243 C.2      24 THR26      0.5973
    386 O            31.5447      35.9956      34.8139 O.2      24 THR26     -0.5679
    387 N            32.6578      37.9383      34.5591 N.am     25 LYS27     -0.3479
    388 H            33.0687      38.7534      35.0255 H        25 LYS27      0.2747
    389 CA           32.7591      37.8488      33.0831 C.3      25 LYS27     -0.2400
    390 HA           31.7629      37.8664      32.6453 H        25 LYS27      0.1426
    391 CB           33.6392      38.9626      32.4626 C.3      25 LYS27     -0.0094
    392 HB2          34.5429      39.0822      33.0645 H        25 LYS27      0.0362
    393 HB3          33.9596      38.6119      31.4794 H        25 LYS27      0.0362
    394 CG           32.9920      40.3446      32.2733 C.3      25 LYS27      0.0187
    395 HG2          31.9209      40.2419      32.4327 H        25 LYS27      0.0103
    396 HG3          33.3803      41.0405      33.0169 H        25 LYS27      0.0103
    397 CD           33.1898      40.9401      30.8642 C.3      25 LYS27     -0.0479
    398 HD2          32.8101      40.2224      30.1403 H        25 LYS27      0.0621
    399 HD3          32.5736      41.8368      30.8005 H        25 LYS27      0.0621
    400 CE           34.6267      41.3143      30.4794 C.3      25 LYS27     -0.0143
    401 HE2          34.9720      42.1096      31.1489 H        25 LYS27      0.1135
    402 HE3          35.2633      40.4387      30.6475 H        25 LYS27      0.1135
    403 NZ           34.7069      41.7373      29.0534 N.4      25 LYS27     -0.3854
    404 HZ1          34.1131      42.5340      28.8736 H        25 LYS27      0.3400
    405 HZ2          35.6613      41.9869      28.8274 H        25 LYS27      0.3400
    406 HZ3          34.4444      40.9623      28.4554 H        25 LYS27      0.3400
    407 C            33.3860      36.5228      32.6741 C.2      25 LYS27      0.7341
    408 O            32.8825      35.8599      31.7711 O.2      25 LYS27     -0.5894
    409 N            34.4997      36.1617      33.3104 N.am     26 SER28     -0.4157
    410 H            34.8049      36.7399      34.0823 H        26 SER28      0.2719
    411 CA           35.2400      34.9375      32.9952 C.3      26 SER28     -0.0249
    412 HA           35.5408      34.9562      31.9481 H        26 SER28      0.0843
    413 CB           36.5030      34.8714      33.8533 C.3      26 SER28      0.2117
    414 HB2          37.1601      35.7042      33.5996 H        26 SER28      0.0352
    415 HB3          36.2371      34.9386      34.9104 H        26 SER28      0.0352
    416 OG           37.1742      33.6535      33.6189 O.3      26 SER28     -0.6546
    417 HG           37.1027      33.0984      34.4039 H        26 SER28      0.4275
    418 C            34.3963      33.6807      33.2131 C.2      26 SER28      0.5973
    419 O            34.3091      32.8347      32.3266 O.2      26 SER28     -0.5679
    420 N            33.7254      33.5854      34.3623 N.am     27 GLU29     -0.5163
    421 H            33.8033      34.3278      35.0489 H        27 GLU29      0.2936
    422 CA           32.8418      32.4618      34.6832 C.3      27 GLU29      0.0397
    423 HA           33.3949      31.5261      34.5987 H        27 GLU29      0.1105
    424 CB           32.3252      32.6003      36.1192 C.3      27 GLU29      0.0560
    425 HB2          31.8933      33.5960      36.2190 H        27 GLU29     -0.0173
    426 HB3          31.5382      31.8645      36.2922 H        27 GLU29     -0.0173
    427 CG           33.4261      32.3926      37.1713 C.3      27 GLU29      0.0136
    428 HG2          33.6942      31.3334      37.1750 H        27 GLU29     -0.0425
    429 HG3          34.3219      32.9482      36.8914 H        27 GLU29     -0.0425
    430 CD           32.9971      32.8183      38.5830 C.2      27 GLU29      0.8054
    431 OE1          32.0083      33.5783      38.7098 O.co2    27 GLU29     -0.8188
    432 OE2          33.7176      32.4336      39.5236 O.co2    27 GLU29     -0.8188
    433 C            31.6610      32.3777      33.7114 C.2      27 GLU29      0.5366
    434 O            31.3654      31.2987      33.2002 O.2      27 GLU29     -0.5819
    435 N            31.0210      33.5053      33.3805 N.am     28 ALA30     -0.4157
    436 H            31.2766      34.3765      33.8384 H        28 ALA30      0.2719
    437 CA           29.9450      33.5084      32.3913 C.3      28 ALA30      0.0337
    438 HA           29.1796      32.7959      32.7029 H        28 ALA30      0.0823
    439 CB           29.3209      34.9013      32.3355 C.3      28 ALA30     -0.1825
    440 HB1          30.0647      35.6314      32.0156 H        28 ALA30      0.0603
    441 HB2          28.4863      34.8987      31.6362 H        28 ALA30      0.0603
    442 HB3          28.9578      35.1756      33.3240 H        28 ALA30      0.0603
    443 C            30.4425      33.0795      31.0036 C.2      28 ALA30      0.5973
    444 O            29.8057      32.2642      30.3372 O.2      28 ALA30     -0.5679
    445 N            31.5913      33.6006      30.5588 N.am     29 GLN31     -0.4157
    446 H            32.0947      34.2466      31.1584 H        29 GLN31      0.2719
    447 CA           32.2035      33.1886      29.2928 C.3      29 GLN31     -0.0031
    448 HA           31.5250      33.4231      28.4709 H        29 GLN31      0.0850
    449 CB           33.5355      33.9176      29.0613 C.3      29 GLN31     -0.0036
    450 HB2          34.1274      33.8527      29.9734 H        29 GLN31      0.0171
    451 HB3          34.0825      33.4113      28.2640 H        29 GLN31      0.0171
    452 CG           33.3690      35.3926      28.6607 C.3      29 GLN31     -0.0645
    453 HG2          33.0088      35.4396      27.6329 H        29 GLN31      0.0352
    454 HG3          32.6335      35.8567      29.3045 H        29 GLN31      0.0352
    455 CD           34.6482      36.2206      28.7789 C.2      29 GLN31      0.6951
    456 OE1          34.6169      37.4473      28.8005 O.2      29 GLN31     -0.6086
    457 NE2          35.8159      35.6146      28.8713 N.am     29 GLN31     -0.9407
    458 HE21         36.6333      36.1864      28.9647 H        29 GLN31      0.4251
    459 HE22         35.8614      34.6098      28.8895 H        29 GLN31      0.4251
    460 C            32.4454      31.6765      29.2561 C.2      29 GLN31      0.5973
    461 O            32.1020      31.0434      28.2612 O.2      29 GLN31     -0.5679
    462 N            32.9965      31.0860      30.3231 N.am     30 ALA32     -0.4157
    463 H            33.2637      31.6519      31.1231 H        30 ALA32      0.2719
    464 CA           33.2380      29.6428      30.3795 C.3      30 ALA32      0.0337
    465 HA           33.8373      29.3560      29.5144 H        30 ALA32      0.0823
    466 CB           34.0286      29.3102      31.6490 C.3      30 ALA32     -0.1825
    467 HB1          33.4421      29.5714      32.5312 H        30 ALA32      0.0603
    468 HB2          34.2530      28.2432      31.6712 H        30 ALA32      0.0603
    469 HB3          34.9624      29.8736      31.6620 H        30 ALA32      0.0603
    470 C            31.9367      28.8278      30.3188 C.2      30 ALA32      0.5973
    471 O            31.9124      27.7602      29.7094 O.2      30 ALA32     -0.5679
    472 N            30.8436      29.3347      30.9002 N.am     31 LEU33     -0.4157
    473 H            30.9256      30.1919      31.4373 H        31 LEU33      0.2719
    474 CA           29.5225      28.7084      30.7686 C.3      31 LEU33     -0.0518
    475 HA           29.6277      27.6387      30.9434 H        31 LEU33      0.0922
    476 CB           28.5565      29.2983      31.8092 C.3      31 LEU33     -0.1102
    477 HB2          28.6021      30.3857      31.7520 H        31 LEU33      0.0457
    478 HB3          27.5340      28.9992      31.5697 H        31 LEU33      0.0457
    479 CG           28.8705      28.8489      33.2441 C.3      31 LEU33      0.3531
    480 HG           29.9263      29.0008      33.4640 H        31 LEU33     -0.0361
    481 CD1          28.0498      29.6781      34.2312 C.3      31 LEU33     -0.4121
    482 HD11         26.9861      29.5503      34.0293 H        31 LEU33      0.1000
    483 HD12         28.2729      29.3607      35.2489 H        31 LEU33      0.1000
    484 HD13         28.3188      30.7285      34.1264 H        31 LEU33      0.1000
    485 CD2          28.5295      27.3712      33.4588 C.3      31 LEU33     -0.4121
    486 HD21         29.1674      26.7422      32.8406 H        31 LEU33      0.1000
    487 HD22         28.6964      27.1061      34.5017 H        31 LEU33      0.1000
    488 HD23         27.4851      27.1904      33.2025 H        31 LEU33      0.1000
    489 C            28.9270      28.8286      29.3609 C.2      31 LEU33      0.5973
    490 O            27.9277      28.1761      29.0718 O.2      31 LEU33     -0.5679
    491 N            29.5193      29.6387      28.4811 N.am     32 GLY34     -0.4157
    492 H            30.3816      30.0917      28.7584 H        32 GLY34      0.2719
    493 CA           29.0498      29.8294      27.1090 C.3      32 GLY34     -0.0252
    494 HA2          29.9130      29.7602      26.4479 H        32 GLY34      0.0698
    495 HA3          28.3478      29.0417      26.8344 H        32 GLY34      0.0698
    496 C            28.3781      31.1765      26.8517 C.2      32 GLY34      0.5973
    497 O            27.7000      31.3388      25.8306 O.2      32 GLY34     -0.5679
    498 N            28.5413      32.1664      27.7359 N.am     33 TRP35     -0.4157
    499 H            29.0669      31.9922      28.5879 H        33 TRP35      0.2719
    500 CA           28.0500      33.5145      27.4478 C.3      33 TRP35     -0.0275
    501 HA           26.9968      33.4534      27.1731 H        33 TRP35      0.1123
    502 CB           28.1587      34.4416      28.6558 C.3      33 TRP35     -0.0050
    503 HB2          27.4811      34.0936      29.4363 H        33 TRP35      0.0339
    504 HB3          29.1755      34.3871      29.0346 H        33 TRP35      0.0339
    505 CG           27.8759      35.8839      28.3619 C.2      33 TRP35     -0.1415
    506 CD1          26.7467      36.3895      27.8173 C.2      33 TRP35     -0.1638
    507 HD1          25.8825      35.7947      27.5386 H        33 TRP35      0.2062
    508 NE1          26.8667      37.7593      27.6796 N.pl3    33 TRP35     -0.3418
    509 HE1          26.1189      38.3371      27.3266 H        33 TRP35      0.3412
    510 CE2          28.1053      38.1970      28.0967 C.ar     33 TRP35      0.1380
    511 CZ2          28.7189      39.4570      28.1310 C.ar     33 TRP35     -0.2601
    512 HZ2          28.1956      40.3200      27.7529 H        33 TRP35      0.1572
    513 CH2          30.0348      39.5586      28.6165 C.ar     33 TRP35     -0.1134
    514 HH2          30.5402      40.5115      28.6255 H        33 TRP35      0.1417
    515 CZ3          30.7083      38.4079      29.0693 C.ar     33 TRP35     -0.1972
    516 HZ3          31.7216      38.4630      29.4399 H        33 TRP35      0.1447
    517 CE3          30.0743      37.1556      29.0399 C.ar     33 TRP35     -0.2387
    518 HE3          30.5750      36.2775      29.4160 H        33 TRP35      0.1700
    519 CD2          28.7673      37.0169      28.5414 C.ar     33 TRP35      0.1243
    520 C            28.8241      34.0944      26.2709 C.2      33 TRP35      0.5973
    521 O            30.0479      34.2128      26.3130 O.2      33 TRP35     -0.5679
    522 N            28.1074      34.4915      25.2257 N.am     34 VAL36     -0.4157
    523 H            27.0978      34.3985      25.2851 H        34 VAL36      0.2719
    524 CA           28.6636      35.1521      24.0526 C.3      34 VAL36     -0.0875
    525 HA           29.7447      35.2561      24.1505 H        34 VAL36      0.0969
    526 CB           28.3719      34.3388      22.7801 C.3      34 VAL36      0.2985
    527 HB           27.2953      34.2306      22.6653 H        34 VAL36     -0.0297
    528 CG1          28.9307      35.0464      21.5391 C.3      34 VAL36     -0.3192
    529 HG11         30.0031      35.2072      21.6557 H        34 VAL36      0.0791
    530 HG12         28.7629      34.4382      20.6522 H        34 VAL36      0.0791
    531 HG13         28.4388      36.0077      21.3924 H        34 VAL36      0.0791
    532 CG2          28.9832      32.9353      22.8409 C.3      34 VAL36     -0.3192
    533 HG21         28.5114      32.3585      23.6345 H        34 VAL36      0.0791
    534 HG22         28.8303      32.4108      21.9010 H        34 VAL36      0.0791
    535 HG23         30.0518      33.0017      23.0493 H        34 VAL36      0.0791
    536 C            28.0346      36.5305      23.9993 C.2      34 VAL36      0.5973
    537 O            26.8681      36.6537      23.6310 O.2      34 VAL36     -0.5679
    538 N            28.7862      37.5758      24.3545 N.am     35 ALA37     -0.4157
    539 H            29.7085      37.3951      24.7206 H        35 ALA37      0.2719
    540 CA           28.2390      38.9309      24.4497 C.3      35 ALA37      0.0337
    541 HA           27.5691      38.9641      25.3080 H        35 ALA37      0.0823
    542 CB           29.3798      39.9233      24.6960 C.3      35 ALA37     -0.1825
    543 HB1          30.0583      39.9359      23.8418 H        35 ALA37      0.0603
    544 HB2          28.9685      40.9232      24.8404 H        35 ALA37      0.0603
    545 HB3          29.9382      39.6352      25.5868 H        35 ALA37      0.0603
    546 C            27.4128      39.3520      23.2215 C.2      35 ALA37      0.5973
    547 O            26.2996      39.8385      23.3973 O.2      35 ALA37     -0.5679
    548 N            27.9031      39.1325      21.9961 N.am     36 SER38     -0.4157
    549 H            28.7896      38.6659      21.8839 H        36 SER38      0.2719
    550 CA           27.1895      39.5602      20.7824 C.3      36 SER38     -0.0249
    551 HA           26.8904      40.6016      20.9061 H        36 SER38      0.0843
    552 CB           28.1214      39.4969      19.5757 C.3      36 SER38      0.2117
    553 HB2          27.6047      39.8968      18.7011 H        36 SER38      0.0352
    554 HB3          29.0147      40.0944      19.7636 H        36 SER38      0.0352
    555 OG           28.4806      38.1496      19.3395 O.3      36 SER38     -0.6546
    556 HG           28.8742      38.1031      18.4614 H        36 SER38      0.4275
    557 C            25.9108      38.7657      20.4858 C.2      36 SER38      0.5973
    558 O            25.1228      39.1914      19.6474 O.2      36 SER38     -0.5679
    559 N            25.6744      37.6374      21.1676 N.am     37 LYS39     -0.3479
    560 H            26.3520      37.3540      21.8658 H        37 LYS39      0.2747
    561 CA           24.4226      36.8702      21.0722 C.3      37 LYS39     -0.2400
    562 HA           23.9285      37.0958      20.1242 H        37 LYS39      0.1426
    563 CB           24.7081      35.3623      21.1245 C.3      37 LYS39     -0.0094
    564 HB2          25.1952      35.1206      22.0699 H        37 LYS39      0.0362
    565 HB3          23.7602      34.8222      21.0854 H        37 LYS39      0.0362
    566 CG           25.5798      34.8928      19.9562 C.3      37 LYS39      0.0187
    567 HG2          25.0676      35.1311      19.0224 H        37 LYS39      0.0103
    568 HG3          26.5405      35.4060      19.9667 H        37 LYS39      0.0103
    569 CD           25.8091      33.3813      20.0347 C.3      37 LYS39     -0.0479
    570 HD2          26.4176      33.1427      20.9057 H        37 LYS39      0.0621
    571 HD3          24.8443      32.8784      20.1299 H        37 LYS39      0.0621
    572 CE           26.5020      32.9077      18.7561 C.3      37 LYS39     -0.0143
    573 HE2          25.8612      33.1473      17.9008 H        37 LYS39      0.1135
    574 HE3          27.4383      33.4630      18.6395 H        37 LYS39      0.1135
    575 NZ           26.7704      31.4497      18.8059 N.4      37 LYS39     -0.3854
    576 HZ1          25.9018      30.9373      18.9040 H        37 LYS39      0.3400
    577 HZ2          27.2347      31.1414      17.9604 H        37 LYS39      0.3400
    578 HZ3          27.3574      31.2250      19.5998 H        37 LYS39      0.3400
    579 C            23.4090      37.2331      22.1546 C.2      37 LYS39      0.7341
    580 O            22.2985      36.7226      22.0965 O.2      37 LYS39     -0.5894
    581 N            23.7819      38.0343      23.1577 N.am     38 GLY40     -0.4157
    582 H            24.6923      38.4698      23.1172 H        38 GLY40      0.2719
    583 CA           22.8548      38.4278      24.2228 C.3      38 GLY40     -0.0252
    584 HA2          23.3831      39.0495      24.9424 H        38 GLY40      0.0698
    585 HA3          22.0407      39.0114      23.7900 H        38 GLY40      0.0698
    586 C            22.2422      37.2363      24.9697 C.2      38 GLY40      0.5973
    587 O            21.0990      37.3078      25.4035 O.2      38 GLY40     -0.5679
    588 N            22.9997      36.1466      25.1150 N.am     39 ASN41     -0.4157
    589 H            23.9435      36.1721      24.7589 H        39 ASN41      0.2719
    590 CA           22.5035      34.8489      25.5826 C.3      39 ASN41      0.0143
    591 HA           21.4202      34.8055      25.4305 H        39 ASN41      0.1048
    592 CB           23.1364      33.7516      24.7061 C.3      39 ASN41     -0.2041
    593 HB2          22.6289      32.8096      24.9200 H        39 ASN41      0.0797
    594 HB3          22.9672      33.9834      23.6556 H        39 ASN41      0.0797
    595 CG           24.6281      33.5659      24.9472 C.2      39 ASN41      0.7130
    596 OD1          25.3080      34.3929      25.5387 O.2      39 ASN41     -0.5931
    597 ND2          25.1934      32.4727      24.4853 N.am     39 ASN41     -0.9191
    598 HD21         26.1047      32.2321      24.8656 H        39 ASN41      0.4196
    599 HD22         24.5920      31.7343      24.1656 H        39 ASN41      0.4196
    600 C            22.7455      34.5605      27.0755 C.2      39 ASN41      0.5973
    601 O            22.6215      33.4054      27.4768 O.2      39 ASN41     -0.5679
    602 N            23.1247      35.5488      27.9005 N.am     40 LEU42     -0.4157
    603 H            23.1177      36.4975      27.5627 H        40 LEU42      0.2719
    604 CA           23.5227      35.2645      29.2886 C.3      40 LEU42     -0.0518
    605 HA           24.4044      34.6250      29.2495 H        40 LEU42      0.0922
    606 CB           23.9017      36.5573      30.0304 C.3      40 LEU42     -0.1102
    607 HB2          24.7763      36.9970      29.5575 H        40 LEU42      0.0457
    608 HB3          23.0921      37.2689      29.9401 H        40 LEU42      0.0457
    609 CG           24.1978      36.3429      31.5297 C.3      40 LEU42      0.3531
    610 HG           23.3241      35.9456      32.0445 H        40 LEU42     -0.0361
    611 CD1          25.3855      35.3993      31.7224 C.3      40 LEU42     -0.4121
    612 HD11         26.2596      35.7783      31.1952 H        40 LEU42      0.1000
    613 HD12         25.6094      35.3124      32.7852 H        40 LEU42      0.1000
    614 HD13         25.1475      34.4028      31.3551 H        40 LEU42      0.1000
    615 CD2          24.5707      37.6704      32.1836 C.3      40 LEU42     -0.4121
    616 HD21         23.7390      38.3669      32.1011 H        40 LEU42      0.1000
    617 HD22         24.7807      37.5081      33.2411 H        40 LEU42      0.1000
    618 HD23         25.4430      38.0885      31.6867 H        40 LEU42      0.1000
    619 C            22.4522      34.4809      30.0634 C.2      40 LEU42      0.5973
    620 O            22.7813      33.4981      30.7215 O.2      40 LEU42     -0.5679
    621 N            21.1851      34.8850      29.9725 N.am     41 ALA43     -0.4157
    622 H            20.9761      35.7254      29.4586 H        41 ALA43      0.2719
    623 CA           20.1024      34.1983      30.6750 C.3      41 ALA43      0.0337
    624 HA           20.3935      34.0913      31.7215 H        41 ALA43      0.0823
    625 CB           18.8496      35.0714      30.6257 C.3      41 ALA43     -0.1825
    626 HB1          18.5587      35.2522      29.5907 H        41 ALA43      0.0603
    627 HB2          18.0330      34.5682      31.1453 H        41 ALA43      0.0603
    628 HB3          19.0567      36.0144      31.1299 H        41 ALA43      0.0603
    629 C            19.8136      32.7759      30.1605 C.2      41 ALA43      0.5973
    630 O            19.2775      31.9814      30.9300 O.2      41 ALA43     -0.5679
    631 N            20.1890      32.4330      28.9245 N.am     42 ASP44     -0.5163
    632 H            20.6548      33.1067      28.3360 H        42 ASP44      0.2936
    633 CA           20.0614      31.0603      28.4223 C.3      42 ASP44      0.0381
    634 HA           19.0970      30.6538      28.7350 H        42 ASP44      0.0880
    635 CB           20.1043      31.0383      26.8897 C.3      42 ASP44     -0.0303
    636 HB2          21.0537      31.4516      26.5451 H        42 ASP44     -0.0122
    637 HB3          20.0465      30.0034      26.5480 H        42 ASP44     -0.0122
    638 CG           18.9432      31.8121      26.2707 C.2      42 ASP44      0.7994
    639 OD1          17.8018      31.6442      26.7516 O.co2    42 ASP44     -0.8014
    640 OD2          19.2173      32.5682      25.3118 O.co2    42 ASP44     -0.8014
    641 C            21.1456      30.1286      28.9636 C.2      42 ASP44      0.5366
    642 O            20.8734      28.9566      29.2106 O.2      42 ASP44     -0.5819
    643 N            22.3770      30.6211      29.1308 N.am     43 VAL45     -0.4157
    644 H            22.5305      31.5954      28.9006 H        43 VAL45      0.2719
    645 CA           23.5296      29.7802      29.5219 C.3      43 VAL45     -0.0875
    646 HA           23.3216      28.7457      29.2465 H        43 VAL45      0.0969
    647 CB           24.7986      30.2036      28.7695 C.3      43 VAL45      0.2985
    648 HB           25.5706      29.4601      28.9596 H        43 VAL45     -0.0297
    649 CG1          24.5530      30.2495      27.2549 C.3      43 VAL45     -0.3192
    650 HG11         23.8936      31.0769      26.9950 H        43 VAL45      0.0791
    651 HG12         25.5021      30.3691      26.7395 H        43 VAL45      0.0791
    652 HG13         24.0990      29.3113      26.9357 H        43 VAL45      0.0791
    653 CG2          25.3298      31.5663      29.2285 C.3      43 VAL45     -0.3192
    654 HG21         25.6589      31.5185      30.2660 H        43 VAL45      0.0791
    655 HG22         26.1792      31.8363      28.6191 H        43 VAL45      0.0791
    656 HG23         24.5604      32.3275      29.1206 H        43 VAL45      0.0791
    657 C            23.7934      29.7819      31.0254 C.2      43 VAL45      0.5973
    658 O            24.4643      28.9000      31.5596 O.2      43 VAL45     -0.5679
    659 N            23.2770      30.7916      31.7204 N.am     44 ALA46     -0.4157
    660 H            22.7968      31.5212      31.2055 H        44 ALA46      0.2719
    661 CA           23.4199      30.9539      33.1571 C.3      44 ALA46      0.0337
    662 HA           23.5866      29.9777      33.6143 H        44 ALA46      0.0823
    663 CB           24.6593      31.8133      33.4275 C.3      44 ALA46     -0.1825
    664 HB1          24.5155      32.8094      33.0093 H        44 ALA46      0.0603
    665 HB2          24.8194      31.8938      34.5014 H        44 ALA46      0.0603
    666 HB3          25.5377      31.3561      32.9702 H        44 ALA46      0.0603
    667 C            22.1158      31.5237      33.7365 C.2      44 ALA46      0.5973
    668 O            22.0671      32.6848      34.1579 O.2      44 ALA46     -0.5679
    669 N            21.0386      30.7140      33.7568 N.am     45 PRO47     -0.2548
    670 CD           20.9893      29.3204      33.3327 C.3      45 PRO47      0.0192
    671 HD2          21.4766      28.6943      34.0808 H        45 PRO47      0.0391
    672 HD3          21.4456      29.1648      32.3564 H        45 PRO47      0.0391
    673 CG           19.5107      28.9626      33.2429 C.3      45 PRO47      0.0189
    674 HG2          19.3321      27.9171      33.4957 H        45 PRO47      0.0213
    675 HG3          19.1546      29.1744      32.2328 H        45 PRO47      0.0213
    676 CB           18.8305      29.9103      34.2248 C.3      45 PRO47     -0.0070
    677 HB2          18.8430      29.4601      35.2190 H        45 PRO47      0.0253
    678 HB3          17.8081      30.1379      33.9208 H        45 PRO47      0.0253
    679 CA           19.7203      31.1554      34.1910 C.3      45 PRO47     -0.0266
    680 HA           19.3313      31.8480      33.4444 H        45 PRO47      0.0641
    681 C            19.7607      31.8379      35.5562 C.2      45 PRO47      0.5896
    682 O            20.3718      31.3443      36.5063 O.2      45 PRO47     -0.5748
    683 N            19.0993      32.9918      35.6433 N.am     46 GLY48     -0.4157
    684 H            18.6736      33.3514      34.8010 H        46 GLY48      0.2719
    685 CA           18.9742      33.7809      36.8688 C.3      46 GLY48     -0.0252
    686 HA2          18.2121      34.5432      36.7100 H        46 GLY48      0.0698
    687 HA3          18.6397      33.1270      37.6746 H        46 GLY48      0.0698
    688 C            20.2426      34.4951      37.3464 C.2      46 GLY48      0.5973
    689 O            20.1891      35.1202      38.4071 O.2      46 GLY48     -0.5679
    690 N            21.3603      34.3998      36.6149 N.am     47 LYS49     -0.3479
    691 H            21.3341      33.8791      35.7422 H        47 LYS49      0.2747
    692 CA           22.6169      35.0682      36.9543 C.3      47 LYS49     -0.2400
    693 HA           22.6023      35.2680      38.0205 H        47 LYS49      0.1426
    694 CB           23.8223      34.1620      36.6428 C.3      47 LYS49     -0.0094
    695 HB2          23.9087      34.0462      35.5612 H        47 LYS49      0.0362
    696 HB3          24.7276      34.6645      36.9875 H        47 LYS49      0.0362
    697 CG           23.7818      32.7629      37.2814 C.3      47 LYS49      0.0187
    698 HG2          22.9857      32.1681      36.8341 H        47 LYS49      0.0103
    699 HG3          24.7308      32.2703      37.0673 H        47 LYS49      0.0103
    700 CD           23.5827      32.8249      38.8017 C.3      47 LYS49     -0.0479
    701 HD2          24.2103      33.6157      39.2111 H        47 LYS49      0.0621
    702 HD3          22.5347      33.0463      39.0108 H        47 LYS49      0.0621
    703 CE           23.9901      31.5066      39.4628 C.3      47 LYS49     -0.0143
    704 HE2          23.5474      30.6889      38.8862 H        47 LYS49      0.1135
    705 HE3          25.0791      31.4086      39.4108 H        47 LYS49      0.1135
    706 NZ           23.5270      31.4350      40.8729 N.4      47 LYS49     -0.3854
    707 HZ1          22.5363      31.6130      40.9400 H        47 LYS49      0.3400
    708 HZ2          23.7433      30.5355      41.2801 H        47 LYS49      0.3400
    709 HZ3          24.0124      32.1311      41.4478 H        47 LYS49      0.3400
    710 C            22.7715      36.4246      36.2623 C.2      47 LYS49      0.7341
    711 O            22.2594      36.6457      35.1652 O.2      47 LYS49     -0.5894
    712 N            23.5486      37.2885      36.9042 N.am     48 SER50     -0.4157
    713 H            23.9195      37.0026      37.8050 H        48 SER50      0.2719
    714 CA           24.0464      38.5501      36.3596 C.3      48 SER50     -0.0249
    715 HA           23.7284      38.6663      35.3224 H        48 SER50      0.0843
    716 CB           23.4986      39.7280      37.1722 C.3      48 SER50      0.2117
    717 HB2          23.8581      39.6411      38.1980 H        48 SER50      0.0352
    718 HB3          23.8686      40.6631      36.7501 H        48 SER50      0.0352
    719 OG           22.0833      39.7537      37.1916 O.3      48 SER50     -0.6546
    720 HG           21.8043      40.5018      37.7271 H        48 SER50      0.4275
    721 C            25.5749      38.5653      36.4199 C.2      48 SER50      0.5973
    722 O            26.1678      37.9491      37.3071 O.2      48 SER50     -0.5679
    723 N            26.2167      39.3071      35.5148 N.am     49 ILE51     -0.4157
    724 H            25.6788      39.8299      34.8417 H        49 ILE51      0.2719
    725 CA           27.6633      39.5441      35.5837 C.3      49 ILE51     -0.0597
    726 HA           28.1627      38.5888      35.7011 H        49 ILE51      0.0869
    727 CB           28.1981      40.2147      34.3047 C.3      49 ILE51      0.1303
    728 HB           27.7086      41.1840      34.2081 H        49 ILE51      0.0187
    729 CG2          29.7097      40.4821      34.3974 C.3      49 ILE51     -0.3204
    730 HG21         30.2527      39.5626      34.6211 H        49 ILE51      0.0882
    731 HG22         30.0609      40.8996      33.4585 H        49 ILE51      0.0882
    732 HG23         29.9226      41.2152      35.1763 H        49 ILE51      0.0882
    733 CG1          27.8784      39.4306      33.0184 C.3      49 ILE51     -0.0430
    734 HG12         26.7981      39.3845      32.9028 H        49 ILE51      0.0236
    735 HG13         28.2650      39.9910      32.1674 H        49 ILE51      0.0236
    736 CD1          28.4459      38.0114      32.9435 C.3      49 ILE51     -0.0660
    737 HD11         28.0278      37.3979      33.7416 H        49 ILE51      0.0186
    738 HD12         28.1731      37.5719      31.9840 H        49 ILE51      0.0186
    739 HD13         29.5307      38.0271      33.0268 H        49 ILE51      0.0186
    740 C            27.9903      40.4327      36.7842 C.2      49 ILE51      0.5973
    741 O            27.3549      41.4670      36.9689 O.2      49 ILE51     -0.5679
    742 N            29.0100      40.0943      37.5640 N.am     50 GLY52     -0.4157
    743 H            29.4539      39.1883      37.4325 H        50 GLY52      0.2719
    744 CA           29.5427      40.9846      38.5850 C.3      50 GLY52     -0.0252
    745 HA2          29.9507      41.8658      38.0903 H        50 GLY52      0.0698
    746 HA3          28.7465      41.2976      39.2594 H        50 GLY52      0.0698
    747 C            30.6538      40.3618      39.4110 C.2      50 GLY52      0.5973
    748 O            30.8455      39.1507      39.4253 O.2      50 GLY52     -0.5679
    749 N            31.3852      41.2153      40.1208 N.am     51 GLY53     -0.4157
    750 H            31.1968      42.2092      40.0165 H        51 GLY53      0.2719
    751 CA           32.5165      40.8129      40.9575 C.3      51 GLY53     -0.0252
    752 HA2          32.4580      41.3205      41.9132 H        51 GLY53      0.0698
    753 HA3          32.4809      39.7389      41.1431 H        51 GLY53      0.0698
    754 C            33.8685      41.1327      40.3347 C.2      51 GLY53      0.5973
    755 O            34.8842      41.0846      41.0307 O.2      51 GLY53     -0.5679
    756 N            33.8899      41.5098      39.0573 N.am     52 ASP54     -0.5163
    757 H            33.0230      41.5417      38.5439 H        52 ASP54      0.2936
    758 CA           35.1033      41.9013      38.3574 C.3      52 ASP54      0.0381
    759 HA           35.8528      41.1271      38.5305 H        52 ASP54      0.0880
    760 CB           34.8671      41.9745      36.8474 C.3      52 ASP54     -0.0303
    761 HB2          34.0104      42.6201      36.6423 H        52 ASP54     -0.0122
    762 HB3          35.7450      42.4100      36.3673 H        52 ASP54     -0.0122
    763 CG           34.6400      40.5864      36.2533 C.2      52 ASP54      0.7994
    764 OD1          35.4850      39.6981      36.4923 O.co2    52 ASP54     -0.8014
    765 OD2          33.6352      40.4029      35.5348 O.co2    52 ASP54     -0.8014
    766 C            35.6712      43.2168      38.8744 C.2      52 ASP54      0.5366
    767 O            34.9582      44.1319      39.2800 O.2      52 ASP54     -0.5819
    768 N            36.9945      43.3007      38.8382 N.am     53 ILE55     -0.4157
    769 H            37.4926      42.5422      38.3994 H        53 ILE55      0.2719
    770 CA           37.7258      44.5230      39.1382 C.3      53 ILE55     -0.0597
    771 HA           37.3655      44.9312      40.0810 H        53 ILE55      0.0869
    772 CB           39.2241      44.1956      39.2833 C.3      53 ILE55      0.1303
    773 HB           39.4879      43.4403      38.5395 H        53 ILE55      0.0187
    774 CG2          40.1401      45.4093      39.0576 C.3      53 ILE55     -0.3204
    775 HG21         39.8346      46.2383      39.7001 H        53 ILE55      0.0882
    776 HG22         41.1736      45.1483      39.2832 H        53 ILE55      0.0882
    777 HG23         40.0959      45.7247      38.0147 H        53 ILE55      0.0882
    778 CG1          39.4378      43.6155      40.6959 C.3      53 ILE55     -0.0430
    779 HG12         39.5264      44.4283      41.4191 H        53 ILE55      0.0236
    780 HG13         38.5686      43.0291      40.9687 H        53 ILE55      0.0236
    781 CD1          40.6526      42.6921      40.8091 C.3      53 ILE55     -0.0660
    782 HD11         41.5644      43.2337      40.5580 H        53 ILE55      0.0186
    783 HD12         40.7355      42.3231      41.8307 H        53 ILE55      0.0186
    784 HD13         40.5380      41.8451      40.1318 H        53 ILE55      0.0186
    785 C            37.4425      45.5577      38.0565 C.2      53 ILE55      0.5973
    786 O            37.5938      45.2938      36.8647 O.2      53 ILE55     -0.5679
    787 N            37.0978      46.7627      38.4875 N.am     54 PHE56     -0.4157
    788 H            37.0383      46.9100      39.4884 H        54 PHE56      0.2719
    789 CA           36.9541      47.9226      37.6304 C.3      54 PHE56     -0.0024
    790 HA           36.8025      47.5934      36.6010 H        54 PHE56      0.0978
    791 CB           35.7052      48.6880      38.0558 C.3      54 PHE56     -0.0343
    792 HB2          34.8448      48.0209      37.9865 H        54 PHE56      0.0295
    793 HB3          35.8021      48.9919      39.0990 H        54 PHE56      0.0295
    794 CG           35.4436      49.9003      37.1979 C.ar     54 PHE56      0.0118
    795 CD1          34.9086      49.7365      35.9077 C.ar     54 PHE56     -0.1256
    796 HD1          34.6620      48.7465      35.5385 H        54 PHE56      0.1330
    797 CE1          34.6524      50.8626      35.1101 C.ar     54 PHE56     -0.1704
    798 HE1          34.2222      50.7315      34.1253 H        54 PHE56      0.1430
    799 CZ           34.9156      52.1507      35.6070 C.ar     54 PHE56     -0.1072
    800 HZ           34.6958      53.0164      34.9976 H        54 PHE56      0.1297
    801 CE2          35.4448      52.3145      36.8993 C.ar     54 PHE56     -0.1704
    802 HE2          35.6183      53.3085      37.2895 H        54 PHE56      0.1430
    803 CD2          35.7202      51.1876      37.6917 C.ar     54 PHE56     -0.1256
    804 HD2          36.1091      51.3099      38.6934 H        54 PHE56      0.1330
    805 C            38.2289      48.7660      37.7053 C.2      54 PHE56      0.5973
    806 O            38.6714      49.1533      38.7849 O.2      54 PHE56     -0.5679
    807 N            38.8494      49.0297      36.5533 N.am     55 SER57     -0.4157
    808 H            38.4156      48.7222      35.6971 H        55 SER57      0.2719
    809 CA           40.1708      49.6663      36.5295 C.3      55 SER57     -0.0249
    810 HA           40.8288      49.1250      37.2124 H        55 SER57      0.0843
    811 CB           40.7842      49.6002      35.1345 C.3      55 SER57      0.2117
    812 HB2          40.1805      50.1825      34.4356 H        55 SER57      0.0352
    813 HB3          41.7858      50.0192      35.1984 H        55 SER57      0.0352
    814 OG           40.9103      48.2713      34.6641 O.3      55 SER57     -0.6546
    815 HG           40.1735      47.7541      35.0116 H        55 SER57      0.4275
    816 C            40.1603      51.1285      36.9826 C.2      55 SER57      0.5973
    817 O            41.1645      51.5856      37.5123 O.2      55 SER57     -0.5679
    818 N            39.0786      51.8810      36.7274 N.am     56 ASN58     -0.4157
    819 H            38.2465      51.4312      36.3725 H        56 ASN58      0.2719
    820 CA           39.0196      53.3182      37.0368 C.3      56 ASN58      0.0143
    821 HA           38.1412      53.7265      36.5361 H        56 ASN58      0.1048
    822 CB           38.8201      53.5031      38.5501 C.3      56 ASN58     -0.2041
    823 HB2          37.9901      52.8885      38.8926 H        56 ASN58      0.0797
    824 HB3          39.7217      53.1775      39.0690 H        56 ASN58      0.0797
    825 CG           38.5138      54.9391      38.9374 C.2      56 ASN58      0.7130
    826 OD1          37.7738      55.6503      38.2699 O.2      56 ASN58     -0.5931
    827 ND2          39.0402      55.3789      40.0549 N.am     56 ASN58     -0.9191
    828 HD21         38.8365      56.3373      40.3301 H        56 ASN58      0.4196
    829 HD22         39.6936      54.8078      40.5495 H        56 ASN58      0.4196
    830 C            40.2300      54.0991      36.4770 C.2      56 ASN58      0.5973
    831 O            40.7453      55.0196      37.1037 O.2      56 ASN58     -0.5679
    832 N            40.6848      53.7180      35.2747 N.am     57 ARG59     -0.3479
    833 H            40.2073      52.9545      34.8278 H        57 ARG59      0.2747
    834 CA           41.8505      54.3148      34.5904 C.3      57 ARG59     -0.2637
    835 HA           42.7551      54.1876      35.1898 H        57 ARG59      0.1560
    836 CB           42.0143      53.6593      33.2076 C.3      57 ARG59     -0.0007
    837 HB2          41.0509      53.6676      32.6933 H        57 ARG59      0.0327
    838 HB3          42.7206      54.2372      32.6073 H        57 ARG59      0.0327
    839 CG           42.5376      52.2272      33.3259 C.3      57 ARG59      0.0390
    840 HG2          43.6203      52.2469      33.4619 H        57 ARG59      0.0285
    841 HG3          42.0990      51.7835      34.2103 H        57 ARG59      0.0285
    842 CD           42.1803      51.3613      32.1118 C.3      57 ARG59      0.0486
    843 HD2          41.1190      51.4848      31.8851 H        57 ARG59      0.0687
    844 HD3          42.7677      51.6908      31.2513 H        57 ARG59      0.0687
    845 NE           42.4543      49.9433      32.4130 N.pl3    57 ARG59     -0.5295
    846 HE           42.9288      49.7554      33.2808 H        57 ARG59      0.3456
    847 CZ           42.1640      48.8807      31.6873 C.cat    57 ARG59      0.8076
    848 NH1          41.6199      48.9789      30.5067 N.pl3    57 ARG59     -0.8627
    849 HH11         41.4539      49.9008      30.1378 H        57 ARG59      0.4478
    850 HH12         41.4668      48.1705      29.9359 H        57 ARG59      0.4478
    851 NH2          42.4241      47.6922      32.1544 N.pl3    57 ARG59     -0.8627
    852 HH21         42.6521      47.5970      33.1317 H        57 ARG59      0.4478
    853 HH22         42.1887      46.8771      31.6223 H        57 ARG59      0.4478
    854 C            41.6768      55.8160      34.4084 C.2      57 ARG59      0.7341
    855 O            42.5965      56.5914      34.6113 O.2      57 ARG59     -0.5894
    856 N            40.4489      56.1787      34.0649 N.am     58 GLU60     -0.5163
    857 H            39.7969      55.4395      33.8847 H        58 GLU60      0.2936
    858 CA           39.9954      57.5358      33.7811 C.3      58 GLU60      0.0397
    859 HA           40.7386      58.0421      33.1633 H        58 GLU60      0.1105
    860 CB           38.6517      57.4326      33.0325 C.3      58 GLU60      0.0560
    861 HB2          37.9105      57.0066      33.7111 H        58 GLU60     -0.0173
    862 HB3          38.3129      58.4326      32.7577 H        58 GLU60     -0.0173
    863 CG           38.6795      56.5615      31.7640 C.3      58 GLU60      0.0136
    864 HG2          38.8895      55.5257      32.0438 H        58 GLU60     -0.0425
    865 HG3          37.6773      56.5786      31.3290 H        58 GLU60     -0.0425
    866 CD           39.6922      57.0240      30.7018 C.2      58 GLU60      0.8054
    867 OE1          40.3323      58.0774      30.8995 O.co2    58 GLU60     -0.8188
    868 OE2          39.7996      56.3020      29.6875 O.co2    58 GLU60     -0.8188
    869 C            39.8211      58.4125      35.0240 C.2      58 GLU60      0.5366
    870 O            39.4273      59.5678      34.9029 O.2      58 GLU60     -0.5819
    871 N            40.0213      57.8649      36.2275 N.am     59 GLY61     -0.4157
    872 H            40.4014      56.9277      36.2724 H        59 GLY61      0.2719
    873 CA           39.9604      58.6234      37.4780 C.3      59 GLY61     -0.0252
    874 HA2          40.2556      57.9684      38.2971 H        59 GLY61      0.0698
    875 HA3          40.6724      59.4477      37.4240 H        59 GLY61      0.0698
    876 C            38.5905      59.2097      37.8191 C.2      59 GLY61      0.5973
    877 O            38.5093      60.1330      38.6247 O.2      59 GLY61     -0.5679
    878 N            37.5046      58.7056      37.2183 N.am     60 LYS62     -0.3479
    879 H            37.6405      57.9609      36.5542 H        60 LYS62      0.2747
    880 CA           36.1603      59.2270      37.4932 C.3      60 LYS62     -0.2400
    881 HA           36.1954      60.3169      37.4235 H        60 LYS62      0.1426
    882 CB           35.1405      58.7028      36.4775 C.3      60 LYS62     -0.0094
    883 HB2          35.0772      57.6154      36.5362 H        60 LYS62      0.0362
    884 HB3          34.1673      59.1290      36.7275 H        60 LYS62      0.0362
    885 CG           35.5271      59.1242      35.0532 C.3      60 LYS62      0.0187
    886 HG2          35.8577      60.1644      35.0559 H        60 LYS62      0.0103
    887 HG3          36.3429      58.4957      34.6969 H        60 LYS62      0.0103
    888 CD           34.3288      58.9988      34.1128 C.3      60 LYS62     -0.0479
    889 HD2          33.9655      57.9699      34.1357 H        60 LYS62      0.0621
    890 HD3          33.5300      59.6645      34.4459 H        60 LYS62      0.0621
    891 CE           34.7347      59.3612      32.6844 C.3      60 LYS62     -0.0143
    892 HE2          34.9774      60.4274      32.6467 H        60 LYS62      0.1135
    893 HE3          35.6353      58.7990      32.4171 H        60 LYS62      0.1135
    894 NZ           33.6384      59.0418      31.7446 N.4      60 LYS62     -0.3854
    895 HZ1          32.7716      59.4804      32.0548 H        60 LYS62      0.3400
    896 HZ2          33.8572      59.3439      30.8064 H        60 LYS62      0.3400
    897 HZ3          33.4486      58.0453      31.7491 H        60 LYS62      0.3400
    898 C            35.7416      58.9227      38.9256 C.2      60 LYS62      0.7341
    899 O            35.2335      59.7992      39.6182 O.2      60 LYS62     -0.5894
    900 N            35.9644      57.6873      39.3794 N.am     61 LEU63     -0.4157
    901 H            36.4705      57.0393      38.7866 H        61 LEU63      0.2719
    902 CA           35.7238      57.3170      40.7680 C.3      61 LEU63     -0.0518
    903 HA           34.8169      57.8270      41.0902 H        61 LEU63      0.0922
    904 CB           35.5111      55.8051      40.9144 C.3      61 LEU63     -0.1102
    905 HB2          36.4202      55.2958      40.6087 H        61 LEU63      0.0457
    906 HB3          35.3559      55.5744      41.9672 H        61 LEU63      0.0457
    907 CG           34.3328      55.2333      40.1196 C.3      61 LEU63      0.3531
    908 HG           34.4284      55.4981      39.0664 H        61 LEU63     -0.0361
    909 CD1          34.3691      53.7136      40.2381 C.3      61 LEU63     -0.4121
    910 HD11         34.0850      53.4091      41.2439 H        61 LEU63      0.1000
    911 HD12         33.6769      53.2933      39.5166 H        61 LEU63      0.1000
    912 HD13         35.3665      53.3377      40.0128 H        61 LEU63      0.1000
    913 CD2          32.9969      55.7488      40.6607 C.3      61 LEU63     -0.4121
    914 HD21         32.9017      56.8183      40.4776 H        61 LEU63      0.1000
    915 HD22         32.1825      55.2337      40.1538 H        61 LEU63      0.1000
    916 HD23         32.9229      55.5533      41.7314 H        61 LEU63      0.1000
    917 C            36.8904      57.7768      41.6508 C.2      61 LEU63      0.5973
    918 O            38.0473      57.7061      41.2251 O.2      61 LEU63     -0.5679
    919 N            36.6140      58.1834      42.8995 N.am     62 PRO64     -0.2548
    920 CD           35.2977      58.2363      43.5149 C.3      62 PRO64      0.0192
    921 HD2          34.7276      57.3223      43.3446 H        62 PRO64      0.0391
    922 HD3          34.7515      59.0999      43.1311 H        62 PRO64      0.0391
    923 CG           35.5608      58.4112      45.0056 C.3      62 PRO64      0.0189
    924 HG2          35.6523      57.4346      45.4810 H        62 PRO64      0.0213
    925 HG3          34.7800      58.9968      45.4867 H        62 PRO64      0.0213
    926 CB           36.9038      59.1360      45.0644 C.3      62 PRO64     -0.0070
    927 HB2          37.4482      58.9090      45.9817 H        62 PRO64      0.0253
    928 HB3          36.7342      60.2115      44.9854 H        62 PRO64      0.0253
    929 CA           37.6422      58.6547      43.8133 C.3      62 PRO64     -0.0266
    930 HA           38.1497      59.5084      43.3597 H        62 PRO64      0.0641
    931 C            38.6797      57.5665      44.1144 C.2      62 PRO64      0.5896
    932 O            38.3587      56.4545      44.5549 O.2      62 PRO64     -0.5748
    933 N            39.9479      57.9179      43.9163 N.am     63 GLY65     -0.4157
    934 H            40.1316      58.8405      43.5454 H        63 GLY65      0.2719
    935 CA           41.0965      57.0574      44.1856 C.3      63 GLY65     -0.0252
    936 HA2          40.8280      56.0164      44.0019 H        63 GLY65      0.0698
    937 HA3          41.9081      57.3191      43.5062 H        63 GLY65      0.0698
    938 C            41.6080      57.1992      45.6177 C.2      63 GLY65      0.5973
    939 O            41.3762      58.2099      46.2811 O.2      63 GLY65     -0.5679
    940 N            42.2817      56.1607      46.1159 N.am     64 LYS66     -0.3479
    941 H            42.4189      55.3466      45.5292 H        64 LYS66      0.2747
    942 CA           42.9309      56.1425      47.4343 C.3      64 LYS66     -0.2400
    943 HA           43.5037      57.0644      47.5553 H        64 LYS66      0.1426
    944 CB           41.8550      56.0681      48.5350 C.3      64 LYS66     -0.0094
    945 HB2          41.1662      56.9054      48.4262 H        64 LYS66      0.0362
    946 HB3          41.2864      55.1465      48.4174 H        64 LYS66      0.0362
    947 CG           42.4378      56.1235      49.9507 C.3      64 LYS66      0.0187
    948 HG2          43.0512      55.2373      50.1133 H        64 LYS66      0.0103
    949 HG3          43.0606      57.0123      50.0621 H        64 LYS66      0.0103
    950 CD           41.3251      56.1457      51.0026 C.3      64 LYS66     -0.0479
    951 HD2          40.8485      57.1272      51.0118 H        64 LYS66      0.0621
    952 HD3          40.5848      55.3810      50.7571 H        64 LYS66      0.0621
    953 CE           41.9254      55.8198      52.3724 C.3      64 LYS66     -0.0143
    954 HE2          42.4026      54.8350      52.3090 H        64 LYS66      0.1135
    955 HE3          42.7021      56.5538      52.6090 H        64 LYS66      0.1135
    956 NZ           40.8860      55.8067      53.4300 N.4      64 LYS66     -0.3854
    957 HZ1          40.1332      55.1759      53.1641 H        64 LYS66      0.3400
    958 HZ2          41.2710      55.4675      54.3029 H        64 LYS66      0.3400
    959 HZ3          40.5031      56.7296      53.5801 H        64 LYS66      0.3400
    960 C            43.8944      54.9592      47.5089 C.2      64 LYS66      0.7341
    961 O            43.6098      53.9026      46.9513 O.2      64 LYS66     -0.5894
    962 N            45.0259      55.1130      48.1883 N.am     65 SER67     -0.4157
    963 H            45.2822      56.0120      48.5661 H        65 SER67      0.2719
    964 CA           45.9973      54.0220      48.3185 C.3      65 SER67     -0.0249
    965 HA           46.3044      53.7186      47.3167 H        65 SER67      0.0843
    966 CB           47.2491      54.4877      49.0669 C.3      65 SER67      0.2117
    967 HB2          47.0323      54.5630      50.1340 H        65 SER67      0.0352
    968 HB3          48.0546      53.7674      48.9153 H        65 SER67      0.0352
    969 OG           47.6372      55.7622      48.5853 O.3      65 SER67     -0.6546
    970 HG           48.5341      55.9513      48.8832 H        65 SER67      0.4275
    971 C            45.3529      52.8223      49.0198 C.2      65 SER67      0.5973
    972 O            44.6389      52.9907      50.0078 O.2      65 SER67     -0.5679
    973 N            45.5546      51.6199      48.4765 N.am     66 GLY68     -0.4157
    974 H            46.1232      51.5495      47.6454 H        66 GLY68      0.2719
    975 CA           44.9063      50.3968      48.9671 C.3      66 GLY68     -0.0252
    976 HA2          45.4479      49.5308      48.5867 H        66 GLY68      0.0698
    977 HA3          44.9565      50.3756      50.0568 H        66 GLY68      0.0698
    978 C            43.4333      50.2403      48.5622 C.2      66 GLY68      0.5973
    979 O            42.8233      49.2235      48.8953 O.2      66 GLY68     -0.5679
    980 N            42.8432      51.2132      47.8519 N.am     67 ARG69     -0.3479
    981 H            43.3805      52.0332      47.5927 H        67 ARG69      0.2747
    982 CA           41.4805      51.1026      47.3293 C.3      67 ARG69     -0.2637
    983 HA           40.8994      50.4938      48.0207 H        67 ARG69      0.1560
    984 CB           40.7895      52.4662      47.2398 C.3      67 ARG69     -0.0007
    985 HB2          40.7937      52.9244      48.2289 H        67 ARG69      0.0327
    986 HB3          41.3104      53.1082      46.5313 H        67 ARG69      0.0327
    987 CG           39.3408      52.2849      46.7600 C.3      67 ARG69      0.0390
    988 HG2          39.3270      51.8549      45.7584 H        67 ARG69      0.0285
    989 HG3          38.8300      51.6029      47.4403 H        67 ARG69      0.0285
    990 CD           38.5784      53.6023      46.6869 C.3      67 ARG69      0.0486
    991 HD2          39.1527      54.3085      46.0855 H        67 ARG69      0.0687
    992 HD3          37.6204      53.4228      46.1965 H        67 ARG69      0.0687
    993 NE           38.3214      54.1320      48.0287 N.pl3    67 ARG69     -0.5295
    994 HE           38.0898      53.4519      48.7591 H        67 ARG69      0.3456
    995 CZ           38.2226      55.3951      48.3674 C.cat    67 ARG69      0.8076
    996 NH1          38.3194      56.3681      47.5016 N.pl3    67 ARG69     -0.8627
    997 HH11         38.4099      56.1430      46.5162 H        67 ARG69      0.4478
    998 HH12         38.3470      57.3216      47.8031 H        67 ARG69      0.4478
    999 NH2          38.0248      55.7082      49.6129 N.pl3    67 ARG69     -0.8627
   1000 HH21         37.9147      54.9217      50.2705 H        67 ARG69      0.4478
   1001 HH22         37.7592      56.6298      49.8834 H        67 ARG69      0.4478
   1002 C            41.4767      50.4189      45.9740 C.2      67 ARG69      0.7341
   1003 O            42.1130      50.8773      45.0284 O.2      67 ARG69     -0.5894
   1004 N            40.6626      49.3840      45.8640 N.am     68 THR70     -0.4157
   1005 H            40.1662      49.0638      46.6884 H        68 THR70      0.2719
   1006 CA           40.3363      48.7345      44.5969 C.3      68 THR70     -0.0389
   1007 HA           40.8126      49.2671      43.7740 H        68 THR70      0.1007
   1008 CB           40.8475      47.2907      44.5658 C.3      68 THR70      0.3654
   1009 HB           40.6354      46.8616      43.5858 H        68 THR70      0.0043
   1010 CG2          42.3531      47.1985      44.8276 C.3      68 THR70     -0.2438
   1011 HG21         42.5841      47.5052      45.8487 H        68 THR70      0.0642
   1012 HG22         42.6911      46.1734      44.6773 H        68 THR70      0.0642
   1013 HG23         42.8860      47.8474      44.1314 H        68 THR70      0.0642
   1014 OG1          40.2021      46.5210      45.5502 O.3      68 THR70     -0.6761
   1015 HG1          40.7956      45.8036      45.7803 H        68 THR70      0.4102
   1016 C            38.8318      48.8092      44.3890 C.2      68 THR70      0.5973
   1017 O            38.0670      48.8315      45.3511 O.2      68 THR70     -0.5679
   1018 N            38.4091      48.9067      43.1330 N.am     69 TRP71     -0.4157
   1019 H            39.0803      48.8662      42.3818 H        69 TRP71      0.2719
   1020 CA           37.0058      48.9898      42.7426 C.3      69 TRP71     -0.0275
   1021 HA           36.3719      49.1323      43.6187 H        69 TRP71      0.1123
   1022 CB           36.8177      50.1944      41.8162 C.3      69 TRP71     -0.0050
   1023 HB2          37.5467      50.1499      41.0063 H        69 TRP71      0.0339
   1024 HB3          35.8266      50.1295      41.3643 H        69 TRP71      0.0339
   1025 CG           36.9108      51.5244      42.4925 C.2      69 TRP71     -0.1415
   1026 CD1          37.9954      52.3322      42.5538 C.2      69 TRP71     -0.1638
   1027 HD1          38.9550      52.1105      42.1023 H        69 TRP71      0.2062
   1028 NE1          37.6738      53.4801      43.2539 N.pl3    69 TRP71     -0.3418
   1029 HE1          38.2907      54.2723      43.3725 H        69 TRP71      0.3412
   1030 CE2          36.3736      53.4473      43.6995 C.ar     69 TRP71      0.1380
   1031 CZ2          35.6061      54.3455      44.4461 C.ar     69 TRP71     -0.2601
   1032 HZ2          36.0344      55.2698      44.7959 H        69 TRP71      0.1572
   1033 CH2          34.2748      54.0119      44.7357 C.ar     69 TRP71     -0.1134
   1034 HH2          33.6744      54.6743      45.3357 H        69 TRP71      0.1417
   1035 CZ3          33.7268      52.8014      44.2721 C.ar     69 TRP71     -0.1972
   1036 HZ3          32.7010      52.5453      44.5114 H        69 TRP71      0.1447
   1037 CE3          34.5096      51.9083      43.5191 C.ar     69 TRP71     -0.2387
   1038 HE3          34.0830      50.9796      43.1683 H        69 TRP71      0.1700
   1039 CD2          35.8559      52.2081      43.2251 C.ar     69 TRP71      0.1243
   1040 C            36.5772      47.6997      42.0560 C.2      69 TRP71      0.5973
   1041 O            37.3377      47.1268      41.2740 O.2      69 TRP71     -0.5679
   1042 N            35.3503      47.2644      42.3114 N.am     70 ARG72     -0.3479
   1043 H            34.7941      47.7558      43.0084 H        70 ARG72      0.2747
   1044 CA           34.6927      46.1969      41.5660 C.3      70 ARG72     -0.2637
   1045 HA           35.2962      45.9461      40.6984 H        70 ARG72      0.1560
   1046 CB           34.5303      44.9472      42.4333 C.3      70 ARG72     -0.0007
   1047 HB2          34.0435      45.2364      43.3647 H        70 ARG72      0.0327
   1048 HB3          33.9022      44.2177      41.9181 H        70 ARG72      0.0327
   1049 CG           35.8801      44.3003      42.7411 C.3      70 ARG72      0.0390
   1050 HG2          36.3249      43.9307      41.8185 H        70 ARG72      0.0285
   1051 HG3          36.5486      45.0293      43.2004 H        70 ARG72      0.0285
   1052 CD           35.6713      43.1420      43.7149 C.3      70 ARG72      0.0486
   1053 HD2          35.1356      43.5106      44.5926 H        70 ARG72      0.0687
   1054 HD3          35.0532      42.3717      43.2488 H        70 ARG72      0.0687
   1055 NE           36.9700      42.5958      44.1397 N.pl3    70 ARG72     -0.5295
   1056 HE           37.3211      42.9034      45.0296 H        70 ARG72      0.3456
   1057 CZ           37.7213      41.7763      43.4309 C.cat    70 ARG72      0.8076
   1058 NH1          37.3251      41.2729      42.2973 N.pl3    70 ARG72     -0.8627
   1059 HH11         36.3669      41.4210      41.9777 H        70 ARG72      0.4478
   1060 HH12         37.8784      40.6157      41.7856 H        70 ARG72      0.4478
   1061 NH2          38.8985      41.4272      43.8678 N.pl3    70 ARG72     -0.8627
   1062 HH21         39.2270      41.7797      44.7475 H        70 ARG72      0.4478
   1063 HH22         39.4581      40.7841      43.3394 H        70 ARG72      0.4478
   1064 C            33.3651      46.6834      41.0238 C.2      70 ARG72      0.7341
   1065 O            32.8271      47.6874      41.4875 O.2      70 ARG72     -0.5894
   1066 N            32.8535      45.9684      40.0412 N.am     71 GLU73     -0.5163
   1067 H            33.3586      45.1460      39.7206 H        71 GLU73      0.2936
   1068 CA           31.6002      46.2998      39.3826 C.3      71 GLU73      0.0397
   1069 HA           31.1204      47.1134      39.9189 H        71 GLU73      0.1105
   1070 CB           31.8643      46.8091      37.9590 C.3      71 GLU73      0.0560
   1071 HB2          30.9057      47.1401      37.5560 H        71 GLU73     -0.0173
   1072 HB3          32.5157      47.6807      37.9974 H        71 GLU73     -0.0173
   1073 CG           32.4800      45.7769      37.0023 C.3      71 GLU73      0.0136
   1074 HG2          33.5476      45.6816      37.2117 H        71 GLU73     -0.0425
   1075 HG3          32.0151      44.8021      37.1560 H        71 GLU73     -0.0425
   1076 CD           32.2504      46.1957      35.5461 C.2      71 GLU73      0.8054
   1077 OE1          31.0824      46.1778      35.0916 O.co2    71 GLU73     -0.8188
   1078 OE2          33.2139      46.5808      34.8514 O.co2    71 GLU73     -0.8188
   1079 C            30.6423      45.1125      39.4242 C.2      71 GLU73      0.5366
   1080 O            31.0581      43.9630      39.5809 O.2      71 GLU73     -0.5819
   1081 N            29.3510      45.3841      39.2929 N.am     72 ALA74     -0.4157
   1082 H            29.0661      46.3571      39.2779 H        72 ALA74      0.2719
   1083 CA           28.3230      44.3745      39.1028 C.3      72 ALA74      0.0337
   1084 HA           28.7427      43.5545      38.5254 H        72 ALA74      0.0823
   1085 CB           27.8624      43.8372      40.4640 C.3      72 ALA74     -0.1825
   1086 HB1          27.4890      44.6393      41.0886 H        72 ALA74      0.0603
   1087 HB2          27.0728      43.1034      40.3220 H        72 ALA74      0.0603
   1088 HB3          28.6997      43.3612      40.9700 H        72 ALA74      0.0603
   1089 C            27.1713      44.9471      38.2795 C.2      72 ALA74      0.5973
   1090 O            26.8007      46.1110      38.4400 O.2      72 ALA74     -0.5679
   1091 N            26.5930      44.1339      37.4046 N.am     73 ASP75     -0.5163
   1092 H            26.9751      43.2045      37.2601 H        73 ASP75      0.2936
   1093 CA           25.4163      44.5037      36.6269 C.3      73 ASP75      0.0381
   1094 HA           25.5947      45.4649      36.1541 H        73 ASP75      0.0880
   1095 CB           25.1178      43.4840      35.5184 C.3      73 ASP75     -0.0303
   1096 HB2          25.0939      42.4795      35.9418 H        73 ASP75     -0.0122
   1097 HB3          24.1236      43.6954      35.1194 H        73 ASP75     -0.0122
   1098 CG           26.1019      43.5167      34.3467 C.2      73 ASP75      0.7994
   1099 OD1          27.2634      43.9530      34.4794 O.co2    73 ASP75     -0.8014
   1100 OD2          25.7184      43.1044      33.2301 O.co2    73 ASP75     -0.8014
   1101 C            24.1896      44.6536      37.5200 C.2      73 ASP75      0.5366
   1102 O            23.9149      43.8096      38.3742 O.2      73 ASP75     -0.5819
   1103 N            23.4055      45.6998      37.2888 N.am     74 ILE76     -0.4157
   1104 H            23.6425      46.3311      36.5269 H        74 ILE76      0.2719
   1105 CA           22.1627      45.9499      38.0240 C.3      74 ILE76     -0.0597
   1106 HA           22.0017      45.1777      38.7739 H        74 ILE76      0.0869
   1107 CB           22.2741      47.3052      38.7381 C.3      74 ILE76      0.1303
   1108 HB           22.6424      48.0366      38.0169 H        74 ILE76      0.0187
   1109 CG2          20.9313      47.8302      39.2578 C.3      74 ILE76     -0.3204
   1110 HG21         20.3988      47.0693      39.8177 H        74 ILE76      0.0882
   1111 HG22         21.1043      48.6770      39.9100 H        74 ILE76      0.0882
   1112 HG23         20.3322      48.1681      38.4179 H        74 ILE76      0.0882
   1113 CG1          23.3064      47.2380      39.8774 C.3      74 ILE76     -0.0430
   1114 HG12         24.2673      46.9047      39.4868 H        74 ILE76      0.0236
   1115 HG13         23.4422      48.2478      40.2482 H        74 ILE76      0.0236
   1116 CD1          22.9193      46.3494      41.0656 C.3      74 ILE76     -0.0660
   1117 HD11         22.8314      45.3094      40.7578 H        74 ILE76      0.0186
   1118 HD12         23.6853      46.4156      41.8330 H        74 ILE76      0.0186
   1119 HD13         21.9796      46.6798      41.5006 H        74 ILE76      0.0186
   1120 C            20.9820      45.8656      37.0696 C.2      74 ILE76      0.5973
   1121 O            21.1395      46.1241      35.8831 O.2      74 ILE76     -0.5679
   1122 N            19.8026      45.4928      37.5682 N.am     75 ASN77     -0.4157
   1123 H            19.7449      45.3242      38.5672 H        75 ASN77      0.2719
   1124 CA           18.5621      45.3923      36.7925 C.3      75 ASN77      0.0143
   1125 HA           17.7929      45.0138      37.4671 H        75 ASN77      0.1048
   1126 CB           18.1020      46.7839      36.3146 C.3      75 ASN77     -0.2041
   1127 HB2          18.8393      47.2088      35.6343 H        75 ASN77      0.0797
   1128 HB3          17.1701      46.6876      35.7588 H        75 ASN77      0.0797
   1129 CG           17.8323      47.7652      37.4307 C.2      75 ASN77      0.7130
   1130 OD1          17.3207      47.4255      38.4896 O.2      75 ASN77     -0.5931
   1131 ND2          18.1487      49.0231      37.2240 N.am     75 ASN77     -0.9191
   1132 HD21         17.9216      49.6828      37.9344 H        75 ASN77      0.4196
   1133 HD22         18.5882      49.3101      36.3373 H        75 ASN77      0.4196
   1134 C            18.6102      44.3873      35.6343 C.2      75 ASN77      0.5973
   1135 O            17.7474      44.4246      34.7594 O.2      75 ASN77     -0.5679
   1136 N            19.6084      43.5026      35.5922 N.am     76 TYR78     -0.4157
   1137 H            20.3364      43.5468      36.2857 H        76 TYR78      0.2719
   1138 CA           19.6930      42.5064      34.5353 C.3      76 TYR78     -0.0014
   1139 HA           19.3987      42.9813      33.5979 H        76 TYR78      0.0876
   1140 CB           21.1236      41.9957      34.3575 C.3      76 TYR78     -0.0152
   1141 HB2          21.7844      42.8366      34.1385 H        76 TYR78      0.0295
   1142 HB3          21.4642      41.5233      35.2781 H        76 TYR78      0.0295
   1143 CG           21.1820      41.0038      33.2154 C.ar     76 TYR78     -0.0011
   1144 CD1          21.1016      41.4816      31.8954 C.ar     76 TYR78     -0.1906
   1145 HD1          21.0634      42.5460      31.7049 H        76 TYR78      0.1699
   1146 CE1          21.0202      40.5767      30.8241 C.ar     76 TYR78     -0.2341
   1147 HE1          20.9114      40.9487      29.8179 H        76 TYR78      0.1656
   1148 CZ           21.0134      39.1883      31.0690 C.ar     76 TYR78      0.3226
   1149 OH           20.9157      38.3225      30.0262 O.3      76 TYR78     -0.5579
   1150 HH           20.9853      38.7911      29.1749 H        76 TYR78      0.3992
   1151 CE2          21.0852      38.7096      32.3936 C.ar     76 TYR78     -0.2341
   1152 HE2          21.0627      37.6450      32.5813 H        76 TYR78      0.1656
   1153 CD2          21.1661      39.6178      33.4659 C.ar     76 TYR78     -0.1906
   1154 HD2          21.1926      39.2410      34.4825 H        76 TYR78      0.1699
   1155 C            18.7381      41.3430      34.7967 C.2      76 TYR78      0.5973
   1156 O            18.7047      40.8102      35.9086 O.2      76 TYR78     -0.5679
   1157 N            18.0205      40.9151      33.7594 N.am     77 THR79     -0.4157
   1158 H            18.0879      41.4186      32.8881 H        77 THR79      0.2719
   1159 CA           17.2069      39.6936      33.7888 C.3      77 THR79     -0.0389
   1160 HA           17.5006      39.0839      34.6428 H        77 THR79      0.1007
   1161 CB           15.7053      39.9925      33.9233 C.3      77 THR79      0.3654
   1162 HB           15.1593      39.0541      33.8188 H        77 THR79      0.0043
   1163 CG2          15.3480      40.5986      35.2801 C.3      77 THR79     -0.2438
   1164 HG21         15.8125      41.5808      35.3810 H        77 THR79      0.0642
   1165 HG22         14.2665      40.7039      35.3619 H        77 THR79      0.0642
   1166 HG23         15.7074      39.9489      36.0781 H        77 THR79      0.0642
   1167 OG1          15.2810      40.8745      32.9072 O.3      77 THR79     -0.6761
   1168 HG1          14.3255      40.8103      32.8315 H        77 THR79      0.4102
   1169 C            17.4349      38.8263      32.5628 C.2      77 THR79      0.5973
   1170 O            17.5677      37.6154      32.7184 O.2      77 THR79     -0.5679
   1171 N            17.4761      39.4007      31.3593 N.am     78 SER80     -0.4157
   1172 H            17.3002      40.3917      31.2768 H        78 SER80      0.2719
   1173 CA           17.5774      38.6316      30.1182 C.3      78 SER80     -0.0249
   1174 HA           18.3061      37.8391      30.2635 H        78 SER80      0.0843
   1175 CB           16.2261      37.9876      29.7797 C.3      78 SER80      0.2117
   1176 HB2          16.3755      37.2595      28.9811 H        78 SER80      0.0352
   1177 HB3          15.8404      37.4582      30.6520 H        78 SER80      0.0352
   1178 OG           15.2793      38.9488      29.3483 O.3      78 SER80     -0.6546
   1179 HG           14.4801      38.4888      29.0751 H        78 SER80      0.4275
   1180 C            18.0489      39.4786      28.9405 C.2      78 SER80      0.5973
   1181 O            18.0107      40.7088      28.9815 O.2      78 SER80     -0.5679
   1182 N            18.4998      38.8111      27.8762 N.am     79 GLY81     -0.4157
   1183 H            18.5014      37.8027      27.8922 H        79 GLY81      0.2719
   1184 CA           18.9814      39.4774      26.6711 C.3      79 GLY81     -0.0252
   1185 HA2          18.9992      38.7656      25.8456 H        79 GLY81      0.0698
   1186 HA3          18.2935      40.2821      26.4097 H        79 GLY81      0.0698
   1187 C            20.3842      40.0577      26.8370 C.2      79 GLY81      0.5973
   1188 O            21.1921      39.5929      27.6523 O.2      79 GLY81     -0.5679
   1189 N            20.6910      41.0829      26.0445 N.am     80 PHE82     -0.4157
   1190 H            19.9769      41.4580      25.4424 H        80 PHE82      0.2719
   1191 CA           21.9487      41.8099      26.1680 C.3      80 PHE82     -0.0024
   1192 HA           22.7682      41.0978      26.0798 H        80 PHE82      0.0978
   1193 CB           22.0776      42.8443      25.0463 C.3      80 PHE82     -0.0343
   1194 HB2          21.1980      43.4904      25.0444 H        80 PHE82      0.0295
   1195 HB3          22.9446      43.4767      25.2432 H        80 PHE82      0.0295
   1196 CG           22.2483      42.2111      23.6841 C.ar     80 PHE82      0.0118
   1197 CD1          23.5340      41.8433      23.2499 C.ar     80 PHE82     -0.1256
   1198 HD1          24.3992      42.0311      23.8671 H        80 PHE82      0.1330
   1199 CE1          23.7031      41.2391      21.9952 C.ar     80 PHE82     -0.1704
   1200 HE1          24.6911      40.9843      21.6504 H        80 PHE82      0.1430
   1201 CZ           22.5917      40.9787      21.1800 C.ar     80 PHE82     -0.1072
   1202 HZ           22.7275      40.5093      20.2142 H        80 PHE82      0.1297
   1203 CE2          21.3062      41.3410      21.6134 C.ar     80 PHE82     -0.1704
   1204 HE2          20.4502      41.1419      20.9834 H        80 PHE82      0.1430
   1205 CD2          21.1337      41.9659      22.8598 C.ar     80 PHE82     -0.1256
   1206 HD2          20.1421      42.2508      23.1805 H        80 PHE82      0.1330
   1207 C            22.0460      42.4749      27.5386 C.2      80 PHE82      0.5973
   1208 O            21.0408      42.8667      28.1287 O.2      80 PHE82     -0.5679
   1209 N            23.2728      42.6361      28.0411 N.am     81 ARG83     -0.3479
   1210 H            24.0606      42.3361      27.4950 H        81 ARG83      0.2747
   1211 CA           23.5037      43.4220      29.2587 C.3      81 ARG83     -0.2637
   1212 HA           22.9304      42.9864      30.0800 H        81 ARG83      0.1560
   1213 CB           24.9887      43.4322      29.6255 C.3      81 ARG83     -0.0007
   1214 HB2          25.5545      43.8596      28.7956 H        81 ARG83      0.0327
   1215 HB3          25.1359      44.0574      30.5085 H        81 ARG83      0.0327
   1216 CG           25.4924      42.0125      29.9243 C.3      81 ARG83      0.0390
   1217 HG2          25.0637      41.6601      30.8645 H        81 ARG83      0.0285
   1218 HG3          25.1921      41.3263      29.1332 H        81 ARG83      0.0285
   1219 CD           27.0163      41.9819      30.0012 C.3      81 ARG83      0.0486
   1220 HD2          27.3282      40.9394      30.0875 H        81 ARG83      0.0687
   1221 HD3          27.4206      42.3953      29.0764 H        81 ARG83      0.0687
   1222 NE           27.5280      42.7191      31.1647 N.pl3    81 ARG83     -0.5295
   1223 HE           26.8705      42.8853      31.9389 H        81 ARG83      0.3456
   1224 CZ           28.7699      43.1030      31.3708 C.cat    81 ARG83      0.8076
   1225 NH1          29.6874      42.9132      30.4580 N.pl3    81 ARG83     -0.8627
   1226 HH11         29.4387      42.4000      29.6362 H        81 ARG83      0.4478
   1227 HH12         30.5971      43.2884      30.6327 H        81 ARG83      0.4478
   1228 NH2          29.1209      43.6799      32.4818 N.pl3    81 ARG83     -0.8627
   1229 HH21         28.4124      43.7670      33.2353 H        81 ARG83      0.4478
   1230 HH22         30.0614      43.9313      32.7291 H        81 ARG83      0.4478
   1231 C            22.9973      44.8448      29.0358 C.2      81 ARG83      0.7341
   1232 O            23.1109      45.3640      27.9271 O.2      81 ARG83     -0.5894
   1233 N            22.4762      45.4715      30.0801 N.am     82 ASN84     -0.4157
   1234 H            22.4863      45.0213      30.9818 H        82 ASN84      0.2719
   1235 CA           22.0220      46.8596      30.0162 C.3      82 ASN84      0.0143
   1236 HA           21.6760      47.0885      29.0064 H        82 ASN84      0.1048
   1237 CB           20.8177      47.0020      30.9658 C.3      82 ASN84     -0.2041
   1238 HB2          20.4028      48.0081      30.9117 H        82 ASN84      0.0797
   1239 HB3          20.0394      46.3050      30.6544 H        82 ASN84      0.0797
   1240 CG           21.1804      46.7150      32.4085 C.2      82 ASN84      0.7130
   1241 OD1          22.3326      46.8222      32.8012 O.2      82 ASN84     -0.5931
   1242 ND2          20.2372      46.3048      33.2158 N.am     82 ASN84     -0.9191
   1243 HD21         20.5163      46.2041      34.1899 H        82 ASN84      0.4196
   1244 HD22         19.2685      46.2730      32.9498 H        82 ASN84      0.4196
   1245 C            23.1938      47.8167      30.3198 C.2      82 ASN84      0.5973
   1246 O            24.3569      47.3903      30.3336 O.2      82 ASN84     -0.5679
   1247 N            22.8965      49.0912      30.5725 N.am     83 SER85     -0.4157
   1248 H            21.9348      49.4035      30.5248 H        83 SER85      0.2719
   1249 CA           23.8683      50.1378      30.9202 C.3      83 SER85     -0.0249
   1250 HA           24.8502      49.8651      30.5369 H        83 SER85      0.0843
   1251 CB           23.4382      51.4273      30.2154 C.3      83 SER85      0.2117
   1252 HB2          24.1287      52.2367      30.4504 H        83 SER85      0.0352
   1253 HB3          23.4512      51.2653      29.1375 H        83 SER85      0.0352
   1254 OG           22.1257      51.7867      30.6018 O.3      83 SER85     -0.6546
   1255 HG           22.1702      52.5308      31.2320 H        83 SER85      0.4275
   1256 C            24.0361      50.3886      32.4264 C.2      83 SER85      0.5973
   1257 O            24.8081      51.2697      32.8062 O.2      83 SER85     -0.5679
   1258 N            23.3446      49.6297      33.2800 N.am     84 ASP86     -0.5163
   1259 H            22.7697      48.8890      32.9076 H        84 ASP86      0.2936
   1260 CA           23.2837      49.8410      34.7274 C.3      84 ASP86      0.0381
   1261 HA           23.4388      50.8963      34.9378 H        84 ASP86      0.0880
   1262 CB           21.8942      49.4546      35.2575 C.3      84 ASP86     -0.0303
   1263 HB2          21.6882      48.4221      34.9841 H        84 ASP86     -0.0122
   1264 HB3          21.9050      49.5230      36.3459 H        84 ASP86     -0.0122
   1265 CG           20.7519      50.3315      34.7414 C.2      84 ASP86      0.7994
   1266 OD1          21.0293      51.3897      34.1385 O.co2    84 ASP86     -0.8014
   1267 OD2          19.5861      49.9746      35.0338 O.co2    84 ASP86     -0.8014
   1268 C            24.3583      49.0337      35.4523 C.2      84 ASP86      0.5366
   1269 O            24.4284      47.8085      35.3141 O.2      84 ASP86     -0.5819
   1270 N            25.2069      49.6917      36.2448 N.am     85 ARG87     -0.3479
   1271 H            25.1197      50.7046      36.3027 H        85 ARG87      0.2747
   1272 CA           26.2543      49.0272      37.0334 C.3      85 ARG87     -0.2637
   1273 HA           25.9992      47.9744      37.1492 H        85 ARG87      0.1560
   1274 CB           27.6434      49.1275      36.3787 C.3      85 ARG87     -0.0007
   1275 HB2          27.9858      50.1543      36.4494 H        85 ARG87      0.0327
   1276 HB3          28.3503      48.5255      36.9539 H        85 ARG87      0.0327
   1277 CG           27.7265      48.7134      34.9089 C.3      85 ARG87      0.0390
   1278 HG2          26.9245      49.1756      34.3336 H        85 ARG87      0.0285
   1279 HG3          28.6615      49.0838      34.5061 H        85 ARG87      0.0285
   1280 CD           27.6918      47.1947      34.7457 C.3      85 ARG87      0.0486
   1281 HD2          28.5455      46.7571      35.2674 H        85 ARG87      0.0687
   1282 HD3          26.7872      46.7959      35.1948 H        85 ARG87      0.0687
   1283 NE           27.7630      46.8358      33.3238 N.pl3    85 ARG87     -0.5295
   1284 HE           28.6974      46.7126      32.9659 H        85 ARG87      0.3456
   1285 CZ           26.7350      46.7280      32.5056 C.cat    85 ARG87      0.8076
   1286 NH1          25.5044      46.8807      32.8958 N.pl3    85 ARG87     -0.8627
   1287 HH11         25.3002      47.1208      33.8618 H        85 ARG87      0.4478
   1288 HH12         24.7394      46.8780      32.2407 H        85 ARG87      0.4478
   1289 NH2          26.9226      46.4757      31.2425 N.pl3    85 ARG87     -0.8627
   1290 HH21         27.8526      46.3320      30.9210 H        85 ARG87      0.4478
   1291 HH22         26.0997      46.5488      30.6546 H        85 ARG87      0.4478
   1292 C            26.3331      49.6432      38.4123 C.2      85 ARG87      0.7341
   1293 O            26.2453      50.8642      38.5568 O.2      85 ARG87     -0.5894
   1294 N            26.5727      48.8078      39.4116 N.am     86 ILE88     -0.4157
   1295 H            26.6692      47.8222      39.1819 H        86 ILE88      0.2719
   1296 CA           26.9748      49.2311      40.7508 C.3      86 ILE88     -0.0597
   1297 HA           26.7369      50.2877      40.8745 H        86 ILE88      0.0869
   1298 CB           26.1689      48.4586      41.8149 C.3      86 ILE88      0.1303
   1299 HB           25.1220      48.5798      41.5539 H        86 ILE88      0.0187
   1300 CG2          26.4848      46.9563      41.8197 C.3      86 ILE88     -0.3204
   1301 HG21         27.5208      46.7849      42.1119 H        86 ILE88      0.0882
   1302 HG22         25.8423      46.4161      42.5098 H        86 ILE88      0.0882
   1303 HG23         26.3133      46.5416      40.8312 H        86 ILE88      0.0882
   1304 CG1          26.3216      49.0414      43.2274 C.3      86 ILE88     -0.0430
   1305 HG12         27.3019      48.7834      43.6313 H        86 ILE88      0.0236
   1306 HG13         26.2467      50.1275      43.1717 H        86 ILE88      0.0236
   1307 CD1          25.2217      48.5385      44.1767 C.3      86 ILE88     -0.0660
   1308 HD11         25.2962      47.4649      44.3293 H        86 ILE88      0.0186
   1309 HD12         25.3401      49.0111      45.1454 H        86 ILE88      0.0186
   1310 HD13         24.2360      48.7846      43.7805 H        86 ILE88      0.0186
   1311 C            28.4915      49.0829      40.8498 C.2      86 ILE88      0.5973
   1312 O            29.0547      48.0586      40.4681 O.2      86 ILE88     -0.5679
   1313 N            29.1536      50.1283      41.3265 N.am     87 LEU89     -0.4157
   1314 H            28.6096      50.9201      41.6480 H        87 LEU89      0.2719
   1315 CA           30.5914      50.1931      41.5482 C.3      87 LEU89     -0.0518
   1316 HA           31.0813      49.3188      41.1273 H        87 LEU89      0.0922
   1317 CB           31.1568      51.4779      40.9191 C.3      87 LEU89     -0.1102
   1318 HB2          30.4405      52.2834      41.0686 H        87 LEU89      0.0457
   1319 HB3          32.0720      51.7555      41.4437 H        87 LEU89      0.0457
   1320 CG           31.4808      51.4025      39.4233 C.3      87 LEU89      0.3531
   1321 HG           31.7526      52.4035      39.1010 H        87 LEU89     -0.0361
   1322 CD1          32.6665      50.4795      39.1627 C.3      87 LEU89     -0.4121
   1323 HD11         32.4263      49.4564      39.4406 H        87 LEU89      0.1000
   1324 HD12         32.9096      50.5047      38.1017 H        87 LEU89      0.1000
   1325 HD13         33.5302      50.8080      39.7377 H        87 LEU89      0.1000
   1326 CD2          30.3100      50.9540      38.5514 C.3      87 LEU89     -0.4121
   1327 HD21         29.4350      51.5723      38.7502 H        87 LEU89      0.1000
   1328 HD22         30.5834      51.0234      37.5001 H        87 LEU89      0.1000
   1329 HD23         30.0739      49.9100      38.7504 H        87 LEU89      0.1000
   1330 C            30.8138      50.2027      43.0469 C.2      87 LEU89      0.5973
   1331 O            30.2233      51.0324      43.7371 O.2      87 LEU89     -0.5679
   1332 N            31.6453      49.3091      43.5619 N.am     88 TYR90     -0.4157
   1333 H            32.1048      48.6351      42.9554 H        88 TYR90      0.2719
   1334 CA           31.8759      49.2311      44.9978 C.3      88 TYR90     -0.0014
   1335 HA           31.5792      50.1738      45.4409 H        88 TYR90      0.0876
   1336 CB           30.9889      48.1588      45.6355 C.3      88 TYR90     -0.0152
   1337 HB2          31.1545      48.1685      46.7145 H        88 TYR90      0.0295
   1338 HB3          29.9457      48.4330      45.4711 H        88 TYR90      0.0295
   1339 CG           31.2080      46.7559      45.1087 C.ar     88 TYR90     -0.0011
   1340 CD1          30.6113      46.3483      43.8975 C.ar     88 TYR90     -0.1906
   1341 HD1          30.0079      47.0429      43.3279 H        88 TYR90      0.1699
   1342 CE1          30.8137      45.0434      43.4140 C.ar     88 TYR90     -0.2341
   1343 HE1          30.3740      44.7362      42.4761 H        88 TYR90      0.1656
   1344 CZ           31.6113      44.1503      44.1571 C.ar     88 TYR90      0.3226
   1345 OH           31.8301      42.8952      43.7050 O.3      88 TYR90     -0.5579
   1346 HH           31.2984      42.7223      42.9262 H        88 TYR90      0.3992
   1347 CE2          32.2122      44.5549      45.3641 C.ar     88 TYR90     -0.2341
   1348 HE2          32.8216      43.8598      45.9192 H        88 TYR90      0.1656
   1349 CD2          32.0168      45.8637      45.8351 C.ar     88 TYR90     -0.1906
   1350 HD2          32.4907      46.1872      46.7543 H        88 TYR90      0.1699
   1351 C            33.3587      49.0755      45.2882 C.2      88 TYR90      0.5973
   1352 O            34.0743      48.3552      44.5860 O.2      88 TYR90     -0.5679
   1353 N            33.8403      49.8232      46.2739 N.am     89 SER91     -0.4157
   1354 H            33.2047      50.3958      46.8208 H        89 SER91      0.2719
   1355 CA           35.2542      49.8260      46.6289 C.3      89 SER91     -0.0249
   1356 HA           35.8270      49.5472      45.7509 H        89 SER91      0.0843
   1357 CB           35.6924      51.2370      47.0055 C.3      89 SER91      0.2117
   1358 HB2          36.7762      51.2542      47.0559 H        89 SER91      0.0352
   1359 HB3          35.3682      51.9427      46.2437 H        89 SER91      0.0352
   1360 OG           35.1705      51.6137      48.2605 O.3      89 SER91     -0.6546
   1361 HG           35.9207      51.8838      48.8475 H        89 SER91      0.4275
   1362 C            35.5752      48.8178      47.7324 C.2      89 SER91      0.5973
   1363 O            34.6974      48.3804      48.4748 O.2      89 SER91     -0.5679
   1364 N            36.8536      48.4772      47.8972 N.am     90 SER92     -0.4157
   1365 H            37.5358      48.7870      47.2144 H        90 SER92      0.2719
   1366 CA           37.3062      47.6200      49.0022 C.3      90 SER92     -0.0249
   1367 HA           36.7596      46.6782      48.9525 H        90 SER92      0.0843
   1368 CB           38.8004      47.3147      48.8518 C.3      90 SER92      0.2117
   1369 HB2          39.1538      46.8056      49.7502 H        90 SER92      0.0352
   1370 HB3          38.9385      46.6475      48.0002 H        90 SER92      0.0352
   1371 OG           39.5662      48.4926      48.6340 O.3      90 SER92     -0.6546
   1372 HG           40.4587      48.3365      48.9739 H        90 SER92      0.4275
   1373 C            37.0213      48.2112      50.3888 C.2      90 SER92      0.5973
   1374 O            36.9256      47.4595      51.3525 O.2      90 SER92     -0.5679
   1375 N            36.8693      49.5338      50.5017 N.am     91 ASP93     -0.5163
   1376 H            36.9854      50.0980      49.6733 H        91 ASP93      0.2936
   1377 CA           36.4213      50.2252      51.7170 C.3      91 ASP93      0.0381
   1378 HA           36.5222      49.5326      52.5530 H        91 ASP93      0.0880
   1379 CB           37.3387      51.4184      52.0370 C.3      91 ASP93     -0.0303
   1380 HB2          36.9961      51.8912      52.9585 H        91 ASP93     -0.0122
   1381 HB3          38.3350      51.0225      52.2415 H        91 ASP93     -0.0122
   1382 CG           37.4872      52.4951      50.9554 C.2      91 ASP93      0.7994
   1383 OD1          37.1492      52.2901      49.7638 O.co2    91 ASP93     -0.8014
   1384 OD2          38.0393      53.5744      51.2863 O.co2    91 ASP93     -0.8014
   1385 C            34.9217      50.5870      51.6991 C.2      91 ASP93      0.5366
   1386 O            34.4602      51.3916      52.5042 O.2      91 ASP93     -0.5819
   1387 N            34.1423      49.9507      50.8229 N.am     92 TRP94     -0.4157
   1388 H            34.5806      49.2800      50.2022 H        92 TRP94      0.2719
   1389 CA           32.6730      49.9670      50.8260 C.3      92 TRP94     -0.0275
   1390 HA           32.3794      49.3193      50.0018 H        92 TRP94      0.1123
   1391 CB           32.1393      49.2996      52.0982 C.3      92 TRP94     -0.0050
   1392 HB2          32.3649      49.9110      52.9725 H        92 TRP94      0.0339
   1393 HB3          31.0574      49.1976      52.0259 H        92 TRP94      0.0339
   1394 CG           32.7274      47.9428      52.2562 C.2      92 TRP94     -0.1415
   1395 CD1          33.6664      47.5675      53.1517 C.2      92 TRP94     -0.1638
   1396 HD1          34.0832      48.2121      53.9145 H        92 TRP94      0.2062
   1397 NE1          34.0590      46.2723      52.8829 N.pl3    92 TRP94     -0.3418
   1398 HE1          34.7939      45.8001      53.3888 H        92 TRP94      0.3412
   1399 CE2          33.3859      45.7582      51.7963 C.ar     92 TRP94      0.1380
   1400 CZ2          33.4262      44.5221      51.1435 C.ar     92 TRP94     -0.2601
   1401 HZ2          34.1004      43.7502      51.4830 H        92 TRP94      0.1572
   1402 CH2          32.5937      44.3129      50.0335 C.ar     92 TRP94     -0.1134
   1403 HH2          32.6212      43.3665      49.5121 H        92 TRP94      0.1417
   1404 CZ3          31.7390      45.3366      49.5917 C.ar     92 TRP94     -0.1972
   1405 HZ3          31.1120      45.1757      48.7352 H        92 TRP94      0.1447
   1406 CE3          31.7030      46.5745      50.2533 C.ar     92 TRP94     -0.2387
   1407 HE3          31.0456      47.3566      49.9077 H        92 TRP94      0.1700
   1408 CD2          32.5209      46.8075      51.3767 C.ar     92 TRP94      0.1243
   1409 C            31.9994      51.2923      50.4894 C.2      92 TRP94      0.5973
   1410 O            30.8654      51.5441      50.8745 O.2      92 TRP94     -0.5679
   1411 N            32.6583      52.1317      49.6938 N.am     93 LEU95     -0.4157
   1412 H            33.5750      51.8474      49.3692 H        93 LEU95      0.2719
   1413 CA           31.9578      53.1924      48.9778 C.3      93 LEU95     -0.0518
   1414 HA           31.2757      53.7092      49.6561 H        93 LEU95      0.0922
   1415 CB           32.9556      54.1789      48.3678 C.3      93 LEU95     -0.1102
   1416 HB2          33.6145      53.6318      47.6934 H        93 LEU95      0.0457
   1417 HB3          32.3883      54.8881      47.7696 H        93 LEU95      0.0457
   1418 CG           33.8048      54.9595      49.3777 C.3      93 LEU95      0.3531
   1419 HG           34.3794      54.2800      50.0066 H        93 LEU95     -0.0361
   1420 CD1          34.7699      55.8387      48.5790 C.3      93 LEU95     -0.4121
   1421 HD11         34.2195      56.5099      47.9222 H        93 LEU95      0.1000
   1422 HD12         35.3781      56.4197      49.2680 H        93 LEU95      0.1000
   1423 HD13         35.4131      55.1955      47.9780 H        93 LEU95      0.1000
   1424 CD2          32.9593      55.8906      50.2512 C.3      93 LEU95     -0.4121
   1425 HD21         32.2760      55.2957      50.8602 H        93 LEU95      0.1000
   1426 HD22         33.6104      56.4459      50.9263 H        93 LEU95      0.1000
   1427 HD23         32.4034      56.5763      49.6207 H        93 LEU95      0.1000
   1428 C            31.1341      52.5566      47.8668 C.2      93 LEU95      0.5973
   1429 O            31.6149      51.6190      47.2286 O.2      93 LEU95     -0.5679
   1430 N            29.9487      53.0927      47.5769 N.am     94 ILE96     -0.4157
   1431 H            29.5781      53.8511      48.1490 H        94 ILE96      0.2719
   1432 CA           29.0915      52.5362      46.5294 C.3      94 ILE96     -0.0597
   1433 HA           29.6748      51.8299      45.9423 H        94 ILE96      0.0869
   1434 CB           27.9073      51.7380      47.1068 C.3      94 ILE96      0.1303
   1435 HB           27.2019      52.4307      47.5597 H        94 ILE96      0.0187
   1436 CG2          27.1884      51.0144      45.9585 C.3      94 ILE96     -0.3204
   1437 HG21         27.7949      50.1789      45.6072 H        94 ILE96      0.0882
   1438 HG22         26.2278      50.6550      46.3207 H        94 ILE96      0.0882
   1439 HG23         26.9923      51.6822      45.1243 H        94 ILE96      0.0882
   1440 CG1          28.4018      50.7237      48.1638 C.3      94 ILE96     -0.0430
   1441 HG12         29.2684      50.2022      47.7540 H        94 ILE96      0.0236
   1442 HG13         28.7309      51.2540      49.0579 H        94 ILE96      0.0236
   1443 CD1          27.4075      49.6479      48.5956 C.3      94 ILE96     -0.0660
   1444 HD11         27.0170      49.1100      47.7360 H        94 ILE96      0.0186
   1445 HD12         27.9539      48.9143      49.1818 H        94 ILE96      0.0186
   1446 HD13         26.5959      50.0756      49.1751 H        94 ILE96      0.0186
   1447 C            28.6434      53.6406      45.5875 C.2      94 ILE96      0.5973
   1448 O            28.0887      54.6573      46.0059 O.2      94 ILE96     -0.5679
   1449 N            28.8723      53.4252      44.2996 N.am     95 TYR97     -0.4157
   1450 H            29.3184      52.5467      44.0496 H        95 TYR97      0.2719
   1451 CA           28.4767      54.3100      43.2172 C.3      95 TYR97     -0.0014
   1452 HA           27.8892      55.1316      43.6216 H        95 TYR97      0.0876
   1453 CB           29.6986      54.9037      42.5018 C.3      95 TYR97     -0.0152
   1454 HB2          30.4162      54.1131      42.2892 H        95 TYR97      0.0295
   1455 HB3          29.3875      55.3292      41.5482 H        95 TYR97      0.0295
   1456 CG           30.3949      55.9759      43.3023 C.ar     95 TYR97     -0.0011
   1457 CD1          31.1535      55.6126      44.4273 C.ar     95 TYR97     -0.1906
   1458 HD1          31.2588      54.5697      44.6943 H        95 TYR97      0.1699
   1459 CE1          31.7486      56.6038      45.2237 C.ar     95 TYR97     -0.2341
   1460 HE1          32.2984      56.3301      46.1059 H        95 TYR97      0.1656
   1461 CZ           31.6159      57.9588      44.8685 C.ar     95 TYR97      0.3226
   1462 OH           32.1694      58.9208      45.6467 O.3      95 TYR97     -0.5579
   1463 HH           32.6746      58.5533      46.3690 H        95 TYR97      0.3992
   1464 CE2          30.8971      58.3231      43.7160 C.ar     95 TYR97     -0.2341
   1465 HE2          30.8165      59.3661      43.4466 H        95 TYR97      0.1656
   1466 CD2          30.2767      57.3302      42.9392 C.ar     95 TYR97     -0.1906
   1467 HD2          29.7082      57.6134      42.0662 H        95 TYR97      0.1699
   1468 C            27.5963      53.5640      42.2368 C.2      95 TYR97      0.5973
   1469 O            27.5896      52.3363      42.1568 O.2      95 TYR97     -0.5679
   1470 N            26.8683      54.3348      41.4491 N.am     96 LYS98     -0.3479
   1471 H            26.9148      55.3435      41.5776 H        96 LYS98      0.2747
   1472 CA           26.0216      53.8141      40.3951 C.3      96 LYS98     -0.2400
   1473 HA           26.2448      52.7574      40.2344 H        96 LYS98      0.1426
   1474 CB           24.5674      53.9116      40.8713 C.3      96 LYS98     -0.0094
   1475 HB2          24.1698      52.9076      40.8712 H        96 LYS98      0.0362
   1476 HB3          24.5398      54.2387      41.9103 H        96 LYS98      0.0362
   1477 CG           23.6335      54.8209      40.0694 C.3      96 LYS98      0.0187
   1478 HG2          23.9720      55.8564      40.1212 H        96 LYS98      0.0103
   1479 HG3          23.6259      54.4911      39.0290 H        96 LYS98      0.0103
   1480 CD           22.2139      54.7095      40.6335 C.3      96 LYS98     -0.0479
   1481 HD2          21.9987      53.6758      40.9077 H        96 LYS98      0.0621
   1482 HD3          22.1525      55.3343      41.5249 H        96 LYS98      0.0621
   1483 CE           21.1770      55.1658      39.6081 C.3      96 LYS98     -0.0143
   1484 HE2          21.5051      56.1209      39.1855 H        96 LYS98      0.1135
   1485 HE3          21.1426      54.4331      38.7956 H        96 LYS98      0.1135
   1486 NZ           19.8356      55.3158      40.2235 N.4      96 LYS98     -0.3854
   1487 HZ1          19.8806      55.9390      41.0188 H        96 LYS98      0.3400
   1488 HZ2          19.1806      55.6954      39.5497 H        96 LYS98      0.3400
   1489 HZ3          19.4940      54.4150      40.5296 H        96 LYS98      0.3400
   1490 C            26.3352      54.5200      39.0918 C.2      96 LYS98      0.7341
   1491 O            26.5705      55.7232      39.0960 O.2      96 LYS98     -0.5894
   1492 N            26.2819      53.7869      37.9953 N.am     97 THR99     -0.4157
   1493 H            26.1312      52.7861      38.0916 H        97 THR99      0.2719
   1494 CA           26.1624      54.3536      36.6506 C.3      97 THR99     -0.0389
   1495 HA           25.9948      55.4292      36.7153 H        97 THR99      0.1007
   1496 CB           27.4359      54.1597      35.8118 C.3      97 THR99      0.3654
   1497 HB           28.2437      54.7628      36.2214 H        97 THR99      0.0043
   1498 CG2          27.8967      52.7066      35.7483 C.3      97 THR99     -0.2438
   1499 HG21         27.1084      52.0766      35.3347 H        97 THR99      0.0642
   1500 HG22         28.7789      52.6262      35.1154 H        97 THR99      0.0642
   1501 HG23         28.1612      52.3666      36.7475 H        97 THR99      0.0642
   1502 OG1          27.1953      54.5203      34.4740 O.3      97 THR99     -0.6761
   1503 HG1          27.2943      55.4867      34.3490 H        97 THR99      0.4102
   1504 C            24.9350      53.7296      36.0002 C.2      97 THR99      0.5973
   1505 O            24.6190      52.5672      36.2583 O.2      97 THR99     -0.5679
   1506 N            24.2171      54.5146      35.2056 N.am     98 THR100    -0.4157
   1507 H            24.5080      55.4743      35.0900 H        98 THR100     0.2719
   1508 CA           23.1200      54.0423      34.3390 C.3      98 THR100    -0.0389
   1509 HA           23.0312      52.9593      34.3969 H        98 THR100     0.1007
   1510 CB           21.7722      54.6472      34.7503 C.3      98 THR100     0.3654
   1511 HB           21.0029      54.3635      34.0314 H        98 THR100     0.0043
   1512 CG2          21.3266      54.1713      36.1307 C.3      98 THR100    -0.2438
   1513 HG21         22.0532      54.4821      36.8780 H        98 THR100     0.0642
   1514 HG22         20.3473      54.5912      36.3546 H        98 THR100     0.0642
   1515 HG23         21.2539      53.0850      36.1268 H        98 THR100     0.0642
   1516 OG1          21.8749      56.0560      34.7964 O.3      98 THR100    -0.6761
   1517 HG1          21.8790      56.3605      33.8821 H        98 THR100     0.4102
   1518 C            23.3909      54.3629      32.8763 C.2      98 THR100     0.5973
   1519 O            22.5215      54.1941      32.0272 O.2      98 THR100    -0.5679
   1520 N            24.5846      54.8636      32.5740 N.am     99 ASP101    -0.5163
   1521 H            25.2979      54.9067      33.2929 H        99 ASP101     0.2936
   1522 CA           24.9608      55.3850      31.2681 C.3      99 ASP101     0.0381
   1523 HA           24.1901      55.1309      30.5400 H        99 ASP101     0.0880
   1524 CB           25.0521      56.9169      31.3297 C.3      99 ASP101    -0.0303
   1525 HB2          25.1734      57.3023      30.3181 H        99 ASP101    -0.0122
   1526 HB3          24.1072      57.3072      31.7128 H        99 ASP101    -0.0122
   1527 CG           26.1926      57.4465      32.2056 C.2      99 ASP101     0.7994
   1528 OD1          26.9485      56.6608      32.8240 O.co2    99 ASP101    -0.8014
   1529 OD2          26.3498      58.6804      32.2710 O.co2    99 ASP101    -0.8014
   1530 C            26.2477      54.7137      30.7897 C.2      99 ASP101     0.5366
   1531 O            27.0506      55.3237      30.0873 O.2      99 ASP101    -0.5819
   1532 N            26.4551      53.4404      31.1422 N.am    100 HIE102    -0.4157
   1533 H            25.7895      52.9910      31.7610 H       100 HIE102     0.2719
   1534 CA           27.5875      52.6704      30.6290 C.3     100 HIE102    -0.0581
   1535 HA           27.5544      51.6914      31.1083 H       100 HIE102     0.1360
   1536 CB           27.4120      52.4747      29.1044 C.3     100 HIE102    -0.0074
   1537 HB2          26.6089      53.1041      28.7193 H       100 HIE102     0.0367
   1538 HB3          28.3025      52.7548      28.5464 H       100 HIE102     0.0367
   1539 CG           27.0925      51.0678      28.7339 C.2     100 HIE102     0.1868
   1540 ND1          25.8975      50.6645      28.1540 N.2     100 HIE102    -0.5432
   1541 CE1          26.0053      49.3481      27.9615 C.2     100 HIE102     0.1635
   1542 HE1          25.2320      48.7287      27.5243 H       100 HIE102     0.1435
   1543 NE2          27.1983      48.9100      28.3973 N.pl3   100 HIE102    -0.2795
   1544 HE2          27.5125      47.9575      28.3370 H       100 HIE102     0.3339
   1545 CD2          27.9056      49.9858      28.8904 C.2     100 HIE102    -0.2207
   1546 HD2          28.9049      50.0020      29.2997 H       100 HIE102     0.1862
   1547 C            28.9457      53.2775      31.0167 C.2     100 HIE102     0.5973
   1548 O            29.8170      53.5041      30.1785 O.2     100 HIE102    -0.5679
   1549 N            29.1545      53.5120      32.3147 N.am    101 TYR103    -0.4157
   1550 H            28.3582      53.4160      32.9359 H       101 TYR103     0.2719
   1551 CA           30.4114      54.0139      32.8961 C.3     101 TYR103    -0.0014
   1552 HA           30.2499      54.0672      33.9718 H       101 TYR103     0.0876
   1553 CB           31.5871      53.0421      32.6569 C.3     101 TYR103    -0.0152
   1554 HB2          31.9915      53.2351      31.6618 H       101 TYR103     0.0295
   1555 HB3          32.3853      53.2864      33.3568 H       101 TYR103     0.0295
   1556 CG           31.3051      51.5563      32.7621 C.ar    101 TYR103    -0.0011
   1557 CD1          31.3506      50.8973      34.0055 C.ar    101 TYR103    -0.1906
   1558 HD1          31.5610      51.4539      34.9073 H       101 TYR103     0.1699
   1559 CE1          31.1577      49.5026      34.0701 C.ar    101 TYR103    -0.2341
   1560 HE1          31.2173      48.9799      35.0153 H       101 TYR103     0.1656
   1561 CZ           30.8811      48.7727      32.8919 C.ar    101 TYR103     0.3226
   1562 OH           30.6507      47.4327      32.9094 O.3     101 TYR103    -0.5579
   1563 HH           30.9281      47.0144      33.7685 H       101 TYR103     0.3992
   1564 CE2          30.8302      49.4379      31.6532 C.ar    101 TYR103    -0.2341
   1565 HE2          30.6471      48.8692      30.7578 H       101 TYR103     0.1656
   1566 CD2          31.0646      50.8204      31.5872 C.ar    101 TYR103    -0.1906
   1567 HD2          31.0650      51.3250      30.6296 H       101 TYR103     0.1699
   1568 C            30.8112      55.4375      32.4694 C.2     101 TYR103     0.5973
   1569 O            31.9442      55.8632      32.7346 O.2     101 TYR103    -0.5679
   1570 N            29.9266      56.1900      31.8077 N.am    102 GLN104    -0.4157
   1571 H            28.9934      55.8294      31.6324 H       102 GLN104     0.2719
   1572 CA           30.2288      57.5701      31.4315 C.3     102 GLN104    -0.0031
   1573 HA           31.2105      57.6027      30.9639 H       102 GLN104     0.0850
   1574 CB           29.2114      58.1300      30.4392 C.3     102 GLN104    -0.0036
   1575 HB2          28.2213      58.0351      30.8531 H       102 GLN104     0.0171
   1576 HB3          29.4106      59.1929      30.2922 H       102 GLN104     0.0171
   1577 CG           29.2111      57.4514      29.0740 C.3     102 GLN104    -0.0645
   1578 HG2          30.1565      57.6503      28.5697 H       102 GLN104     0.0352
   1579 HG3          29.1033      56.3732      29.1752 H       102 GLN104     0.0352
   1580 CD           28.0750      58.0151      28.2322 C.2     102 GLN104     0.6951
   1581 OE1          28.2286      59.0284      27.5709 O.2     102 GLN104    -0.6086
   1582 NE2          26.9145      57.4024      28.2280 N.am    102 GLN104    -0.9407
   1583 HE21         26.1764      57.8247      27.6993 H       102 GLN104     0.4251
   1584 HE22         26.7957      56.5843      28.8205 H       102 GLN104     0.4251
   1585 C            30.2512      58.4614      32.6681 C.2     102 GLN104     0.5973
   1586 O            31.2015      59.2274      32.8538 O.2     102 GLN104    -0.5679
   1587 N            29.2445      58.3392      33.5253 N.am    103 THR105    -0.4157
   1588 H            28.4576      57.7309      33.2824 H       103 THR105     0.2719
   1589 CA           29.1090      59.1390      34.7381 C.3     103 THR105    -0.0389
   1590 HA           30.0715      59.5866      34.9788 H       103 THR105     0.1007
   1591 CB           28.1015      60.2862      34.5741 C.3     103 THR105     0.3654
   1592 HB           28.1744      60.9127      35.4637 H       103 THR105     0.0043
   1593 CG2          28.3514      61.1794      33.3586 C.3     103 THR105    -0.2438
   1594 HG21         28.1959      60.6168      32.4376 H       103 THR105     0.0642
   1595 HG22         27.6515      62.0146      33.3792 H       103 THR105     0.0642
   1596 HG23         29.3701      61.5631      33.3860 H       103 THR105     0.0642
   1597 OG1          26.7874      59.8043      34.5093 O.3     103 THR105    -0.6761
   1598 HG1          26.6481      59.3797      33.6221 H       103 THR105     0.4102
   1599 C            28.7154      58.2562      35.9104 C.2     103 THR105     0.5973
   1600 O            28.0939      57.2033      35.7551 O.2     103 THR105    -0.5679
   1601 N            29.1116      58.6824      37.1065 N.am    104 PHE106    -0.4157
   1602 H            29.5479      59.5881      37.1903 H       104 PHE106     0.2719
   1603 CA           28.8313      57.9637      38.3397 C.3     104 PHE106    -0.0024
   1604 HA           28.1253      57.1642      38.1377 H       104 PHE106     0.0978
   1605 CB           30.1129      57.3478      38.9071 C.3     104 PHE106    -0.0343
   1606 HB2          30.8060      58.1483      39.1722 H       104 PHE106     0.0295
   1607 HB3          29.8645      56.8158      39.8238 H       104 PHE106     0.0295
   1608 CG           30.8103      56.3844      37.9780 C.ar    104 PHE106     0.0118
   1609 CD1          30.4089      55.0392      37.9339 C.ar    104 PHE106    -0.1256
   1610 HD1          29.5917      54.6917      38.5492 H       104 PHE106     0.1330
   1611 CE1          31.0513      54.1511      37.0595 C.ar    104 PHE106    -0.1704
   1612 HE1          30.7143      53.1319      36.9867 H       104 PHE106     0.1430
   1613 CZ           32.0978      54.5963      36.2399 C.ar    104 PHE106    -0.1072
   1614 HZ           32.5768      53.9081      35.5619 H       104 PHE106     0.1297
   1615 CE2          32.4975      55.9401      36.2816 C.ar    104 PHE106    -0.1704
   1616 HE2          33.2884      56.2809      35.6322 H       104 PHE106     0.1430
   1617 CD2          31.8552      56.8354      37.1524 C.ar    104 PHE106    -0.1256
   1618 HD2          32.1545      57.8725      37.1802 H       104 PHE106     0.1330
   1619 C            28.2194      58.9039      39.3633 C.2     104 PHE106     0.5973
   1620 O            28.6212      60.0619      39.4652 O.2     104 PHE106    -0.5679
   1621 N            27.3115      58.3895      40.1832 N.am    105 THR107    -0.4157
   1622 H            26.9533      57.4565      39.9964 H       105 THR107     0.2719
   1623 CA           26.8144      59.0888      41.3733 C.3     105 THR107    -0.0389
   1624 HA           27.4363      59.9634      41.5631 H       105 THR107     0.1007
   1625 CB           25.3743      59.5889      41.1932 C.3     105 THR107     0.3654
   1626 HB           25.0252      60.0021      42.1407 H       105 THR107     0.0043
   1627 CG2          25.2619      60.6787      40.1298 C.3     105 THR107    -0.2438
   1628 HG21         25.5269      60.2827      39.1490 H       105 THR107     0.0642
   1629 HG22         24.2445      61.0676      40.1008 H       105 THR107     0.0642
   1630 HG23         25.9398      61.4972      40.3704 H       105 THR107     0.0642
   1631 OG1          24.5142      58.5427      40.8103 O.3     105 THR107    -0.6761
   1632 HG1          23.8657      58.9363      40.2208 H       105 THR107     0.4102
   1633 C            26.9334      58.1848      42.5910 C.2     105 THR107     0.5973
   1634 O            26.7729      56.9669      42.4988 O.2     105 THR107    -0.5679
   1635 N            27.2656      58.7682      43.7434 N.am    106 LYS108    -0.3479
   1636 H            27.3563      59.7720      43.7698 H       106 LYS108     0.2747
   1637 CA           27.3473      58.0286      45.0070 C.3     106 LYS108    -0.2400
   1638 HA           27.9785      57.1475      44.8714 H       106 LYS108     0.1426
   1639 CB           27.9811      58.9430      46.0613 C.3     106 LYS108    -0.0094
   1640 HB2          28.9358      59.3037      45.6743 H       106 LYS108     0.0362
   1641 HB3          27.3306      59.8062      46.2188 H       106 LYS108     0.0362
   1642 CG           28.2364      58.2580      47.4094 C.3     106 LYS108     0.0187
   1643 HG2          27.2864      57.9691      47.8612 H       106 LYS108     0.0103
   1644 HG3          28.8499      57.3693      47.2536 H       106 LYS108     0.0103
   1645 CD           28.9674      59.2403      48.3407 C.3     106 LYS108    -0.0479
   1646 HD2          29.9699      59.4340      47.9552 H       106 LYS108     0.0621
   1647 HD3          28.4193      60.1839      48.3574 H       106 LYS108     0.0621
   1648 CE           29.0562      58.7305      49.7830 C.3     106 LYS108    -0.0143
   1649 HE2          29.4858      59.5057      50.4226 H       106 LYS108     0.1135
   1650 HE3          28.0372      58.5378      50.1357 H       106 LYS108     0.1135
   1651 NZ           29.8304      57.4779      49.9071 N.4     106 LYS108    -0.3854
   1652 HZ1          30.8249      57.5726      49.8367 H       106 LYS108     0.3400
   1653 HZ2          29.5493      56.9897      50.7653 H       106 LYS108     0.3400
   1654 HZ3          29.4758      56.7790      49.2470 H       106 LYS108     0.3400
   1655 C            25.9485      57.5727      45.4206 C.2     106 LYS108     0.7341
   1656 O            25.0021      58.3469      45.3078 O.2     106 LYS108    -0.5894
   1657 N            25.8254      56.3525      45.9306 N.am    107 ILE109    -0.4157
   1658 H            26.6519      55.7644      45.9536 H       107 ILE109     0.2719
   1659 CA           24.5644      55.8372      46.4894 C.3     107 ILE109    -0.0597
   1660 HA           23.8707      56.6711      46.6040 H       107 ILE109     0.0869
   1661 CB           23.8811      54.8288      45.5424 C.3     107 ILE109     0.1303
   1662 HB           22.9768      54.4787      46.0432 H       107 ILE109     0.0187
   1663 CG2          23.4342      55.5286      44.2488 C.3     107 ILE109    -0.3204
   1664 HG21         24.3004      55.8119      43.6484 H       107 ILE109     0.0882
   1665 HG22         22.7905      54.8648      43.6770 H       107 ILE109     0.0882
   1666 HG23         22.8717      56.4295      44.4978 H       107 ILE109     0.0882
   1667 CG1          24.7691      53.6005      45.2583 C.3     107 ILE109    -0.0430
   1668 HG12         25.6084      53.8916      44.6259 H       107 ILE109     0.0236
   1669 HG13         25.1670      53.2223      46.1999 H       107 ILE109     0.0236
   1670 CD1          24.0126      52.4493      44.5837 C.3     107 ILE109    -0.0660
   1671 HD11         23.6443      52.7501      43.6046 H       107 ILE109     0.0186
   1672 HD12         24.6810      51.6002      44.4527 H       107 ILE109     0.0186
   1673 HD13         23.1732      52.1408      45.2080 H       107 ILE109     0.0186
   1674 C            24.7119      55.2826      47.9081 C.2     107 ILE109     0.5973
   1675 O            23.6937      55.0838      48.5663 O.2     107 ILE109    -0.5679
   1676 N            25.9422      55.0544      48.3871 N.am    108 ARG110    -0.3481
   1677 H            26.7355      55.1686      47.7646 H       108 ARG110     0.2764
   1678 CA           26.3121      54.7888      49.7914 C.3     108 ARG110    -0.3068
   1679 HA           25.6603      55.3477      50.4616 H       108 ARG110     0.1447
   1680 CB           26.2572      53.2960      50.1679 C.3     108 ARG110    -0.0374
   1681 HB2          27.0802      52.7877      49.6748 H       108 ARG110     0.0371
   1682 HB3          26.4710      53.2308      51.2344 H       108 ARG110     0.0371
   1683 CG           24.9684      52.5009      49.8993 C.3     108 ARG110     0.0744
   1684 HG2          24.6837      52.5975      48.8524 H       108 ARG110     0.0185
   1685 HG3          25.1839      51.4518      50.0870 H       108 ARG110     0.0185
   1686 CD           23.7879      52.8754      50.8063 C.3     108 ARG110     0.1114
   1687 HD2          24.1004      52.7604      51.8443 H       108 ARG110     0.0468
   1688 HD3          23.5095      53.9175      50.6624 H       108 ARG110     0.0468
   1689 NE           22.6231      51.9944      50.5697 N.pl3   108 ARG110    -0.5564
   1690 HE           22.4909      51.1890      51.1720 H       108 ARG110     0.3479
   1691 CZ           21.6823      52.1214      49.6481 C.cat   108 ARG110     0.8368
   1692 NH1          21.6406      53.0694      48.7537 N.pl3   108 ARG110    -0.8737
   1693 HH11         22.3177      53.8209      48.7929 H       108 ARG110     0.4493
   1694 HH12         20.8203      53.0933      48.1610 H       108 ARG110     0.4493
   1695 NH2          20.7170      51.2642      49.5746 N.pl3   108 ARG110    -0.8737
   1696 HH21         20.6575      50.4968      50.2564 H       108 ARG110     0.4493
   1697 HH22         19.9486      51.4282      48.9269 H       108 ARG110     0.4493
   1698 C            27.7298      55.3011      50.0444 C.2     108 ARG110     0.8557
   1699 O            28.5325      55.3385      49.0791 O.2     108 ARG110    -0.8266
   1700 OXT          28.0037      55.8216      51.1413 O.3     108 ARG110    -0.8266
@<TRIPOS>BOND
      1      17      18 2
      2      17      19 am
      3       7       9 1
      4       7      13 1
      5       5       7 1
      6       5      17 1
      7       1       5 1
      8      36      37 2
      9      36      38 am
     10      29      32 1
     11      23      25 1
     12      23      29 1
     13      21      23 1
     14      21      36 1
     15      19      21 1
     16      50      51 2
     17      50      52 am
     18      45      46 2
     19      45      47 am
     20      42      45 1
     21      40      42 1
     22      40      50 1
     23      38      40 1
     24      64      65 2
     25      64      66 am
     26      56      58 1
     27      56      62 1
     28      54      56 1
     29      54      64 1
     30      52      54 1
     31      84      85 2
     32      84      86 am
     33      80      82 ar
     34      78      80 ar
     35      76      78 ar
     36      74      76 ar
     37      73      74 ar
     38      73      82 ar
     39      70      73 1
     40      68      70 1
     41      68      84 1
     42      66      68 1
     43      96      97 2
     44      96      98 am
     45      93      94 ar
     46      93      95 ar
     47      90      93 1
     48      88      90 1
     49      88      96 1
     50      86      88 1
     51     103     104 2
     52     103     105 am
     53     100     103 1
     54      98     100 1
     55     119     120 2
     56     119     121 am
     57     109     111 1
     58     109     115 1
     59     107     109 1
     60     107     119 1
     61     105     107 1
     62     129     130 2
     63     129     131 am
     64     123     125 1
     65     123     129 1
     66     121     123 1
     67     141     142 2
     68     141     143 am
     69     138     139 ar
     70     138     140 ar
     71     135     138 1
     72     133     135 1
     73     133     141 1
     74     131     133 1
     75     162     163 2
     76     162     164 am
     77     158     160 ar
     78     155     156 1
     79     155     158 ar
     80     153     155 ar
     81     151     153 ar
     82     150     151 ar
     83     150     160 ar
     84     147     150 1
     85     145     147 1
     86     145     162 1
     87     143     145 1
     88     181     182 2
     89     181     183 am
     90     171     173 1
     91     171     177 1
     92     168     171 1
     93     166     168 1
     94     166     181 1
     95     164     166 1
     96     198     199 2
     97     198     200 am
     98     193     194 2
     99     193     195 am
    100     190     193 1
    101     187     190 1
    102     185     187 1
    103     185     198 1
    104     183     185 1
    105     212     213 2
    106     212     214 am
    107     204     206 1
    108     204     210 1
    109     202     204 1
    110     202     212 1
    111     200     202 1
    112     233     234 2
    113     233     235 am
    114     229     231 ar
    115     226     227 1
    116     226     229 ar
    117     224     226 ar
    118     222     224 ar
    119     221     222 ar
    120     221     231 ar
    121     218     221 1
    122     216     218 1
    123     216     233 1
    124     214     216 1
    125     250     251 2
    126     250     252 am
    127     246     248 1
    128     244     246 1
    129     243     244 2
    130     242     243 1
    131     242     248 2
    132     239     242 1
    133     237     239 1
    134     237     250 1
    135     235     237 1
    136     272     273 2
    137     272     274 am
    138     265     268 1
    139     262     265 1
    140     259     262 1
    141     256     259 1
    142     254     256 1
    143     254     272 1
    144     252     254 1
    145     291     292 2
    146     291     293 am
    147     281     283 1
    148     281     287 1
    149     278     281 1
    150     276     278 1
    151     276     291 1
    152     274     276 1
    153     305     306 2
    154     305     307 am
    155     303     305 1
    156     300     303 1
    157     297     300 1
    158     294     297 1
    159     293     294 1
    160     293     303 1
    161     317     318 2
    162     317     319 am
    163     314     315 ar
    164     314     316 ar
    165     311     314 1
    166     309     311 1
    167     309     317 1
    168     307     309 1
    169     331     332 2
    170     331     333 am
    171     326     327 2
    172     326     328 am
    173     323     326 1
    174     321     323 1
    175     321     331 1
    176     319     321 1
    177     352     353 2
    178     352     354 am
    179     348     350 ar
    180     345     346 1
    181     345     348 ar
    182     343     345 ar
    183     341     343 ar
    184     340     341 ar
    185     340     350 ar
    186     337     340 1
    187     335     337 1
    188     335     352 1
    189     333     335 1
    190     371     372 2
    191     371     373 am
    192     364     367 1
    193     358     360 1
    194     358     364 1
    195     356     358 1
    196     356     371 1
    197     354     356 1
    198     385     386 2
    199     385     387 am
    200     377     379 1
    201     377     383 1
    202     375     377 1
    203     375     385 1
    204     373     375 1
    205     407     408 2
    206     407     409 am
    207     400     403 1
    208     397     400 1
    209     394     397 1
    210     391     394 1
    211     389     391 1
    212     389     407 1
    213     387     389 1
    214     418     419 2
    215     418     420 am
    216     413     416 1
    217     411     413 1
    218     411     418 1
    219     409     411 1
    220     433     434 2
    221     433     435 am
    222     430     431 ar
    223     430     432 ar
    224     427     430 1
    225     424     427 1
    226     422     424 1
    227     422     433 1
    228     420     422 1
    229     443     444 2
    230     443     445 am
    231     437     439 1
    232     437     443 1
    233     435     437 1
    234     460     461 2
    235     460     462 am
    236     455     456 2
    237     455     457 am
    238     452     455 1
    239     449     452 1
    240     447     449 1
    241     447     460 1
    242     445     447 1
    243     470     471 2
    244     470     472 am
    245     464     466 1
    246     464     470 1
    247     462     464 1
    248     489     490 2
    249     489     491 am
    250     479     481 1
    251     479     485 1
    252     476     479 1
    253     474     476 1
    254     474     489 1
    255     472     474 1
    256     496     497 2
    257     496     498 am
    258     493     496 1
    259     491     493 1
    260     520     521 2
    261     520     522 am
    262     517     519 ar
    263     515     517 ar
    264     513     515 ar
    265     511     513 ar
    266     510     511 ar
    267     510     519 ar
    268     508     510 1
    269     506     508 1
    270     505     506 2
    271     505     519 1
    272     502     505 1
    273     500     502 1
    274     500     520 1
    275     498     500 1
    276     536     537 2
    277     536     538 am
    278     526     528 1
    279     526     532 1
    280     524     526 1
    281     524     536 1
    282     522     524 1
    283     546     547 2
    284     546     548 am
    285     540     542 1
    286     540     546 1
    287     538     540 1
    288     557     558 2
    289     557     559 am
    290     552     555 1
    291     550     552 1
    292     550     557 1
    293     548     550 1
    294     579     580 2
    295     579     581 am
    296     572     575 1
    297     569     572 1
    298     566     569 1
    299     563     566 1
    300     561     563 1
    301     561     579 1
    302     559     561 1
    303     586     587 2
    304     586     588 am
    305     583     586 1
    306     581     583 1
    307     600     601 2
    308     600     602 am
    309     595     596 2
    310     595     597 am
    311     592     595 1
    312     590     592 1
    313     590     600 1
    314     588     590 1
    315     619     620 2
    316     619     621 am
    317     609     611 1
    318     609     615 1
    319     606     609 1
    320     604     606 1
    321     604     619 1
    322     602     604 1
    323     629     630 2
    324     629     631 am
    325     623     625 1
    326     623     629 1
    327     621     623 1
    328     641     642 2
    329     641     643 am
    330     638     639 ar
    331     638     640 ar
    332     635     638 1
    333     633     635 1
    334     633     641 1
    335     631     633 1
    336     657     658 2
    337     657     659 am
    338     647     649 1
    339     647     653 1
    340     645     647 1
    341     645     657 1
    342     643     645 1
    343     667     668 2
    344     667     669 am
    345     661     663 1
    346     661     667 1
    347     659     661 1
    348     681     682 2
    349     681     683 am
    350     679     681 1
    351     676     679 1
    352     673     676 1
    353     670     673 1
    354     669     670 1
    355     669     679 1
    356     688     689 2
    357     688     690 am
    358     685     688 1
    359     683     685 1
    360     710     711 2
    361     710     712 am
    362     703     706 1
    363     700     703 1
    364     697     700 1
    365     694     697 1
    366     692     694 1
    367     692     710 1
    368     690     692 1
    369     721     722 2
    370     721     723 am
    371     716     719 1
    372     714     716 1
    373     714     721 1
    374     712     714 1
    375     740     741 2
    376     740     742 am
    377     733     736 1
    378     727     729 1
    379     727     733 1
    380     725     727 1
    381     725     740 1
    382     723     725 1
    383     747     748 2
    384     747     749 am
    385     744     747 1
    386     742     744 1
    387     754     755 2
    388     754     756 am
    389     751     754 1
    390     749     751 1
    391     766     767 2
    392     766     768 am
    393     763     764 ar
    394     763     765 ar
    395     760     763 1
    396     758     760 1
    397     758     766 1
    398     756     758 1
    399     785     786 2
    400     785     787 am
    401     778     781 1
    402     772     774 1
    403     772     778 1
    404     770     772 1
    405     770     785 1
    406     768     770 1
    407     805     806 2
    408     805     807 am
    409     801     803 ar
    410     799     801 ar
    411     797     799 ar
    412     795     797 ar
    413     794     795 ar
    414     794     803 ar
    415     791     794 1
    416     789     791 1
    417     789     805 1
    418     787     789 1
    419     816     817 2
    420     816     818 am
    421     811     814 1
    422     809     811 1
    423     809     816 1
    424     807     809 1
    425     830     831 2
    426     830     832 am
    427     825     826 2
    428     825     827 am
    429     822     825 1
    430     820     822 1
    431     820     830 1
    432     818     820 1
    433     854     855 2
    434     854     856 am
    435     847     848 ar
    436     847     851 ar
    437     845     847 ar
    438     842     845 1
    439     839     842 1
    440     836     839 1
    441     834     836 1
    442     834     854 1
    443     832     834 1
    444     869     870 2
    445     869     871 am
    446     866     867 ar
    447     866     868 ar
    448     863     866 1
    449     860     863 1
    450     858     860 1
    451     858     869 1
    452     856     858 1
    453     876     877 2
    454     876     878 am
    455     873     876 1
    456     871     873 1
    457     898     899 2
    458     898     900 am
    459     891     894 1
    460     888     891 1
    461     885     888 1
    462     882     885 1
    463     880     882 1
    464     880     898 1
    465     878     880 1
    466     917     918 2
    467     917     919 am
    468     907     909 1
    469     907     913 1
    470     904     907 1
    471     902     904 1
    472     902     917 1
    473     900     902 1
    474     931     932 2
    475     931     933 am
    476     929     931 1
    477     926     929 1
    478     923     926 1
    479     920     923 1
    480     919     920 1
    481     919     929 1
    482     938     939 2
    483     938     940 am
    484     935     938 1
    485     933     935 1
    486     960     961 2
    487     960     962 am
    488     953     956 1
    489     950     953 1
    490     947     950 1
    491     944     947 1
    492     942     944 1
    493     942     960 1
    494     940     942 1
    495     971     972 2
    496     971     973 am
    497     966     969 1
    498     964     966 1
    499     964     971 1
    500     962     964 1
    501     978     979 2
    502     978     980 am
    503     975     978 1
    504     973     975 1
    505    1002    1003 2
    506    1002    1004 am
    507     995     996 ar
    508     995     999 ar
    509     993     995 ar
    510     990     993 1
    511     987     990 1
    512     984     987 1
    513     982     984 1
    514     982    1002 1
    515     980     982 1
    516    1016    1017 2
    517    1016    1018 am
    518    1008    1010 1
    519    1008    1014 1
    520    1006    1008 1
    521    1006    1016 1
    522    1004    1006 1
    523    1040    1041 2
    524    1040    1042 am
    525    1037    1039 ar
    526    1035    1037 ar
    527    1033    1035 ar
    528    1031    1033 ar
    529    1030    1031 ar
    530    1030    1039 ar
    531    1028    1030 1
    532    1026    1028 1
    533    1025    1026 2
    534    1025    1039 1
    535    1022    1025 1
    536    1020    1022 1
    537    1020    1040 1
    538    1018    1020 1
    539    1064    1065 2
    540    1064    1066 am
    541    1057    1058 ar
    542    1057    1061 ar
    543    1055    1057 ar
    544    1052    1055 1
    545    1049    1052 1
    546    1046    1049 1
    547    1044    1046 1
    548    1044    1064 1
    549    1042    1044 1
    550    1079    1080 2
    551    1079    1081 am
    552    1076    1077 ar
    553    1076    1078 ar
    554    1073    1076 1
    555    1070    1073 1
    556    1068    1070 1
    557    1068    1079 1
    558    1066    1068 1
    559    1089    1090 2
    560    1089    1091 am
    561    1083    1085 1
    562    1083    1089 1
    563    1081    1083 1
    564    1101    1102 2
    565    1101    1103 am
    566    1098    1099 ar
    567    1098    1100 ar
    568    1095    1098 1
    569    1093    1095 1
    570    1093    1101 1
    571    1091    1093 1
    572    1120    1121 2
    573    1120    1122 am
    574    1113    1116 1
    575    1107    1109 1
    576    1107    1113 1
    577    1105    1107 1
    578    1105    1120 1
    579    1103    1105 1
    580    1134    1135 2
    581    1134    1136 am
    582    1129    1130 2
    583    1129    1131 am
    584    1126    1129 1
    585    1124    1126 1
    586    1124    1134 1
    587    1122    1124 1
    588    1155    1156 2
    589    1155    1157 am
    590    1151    1153 ar
    591    1148    1149 1
    592    1148    1151 ar
    593    1146    1148 ar
    594    1144    1146 ar
    595    1143    1144 ar
    596    1143    1153 ar
    597    1140    1143 1
    598    1138    1140 1
    599    1138    1155 1
    600    1136    1138 1
    601    1169    1170 2
    602    1169    1171 am
    603    1161    1163 1
    604    1161    1167 1
    605    1159    1161 1
    606    1159    1169 1
    607    1157    1159 1
    608    1180    1181 2
    609    1180    1182 am
    610    1175    1178 1
    611    1173    1175 1
    612    1173    1180 1
    613    1171    1173 1
    614    1187    1188 2
    615    1187    1189 am
    616    1184    1187 1
    617    1182    1184 1
    618    1207    1208 2
    619    1207    1209 am
    620    1203    1205 ar
    621    1201    1203 ar
    622    1199    1201 ar
    623    1197    1199 ar
    624    1196    1197 ar
    625    1196    1205 ar
    626    1193    1196 1
    627    1191    1193 1
    628    1191    1207 1
    629    1189    1191 1
    630    1231    1232 2
    631    1231    1233 am
    632    1224    1225 ar
    633    1224    1228 ar
    634    1222    1224 ar
    635    1219    1222 1
    636    1216    1219 1
    637    1213    1216 1
    638    1211    1213 1
    639    1211    1231 1
    640    1209    1211 1
    641    1245    1246 2
    642    1245    1247 am
    643    1240    1241 2
    644    1240    1242 am
    645    1237    1240 1
    646    1235    1237 1
    647    1235    1245 1
    648    1233    1235 1
    649    1256    1257 2
    650    1256    1258 am
    651    1251    1254 1
    652    1249    1251 1
    653    1249    1256 1
    654    1247    1249 1
    655    1268    1269 2
    656    1268    1270 am
    657    1265    1266 ar
    658    1265    1267 ar
    659    1262    1265 1
    660    1260    1262 1
    661    1260    1268 1
    662    1258    1260 1
    663    1292    1293 2
    664    1292    1294 am
    665    1285    1286 ar
    666    1285    1289 ar
    667    1283    1285 ar
    668    1280    1283 1
    669    1277    1280 1
    670    1274    1277 1
    671    1272    1274 1
    672    1272    1292 1
    673    1270    1272 1
    674    1311    1312 2
    675    1311    1313 am
    676    1304    1307 1
    677    1298    1300 1
    678    1298    1304 1
    679    1296    1298 1
    680    1296    1311 1
    681    1294    1296 1
    682    1330    1331 2
    683    1330    1332 am
    684    1320    1322 1
    685    1320    1326 1
    686    1317    1320 1
    687    1315    1317 1
    688    1315    1330 1
    689    1313    1315 1
    690    1351    1352 2
    691    1351    1353 am
    692    1347    1349 ar
    693    1344    1345 1
    694    1344    1347 ar
    695    1342    1344 ar
    696    1340    1342 ar
    697    1339    1340 ar
    698    1339    1349 ar
    699    1336    1339 1
    700    1334    1336 1
    701    1334    1351 1
    702    1332    1334 1
    703    1362    1363 2
    704    1362    1364 am
    705    1357    1360 1
    706    1355    1357 1
    707    1355    1362 1
    708    1353    1355 1
    709    1373    1374 2
    710    1373    1375 am
    711    1368    1371 1
    712    1366    1368 1
    713    1366    1373 1
    714    1364    1366 1
    715    1385    1386 2
    716    1385    1387 am
    717    1382    1383 ar
    718    1382    1384 ar
    719    1379    1382 1
    720    1377    1379 1
    721    1377    1385 1
    722    1375    1377 1
    723    1409    1410 2
    724    1409    1411 am
    725    1406    1408 ar
    726    1404    1406 ar
    727    1402    1404 ar
    728    1400    1402 ar
    729    1399    1400 ar
    730    1399    1408 ar
    731    1397    1399 1
    732    1395    1397 1
    733    1394    1395 2
    734    1394    1408 1
    735    1391    1394 1
    736    1389    1391 1
    737    1389    1409 1
    738    1387    1389 1
    739    1428    1429 2
    740    1428    1430 am
    741    1418    1420 1
    742    1418    1424 1
    743    1415    1418 1
    744    1413    1415 1
    745    1413    1428 1
    746    1411    1413 1
    747    1447    1448 2
    748    1447    1449 am
    749    1440    1443 1
    750    1434    1436 1
    751    1434    1440 1
    752    1432    1434 1
    753    1432    1447 1
    754    1430    1432 1
    755    1468    1469 2
    756    1468    1470 am
    757    1464    1466 ar
    758    1461    1462 1
    759    1461    1464 ar
    760    1459    1461 ar
    761    1457    1459 ar
    762    1456    1457 ar
    763    1456    1466 ar
    764    1453    1456 1
    765    1451    1453 1
    766    1451    1468 1
    767    1449    1451 1
    768    1490    1491 2
    769    1490    1492 am
    770    1483    1486 1
    771    1480    1483 1
    772    1477    1480 1
    773    1474    1477 1
    774    1472    1474 1
    775    1472    1490 1
    776    1470    1472 1
    777    1504    1505 2
    778    1504    1506 am
    779    1496    1498 1
    780    1496    1502 1
    781    1494    1496 1
    782    1494    1504 1
    783    1492    1494 1
    784    1518    1519 2
    785    1518    1520 am
    786    1510    1512 1
    787    1510    1516 1
    788    1508    1510 1
    789    1508    1518 1
    790    1506    1508 1
    791    1530    1531 2
    792    1530    1532 am
    793    1527    1528 ar
    794    1527    1529 ar
    795    1524    1527 1
    796    1522    1524 1
    797    1522    1530 1
    798    1520    1522 1
    799    1547    1548 2
    800    1547    1549 am
    801    1543    1545 1
    802    1541    1543 1
    803    1540    1541 2
    804    1539    1540 1
    805    1539    1545 2
    806    1536    1539 1
    807    1534    1536 1
    808    1534    1547 1
    809    1532    1534 1
    810    1568    1569 2
    811    1568    1570 am
    812    1564    1566 ar
    813    1561    1562 1
    814    1561    1564 ar
    815    1559    1561 ar
    816    1557    1559 ar
    817    1556    1557 ar
    818    1556    1566 ar
    819    1553    1556 1
    820    1551    1553 1
    821    1551    1568 1
    822    1549    1551 1
    823    1585    1586 2
    824    1585    1587 am
    825    1580    1581 2
    826    1580    1582 am
    827    1577    1580 1
    828    1574    1577 1
    829    1572    1574 1
    830    1572    1585 1
    831    1570    1572 1
    832    1599    1600 2
    833    1599    1601 am
    834    1591    1593 1
    835    1591    1597 1
    836    1589    1591 1
    837    1589    1599 1
    838    1587    1589 1
    839    1619    1620 2
    840    1619    1621 am
    841    1615    1617 ar
    842    1613    1615 ar
    843    1611    1613 ar
    844    1609    1611 ar
    845    1608    1609 ar
    846    1608    1617 ar
    847    1605    1608 1
    848    1603    1605 1
    849    1603    1619 1
    850    1601    1603 1
    851    1633    1634 2
    852    1633    1635 am
    853    1625    1627 1
    854    1625    1631 1
    855    1623    1625 1
    856    1623    1633 1
    857    1621    1623 1
    858    1655    1656 2
    859    1655    1657 am
    860    1648    1651 1
    861    1645    1648 1
    862    1642    1645 1
    863    1639    1642 1
    864    1637    1639 1
    865    1637    1655 1
    866    1635    1637 1
    867    1674    1675 2
    868    1674    1676 am
    869    1667    1670 1
    870    1661    1663 1
    871    1661    1667 1
    872    1659    1661 1
    873    1659    1674 1
    874    1657    1659 1
    875    1698    1699 2
    876    1698    1700 1
    877    1691    1692 ar
    878    1691    1695 ar
    879    1689    1691 ar
    880    1686    1689 1
    881    1683    1686 1
    882    1680    1683 1
    883    1678    1680 1
    884    1678    1698 1
    885    1676    1678 1
    886      13      14 1
    887      13      15 1
    888      13      16 1
    889       9      10 1
    890       9      11 1
    891       9      12 1
    892       7       8 1
    893       5       6 1
    894       1       2 1
    895       1       3 1
    896       1       4 1
    897      32      33 1
    898      32      34 1
    899      32      35 1
    900      29      30 1
    901      29      31 1
    902      25      26 1
    903      25      27 1
    904      25      28 1
    905      23      24 1
    906      21      22 1
    907      19      20 1
    908      47      48 1
    909      47      49 1
    910      42      43 1
    911      42      44 1
    912      40      41 1
    913      38      39 1
    914      62      63 1
    915      58      59 1
    916      58      60 1
    917      58      61 1
    918      56      57 1
    919      54      55 1
    920      52      53 1
    921      82      83 1
    922      80      81 1
    923      78      79 1
    924      76      77 1
    925      74      75 1
    926      70      71 1
    927      70      72 1
    928      68      69 1
    929      66      67 1
    930      90      91 1
    931      90      92 1
    932      88      89 1
    933      86      87 1
    934     100     101 1
    935     100     102 1
    936      98      99 1
    937     115     116 1
    938     115     117 1
    939     115     118 1
    940     111     112 1
    941     111     113 1
    942     111     114 1
    943     109     110 1
    944     107     108 1
    945     105     106 1
    946     125     126 1
    947     125     127 1
    948     125     128 1
    949     123     124 1
    950     121     122 1
    951     135     136 1
    952     135     137 1
    953     133     134 1
    954     131     132 1
    955     160     161 1
    956     158     159 1
    957     156     157 1
    958     153     154 1
    959     151     152 1
    960     147     148 1
    961     147     149 1
    962     145     146 1
    963     143     144 1
    964     177     178 1
    965     177     179 1
    966     177     180 1
    967     173     174 1
    968     173     175 1
    969     173     176 1
    970     171     172 1
    971     168     169 1
    972     168     170 1
    973     166     167 1
    974     164     165 1
    975     195     196 1
    976     195     197 1
    977     190     191 1
    978     190     192 1
    979     187     188 1
    980     187     189 1
    981     185     186 1
    982     183     184 1
    983     210     211 1
    984     206     207 1
    985     206     208 1
    986     206     209 1
    987     204     205 1
    988     202     203 1
    989     200     201 1
    990     231     232 1
    991     229     230 1
    992     227     228 1
    993     224     225 1
    994     222     223 1
    995     218     219 1
    996     218     220 1
    997     216     217 1
    998     214     215 1
    999     248     249 1
   1000     246     247 1
   1001     244     245 1
   1002     239     240 1
   1003     239     241 1
   1004     237     238 1
   1005     235     236 1
   1006     268     269 1
   1007     268     270 1
   1008     268     271 1
   1009     265     266 1
   1010     265     267 1
   1011     262     263 1
   1012     262     264 1
   1013     259     260 1
   1014     259     261 1
   1015     256     257 1
   1016     256     258 1
   1017     254     255 1
   1018     252     253 1
   1019     287     288 1
   1020     287     289 1
   1021     287     290 1
   1022     283     284 1
   1023     283     285 1
   1024     283     286 1
   1025     281     282 1
   1026     278     279 1
   1027     278     280 1
   1028     276     277 1
   1029     274     275 1
   1030     303     304 1
   1031     300     301 1
   1032     300     302 1
   1033     297     298 1
   1034     297     299 1
   1035     294     295 1
   1036     294     296 1
   1037     311     312 1
   1038     311     313 1
   1039     309     310 1
   1040     307     308 1
   1041     328     329 1
   1042     328     330 1
   1043     323     324 1
   1044     323     325 1
   1045     321     322 1
   1046     319     320 1
   1047     350     351 1
   1048     348     349 1
   1049     346     347 1
   1050     343     344 1
   1051     341     342 1
   1052     337     338 1
   1053     337     339 1
   1054     335     336 1
   1055     333     334 1
   1056     367     368 1
   1057     367     369 1
   1058     367     370 1
   1059     364     365 1
   1060     364     366 1
   1061     360     361 1
   1062     360     362 1
   1063     360     363 1
   1064     358     359 1
   1065     356     357 1
   1066     354     355 1
   1067     383     384 1
   1068     379     380 1
   1069     379     381 1
   1070     379     382 1
   1071     377     378 1
   1072     375     376 1
   1073     373     374 1
   1074     403     404 1
   1075     403     405 1
   1076     403     406 1
   1077     400     401 1
   1078     400     402 1
   1079     397     398 1
   1080     397     399 1
   1081     394     395 1
   1082     394     396 1
   1083     391     392 1
   1084     391     393 1
   1085     389     390 1
   1086     387     388 1
   1087     416     417 1
   1088     413     414 1
   1089     413     415 1
   1090     411     412 1
   1091     409     410 1
   1092     427     428 1
   1093     427     429 1
   1094     424     425 1
   1095     424     426 1
   1096     422     423 1
   1097     420     421 1
   1098     439     440 1
   1099     439     441 1
   1100     439     442 1
   1101     437     438 1
   1102     435     436 1
   1103     457     458 1
   1104     457     459 1
   1105     452     453 1
   1106     452     454 1
   1107     449     450 1
   1108     449     451 1
   1109     447     448 1
   1110     445     446 1
   1111     466     467 1
   1112     466     468 1
   1113     466     469 1
   1114     464     465 1
   1115     462     463 1
   1116     485     486 1
   1117     485     487 1
   1118     485     488 1
   1119     481     482 1
   1120     481     483 1
   1121     481     484 1
   1122     479     480 1
   1123     476     477 1
   1124     476     478 1
   1125     474     475 1
   1126     472     473 1
   1127     493     494 1
   1128     493     495 1
   1129     491     492 1
   1130     517     518 1
   1131     515     516 1
   1132     513     514 1
   1133     511     512 1
   1134     508     509 1
   1135     506     507 1
   1136     502     503 1
   1137     502     504 1
   1138     500     501 1
   1139     498     499 1
   1140     532     533 1
   1141     532     534 1
   1142     532     535 1
   1143     528     529 1
   1144     528     530 1
   1145     528     531 1
   1146     526     527 1
   1147     524     525 1
   1148     522     523 1
   1149     542     543 1
   1150     542     544 1
   1151     542     545 1
   1152     540     541 1
   1153     538     539 1
   1154     555     556 1
   1155     552     553 1
   1156     552     554 1
   1157     550     551 1
   1158     548     549 1
   1159     575     576 1
   1160     575     577 1
   1161     575     578 1
   1162     572     573 1
   1163     572     574 1
   1164     569     570 1
   1165     569     571 1
   1166     566     567 1
   1167     566     568 1
   1168     563     564 1
   1169     563     565 1
   1170     561     562 1
   1171     559     560 1
   1172     583     584 1
   1173     583     585 1
   1174     581     582 1
   1175     597     598 1
   1176     597     599 1
   1177     592     593 1
   1178     592     594 1
   1179     590     591 1
   1180     588     589 1
   1181     615     616 1
   1182     615     617 1
   1183     615     618 1
   1184     611     612 1
   1185     611     613 1
   1186     611     614 1
   1187     609     610 1
   1188     606     607 1
   1189     606     608 1
   1190     604     605 1
   1191     602     603 1
   1192     625     626 1
   1193     625     627 1
   1194     625     628 1
   1195     623     624 1
   1196     621     622 1
   1197     635     636 1
   1198     635     637 1
   1199     633     634 1
   1200     631     632 1
   1201     653     654 1
   1202     653     655 1
   1203     653     656 1
   1204     649     650 1
   1205     649     651 1
   1206     649     652 1
   1207     647     648 1
   1208     645     646 1
   1209     643     644 1
   1210     663     664 1
   1211     663     665 1
   1212     663     666 1
   1213     661     662 1
   1214     659     660 1
   1215     679     680 1
   1216     676     677 1
   1217     676     678 1
   1218     673     674 1
   1219     673     675 1
   1220     670     671 1
   1221     670     672 1
   1222     685     686 1
   1223     685     687 1
   1224     683     684 1
   1225     706     707 1
   1226     706     708 1
   1227     706     709 1
   1228     703     704 1
   1229     703     705 1
   1230     700     701 1
   1231     700     702 1
   1232     697     698 1
   1233     697     699 1
   1234     694     695 1
   1235     694     696 1
   1236     692     693 1
   1237     690     691 1
   1238     719     720 1
   1239     716     717 1
   1240     716     718 1
   1241     714     715 1
   1242     712     713 1
   1243     736     737 1
   1244     736     738 1
   1245     736     739 1
   1246     733     734 1
   1247     733     735 1
   1248     729     730 1
   1249     729     731 1
   1250     729     732 1
   1251     727     728 1
   1252     725     726 1
   1253     723     724 1
   1254     744     745 1
   1255     744     746 1
   1256     742     743 1
   1257     751     752 1
   1258     751     753 1
   1259     749     750 1
   1260     760     761 1
   1261     760     762 1
   1262     758     759 1
   1263     756     757 1
   1264     781     782 1
   1265     781     783 1
   1266     781     784 1
   1267     778     779 1
   1268     778     780 1
   1269     774     775 1
   1270     774     776 1
   1271     774     777 1
   1272     772     773 1
   1273     770     771 1
   1274     768     769 1
   1275     803     804 1
   1276     801     802 1
   1277     799     800 1
   1278     797     798 1
   1279     795     796 1
   1280     791     792 1
   1281     791     793 1
   1282     789     790 1
   1283     787     788 1
   1284     814     815 1
   1285     811     812 1
   1286     811     813 1
   1287     809     810 1
   1288     807     808 1
   1289     827     828 1
   1290     827     829 1
   1291     822     823 1
   1292     822     824 1
   1293     820     821 1
   1294     818     819 1
   1295     851     852 1
   1296     851     853 1
   1297     848     849 1
   1298     848     850 1
   1299     845     846 1
   1300     842     843 1
   1301     842     844 1
   1302     839     840 1
   1303     839     841 1
   1304     836     837 1
   1305     836     838 1
   1306     834     835 1
   1307     832     833 1
   1308     863     864 1
   1309     863     865 1
   1310     860     861 1
   1311     860     862 1
   1312     858     859 1
   1313     856     857 1
   1314     873     874 1
   1315     873     875 1
   1316     871     872 1
   1317     894     895 1
   1318     894     896 1
   1319     894     897 1
   1320     891     892 1
   1321     891     893 1
   1322     888     889 1
   1323     888     890 1
   1324     885     886 1
   1325     885     887 1
   1326     882     883 1
   1327     882     884 1
   1328     880     881 1
   1329     878     879 1
   1330     913     914 1
   1331     913     915 1
   1332     913     916 1
   1333     909     910 1
   1334     909     911 1
   1335     909     912 1
   1336     907     908 1
   1337     904     905 1
   1338     904     906 1
   1339     902     903 1
   1340     900     901 1
   1341     929     930 1
   1342     926     927 1
   1343     926     928 1
   1344     923     924 1
   1345     923     925 1
   1346     920     921 1
   1347     920     922 1
   1348     935     936 1
   1349     935     937 1
   1350     933     934 1
   1351     956     957 1
   1352     956     958 1
   1353     956     959 1
   1354     953     954 1
   1355     953     955 1
   1356     950     951 1
   1357     950     952 1
   1358     947     948 1
   1359     947     949 1
   1360     944     945 1
   1361     944     946 1
   1362     942     943 1
   1363     940     941 1
   1364     969     970 1
   1365     966     967 1
   1366     966     968 1
   1367     964     965 1
   1368     962     963 1
   1369     975     976 1
   1370     975     977 1
   1371     973     974 1
   1372     999    1000 1
   1373     999    1001 1
   1374     996     997 1
   1375     996     998 1
   1376     993     994 1
   1377     990     991 1
   1378     990     992 1
   1379     987     988 1
   1380     987     989 1
   1381     984     985 1
   1382     984     986 1
   1383     982     983 1
   1384     980     981 1
   1385    1014    1015 1
   1386    1010    1011 1
   1387    1010    1012 1
   1388    1010    1013 1
   1389    1008    1009 1
   1390    1006    1007 1
   1391    1004    1005 1
   1392    1037    1038 1
   1393    1035    1036 1
   1394    1033    1034 1
   1395    1031    1032 1
   1396    1028    1029 1
   1397    1026    1027 1
   1398    1022    1023 1
   1399    1022    1024 1
   1400    1020    1021 1
   1401    1018    1019 1
   1402    1061    1062 1
   1403    1061    1063 1
   1404    1058    1059 1
   1405    1058    1060 1
   1406    1055    1056 1
   1407    1052    1053 1
   1408    1052    1054 1
   1409    1049    1050 1
   1410    1049    1051 1
   1411    1046    1047 1
   1412    1046    1048 1
   1413    1044    1045 1
   1414    1042    1043 1
   1415    1073    1074 1
   1416    1073    1075 1
   1417    1070    1071 1
   1418    1070    1072 1
   1419    1068    1069 1
   1420    1066    1067 1
   1421    1085    1086 1
   1422    1085    1087 1
   1423    1085    1088 1
   1424    1083    1084 1
   1425    1081    1082 1
   1426    1095    1096 1
   1427    1095    1097 1
   1428    1093    1094 1
   1429    1091    1092 1
   1430    1116    1117 1
   1431    1116    1118 1
   1432    1116    1119 1
   1433    1113    1114 1
   1434    1113    1115 1
   1435    1109    1110 1
   1436    1109    1111 1
   1437    1109    1112 1
   1438    1107    1108 1
   1439    1105    1106 1
   1440    1103    1104 1
   1441    1131    1132 1
   1442    1131    1133 1
   1443    1126    1127 1
   1444    1126    1128 1
   1445    1124    1125 1
   1446    1122    1123 1
   1447    1153    1154 1
   1448    1151    1152 1
   1449    1149    1150 1
   1450    1146    1147 1
   1451    1144    1145 1
   1452    1140    1141 1
   1453    1140    1142 1
   1454    1138    1139 1
   1455    1136    1137 1
   1456    1167    1168 1
   1457    1163    1164 1
   1458    1163    1165 1
   1459    1163    1166 1
   1460    1161    1162 1
   1461    1159    1160 1
   1462    1157    1158 1
   1463    1178    1179 1
   1464    1175    1176 1
   1465    1175    1177 1
   1466    1173    1174 1
   1467    1171    1172 1
   1468    1184    1185 1
   1469    1184    1186 1
   1470    1182    1183 1
   1471    1205    1206 1
   1472    1203    1204 1
   1473    1201    1202 1
   1474    1199    1200 1
   1475    1197    1198 1
   1476    1193    1194 1
   1477    1193    1195 1
   1478    1191    1192 1
   1479    1189    1190 1
   1480    1228    1229 1
   1481    1228    1230 1
   1482    1225    1226 1
   1483    1225    1227 1
   1484    1222    1223 1
   1485    1219    1220 1
   1486    1219    1221 1
   1487    1216    1217 1
   1488    1216    1218 1
   1489    1213    1214 1
   1490    1213    1215 1
   1491    1211    1212 1
   1492    1209    1210 1
   1493    1242    1243 1
   1494    1242    1244 1
   1495    1237    1238 1
   1496    1237    1239 1
   1497    1235    1236 1
   1498    1233    1234 1
   1499    1254    1255 1
   1500    1251    1252 1
   1501    1251    1253 1
   1502    1249    1250 1
   1503    1247    1248 1
   1504    1262    1263 1
   1505    1262    1264 1
   1506    1260    1261 1
   1507    1258    1259 1
   1508    1289    1290 1
   1509    1289    1291 1
   1510    1286    1287 1
   1511    1286    1288 1
   1512    1283    1284 1
   1513    1280    1281 1
   1514    1280    1282 1
   1515    1277    1278 1
   1516    1277    1279 1
   1517    1274    1275 1
   1518    1274    1276 1
   1519    1272    1273 1
   1520    1270    1271 1
   1521    1307    1308 1
   1522    1307    1309 1
   1523    1307    1310 1
   1524    1304    1305 1
   1525    1304    1306 1
   1526    1300    1301 1
   1527    1300    1302 1
   1528    1300    1303 1
   1529    1298    1299 1
   1530    1296    1297 1
   1531    1294    1295 1
   1532    1326    1327 1
   1533    1326    1328 1
   1534    1326    1329 1
   1535    1322    1323 1
   1536    1322    1324 1
   1537    1322    1325 1
   1538    1320    1321 1
   1539    1317    1318 1
   1540    1317    1319 1
   1541    1315    1316 1
   1542    1313    1314 1
   1543    1349    1350 1
   1544    1347    1348 1
   1545    1345    1346 1
   1546    1342    1343 1
   1547    1340    1341 1
   1548    1336    1337 1
   1549    1336    1338 1
   1550    1334    1335 1
   1551    1332    1333 1
   1552    1360    1361 1
   1553    1357    1358 1
   1554    1357    1359 1
   1555    1355    1356 1
   1556    1353    1354 1
   1557    1371    1372 1
   1558    1368    1369 1
   1559    1368    1370 1
   1560    1366    1367 1
   1561    1364    1365 1
   1562    1379    1380 1
   1563    1379    1381 1
   1564    1377    1378 1
   1565    1375    1376 1
   1566    1406    1407 1
   1567    1404    1405 1
   1568    1402    1403 1
   1569    1400    1401 1
   1570    1397    1398 1
   1571    1395    1396 1
   1572    1391    1392 1
   1573    1391    1393 1
   1574    1389    1390 1
   1575    1387    1388 1
   1576    1424    1425 1
   1577    1424    1426 1
   1578    1424    1427 1
   1579    1420    1421 1
   1580    1420    1422 1
   1581    1420    1423 1
   1582    1418    1419 1
   1583    1415    1416 1
   1584    1415    1417 1
   1585    1413    1414 1
   1586    1411    1412 1
   1587    1443    1444 1
   1588    1443    1445 1
   1589    1443    1446 1
   1590    1440    1441 1
   1591    1440    1442 1
   1592    1436    1437 1
   1593    1436    1438 1
   1594    1436    1439 1
   1595    1434    1435 1
   1596    1432    1433 1
   1597    1430    1431 1
   1598    1466    1467 1
   1599    1464    1465 1
   1600    1462    1463 1
   1601    1459    1460 1
   1602    1457    1458 1
   1603    1453    1454 1
   1604    1453    1455 1
   1605    1451    1452 1
   1606    1449    1450 1
   1607    1486    1487 1
   1608    1486    1488 1
   1609    1486    1489 1
   1610    1483    1484 1
   1611    1483    1485 1
   1612    1480    1481 1
   1613    1480    1482 1
   1614    1477    1478 1
   1615    1477    1479 1
   1616    1474    1475 1
   1617    1474    1476 1
   1618    1472    1473 1
   1619    1470    1471 1
   1620    1502    1503 1
   1621    1498    1499 1
   1622    1498    1500 1
   1623    1498    1501 1
   1624    1496    1497 1
   1625    1494    1495 1
   1626    1492    1493 1
   1627    1516    1517 1
   1628    1512    1513 1
   1629    1512    1514 1
   1630    1512    1515 1
   1631    1510    1511 1
   1632    1508    1509 1
   1633    1506    1507 1
   1634    1524    1525 1
   1635    1524    1526 1
   1636    1522    1523 1
   1637    1520    1521 1
   1638    1545    1546 1
   1639    1543    1544 1
   1640    1541    1542 1
   1641    1536    1537 1
   1642    1536    1538 1
   1643    1534    1535 1
   1644    1532    1533 1
   1645    1566    1567 1
   1646    1564    1565 1
   1647    1562    1563 1
   1648    1559    1560 1
   1649    1557    1558 1
   1650    1553    1554 1
   1651    1553    1555 1
   1652    1551    1552 1
   1653    1549    1550 1
   1654    1582    1583 1
   1655    1582    1584 1
   1656    1577    1578 1
   1657    1577    1579 1
   1658    1574    1575 1
   1659    1574    1576 1
   1660    1572    1573 1
   1661    1570    1571 1
   1662    1597    1598 1
   1663    1593    1594 1
   1664    1593    1595 1
   1665    1593    1596 1
   1666    1591    1592 1
   1667    1589    1590 1
   1668    1587    1588 1
   1669    1617    1618 1
   1670    1615    1616 1
   1671    1613    1614 1
   1672    1611    1612 1
   1673    1609    1610 1
   1674    1605    1606 1
   1675    1605    1607 1
   1676    1603    1604 1
   1677    1601    1602 1
   1678    1631    1632 1
   1679    1627    1628 1
   1680    1627    1629 1
   1681    1627    1630 1
   1682    1625    1626 1
   1683    1623    1624 1
   1684    1621    1622 1
   1685    1651    1652 1
   1686    1651    1653 1
   1687    1651    1654 1
   1688    1648    1649 1
   1689    1648    1650 1
   1690    1645    1646 1
   1691    1645    1647 1
   1692    1642    1643 1
   1693    1642    1644 1
   1694    1639    1640 1
   1695    1639    1641 1
   1696    1637    1638 1
   1697    1635    1636 1
   1698    1670    1671 1
   1699    1670    1672 1
   1700    1670    1673 1
   1701    1667    1668 1
   1702    1667    1669 1
   1703    1663    1664 1
   1704    1663    1665 1
   1705    1663    1666 1
   1706    1661    1662 1
   1707    1659    1660 1
   1708    1657    1658 1
   1709    1695    1696 1
   1710    1695    1697 1
   1711    1692    1693 1
   1712    1692    1694 1
   1713    1689    1690 1
   1714    1686    1687 1
   1715    1686    1688 1
   1716    1683    1684 1
   1717    1683    1685 1
   1718    1680    1681 1
   1719    1680    1682 1
   1720    1678    1679 1
   1721    1676    1677 1
@<TRIPOS>SUBSTRUCTURE
      1 VAL3           1 RESIDUE    4    A VAL
      2 ILE4          19 RESIDUE    4    A ILE
      3 ASN5          38 RESIDUE    4    A ASN
      4 THR6          52 RESIDUE    4    A THR
      5 PHE7          66 RESIDUE    4    A PHE
      6 ASP8          86 RESIDUE    4    A ASP
      7 GLY9          98 RESIDUE    4    A GLY
      8 VAL10        105 RESIDUE    4    A VAL
      9 ALA11        121 RESIDUE    4    A ALA
     10 ASP12        131 RESIDUE    4    A ASP
     11 TYR13        143 RESIDUE    4    A TYR
     12 LEU14        164 RESIDUE    4    A LEU
     13 GLN15        183 RESIDUE    4    A GLN
     14 THR16        200 RESIDUE    4    A THR
     15 TYR17        214 RESIDUE    4    A TYR
     16 HIE18        235 RESIDUE    4    A HIE
     17 LYS19        252 RESIDUE    4    A LYS
     18 LEU20        274 RESIDUE    4    A LEU
     19 PRO21        293 RESIDUE    4    A PRO
     20 ASP22        307 RESIDUE    4    A ASP
     21 ASN23        319 RESIDUE    4    A ASN
     22 TYR24        333 RESIDUE    4    A TYR
     23 ILE25        354 RESIDUE    4    A ILE
     24 THR26        373 RESIDUE    4    A THR
     25 LYS27        387 RESIDUE    4    A LYS
     26 SER28        409 RESIDUE    4    A SER
     27 GLU29        420 RESIDUE    4    A GLU
     28 ALA30        435 RESIDUE    4    A ALA
     29 GLN31        445 RESIDUE    4    A GLN
     30 ALA32        462 RESIDUE    4    A ALA
     31 LEU33        472 RESIDUE    4    A LEU
     32 GLY34        491 RESIDUE    4    A GLY
     33 TRP35        498 RESIDUE    4    A TRP
     34 VAL36        522 RESIDUE    4    A VAL
     35 ALA37        538 RESIDUE    4    A ALA
     36 SER38        548 RESIDUE    4    A SER
     37 LYS39        559 RESIDUE    4    A LYS
     38 GLY40        581 RESIDUE    4    A GLY
     39 ASN41        588 RESIDUE    4    A ASN
     40 LEU42        602 RESIDUE    4    A LEU
     41 ALA43        621 RESIDUE    4    A ALA
     42 ASP44        631 RESIDUE    4    A ASP
     43 VAL45        643 RESIDUE    4    A VAL
     44 ALA46        659 RESIDUE    4    A ALA
     45 PRO47        669 RESIDUE    4    A PRO
     46 GLY48        683 RESIDUE    4    A GLY
     47 LYS49        690 RESIDUE    4    A LYS
     48 SER50        712 RESIDUE    4    A SER
     49 ILE51        723 RESIDUE    4    A ILE
     50 GLY52        742 RESIDUE    4    A GLY
     51 GLY53        749 RESIDUE    4    A GLY
     52 ASP54        756 RESIDUE    4    A ASP
     53 ILE55        768 RESIDUE    4    A ILE
     54 PHE56        787 RESIDUE    4    A PHE
     55 SER57        807 RESIDUE    4    A SER
     56 ASN58        818 RESIDUE    4    A ASN
     57 ARG59        832 RESIDUE    4    A ARG
     58 GLU60        856 RESIDUE    4    A GLU
     59 GLY61        871 RESIDUE    4    A GLY
     60 LYS62        878 RESIDUE    4    A LYS
     61 LEU63        900 RESIDUE    4    A LEU
     62 PRO64        919 RESIDUE    4    A PRO
     63 GLY65        933 RESIDUE    4    A GLY
     64 LYS66        940 RESIDUE    4    A LYS
     65 SER67        962 RESIDUE    4    A SER
     66 GLY68        973 RESIDUE    4    A GLY
     67 ARG69        980 RESIDUE    4    A ARG
     68 THR70       1004 RESIDUE    4    A THR
     69 TRP71       1018 RESIDUE    4    A TRP
     70 ARG72       1042 RESIDUE    4    A ARG
     71 GLU73       1066 RESIDUE    4    A GLU
     72 ALA74       1081 RESIDUE    4    A ALA
     73 ASP75       1091 RESIDUE    4    A ASP
     74 ILE76       1103 RESIDUE    4    A ILE
     75 ASN77       1122 RESIDUE    4    A ASN
     76 TYR78       1136 RESIDUE    4    A TYR
     77 THR79       1157 RESIDUE    4    A THR
     78 SER80       1171 RESIDUE    4    A SER
     79 GLY81       1182 RESIDUE    4    A GLY
     80 PHE82       1189 RESIDUE    4    A PHE
     81 ARG83       1209 RESIDUE    4    A ARG
     82 ASN84       1233 RESIDUE    4    A ASN
     83 SER85       1247 RESIDUE    4    A SER
     84 ASP86       1258 RESIDUE    4    A ASP
     85 ARG87       1270 RESIDUE    4    A ARG
     86 ILE88       1294 RESIDUE    4    A ILE
     87 LEU89       1313 RESIDUE    4    A LEU
     88 TYR90       1332 RESIDUE    4    A TYR
     89 SER91       1353 RESIDUE    4    A SER
     90 SER92       1364 RESIDUE    4    A SER
     91 ASP93       1375 RESIDUE    4    A ASP
     92 TRP94       1387 RESIDUE    4    A TRP
     93 LEU95       1411 RESIDUE    4    A LEU
     94 ILE96       1430 RESIDUE    4    A ILE
     95 TYR97       1449 RESIDUE    4    A TYR
     96 LYS98       1470 RESIDUE    4    A LYS
     97 THR99       1492 RESIDUE    4    A THR
     98 THR100      1506 RESIDUE    4    A THR
     99 ASP101      1520 RESIDUE    4    A ASP
    100 HIE102      1532 RESIDUE    4    A HIE
    101 TYR103      1549 RESIDUE    4    A TYR
    102 GLN104      1570 RESIDUE    4    A GLN
    103 THR105      1587 RESIDUE    4    A THR
    104 PHE106      1601 RESIDUE    4    A PHE
    105 THR107      1621 RESIDUE    4    A THR
    106 LYS108      1635 RESIDUE    4    A LYS
    107 ILE109      1657 RESIDUE    4    A ILE
    108 ARG110      1676 RESIDUE    4    A ARG
