# Supplementary material for: Improved Structure-Based Histidine pKa Prediction for pH-Responsive Protein Design
Source: J Chem Inf Model. 2025 Jan 18;65(3):1560–9. doi: 10.1021/acs.jcim.4c01957 (PMC11815838; doi:10.1021/acs.jcim.4c01957)
Supplement: Supplementary file 3 — ci4c01957_si_003.zip [file ci4c01957_si_003.zip › structures/prep_mol2/1B2X_B_prep.mol2]

@<TRIPOS>MOLECULE
Cpptraj generated mol2 file.
 1700  1721   108     0     0
SMALL
USER_CHARGES


@<TRIPOS>ATOM
      1 N           -17.3251      33.1106      57.0280 N.am      1 VAL3       0.0577
      2 H1          -17.3301      32.1646      57.3933 H         1 VAL3       0.2272
      3 H2          -17.0954      33.0739      56.0435 H         1 VAL3       0.2272
      4 H3          -18.2465      33.5121      57.1409 H         1 VAL3       0.2272
      5 CA          -16.3168      33.9079      57.7687 C.3       1 VAL3      -0.0054
      6 HA          -16.2343      34.8898      57.3040 H         1 VAL3       0.1093
      7 CB          -16.7219      34.1374      59.2327 C.3       1 VAL3       0.3196
      8 HB          -16.8696      33.1745      59.7227 H         1 VAL3      -0.0221
      9 CG1         -15.6484      34.9217      59.9950 C.3       1 VAL3      -0.3129
     10 HG11        -15.4330      35.8689      59.4984 H         1 VAL3       0.0735
     11 HG12        -15.9942      35.1341      61.0078 H         1 VAL3       0.0735
     12 HG13        -14.7288      34.3416      60.0829 H         1 VAL3       0.0735
     13 CG2         -18.0378      34.9270      59.2917 C.3       1 VAL3      -0.3129
     14 HG21        -18.8642      34.3575      58.8668 H         1 VAL3       0.0735
     15 HG22        -18.2890      35.1320      60.3348 H         1 VAL3       0.0735
     16 HG23        -17.9364      35.8815      58.7714 H         1 VAL3       0.0735
     17 C           -14.9518      33.2432      57.6815 C.2       1 VAL3       0.6163
     18 O           -14.8144      32.0771      58.0271 O.2       1 VAL3      -0.5722
     19 N           -13.9667      33.9773      57.1657 N.am      2 ILE4      -0.4157
     20 H           -14.1051      34.9643      56.9951 H         2 ILE4       0.2719
     21 CA          -12.6201      33.4633      56.8995 C.3       2 ILE4      -0.0597
     22 HA          -12.6880      32.4166      56.5996 H         2 ILE4       0.0869
     23 CB          -11.9454      34.2329      55.7416 C.3       2 ILE4       0.1303
     24 HB          -11.7734      35.2655      56.0512 H         2 ILE4       0.0187
     25 CG2         -10.5909      33.5713      55.4347 C.3       2 ILE4      -0.3204
     26 HG21        -10.7408      32.5650      55.0443 H         2 ILE4       0.0882
     27 HG22        -10.0403      34.1545      54.6957 H         2 ILE4       0.0882
     28 HG23         -9.9617      33.5246      56.3196 H         2 ILE4       0.0882
     29 CG1         -12.8339      34.2520      54.4777 C.3       2 ILE4      -0.0430
     30 HG12        -13.0164      33.2294      54.1438 H         2 ILE4       0.0236
     31 HG13        -13.7933      34.7113      54.7134 H         2 ILE4       0.0236
     32 CD1         -12.2368      35.0517      53.3140 C.3       2 ILE4      -0.0660
     33 HD11        -11.3603      34.5447      52.9109 H         2 ILE4       0.0186
     34 HD12        -12.9782      35.1377      52.5189 H         2 ILE4       0.0186
     35 HD13        -11.9609      36.0520      53.6490 H         2 ILE4       0.0186
     36 C           -11.7692      33.5419      58.1672 C.2       2 ILE4       0.5973
     37 O           -11.2214      34.5922      58.4930 O.2       2 ILE4      -0.5679
     38 N           -11.6582      32.4338      58.8913 N.am      3 ASN5      -0.4157
     39 H           -12.2230      31.6298      58.6528 H         3 ASN5       0.2719
     40 CA          -10.8387      32.3614      60.1038 C.3       3 ASN5       0.0143
     41 HA          -10.0350      33.0969      60.0288 H         3 ASN5       0.1048
     42 CB          -11.6934      32.7151      61.3392 C.3       3 ASN5      -0.2041
     43 HB2         -11.0206      32.9331      62.1687 H         3 ASN5       0.0797
     44 HB3         -12.2844      33.6095      61.1450 H         3 ASN5       0.0797
     45 CG          -12.6187      31.5825      61.7592 C.2       3 ASN5       0.7130
     46 OD1         -13.0228      30.7485      60.9611 O.2       3 ASN5      -0.5931
     47 ND2         -12.9925      31.5174      63.0163 N.am      3 ASN5      -0.9191
     48 HD21        -13.6078      30.7631      63.2558 H         3 ASN5       0.4196
     49 HD22        -12.8082      32.2529      63.6917 H         3 ASN5       0.4196
     50 C           -10.1371      31.0087      60.2716 C.2       3 ASN5       0.5973
     51 O            -9.7042      30.7038      61.3780 O.2       3 ASN5      -0.5679
     52 N           -10.0634      30.1865      59.2240 N.am      4 THR6      -0.4157
     53 H           -10.3879      30.5000      58.3239 H         4 THR6       0.2719
     54 CA           -9.3421      28.9055      59.2712 C.3       4 THR6      -0.0389
     55 HA           -9.3165      28.5372      60.2984 H         4 THR6       0.1007
     56 CB          -10.0393      27.8463      58.4162 C.3       4 THR6       0.3654
     57 HB           -9.4642      26.9218      58.4653 H         4 THR6       0.0043
     58 CG2         -11.4457      27.5623      58.9351 C.3       4 THR6      -0.2438
     59 HG21        -12.0810      28.4426      58.8343 H         4 THR6       0.0642
     60 HG22        -11.8838      26.7375      58.3737 H         4 THR6       0.0642
     61 HG23        -11.3960      27.2806      59.9883 H         4 THR6       0.0642
     62 OG1         -10.1116      28.2637      57.0699 O.3       4 THR6      -0.6761
     63 HG1         -10.5654      27.5689      56.5795 H         4 THR6       0.4102
     64 C            -7.9041      29.0748      58.8026 C.2       4 THR6       0.5973
     65 O            -7.5915      30.0436      58.1096 O.2       4 THR6      -0.5679
     66 N            -7.0225      28.1257      59.1398 N.am      5 PHE7      -0.4157
     67 H            -7.3111      27.3609      59.7291 H         5 PHE7       0.2719
     68 CA           -5.6390      28.1859      58.6591 C.3       5 PHE7      -0.0024
     69 HA           -5.1867      29.1036      59.0394 H         5 PHE7       0.0978
     70 CB           -4.8105      26.9934      59.1585 C.3       5 PHE7      -0.0343
     71 HB2          -5.3590      26.0679      58.9738 H         5 PHE7       0.0295
     72 HB3          -3.8888      26.9454      58.5767 H         5 PHE7       0.0295
     73 CG           -4.4190      27.0865      60.6171 C.ar      5 PHE7       0.0118
     74 CD1          -3.5318      28.0950      61.0320 C.ar      5 PHE7      -0.1256
     75 HD1          -3.1139      28.7883      60.3150 H         5 PHE7       0.1330
     76 CE1          -3.2213      28.2298      62.3922 C.ar      5 PHE7      -0.1704
     77 HE1          -2.5667      29.0195      62.7090 H         5 PHE7       0.1430
     78 CZ           -3.7387      27.3300      63.3353 C.ar      5 PHE7      -0.1072
     79 HZ           -3.4687      27.4258      64.3791 H         5 PHE7       0.1297
     80 CE2          -4.6107      26.3110      62.9235 C.ar      5 PHE7      -0.1704
     81 HE2          -5.0268      25.6362      63.6621 H         5 PHE7       0.1430
     82 CD2          -4.9631      26.1994      61.5658 C.ar      5 PHE7      -0.1256
     83 HD2          -5.6627      25.4370      61.2544 H         5 PHE7       0.1330
     84 C            -5.5795      28.2880      57.1323 C.2       5 PHE7       0.5973
     85 O            -4.9457      29.2127      56.6359 O.2       5 PHE7      -0.5679
     86 N            -6.2515      27.3964      56.3926 N.am      6 ASP8      -0.5163
     87 H            -6.7091      26.6093      56.8263 H         6 ASP8       0.2936
     88 CA           -6.2363      27.4694      54.9251 C.3       6 ASP8       0.0381
     89 HA           -5.1978      27.5354      54.6026 H         6 ASP8       0.0880
     90 CB           -6.8555      26.2181      54.2951 C.3       6 ASP8      -0.0303
     91 HB2          -7.8691      26.0794      54.6775 H         6 ASP8      -0.0122
     92 HB3          -6.9036      26.3450      53.2118 H         6 ASP8      -0.0122
     93 CG           -5.9930      25.0045      54.6088 C.2       6 ASP8       0.7994
     94 OD1          -4.7805      25.0704      54.2839 O.co2     6 ASP8      -0.8014
     95 OD2          -6.5127      24.0819      55.2679 O.co2     6 ASP8      -0.8014
     96 C            -6.9252      28.7099      54.3756 C.2       6 ASP8       0.5366
     97 O            -6.3779      29.3547      53.4864 O.2       6 ASP8      -0.5819
     98 N            -8.0872      29.0840      54.9242 N.am      7 GLY9      -0.4157
     99 H            -8.4816      28.5428      55.6805 H         7 GLY9       0.2719
    100 CA           -8.8259      30.2344      54.4132 C.3       7 GLY9      -0.0252
    101 HA2          -9.0508      30.0771      53.3575 H         7 GLY9       0.0698
    102 HA3          -9.7562      30.3385      54.9682 H         7 GLY9       0.0698
    103 C            -8.0221      31.5256      54.5476 C.2       7 GLY9       0.5973
    104 O            -7.9453      32.3252      53.6185 O.2       7 GLY9      -0.5679
    105 N            -7.4078      31.7447      55.7106 N.am      8 VAL10     -0.4157
    106 H            -7.4716      31.0401      56.4380 H         8 VAL10      0.2719
    107 CA           -6.5932      32.9391      55.9582 C.3       8 VAL10     -0.0875
    108 HA           -7.1228      33.8027      55.5574 H         8 VAL10      0.0969
    109 CB           -6.4090      33.1737      57.4666 C.3       8 VAL10      0.2985
    110 HB           -5.8763      32.3290      57.9043 H         8 VAL10     -0.0297
    111 CG1          -5.6273      34.4623      57.7512 C.3       8 VAL10     -0.3192
    112 HG11         -6.1002      35.3070      57.2503 H         8 VAL10      0.0791
    113 HG12         -5.6072      34.6572      58.8240 H         8 VAL10      0.0791
    114 HG13         -4.6039      34.3710      57.3946 H         8 VAL10      0.0791
    115 CG2          -7.7688      33.3257      58.1593 C.3       8 VAL10     -0.3192
    116 HG21         -8.4013      32.4606      57.9814 H         8 VAL10      0.0791
    117 HG22         -7.6160      33.4092      59.2319 H         8 VAL10      0.0791
    118 HG23         -8.2767      34.2227      57.8071 H         8 VAL10      0.0791
    119 C            -5.2504      32.8745      55.2279 C.2       8 VAL10      0.5973
    120 O            -4.8090      33.8993      54.7113 O.2       8 VAL10     -0.5679
    121 N            -4.6044      31.7044      55.1522 N.am      9 ALA11     -0.4157
    122 H            -5.0044      30.8722      55.5731 H         9 ALA11      0.2719
    123 CA           -3.3286      31.5652      54.4465 C.3       9 ALA11      0.0337
    124 HA           -2.6146      32.2758      54.8639 H         9 ALA11      0.0823
    125 CB           -2.7808      30.1490      54.6449 C.3       9 ALA11     -0.1825
    126 HB1          -3.4823      29.4202      54.2350 H         9 ALA11      0.0603
    127 HB2          -1.8308      30.0529      54.1218 H         9 ALA11      0.0603
    128 HB3          -2.6290      29.9409      55.7022 H         9 ALA11      0.0603
    129 C            -3.4672      31.8842      52.9536 C.2       9 ALA11      0.5973
    130 O            -2.6920      32.6833      52.4275 O.2       9 ALA11     -0.5679
    131 N            -4.4856      31.3264      52.2929 N.am     10 ASP12     -0.5163
    132 H            -5.0720      30.6367      52.7592 H        10 ASP12      0.2936
    133 CA           -4.7447      31.6132      50.8770 C.3      10 ASP12      0.0381
    134 HA           -3.8402      31.4030      50.3025 H        10 ASP12      0.0880
    135 CB           -5.8737      30.7194      50.3358 C.3      10 ASP12     -0.0303
    136 HB2          -6.7729      30.8899      50.9299 H        10 ASP12     -0.0122
    137 HB3          -6.0892      31.0290      49.3119 H        10 ASP12     -0.0122
    138 CG           -5.5687      29.2149      50.3221 C.2      10 ASP12      0.7994
    139 OD1          -4.4128      28.8157      50.6158 O.co2    10 ASP12     -0.8014
    140 OD2          -6.5023      28.4468      50.0115 O.co2    10 ASP12     -0.8014
    141 C            -5.0979      33.0917      50.6692 C.2      10 ASP12      0.5366
    142 O            -4.5762      33.7459      49.7576 O.2      10 ASP12     -0.5819
    143 N            -5.9420      33.6500      51.5482 N.am     11 TYR13     -0.4157
    144 H            -6.3464      33.0653      52.2722 H        11 TYR13      0.2719
    145 CA           -6.3288      35.0587      51.4735 C.3      11 TYR13     -0.0014
    146 HA           -6.7669      35.2331      50.4900 H        11 TYR13      0.0876
    147 CB           -7.3932      35.3794      52.5329 C.3      11 TYR13     -0.0152
    148 HB2          -8.1562      34.6023      52.5028 H        11 TYR13      0.0295
    149 HB3          -6.9424      35.3616      53.5260 H        11 TYR13      0.0295
    150 CG           -8.0847      36.7122      52.3144 C.ar     11 TYR13     -0.0011
    151 CD1          -7.4739      37.9067      52.7266 C.ar     11 TYR13     -0.1906
    152 HD1          -6.5104      37.8612      53.2076 H        11 TYR13      0.1699
    153 CE1          -8.1030      39.1451      52.5065 C.ar     11 TYR13     -0.2341
    154 HE1          -7.6186      40.0525      52.8255 H        11 TYR13      0.1656
    155 CZ           -9.3601      39.1904      51.8718 C.ar     11 TYR13      0.3226
    156 OH           -9.9815      40.3846      51.6786 O.3      11 TYR13     -0.5579
    157 HH           -9.8521      40.9723      52.4249 H        11 TYR13      0.3992
    158 CE2          -9.9816      37.9924      51.4658 C.ar     11 TYR13     -0.2341
    159 HE2         -10.9421      38.0362      50.9759 H        11 TYR13      0.1656
    160 CD2          -9.3403      36.7578      51.6814 C.ar     11 TYR13     -0.1906
    161 HD2          -9.8089      35.8435      51.3455 H        11 TYR13      0.1699
    162 C            -5.1121      35.9822      51.6034 C.2      11 TYR13      0.5973
    163 O            -4.9516      36.9023      50.8011 O.2      11 TYR13     -0.5679
    164 N            -4.2165      35.7159      52.5619 N.am     12 LEU14     -0.4157
    165 H            -4.3792      34.9252      53.1786 H        12 LEU14      0.2719
    166 CA           -2.9867      36.4944      52.7186 C.3      12 LEU14     -0.0518
    167 HA           -3.2516      37.5446      52.8376 H        12 LEU14      0.0922
    168 CB           -2.1833      36.0224      53.9431 C.3      12 LEU14     -0.1102
    169 HB2          -2.1082      34.9343      53.8986 H        12 LEU14      0.0457
    170 HB3          -1.1694      36.4201      53.8857 H        12 LEU14      0.0457
    171 CG           -2.7859      36.4301      55.2952 C.3      12 LEU14      0.3531
    172 HG           -3.8613      36.2582      55.2869 H        12 LEU14     -0.0361
    173 CD1          -2.1597      35.5804      56.4045 C.3      12 LEU14     -0.4121
    174 HD11         -1.0799      35.6995      56.3870 H        12 LEU14      0.1000
    175 HD12         -2.5433      35.8946      57.3741 H        12 LEU14      0.1000
    176 HD13         -2.4047      34.5314      56.2400 H        12 LEU14      0.1000
    177 CD2          -2.5372      37.9094      55.6088 C.3      12 LEU14     -0.4121
    178 HD21         -2.6905      38.5209      54.7218 H        12 LEU14      0.1000
    179 HD22         -3.2202      38.2362      56.3841 H        12 LEU14      0.1000
    180 HD23         -1.5236      38.0466      55.9741 H        12 LEU14      0.1000
    181 C            -2.1083      36.3982      51.4736 C.2      12 LEU14      0.5973
    182 O            -1.6282      37.4252      51.0052 O.2      12 LEU14     -0.5679
    183 N            -1.8963      35.2028      50.9206 N.am     13 GLN15     -0.4157
    184 H            -2.3101      34.3738      51.3403 H        13 GLN15      0.2719
    185 CA           -1.0027      35.0513      49.7664 C.3      13 GLN15     -0.0031
    186 HA           -0.0755      35.5895      49.9710 H        13 GLN15      0.0850
    187 CB           -0.6620      33.5759      49.5517 C.3      13 GLN15     -0.0036
    188 HB2          -1.5721      32.9768      49.4884 H        13 GLN15      0.0171
    189 HB3          -0.1223      33.4867      48.6071 H        13 GLN15      0.0171
    190 CG            0.2415      33.0472      50.6731 C.3      13 GLN15     -0.0645
    191 HG2           0.9620      33.8153      50.9491 H        13 GLN15      0.0352
    192 HG3          -0.3427      32.8036      51.5566 H        13 GLN15      0.0352
    193 CD            1.0085      31.8126      50.2318 C.2      13 GLN15      0.6951
    194 OE1           0.4697      30.8894      49.6445 O.2      13 GLN15     -0.6086
    195 NE2           2.2928      31.7350      50.5026 N.am     13 GLN15     -0.9407
    196 HE21          2.7678      30.9021      50.2051 H        13 GLN15      0.4251
    197 HE22          2.7730      32.4622      51.0261 H        13 GLN15      0.4251
    198 C            -1.5620      35.6519      48.4757 C.2      13 GLN15      0.5973
    199 O            -0.7886      36.0321      47.5960 O.2      13 GLN15     -0.5679
    200 N            -2.8854      35.7461      48.3542 N.am     14 THR16     -0.4157
    201 H            -3.4579      35.3180      49.0728 H        14 THR16      0.2719
    202 CA           -3.5465      36.3418      47.1881 C.3      14 THR16     -0.0389
    203 HA           -2.9531      36.1413      46.2952 H        14 THR16      0.1007
    204 CB           -4.9205      35.6853      46.9934 C.3      14 THR16      0.3654
    205 HB           -5.5275      35.8411      47.8875 H        14 THR16      0.0043
    206 CG2          -5.6786      36.2184      45.7833 C.3      14 THR16     -0.2438
    207 HG21         -5.0740      36.0921      44.8855 H        14 THR16      0.0642
    208 HG22         -6.6107      35.6663      45.6722 H        14 THR16      0.0642
    209 HG23         -5.9135      37.2743      45.9164 H        14 THR16      0.0642
    210 OG1          -4.7517      34.2983      46.7922 O.3      14 THR16     -0.6761
    211 HG1          -4.5867      33.9041      47.6604 H        14 THR16      0.4102
    212 C            -3.6763      37.8627      47.3126 C.2      14 THR16      0.5973
    213 O            -3.3569      38.5919      46.3761 O.2      14 THR16     -0.5679
    214 N            -4.1724      38.3447      48.4577 N.am     15 TYR17     -0.4157
    215 H            -4.3941      37.6879      49.1990 H        15 TYR17      0.2719
    216 CA           -4.5623      39.7475      48.6573 C.3      15 TYR17     -0.0014
    217 HA           -4.5526      40.2545      47.6916 H        15 TYR17      0.0876
    218 CB           -5.9972      39.8022      49.2008 C.3      15 TYR17     -0.0152
    219 HB2          -6.0455      39.2735      50.1531 H        15 TYR17      0.0295
    220 HB3          -6.2675      40.8420      49.3889 H        15 TYR17      0.0295
    221 CG           -7.0127      39.2276      48.2374 C.ar     15 TYR17     -0.0011
    222 CD1          -7.2361      39.8791      47.0103 C.ar     15 TYR17     -0.1906
    223 HD1          -6.6900      40.7818      46.7716 H        15 TYR17      0.1699
    224 CE1          -8.1500      39.3483      46.0839 C.ar     15 TYR17     -0.2341
    225 HE1          -8.3122      39.8444      45.1406 H        15 TYR17      0.1656
    226 CZ           -8.8423      38.1582      46.3862 C.ar     15 TYR17      0.3226
    227 OH           -9.7224      37.6444      45.4887 O.3      15 TYR17     -0.5579
    228 HH           -9.6836      38.1021      44.6495 H        15 TYR17      0.3992
    229 CE2          -8.6130      37.5005      47.6115 C.ar     15 TYR17     -0.2341
    230 HE2          -9.1381      36.5827      47.8252 H        15 TYR17      0.1656
    231 CD2          -7.6968      38.0351      48.5368 C.ar     15 TYR17     -0.1906
    232 HD2          -7.5079      37.5228      49.4711 H        15 TYR17      0.1699
    233 C            -3.6134      40.5558      49.5430 C.2      15 TYR17      0.5973
    234 O            -3.7623      41.7752      49.6278 O.2      15 TYR17     -0.5679
    235 N            -2.6498      39.9088      50.2026 N.am     16 HIE18     -0.4157
    236 H            -2.5590      38.9087      50.0620 H        16 HIE18      0.2719
    237 CA           -1.5738      40.5716      50.9573 C.3      16 HIE18     -0.0581
    238 HA           -0.9844      39.7897      51.4355 H        16 HIE18      0.1360
    239 CB           -0.6314      41.3053      49.9944 C.3      16 HIE18     -0.0074
    240 HB2          -1.1096      42.2309      49.6705 H        16 HIE18      0.0367
    241 HB3           0.2923      41.5808      50.4889 H        16 HIE18      0.0367
    242 CG           -0.3117      40.4980      48.7682 C.2      16 HIE18      0.1868
    243 ND1          -0.7031      40.8667      47.4865 N.2      16 HIE18     -0.5432
    244 CE1          -0.4435      39.8123      46.7041 C.2      16 HIE18      0.1635
    245 HE1          -0.7265      39.7402      45.6624 H        16 HIE18      0.1435
    246 NE2           0.0838      38.8088      47.4252 N.pl3    16 HIE18     -0.2795
    247 HE2           0.1502      37.8418      47.1146 H        16 HIE18      0.3339
    248 CD2           0.1744      39.2232      48.7345 C.2      16 HIE18     -0.2207
    249 HD2           0.4505      38.6201      49.5882 H        16 HIE18      0.1862
    250 C            -2.0960      41.4467      52.0954 C.2      16 HIE18      0.5973
    251 O            -1.5450      42.4895      52.4430 O.2      16 HIE18     -0.5679
    252 N            -3.1931      41.0027      52.6988 N.am     17 LYS19     -0.3479
    253 H            -3.5926      40.1412      52.3493 H        17 LYS19      0.2747
    254 CA           -3.8294      41.6174      53.8599 C.3      17 LYS19     -0.2400
    255 HA           -3.0484      41.9051      54.5644 H        17 LYS19      0.1426
    256 CB           -4.6141      42.8832      53.4622 C.3      17 LYS19     -0.0094
    257 HB2          -5.0183      43.3414      54.3665 H        17 LYS19      0.0362
    258 HB3          -3.9157      43.5945      53.0176 H        17 LYS19      0.0362
    259 CG           -5.7687      42.6446      52.4756 C.3      17 LYS19      0.0187
    260 HG2          -5.4081      42.1144      51.5961 H        17 LYS19      0.0103
    261 HG3          -6.5356      42.0427      52.9613 H        17 LYS19      0.0103
    262 CD           -6.3828      43.9808      52.0422 C.3      17 LYS19     -0.0479
    263 HD2          -6.7402      44.4982      52.9351 H        17 LYS19      0.0621
    264 HD3          -5.6204      44.5952      51.5590 H        17 LYS19      0.0621
    265 CE           -7.5372      43.7398      51.0615 C.3      17 LYS19     -0.0143
    266 HE2          -7.1753      43.9145      50.0440 H        17 LYS19      0.1135
    267 HE3          -7.8340      42.6873      51.1275 H        17 LYS19      0.1135
    268 NZ           -8.7091      44.6003      51.3713 N.4      17 LYS19     -0.3854
    269 HZ1          -8.4658      45.5807      51.3478 H        17 LYS19      0.3400
    270 HZ2          -9.4594      44.4263      50.7139 H        17 LYS19      0.3400
    271 HZ3          -9.0699      44.3776      52.2965 H        17 LYS19      0.3400
    272 C            -4.7149      40.5841      54.5247 C.2      17 LYS19      0.7341
    273 O            -5.0971      39.6037      53.8933 O.2      17 LYS19     -0.5894
    274 N            -5.0366      40.8119      55.7883 N.am     18 LEU20     -0.4157
    275 H            -4.7465      41.6732      56.2193 H        18 LEU20      0.2719
    276 CA           -6.0342      39.9957      56.4574 C.3      18 LEU20     -0.0518
    277 HA           -5.7824      38.9607      56.2476 H        18 LEU20      0.0922
    278 CB           -5.9981      40.2345      57.9703 C.3      18 LEU20     -0.1102
    279 HB2          -6.0206      41.3095      58.1571 H        18 LEU20      0.0457
    280 HB3          -6.8893      39.8065      58.4275 H        18 LEU20      0.0457
    281 CG           -4.7666      39.6130      58.6372 C.3      18 LEU20      0.3531
    282 HG           -3.8675      39.9194      58.1038 H        18 LEU20     -0.0361
    283 CD1          -4.6529      40.0985      60.0766 C.3      18 LEU20     -0.4121
    284 HD11         -5.5083      39.7508      60.6558 H        18 LEU20      0.1000
    285 HD12         -3.7417      39.7141      60.5234 H        18 LEU20      0.1000
    286 HD13         -4.6341      41.1880      60.1042 H        18 LEU20      0.1000
    287 CD2          -4.8379      38.0833      58.6681 C.3      18 LEU20     -0.4121
    288 HD21         -4.9288      37.6642      57.6692 H        18 LEU20      0.1000
    289 HD22         -3.9331      37.6832      59.1256 H        18 LEU20      0.1000
    290 HD23         -5.7018      37.7653      59.2546 H        18 LEU20      0.1000
    291 C            -7.4385      40.2799      55.9136 C.2      18 LEU20      0.5973
    292 O            -7.7193      41.4091      55.5030 O.2      18 LEU20     -0.5679
    293 N            -8.3274      39.2759      55.9655 N.am     19 PRO21     -0.2548
    294 CD           -8.0252      37.9021      56.3469 C.3      19 PRO21      0.0192
    295 HD2          -7.8358      37.8440      57.4176 H        19 PRO21      0.0391
    296 HD3          -7.1732      37.5093      55.7912 H        19 PRO21      0.0391
    297 CG           -9.2548      37.0865      55.9921 C.3      19 PRO21      0.0189
    298 HG2          -9.4253      36.2821      56.7077 H        19 PRO21      0.0213
    299 HG3          -9.1423      36.6811      54.9869 H        19 PRO21      0.0213
    300 CB          -10.3871      38.1017      56.0002 C.3      19 PRO21     -0.0070
    301 HB2         -10.7926      38.0971      56.9966 H        19 PRO21      0.0253
    302 HB3         -11.1562      37.8655      55.2644 H        19 PRO21      0.0253
    303 CA           -9.7536      39.4698      55.7518 C.3      19 PRO21     -0.0266
    304 HA           -9.9269      39.7803      54.7219 H        19 PRO21      0.0641
    305 C           -10.3443      40.5086      56.7227 C.2      19 PRO21      0.5896
    306 O            -9.8235      40.7269      57.8160 O.2      19 PRO21     -0.5748
    307 N           -11.4891      41.0835      56.3598 N.am     20 ASP22     -0.5163
    308 H           -11.8358      40.9026      55.4324 H        20 ASP22      0.2936
    309 CA          -12.1660      42.1652      57.0995 C.3      20 ASP22      0.0381
    310 HA          -11.4715      43.0012      57.2038 H        20 ASP22      0.0880
    311 CB          -13.3707      42.6398      56.2741 C.3      20 ASP22     -0.0303
    312 HB2         -14.0326      41.7897      56.0960 H        20 ASP22     -0.0122
    313 HB3         -13.9293      43.3789      56.8521 H        20 ASP22     -0.0122
    314 CG          -13.0118      43.2861      54.9359 C.2      20 ASP22      0.7994
    315 OD1         -11.8512      43.7156      54.7432 O.co2    20 ASP22     -0.8014
    316 OD2         -13.9214      43.3372      54.0846 O.co2    20 ASP22     -0.8014
    317 C           -12.6725      41.8240      58.5146 C.2      20 ASP22      0.5366
    318 O           -13.0405      42.7221      59.2784 O.2      20 ASP22     -0.5819
    319 N           -12.7340      40.5459      58.8979 N.am     21 ASN23     -0.4157
    320 H           -12.4088      39.8309      58.2577 H        21 ASN23      0.2719
    321 CA          -13.0829      40.1503      60.2667 C.3      21 ASN23      0.0143
    322 HA          -13.8742      40.8118      60.6166 H        21 ASN23      0.1048
    323 CB          -13.6404      38.7211      60.2980 C.3      21 ASN23     -0.2041
    324 HB2         -13.8630      38.4343      61.3243 H        21 ASN23      0.0797
    325 HB3         -14.5712      38.6943      59.7372 H        21 ASN23      0.0797
    326 CG          -12.6972      37.7139      59.6843 C.2      21 ASN23      0.7130
    327 OD1         -12.4669      37.7517      58.4944 O.2      21 ASN23     -0.5931
    328 ND2         -12.1854      36.7622      60.4204 N.am     21 ASN23     -0.9191
    329 HD21        -11.5570      36.1266      59.9441 H        21 ASN23      0.4196
    330 HD22        -12.2612      36.7977      61.4220 H        21 ASN23      0.4196
    331 C           -11.9251      40.3141      61.2644 C.2      21 ASN23      0.5973
    332 O           -12.1072      40.0051      62.4407 O.2      21 ASN23     -0.5679
    333 N           -10.7552      40.7834      60.8381 N.am     22 TYR24     -0.4157
    334 H           -10.6381      41.0454      59.8659 H        22 TYR24      0.2719
    335 CA           -9.6315      41.0164      61.7364 C.3      22 TYR24     -0.0014
    336 HA           -9.7648      40.4008      62.6221 H        22 TYR24      0.0876
    337 CB           -8.3274      40.5468      61.0971 C.3      22 TYR24     -0.0152
    338 HB2          -8.2519      40.9377      60.0822 H        22 TYR24      0.0295
    339 HB3          -7.4878      40.9439      61.6708 H        22 TYR24      0.0295
    340 CG           -8.2378      39.0343      61.0956 C.ar     22 TYR24     -0.0011
    341 CD1          -7.7743      38.3774      62.2471 C.ar     22 TYR24     -0.1906
    342 HD1          -7.4741      38.9571      63.1052 H        22 TYR24      0.1699
    343 CE1          -7.7452      36.9759      62.3041 C.ar     22 TYR24     -0.2341
    344 HE1          -7.3919      36.4872      63.1996 H        22 TYR24      0.1656
    345 CZ           -8.1889      36.2225      61.1984 C.ar     22 TYR24      0.3226
    346 OH           -8.1925      34.8684      61.2597 O.3      22 TYR24     -0.5579
    347 HH           -7.7868      34.5676      62.0966 H        22 TYR24      0.3992
    348 CE2          -8.6736      36.8762      60.0473 C.ar     22 TYR24     -0.2341
    349 HE2          -9.0422      36.2888      59.2215 H        22 TYR24      0.1656
    350 CD2          -8.6995      38.2829      60.0005 C.ar     22 TYR24     -0.1906
    351 HD2          -9.1014      38.7892      59.1365 H        22 TYR24      0.1699
    352 C            -9.5690      42.4632      62.2152 C.2      22 TYR24      0.5973
    353 O            -9.7712      43.4035      61.4504 O.2      22 TYR24     -0.5679
    354 N            -9.2784      42.6114      63.5043 N.am     23 ILE25     -0.4157
    355 H            -9.1426      41.7716      64.0573 H        23 ILE25      0.2719
    356 CA           -8.8973      43.8728      64.1388 C.3      23 ILE25     -0.0597
    357 HA           -8.6295      44.5953      63.3642 H        23 ILE25      0.0869
    358 CB          -10.0284      44.4904      64.9902 C.3      23 ILE25      0.1303
    359 HB           -9.6473      45.4296      65.3897 H        23 ILE25      0.0187
    360 CG2         -11.2381      44.8474      64.1121 C.3      23 ILE25     -0.3204
    361 HG21        -11.7431      43.9344      63.8013 H        23 ILE25      0.0882
    362 HG22        -11.9168      45.4990      64.6597 H        23 ILE25      0.0882
    363 HG23        -10.8842      45.3843      63.2290 H        23 ILE25      0.0882
    364 CG1         -10.4146      43.6045      66.1967 C.3      23 ILE25     -0.0430
    365 HG12        -10.7484      42.6278      65.8461 H        23 ILE25      0.0236
    366 HG13         -9.5394      43.4553      66.8279 H        23 ILE25      0.0236
    367 CD1         -11.5114      44.2140      67.0753 C.3      23 ILE25     -0.0660
    368 HD11        -12.4585      44.2432      66.5379 H        23 ILE25      0.0186
    369 HD12        -11.6471      43.6043      67.9664 H        23 ILE25      0.0186
    370 HD13        -11.2272      45.2243      67.3689 H        23 ILE25      0.0186
    371 C            -7.6514      43.6374      64.9764 C.2      23 ILE25      0.5973
    372 O            -7.4319      42.5499      65.5149 O.2      23 ILE25     -0.5679
    373 N            -6.8257      44.6598      65.1100 N.am     24 THR26     -0.4157
    374 H            -7.0698      45.5436      64.6624 H        24 THR26      0.2719
    375 CA           -5.6295      44.5643      65.9412 C.3      24 THR26     -0.0389
    376 HA           -5.1005      43.6457      65.6859 H        24 THR26      0.1007
    377 CB           -4.6689      45.7265      65.7037 C.3      24 THR26      0.3654
    378 HB           -3.7571      45.5477      66.2663 H        24 THR26      0.0043
    379 CG2          -4.3196      45.8832      64.2253 C.3      24 THR26     -0.2438
    380 HG21         -5.1913      46.1826      63.6433 H        24 THR26      0.0642
    381 HG22         -3.5467      46.6444      64.1220 H        24 THR26      0.0642
    382 HG23         -3.9345      44.9382      63.8394 H        24 THR26      0.0642
    383 OG1          -5.2446      46.9221      66.1699 O.3      24 THR26     -0.6761
    384 HG1          -5.8483      47.2053      65.4672 H        24 THR26      0.4102
    385 C            -5.9984      44.5015      67.4155 C.2      24 THR26      0.5973
    386 O            -7.0953      44.8715      67.8495 O.2      24 THR26     -0.5679
    387 N            -5.0371      44.0711      68.2273 N.am     25 LYS27     -0.3479
    388 H            -4.1522      43.7747      67.8189 H        25 LYS27      0.2747
    389 CA           -5.1630      44.0972      69.6829 C.3      25 LYS27     -0.2400
    390 HA           -5.9529      43.4206      70.0017 H        25 LYS27      0.1426
    391 CB           -3.8153      43.6264      70.1985 C.3      25 LYS27     -0.0094
    392 HB2          -3.7011      42.6012      69.8484 H        25 LYS27      0.0362
    393 HB3          -3.0351      44.2473      69.7503 H        25 LYS27      0.0362
    394 CG           -3.6282      43.6563      71.7101 C.3      25 LYS27      0.0187
    395 HG2          -3.8252      44.6522      72.1075 H        25 LYS27      0.0103
    396 HG3          -4.3072      42.9367      72.1511 H        25 LYS27      0.0103
    397 CD           -2.1995      43.2447      72.0752 C.3      25 LYS27     -0.0479
    398 HD2          -1.4900      43.9870      71.7041 H        25 LYS27      0.0621
    399 HD3          -2.1299      43.2379      73.1644 H        25 LYS27      0.0621
    400 CE           -1.8453      41.8384      71.5520 C.3      25 LYS27     -0.0143
    401 HE2          -1.1671      41.3768      72.2752 H        25 LYS27      0.1135
    402 HE3          -2.7561      41.2348      71.5086 H        25 LYS27      0.1135
    403 NZ           -1.1719      41.8655      70.2192 N.4      25 LYS27     -0.3854
    404 HZ1          -0.3715      42.4799      70.2143 H        25 LYS27      0.3400
    405 HZ2          -0.8672      40.9499      69.9123 H        25 LYS27      0.3400
    406 HZ3          -1.7821      42.2197      69.4679 H        25 LYS27      0.3400
    407 C            -5.5256      45.4812      70.2144 C.2      25 LYS27      0.7341
    408 O            -6.3935      45.5921      71.0779 O.2      25 LYS27     -0.5894
    409 N            -4.8759      46.5307      69.7118 N.am     26 SER28     -0.4157
    410 H            -4.1774      46.3810      68.9975 H        26 SER28      0.2719
    411 CA           -5.1713      47.9009      70.1481 C.3      26 SER28     -0.0249
    412 HA           -5.1489      47.9409      71.2348 H        26 SER28      0.0843
    413 CB           -4.1459      48.8990      69.6182 C.3      26 SER28      0.2117
    414 HB2          -4.0962      48.8277      68.5299 H        26 SER28      0.0352
    415 HB3          -4.4480      49.9117      69.8929 H        26 SER28      0.0352
    416 OG           -2.8746      48.6236      70.1697 O.3      26 SER28     -0.6546
    417 HG           -2.2270      49.1705      69.7149 H        26 SER28      0.4275
    418 C            -6.5489      48.3651      69.6976 C.2      26 SER28      0.5973
    419 O            -7.2309      49.0467      70.4558 O.2      26 SER28     -0.5679
    420 N            -6.9767      47.9887      68.4932 N.am     27 GLU29     -0.5163
    421 H            -6.3824      47.4268      67.8945 H        27 GLU29      0.2936
    422 CA           -8.3248      48.3121      68.0214 C.3      27 GLU29      0.0397
    423 HA           -8.4955      49.3866      68.0997 H        27 GLU29      0.1105
    424 CB           -8.4958      47.8909      66.5603 C.3      27 GLU29      0.0560
    425 HB2          -8.1261      46.8727      66.4546 H        27 GLU29     -0.0173
    426 HB3          -9.5544      47.9082      66.2960 H        27 GLU29     -0.0173
    427 CG           -7.7418      48.8392      65.6204 C.3      27 GLU29      0.0136
    428 HG2          -8.2704      49.7953      65.6071 H        27 GLU29     -0.0425
    429 HG3          -6.7413      49.0298      66.0109 H        27 GLU29     -0.0425
    430 CD           -7.6144      48.3030      64.1913 C.2      27 GLU29      0.8054
    431 OE1          -7.7723      47.0753      63.9906 O.co2    27 GLU29     -0.8188
    432 OE2          -7.2782      49.1302      63.3247 O.co2    27 GLU29     -0.8188
    433 C            -9.3721      47.6260      68.8953 C.2      27 GLU29      0.5366
    434 O           -10.3183      48.2690      69.3403 O.2      27 GLU29     -0.5819
    435 N            -9.1698      46.3474      69.2260 N.am     28 ALA30     -0.4157
    436 H            -8.3883      45.8505      68.8083 H        28 ALA30      0.2719
    437 CA          -10.0541      45.6271      70.1314 C.3      28 ALA30      0.0337
    438 HA          -11.0660      45.6541      69.7257 H        28 ALA30      0.0823
    439 CB           -9.5981      44.1677      70.2076 C.3      28 ALA30     -0.1825
    440 HB1          -8.5881      44.1110      70.6124 H        28 ALA30      0.0603
    441 HB2         -10.2737      43.6112      70.8530 H        28 ALA30      0.0603
    442 HB3          -9.6014      43.7225      69.2145 H        28 ALA30      0.0603
    443 C           -10.1017      46.2840      71.5191 C.2      28 ALA30      0.5973
    444 O           -11.1849      46.4683      72.0720 O.2      28 ALA30     -0.5679
    445 N            -8.9521      46.6722      72.0824 N.am     29 GLN31     -0.4157
    446 H            -8.0854      46.4941      71.5864 H        29 GLN31      0.2719
    447 CA           -8.9093      47.3806      73.3691 C.3      29 GLN31     -0.0031
    448 HA           -9.3903      46.7636      74.1315 H        29 GLN31      0.0850
    449 CB           -7.4534      47.6272      73.7886 C.3      29 GLN31     -0.0036
    450 HB2          -6.9347      48.0917      72.9506 H        29 GLN31      0.0171
    451 HB3          -7.4299      48.3144      74.6360 H        29 GLN31      0.0171
    452 CG           -6.7477      46.3232      74.1979 C.3      29 GLN31     -0.0645
    453 HG2          -7.1392      46.0030      75.1642 H        29 GLN31      0.0352
    454 HG3          -6.9702      45.5504      73.4748 H        29 GLN31      0.0352
    455 CD           -5.2273      46.4034      74.2869 C.2      29 GLN31      0.6951
    456 OE1          -4.5785      45.4778      74.7469 O.2      29 GLN31     -0.6086
    457 NE2          -4.5773      47.4646      73.8564 N.am     29 GLN31     -0.9407
    458 HE21         -3.5784      47.4351      73.9351 H        29 GLN31      0.4251
    459 HE22         -5.0740      48.2446      73.4661 H        29 GLN31      0.4251
    460 C            -9.6845      48.7071      73.3197 C.2      29 GLN31      0.5973
    461 O           -10.4394      48.9986      74.2449 O.2      29 GLN31     -0.5679
    462 N            -9.5709      49.4773      72.2314 N.am     30 ALA32     -0.4157
    463 H            -8.9384      49.1921      71.4911 H        30 ALA32      0.2719
    464 CA          -10.3433      50.7076      72.0297 C.3      30 ALA32      0.0337
    465 HA          -10.1436      51.3830      72.8627 H        30 ALA32      0.0823
    466 CB           -9.8701      51.3791      70.7337 C.3      30 ALA32     -0.1825
    467 HB1         -10.1027      50.7511      69.8744 H        30 ALA32      0.0603
    468 HB2         -10.3771      52.3377      70.6158 H        30 ALA32      0.0603
    469 HB3          -8.7933      51.5481      70.7739 H        30 ALA32      0.0603
    470 C           -11.8653      50.4709      71.9923 C.2      30 ALA32      0.5973
    471 O           -12.6306      51.3595      72.3595 O.2      30 ALA32     -0.5679
    472 N           -12.3051      49.2775      71.5793 N.am     31 LEU33     -0.4157
    473 H           -11.6193      48.6090      71.2480 H        31 LEU33      0.2719
    474 CA          -13.7066      48.8472      71.6238 C.3      31 LEU33     -0.0518
    475 HA          -14.3444      49.7119      71.4427 H        31 LEU33      0.0922
    476 CB          -13.9627      47.8044      70.5179 C.3      31 LEU33     -0.1102
    477 HB2         -13.3087      46.9512      70.6911 H        31 LEU33      0.0457
    478 HB3         -14.9902      47.4453      70.6024 H        31 LEU33      0.0457
    479 CG          -13.7537      48.3050      69.0796 C.3      31 LEU33      0.3531
    480 HG          -12.7503      48.7017      68.9589 H        31 LEU33     -0.0361
    481 CD1         -13.9276      47.1278      68.1186 C.3      31 LEU33     -0.4121
    482 HD11        -14.9373      46.7259      68.2056 H        31 LEU33      0.1000
    483 HD12        -13.7506      47.4649      67.0986 H        31 LEU33      0.1000
    484 HD13        -13.2031      46.3533      68.3669 H        31 LEU33      0.1000
    485 CD2         -14.7530      49.4016      68.7041 C.3      31 LEU33     -0.4121
    486 HD21        -14.5678      50.2904      69.3065 H        31 LEU33      0.1000
    487 HD22        -14.6296      49.6680      67.6556 H        31 LEU33      0.1000
    488 HD23        -15.7719      49.0513      68.8731 H        31 LEU33      0.1000
    489 C           -14.1444      48.2865      72.9888 C.2      31 LEU33      0.5973
    490 O           -15.2835      47.8504      73.1212 O.2      31 LEU33     -0.5679
    491 N           -13.2806      48.2640      74.0091 N.am     32 GLY34     -0.4157
    492 H           -12.3596      48.6665      73.8735 H        32 GLY34      0.2719
    493 CA          -13.6215      47.7328      75.3366 C.3      32 GLY34     -0.0252
    494 HA2         -13.0317      48.2692      76.0784 H        32 GLY34      0.0698
    495 HA3         -14.6759      47.9128      75.5479 H        32 GLY34      0.0698
    496 C           -13.3425      46.2377      75.5137 C.2      32 GLY34      0.5973
    497 O           -13.8412      45.6133      76.4594 O.2      32 GLY34     -0.5679
    498 N           -12.5406      45.6441      74.6243 N.am     33 TRP35     -0.4157
    499 H           -12.1834      46.1829      73.8418 H        33 TRP35      0.2719
    500 CA          -12.0642      44.2813      74.8233 C.3      33 TRP35     -0.0275
    501 HA          -12.9231      43.6371      75.0167 H        33 TRP35      0.1123
    502 CB          -11.3445      43.7393      73.5941 C.3      33 TRP35     -0.0050
    503 HB2         -12.0391      43.6812      72.7559 H        33 TRP35      0.0339
    504 HB3         -10.5505      44.4357      73.3435 H        33 TRP35      0.0339
    505 CG          -10.6933      42.4090      73.7956 C.2      33 TRP35     -0.1415
    506 CD1         -11.2947      41.2689      74.1949 C.2      33 TRP35     -0.1638
    507 HD1         -12.3525      41.1849      74.4127 H        33 TRP35      0.2062
    508 NE1         -10.3593      40.2580      74.3023 N.pl3    33 TRP35     -0.3418
    509 HE1         -10.5947      39.3188      74.5832 H        33 TRP35      0.3412
    510 CE2          -9.0952      40.7167      74.0045 C.ar     33 TRP35      0.1380
    511 CZ2          -7.8314      40.1119      73.9936 C.ar     33 TRP35     -0.2601
    512 HZ2          -7.7257      39.0707      74.2492 H        33 TRP35      0.1572
    513 CH2          -6.7081      40.9030      73.6988 C.ar     33 TRP35     -0.1134
    514 HH2          -5.7164      40.4768      73.7212 H        33 TRP35      0.1417
    515 CZ3          -6.8667      42.2729      73.4216 C.ar     33 TRP35     -0.1972
    516 HZ3          -6.0141      42.9098      73.2671 H        33 TRP35      0.1447
    517 CE3          -8.1415      42.8547      73.3960 C.ar     33 TRP35     -0.2387
    518 HE3          -8.2627      43.9013      73.1695 H        33 TRP35      0.1700
    519 CD2          -9.2811      42.0943      73.6958 C.ar     33 TRP35      0.1243
    520 C           -11.1362      44.2253      76.0300 C.2      33 TRP35      0.5973
    521 O           -10.1170      44.9134      76.1014 O.2      33 TRP35     -0.5679
    522 N           -11.4689      43.3389      76.9577 N.am     34 VAL36     -0.4157
    523 H           -12.3093      42.7889      76.8072 H        34 VAL36      0.2719
    524 CA          -10.6821      43.0658      78.1496 C.3      34 VAL36     -0.0875
    525 HA           -9.8106      43.7227      78.1840 H        34 VAL36      0.0969
    526 CB          -11.5106      43.3123      79.4217 C.3      34 VAL36      0.2985
    527 HB          -12.3520      42.6198      79.4537 H        34 VAL36     -0.0297
    528 CG1         -10.6438      43.0796      80.6653 C.3      34 VAL36     -0.3192
    529 HG11         -9.7688      43.7311      80.6336 H        34 VAL36      0.0791
    530 HG12        -11.2130      43.3089      81.5660 H        34 VAL36      0.0791
    531 HG13        -10.3196      42.0409      80.7160 H        34 VAL36      0.0791
    532 CG2         -12.0824      44.7321      79.4764 C.3      34 VAL36     -0.3192
    533 HG21        -12.8213      44.8670      78.6881 H        34 VAL36      0.0791
    534 HG22        -12.5703      44.9085      80.4336 H        34 VAL36      0.0791
    535 HG23        -11.2840      45.4623      79.3365 H        34 VAL36      0.0791
    536 C           -10.2152      41.6265      78.0512 C.2      34 VAL36      0.5973
    537 O           -11.0047      40.6986      78.2500 O.2      34 VAL36     -0.5679
    538 N            -8.9230      41.4309      77.7881 N.am     35 ALA37     -0.4157
    539 H            -8.3472      42.2334      77.5746 H        35 ALA37      0.2719
    540 CA           -8.3573      40.0961      77.6120 C.3      35 ALA37      0.0337
    541 HA           -8.7845      39.6545      76.7114 H        35 ALA37      0.0823
    542 CB           -6.8438      40.2172      77.4218 C.3      35 ALA37     -0.1825
    543 HB1          -6.3795      40.6329      78.3181 H        35 ALA37      0.0603
    544 HB2          -6.4196      39.2314      77.2266 H        35 ALA37      0.0603
    545 HB3          -6.6260      40.8712      76.5768 H        35 ALA37      0.0603
    546 C            -8.6951      39.1692      78.7867 C.2      35 ALA37      0.5973
    547 O            -9.1450      38.0469      78.5595 O.2      35 ALA37     -0.5679
    548 N            -8.5470      39.6525      80.0255 N.am     36 SER38     -0.4157
    549 H            -8.0829      40.5396      80.1548 H        36 SER38      0.2719
    550 CA           -8.7974      38.8392      81.2202 C.3      36 SER38     -0.0249
    551 HA           -8.2525      37.9008      81.1116 H        36 SER38      0.0843
    552 CB           -8.2668      39.5204      82.4877 C.3      36 SER38      0.2117
    553 HB2          -8.8504      40.4194      82.6933 H        36 SER38      0.0352
    554 HB3          -8.3712      38.8332      83.3293 H        36 SER38      0.0352
    555 OG           -6.9040      39.8700      82.3433 O.3      36 SER38     -0.6546
    556 HG           -6.5185      40.0105      83.2148 H        36 SER38      0.4275
    557 C           -10.2710      38.4744      81.4221 C.2      36 SER38      0.5973
    558 O           -10.5519      37.6236      82.2562 O.2      36 SER38     -0.5679
    559 N           -11.2190      39.0784      80.6870 N.am     37 LYS39     -0.3479
    560 H           -10.9226      39.7509      79.9879 H        37 LYS39      0.2747
    561 CA          -12.6368      38.6721      80.6960 C.3      37 LYS39     -0.2400
    562 HA          -12.8351      38.0626      81.5814 H        37 LYS39      0.1426
    563 CB          -13.5666      39.8937      80.7375 C.3      37 LYS39     -0.0094
    564 HB2         -13.3771      40.5403      79.8798 H        37 LYS39      0.0362
    565 HB3         -14.5940      39.5333      80.6636 H        37 LYS39      0.0362
    566 CG          -13.4289      40.6910      82.0415 C.3      37 LYS39      0.0187
    567 HG2         -13.1065      40.0243      82.8432 H        37 LYS39      0.0103
    568 HG3         -12.6714      41.4629      81.9179 H        37 LYS39      0.0103
    569 CD          -14.7567      41.3270      82.4767 C.3      37 LYS39     -0.0479
    570 HD2         -15.4656      40.5223      82.6852 H        37 LYS39      0.0621
    571 HD3         -14.5854      41.8742      83.4058 H        37 LYS39      0.0621
    572 CE          -15.3567      42.2769      81.4316 C.3      37 LYS39     -0.0143
    573 HE2         -14.6818      43.1282      81.2962 H        37 LYS39      0.1135
    574 HE3         -15.4290      41.7527      80.4731 H        37 LYS39      0.1135
    575 NZ          -16.7045      42.7409      81.8505 N.4      37 LYS39     -0.3854
    576 HZ1         -16.6635      43.2376      82.7304 H        37 LYS39      0.3400
    577 HZ2         -17.0946      43.3575      81.1451 H        37 LYS39      0.3400
    578 HZ3         -17.3362      41.9547      81.9480 H        37 LYS39      0.3400
    579 C           -13.0296      37.7843      79.5179 C.2      37 LYS39      0.7341
    580 O           -14.1585      37.3088      79.4946 O.2      37 LYS39     -0.5894
    581 N           -12.1566      37.6149      78.5235 N.am     38 GLY40     -0.4157
    582 H           -11.2220      37.9891      78.6261 H        38 GLY40      0.2719
    583 CA          -12.4566      36.7947      77.3479 C.3      38 GLY40     -0.0252
    584 HA2         -11.5892      36.7954      76.6906 H        38 GLY40      0.0698
    585 HA3         -12.6520      35.7703      77.6701 H        38 GLY40      0.0698
    586 C           -13.6657      37.2893      76.5467 C.2      38 GLY40      0.5973
    587 O           -14.3992      36.4871      75.9813 O.2      38 GLY40     -0.5679
    588 N           -13.8930      38.6033      76.5100 N.am     39 ASN41     -0.4157
    589 H           -13.2433      39.2190      76.9793 H        39 ASN41      0.2719
    590 CA          -15.1258      39.1977      75.9912 C.3      39 ASN41      0.0143
    591 HA          -15.9005      38.4264      75.9672 H        39 ASN41      0.1048
    592 CB          -15.5990      40.2818      76.9788 C.3      39 ASN41     -0.2041
    593 HB2         -16.6334      40.5338      76.7457 H        39 ASN41      0.0797
    594 HB3         -15.5823      39.8897      77.9937 H        39 ASN41      0.0797
    595 CG          -14.7725      41.5576      76.9216 C.2      39 ASN41      0.7130
    596 OD1         -13.6151      41.5607      76.5358 O.2      39 ASN41     -0.5931
    597 ND2         -15.3310      42.6764      77.3226 N.am     39 ASN41     -0.9191
    598 HD21        -14.8322      43.5325      77.1023 H        39 ASN41      0.4196
    599 HD22        -16.3386      42.7050      77.3675 H        39 ASN41      0.4196
    600 C           -15.0311      39.7420      74.5539 C.2      39 ASN41      0.5973
    601 O           -15.8304      40.6058      74.2094 O.2      39 ASN41     -0.5679
    602 N           -14.0803      39.3076      73.7136 N.am     40 LEU42     -0.4157
    603 H           -13.4844      38.5426      73.9863 H        40 LEU42      0.2719
    604 CA          -13.9288      39.9154      72.3791 C.3      40 LEU42     -0.0518
    605 HA          -13.7242      40.9767      72.5198 H        40 LEU42      0.0922
    606 CB          -12.7677      39.2931      71.5939 C.3      40 LEU42     -0.1102
    607 HB2         -11.8617      39.3419      72.1944 H        40 LEU42      0.0457
    608 HB3         -12.9883      38.2516      71.4125 H        40 LEU42      0.0457
    609 CG          -12.5006      39.9592      70.2289 C.3      40 LEU42      0.3531
    610 HG          -13.3868      39.9254      69.5966 H        40 LEU42     -0.0361
    611 CD1         -12.0446      41.4069      70.3974 C.3      40 LEU42     -0.4121
    612 HD11        -11.2150      41.4587      71.1009 H        40 LEU42      0.1000
    613 HD12        -11.7281      41.8050      69.4350 H        40 LEU42      0.1000
    614 HD13        -12.8709      42.0206      70.7558 H        40 LEU42      0.1000
    615 CD2         -11.3808      39.1977      69.5276 C.3      40 LEU42     -0.4121
    616 HD21        -11.7163      38.1858      69.3024 H        40 LEU42      0.1000
    617 HD22        -11.1312      39.6902      68.5876 H        40 LEU42      0.1000
    618 HD23        -10.5087      39.1567      70.1746 H        40 LEU42      0.1000
    619 C           -15.2050      39.8154      71.5502 C.2      40 LEU42      0.5973
    620 O           -15.6139      40.8101      70.9674 O.2      40 LEU42     -0.5679
    621 N           -15.8371      38.6407      71.5102 N.am     41 ALA43     -0.4157
    622 H           -15.4195      37.8376      71.9510 H        41 ALA43      0.2719
    623 CA          -17.0608      38.4800      70.7317 C.3      41 ALA43      0.0337
    624 HA          -16.8844      38.8872      69.7334 H        41 ALA43      0.0823
    625 CB          -17.3639      36.9902      70.5781 C.3      41 ALA43     -0.1825
    626 HB1         -17.5347      36.5403      71.5561 H        41 ALA43      0.0603
    627 HB2         -18.2548      36.8585      69.9626 H        41 ALA43      0.0603
    628 HB3         -16.5208      36.5094      70.0852 H        41 ALA43      0.0603
    629 C           -18.2555      39.2596      71.3122 C.2      41 ALA43      0.5973
    630 O           -19.1670      39.5748      70.5562 O.2      41 ALA43     -0.5679
    631 N           -18.2446      39.5902      72.6078 N.am     42 ASP44     -0.5163
    632 H           -17.4181      39.3998      73.1479 H        42 ASP44      0.2936
    633 CA          -19.2672      40.4461      73.2226 C.3      42 ASP44      0.0381
    634 HA          -20.2644      40.0823      72.9627 H        42 ASP44      0.0880
    635 CB          -19.0959      40.3927      74.7496 C.3      42 ASP44     -0.0303
    636 HB2         -19.0515      39.3471      75.0602 H        42 ASP44     -0.0122
    637 HB3         -18.1525      40.8601      75.0187 H        42 ASP44     -0.0122
    638 CG          -20.2099      41.0754      75.5475 C.2      42 ASP44      0.7994
    639 OD1         -21.3930      40.7958      75.2625 O.co2    42 ASP44     -0.8014
    640 OD2         -19.8468      41.7905      76.5148 O.co2    42 ASP44     -0.8014
    641 C           -19.1376      41.8883      72.7139 C.2      42 ASP44      0.5366
    642 O           -20.1203      42.5012      72.3089 O.2      42 ASP44     -0.5819
    643 N           -17.9118      42.4303      72.6836 N.am     43 VAL45     -0.4157
    644 H           -17.1309      41.8822      73.0193 H        43 VAL45      0.2719
    645 CA          -17.6983      43.8379      72.2964 C.3      43 VAL45     -0.0875
    646 HA          -18.5746      44.4126      72.6008 H        43 VAL45      0.0969
    647 CB          -16.4910      44.4625      73.0073 C.3      43 VAL45      0.2985
    648 HB          -16.4574      45.5175      72.7406 H        43 VAL45     -0.0297
    649 CG1         -16.6581      44.3692      74.5268 C.3      43 VAL45     -0.3192
    650 HG11        -16.6167      43.3305      74.8509 H        43 VAL45      0.0791
    651 HG12        -15.8704      44.9392      75.0114 H        43 VAL45      0.0791
    652 HG13        -17.6210      44.7947      74.8113 H        43 VAL45      0.0791
    653 CG2         -15.1514      43.8345      72.6024 C.3      43 VAL45     -0.3192
    654 HG21        -14.9740      43.9612      71.5360 H        43 VAL45      0.0791
    655 HG22        -14.3556      44.3483      73.1314 H        43 VAL45      0.0791
    656 HG23        -15.1355      42.7777      72.8569 H        43 VAL45      0.0791
    657 C           -17.5671      44.0411      70.7921 C.2      43 VAL45      0.5973
    658 O           -17.9305      45.0922      70.2723 O.2      43 VAL45     -0.5679
    659 N           -17.0609      43.0432      70.0744 N.am     44 ALA46     -0.4157
    660 H           -16.7855      42.2002      70.5643 H        44 ALA46      0.2719
    661 CA          -16.8310      43.1104      68.6381 C.3      44 ALA46      0.0337
    662 HA          -17.4263      43.9188      68.2137 H        44 ALA46      0.0823
    663 CB          -15.3588      43.4573      68.3897 C.3      44 ALA46     -0.1825
    664 HB1         -14.7206      42.6665      68.7873 H        44 ALA46      0.0603
    665 HB2         -15.1799      43.5640      67.3214 H        44 ALA46      0.0603
    666 HB3         -15.1153      44.3949      68.8890 H        44 ALA46      0.0603
    667 C           -17.2950      41.8110      67.9694 C.2      44 ALA46      0.5973
    668 O           -16.4666      41.0498      67.4530 O.2      44 ALA46     -0.5679
    669 N           -18.6152      41.5386      67.9662 N.am     45 PRO47     -0.2548
    670 CD          -19.6799      42.3482      68.5459 C.3      45 PRO47      0.0192
    671 HD2         -19.5313      43.4146      68.3764 H        45 PRO47      0.0391
    672 HD3         -19.7451      42.1441      69.6161 H        45 PRO47      0.0391
    673 CG          -20.9619      41.8893      67.8623 C.3      45 PRO47      0.0189
    674 HG2         -21.1193      42.4846      66.9618 H        45 PRO47      0.0213
    675 HG3         -21.8212      41.9733      68.5289 H        45 PRO47      0.0213
    676 CB          -20.6908      40.4375      67.4659 C.3      45 PRO47     -0.0070
    677 HB2         -21.1648      40.1966      66.5133 H        45 PRO47      0.0253
    678 HB3         -21.0683      39.7766      68.2480 H        45 PRO47      0.0253
    679 CA          -19.1620      40.3139      67.4004 C.3      45 PRO47     -0.0266
    680 HA          -18.8611      39.4834      68.0388 H        45 PRO47      0.0641
    681 C           -18.6329      40.0516      65.9865 C.2      45 PRO47      0.5896
    682 O           -18.5875      40.9373      65.1320 O.2      45 PRO47     -0.5748
    683 N           -18.1971      38.8140      65.7510 N.am     46 GLY48     -0.4157
    684 H           -18.2201      38.1549      66.5149 H        46 GLY48      0.2719
    685 CA          -17.6529      38.3658      64.4688 C.3      46 GLY48     -0.0252
    686 HA2         -17.7149      37.2790      64.4293 H        46 GLY48      0.0698
    687 HA3         -18.2675      38.7691      63.6638 H        46 GLY48      0.0698
    688 C           -16.1986      38.7562      64.1834 C.2      46 GLY48      0.5973
    689 O           -15.7053      38.3979      63.1138 O.2      46 GLY48     -0.5679
    690 N           -15.5103      39.4761      65.0795 N.am     47 LYS49     -0.3479
    691 H           -15.9567      39.7580      65.9484 H        47 LYS49      0.2747
    692 CA          -14.0960      39.8194      64.8876 C.3      47 LYS49     -0.2400
    693 HA          -13.8820      39.7410      63.8297 H        47 LYS49      0.1426
    694 CB          -13.7890      41.2578      65.3303 C.3      47 LYS49     -0.0094
    695 HB2         -13.9229      41.3328      66.4109 H        47 LYS49      0.0362
    696 HB3         -12.7417      41.4718      65.1118 H        47 LYS49      0.0362
    697 CG          -14.6465      42.3346      64.6548 C.3      47 LYS49      0.0187
    698 HG2         -15.6813      42.2321      64.9847 H        47 LYS49      0.0103
    699 HG3         -14.2824      43.3059      64.9896 H        47 LYS49      0.0103
    700 CD          -14.6037      42.2803      63.1216 C.3      47 LYS49     -0.0479
    701 HD2         -13.5710      42.2799      62.7684 H        47 LYS49      0.0621
    702 HD3         -15.0890      41.3637      62.7843 H        47 LYS49      0.0621
    703 CE          -15.3684      43.4691      62.5372 C.3      47 LYS49     -0.0143
    704 HE2         -15.6184      43.2390      61.4958 H        47 LYS49      0.1135
    705 HE3         -16.3010      43.5991      63.0951 H        47 LYS49      0.1135
    706 NZ          -14.5386      44.6972      62.5854 N.4      47 LYS49     -0.3854
    707 HZ1         -13.7236      44.5752      61.9879 H        47 LYS49      0.3400
    708 HZ2         -15.0503      45.5015      62.2457 H        47 LYS49      0.3400
    709 HZ3         -14.2075      44.8693      63.5250 H        47 LYS49      0.3400
    710 C           -13.1484      38.8420      65.5779 C.2      47 LYS49      0.7341
    711 O           -13.4789      38.2561      66.6065 O.2      47 LYS49     -0.5894
    712 N           -11.9378      38.7540      65.0395 N.am     48 SER50     -0.4157
    713 H           -11.7650      39.2676      64.1811 H        48 SER50      0.2719
    714 CA          -10.8021      38.0578      65.6490 C.3      48 SER50     -0.0249
    715 HA          -11.0689      37.7012      66.6448 H        48 SER50      0.0843
    716 CB          -10.3682      36.8535      64.8042 C.3      48 SER50      0.2117
    717 HB2         -10.0412      37.2087      63.8260 H        48 SER50      0.0352
    718 HB3          -9.5240      36.3633      65.2914 H        48 SER50      0.0352
    719 OG          -11.4034      35.9058      64.6177 O.3      48 SER50     -0.6546
    720 HG          -11.0239      35.1196      64.2156 H        48 SER50      0.4275
    721 C            -9.6223      39.0195      65.7681 C.2      48 SER50      0.5973
    722 O            -9.4855      39.9276      64.9475 O.2      48 SER50     -0.5679
    723 N            -8.7402      38.8047      66.7489 N.am     49 ILE51     -0.4157
    724 H            -8.8830      38.0313      67.3802 H        49 ILE51      0.2719
    725 CA           -7.4889      39.5693      66.8481 C.3      49 ILE51     -0.0597
    726 HA           -7.7263      40.6269      66.7800 H        49 ILE51      0.0869
    727 CB           -6.7453      39.3275      68.1786 C.3      49 ILE51      0.1303
    728 HB           -6.4322      38.2837      68.1874 H        49 ILE51      0.0187
    729 CG2          -5.4643      40.1771      68.2815 C.3      49 ILE51     -0.3204
    730 HG21         -5.6942      41.2263      68.0900 H        49 ILE51      0.0882
    731 HG22         -5.0324      40.0773      69.2761 H        49 ILE51      0.0882
    732 HG23         -4.7236      39.8354      67.5567 H        49 ILE51      0.0882
    733 CG1          -7.6079      39.5174      69.4391 C.3      49 ILE51     -0.0430
    734 HG12         -8.5014      38.9055      69.3505 H        49 ILE51      0.0236
    735 HG13         -7.0441      39.1261      70.2781 H        49 ILE51      0.0236
    736 CD1          -7.9995      40.9510      69.8071 C.3      49 ILE51     -0.0660
    737 HD11         -8.5157      41.4232      68.9706 H        49 ILE51      0.0186
    738 HD12         -8.6649      40.9336      70.6706 H        49 ILE51      0.0186
    739 HD13         -7.1147      41.5294      70.0662 H        49 ILE51      0.0186
    740 C            -6.5579      39.1778      65.6992 C.2      49 ILE51      0.5973
    741 O            -6.3369      37.9939      65.4551 O.2      49 ILE51     -0.5679
    742 N            -5.9430      40.1442      65.0321 N.am     50 GLY52     -0.4157
    743 H            -6.2257      41.1111      65.1792 H        50 GLY52      0.2719
    744 CA           -4.8458      39.8710      64.1151 C.3      50 GLY52     -0.0252
    745 HA2          -4.0327      39.4213      64.6835 H        50 GLY52      0.0698
    746 HA3          -5.1615      39.1800      63.3339 H        50 GLY52      0.0698
    747 C            -4.3068      41.1272      63.4595 C.2      50 GLY52      0.5973
    748 O            -4.9471      42.1722      63.4588 O.2      50 GLY52     -0.5679
    749 N            -3.1049      41.0193      62.9035 N.am     51 GLY53     -0.4157
    750 H            -2.6079      40.1386      62.9990 H        51 GLY53      0.2719
    751 CA           -2.4375      42.1000      62.1767 C.3      51 GLY53     -0.0252
    752 HA2          -2.1025      41.7293      61.2170 H        51 GLY53      0.0698
    753 HA3          -3.1428      42.9094      61.9867 H        51 GLY53      0.0698
    754 C            -1.2332      42.7059      62.8900 C.2      51 GLY53      0.5973
    755 O            -0.4650      43.4448      62.2704 O.2      51 GLY53     -0.5679
    756 N            -1.0403      42.3900      64.1681 N.am     52 ASP54     -0.5163
    757 H            -1.6939      41.7564      64.6012 H        52 ASP54      0.2936
    758 CA            0.0690      42.9004      64.9691 C.3      52 ASP54      0.0381
    759 HA            0.1065      43.9837      64.8422 H        52 ASP54      0.0880
    760 CB           -0.1851      42.6162      66.4519 C.3      52 ASP54     -0.0303
    761 HB2          -0.3111      41.5414      66.5989 H        52 ASP54     -0.0122
    762 HB3           0.6800      42.9419      67.0323 H        52 ASP54     -0.0122
    763 CG           -1.4156      43.3589      66.9680 C.2      52 ASP54      0.7994
    764 OD1          -1.5413      44.5619      66.6773 O.co2    52 ASP54     -0.8014
    765 OD2          -2.1887      42.7542      67.7499 O.co2    52 ASP54     -0.8014
    766 C             1.4230      42.3329      64.5410 C.2      52 ASP54      0.5366
    767 O             1.5321      41.1880      64.1033 O.2      52 ASP54     -0.5819
    768 N             2.4709      43.1386      64.7104 N.am     53 ILE55     -0.4157
    769 H             2.3127      44.0265      65.1586 H        53 ILE55      0.2719
    770 CA            3.8483      42.6684      64.5617 C.3      53 ILE55     -0.0597
    771 HA            3.9736      42.2339      63.5704 H        53 ILE55      0.0869
    772 CB            4.8495      43.8339      64.7165 C.3      53 ILE55      0.1303
    773 HB            4.6034      44.3668      65.6370 H        53 ILE55      0.0187
    774 CG2           6.3017      43.3302      64.8428 C.3      53 ILE55     -0.3204
    775 HG21          6.5627      42.7154      63.9775 H        53 ILE55      0.0882
    776 HG22          6.9973      44.1651      64.9049 H        53 ILE55      0.0882
    777 HG23          6.4293      42.7409      65.7502 H        53 ILE55      0.0882
    778 CG1           4.7164      44.8161      63.5313 C.3      53 ILE55     -0.0430
    779 HG12          5.1079      44.3536      62.6233 H        53 ILE55      0.0236
    780 HG13          3.6635      45.0426      63.3679 H        53 ILE55      0.0236
    781 CD1           5.4290      46.1538      63.7728 C.3      53 ILE55     -0.0660
    782 HD11          6.5100      46.0192      63.7967 H        53 ILE55      0.0186
    783 HD12          5.1884      46.8387      62.9590 H        53 ILE55      0.0186
    784 HD13          5.0927      46.5926      64.7131 H        53 ILE55      0.0186
    785 C             4.1129      41.5663      65.5916 C.2      53 ILE55      0.5973
    786 O             3.8585      41.7345      66.7859 O.2      53 ILE55     -0.5679
    787 N             4.6982      40.4678      65.1251 N.am     54 PHE56     -0.4157
    788 H             4.8946      40.4201      64.1303 H        54 PHE56      0.2719
    789 CA            5.2683      39.4208      65.9554 C.3      54 PHE56     -0.0024
    790 HA            4.8736      39.5085      66.9685 H        54 PHE56      0.0978
    791 CB            4.8690      38.0494      65.4117 C.3      54 PHE56     -0.0343
    792 HB2           3.7836      38.0103      65.3072 H        54 PHE56      0.0295
    793 HB3           5.3021      37.9022      64.4210 H        54 PHE56      0.0295
    794 CG            5.3001      36.9327      66.3366 C.ar     54 PHE56      0.0118
    795 CD1           4.6054      36.7371      67.5437 C.ar     54 PHE56     -0.1256
    796 HD1           3.7562      37.3630      67.7933 H        54 PHE56      0.1330
    797 CE1           4.9852      35.7035      68.4154 C.ar     54 PHE56     -0.1704
    798 HE1           4.4337      35.5440      69.3336 H        54 PHE56      0.1430
    799 CZ            6.0498      34.8523      68.0731 C.ar     54 PHE56     -0.1072
    800 HZ            6.3255      34.0409      68.7342 H        54 PHE56      0.1297
    801 CE2           6.7415      35.0404      66.8626 C.ar     54 PHE56     -0.1704
    802 HE2           7.5435      34.3677      66.5869 H        54 PHE56      0.1430
    803 CD2           6.3750      36.0885      65.9994 C.ar     54 PHE56     -0.1256
    804 HD2           6.8985      36.2304      65.0636 H        54 PHE56      0.1330
    805 C             6.7876      39.5765      65.9859 C.2      54 PHE56      0.5973
    806 O             7.4440      39.5232      64.9508 O.2      54 PHE56     -0.5679
    807 N             7.3568      39.7794      67.1741 N.am     55 SER57     -0.4157
    808 H             6.7492      39.8530      67.9740 H        55 SER57      0.2719
    809 CA            8.7802      40.1116      67.3066 C.3      55 SER57     -0.0249
    810 HA            8.9808      40.9980      66.7018 H        55 SER57      0.0843
    811 CB            9.0975      40.4458      68.7621 C.3      55 SER57      0.2117
    812 HB2          10.0944      40.8859      68.7998 H        55 SER57      0.0352
    813 HB3           8.3863      41.1877      69.1268 H        55 SER57      0.0352
    814 OG            9.0538      39.2943      69.5937 O.3      55 SER57     -0.6546
    815 HG            8.1407      38.9850      69.6479 H        55 SER57      0.4275
    816 C             9.7401      39.0191      66.8279 C.2      55 SER57      0.5973
    817 O            10.8284      39.3484      66.3713 O.2      55 SER57     -0.5679
    818 N             9.3844      37.7374      66.9795 N.am     56 ASN58     -0.4157
    819 H             8.4487      37.5301      67.2950 H        56 ASN58      0.2719
    820 CA           10.2964      36.6224      66.7075 C.3      56 ASN58      0.0143
    821 HA            9.8006      35.7152      67.0577 H        56 ASN58      0.1048
    822 CB           10.5012      36.4823      65.1894 C.3      56 ASN58     -0.2041
    823 HB2           9.5427      36.5480      64.6759 H        56 ASN58      0.0797
    824 HB3          11.1363      37.2920      64.8320 H        56 ASN58      0.0797
    825 CG           11.1299      35.1517      64.8158 C.2      56 ASN58      0.7130
    826 OD1          10.8481      34.1096      65.3913 O.2      56 ASN58     -0.5931
    827 ND2          11.9735      35.1438      63.8127 N.am     56 ASN58     -0.9191
    828 HD21         12.3918      34.2578      63.5444 H        56 ASN58      0.4196
    829 HD22         12.2537      36.0060      63.3915 H        56 ASN58      0.4196
    830 C            11.6234      36.7161      67.4894 C.2      56 ASN58      0.5973
    831 O            12.6712      36.3043      66.9973 O.2      56 ASN58     -0.5679
    832 N            11.5863      37.2475      68.7232 N.am     57 ARG59     -0.3479
    833 H            10.7066      37.6345      69.0364 H        57 ARG59      0.2747
    834 CA           12.7682      37.3526      69.6013 C.3      57 ARG59     -0.2637
    835 HA           13.5258      37.9752      69.1196 H        57 ARG59      0.1560
    836 CB           12.3780      37.9649      70.9582 C.3      57 ARG59     -0.0007
    837 HB2          11.5360      37.3990      71.3618 H        57 ARG59      0.0327
    838 HB3          13.2148      37.8561      71.6509 H        57 ARG59      0.0327
    839 CG           12.0082      39.4530      70.8867 C.3      57 ARG59      0.0390
    840 HG2          12.9225      40.0330      70.7511 H        57 ARG59      0.0285
    841 HG3          11.3882      39.6371      70.0238 H        57 ARG59      0.0285
    842 CD           11.3144      39.9104      72.1806 C.3      57 ARG59      0.0486
    843 HD2          10.4934      39.2215      72.3933 H        57 ARG59      0.0687
    844 HD3          12.0397      39.8499      72.9958 H        57 ARG59      0.0687
    845 NE           10.7637      41.2806      72.0915 N.pl3    57 ARG59     -0.5295
    846 HE           10.7273      41.6926      71.1753 H        57 ARG59      0.3456
    847 CZ           10.3081      41.9990      73.1074 C.cat    57 ARG59      0.8076
    848 NH1          10.3583      41.5652      74.3373 N.pl3    57 ARG59     -0.8627
    849 HH11         10.7381      40.6511      74.5112 H        57 ARG59      0.4478
    850 HH12          9.9957      42.1116      75.0950 H        57 ARG59      0.4478
    851 NH2           9.7903      43.1827      72.9213 N.pl3    57 ARG59     -0.8627
    852 HH21          9.7444      43.5742      71.9967 H        57 ARG59      0.4478
    853 HH22          9.4614      43.7197      73.7028 H        57 ARG59      0.4478
    854 C            13.4405      35.9966      69.8277 C.2      57 ARG59      0.7341
    855 O            14.6587      35.9329      69.8742 O.2      57 ARG59     -0.5894
    856 N            12.6539      34.9269      69.9614 N.am     58 GLU60     -0.5163
    857 H            11.6593      35.0574      69.9461 H        58 GLU60      0.2936
    858 CA           13.1746      33.5618      70.1265 C.3      58 GLU60      0.0397
    859 HA           13.9951      33.5783      70.8473 H        58 GLU60      0.1105
    860 CB           12.0719      32.6288      70.6632 C.3      58 GLU60      0.0560
    861 HB2          11.1068      32.8806      70.2194 H        58 GLU60     -0.0173
    862 HB3          12.3073      31.6006      70.3899 H        58 GLU60     -0.0173
    863 CG           11.9906      32.6812      72.1935 C.3      58 GLU60      0.0136
    864 HG2          12.9991      32.7060      72.6121 H        58 GLU60     -0.0425
    865 HG3          11.4805      33.6001      72.4932 H        58 GLU60     -0.0425
    866 CD           11.2550      31.4539      72.7467 C.2      58 GLU60      0.8054
    867 OE1          10.0063      31.4193      72.6675 O.co2    58 GLU60     -0.8188
    868 OE2          11.9216      30.4790      73.1495 O.co2    58 GLU60     -0.8188
    869 C            13.7826      32.9533      68.8570 C.2      58 GLU60      0.5366
    870 O            14.3831      31.8882      68.9440 O.2      58 GLU60     -0.5819
    871 N            13.6206      33.5637      67.6772 N.am     59 GLY61     -0.4157
    872 H            13.2041      34.4863      67.6408 H        59 GLY61      0.2719
    873 CA           14.1938      33.0250      66.4415 C.3      59 GLY61     -0.0252
    874 HA2          14.0640      33.7601      65.6483 H        59 GLY61      0.0698
    875 HA3          15.2619      32.8616      66.5867 H        59 GLY61      0.0698
    876 C            13.5731      31.7059      65.9633 C.2      59 GLY61      0.5973
    877 O            14.1839      31.0076      65.1598 O.2      59 GLY61     -0.5679
    878 N            12.3675      31.3415      66.4269 N.am     60 LYS62     -0.3479
    879 H            11.9392      31.9313      67.1212 H        60 LYS62      0.2747
    880 CA           11.6829      30.1044      65.9981 C.3      60 LYS62     -0.2400
    881 HA           12.4088      29.2892      65.9748 H        60 LYS62      0.1426
    882 CB           10.5586      29.7349      66.9704 C.3      60 LYS62     -0.0094
    883 HB2           9.9090      30.5989      67.1101 H        60 LYS62      0.0362
    884 HB3           9.9876      28.9195      66.5320 H        60 LYS62      0.0362
    885 CG           11.0767      29.2414      68.3211 C.3      60 LYS62      0.0187
    886 HG2          11.6624      28.3336      68.1699 H        60 LYS62      0.0103
    887 HG3          11.7156      30.0030      68.7673 H        60 LYS62      0.0103
    888 CD            9.9090      28.9458      69.2686 C.3      60 LYS62     -0.0479
    889 HD2           9.3588      29.8723      69.4459 H        60 LYS62      0.0621
    890 HD3           9.2336      28.2094      68.8299 H        60 LYS62      0.0621
    891 CE           10.4625      28.4156      70.5943 C.3      60 LYS62     -0.0143
    892 HE2          10.6779      27.3488      70.4879 H        60 LYS62      0.1135
    893 HE3          11.3979      28.9368      70.8274 H        60 LYS62      0.1135
    894 NZ            9.5133      28.6436      71.7063 N.4      60 LYS62     -0.3854
    895 HZ1           8.5925      28.2918      71.4715 H        60 LYS62      0.3400
    896 HZ2           9.8628      28.2286      72.5576 H        60 LYS62      0.3400
    897 HZ3           9.4691      29.6467      71.9258 H        60 LYS62      0.3400
    898 C            11.1171      30.1831      64.5809 C.2      60 LYS62      0.7341
    899 O            10.8304      29.1487      63.9819 O.2      60 LYS62     -0.5894
    900 N            10.9048      31.3920      64.0624 N.am     61 LEU63     -0.4157
    901 H            11.1144      32.1978      64.6371 H        61 LEU63      0.2719
    902 CA           10.5518      31.6189      62.6684 C.3      61 LEU63     -0.0518
    903 HA           10.1416      30.6937      62.2683 H        61 LEU63      0.0922
    904 CB            9.4816      32.7106      62.5449 C.3      61 LEU63     -0.1102
    905 HB2           9.8835      33.6339      62.9515 H        61 LEU63      0.0457
    906 HB3           9.2773      32.8888      61.4916 H        61 LEU63      0.0457
    907 CG            8.1572      32.3844      63.2457 C.3      61 LEU63      0.3531
    908 HG            8.3494      32.0370      64.2609 H        61 LEU63     -0.0361
    909 CD1           7.3117      33.6491      63.3416 C.3      61 LEU63     -0.4121
    910 HD11          6.9375      33.9259      62.3590 H        61 LEU63      0.1000
    911 HD12          6.4831      33.4600      64.0172 H        61 LEU63      0.1000
    912 HD13          7.9044      34.4655      63.7515 H        61 LEU63      0.1000
    913 CD2           7.3780      31.3091      62.4843 C.3      61 LEU63     -0.4121
    914 HD21          7.9278      30.3687      62.4927 H        61 LEU63      0.1000
    915 HD22          6.4204      31.1470      62.9789 H        61 LEU63      0.1000
    916 HD23          7.2003      31.6270      61.4564 H        61 LEU63      0.1000
    917 C            11.8048      31.9952      61.8694 C.2      61 LEU63      0.5973
    918 O            12.6713      32.7151      62.3778 O.2      61 LEU63     -0.5679
    919 N            11.8954      31.5618      60.6018 N.am     62 PRO64     -0.2548
    920 CD           10.9056      30.7729      59.8831 C.3      62 PRO64      0.0192
    921 HD2           9.8999      31.1779      59.9984 H        62 PRO64      0.0391
    922 HD3          10.9409      29.7402      60.2333 H        62 PRO64      0.0391
    923 CG           11.3311      30.8394      58.4202 C.3      62 PRO64      0.0189
    924 HG2          10.9075      31.7242      57.9500 H        62 PRO64      0.0213
    925 HG3          11.0486      29.9475      57.8662 H        62 PRO64      0.0213
    926 CB           12.8488      30.9844      58.5054 C.3      62 PRO64     -0.0070
    927 HB2          13.2690      31.4509      57.6132 H        62 PRO64      0.0253
    928 HB3          13.2963      30.0009      58.6622 H        62 PRO64      0.0253
    929 CA           13.0516      31.8361      59.7618 C.3      62 PRO64     -0.0266
    930 HA           13.9560      31.5013      60.2737 H        62 PRO64      0.0641
    931 C            13.1863      33.3280      59.4325 C.2      62 PRO64      0.5896
    932 O            12.2626      33.9662      58.9153 O.2      62 PRO64     -0.5748
    933 N            14.3790      33.8734      59.6505 N.am     63 GLY65     -0.4157
    934 H            15.0929      33.3049      60.0837 H        63 GLY65      0.2719
    935 CA           14.7372      35.2263      59.2362 C.3      63 GLY65     -0.0252
    936 HA2          13.8851      35.8927      59.3742 H        63 GLY65      0.0698
    937 HA3          15.5523      35.5908      59.8619 H        63 GLY65      0.0698
    938 C            15.1892      35.2770      57.7766 C.2      63 GLY65      0.5973
    939 O            15.4700      34.2592      57.1482 O.2      63 GLY65     -0.5679
    940 N            15.2392      36.4822      57.2271 N.am     64 LYS66     -0.3479
    941 H            14.9513      37.2697      57.7974 H        64 LYS66      0.2747
    942 CA           15.7972      36.8386      55.9178 C.3      64 LYS66     -0.2400
    943 HA           16.7682      36.3576      55.7921 H        64 LYS66      0.1426
    944 CB           14.8446      36.3938      54.7939 C.3      64 LYS66     -0.0094
    945 HB2          14.7169      35.3145      54.8796 H        64 LYS66      0.0362
    946 HB3          13.8698      36.8493      54.9374 H        64 LYS66      0.0362
    947 CG           15.3326      36.7076      53.3725 C.3      64 LYS66      0.0187
    948 HG2          15.3395      37.7845      53.1996 H        64 LYS66      0.0103
    949 HG3          16.3444      36.3164      53.2551 H        64 LYS66      0.0103
    950 CD           14.4010      36.0205      52.3616 C.3      64 LYS66     -0.0479
    951 HD2          14.2050      34.9991      52.6913 H        64 LYS66      0.0621
    952 HD3          13.4516      36.5608      52.3257 H        64 LYS66      0.0621
    953 CE           15.0247      35.9592      50.9641 C.3      64 LYS66     -0.0143
    954 HE2          15.1604      36.9850      50.6050 H        64 LYS66      0.1135
    955 HE3          16.0122      35.4921      51.0299 H        64 LYS66      0.1135
    956 NZ           14.1543      35.2001      50.0282 N.4      64 LYS66     -0.3854
    957 HZ1          13.2119      35.5817      50.0441 H        64 LYS66      0.3400
    958 HZ2          14.5043      35.2724      49.0792 H        64 LYS66      0.3400
    959 HZ3          14.1001      34.2258      50.2872 H        64 LYS66      0.3400
    960 C            15.9888      38.3471      55.9870 C.2      64 LYS66      0.7341
    961 O            15.2264      39.0013      56.6968 O.2      64 LYS66     -0.5894
    962 N            17.0171      38.9076      55.3577 N.am     65 SER67     -0.4157
    963 H            17.5879      38.3732      54.7233 H        65 SER67      0.2719
    964 CA           17.2348      40.3583      55.4428 C.3      65 SER67     -0.0249
    965 HA           17.4499      40.6211      56.4789 H        65 SER67      0.0843
    966 CB           18.4258      40.7908      54.5859 C.3      65 SER67      0.2117
    967 HB2          18.5425      41.8732      54.6540 H        65 SER67      0.0352
    968 HB3          19.3357      40.3144      54.9541 H        65 SER67      0.0352
    969 OG           18.2115      40.4263      53.2379 O.3      65 SER67     -0.6546
    970 HG           18.7539      40.9845      52.6701 H        65 SER67      0.4275
    971 C            15.9635      41.0951      55.0056 C.2      65 SER67      0.5973
    972 O            15.3112      40.6964      54.0426 O.2      65 SER67     -0.5679
    973 N            15.5576      42.1246      55.7518 N.am     66 GLY68     -0.4157
    974 H            16.0928      42.3951      56.5620 H        66 GLY68      0.2719
    975 CA           14.3167      42.8524      55.4575 C.3      66 GLY68     -0.0252
    976 HA2          14.2719      43.7400      56.0881 H        66 GLY68      0.0698
    977 HA3          14.3287      43.1755      54.4156 H        66 GLY68      0.0698
    978 C            13.0215      42.0560      55.6854 C.2      66 GLY68      0.5973
    979 O            11.9459      42.5280      55.3154 O.2      66 GLY68     -0.5679
    980 N            13.0818      40.8560      56.2802 N.am     67 ARG69     -0.3479
    981 H            13.9882      40.4732      56.5238 H        67 ARG69      0.2747
    982 CA           11.8887      40.0836      56.6373 C.3      67 ARG69     -0.2637
    983 HA           11.1160      40.2969      55.9003 H        67 ARG69      0.1560
    984 CB           12.1497      38.5794      56.5852 C.3      67 ARG69     -0.0007
    985 HB2          12.4867      38.3300      55.5821 H        67 ARG69      0.0327
    986 HB3          12.9058      38.3079      57.3211 H        67 ARG69      0.0327
    987 CG           10.8586      37.8090      56.8904 C.3      67 ARG69      0.0390
    988 HG2          10.4897      38.0716      57.8814 H        67 ARG69      0.0285
    989 HG3          10.0991      38.0678      56.1526 H        67 ARG69      0.0285
    990 CD           11.0855      36.3053      56.9090 C.3      67 ARG69      0.0486
    991 HD2          12.0126      36.0905      57.4421 H        67 ARG69      0.0687
    992 HD3          10.2574      35.8430      57.4471 H        67 ARG69      0.0687
    993 NE           11.1121      35.7508      55.5534 N.pl3    67 ARG69     -0.5295
    994 HE           10.5761      36.2454      54.8360 H        67 ARG69      0.3456
    995 CZ           11.6014      34.5830      55.2094 C.cat    67 ARG69      0.8076
    996 NH1          12.1660      33.7855      56.0745 N.pl3    67 ARG69     -0.8627
    997 HH11         12.1675      34.0581      57.0532 H        67 ARG69      0.4478
    998 HH12         12.6420      32.9597      55.7816 H        67 ARG69      0.4478
    999 NH2          11.5531      34.1879      53.9721 N.pl3    67 ARG69     -0.8627
   1000 HH21         11.0434      34.7870      53.3048 H        67 ARG69      0.4478
   1001 HH22         11.7857      33.2535      53.7176 H        67 ARG69      0.4478
   1002 C            11.3551      40.4836      58.0012 C.2      67 ARG69      0.7341
   1003 O            12.0788      40.4706      58.9928 O.2      67 ARG69     -0.5894
   1004 N            10.0553      40.7278      58.0409 N.am     68 THR70     -0.4157
   1005 H             9.5296      40.6743      57.1757 H        68 THR70      0.2719
   1006 CA            9.3029      41.0053      59.2590 C.3      68 THR70     -0.0389
   1007 HA            9.9509      40.8544      60.1221 H        68 THR70      0.1007
   1008 CB            8.8833      42.4786      59.2599 C.3      68 THR70      0.3654
   1009 HB            9.7188      43.0824      58.9037 H        68 THR70      0.0043
   1010 CG2           7.6483      42.8106      58.4284 C.3      68 THR70     -0.2438
   1011 HG21          6.7833      42.2413      58.7683 H        68 THR70      0.0642
   1012 HG22          7.4321      43.8751      58.5103 H        68 THR70      0.0642
   1013 HG23          7.8684      42.5804      57.3958 H        68 THR70      0.0642
   1014 OG1           8.6149      42.8657      60.5773 O.3      68 THR70     -0.6761
   1015 HG1           9.2172      43.5811      60.8036 H        68 THR70      0.4102
   1016 C             8.1428      40.0233      59.3974 C.2      68 THR70      0.5973
   1017 O             7.7332      39.4319      58.3994 O.2      68 THR70     -0.5679
   1018 N             7.6330      39.8133      60.6100 N.am     69 TRP71     -0.4157
   1019 H             7.9525      40.3859      61.3786 H        69 TRP71      0.2719
   1020 CA            6.5623      38.8531      60.8954 C.3      69 TRP71     -0.0275
   1021 HA            6.2220      38.3897      59.9694 H        69 TRP71      0.1123
   1022 CB            7.0939      37.7439      61.8021 C.3      69 TRP71     -0.0050
   1023 HB2           7.5866      38.1829      62.6703 H        69 TRP71      0.0339
   1024 HB3           6.2541      37.1474      62.1624 H        69 TRP71      0.0339
   1025 CG            8.0374      36.8254      61.1085 C.2      69 TRP71     -0.1415
   1026 CD1           9.3857      36.9297      61.0776 C.2      69 TRP71     -0.1638
   1027 HD1           9.9552      37.6977      61.5882 H        69 TRP71      0.2062
   1028 NE1           9.9041      35.9123      60.3008 N.pl3    69 TRP71     -0.3418
   1029 HE1          10.8916      35.7467      60.1666 H        69 TRP71      0.3412
   1030 CE2           8.9046      35.1147      59.7883 C.ar     69 TRP71      0.1380
   1031 CZ2           8.9166      33.9743      58.9792 C.ar     69 TRP71     -0.2601
   1032 HZ2           9.8469      33.5674      58.6302 H        69 TRP71      0.1572
   1033 CH2           7.6980      33.3680      58.6391 C.ar     69 TRP71     -0.1134
   1034 HH2           7.6812      32.4918      58.0094 H        69 TRP71      0.1417
   1035 CZ3           6.4860      33.9067      59.1044 C.ar     69 TRP71     -0.1972
   1036 HZ3           5.5476      33.4419      58.8240 H        69 TRP71      0.1447
   1037 CE3           6.4847      35.0534      59.9176 C.ar     69 TRP71     -0.2387
   1038 HE3           5.5496      35.4619      60.2725 H        69 TRP71      0.1700
   1039 CD2           7.6951      35.6803      60.2813 C.ar     69 TRP71      0.1243
   1040 C             5.3602      39.5225      61.5408 C.2      69 TRP71      0.5973
   1041 O             5.5048      40.4063      62.3848 O.2      69 TRP71     -0.5679
   1042 N             4.1656      39.0730      61.1769 N.am     70 ARG72     -0.3479
   1043 H             4.1117      38.3623      60.4490 H        70 ARG72      0.2747
   1044 CA            2.9121      39.4696      61.8164 C.3      70 ARG72     -0.2637
   1045 HA            3.1194      39.9978      62.7446 H        70 ARG72      0.1560
   1046 CB            2.1143      40.3841      60.8864 C.3      70 ARG72     -0.0007
   1047 HB2           2.0212      39.8921      59.9194 H        70 ARG72      0.0327
   1048 HB3           1.1160      40.5383      61.3007 H        70 ARG72      0.0327
   1049 CG            2.7792      41.7490      60.6979 C.3      70 ARG72      0.0390
   1050 HG2           2.8391      42.2602      61.6576 H        70 ARG72      0.0285
   1051 HG3           3.7807      41.6279      60.2838 H        70 ARG72      0.0285
   1052 CD            1.9313      42.5747      59.7309 C.3      70 ARG72      0.0486
   1053 HD2           1.8574      42.0373      58.7826 H        70 ARG72      0.0687
   1054 HD3           0.9196      42.6829      60.1300 H        70 ARG72      0.0687
   1055 NE            2.5401      43.8931      59.4942 N.pl3    70 ARG72     -0.5295
   1056 HE            3.1254      43.9715      58.6816 H        70 ARG72      0.3456
   1057 CZ            2.4120      44.9614      60.2569 C.cat    70 ARG72      0.8076
   1058 NH1           1.6688      44.9754      61.3279 N.pl3    70 ARG72     -0.8627
   1059 HH11          1.0612      44.1818      61.5377 H        70 ARG72      0.4478
   1060 HH12          1.5019      45.8191      61.8383 H        70 ARG72      0.4478
   1061 NH2           3.0415      46.0558      59.9317 N.pl3    70 ARG72     -0.8627
   1062 HH21          3.6229      46.0756      59.1152 H        70 ARG72      0.4478
   1063 HH22          2.9610      46.8696      60.5100 H        70 ARG72      0.4478
   1064 C             2.1205      38.2328      62.1901 C.2      70 ARG72      0.7341
   1065 O             2.3677      37.1598      61.6440 O.2      70 ARG72     -0.5894
   1066 N             1.1684      38.3925      63.0968 N.am     71 GLU73     -0.5163
   1067 H             1.0282      39.3146      63.5004 H        71 GLU73      0.2936
   1068 CA            0.3301      37.2887      63.5662 C.3      71 GLU73      0.0397
   1069 HA            0.5279      36.4145      62.9527 H        71 GLU73      0.1105
   1070 CB            0.6802      36.8936      65.0113 C.3      71 GLU73      0.0560
   1071 HB2           0.0279      36.0714      65.3046 H        71 GLU73     -0.0173
   1072 HB3           1.7054      36.5326      65.0553 H        71 GLU73     -0.0173
   1073 CG            0.5355      38.0558      66.0066 C.3      71 GLU73      0.0136
   1074 HG2           1.3906      38.7286      65.8947 H        71 GLU73     -0.0425
   1075 HG3          -0.3638      38.6293      65.7760 H        71 GLU73     -0.0425
   1076 CD            0.4145      37.5839      67.4568 C.2      71 GLU73      0.8054
   1077 OE1          -0.4527      36.7327      67.7607 O.co2    71 GLU73     -0.8188
   1078 OE2           1.1501      38.0970      68.3227 O.co2    71 GLU73     -0.8188
   1079 C            -1.1582      37.5919      63.4296 C.2      71 GLU73      0.5366
   1080 O            -1.5789      38.7499      63.4118 O.2      71 GLU73     -0.5819
   1081 N            -1.9636      36.5362      63.3843 N.am     72 ALA74     -0.4157
   1082 H            -1.5405      35.6153      63.3259 H        72 ALA74      0.2719
   1083 CA           -3.4119      36.6171      63.4763 C.3      72 ALA74      0.0337
   1084 HA           -3.6693      37.4606      64.1106 H        72 ALA74      0.0823
   1085 CB           -4.0013      36.8487      62.0830 C.3      72 ALA74     -0.1825
   1086 HB1          -3.7570      36.0293      61.4164 H        72 ALA74      0.0603
   1087 HB2          -5.0831      36.9352      62.1492 H        72 ALA74      0.0603
   1088 HB3          -3.5993      37.7691      61.6688 H        72 ALA74      0.0603
   1089 C            -3.9980      35.3756      64.1398 C.2      72 ALA74      0.5973
   1090 O            -3.5149      34.2631      63.9345 O.2      72 ALA74     -0.5679
   1091 N            -5.0473      35.5616      64.9295 N.am     73 ASP75     -0.5163
   1092 H            -5.3813      36.5039      65.1068 H        73 ASP75      0.2936
   1093 CA           -5.7681      34.4715      65.5721 C.3      73 ASP75      0.0381
   1094 HA           -5.0386      33.8168      66.0443 H        73 ASP75      0.0880
   1095 CB           -6.7127      34.9730      66.6736 C.3      73 ASP75     -0.0303
   1096 HB2          -7.3852      35.7258      66.2638 H        73 ASP75     -0.0122
   1097 HB3          -7.3271      34.1303      66.9986 H        73 ASP75     -0.0122
   1098 CG           -6.0085      35.5416      67.9114 C.2      73 ASP75      0.7994
   1099 OD1          -4.8088      35.8924      67.8883 O.co2    73 ASP75     -0.8014
   1100 OD2          -6.6552      35.6221      68.9791 O.co2    73 ASP75     -0.8014
   1101 C            -6.5472      33.6337      64.5601 C.2      73 ASP75      0.5366
   1102 O            -7.2198      34.1400      63.6571 O.2      73 ASP75     -0.5819
   1103 N            -6.4917      32.3220      64.7488 N.am     74 ILE76     -0.4157
   1104 H            -5.9785      31.9663      65.5522 H        74 ILE76      0.2719
   1105 CA           -7.1828      31.3484      63.9032 C.3      74 ILE76     -0.0597
   1106 HA           -7.7542      31.8586      63.1297 H        74 ILE76      0.0869
   1107 CB           -6.1359      30.4524      63.2178 C.3      74 ILE76      0.1303
   1108 HB           -5.4783      30.0493      63.9906 H        74 ILE76      0.0187
   1109 CG2          -6.7552      29.2575      62.4853 C.3      74 ILE76     -0.3204
   1110 HG21         -7.5669      29.5737      61.8381 H        74 ILE76      0.0882
   1111 HG22         -6.0019      28.7737      61.8781 H        74 ILE76      0.0882
   1112 HG23         -7.1151      28.5368      63.2121 H        74 ILE76      0.0882
   1113 CG1          -5.2548      31.2635      62.2472 C.3      74 ILE76     -0.0430
   1114 HG12         -4.7725      32.0815      62.7804 H        74 ILE76      0.0236
   1115 HG13         -4.4644      30.6093      61.8913 H        74 ILE76      0.0236
   1116 CD1          -5.9795      31.8354      61.0234 C.3      74 ILE76     -0.0660
   1117 HD11         -6.7592      32.5287      61.3306 H        74 ILE76      0.0186
   1118 HD12         -5.2700      32.3732      60.3996 H        74 ILE76      0.0186
   1119 HD13         -6.4165      31.0372      60.4265 H        74 ILE76      0.0186
   1120 C            -8.1933      30.5760      64.7414 C.2      74 ILE76      0.5973
   1121 O            -8.0142      30.4348      65.9456 O.2      74 ILE76     -0.5679
   1122 N            -9.2649      30.0829      64.1177 N.am     75 ASN77     -0.4157
   1123 H            -9.3431      30.2260      63.1159 H        75 ASN77      0.2719
   1124 CA          -10.3051      29.2702      64.7589 C.3      75 ASN77      0.0143
   1125 HA          -11.0706      29.0736      64.0067 H        75 ASN77      0.1048
   1126 CB           -9.7394      27.9053      65.2022 C.3      75 ASN77     -0.2041
   1127 HB2          -8.9781      28.0528      65.9676 H        75 ASN77      0.0797
   1128 HB3         -10.5359      27.3144      65.6523 H        75 ASN77      0.0797
   1129 CG           -9.1597      27.0635      64.0902 C.2      75 ASN77      0.7130
   1130 OD1          -9.6728      27.0191      62.9800 O.2      75 ASN77     -0.5931
   1131 ND2          -8.0849      26.3556      64.3576 N.am     75 ASN77     -0.9191
   1132 HD21         -7.7212      25.7705      63.6374 H        75 ASN77      0.4196
   1133 HD22         -7.6580      26.3877      65.2951 H        75 ASN77      0.4196
   1134 C           -11.0321      29.9842      65.9092 C.2      75 ASN77      0.5973
   1135 O           -11.6238      29.3369      66.7714 O.2      75 ASN77     -0.5679
   1136 N           -10.9730      31.3160      65.9588 N.am     76 TYR78     -0.4157
   1137 H           -10.4021      31.7978      65.2845 H        76 TYR78      0.2719
   1138 CA          -11.6409      32.0903      66.9951 C.3      76 TYR78     -0.0014
   1139 HA          -11.6400      31.5107      67.9194 H        76 TYR78      0.0876
   1140 CB          -10.8840      33.3895      67.2675 C.3      76 TYR78     -0.0152
   1141 HB2          -9.8526      33.1576      67.5400 H        76 TYR78      0.0295
   1142 HB3         -10.8692      34.0059      66.3699 H        76 TYR78      0.0295
   1143 CG          -11.5390      34.1450      68.4015 C.ar     76 TYR78     -0.0011
   1144 CD1         -11.3029      33.7115      69.7162 C.ar     76 TYR78     -0.1906
   1145 HD1         -10.6221      32.8916      69.9013 H        76 TYR78      0.1699
   1146 CE1         -11.9728      34.3193      70.7878 C.ar     76 TYR78     -0.2341
   1147 HE1         -11.8070      33.9560      71.7893 H        76 TYR78      0.1656
   1148 CZ          -12.8928      35.3591      70.5469 C.ar     76 TYR78      0.3226
   1149 OH          -13.5430      35.9275      71.5957 O.3      76 TYR78     -0.5579
   1150 HH          -13.1579      35.6274      72.4382 H        76 TYR78      0.3992
   1151 CE2         -13.1399      35.7889      69.2264 C.ar     76 TYR78     -0.2341
   1152 HE2         -13.8551      36.5791      69.0410 H        76 TYR78      0.1656
   1153 CD2         -12.4618      35.1814      68.1513 C.ar     76 TYR78     -0.1906
   1154 HD2         -12.6725      35.5003      67.1353 H        76 TYR78      0.1699
   1155 C           -13.0903      32.3996      66.6224 C.2      76 TYR78      0.5973
   1156 O           -13.3507      32.8722      65.5133 O.2      76 TYR78     -0.5679
   1157 N           -14.0115      32.1856      67.5612 N.am     77 THR79     -0.4157
   1158 H           -13.7208      31.7542      68.4248 H        77 THR79      0.2719
   1159 CA          -15.4078      32.6319      67.4499 C.3      77 THR79     -0.0389
   1160 HA          -15.4946      33.3356      66.6226 H        77 THR79      0.1007
   1161 CB          -16.3866      31.4791      67.1800 C.3      77 THR79      0.3654
   1162 HB          -17.4063      31.8487      67.2975 H        77 THR79      0.0043
   1163 CG2         -16.2413      30.9396      65.7608 C.3      77 THR79     -0.2438
   1164 HG21        -15.2509      30.5010      65.6322 H        77 THR79      0.0642
   1165 HG22        -16.9998      30.1795      65.5754 H        77 THR79      0.0642
   1166 HG23        -16.3670      31.7525      65.0463 H        77 THR79      0.0642
   1167 OG1         -16.1867      30.4078      68.0732 O.3      77 THR79     -0.6761
   1168 HG1         -16.8678      29.7523      67.9083 H        77 THR79      0.4102
   1169 C           -15.8567      33.3911      68.6839 C.2      77 THR79      0.5973
   1170 O           -16.4671      34.4454      68.5407 O.2      77 THR79     -0.5679
   1171 N           -15.5671      32.8977      69.8863 N.am     78 SER80     -0.4157
   1172 H           -15.0957      32.0064      69.9544 H        78 SER80      0.2719
   1173 CA          -15.8882      33.5915      71.1354 C.3      78 SER80     -0.0249
   1174 HA          -15.7259      34.6566      70.9878 H        78 SER80      0.0843
   1175 CB          -17.3594      33.3884      71.5205 C.3      78 SER80      0.2117
   1176 HB2         -17.6373      34.1330      72.2680 H        78 SER80      0.0352
   1177 HB3         -17.9923      33.5297      70.6436 H        78 SER80      0.0352
   1178 OG          -17.5698      32.1005      72.0661 O.3      78 SER80     -0.6546
   1179 HG          -18.5132      31.9784      72.2023 H        78 SER80      0.4275
   1180 C           -14.9853      33.1449      72.2805 C.2      78 SER80      0.5973
   1181 O           -14.2592      32.1563      72.1741 O.2      78 SER80     -0.5679
   1182 N           -15.0391      33.8859      73.3878 N.am     79 GLY81     -0.4157
   1183 H           -15.6367      34.6967      73.3984 H        79 GLY81      0.2719
   1184 CA          -14.3167      33.5595      74.6076 C.3      79 GLY81     -0.0252
   1185 HA2         -14.8733      33.9394      75.4638 H        79 GLY81      0.0698
   1186 HA3         -14.2542      32.4750      74.7075 H        79 GLY81      0.0698
   1187 C           -12.9067      34.1385      74.6623 C.2      79 GLY81      0.5973
   1188 O           -12.5484      35.0892      73.9557 O.2      79 GLY81     -0.5679
   1189 N           -12.1002      33.5662      75.5519 N.am     80 PHE82     -0.4157
   1190 H           -12.4389      32.7657      76.0599 H        80 PHE82      0.2719
   1191 CA          -10.6767      33.8665      75.6180 C.3      80 PHE82     -0.0024
   1192 HA          -10.5421      34.9332      75.7906 H        80 PHE82      0.0978
   1193 CB          -10.0240      33.0884      76.7597 C.3      80 PHE82     -0.0343
   1194 HB2         -10.2640      32.0279      76.6619 H        80 PHE82      0.0295
   1195 HB3          -8.9396      33.1828      76.6798 H        80 PHE82      0.0295
   1196 CG          -10.4386      33.5839      78.1229 C.ar     80 PHE82      0.0118
   1197 CD1          -9.7930      34.7013      78.6818 C.ar     80 PHE82     -0.1256
   1198 HD1          -8.9988      35.2042      78.1503 H        80 PHE82      0.1330
   1199 CE1         -10.1618      35.1556      79.9563 C.ar     80 PHE82     -0.1704
   1200 HE1          -9.6414      35.9890      80.4002 H        80 PHE82      0.1430
   1201 CZ          -11.1989      34.5223      80.6585 C.ar     80 PHE82     -0.1072
   1202 HZ          -11.4812      34.8782      81.6409 H        80 PHE82      0.1297
   1203 CE2         -11.8495      33.4115      80.0959 C.ar     80 PHE82     -0.1704
   1204 HE2         -12.6383      32.9153      80.6443 H        80 PHE82      0.1430
   1205 CD2         -11.4647      32.9355      78.8323 C.ar     80 PHE82     -0.1256
   1206 HD2         -11.9553      32.0680      78.4147 H        80 PHE82      0.1330
   1207 C           -10.0151      33.5057      74.2950 C.2      80 PHE82      0.5973
   1208 O           -10.4574      32.5940      73.5969 O.2      80 PHE82     -0.5679
   1209 N            -8.9376      34.2117      73.9411 N.am     81 ARG83     -0.3479
   1210 H            -8.5520      34.8730      74.5913 H        81 ARG83      0.2747
   1211 CA           -8.1661      33.8374      72.7527 C.3      81 ARG83     -0.2637
   1212 HA           -8.8280      33.8398      71.8828 H        81 ARG83      0.1560
   1213 CB           -7.0107      34.8050      72.4925 C.3      81 ARG83     -0.0007
   1214 HB2          -6.3721      34.8322      73.3772 H        81 ARG83      0.0327
   1215 HB3          -6.4216      34.4353      71.6508 H        81 ARG83      0.0327
   1216 CG           -7.5118      36.2188      72.1636 C.3      81 ARG83      0.0390
   1217 HG2          -7.9947      36.2319      71.1860 H        81 ARG83      0.0285
   1218 HG3          -8.2373      36.5390      72.9110 H        81 ARG83      0.0285
   1219 CD           -6.3469      37.2087      72.1965 C.3      81 ARG83      0.0486
   1220 HD2          -6.7515      38.2197      72.1567 H        81 ARG83      0.0687
   1221 HD3          -5.8224      37.0929      73.1460 H        81 ARG83      0.0687
   1222 NE           -5.4181      37.0081      71.0708 N.pl3    81 ARG83     -0.5295
   1223 HE           -5.7881      36.5313      70.2369 H        81 ARG83      0.3456
   1224 CZ           -4.1624      37.4009      71.0057 C.cat    81 ARG83      0.8076
   1225 NH1          -3.5880      38.0054      72.0130 N.pl3    81 ARG83     -0.8627
   1226 HH11         -4.1104      38.1271      72.8551 H        81 ARG83      0.4478
   1227 HH12         -2.6119      38.2119      71.9576 H        81 ARG83      0.4478
   1228 NH2          -3.4524      37.1806      69.9373 N.pl3    81 ARG83     -0.8627
   1229 HH21         -3.9255      36.7344      69.1316 H        81 ARG83      0.4478
   1230 HH22         -2.4686      37.3672      69.8390 H        81 ARG83      0.4478
   1231 C            -7.6544      32.4143      72.9437 C.2      81 ARG83      0.7341
   1232 O            -7.2043      32.0552      74.0324 O.2      81 ARG83     -0.5894
   1233 N            -7.7294      31.6215      71.8873 N.am     82 ASN84     -0.4157
   1234 H            -8.0607      31.9982      71.0142 H        82 ASN84      0.2719
   1235 CA           -7.2519      30.2435      71.9130 C.3      82 ASN84      0.0143
   1236 HA           -7.4744      29.8017      72.8861 H        82 ASN84      0.1048
   1237 CB           -8.0492      29.4540      70.8551 C.3      82 ASN84     -0.2041
   1238 HB2          -7.7809      28.3990      70.8835 H        82 ASN84      0.0797
   1239 HB3          -9.1116      29.5284      71.0872 H        82 ASN84      0.0797
   1240 CG           -7.8264      29.9530      69.4410 C.2      82 ASN84      0.7130
   1241 OD1          -6.8153      30.5693      69.1468 O.2      82 ASN84     -0.5931
   1242 ND2          -8.7609      29.7471      68.5491 N.am     82 ASN84     -0.9191
   1243 HD21         -8.5255      30.0237      67.5968 H        82 ASN84      0.4196
   1244 HD22         -9.5654      29.1728      68.7256 H        82 ASN84      0.4196
   1245 C            -5.7174      30.1946      71.7439 C.2      82 ASN84      0.5973
   1246 O            -5.0432      31.2317      71.8225 O.2      82 ASN84     -0.5679
   1247 N            -5.1726      29.0005      71.5148 N.am     83 SER85     -0.4157
   1248 H            -5.7632      28.1818      71.5432 H        83 SER85      0.2719
   1249 CA           -3.7453      28.7366      71.2693 C.3      83 SER85     -0.0249
   1250 HA           -3.1380      29.4352      71.8393 H        83 SER85      0.0843
   1251 CB           -3.4023      27.3190      71.7401 C.3      83 SER85      0.2117
   1252 HB2          -3.8341      26.5903      71.0506 H        83 SER85      0.0352
   1253 HB3          -2.3187      27.1945      71.7407 H        83 SER85      0.0352
   1254 OG           -3.9007      27.0705      73.0441 O.3      83 SER85     -0.6546
   1255 HG           -3.3023      26.4393      73.4596 H        83 SER85      0.4275
   1256 C            -3.3144      28.8443      69.7998 C.2      83 SER85      0.5973
   1257 O            -2.1315      28.6679      69.5035 O.2      83 SER85     -0.5679
   1258 N            -4.2471      29.1193      68.8842 N.am     84 ASP86     -0.5163
   1259 H            -5.1900      29.3182      69.1841 H        84 ASP86      0.2936
   1260 CA           -4.0306      29.0132      67.4410 C.3      84 ASP86      0.0381
   1261 HA           -3.1862      28.3496      67.2717 H        84 ASP86      0.0880
   1262 CB           -5.2407      28.3756      66.7528 C.3      84 ASP86     -0.0303
   1263 HB2          -6.1135      28.9968      66.9420 H        84 ASP86     -0.0122
   1264 HB3          -5.0735      28.3662      65.6780 H        84 ASP86     -0.0122
   1265 CG           -5.5609      26.9507      67.1999 C.2      84 ASP86      0.7994
   1266 OD1          -4.7583      26.3365      67.9343 O.co2    84 ASP86     -0.8014
   1267 OD2          -6.6219      26.4630      66.7432 O.co2    84 ASP86     -0.8014
   1268 C            -3.7261      30.3603      66.7901 C.2      84 ASP86      0.5366
   1269 O            -4.4627      31.3414      66.9496 O.2      84 ASP86     -0.5819
   1270 N            -2.6304      30.4177      66.0297 N.am     85 ARG87     -0.3479
   1271 H            -2.0541      29.5810      65.9619 H        85 ARG87      0.2747
   1272 CA           -2.1989      31.6289      65.3230 C.3      85 ARG87     -0.2637
   1273 HA           -3.0668      32.2667      65.1630 H        85 ARG87      0.1560
   1274 CB           -1.1384      32.4171      66.1092 C.3      85 ARG87     -0.0007
   1275 HB2          -0.2010      31.8762      66.0585 H        85 ARG87      0.0327
   1276 HB3          -0.9691      33.3752      65.6144 H        85 ARG87      0.0327
   1277 CG           -1.4392      32.6678      67.5868 C.3      85 ARG87      0.0390
   1278 HG2          -1.8176      31.7690      68.0712 H        85 ARG87      0.0285
   1279 HG3          -0.5082      32.9102      68.0811 H        85 ARG87      0.0285
   1280 CD           -2.4041      33.8324      67.7961 C.3      85 ARG87      0.0486
   1281 HD2          -1.9838      34.7383      67.3529 H        85 ARG87      0.0687
   1282 HD3          -3.3490      33.6293      67.2952 H        85 ARG87      0.0687
   1283 NE           -2.6059      34.0354      69.2370 N.pl3    85 ARG87     -0.5295
   1284 HE           -1.9191      34.6247      69.6842 H        85 ARG87      0.3456
   1285 CZ           -3.5255      33.4347      69.9691 C.cat    85 ARG87      0.8076
   1286 NH1          -4.4545      32.6683      69.4715 N.pl3    85 ARG87     -0.8627
   1287 HH11         -4.4535      32.4461      68.4814 H        85 ARG87      0.4478
   1288 HH12         -5.0379      32.1045      70.0710 H        85 ARG87      0.4478
   1289 NH2          -3.5057      33.5368      71.2690 N.pl3    85 ARG87     -0.8627
   1290 HH21         -2.7001      33.9354      71.7022 H        85 ARG87      0.4478
   1291 HH22         -4.1326      32.8944      71.7446 H        85 ARG87      0.4478
   1292 C            -1.6155      31.2729      63.9735 C.2      85 ARG87      0.7341
   1293 O            -0.9215      30.2647      63.8414 O.2      85 ARG87     -0.5894
   1294 N            -1.8258      32.1446      63.0016 N.am     86 ILE88     -0.4157
   1295 H            -2.3851      32.9614      63.2277 H        86 ILE88      0.2719
   1296 CA           -1.1037      32.1469      61.7342 C.3      86 ILE88     -0.0597
   1297 HA           -0.6140      31.1826      61.6032 H        86 ILE88      0.0869
   1298 CB           -2.0977      32.3194      60.5680 C.3      86 ILE88      0.1303
   1299 HB           -2.8697      31.5656      60.7034 H        86 ILE88      0.0187
   1300 CG2          -2.7763      33.6983      60.5799 C.3      86 ILE88     -0.3204
   1301 HG21         -2.0456      34.4938      60.4357 H        86 ILE88      0.0882
   1302 HG22         -3.5247      33.7765      59.7962 H        86 ILE88      0.0882
   1303 HG23         -3.2912      33.8426      61.5244 H        86 ILE88      0.0882
   1304 CG1          -1.4595      32.0426      59.1984 C.3      86 ILE88     -0.0430
   1305 HG12         -0.8334      32.8862      58.9040 H        86 ILE88      0.0236
   1306 HG13         -0.8348      31.1529      59.2684 H        86 ILE88      0.0236
   1307 CD1          -2.5219      31.7813      58.1196 C.3      86 ILE88     -0.0660
   1308 HD11         -3.1822      32.6354      58.0025 H        86 ILE88      0.0186
   1309 HD12         -2.0430      31.6213      57.1636 H        86 ILE88      0.0186
   1310 HD13         -3.1118      30.9004      58.3760 H        86 ILE88      0.0186
   1311 C            -0.0180      33.2191      61.8289 C.2      86 ILE88      0.5973
   1312 O            -0.2755      34.3300      62.2875 O.2      86 ILE88     -0.5679
   1313 N             1.2030      32.8756      61.4472 N.am     87 LEU89     -0.4157
   1314 H             1.3310      31.9539      61.0488 H        87 LEU89      0.2719
   1315 CA            2.3485      33.7689      61.3895 C.3      87 LEU89     -0.0518
   1316 HA            2.0934      34.7370      61.8127 H        87 LEU89      0.0922
   1317 CB            3.5270      33.1482      62.1582 C.3      87 LEU89     -0.1102
   1318 HB2           3.4998      32.0644      62.0434 H        87 LEU89      0.0457
   1319 HB3           4.4609      33.4940      61.7122 H        87 LEU89      0.0457
   1320 CG            3.5754      33.4803      63.6542 C.3      87 LEU89      0.3531
   1321 HG            4.3817      32.8974      64.0889 H        87 LEU89     -0.0361
   1322 CD1           3.8790      34.9559      63.8794 C.3      87 LEU89     -0.4121
   1323 HD11          3.0797      35.5813      63.4959 H        87 LEU89      0.1000
   1324 HD12          3.9649      35.1301      64.9486 H        87 LEU89      0.1000
   1325 HD13          4.8138      35.2285      63.3939 H        87 LEU89      0.1000
   1326 CD2           2.3025      33.1394      64.4291 C.3      87 LEU89     -0.4121
   1327 HD21          2.0041      32.1120      64.2259 H        87 LEU89      0.1000
   1328 HD22          2.4838      33.2606      65.4957 H        87 LEU89      0.1000
   1329 HD23          1.4944      33.8125      64.1477 H        87 LEU89      0.1000
   1330 C             2.6796      33.9665      59.9233 C.2      87 LEU89      0.5973
   1331 O             2.8774      32.9903      59.1982 O.2      87 LEU89     -0.5679
   1332 N             2.6936      35.2156      59.4788 N.am     88 TYR90     -0.4157
   1333 H             2.5216      35.9777      60.1311 H        88 TYR90      0.2719
   1334 CA            2.9230      35.5492      58.0826 C.3      88 TYR90     -0.0014
   1335 HA            3.2761      34.6613      57.5612 H        88 TYR90      0.0876
   1336 CB            1.6080      35.9440      57.4077 C.3      88 TYR90     -0.0152
   1337 HB2           1.8065      36.1327      56.3523 H        88 TYR90      0.0295
   1338 HB3           0.9415      35.0836      57.4596 H        88 TYR90      0.0295
   1339 CG            0.8802      37.1369      57.9886 C.ar     88 TYR90     -0.0011
   1340 CD1          -0.0015      36.9725      59.0776 C.ar     88 TYR90     -0.1906
   1341 HD1          -0.1170      36.0007      59.5401 H        88 TYR90      0.1699
   1342 CE1          -0.7219      38.0740      59.5739 C.ar     88 TYR90     -0.2341
   1343 HE1          -1.3862      37.9546      60.4180 H        88 TYR90      0.1656
   1344 CZ           -0.5560      39.3352      58.9650 C.ar     88 TYR90      0.3226
   1345 OH           -1.2445      40.4109      59.4078 O.3      88 TYR90     -0.5579
   1346 HH           -2.0053      40.1365      59.9224 H        88 TYR90      0.3992
   1347 CE2           0.3218      39.4999      57.8782 C.ar     88 TYR90     -0.2341
   1348 HE2           0.4274      40.4693      57.4179 H        88 TYR90      0.1656
   1349 CD2           1.0492      38.4002      57.3971 C.ar     88 TYR90     -0.1906
   1350 HD2           1.7341      38.5196      56.5662 H        88 TYR90      0.1699
   1351 C             4.0318      36.5851      57.9794 C.2      88 TYR90      0.5973
   1352 O             4.0986      37.5342      58.7675 O.2      88 TYR90     -0.5679
   1353 N             4.9649      36.3382      57.0670 N.am     89 SER91     -0.4157
   1354 H             4.8830      35.5214      56.4720 H        89 SER91      0.2719
   1355 CA            6.0845      37.2401      56.8451 C.3      89 SER91     -0.0249
   1356 HA            6.3013      37.7335      57.7838 H        89 SER91      0.0843
   1357 CB            7.3419      36.4668      56.4534 C.3      89 SER91      0.2117
   1358 HB2           8.1834      37.1537      56.4551 H        89 SER91      0.0352
   1359 HB3           7.5289      35.6905      57.1925 H        89 SER91      0.0352
   1360 OG            7.2269      35.8823      55.1735 O.3      89 SER91     -0.6546
   1361 HG            7.9961      36.1800      54.6325 H        89 SER91      0.4275
   1362 C             5.7336      38.3111      55.8170 C.2      89 SER91      0.5973
   1363 O             4.7600      38.1962      55.0734 O.2      89 SER91     -0.5679
   1364 N             6.5745      39.3385      55.7125 N.am     90 SER92     -0.4157
   1365 H             7.3203      39.4274      56.3928 H        90 SER92      0.2719
   1366 CA            6.4728      40.3517      54.6545 C.3      90 SER92     -0.0249
   1367 HA            5.4738      40.7879      54.6910 H        90 SER92      0.0843
   1368 CB            7.4842      41.4770      54.8857 C.3      90 SER92      0.2117
   1369 HB2           7.6396      42.0138      53.9479 H        90 SER92      0.0352
   1370 HB3           7.0450      42.1821      55.5852 H        90 SER92      0.0352
   1371 OG            8.7399      41.0185      55.3797 O.3      90 SER92     -0.6546
   1372 HG            9.4294      41.5305      54.9307 H        90 SER92      0.4275
   1373 C             6.6347      39.7966      53.2374 C.2      90 SER92      0.5973
   1374 O             6.1726      40.4293      52.2965 O.2      90 SER92     -0.5679
   1375 N             7.2634      38.6339      53.0691 N.am     91 ASP93     -0.5163
   1376 H             7.6642      38.1803      53.8773 H        91 ASP93      0.2936
   1377 CA            7.3799      37.9288      51.7865 C.3      91 ASP93      0.0381
   1378 HA            7.0789      38.6102      50.9903 H        91 ASP93      0.0880
   1379 CB            8.8439      37.5584      51.5124 C.3      91 ASP93     -0.0303
   1380 HB2           8.9123      37.0858      50.5312 H        91 ASP93     -0.0122
   1381 HB3           9.4249      38.4813      51.4649 H        91 ASP93     -0.0122
   1382 CG            9.4971      36.6477      52.5565 C.2      91 ASP93      0.7994
   1383 OD1           9.2476      36.7756      53.7819 O.co2    91 ASP93     -0.8014
   1384 OD2          10.3684      35.8355      52.1681 O.co2    91 ASP93     -0.8014
   1385 C             6.4138      36.7350      51.6694 C.2      91 ASP93      0.5366
   1386 O             6.6117      35.8352      50.8545 O.2      91 ASP93     -0.5819
   1387 N             5.3500      36.7430      52.4759 N.am     92 TRP94     -0.4157
   1388 H             5.2528      37.5240      53.1150 H        92 TRP94      0.2719
   1389 CA            4.2080      35.8254      52.3880 C.3      92 TRP94     -0.0275
   1390 HA            3.5708      36.0786      53.2339 H        92 TRP94      0.1123
   1391 CB            3.3856      36.1296      51.1265 C.3      92 TRP94     -0.0050
   1392 HB2           3.9557      35.8613      50.2362 H        92 TRP94      0.0339
   1393 HB3           2.4695      35.5417      51.1402 H        92 TRP94      0.0339
   1394 CG            3.0174      37.5753      51.0774 C.2      92 TRP94     -0.1415
   1395 CD1           3.4955      38.5094      50.2255 C.2      92 TRP94     -0.1638
   1396 HD1           4.1817      38.3089      49.4128 H        92 TRP94      0.2062
   1397 NE1           3.0293      39.7535      50.6024 N.pl3    92 TRP94     -0.3418
   1398 HE1           3.2869      40.6080      50.1303 H        92 TRP94      0.3412
   1399 CE2           2.2369      39.6753      51.7261 C.ar     92 TRP94      0.1380
   1400 CZ2           1.5765      40.6330      52.5045 C.ar     92 TRP94     -0.2601
   1401 HZ2           1.6548      41.6826      52.2653 H        92 TRP94      0.1572
   1402 CH2           0.7998      40.2047      53.5910 C.ar     92 TRP94     -0.1134
   1403 HH2           0.2607      40.9298      54.1846 H        92 TRP94      0.1417
   1404 CZ3           0.7236      38.8376      53.9041 C.ar     92 TRP94     -0.1972
   1405 HZ3           0.1341      38.5132      54.7418 H        92 TRP94      0.1447
   1406 CE3           1.4184      37.8851      53.1430 C.ar     92 TRP94     -0.2387
   1407 HE3           1.3591      36.8379      53.3965 H        92 TRP94      0.1700
   1408 CD2           2.1864      38.2855      52.0319 C.ar     92 TRP94      0.1243
   1409 C             4.5374      34.3503      52.6163 C.2      92 TRP94      0.5973
   1410 O             3.8429      33.4555      52.1381 O.2      92 TRP94     -0.5679
   1411 N             5.5701      34.0844      53.4124 N.am     93 LEU95     -0.4157
   1412 H             6.0724      34.8724      53.8028 H        93 LEU95      0.2719
   1413 CA            5.8198      32.7713      53.9974 C.3      93 LEU95     -0.0518
   1414 HA            5.7002      32.0077      53.2278 H        93 LEU95      0.0922
   1415 CB            7.2565      32.7945      54.5487 C.3      93 LEU95     -0.1102
   1416 HB2           7.8747      33.4049      53.8870 H        93 LEU95      0.0457
   1417 HB3           7.2421      33.2831      55.5235 H        93 LEU95      0.0457
   1418 CG            7.9438      31.4366      54.6922 C.3      93 LEU95      0.3531
   1419 HG            7.3598      30.7967      55.3531 H        93 LEU95     -0.0361
   1420 CD1           8.1358      30.7410      53.3416 C.3      93 LEU95     -0.4121
   1421 HD11          8.5889      31.4263      52.6250 H        93 LEU95      0.1000
   1422 HD12          8.7579      29.8579      53.4599 H        93 LEU95      0.1000
   1423 HD13          7.1654      30.4194      52.9568 H        93 LEU95      0.1000
   1424 CD2           9.3283      31.6582      55.3092 C.3      93 LEU95     -0.4121
   1425 HD21          9.2326      32.2301      56.2319 H        93 LEU95      0.1000
   1426 HD22          9.7923      30.6971      55.5228 H        93 LEU95      0.1000
   1427 HD23          9.9427      32.2118      54.6064 H        93 LEU95      0.1000
   1428 C             4.7747      32.5640      55.0977 C.2      93 LEU95      0.5973
   1429 O             4.5631      33.4918      55.8813 O.2      93 LEU95     -0.5679
   1430 N             4.1114      31.4070      55.1860 N.am     94 ILE96     -0.4157
   1431 H             4.3282      30.6448      54.5448 H        94 ILE96      0.2719
   1432 CA            3.0231      31.2284      56.1647 C.3      94 ILE96     -0.0597
   1433 HA            2.9371      32.1208      56.7844 H        94 ILE96      0.0869
   1434 CB            1.6496      31.0354      55.4913 C.3      94 ILE96      0.1303
   1435 HB            1.6545      30.0503      55.0291 H        94 ILE96      0.0187
   1436 CG2           0.5327      31.0291      56.5417 C.3      94 ILE96     -0.3204
   1437 HG21          0.5022      31.9835      57.0658 H        94 ILE96      0.0882
   1438 HG22         -0.4067      30.8479      56.0281 H        94 ILE96      0.0882
   1439 HG23          0.6849      30.2368      57.2702 H        94 ILE96      0.0882
   1440 CG1           1.3073      32.0588      54.3827 C.3      94 ILE96     -0.0430
   1441 HG12          2.0988      32.0607      53.6346 H        94 ILE96      0.0236
   1442 HG13          0.4022      31.7209      53.8764 H        94 ILE96      0.0236
   1443 CD1           1.0661      33.5028      54.8359 C.3      94 ILE96     -0.0660
   1444 HD11          1.9280      33.8645      55.3926 H        94 ILE96      0.0186
   1445 HD12          0.9258      34.1335      53.9577 H        94 ILE96      0.0186
   1446 HD13          0.1700      33.5676      55.4516 H        94 ILE96      0.0186
   1447 C             3.3362      30.0672      57.0998 C.2      94 ILE96      0.5973
   1448 O             3.5340      28.9331      56.6629 O.2      94 ILE96     -0.5679
   1449 N             3.3160      30.3295      58.4025 N.am     95 TYR97     -0.4157
   1450 H             3.1406      31.2912      58.6832 H        95 TYR97      0.2719
   1451 CA            3.4067      29.3278      59.4621 C.3      95 TYR97     -0.0014
   1452 HA            3.5323      28.3375      59.0288 H        95 TYR97      0.0876
   1453 CB            4.6006      29.6116      60.3821 C.3      95 TYR97     -0.0152
   1454 HB2           4.6677      30.6851      60.5647 H        95 TYR97      0.0295
   1455 HB3           4.4365      29.1392      61.3517 H        95 TYR97      0.0295
   1456 CG            5.9267      29.1275      59.8525 C.ar     95 TYR97     -0.0011
   1457 CD1           6.5463      29.8173      58.7995 C.ar     95 TYR97     -0.1906
   1458 HD1           6.0613      30.6817      58.3666 H        95 TYR97      0.1699
   1459 CE1           7.7927      29.3878      58.3145 C.ar     95 TYR97     -0.2341
   1460 HE1           8.2530      29.9105      57.4943 H        95 TYR97      0.1656
   1461 CZ            8.4247      28.2712      58.8994 C.ar     95 TYR97      0.3226
   1462 OH            9.6163      27.8389      58.4222 O.3      95 TYR97     -0.5579
   1463 HH            9.9618      28.4190      57.7470 H        95 TYR97      0.3992
   1464 CE2           7.8069      27.5800      59.9568 C.ar     95 TYR97     -0.2341
   1465 HE2           8.3002      26.7258      60.4004 H        95 TYR97      0.1656
   1466 CD2           6.5511      28.0019      60.4202 C.ar     95 TYR97     -0.1906
   1467 HD2           6.0675      27.4431      61.2017 H        95 TYR97      0.1699
   1468 C             2.1421      29.2971      60.3065 C.2      95 TYR97      0.5973
   1469 O             1.3967      30.2676      60.3935 O.2      95 TYR97     -0.5679
   1470 N             1.9498      28.1909      61.0168 N.am     96 LYS98     -0.3479
   1471 H             2.6131      27.4293      60.9049 H        96 LYS98      0.2747
   1472 CA            0.9741      28.1059      62.0997 C.3      96 LYS98     -0.2400
   1473 HA            0.5393      29.0917      62.2671 H        96 LYS98      0.1426
   1474 CB           -0.1743      27.1607      61.7534 C.3      96 LYS98     -0.0094
   1475 HB2          -0.9062      27.2431      62.5526 H        96 LYS98      0.0362
   1476 HB3          -0.6348      27.4816      60.8188 H        96 LYS98      0.0362
   1477 CG            0.2244      25.6844      61.6686 C.3      96 LYS98      0.0187
   1478 HG2           0.8984      25.5507      60.8276 H        96 LYS98      0.0103
   1479 HG3           0.7321      25.3637      62.5785 H        96 LYS98      0.0103
   1480 CD           -1.0228      24.8179      61.4887 C.3      96 LYS98     -0.0479
   1481 HD2          -1.5577      24.7511      62.4393 H        96 LYS98      0.0621
   1482 HD3          -1.6758      25.2743      60.7423 H        96 LYS98      0.0621
   1483 CE           -0.5992      23.4303      61.0044 C.3      96 LYS98     -0.0143
   1484 HE2          -0.0257      23.5345      60.0775 H        96 LYS98      0.1135
   1485 HE3           0.0621      22.9911      61.7594 H        96 LYS98      0.1135
   1486 NZ           -1.7787      22.5591      60.7880 N.4      96 LYS98     -0.3854
   1487 HZ1          -2.3835      22.9554      60.0796 H        96 LYS98      0.3400
   1488 HZ2          -1.4962      21.6279      60.5071 H        96 LYS98      0.3400
   1489 HZ3          -2.3075      22.4813      61.6489 H        96 LYS98      0.3400
   1490 C             1.6137      27.7049      63.4097 C.2      96 LYS98      0.7341
   1491 O             2.6404      27.0352      63.4186 O.2      96 LYS98     -0.5894
   1492 N             0.9361      28.0504      64.4853 N.am     97 THR99     -0.4157
   1493 H             0.1168      28.6396      64.3609 H        97 THR99      0.2719
   1494 CA            1.1295      27.4687      65.8077 C.3      97 THR99     -0.0389
   1495 HA            1.7264      26.5595      65.7261 H        97 THR99      0.1007
   1496 CB            1.8906      28.4111      66.7492 C.3      97 THR99      0.3654
   1497 HB            2.9124      28.5266      66.3934 H        97 THR99      0.0043
   1498 CG2           1.2595      29.7952      66.8940 C.3      97 THR99     -0.2438
   1499 HG21          0.2258      29.7113      67.2337 H        97 THR99      0.0642
   1500 HG22          1.8229      30.3832      67.6166 H        97 THR99      0.0642
   1501 HG23          1.3000      30.2995      65.9305 H        97 THR99      0.0642
   1502 OG1           1.9184      27.8561      68.0366 O.3      97 THR99     -0.6761
   1503 HG1           2.6378      27.1955      68.0965 H        97 THR99      0.4102
   1504 C            -0.2416      27.0745      66.3448 C.2      97 THR99      0.5973
   1505 O            -1.2350      27.7415      66.0490 O.2      97 THR99     -0.5679
   1506 N            -0.3015      25.9704      67.0813 N.am     98 THR100    -0.4157
   1507 H             0.5491      25.4569      67.2573 H        98 THR100     0.2719
   1508 CA           -1.4974      25.5369      67.8277 C.3      98 THR100    -0.0389
   1509 HA           -2.2753      26.2940      67.7394 H        98 THR100     0.1007
   1510 CB           -2.0857      24.2156      67.3037 C.3      98 THR100     0.3654
   1511 HB           -2.8917      23.8896      67.9641 H        98 THR100     0.0043
   1512 CG2          -2.6671      24.3537      65.9005 C.3      98 THR100    -0.2438
   1513 HG21         -1.8939      24.6530      65.1943 H        98 THR100     0.0642
   1514 HG22         -3.1078      23.4053      65.6004 H        98 THR100     0.0642
   1515 HG23         -3.4503      25.1109      65.9165 H        98 THR100     0.0642
   1516 OG1          -1.0887      23.2125      67.2600 O.3      98 THR100    -0.6761
   1517 HG1          -0.9048      22.9686      68.1748 H        98 THR100     0.4102
   1518 C            -1.2061      25.4399      69.3204 C.2      98 THR100     0.5973
   1519 O            -1.9720      24.8379      70.0657 O.2      98 THR100    -0.5679
   1520 N            -0.0829      25.9937      69.7788 N.am     99 ASP101    -0.5163
   1521 H             0.5304      26.4918      69.1427 H        99 ASP101     0.2936
   1522 CA            0.3729      25.8350      71.1559 C.3      99 ASP101     0.0381
   1523 HA           -0.4828      25.5937      71.7852 H        99 ASP101     0.0880
   1524 CB            1.3429      24.6470      71.2461 C.3      99 ASP101    -0.0303
   1525 HB2           1.5834      24.4662      72.2928 H        99 ASP101    -0.0122
   1526 HB3           0.8292      23.7574      70.8791 H        99 ASP101    -0.0122
   1527 CG            2.6483      24.8130      70.4592 C.2      99 ASP101     0.7994
   1528 OD1           2.9065      25.8886      69.8653 O.co2    99 ASP101    -0.8014
   1529 OD2           3.4329      23.8417      70.4391 O.co2    99 ASP101    -0.8014
   1530 C             0.9425      27.1335      71.7339 C.2      99 ASP101     0.5366
   1531 O             1.9292      27.1023      72.4690 O.2      99 ASP101    -0.5819
   1532 N             0.3297      28.2815      71.4205 N.am    100 HIE102    -0.4157
   1533 H            -0.4538      28.2508      70.7772 H       100 HIE102     0.2719
   1534 CA            0.7926      29.5768      71.9368 C.3     100 HIE102    -0.0581
   1535 HA            0.2341      30.3571      71.4215 H       100 HIE102     0.1360
   1536 CB            0.5143      29.7203      73.4538 C.3     100 HIE102    -0.0074
   1537 HB2           0.9130      28.8629      73.9964 H       100 HIE102     0.0367
   1538 HB3           1.0401      30.5988      73.8269 H       100 HIE102     0.0367
   1539 CG           -0.9244      29.9114      73.8387 C.2     100 HIE102     0.1868
   1540 ND1          -1.7567      28.9415      74.3861 N.2     100 HIE102    -0.5432
   1541 CE1          -2.9384      29.5363      74.5946 C.2     100 HIE102     0.1635
   1542 HE1          -3.8205      29.0260      74.9604 H       100 HIE102     0.1435
   1543 NE2          -2.8911      30.8215      74.2097 N.pl3   100 HIE102    -0.2795
   1544 HE2          -3.6941      31.4327      74.1776 H       100 HIE102     0.3339
   1545 CD2          -1.6204      31.0805      73.7388 C.2     100 HIE102    -0.2207
   1546 HD2          -1.2284      32.0098      73.3578 H       100 HIE102     0.1862
   1547 C             2.2730      29.8381      71.6037 C.2     100 HIE102     0.5973
   1548 O             3.0588      30.2086      72.4733 O.2     100 HIE102    -0.5679
   1549 N             2.6559      29.7116      70.3300 N.am    101 TYR103    -0.4157
   1550 H             2.0159      29.2620      69.6842 H       101 TYR103     0.2719
   1551 CA            3.9935      30.0670      69.8233 C.3     101 TYR103    -0.0014
   1552 HA            3.9637      29.9134      68.7454 H       101 TYR103     0.0876
   1553 CB            4.3132      31.5620      70.0610 C.3     101 TYR103    -0.0152
   1554 HB2           4.7438      31.6559      71.0590 H       101 TYR103     0.0295
   1555 HB3           5.1052      31.8645      69.3819 H       101 TYR103     0.0295
   1556 CG            3.1695      32.5624      69.9592 C.ar    101 TYR103    -0.0011
   1557 CD1           2.7226      33.0560      68.7180 C.ar    101 TYR103    -0.1906
   1558 HD1           3.1904      32.7109      67.8071 H       101 TYR103     0.1699
   1559 CE1           1.6854      34.0158      68.6652 C.ar    101 TYR103    -0.2341
   1560 HE1           1.3464      34.4046      67.7161 H       101 TYR103     0.1656
   1561 CZ            1.0703      34.4667      69.8575 C.ar    101 TYR103     0.3226
   1562 OH            0.0181      35.3388      69.8606 O.3     101 TYR103    -0.5579
   1563 HH           -0.0317      35.8851      69.0345 H       101 TYR103     0.3992
   1564 CE2           1.5337      33.9803      71.0943 C.ar    101 TYR103    -0.2341
   1565 HE2           1.0887      34.3431      72.0065 H       101 TYR103     0.1656
   1566 CD2           2.5828      33.0476      71.1423 C.ar    101 TYR103    -0.1906
   1567 HD2           2.9450      32.6999      72.1021 H       101 TYR103     0.1699
   1568 C             5.1515      29.1871      70.3322 C.2     101 TYR103     0.5973
   1569 O             6.3204      29.5203      70.1072 O.2     101 TYR103    -0.5679
   1570 N             4.8710      28.0728      71.0125 N.am    102 GLN104    -0.4157
   1571 H             3.9018      27.7977      71.1398 H       102 GLN104     0.2719
   1572 CA            5.9226      27.1629      71.4682 C.3     102 GLN104    -0.0031
   1573 HA            6.7005      27.7433      71.9621 H       102 GLN104     0.0850
   1574 CB            5.3745      26.1576      72.4769 C.3     102 GLN104    -0.0036
   1575 HB2           4.4914      25.6763      72.0701 H       102 GLN104     0.0171
   1576 HB3           6.1258      25.3892      72.6665 H       102 GLN104     0.0171
   1577 CG            5.0244      26.8310      73.8054 C.3     102 GLN104    -0.0645
   1578 HG2           5.9319      27.2023      74.2815 H       102 GLN104     0.0352
   1579 HG3           4.3492      27.6705      73.6367 H       102 GLN104     0.0352
   1580 CD            4.3417      25.8369      74.7275 C.2     102 GLN104     0.6951
   1581 OE1           4.9357      25.3059      75.6507 O.2     102 GLN104    -0.6086
   1582 NE2           3.0876      25.5277      74.4913 N.am    102 GLN104    -0.9407
   1583 HE21          2.6753      24.8200      75.0639 H       102 GLN104     0.4251
   1584 HE22          2.6030      25.9870      73.7214 H       102 GLN104     0.4251
   1585 C             6.5655      26.4308      70.2952 C.2     102 GLN104     0.5973
   1586 O             7.7970      26.3720      70.2300 O.2     102 GLN104    -0.5679
   1587 N             5.7583      25.9578      69.3485 N.am    103 THR105    -0.4157
   1588 H             4.7486      25.9966      69.5037 H       103 THR105     0.2719
   1589 CA            6.2192      25.3395      68.1070 C.3     103 THR105    -0.0389
   1590 HA            7.2760      25.5637      67.9736 H       103 THR105     0.1007
   1591 CB            6.0739      23.8132      68.1214 C.3     103 THR105     0.3654
   1592 HB            6.5008      23.4379      67.1906 H       103 THR105     0.0043
   1593 CG2           6.8384      23.1574      69.2676 C.3     103 THR105    -0.2438
   1594 HG21          6.3804      23.4245      70.2211 H       103 THR105     0.0642
   1595 HG22          6.7993      22.0743      69.1503 H       103 THR105     0.0642
   1596 HG23          7.8777      23.4852      69.2576 H       103 THR105     0.0642
   1597 OG1           4.7278      23.4058      68.1571 O.3     103 THR105    -0.6761
   1598 HG1           4.3364      23.6079      69.0427 H       103 THR105     0.4102
   1599 C             5.4773      25.9206      66.9152 C.2     103 THR105     0.5973
   1600 O             4.3300      26.3666      67.0139 O.2     103 THR105    -0.5679
   1601 N             6.1522      25.9290      65.7665 N.am    104 PHE106    -0.4157
   1602 H             7.0645      25.5007      65.7291 H       104 PHE106     0.2719
   1603 CA            5.5905      26.4263      64.5192 C.3     104 PHE106    -0.0024
   1604 HA            4.5344      26.6211      64.6723 H       104 PHE106     0.0978
   1605 CB            6.2522      27.7427      64.1034 C.3     104 PHE106    -0.0343
   1606 HB2           7.3211      27.5807      63.9480 H       104 PHE106     0.0295
   1607 HB3           5.8202      28.0508      63.1579 H       104 PHE106     0.0295
   1608 CG            6.0481      28.9057      65.0402 C.ar    104 PHE106     0.0118
   1609 CD1           4.8539      29.6430      64.9846 C.ar    104 PHE106    -0.1256
   1610 HD1           4.0654      29.3520      64.3051 H       104 PHE106     0.1330
   1611 CE1           4.6848      30.7559      65.8202 C.ar    104 PHE106    -0.1704
   1612 HE1           3.7599      31.3069      65.7998 H       104 PHE106     0.1430
   1613 CZ            5.7170      31.1518      66.6827 C.ar    104 PHE106    -0.1072
   1614 HZ            5.5956      32.0325      67.2920 H       104 PHE106     0.1297
   1615 CE2           6.8989      30.3995      66.7604 C.ar    104 PHE106    -0.1704
   1616 HE2           7.6679      30.6798      67.4641 H       104 PHE106     0.1430
   1617 CD2           7.0618      29.2733      65.9372 C.ar    104 PHE106    -0.1256
   1618 HD2           7.9597      28.6811      65.9872 H       104 PHE106     0.1330
   1619 C             5.7263      25.3937      63.4059 C.2     104 PHE106     0.5973
   1620 O             6.7549      24.7309      63.2780 O.2     104 PHE106    -0.5679
   1621 N             4.7121      25.3132      62.5506 N.am    105 THR107    -0.4157
   1622 H             3.8838      25.8592      62.7626 H       105 THR107     0.2719
   1623 CA            4.6846      24.4476      61.3680 C.3     105 THR107    -0.0389
   1624 HA            5.6242      23.9027      61.2792 H       105 THR107     0.1007
   1625 CB            3.5348      23.4302      61.4541 C.3     105 THR107     0.3654
   1626 HB            2.5893      23.9682      61.3922 H       105 THR107     0.0043
   1627 CG2           3.5766      22.3996      60.3279 C.3     105 THR107    -0.2438
   1628 HG21          4.5496      21.9058      60.3059 H       105 THR107     0.0642
   1629 HG22          2.7974      21.6524      60.4826 H       105 THR107     0.0642
   1630 HG23          3.3984      22.8837      59.3680 H       105 THR107     0.0642
   1631 OG1           3.5225      22.7048      62.6586 O.3     105 THR107    -0.6761
   1632 HG1           3.9106      21.8364      62.5179 H       105 THR107     0.4102
   1633 C             4.4800      25.3066      60.1277 C.2     105 THR107     0.5973
   1634 O             3.4855      26.0290      60.0444 O.2     105 THR107    -0.5679
   1635 N             5.3758      25.2348      59.1396 N.am    106 LYS108    -0.3479
   1636 H             6.1904      24.6510      59.2563 H       106 LYS108     0.2747
   1637 CA            5.1616      25.9059      57.8494 C.3     106 LYS108    -0.2400
   1638 HA            4.9866      26.9693      58.0204 H       106 LYS108     0.1426
   1639 CB            6.4162      25.7577      56.9854 C.3     106 LYS108    -0.0094
   1640 HB2           7.2663      26.1730      57.5254 H       106 LYS108     0.0362
   1641 HB3           6.6068      24.6989      56.7982 H       106 LYS108     0.0362
   1642 CG            6.2701      26.4905      55.6484 C.3     106 LYS108     0.0187
   1643 HG2           5.5255      25.9668      55.0471 H       106 LYS108     0.0103
   1644 HG3           5.9270      27.5125      55.8155 H       106 LYS108     0.0103
   1645 CD            7.6085      26.5285      54.9036 C.3     106 LYS108    -0.0479
   1646 HD2           8.1415      27.4433      55.1660 H       106 LYS108     0.0621
   1647 HD3           8.2134      25.6605      55.1719 H       106 LYS108     0.0621
   1648 CE            7.3149      26.4831      53.4035 C.3     106 LYS108    -0.0143
   1649 HE2           6.7512      25.5726      53.1776 H       106 LYS108     0.1135
   1650 HE3           6.6543      27.3236      53.1465 H       106 LYS108     0.1135
   1651 NZ            8.5453      26.5407      52.5843 N.4     106 LYS108    -0.3854
   1652 HZ1           9.1715      25.7846      52.8176 H       106 LYS108     0.3400
   1653 HZ2           8.2725      26.4681      51.6104 H       106 LYS108     0.3400
   1654 HZ3           8.9978      27.4343      52.7064 H       106 LYS108     0.3400
   1655 C             3.9264      25.3180      57.1584 C.2     106 LYS108     0.7341
   1656 O             3.8032      24.0982      57.0899 O.2     106 LYS108    -0.5894
   1657 N             3.0343      26.1586      56.6402 N.am    107 ILE109    -0.4157
   1658 H             3.2091      27.1535      56.7288 H       107 ILE109     0.2719
   1659 CA            1.8401      25.7191      55.8998 C.3     107 ILE109    -0.0597
   1660 HA            1.9115      24.6446      55.7380 H       107 ILE109     0.0869
   1661 CB            0.5336      25.9511      56.6878 C.3     107 ILE109     0.1303
   1662 HB           -0.2884      25.5691      56.0784 H       107 ILE109     0.0187
   1663 CG2           0.5500      25.1223      57.9802 C.3     107 ILE109    -0.3204
   1664 HG21          1.2895      25.5345      58.6633 H       107 ILE109     0.0882
   1665 HG22         -0.4343      25.1316      58.4440 H       107 ILE109     0.0882
   1666 HG23          0.8178      24.0915      57.7448 H       107 ILE109     0.0882
   1667 CG1           0.2607      27.4442      56.9580 C.3     107 ILE109    -0.0430
   1668 HG12          1.0323      27.8425      57.6167 H       107 ILE109     0.0236
   1669 HG13          0.2956      27.9922      56.0171 H       107 ILE109     0.0236
   1670 CD1          -1.1111      27.6938      57.5947 C.3     107 ILE109    -0.0660
   1671 HD11         -1.1647      27.2515      58.5872 H       107 ILE109     0.0186
   1672 HD12         -1.2763      28.7668      57.6885 H       107 ILE109     0.0186
   1673 HD13         -1.8950      27.2739      56.9633 H       107 ILE109     0.0186
   1674 C             1.7369      26.2915      54.4882 C.2     107 ILE109     0.5973
   1675 O             0.8984      25.8067      53.7325 O.2     107 ILE109    -0.5679
   1676 N             2.5473      27.2917      54.1229 N.am    108 ARG110    -0.3481
   1677 H             3.1750      27.7053      54.8036 H       108 ARG110     0.2764
   1678 CA            2.7514      27.7477      52.7376 C.3     108 ARG110    -0.3068
   1679 HA            2.5702      26.9257      52.0457 H       108 ARG110     0.1447
   1680 CB            1.8330      28.9231      52.3496 C.3     108 ARG110    -0.0374
   1681 HB2           2.1690      29.8031      52.8912 H       108 ARG110     0.0371
   1682 HB3           2.0017      29.1291      51.2927 H       108 ARG110     0.0371
   1683 CG            0.3143      28.7742      52.5565 C.3     108 ARG110     0.0744
   1684 HG2           0.1039      28.4502      53.5742 H       108 ARG110     0.0185
   1685 HG3          -0.1329      29.7592      52.4210 H       108 ARG110     0.0185
   1686 CD           -0.3525      27.8236      51.5520 C.3     108 ARG110     0.1114
   1687 HD2          -0.1475      28.1926      50.5456 H       108 ARG110     0.0468
   1688 HD3           0.0803      26.8275      51.6324 H       108 ARG110     0.0468
   1689 NE           -1.8189      27.7603      51.7307 N.pl3   108 ARG110    -0.5564
   1690 HE           -2.4030      28.3534      51.1409 H       108 ARG110     0.3479
   1691 CZ           -2.5059      26.9511      52.5143 C.cat   108 ARG110     0.8368
   1692 NH1          -1.9670      26.1005      53.3410 N.pl3   108 ARG110    -0.8737
   1693 HH11         -0.9632      25.9737      53.3419 H       108 ARG110     0.4493
   1694 HH12         -2.6107      25.5001      53.8429 H       108 ARG110     0.4493
   1695 NH2          -3.7979      26.9700      52.5044 N.pl3   108 ARG110    -0.8737
   1696 HH21         -4.2652      27.5828      51.8244 H       108 ARG110     0.4493
   1697 HH22         -4.3121      26.2817      53.0479 H       108 ARG110     0.4493
   1698 C             4.2122      28.1489      52.5402 C.2     108 ARG110     0.8557
   1699 O             4.7972      28.7217      53.4932 O.2     108 ARG110    -0.8266
   1700 OXT           4.7573      27.8127      51.4724 O.3     108 ARG110    -0.8266
@<TRIPOS>BOND
      1      17      18 2
      2      17      19 am
      3       7       9 1
      4       7      13 1
      5       5       7 1
      6       5      17 1
      7       1       5 1
      8      36      37 2
      9      36      38 am
     10      29      32 1
     11      23      25 1
     12      23      29 1
     13      21      23 1
     14      21      36 1
     15      19      21 1
     16      50      51 2
     17      50      52 am
     18      45      46 2
     19      45      47 am
     20      42      45 1
     21      40      42 1
     22      40      50 1
     23      38      40 1
     24      64      65 2
     25      64      66 am
     26      56      58 1
     27      56      62 1
     28      54      56 1
     29      54      64 1
     30      52      54 1
     31      84      85 2
     32      84      86 am
     33      80      82 ar
     34      78      80 ar
     35      76      78 ar
     36      74      76 ar
     37      73      74 ar
     38      73      82 ar
     39      70      73 1
     40      68      70 1
     41      68      84 1
     42      66      68 1
     43      96      97 2
     44      96      98 am
     45      93      94 ar
     46      93      95 ar
     47      90      93 1
     48      88      90 1
     49      88      96 1
     50      86      88 1
     51     103     104 2
     52     103     105 am
     53     100     103 1
     54      98     100 1
     55     119     120 2
     56     119     121 am
     57     109     111 1
     58     109     115 1
     59     107     109 1
     60     107     119 1
     61     105     107 1
     62     129     130 2
     63     129     131 am
     64     123     125 1
     65     123     129 1
     66     121     123 1
     67     141     142 2
     68     141     143 am
     69     138     139 ar
     70     138     140 ar
     71     135     138 1
     72     133     135 1
     73     133     141 1
     74     131     133 1
     75     162     163 2
     76     162     164 am
     77     158     160 ar
     78     155     156 1
     79     155     158 ar
     80     153     155 ar
     81     151     153 ar
     82     150     151 ar
     83     150     160 ar
     84     147     150 1
     85     145     147 1
     86     145     162 1
     87     143     145 1
     88     181     182 2
     89     181     183 am
     90     171     173 1
     91     171     177 1
     92     168     171 1
     93     166     168 1
     94     166     181 1
     95     164     166 1
     96     198     199 2
     97     198     200 am
     98     193     194 2
     99     193     195 am
    100     190     193 1
    101     187     190 1
    102     185     187 1
    103     185     198 1
    104     183     185 1
    105     212     213 2
    106     212     214 am
    107     204     206 1
    108     204     210 1
    109     202     204 1
    110     202     212 1
    111     200     202 1
    112     233     234 2
    113     233     235 am
    114     229     231 ar
    115     226     227 1
    116     226     229 ar
    117     224     226 ar
    118     222     224 ar
    119     221     222 ar
    120     221     231 ar
    121     218     221 1
    122     216     218 1
    123     216     233 1
    124     214     216 1
    125     250     251 2
    126     250     252 am
    127     246     248 1
    128     244     246 1
    129     243     244 2
    130     242     243 1
    131     242     248 2
    132     239     242 1
    133     237     239 1
    134     237     250 1
    135     235     237 1
    136     272     273 2
    137     272     274 am
    138     265     268 1
    139     262     265 1
    140     259     262 1
    141     256     259 1
    142     254     256 1
    143     254     272 1
    144     252     254 1
    145     291     292 2
    146     291     293 am
    147     281     283 1
    148     281     287 1
    149     278     281 1
    150     276     278 1
    151     276     291 1
    152     274     276 1
    153     305     306 2
    154     305     307 am
    155     303     305 1
    156     300     303 1
    157     297     300 1
    158     294     297 1
    159     293     294 1
    160     293     303 1
    161     317     318 2
    162     317     319 am
    163     314     315 ar
    164     314     316 ar
    165     311     314 1
    166     309     311 1
    167     309     317 1
    168     307     309 1
    169     331     332 2
    170     331     333 am
    171     326     327 2
    172     326     328 am
    173     323     326 1
    174     321     323 1
    175     321     331 1
    176     319     321 1
    177     352     353 2
    178     352     354 am
    179     348     350 ar
    180     345     346 1
    181     345     348 ar
    182     343     345 ar
    183     341     343 ar
    184     340     341 ar
    185     340     350 ar
    186     337     340 1
    187     335     337 1
    188     335     352 1
    189     333     335 1
    190     371     372 2
    191     371     373 am
    192     364     367 1
    193     358     360 1
    194     358     364 1
    195     356     358 1
    196     356     371 1
    197     354     356 1
    198     385     386 2
    199     385     387 am
    200     377     379 1
    201     377     383 1
    202     375     377 1
    203     375     385 1
    204     373     375 1
    205     407     408 2
    206     407     409 am
    207     400     403 1
    208     397     400 1
    209     394     397 1
    210     391     394 1
    211     389     391 1
    212     389     407 1
    213     387     389 1
    214     418     419 2
    215     418     420 am
    216     413     416 1
    217     411     413 1
    218     411     418 1
    219     409     411 1
    220     433     434 2
    221     433     435 am
    222     430     431 ar
    223     430     432 ar
    224     427     430 1
    225     424     427 1
    226     422     424 1
    227     422     433 1
    228     420     422 1
    229     443     444 2
    230     443     445 am
    231     437     439 1
    232     437     443 1
    233     435     437 1
    234     460     461 2
    235     460     462 am
    236     455     456 2
    237     455     457 am
    238     452     455 1
    239     449     452 1
    240     447     449 1
    241     447     460 1
    242     445     447 1
    243     470     471 2
    244     470     472 am
    245     464     466 1
    246     464     470 1
    247     462     464 1
    248     489     490 2
    249     489     491 am
    250     479     481 1
    251     479     485 1
    252     476     479 1
    253     474     476 1
    254     474     489 1
    255     472     474 1
    256     496     497 2
    257     496     498 am
    258     493     496 1
    259     491     493 1
    260     520     521 2
    261     520     522 am
    262     517     519 ar
    263     515     517 ar
    264     513     515 ar
    265     511     513 ar
    266     510     511 ar
    267     510     519 ar
    268     508     510 1
    269     506     508 1
    270     505     506 2
    271     505     519 1
    272     502     505 1
    273     500     502 1
    274     500     520 1
    275     498     500 1
    276     536     537 2
    277     536     538 am
    278     526     528 1
    279     526     532 1
    280     524     526 1
    281     524     536 1
    282     522     524 1
    283     546     547 2
    284     546     548 am
    285     540     542 1
    286     540     546 1
    287     538     540 1
    288     557     558 2
    289     557     559 am
    290     552     555 1
    291     550     552 1
    292     550     557 1
    293     548     550 1
    294     579     580 2
    295     579     581 am
    296     572     575 1
    297     569     572 1
    298     566     569 1
    299     563     566 1
    300     561     563 1
    301     561     579 1
    302     559     561 1
    303     586     587 2
    304     586     588 am
    305     583     586 1
    306     581     583 1
    307     600     601 2
    308     600     602 am
    309     595     596 2
    310     595     597 am
    311     592     595 1
    312     590     592 1
    313     590     600 1
    314     588     590 1
    315     619     620 2
    316     619     621 am
    317     609     611 1
    318     609     615 1
    319     606     609 1
    320     604     606 1
    321     604     619 1
    322     602     604 1
    323     629     630 2
    324     629     631 am
    325     623     625 1
    326     623     629 1
    327     621     623 1
    328     641     642 2
    329     641     643 am
    330     638     639 ar
    331     638     640 ar
    332     635     638 1
    333     633     635 1
    334     633     641 1
    335     631     633 1
    336     657     658 2
    337     657     659 am
    338     647     649 1
    339     647     653 1
    340     645     647 1
    341     645     657 1
    342     643     645 1
    343     667     668 2
    344     667     669 am
    345     661     663 1
    346     661     667 1
    347     659     661 1
    348     681     682 2
    349     681     683 am
    350     679     681 1
    351     676     679 1
    352     673     676 1
    353     670     673 1
    354     669     670 1
    355     669     679 1
    356     688     689 2
    357     688     690 am
    358     685     688 1
    359     683     685 1
    360     710     711 2
    361     710     712 am
    362     703     706 1
    363     700     703 1
    364     697     700 1
    365     694     697 1
    366     692     694 1
    367     692     710 1
    368     690     692 1
    369     721     722 2
    370     721     723 am
    371     716     719 1
    372     714     716 1
    373     714     721 1
    374     712     714 1
    375     740     741 2
    376     740     742 am
    377     733     736 1
    378     727     729 1
    379     727     733 1
    380     725     727 1
    381     725     740 1
    382     723     725 1
    383     747     748 2
    384     747     749 am
    385     744     747 1
    386     742     744 1
    387     754     755 2
    388     754     756 am
    389     751     754 1
    390     749     751 1
    391     766     767 2
    392     766     768 am
    393     763     764 ar
    394     763     765 ar
    395     760     763 1
    396     758     760 1
    397     758     766 1
    398     756     758 1
    399     785     786 2
    400     785     787 am
    401     778     781 1
    402     772     774 1
    403     772     778 1
    404     770     772 1
    405     770     785 1
    406     768     770 1
    407     805     806 2
    408     805     807 am
    409     801     803 ar
    410     799     801 ar
    411     797     799 ar
    412     795     797 ar
    413     794     795 ar
    414     794     803 ar
    415     791     794 1
    416     789     791 1
    417     789     805 1
    418     787     789 1
    419     816     817 2
    420     816     818 am
    421     811     814 1
    422     809     811 1
    423     809     816 1
    424     807     809 1
    425     830     831 2
    426     830     832 am
    427     825     826 2
    428     825     827 am
    429     822     825 1
    430     820     822 1
    431     820     830 1
    432     818     820 1
    433     854     855 2
    434     854     856 am
    435     847     848 ar
    436     847     851 ar
    437     845     847 ar
    438     842     845 1
    439     839     842 1
    440     836     839 1
    441     834     836 1
    442     834     854 1
    443     832     834 1
    444     869     870 2
    445     869     871 am
    446     866     867 ar
    447     866     868 ar
    448     863     866 1
    449     860     863 1
    450     858     860 1
    451     858     869 1
    452     856     858 1
    453     876     877 2
    454     876     878 am
    455     873     876 1
    456     871     873 1
    457     898     899 2
    458     898     900 am
    459     891     894 1
    460     888     891 1
    461     885     888 1
    462     882     885 1
    463     880     882 1
    464     880     898 1
    465     878     880 1
    466     917     918 2
    467     917     919 am
    468     907     909 1
    469     907     913 1
    470     904     907 1
    471     902     904 1
    472     902     917 1
    473     900     902 1
    474     931     932 2
    475     931     933 am
    476     929     931 1
    477     926     929 1
    478     923     926 1
    479     920     923 1
    480     919     920 1
    481     919     929 1
    482     938     939 2
    483     938     940 am
    484     935     938 1
    485     933     935 1
    486     960     961 2
    487     960     962 am
    488     953     956 1
    489     950     953 1
    490     947     950 1
    491     944     947 1
    492     942     944 1
    493     942     960 1
    494     940     942 1
    495     971     972 2
    496     971     973 am
    497     966     969 1
    498     964     966 1
    499     964     971 1
    500     962     964 1
    501     978     979 2
    502     978     980 am
    503     975     978 1
    504     973     975 1
    505    1002    1003 2
    506    1002    1004 am
    507     995     996 ar
    508     995     999 ar
    509     993     995 ar
    510     990     993 1
    511     987     990 1
    512     984     987 1
    513     982     984 1
    514     982    1002 1
    515     980     982 1
    516    1016    1017 2
    517    1016    1018 am
    518    1008    1010 1
    519    1008    1014 1
    520    1006    1008 1
    521    1006    1016 1
    522    1004    1006 1
    523    1040    1041 2
    524    1040    1042 am
    525    1037    1039 ar
    526    1035    1037 ar
    527    1033    1035 ar
    528    1031    1033 ar
    529    1030    1031 ar
    530    1030    1039 ar
    531    1028    1030 1
    532    1026    1028 1
    533    1025    1026 2
    534    1025    1039 1
    535    1022    1025 1
    536    1020    1022 1
    537    1020    1040 1
    538    1018    1020 1
    539    1064    1065 2
    540    1064    1066 am
    541    1057    1058 ar
    542    1057    1061 ar
    543    1055    1057 ar
    544    1052    1055 1
    545    1049    1052 1
    546    1046    1049 1
    547    1044    1046 1
    548    1044    1064 1
    549    1042    1044 1
    550    1079    1080 2
    551    1079    1081 am
    552    1076    1077 ar
    553    1076    1078 ar
    554    1073    1076 1
    555    1070    1073 1
    556    1068    1070 1
    557    1068    1079 1
    558    1066    1068 1
    559    1089    1090 2
    560    1089    1091 am
    561    1083    1085 1
    562    1083    1089 1
    563    1081    1083 1
    564    1101    1102 2
    565    1101    1103 am
    566    1098    1099 ar
    567    1098    1100 ar
    568    1095    1098 1
    569    1093    1095 1
    570    1093    1101 1
    571    1091    1093 1
    572    1120    1121 2
    573    1120    1122 am
    574    1113    1116 1
    575    1107    1109 1
    576    1107    1113 1
    577    1105    1107 1
    578    1105    1120 1
    579    1103    1105 1
    580    1134    1135 2
    581    1134    1136 am
    582    1129    1130 2
    583    1129    1131 am
    584    1126    1129 1
    585    1124    1126 1
    586    1124    1134 1
    587    1122    1124 1
    588    1155    1156 2
    589    1155    1157 am
    590    1151    1153 ar
    591    1148    1149 1
    592    1148    1151 ar
    593    1146    1148 ar
    594    1144    1146 ar
    595    1143    1144 ar
    596    1143    1153 ar
    597    1140    1143 1
    598    1138    1140 1
    599    1138    1155 1
    600    1136    1138 1
    601    1169    1170 2
    602    1169    1171 am
    603    1161    1163 1
    604    1161    1167 1
    605    1159    1161 1
    606    1159    1169 1
    607    1157    1159 1
    608    1180    1181 2
    609    1180    1182 am
    610    1175    1178 1
    611    1173    1175 1
    612    1173    1180 1
    613    1171    1173 1
    614    1187    1188 2
    615    1187    1189 am
    616    1184    1187 1
    617    1182    1184 1
    618    1207    1208 2
    619    1207    1209 am
    620    1203    1205 ar
    621    1201    1203 ar
    622    1199    1201 ar
    623    1197    1199 ar
    624    1196    1197 ar
    625    1196    1205 ar
    626    1193    1196 1
    627    1191    1193 1
    628    1191    1207 1
    629    1189    1191 1
    630    1231    1232 2
    631    1231    1233 am
    632    1224    1225 ar
    633    1224    1228 ar
    634    1222    1224 ar
    635    1219    1222 1
    636    1216    1219 1
    637    1213    1216 1
    638    1211    1213 1
    639    1211    1231 1
    640    1209    1211 1
    641    1245    1246 2
    642    1245    1247 am
    643    1240    1241 2
    644    1240    1242 am
    645    1237    1240 1
    646    1235    1237 1
    647    1235    1245 1
    648    1233    1235 1
    649    1256    1257 2
    650    1256    1258 am
    651    1251    1254 1
    652    1249    1251 1
    653    1249    1256 1
    654    1247    1249 1
    655    1268    1269 2
    656    1268    1270 am
    657    1265    1266 ar
    658    1265    1267 ar
    659    1262    1265 1
    660    1260    1262 1
    661    1260    1268 1
    662    1258    1260 1
    663    1292    1293 2
    664    1292    1294 am
    665    1285    1286 ar
    666    1285    1289 ar
    667    1283    1285 ar
    668    1280    1283 1
    669    1277    1280 1
    670    1274    1277 1
    671    1272    1274 1
    672    1272    1292 1
    673    1270    1272 1
    674    1311    1312 2
    675    1311    1313 am
    676    1304    1307 1
    677    1298    1300 1
    678    1298    1304 1
    679    1296    1298 1
    680    1296    1311 1
    681    1294    1296 1
    682    1330    1331 2
    683    1330    1332 am
    684    1320    1322 1
    685    1320    1326 1
    686    1317    1320 1
    687    1315    1317 1
    688    1315    1330 1
    689    1313    1315 1
    690    1351    1352 2
    691    1351    1353 am
    692    1347    1349 ar
    693    1344    1345 1
    694    1344    1347 ar
    695    1342    1344 ar
    696    1340    1342 ar
    697    1339    1340 ar
    698    1339    1349 ar
    699    1336    1339 1
    700    1334    1336 1
    701    1334    1351 1
    702    1332    1334 1
    703    1362    1363 2
    704    1362    1364 am
    705    1357    1360 1
    706    1355    1357 1
    707    1355    1362 1
    708    1353    1355 1
    709    1373    1374 2
    710    1373    1375 am
    711    1368    1371 1
    712    1366    1368 1
    713    1366    1373 1
    714    1364    1366 1
    715    1385    1386 2
    716    1385    1387 am
    717    1382    1383 ar
    718    1382    1384 ar
    719    1379    1382 1
    720    1377    1379 1
    721    1377    1385 1
    722    1375    1377 1
    723    1409    1410 2
    724    1409    1411 am
    725    1406    1408 ar
    726    1404    1406 ar
    727    1402    1404 ar
    728    1400    1402 ar
    729    1399    1400 ar
    730    1399    1408 ar
    731    1397    1399 1
    732    1395    1397 1
    733    1394    1395 2
    734    1394    1408 1
    735    1391    1394 1
    736    1389    1391 1
    737    1389    1409 1
    738    1387    1389 1
    739    1428    1429 2
    740    1428    1430 am
    741    1418    1420 1
    742    1418    1424 1
    743    1415    1418 1
    744    1413    1415 1
    745    1413    1428 1
    746    1411    1413 1
    747    1447    1448 2
    748    1447    1449 am
    749    1440    1443 1
    750    1434    1436 1
    751    1434    1440 1
    752    1432    1434 1
    753    1432    1447 1
    754    1430    1432 1
    755    1468    1469 2
    756    1468    1470 am
    757    1464    1466 ar
    758    1461    1462 1
    759    1461    1464 ar
    760    1459    1461 ar
    761    1457    1459 ar
    762    1456    1457 ar
    763    1456    1466 ar
    764    1453    1456 1
    765    1451    1453 1
    766    1451    1468 1
    767    1449    1451 1
    768    1490    1491 2
    769    1490    1492 am
    770    1483    1486 1
    771    1480    1483 1
    772    1477    1480 1
    773    1474    1477 1
    774    1472    1474 1
    775    1472    1490 1
    776    1470    1472 1
    777    1504    1505 2
    778    1504    1506 am
    779    1496    1498 1
    780    1496    1502 1
    781    1494    1496 1
    782    1494    1504 1
    783    1492    1494 1
    784    1518    1519 2
    785    1518    1520 am
    786    1510    1512 1
    787    1510    1516 1
    788    1508    1510 1
    789    1508    1518 1
    790    1506    1508 1
    791    1530    1531 2
    792    1530    1532 am
    793    1527    1528 ar
    794    1527    1529 ar
    795    1524    1527 1
    796    1522    1524 1
    797    1522    1530 1
    798    1520    1522 1
    799    1547    1548 2
    800    1547    1549 am
    801    1543    1545 1
    802    1541    1543 1
    803    1540    1541 2
    804    1539    1540 1
    805    1539    1545 2
    806    1536    1539 1
    807    1534    1536 1
    808    1534    1547 1
    809    1532    1534 1
    810    1568    1569 2
    811    1568    1570 am
    812    1564    1566 ar
    813    1561    1562 1
    814    1561    1564 ar
    815    1559    1561 ar
    816    1557    1559 ar
    817    1556    1557 ar
    818    1556    1566 ar
    819    1553    1556 1
    820    1551    1553 1
    821    1551    1568 1
    822    1549    1551 1
    823    1585    1586 2
    824    1585    1587 am
    825    1580    1581 2
    826    1580    1582 am
    827    1577    1580 1
    828    1574    1577 1
    829    1572    1574 1
    830    1572    1585 1
    831    1570    1572 1
    832    1599    1600 2
    833    1599    1601 am
    834    1591    1593 1
    835    1591    1597 1
    836    1589    1591 1
    837    1589    1599 1
    838    1587    1589 1
    839    1619    1620 2
    840    1619    1621 am
    841    1615    1617 ar
    842    1613    1615 ar
    843    1611    1613 ar
    844    1609    1611 ar
    845    1608    1609 ar
    846    1608    1617 ar
    847    1605    1608 1
    848    1603    1605 1
    849    1603    1619 1
    850    1601    1603 1
    851    1633    1634 2
    852    1633    1635 am
    853    1625    1627 1
    854    1625    1631 1
    855    1623    1625 1
    856    1623    1633 1
    857    1621    1623 1
    858    1655    1656 2
    859    1655    1657 am
    860    1648    1651 1
    861    1645    1648 1
    862    1642    1645 1
    863    1639    1642 1
    864    1637    1639 1
    865    1637    1655 1
    866    1635    1637 1
    867    1674    1675 2
    868    1674    1676 am
    869    1667    1670 1
    870    1661    1663 1
    871    1661    1667 1
    872    1659    1661 1
    873    1659    1674 1
    874    1657    1659 1
    875    1698    1699 2
    876    1698    1700 1
    877    1691    1692 ar
    878    1691    1695 ar
    879    1689    1691 ar
    880    1686    1689 1
    881    1683    1686 1
    882    1680    1683 1
    883    1678    1680 1
    884    1678    1698 1
    885    1676    1678 1
    886      13      14 1
    887      13      15 1
    888      13      16 1
    889       9      10 1
    890       9      11 1
    891       9      12 1
    892       7       8 1
    893       5       6 1
    894       1       2 1
    895       1       3 1
    896       1       4 1
    897      32      33 1
    898      32      34 1
    899      32      35 1
    900      29      30 1
    901      29      31 1
    902      25      26 1
    903      25      27 1
    904      25      28 1
    905      23      24 1
    906      21      22 1
    907      19      20 1
    908      47      48 1
    909      47      49 1
    910      42      43 1
    911      42      44 1
    912      40      41 1
    913      38      39 1
    914      62      63 1
    915      58      59 1
    916      58      60 1
    917      58      61 1
    918      56      57 1
    919      54      55 1
    920      52      53 1
    921      82      83 1
    922      80      81 1
    923      78      79 1
    924      76      77 1
    925      74      75 1
    926      70      71 1
    927      70      72 1
    928      68      69 1
    929      66      67 1
    930      90      91 1
    931      90      92 1
    932      88      89 1
    933      86      87 1
    934     100     101 1
    935     100     102 1
    936      98      99 1
    937     115     116 1
    938     115     117 1
    939     115     118 1
    940     111     112 1
    941     111     113 1
    942     111     114 1
    943     109     110 1
    944     107     108 1
    945     105     106 1
    946     125     126 1
    947     125     127 1
    948     125     128 1
    949     123     124 1
    950     121     122 1
    951     135     136 1
    952     135     137 1
    953     133     134 1
    954     131     132 1
    955     160     161 1
    956     158     159 1
    957     156     157 1
    958     153     154 1
    959     151     152 1
    960     147     148 1
    961     147     149 1
    962     145     146 1
    963     143     144 1
    964     177     178 1
    965     177     179 1
    966     177     180 1
    967     173     174 1
    968     173     175 1
    969     173     176 1
    970     171     172 1
    971     168     169 1
    972     168     170 1
    973     166     167 1
    974     164     165 1
    975     195     196 1
    976     195     197 1
    977     190     191 1
    978     190     192 1
    979     187     188 1
    980     187     189 1
    981     185     186 1
    982     183     184 1
    983     210     211 1
    984     206     207 1
    985     206     208 1
    986     206     209 1
    987     204     205 1
    988     202     203 1
    989     200     201 1
    990     231     232 1
    991     229     230 1
    992     227     228 1
    993     224     225 1
    994     222     223 1
    995     218     219 1
    996     218     220 1
    997     216     217 1
    998     214     215 1
    999     248     249 1
   1000     246     247 1
   1001     244     245 1
   1002     239     240 1
   1003     239     241 1
   1004     237     238 1
   1005     235     236 1
   1006     268     269 1
   1007     268     270 1
   1008     268     271 1
   1009     265     266 1
   1010     265     267 1
   1011     262     263 1
   1012     262     264 1
   1013     259     260 1
   1014     259     261 1
   1015     256     257 1
   1016     256     258 1
   1017     254     255 1
   1018     252     253 1
   1019     287     288 1
   1020     287     289 1
   1021     287     290 1
   1022     283     284 1
   1023     283     285 1
   1024     283     286 1
   1025     281     282 1
   1026     278     279 1
   1027     278     280 1
   1028     276     277 1
   1029     274     275 1
   1030     303     304 1
   1031     300     301 1
   1032     300     302 1
   1033     297     298 1
   1034     297     299 1
   1035     294     295 1
   1036     294     296 1
   1037     311     312 1
   1038     311     313 1
   1039     309     310 1
   1040     307     308 1
   1041     328     329 1
   1042     328     330 1
   1043     323     324 1
   1044     323     325 1
   1045     321     322 1
   1046     319     320 1
   1047     350     351 1
   1048     348     349 1
   1049     346     347 1
   1050     343     344 1
   1051     341     342 1
   1052     337     338 1
   1053     337     339 1
   1054     335     336 1
   1055     333     334 1
   1056     367     368 1
   1057     367     369 1
   1058     367     370 1
   1059     364     365 1
   1060     364     366 1
   1061     360     361 1
   1062     360     362 1
   1063     360     363 1
   1064     358     359 1
   1065     356     357 1
   1066     354     355 1
   1067     383     384 1
   1068     379     380 1
   1069     379     381 1
   1070     379     382 1
   1071     377     378 1
   1072     375     376 1
   1073     373     374 1
   1074     403     404 1
   1075     403     405 1
   1076     403     406 1
   1077     400     401 1
   1078     400     402 1
   1079     397     398 1
   1080     397     399 1
   1081     394     395 1
   1082     394     396 1
   1083     391     392 1
   1084     391     393 1
   1085     389     390 1
   1086     387     388 1
   1087     416     417 1
   1088     413     414 1
   1089     413     415 1
   1090     411     412 1
   1091     409     410 1
   1092     427     428 1
   1093     427     429 1
   1094     424     425 1
   1095     424     426 1
   1096     422     423 1
   1097     420     421 1
   1098     439     440 1
   1099     439     441 1
   1100     439     442 1
   1101     437     438 1
   1102     435     436 1
   1103     457     458 1
   1104     457     459 1
   1105     452     453 1
   1106     452     454 1
   1107     449     450 1
   1108     449     451 1
   1109     447     448 1
   1110     445     446 1
   1111     466     467 1
   1112     466     468 1
   1113     466     469 1
   1114     464     465 1
   1115     462     463 1
   1116     485     486 1
   1117     485     487 1
   1118     485     488 1
   1119     481     482 1
   1120     481     483 1
   1121     481     484 1
   1122     479     480 1
   1123     476     477 1
   1124     476     478 1
   1125     474     475 1
   1126     472     473 1
   1127     493     494 1
   1128     493     495 1
   1129     491     492 1
   1130     517     518 1
   1131     515     516 1
   1132     513     514 1
   1133     511     512 1
   1134     508     509 1
   1135     506     507 1
   1136     502     503 1
   1137     502     504 1
   1138     500     501 1
   1139     498     499 1
   1140     532     533 1
   1141     532     534 1
   1142     532     535 1
   1143     528     529 1
   1144     528     530 1
   1145     528     531 1
   1146     526     527 1
   1147     524     525 1
   1148     522     523 1
   1149     542     543 1
   1150     542     544 1
   1151     542     545 1
   1152     540     541 1
   1153     538     539 1
   1154     555     556 1
   1155     552     553 1
   1156     552     554 1
   1157     550     551 1
   1158     548     549 1
   1159     575     576 1
   1160     575     577 1
   1161     575     578 1
   1162     572     573 1
   1163     572     574 1
   1164     569     570 1
   1165     569     571 1
   1166     566     567 1
   1167     566     568 1
   1168     563     564 1
   1169     563     565 1
   1170     561     562 1
   1171     559     560 1
   1172     583     584 1
   1173     583     585 1
   1174     581     582 1
   1175     597     598 1
   1176     597     599 1
   1177     592     593 1
   1178     592     594 1
   1179     590     591 1
   1180     588     589 1
   1181     615     616 1
   1182     615     617 1
   1183     615     618 1
   1184     611     612 1
   1185     611     613 1
   1186     611     614 1
   1187     609     610 1
   1188     606     607 1
   1189     606     608 1
   1190     604     605 1
   1191     602     603 1
   1192     625     626 1
   1193     625     627 1
   1194     625     628 1
   1195     623     624 1
   1196     621     622 1
   1197     635     636 1
   1198     635     637 1
   1199     633     634 1
   1200     631     632 1
   1201     653     654 1
   1202     653     655 1
   1203     653     656 1
   1204     649     650 1
   1205     649     651 1
   1206     649     652 1
   1207     647     648 1
   1208     645     646 1
   1209     643     644 1
   1210     663     664 1
   1211     663     665 1
   1212     663     666 1
   1213     661     662 1
   1214     659     660 1
   1215     679     680 1
   1216     676     677 1
   1217     676     678 1
   1218     673     674 1
   1219     673     675 1
   1220     670     671 1
   1221     670     672 1
   1222     685     686 1
   1223     685     687 1
   1224     683     684 1
   1225     706     707 1
   1226     706     708 1
   1227     706     709 1
   1228     703     704 1
   1229     703     705 1
   1230     700     701 1
   1231     700     702 1
   1232     697     698 1
   1233     697     699 1
   1234     694     695 1
   1235     694     696 1
   1236     692     693 1
   1237     690     691 1
   1238     719     720 1
   1239     716     717 1
   1240     716     718 1
   1241     714     715 1
   1242     712     713 1
   1243     736     737 1
   1244     736     738 1
   1245     736     739 1
   1246     733     734 1
   1247     733     735 1
   1248     729     730 1
   1249     729     731 1
   1250     729     732 1
   1251     727     728 1
   1252     725     726 1
   1253     723     724 1
   1254     744     745 1
   1255     744     746 1
   1256     742     743 1
   1257     751     752 1
   1258     751     753 1
   1259     749     750 1
   1260     760     761 1
   1261     760     762 1
   1262     758     759 1
   1263     756     757 1
   1264     781     782 1
   1265     781     783 1
   1266     781     784 1
   1267     778     779 1
   1268     778     780 1
   1269     774     775 1
   1270     774     776 1
   1271     774     777 1
   1272     772     773 1
   1273     770     771 1
   1274     768     769 1
   1275     803     804 1
   1276     801     802 1
   1277     799     800 1
   1278     797     798 1
   1279     795     796 1
   1280     791     792 1
   1281     791     793 1
   1282     789     790 1
   1283     787     788 1
   1284     814     815 1
   1285     811     812 1
   1286     811     813 1
   1287     809     810 1
   1288     807     808 1
   1289     827     828 1
   1290     827     829 1
   1291     822     823 1
   1292     822     824 1
   1293     820     821 1
   1294     818     819 1
   1295     851     852 1
   1296     851     853 1
   1297     848     849 1
   1298     848     850 1
   1299     845     846 1
   1300     842     843 1
   1301     842     844 1
   1302     839     840 1
   1303     839     841 1
   1304     836     837 1
   1305     836     838 1
   1306     834     835 1
   1307     832     833 1
   1308     863     864 1
   1309     863     865 1
   1310     860     861 1
   1311     860     862 1
   1312     858     859 1
   1313     856     857 1
   1314     873     874 1
   1315     873     875 1
   1316     871     872 1
   1317     894     895 1
   1318     894     896 1
   1319     894     897 1
   1320     891     892 1
   1321     891     893 1
   1322     888     889 1
   1323     888     890 1
   1324     885     886 1
   1325     885     887 1
   1326     882     883 1
   1327     882     884 1
   1328     880     881 1
   1329     878     879 1
   1330     913     914 1
   1331     913     915 1
   1332     913     916 1
   1333     909     910 1
   1334     909     911 1
   1335     909     912 1
   1336     907     908 1
   1337     904     905 1
   1338     904     906 1
   1339     902     903 1
   1340     900     901 1
   1341     929     930 1
   1342     926     927 1
   1343     926     928 1
   1344     923     924 1
   1345     923     925 1
   1346     920     921 1
   1347     920     922 1
   1348     935     936 1
   1349     935     937 1
   1350     933     934 1
   1351     956     957 1
   1352     956     958 1
   1353     956     959 1
   1354     953     954 1
   1355     953     955 1
   1356     950     951 1
   1357     950     952 1
   1358     947     948 1
   1359     947     949 1
   1360     944     945 1
   1361     944     946 1
   1362     942     943 1
   1363     940     941 1
   1364     969     970 1
   1365     966     967 1
   1366     966     968 1
   1367     964     965 1
   1368     962     963 1
   1369     975     976 1
   1370     975     977 1
   1371     973     974 1
   1372     999    1000 1
   1373     999    1001 1
   1374     996     997 1
   1375     996     998 1
   1376     993     994 1
   1377     990     991 1
   1378     990     992 1
   1379     987     988 1
   1380     987     989 1
   1381     984     985 1
   1382     984     986 1
   1383     982     983 1
   1384     980     981 1
   1385    1014    1015 1
   1386    1010    1011 1
   1387    1010    1012 1
   1388    1010    1013 1
   1389    1008    1009 1
   1390    1006    1007 1
   1391    1004    1005 1
   1392    1037    1038 1
   1393    1035    1036 1
   1394    1033    1034 1
   1395    1031    1032 1
   1396    1028    1029 1
   1397    1026    1027 1
   1398    1022    1023 1
   1399    1022    1024 1
   1400    1020    1021 1
   1401    1018    1019 1
   1402    1061    1062 1
   1403    1061    1063 1
   1404    1058    1059 1
   1405    1058    1060 1
   1406    1055    1056 1
   1407    1052    1053 1
   1408    1052    1054 1
   1409    1049    1050 1
   1410    1049    1051 1
   1411    1046    1047 1
   1412    1046    1048 1
   1413    1044    1045 1
   1414    1042    1043 1
   1415    1073    1074 1
   1416    1073    1075 1
   1417    1070    1071 1
   1418    1070    1072 1
   1419    1068    1069 1
   1420    1066    1067 1
   1421    1085    1086 1
   1422    1085    1087 1
   1423    1085    1088 1
   1424    1083    1084 1
   1425    1081    1082 1
   1426    1095    1096 1
   1427    1095    1097 1
   1428    1093    1094 1
   1429    1091    1092 1
   1430    1116    1117 1
   1431    1116    1118 1
   1432    1116    1119 1
   1433    1113    1114 1
   1434    1113    1115 1
   1435    1109    1110 1
   1436    1109    1111 1
   1437    1109    1112 1
   1438    1107    1108 1
   1439    1105    1106 1
   1440    1103    1104 1
   1441    1131    1132 1
   1442    1131    1133 1
   1443    1126    1127 1
   1444    1126    1128 1
   1445    1124    1125 1
   1446    1122    1123 1
   1447    1153    1154 1
   1448    1151    1152 1
   1449    1149    1150 1
   1450    1146    1147 1
   1451    1144    1145 1
   1452    1140    1141 1
   1453    1140    1142 1
   1454    1138    1139 1
   1455    1136    1137 1
   1456    1167    1168 1
   1457    1163    1164 1
   1458    1163    1165 1
   1459    1163    1166 1
   1460    1161    1162 1
   1461    1159    1160 1
   1462    1157    1158 1
   1463    1178    1179 1
   1464    1175    1176 1
   1465    1175    1177 1
   1466    1173    1174 1
   1467    1171    1172 1
   1468    1184    1185 1
   1469    1184    1186 1
   1470    1182    1183 1
   1471    1205    1206 1
   1472    1203    1204 1
   1473    1201    1202 1
   1474    1199    1200 1
   1475    1197    1198 1
   1476    1193    1194 1
   1477    1193    1195 1
   1478    1191    1192 1
   1479    1189    1190 1
   1480    1228    1229 1
   1481    1228    1230 1
   1482    1225    1226 1
   1483    1225    1227 1
   1484    1222    1223 1
   1485    1219    1220 1
   1486    1219    1221 1
   1487    1216    1217 1
   1488    1216    1218 1
   1489    1213    1214 1
   1490    1213    1215 1
   1491    1211    1212 1
   1492    1209    1210 1
   1493    1242    1243 1
   1494    1242    1244 1
   1495    1237    1238 1
   1496    1237    1239 1
   1497    1235    1236 1
   1498    1233    1234 1
   1499    1254    1255 1
   1500    1251    1252 1
   1501    1251    1253 1
   1502    1249    1250 1
   1503    1247    1248 1
   1504    1262    1263 1
   1505    1262    1264 1
   1506    1260    1261 1
   1507    1258    1259 1
   1508    1289    1290 1
   1509    1289    1291 1
   1510    1286    1287 1
   1511    1286    1288 1
   1512    1283    1284 1
   1513    1280    1281 1
   1514    1280    1282 1
   1515    1277    1278 1
   1516    1277    1279 1
   1517    1274    1275 1
   1518    1274    1276 1
   1519    1272    1273 1
   1520    1270    1271 1
   1521    1307    1308 1
   1522    1307    1309 1
   1523    1307    1310 1
   1524    1304    1305 1
   1525    1304    1306 1
   1526    1300    1301 1
   1527    1300    1302 1
   1528    1300    1303 1
   1529    1298    1299 1
   1530    1296    1297 1
   1531    1294    1295 1
   1532    1326    1327 1
   1533    1326    1328 1
   1534    1326    1329 1
   1535    1322    1323 1
   1536    1322    1324 1
   1537    1322    1325 1
   1538    1320    1321 1
   1539    1317    1318 1
   1540    1317    1319 1
   1541    1315    1316 1
   1542    1313    1314 1
   1543    1349    1350 1
   1544    1347    1348 1
   1545    1345    1346 1
   1546    1342    1343 1
   1547    1340    1341 1
   1548    1336    1337 1
   1549    1336    1338 1
   1550    1334    1335 1
   1551    1332    1333 1
   1552    1360    1361 1
   1553    1357    1358 1
   1554    1357    1359 1
   1555    1355    1356 1
   1556    1353    1354 1
   1557    1371    1372 1
   1558    1368    1369 1
   1559    1368    1370 1
   1560    1366    1367 1
   1561    1364    1365 1
   1562    1379    1380 1
   1563    1379    1381 1
   1564    1377    1378 1
   1565    1375    1376 1
   1566    1406    1407 1
   1567    1404    1405 1
   1568    1402    1403 1
   1569    1400    1401 1
   1570    1397    1398 1
   1571    1395    1396 1
   1572    1391    1392 1
   1573    1391    1393 1
   1574    1389    1390 1
   1575    1387    1388 1
   1576    1424    1425 1
   1577    1424    1426 1
   1578    1424    1427 1
   1579    1420    1421 1
   1580    1420    1422 1
   1581    1420    1423 1
   1582    1418    1419 1
   1583    1415    1416 1
   1584    1415    1417 1
   1585    1413    1414 1
   1586    1411    1412 1
   1587    1443    1444 1
   1588    1443    1445 1
   1589    1443    1446 1
   1590    1440    1441 1
   1591    1440    1442 1
   1592    1436    1437 1
   1593    1436    1438 1
   1594    1436    1439 1
   1595    1434    1435 1
   1596    1432    1433 1
   1597    1430    1431 1
   1598    1466    1467 1
   1599    1464    1465 1
   1600    1462    1463 1
   1601    1459    1460 1
   1602    1457    1458 1
   1603    1453    1454 1
   1604    1453    1455 1
   1605    1451    1452 1
   1606    1449    1450 1
   1607    1486    1487 1
   1608    1486    1488 1
   1609    1486    1489 1
   1610    1483    1484 1
   1611    1483    1485 1
   1612    1480    1481 1
   1613    1480    1482 1
   1614    1477    1478 1
   1615    1477    1479 1
   1616    1474    1475 1
   1617    1474    1476 1
   1618    1472    1473 1
   1619    1470    1471 1
   1620    1502    1503 1
   1621    1498    1499 1
   1622    1498    1500 1
   1623    1498    1501 1
   1624    1496    1497 1
   1625    1494    1495 1
   1626    1492    1493 1
   1627    1516    1517 1
   1628    1512    1513 1
   1629    1512    1514 1
   1630    1512    1515 1
   1631    1510    1511 1
   1632    1508    1509 1
   1633    1506    1507 1
   1634    1524    1525 1
   1635    1524    1526 1
   1636    1522    1523 1
   1637    1520    1521 1
   1638    1545    1546 1
   1639    1543    1544 1
   1640    1541    1542 1
   1641    1536    1537 1
   1642    1536    1538 1
   1643    1534    1535 1
   1644    1532    1533 1
   1645    1566    1567 1
   1646    1564    1565 1
   1647    1562    1563 1
   1648    1559    1560 1
   1649    1557    1558 1
   1650    1553    1554 1
   1651    1553    1555 1
   1652    1551    1552 1
   1653    1549    1550 1
   1654    1582    1583 1
   1655    1582    1584 1
   1656    1577    1578 1
   1657    1577    1579 1
   1658    1574    1575 1
   1659    1574    1576 1
   1660    1572    1573 1
   1661    1570    1571 1
   1662    1597    1598 1
   1663    1593    1594 1
   1664    1593    1595 1
   1665    1593    1596 1
   1666    1591    1592 1
   1667    1589    1590 1
   1668    1587    1588 1
   1669    1617    1618 1
   1670    1615    1616 1
   1671    1613    1614 1
   1672    1611    1612 1
   1673    1609    1610 1
   1674    1605    1606 1
   1675    1605    1607 1
   1676    1603    1604 1
   1677    1601    1602 1
   1678    1631    1632 1
   1679    1627    1628 1
   1680    1627    1629 1
   1681    1627    1630 1
   1682    1625    1626 1
   1683    1623    1624 1
   1684    1621    1622 1
   1685    1651    1652 1
   1686    1651    1653 1
   1687    1651    1654 1
   1688    1648    1649 1
   1689    1648    1650 1
   1690    1645    1646 1
   1691    1645    1647 1
   1692    1642    1643 1
   1693    1642    1644 1
   1694    1639    1640 1
   1695    1639    1641 1
   1696    1637    1638 1
   1697    1635    1636 1
   1698    1670    1671 1
   1699    1670    1672 1
   1700    1670    1673 1
   1701    1667    1668 1
   1702    1667    1669 1
   1703    1663    1664 1
   1704    1663    1665 1
   1705    1663    1666 1
   1706    1661    1662 1
   1707    1659    1660 1
   1708    1657    1658 1
   1709    1695    1696 1
   1710    1695    1697 1
   1711    1692    1693 1
   1712    1692    1694 1
   1713    1689    1690 1
   1714    1686    1687 1
   1715    1686    1688 1
   1716    1683    1684 1
   1717    1683    1685 1
   1718    1680    1681 1
   1719    1680    1682 1
   1720    1678    1679 1
   1721    1676    1677 1
@<TRIPOS>SUBSTRUCTURE
      1 VAL3           1 RESIDUE    4    A VAL
      2 ILE4          19 RESIDUE    4    A ILE
      3 ASN5          38 RESIDUE    4    A ASN
      4 THR6          52 RESIDUE    4    A THR
      5 PHE7          66 RESIDUE    4    A PHE
      6 ASP8          86 RESIDUE    4    A ASP
      7 GLY9          98 RESIDUE    4    A GLY
      8 VAL10        105 RESIDUE    4    A VAL
      9 ALA11        121 RESIDUE    4    A ALA
     10 ASP12        131 RESIDUE    4    A ASP
     11 TYR13        143 RESIDUE    4    A TYR
     12 LEU14        164 RESIDUE    4    A LEU
     13 GLN15        183 RESIDUE    4    A GLN
     14 THR16        200 RESIDUE    4    A THR
     15 TYR17        214 RESIDUE    4    A TYR
     16 HIE18        235 RESIDUE    4    A HIE
     17 LYS19        252 RESIDUE    4    A LYS
     18 LEU20        274 RESIDUE    4    A LEU
     19 PRO21        293 RESIDUE    4    A PRO
     20 ASP22        307 RESIDUE    4    A ASP
     21 ASN23        319 RESIDUE    4    A ASN
     22 TYR24        333 RESIDUE    4    A TYR
     23 ILE25        354 RESIDUE    4    A ILE
     24 THR26        373 RESIDUE    4    A THR
     25 LYS27        387 RESIDUE    4    A LYS
     26 SER28        409 RESIDUE    4    A SER
     27 GLU29        420 RESIDUE    4    A GLU
     28 ALA30        435 RESIDUE    4    A ALA
     29 GLN31        445 RESIDUE    4    A GLN
     30 ALA32        462 RESIDUE    4    A ALA
     31 LEU33        472 RESIDUE    4    A LEU
     32 GLY34        491 RESIDUE    4    A GLY
     33 TRP35        498 RESIDUE    4    A TRP
     34 VAL36        522 RESIDUE    4    A VAL
     35 ALA37        538 RESIDUE    4    A ALA
     36 SER38        548 RESIDUE    4    A SER
     37 LYS39        559 RESIDUE    4    A LYS
     38 GLY40        581 RESIDUE    4    A GLY
     39 ASN41        588 RESIDUE    4    A ASN
     40 LEU42        602 RESIDUE    4    A LEU
     41 ALA43        621 RESIDUE    4    A ALA
     42 ASP44        631 RESIDUE    4    A ASP
     43 VAL45        643 RESIDUE    4    A VAL
     44 ALA46        659 RESIDUE    4    A ALA
     45 PRO47        669 RESIDUE    4    A PRO
     46 GLY48        683 RESIDUE    4    A GLY
     47 LYS49        690 RESIDUE    4    A LYS
     48 SER50        712 RESIDUE    4    A SER
     49 ILE51        723 RESIDUE    4    A ILE
     50 GLY52        742 RESIDUE    4    A GLY
     51 GLY53        749 RESIDUE    4    A GLY
     52 ASP54        756 RESIDUE    4    A ASP
     53 ILE55        768 RESIDUE    4    A ILE
     54 PHE56        787 RESIDUE    4    A PHE
     55 SER57        807 RESIDUE    4    A SER
     56 ASN58        818 RESIDUE    4    A ASN
     57 ARG59        832 RESIDUE    4    A ARG
     58 GLU60        856 RESIDUE    4    A GLU
     59 GLY61        871 RESIDUE    4    A GLY
     60 LYS62        878 RESIDUE    4    A LYS
     61 LEU63        900 RESIDUE    4    A LEU
     62 PRO64        919 RESIDUE    4    A PRO
     63 GLY65        933 RESIDUE    4    A GLY
     64 LYS66        940 RESIDUE    4    A LYS
     65 SER67        962 RESIDUE    4    A SER
     66 GLY68        973 RESIDUE    4    A GLY
     67 ARG69        980 RESIDUE    4    A ARG
     68 THR70       1004 RESIDUE    4    A THR
     69 TRP71       1018 RESIDUE    4    A TRP
     70 ARG72       1042 RESIDUE    4    A ARG
     71 GLU73       1066 RESIDUE    4    A GLU
     72 ALA74       1081 RESIDUE    4    A ALA
     73 ASP75       1091 RESIDUE    4    A ASP
     74 ILE76       1103 RESIDUE    4    A ILE
     75 ASN77       1122 RESIDUE    4    A ASN
     76 TYR78       1136 RESIDUE    4    A TYR
     77 THR79       1157 RESIDUE    4    A THR
     78 SER80       1171 RESIDUE    4    A SER
     79 GLY81       1182 RESIDUE    4    A GLY
     80 PHE82       1189 RESIDUE    4    A PHE
     81 ARG83       1209 RESIDUE    4    A ARG
     82 ASN84       1233 RESIDUE    4    A ASN
     83 SER85       1247 RESIDUE    4    A SER
     84 ASP86       1258 RESIDUE    4    A ASP
     85 ARG87       1270 RESIDUE    4    A ARG
     86 ILE88       1294 RESIDUE    4    A ILE
     87 LEU89       1313 RESIDUE    4    A LEU
     88 TYR90       1332 RESIDUE    4    A TYR
     89 SER91       1353 RESIDUE    4    A SER
     90 SER92       1364 RESIDUE    4    A SER
     91 ASP93       1375 RESIDUE    4    A ASP
     92 TRP94       1387 RESIDUE    4    A TRP
     93 LEU95       1411 RESIDUE    4    A LEU
     94 ILE96       1430 RESIDUE    4    A ILE
     95 TYR97       1449 RESIDUE    4    A TYR
     96 LYS98       1470 RESIDUE    4    A LYS
     97 THR99       1492 RESIDUE    4    A THR
     98 THR100      1506 RESIDUE    4    A THR
     99 ASP101      1520 RESIDUE    4    A ASP
    100 HIE102      1532 RESIDUE    4    A HIE
    101 TYR103      1549 RESIDUE    4    A TYR
    102 GLN104      1570 RESIDUE    4    A GLN
    103 THR105      1587 RESIDUE    4    A THR
    104 PHE106      1601 RESIDUE    4    A PHE
    105 THR107      1621 RESIDUE    4    A THR
    106 LYS108      1635 RESIDUE    4    A LYS
    107 ILE109      1657 RESIDUE    4    A ILE
    108 ARG110      1676 RESIDUE    4    A ARG
