# Supplementary material for: Improved Structure-Based Histidine pKa Prediction for pH-Responsive Protein Design
Source: J Chem Inf Model. 2025 Jan 18;65(3):1560–9. doi: 10.1021/acs.jcim.4c01957 (PMC11815838; doi:10.1021/acs.jcim.4c01957)
Supplement: Supplementary file 3 — ci4c01957_si_003.zip [file ci4c01957_si_003.zip › structures/prep_mol2/1B2X_C_prep.mol2]

@<TRIPOS>MOLECULE
Cpptraj generated mol2 file.
 1700  1721   108     0     0
SMALL
USER_CHARGES


@<TRIPOS>ATOM
      1 N            12.5278      16.5798      38.8426 N.am      1 VAL3       0.0577
      2 H1           12.2471      15.7350      38.3552 H         1 VAL3       0.2272
      3 H2           12.9405      17.2062      38.1656 H         1 VAL3       0.2272
      4 H3           11.7224      17.0170      39.2707 H         1 VAL3       0.2272
      5 CA           13.5265      16.2086      39.8694 C.3       1 VAL3      -0.0054
      6 HA           14.0987      17.0901      40.1554 H         1 VAL3       0.1093
      7 CB           12.8549      15.6424      41.1265 C.3       1 VAL3       0.3196
      8 HB           13.6212      15.4671      41.8819 H         1 VAL3      -0.0221
      9 CG1          11.8503      16.6671      41.6675 C.3       1 VAL3      -0.3129
     10 HG11         10.8765      16.5518      41.1886 H         1 VAL3       0.0735
     11 HG12         11.7167      16.5046      42.7394 H         1 VAL3       0.0735
     12 HG13         12.1845      17.6897      41.5014 H         1 VAL3       0.0735
     13 CG2          12.0900      14.3365      40.8654 C.3       1 VAL3      -0.3129
     14 HG21         12.7724      13.5400      40.5663 H         1 VAL3       0.0735
     15 HG22         11.6057      14.0151      41.7895 H         1 VAL3       0.0735
     16 HG23         11.3229      14.4599      40.1011 H         1 VAL3       0.0735
     17 C            14.4804      15.1788      39.3088 C.2       1 VAL3       0.6163
     18 O            14.0967      14.4864      38.3773 O.2       1 VAL3      -0.5722
     19 N            15.6671      15.0761      39.8908 N.am      2 ILE4      -0.4157
     20 H            15.9326      15.7954      40.5624 H         2 ILE4       0.2719
     21 CA           16.6585      14.0119      39.7198 C.3       2 ILE4      -0.0597
     22 HA           16.1688      13.0376      39.7023 H         2 ILE4       0.0869
     23 CB           17.5264      14.1920      38.4434 C.3       2 ILE4       0.1303
     24 HB           18.0853      15.1216      38.5435 H         2 ILE4       0.0187
     25 CG2          18.5589      13.0644      38.4219 C.3       2 ILE4      -0.3204
     26 HG21         18.0685      12.0900      38.4149 H         2 ILE4       0.0882
     27 HG22         19.1516      13.1663      37.5181 H         2 ILE4       0.0882
     28 HG23         19.2507      13.1295      39.2595 H         2 ILE4       0.0882
     29 CG1          16.8554      14.1908      37.0428 C.3       2 ILE4      -0.0430
     30 HG12         17.4305      13.5908      36.3365 H         2 ILE4       0.0236
     31 HG13         15.8796      13.7202      37.0706 H         2 ILE4       0.0236
     32 CD1          16.7918      15.5931      36.4275 C.3       2 ILE4      -0.0660
     33 HD11         17.8004      15.9915      36.3078 H         2 ILE4       0.0186
     34 HD12         16.3150      15.5385      35.4483 H         2 ILE4       0.0186
     35 HD13         16.2120      16.2555      37.0697 H         2 ILE4       0.0186
     36 C            17.5675      14.1316      40.9523 C.2       2 ILE4       0.5973
     37 O            17.9992      15.2421      41.2599 O.2       2 ILE4      -0.5679
     38 N            17.8600      13.0495      41.6714 N.am      3 ASN5      -0.4157
     39 H            17.4325      12.1616      41.4505 H         3 ASN5       0.2719
     40 CA           18.7107      13.1263      42.8726 C.3       3 ASN5       0.0143
     41 HA           19.3787      13.9837      42.7697 H         3 ASN5       0.1048
     42 CB           17.8427      13.3738      44.1286 C.3       3 ASN5      -0.2041
     43 HB2          18.4930      13.7223      44.9312 H         3 ASN5       0.0797
     44 HB3          17.1013      14.1466      43.9352 H         3 ASN5       0.0797
     45 CG           17.1349      12.1129      44.5994 C.2       3 ASN5       0.7130
     46 OD1          16.8114      11.2478      43.7989 O.2       3 ASN5      -0.5931
     47 ND2          16.8763      11.9607      45.8817 N.am      3 ASN5      -0.9191
     48 HD21         16.3924      11.1222      46.1609 H         3 ASN5       0.4196
     49 HD22         17.0034      12.7024      46.5543 H         3 ASN5       0.4196
     50 C            19.6565      11.9250      43.0388 C.2       3 ASN5       0.5973
     51 O            20.1228      11.6801      44.1501 O.2       3 ASN5      -0.5679
     52 N            19.9186      11.1689      41.9653 N.am      4 THR6      -0.4157
     53 H            19.5436      11.4425      41.0707 H         4 THR6       0.2719
     54 CA           20.8892      10.0613      41.9635 C.3       4 THR6      -0.0389
     55 HA           20.9875       9.6647      42.9756 H         4 THR6       0.1007
     56 CB           20.4432       8.9121      41.0468 C.3       4 THR6       0.3654
     57 HB           21.1990       8.1256      41.0797 H         4 THR6       0.0043
     58 CG2          19.1106       8.3023      41.4676 C.3       4 THR6      -0.2438
     59 HG21         18.3064       9.0322      41.3693 H         4 THR6       0.0642
     60 HG22         18.8870       7.4340      40.8473 H         4 THR6       0.0642
     61 HG23         19.1701       7.9848      42.5098 H         4 THR6       0.0642
     62 OG1          20.3127       9.3558      39.7127 O.3       4 THR6      -0.6761
     63 HG1          19.9033       8.6416      39.2112 H         4 THR6       0.4102
     64 C            22.2649      10.5402      41.5060 C.2       4 THR6       0.5973
     65 O            22.3691      11.5501      40.8059 O.2       4 THR6      -0.5679
     66 N            23.3289       9.8029      41.8497 N.am      5 PHE7      -0.4157
     67 H            23.2044       8.9921      42.4355 H         5 PHE7       0.2719
     68 CA           24.6770      10.1630      41.3909 C.3       5 PHE7      -0.0024
     69 HA           24.9215      11.1504      41.7838 H         5 PHE7       0.0978
     70 CB           25.7266       9.1564      41.8865 C.3       5 PHE7      -0.0343
     71 HB2          25.3658       8.1387      41.7266 H         5 PHE7       0.0295
     72 HB3          26.6317       9.2742      41.2891 H         5 PHE7       0.0295
     73 CG           26.1158       9.3546      43.3341 C.ar      5 PHE7       0.0118
     74 CD1          26.7767      10.5369      43.7108 C.ar      5 PHE7      -0.1256
     75 HD1          27.0293      11.2832      42.9693 H         5 PHE7       0.1330
     76 CE1          27.0747      10.7711      45.0609 C.ar      5 PHE7      -0.1704
     77 HE1          27.5545      11.6901      45.3466 H         5 PHE7       0.1430
     78 CZ           26.7514       9.8160      46.0369 C.ar      5 PHE7      -0.1072
     79 HZ           26.9804      10.0063      47.0783 H         5 PHE7       0.1297
     80 CE2          26.1091       8.6250      45.6618 C.ar      5 PHE7      -0.1704
     81 HE2          25.8262       7.9112      46.4273 H         5 PHE7       0.1430
     82 CD2          25.7829       8.3979      44.3117 C.ar      5 PHE7      -0.1256
     83 HD2          25.2473       7.5019      44.0347 H         5 PHE7       0.1330
     84 C            24.7415      10.2878      39.8679 C.2       5 PHE7       0.5973
     85 O            25.1568      11.3302      39.3709 O.2       5 PHE7      -0.5679
     86 N            24.3037       9.2616      39.1336 N.am      6 ASP8      -0.5163
     87 H            24.0136       8.4030      39.5741 H         6 ASP8       0.2936
     88 CA           24.3590       9.3034      37.6704 C.3       6 ASP8       0.0381
     89 HA           25.3644       9.6117      37.3783 H         6 ASP8       0.0880
     90 CB           24.0973       7.9193      37.0713 C.3       6 ASP8      -0.0303
     91 HB2          23.1982       7.4864      37.5149 H         6 ASP8      -0.0122
     92 HB3          23.9468       8.0166      35.9942 H         6 ASP8      -0.0122
     93 CG           25.3075       7.0238      37.3120 C.2       6 ASP8       0.7994
     94 OD1          26.4038       7.3787      36.8096 O.co2     6 ASP8      -0.8014
     95 OD2          25.1598       6.0601      38.0902 O.co2     6 ASP8      -0.8014
     96 C            23.4200      10.3373      37.0696 C.2       6 ASP8       0.5366
     97 O            23.8366      11.0847      36.1918 O.2       6 ASP8      -0.5819
     98 N            22.1862      10.4402      37.5711 N.am      7 GLY9      -0.4157
     99 H            21.9034       9.8450      38.3365 H         7 GLY9       0.2719
    100 CA           21.2319      11.3834      37.0040 C.3       7 GLY9      -0.0252
    101 HA2          21.1329      11.1946      35.9332 H         7 GLY9       0.0698
    102 HA3          20.2674      11.2227      37.4766 H         7 GLY9       0.0698
    103 C            21.6606      12.8410      37.1958 C.2       7 GLY9       0.5973
    104 O            21.4925      13.6569      36.2912 O.2       7 GLY9      -0.5679
    105 N            22.1821      13.1991      38.3756 N.am      8 VAL10     -0.4157
    106 H            22.3035      12.4941      39.0957 H         8 VAL10      0.2719
    107 CA           22.6710      14.5620      38.6317 C.3       8 VAL10     -0.0875
    108 HA           21.9517      15.2676      38.2163 H         8 VAL10      0.0969
    109 CB           22.7940      14.8581      40.1360 C.3       8 VAL10      0.2985
    110 HB           23.5015      14.1617      40.5865 H         8 VAL10     -0.0297
    111 CG1          23.2704      16.2917      40.4061 C.3       8 VAL10     -0.3192
    112 HG11         22.6271      17.0027      39.8888 H         8 VAL10      0.0791
    113 HG12         23.2390      16.5011      41.4763 H         8 VAL10      0.0791
    114 HG13         24.2899      16.4212      40.0558 H         8 VAL10      0.0791
    115 CG2          21.4364      14.7139      40.8317 C.3       8 VAL10     -0.3192
    116 HG21         21.0400      13.7126      40.6942 H         8 VAL10      0.0791
    117 HG22         21.5614      14.8740      41.8992 H         8 VAL10      0.0791
    118 HG23         20.7253      15.4374      40.4335 H         8 VAL10      0.0791
    119 C            23.9930      14.8189      37.9140 C.2       8 VAL10      0.5973
    120 O            24.1571      15.9065      37.3646 O.2       8 VAL10     -0.5679
    121 N            24.9080      13.8424      37.8728 N.am      9 ALA11     -0.4157
    122 H            24.7192      12.9487      38.3163 H         9 ALA11      0.2719
    123 CA           26.1605      13.9853      37.1306 C.3       9 ALA11      0.0337
    124 HA           26.7195      14.8275      37.5395 H         9 ALA11      0.0823
    125 CB           27.0006      12.7119      37.2856 C.3       9 ALA11     -0.1825
    126 HB1          26.4650      11.8559      36.8722 H         9 ALA11      0.0603
    127 HB2          27.9397      12.8337      36.7515 H         9 ALA11      0.0603
    128 HB3          27.2149      12.5213      38.3358 H         9 ALA11      0.0603
    129 C            25.9055      14.2764      35.6444 C.2       9 ALA11      0.5973
    130 O            26.4593      15.2344      35.1015 O.2       9 ALA11     -0.5679
    131 N            25.0421      13.4859      34.9999 N.am     10 ASP12     -0.5163
    132 H            24.6445      12.6826      35.4835 H        10 ASP12      0.2936
    133 CA           24.7140      13.6570      33.5779 C.3      10 ASP12      0.0381
    134 HA           25.6280      13.5946      32.9840 H        10 ASP12      0.0880
    135 CB           23.7501      12.5451      33.1152 C.3      10 ASP12     -0.0303
    136 HB2          22.8850      12.5212      33.7822 H        10 ASP12     -0.0122
    137 HB3          23.3889      12.7997      32.1170 H        10 ASP12     -0.0122
    138 CG           24.3632      11.1401      33.0387 C.2      10 ASP12      0.7994
    139 OD1          25.6088      11.0215      33.1389 O.co2    10 ASP12     -0.8014
    140 OD2          23.5925      10.1728      32.8608 O.co2    10 ASP12     -0.8014
    141 C            24.0730      15.0229      33.3032 C.2      10 ASP12      0.5366
    142 O            24.4363      15.7239      32.3505 O.2      10 ASP12     -0.5819
    143 N            23.1271      15.4199      34.1616 N.am     11 TYR13     -0.4157
    144 H            22.8757      14.7941      34.9192 H        11 TYR13      0.2719
    145 CA           22.4179      16.6874      34.0287 C.3      11 TYR13     -0.0014
    146 HA           22.0097      16.7480      33.0198 H        11 TYR13      0.0876
    147 CB           21.2533      16.7063      35.0255 C.3      11 TYR13     -0.0152
    148 HB2          20.6942      15.7749      34.9216 H        11 TYR13      0.0295
    149 HB3          21.6475      16.7381      36.0437 H        11 TYR13      0.0295
    150 CG           20.2850      17.8548      34.8297 C.ar     11 TYR13     -0.0011
    151 CD1          20.5705      19.1161      35.3747 C.ar     11 TYR13     -0.1906
    152 HD1          21.4865      19.2618      35.9283 H        11 TYR13      0.1699
    153 CE1          19.6812      20.1868      35.1923 C.ar     11 TYR13     -0.2341
    154 HE1          19.9192      21.1468      35.6170 H        11 TYR13      0.1656
    155 CZ           18.4977      19.9989      34.4540 C.ar     11 TYR13      0.3226
    156 OH           17.6261      21.0339      34.3247 O.3      11 TYR13     -0.5579
    157 HH           17.7374      21.6404      35.0572 H        11 TYR13      0.3992
    158 CE2          18.2088      18.7368      33.8978 C.ar     11 TYR13     -0.2341
    159 HE2          17.3085      18.6007      33.3192 H        11 TYR13      0.1656
    160 CD2          19.1026      17.6653      34.0886 C.ar     11 TYR13     -0.1906
    161 HD2          18.8866      16.6963      33.6566 H        11 TYR13      0.1699
    162 C            23.3530      17.8882      34.2232 C.2      11 TYR13      0.5973
    163 O            23.2712      18.8604      33.4727 O.2      11 TYR13     -0.5679
    164 N            24.2748      17.8132      35.1909 N.am     12 LEU14     -0.4157
    165 H            24.3096      16.9777      35.7675 H        12 LEU14      0.2719
    166 CA           25.2917      18.8445      35.3957 C.3      12 LEU14     -0.0518
    167 HA           24.7911      19.8006      35.5462 H        12 LEU14      0.0922
    168 CB           26.1555      18.5157      36.6283 C.3      12 LEU14     -0.1102
    169 HB2          26.4311      17.4609      36.5827 H        12 LEU14      0.0457
    170 HB3          27.0792      19.0934      36.5823 H        12 LEU14      0.0457
    171 CG           25.4745      18.8066      37.9755 C.3      12 LEU14      0.3531
    172 HG           24.4581      18.4159      37.9705 H        12 LEU14     -0.0361
    173 CD1          26.2689      18.1234      39.0925 C.3      12 LEU14     -0.4121
    174 HD11         27.2946      18.4865      39.0848 H        12 LEU14      0.1000
    175 HD12         25.8180      18.3422      40.0599 H        12 LEU14      0.1000
    176 HD13         26.2774      17.0465      38.9268 H        12 LEU14      0.1000
    177 CD2          25.4193      20.3091      38.2779 C.3      12 LEU14     -0.4121
    178 HD21         25.1406      20.8749      37.3911 H        12 LEU14      0.1000
    179 HD22         24.6907      20.5004      39.0535 H        12 LEU14      0.1000
    180 HD23         26.3838      20.6504      38.6434 H        12 LEU14      0.1000
    181 C            26.1675      19.0012      34.1528 C.2      12 LEU14      0.5973
    182 O            26.3020      20.1181      33.6586 O.2      12 LEU14     -0.5679
    183 N            26.7254      17.9144      33.6120 N.am     13 GLN15     -0.4157
    184 H            26.5630      17.0042      34.0358 H        13 GLN15      0.2719
    185 CA           27.6338      18.0293      32.4618 C.3      13 GLN15     -0.0031
    186 HA           28.4053      18.7642      32.7015 H        13 GLN15      0.0850
    187 CB           28.3143      16.6865      32.1766 C.3      13 GLN15     -0.0036
    188 HB2          27.5697      15.9027      32.0286 H        13 GLN15      0.0171
    189 HB3          28.8956      16.7897      31.2585 H        13 GLN15      0.0171
    190 CG           29.2643      16.2975      33.3161 C.3      13 GLN15     -0.0645
    191 HG2          29.7117      17.1959      33.7370 H        13 GLN15      0.0352
    192 HG3          28.7155      15.7958      34.1103 H        13 GLN15      0.0352
    193 CD           30.3844      15.3860      32.8396 C.2      13 GLN15      0.6951
    194 OE1          30.1704      14.3718      32.1972 O.2      13 GLN15     -0.6086
    195 NE2          31.6240      15.6902      33.1538 N.am     13 GLN15     -0.9407
    196 HE21         32.3394      15.0604      32.8390 H        13 GLN15      0.4251
    197 HE22         31.8515      16.4786      33.7529 H        13 GLN15      0.4251
    198 C            26.9438      18.5327      31.1927 C.2      13 GLN15      0.5973
    199 O            27.5771      19.1945      30.3684 O.2      13 GLN15     -0.5679
    200 N            25.6560      18.2203      31.0340 N.am     14 THR16     -0.4157
    201 H            25.2288      17.6095      31.7197 H        14 THR16      0.2719
    202 CA           24.8857      18.5741      29.8373 C.3      14 THR16     -0.0389
    203 HA           25.5471      18.5462      28.9700 H        14 THR16      0.1007
    204 CB           23.7665      17.5488      29.6004 C.3      14 THR16      0.3654
    205 HB           23.0856      17.5449      30.4549 H        14 THR16      0.0043
    206 CG2          22.9705      17.8304      28.3289 C.3      14 THR16     -0.2438
    207 HG21         23.6412      17.8645      27.4696 H        14 THR16      0.0642
    208 HG22         22.2324      17.0423      28.1828 H        14 THR16      0.0642
    209 HG23         22.4495      18.7819      28.4119 H        14 THR16      0.0642
    210 OG1          24.3180      16.2604      29.4466 O.3      14 THR16     -0.6761
    211 HG1          24.5066      15.9236      30.3360 H        14 THR16      0.4102
    212 C            24.2975      19.9816      29.9060 C.2      14 THR16      0.5973
    213 O            24.3728      20.7165      28.9239 O.2      14 THR16     -0.5679
    214 N            23.6791      20.3511      31.0334 N.am     15 TYR17     -0.4157
    215 H            23.6667      19.6986      31.8115 H        15 TYR17      0.2719
    216 CA           22.9002      21.5916      31.1780 C.3      15 TYR17     -0.0014
    217 HA           22.8318      22.0784      30.2046 H        15 TYR17      0.0876
    218 CB           21.4739      21.2579      31.6363 C.3      15 TYR17     -0.0152
    219 HB2          21.5143      20.8186      32.6338 H        15 TYR17      0.0295
    220 HB3          20.8952      22.1793      31.7047 H        15 TYR17      0.0295
    221 CG           20.7541      20.3185      30.6958 C.ar     15 TYR17     -0.0011
    222 CD1          20.4390      20.7478      29.3924 C.ar     15 TYR17     -0.1906
    223 HD1          20.7042      21.7462      29.0720 H        15 TYR17      0.1699
    224 CE1          19.8047      19.8697      28.4961 C.ar     15 TYR17     -0.2341
    225 HE1          19.5733      20.1954      27.4940 H        15 TYR17      0.1656
    226 CZ           19.4844      18.5586      28.9056 C.ar     15 TYR17      0.3226
    227 OH           18.8912      17.7053      28.0332 O.3      15 TYR17     -0.5579
    228 HH           19.0285      17.9702      27.1238 H        15 TYR17      0.3992
    229 CE2          19.8084      18.1260      30.2069 C.ar     15 TYR17     -0.2341
    230 HE2          19.5879      17.1100      30.4983 H        15 TYR17      0.1656
    231 CD2          20.4530      19.0046      31.0966 C.ar     15 TYR17     -0.1906
    232 HD2          20.7393      18.6648      32.0814 H        15 TYR17      0.1699
    233 C            23.5358      22.6263      32.1059 C.2      15 TYR17      0.5973
    234 O            22.9997      23.7278      32.2421 O.2      15 TYR17     -0.5679
    235 N            24.6578      22.2845      32.7459 N.am     16 HIE18     -0.4157
    236 H            25.0337      21.3577      32.5751 H        16 HIE18      0.2719
    237 CA           25.5247      23.2131      33.4895 C.3      16 HIE18     -0.0581
    238 HA           26.3364      22.6192      33.9097 H        16 HIE18      0.1360
    239 CB           26.1648      24.2138      32.5228 C.3      16 HIE18     -0.0074
    240 HB2          25.4197      24.9539      32.2280 H        16 HIE18      0.0367
    241 HB3          26.9814      24.7410      33.0090 H        16 HIE18      0.0367
    242 CG           26.6848      23.5498      31.2830 C.2      16 HIE18      0.1868
    243 ND1          26.3458      23.9306      29.9887 N.2      16 HIE18     -0.5432
    244 CE1          26.8679      22.9932      29.1859 C.2      16 HIE18      0.1635
    245 HE1          26.7179      22.9514      28.1158 H        16 HIE18      0.1435
    246 NE2          27.5111      22.0605      29.9081 N.pl3    16 HIE18     -0.2795
    247 HE2          27.8402      21.1619      29.5640 H        16 HIE18      0.3339
    248 CD2          27.4102      22.3963      31.2360 C.2      16 HIE18     -0.2207
    249 HD2          27.7592      21.8146      32.0804 H        16 HIE18      0.1862
    250 C            24.8726      23.8961      34.6867 C.2      16 HIE18      0.5973
    251 O            25.2571      24.9896      35.1010 O.2      16 HIE18     -0.5679
    252 N            23.8824      23.2363      35.2725 N.am     17 LYS19     -0.3479
    253 H            23.6204      22.3407      34.8777 H        17 LYS19      0.2747
    254 CA           23.1807      23.6870      36.4740 C.3      17 LYS19     -0.2400
    255 HA           23.8988      24.1535      37.1508 H        17 LYS19      0.1426
    256 CB           22.1027      24.7231      36.1036 C.3      17 LYS19     -0.0094
    257 HB2          21.6486      25.1078      37.0182 H        17 LYS19      0.0362
    258 HB3          22.5711      25.5567      35.5772 H        17 LYS19      0.0362
    259 CG           21.0044      24.1124      35.2215 C.3      17 LYS19      0.0187
    260 HG2          21.4581      23.6791      34.3310 H        17 LYS19      0.0103
    261 HG3          20.4983      23.3204      35.7693 H        17 LYS19      0.0103
    262 CD           19.9484      25.1281      34.7896 C.3      17 LYS19     -0.0479
    263 HD2          19.3620      25.4450      35.6546 H        17 LYS19      0.0621
    264 HD3          20.4438      25.9901      34.3388 H        17 LYS19      0.0621
    265 CE           19.0653      24.4291      33.7513 C.3      17 LYS19     -0.0143
    266 HE2          19.7149      24.0307      32.9637 H        17 LYS19      0.1135
    267 HE3          18.5706      23.5801      34.2303 H        17 LYS19      0.1135
    268 NZ           18.0609      25.3441      33.1617 N.4      17 LYS19     -0.3854
    269 HZ1          18.5293      26.0738      32.6411 H        17 LYS19      0.3400
    270 HZ2          17.4498      24.8350      32.5361 H        17 LYS19      0.3400
    271 HZ3          17.5021      25.7760      33.8858 H        17 LYS19      0.3400
    272 C            22.5921      22.4716      37.1618 C.2      17 LYS19      0.7341
    273 O            22.3984      21.4430      36.5159 O.2      17 LYS19     -0.5894
    274 N            22.2878      22.5894      38.4464 N.am     18 LEU20     -0.4157
    275 H            22.4088      23.4766      38.9076 H        18 LEU20      0.2719
    276 CA           21.5588      21.5290      39.1251 C.3      18 LEU20     -0.0518
    277 HA           22.0544      20.5888      38.8909 H        18 LEU20      0.0922
    278 CB           21.5811      21.7548      40.6418 C.3      18 LEU20     -0.1102
    279 HB2          21.3135      22.7939      40.8426 H        18 LEU20      0.0457
    280 HB3          20.8225      21.1331      41.1150 H        18 LEU20      0.0457
    281 CG           22.9359      21.4355      41.2873 C.3      18 LEU20      0.3531
    282 HG           23.7271      21.9557      40.7491 H        18 LEU20     -0.0361
    283 CD1          22.9283      21.9311      42.7284 C.3      18 LEU20     -0.4121
    284 HD11         22.1794      21.3887      43.3042 H        18 LEU20      0.1000
    285 HD12         23.9017      21.7649      43.1789 H        18 LEU20      0.1000
    286 HD13         22.6922      22.9957      42.7566 H        18 LEU20      0.1000
    287 CD2          23.2356      19.9305      41.3052 C.3      18 LEU20     -0.4121
    288 HD21         23.2262      19.5026      40.3066 H        18 LEU20      0.1000
    289 HD22         24.2195      19.7595      41.7410 H        18 LEU20      0.1000
    290 HD23         22.4877      19.4140      41.9100 H        18 LEU20      0.1000
    291 C            20.1122      21.4335      38.6161 C.2      18 LEU20      0.5973
    292 O            19.5366      22.4276      38.1611 O.2      18 LEU20     -0.5679
    293 N            19.5020      20.2442      38.7160 N.am     19 PRO21     -0.2548
    294 CD           20.1322      18.9892      39.0959 C.3      19 PRO21      0.0192
    295 HD2          20.6976      19.0778      40.0236 H        19 PRO21      0.0391
    296 HD3          20.7828      18.6516      38.2879 H        19 PRO21      0.0391
    297 CG           18.9933      17.9981      39.2839 C.3      19 PRO21      0.0189
    298 HG2          18.7089      17.9539      40.3304 H        19 PRO21      0.0213
    299 HG3          19.2700      17.0086      38.9239 H        19 PRO21      0.0213
    300 CB           17.8161      18.5801      38.5100 C.3      19 PRO21     -0.0070
    301 HB2          16.8608      18.3241      38.9663 H        19 PRO21      0.0253
    302 HB3          17.8510      18.2063      37.4859 H        19 PRO21      0.0253
    303 CA           18.0731      20.0885      38.4844 C.3      19 PRO21     -0.0266
    304 HA           17.8283      20.4666      37.4917 H        19 PRO21      0.0641
    305 C            17.2441      20.8773      39.5123 C.2      19 PRO21      0.5896
    306 O            17.7257      21.2376      40.5843 O.2      19 PRO21     -0.5748
    307 N            15.9665      21.1082      39.1936 N.am     20 ASP22     -0.5163
    308 H            15.6482      20.8099      38.2892 H        20 ASP22      0.2936
    309 CA           15.0513      21.9755      39.9659 C.3      20 ASP22      0.0381
    310 HA           15.4992      22.9702      40.0389 H        20 ASP22      0.0880
    311 CB           13.7277      22.0948      39.1890 C.3      20 ASP22     -0.0303
    312 HB2          13.9421      22.3709      38.1544 H        20 ASP22     -0.0122
    313 HB3          13.2244      21.1248      39.1874 H        20 ASP22     -0.0122
    314 CG           12.8105      23.1635      39.7983 C.2      20 ASP22      0.7994
    315 OD1          13.3095      24.2900      39.9811 O.co2    20 ASP22     -0.8014
    316 OD2          11.6398      22.8301      40.0988 O.co2    20 ASP22     -0.8014
    317 C            14.7340      21.5174      41.4080 C.2      20 ASP22      0.5366
    318 O            14.1262      22.2379      42.1974 O.2      20 ASP22     -0.5819
    319 N            15.0785      20.2896      41.7954 N.am     21 ASN23     -0.4157
    320 H            15.6571      19.7308      41.1825 H        21 ASN23      0.2719
    321 CA           14.8475      19.8337      43.1738 C.3      21 ASN23      0.0143
    322 HA           13.8962      20.2309      43.5226 H        21 ASN23      0.1048
    323 CB           14.7364      18.3103      43.2368 C.3      21 ASN23     -0.2041
    324 HB2          14.6687      17.9852      44.2765 H        21 ASN23      0.0797
    325 HB3          13.8220      18.0099      42.7601 H        21 ASN23      0.0797
    326 CG           15.8839      17.6078      42.5565 C.2      21 ASN23      0.7130
    327 OD1          15.9830      17.6121      41.3350 O.2      21 ASN23     -0.5931
    328 ND2          16.7323      16.9400      43.2930 N.am     21 ASN23     -0.9191
    329 HD21         17.5024      16.4941      42.8045 H        21 ASN23      0.4196
    330 HD22         16.7140      17.0128      44.2985 H        21 ASN23      0.4196
    331 C            15.8921      20.3431      44.1722 C.2      21 ASN23      0.5973
    332 O            15.7438      20.0763      45.3614 O.2      21 ASN23     -0.5679
    333 N            16.9410      21.0244      43.7235 N.am     22 TYR24     -0.4157
    334 H            16.9979      21.2817      42.7468 H        22 TYR24      0.2719
    335 CA           17.9696      21.5471      44.6110 C.3      22 TYR24     -0.0014
    336 HA           17.9930      20.9364      45.5081 H        22 TYR24      0.0876
    337 CB           19.3373      21.4234      43.9557 C.3      22 TYR24     -0.0152
    338 HB2          19.3051      21.8277      42.9423 H        22 TYR24      0.0295
    339 HB3          20.0655      22.0010      44.5286 H        22 TYR24      0.0295
    340 CG           19.7718      19.9818      43.9415 C.ar     22 TYR24     -0.0011
    341 CD1          20.2943      19.4285      45.1195 C.ar     22 TYR24     -0.1906
    342 HD1          20.3911      20.0400      46.0037 H        22 TYR24      0.1699
    343 CE1          20.6501      18.0759      45.1649 C.ar     22 TYR24     -0.2341
    344 HE1          21.0598      17.6693      46.0750 H        22 TYR24      0.1656
    345 CZ           20.4677      17.2681      44.0266 C.ar     22 TYR24      0.3226
    346 OH           20.7877      15.9543      44.0531 O.3      22 TYR24     -0.5579
    347 HH           21.1822      15.7245      44.9186 H        22 TYR24      0.3992
    348 CE2          19.9307      17.8190      42.8509 C.ar     22 TYR24     -0.2341
    349 HE2          19.8000      17.1696      42.0051 H        22 TYR24      0.1656
    350 CD2          19.5774      19.1793      42.8059 C.ar     22 TYR24     -0.1906
    351 HD2          19.1420      19.6091      41.9164 H        22 TYR24      0.1699
    352 C            17.7046      22.9775      45.0437 C.2      22 TYR24      0.5973
    353 O            17.2784      23.8011      44.2401 O.2      22 TYR24     -0.5679
    354 N            18.0028      23.2357      46.3136 N.am     23 ILE25     -0.4157
    355 H            18.3351      22.4651      46.8827 H        23 ILE25      0.2719
    356 CA           18.0305      24.5565      46.9392 C.3      23 ILE25     -0.0597
    357 HA           18.0850      25.3170      46.1582 H        23 ILE25      0.0869
    358 CB           16.7789      24.8312      47.7992 C.3      23 ILE25      0.1303
    359 HB           16.9336      25.7803      48.3133 H        23 ILE25      0.0187
    360 CG2          15.5656      25.0176      46.8779 C.3      23 ILE25     -0.3204
    361 HG21         15.3003      24.0688      46.4137 H        23 ILE25      0.0882
    362 HG22         14.7185      25.4143      47.4366 H        23 ILE25      0.0882
    363 HG23         15.8160      25.7351      46.0918 H        23 ILE25      0.0882
    364 CG1          16.5397      23.7453      48.8751 C.3      23 ILE25     -0.0430
    365 HG12         16.4694      22.7655      48.4022 H        23 ILE25      0.0236
    366 HG13         17.3884      23.7256      49.5555 H        23 ILE25      0.0236
    367 CD1          15.2660      23.9549      49.6998 C.3      23 ILE25     -0.0660
    368 HD11         14.3806      23.7984      49.0834 H        23 ILE25      0.0186
    369 HD12         15.2442      23.2426      50.5205 H        23 ILE25      0.0186
    370 HD13         15.2579      24.9647      50.1057 H        23 ILE25      0.0186
    371 C            19.2901      24.6826      47.7815 C.2      23 ILE25      0.5973
    372 O            19.7248      23.7289      48.4265 O.2      23 ILE25     -0.5679
    373 N            19.8826      25.8626      47.8103 N.am     24 THR26     -0.4157
    374 H            19.4470      26.6147      47.2793 H        24 THR26      0.2719
    375 CA           21.0775      26.1263      48.6131 C.3      24 THR26     -0.0389
    376 HA           21.8151      25.3484      48.4165 H        24 THR26      0.1007
    377 CB           21.7147      27.4694      48.2620 C.3      24 THR26      0.3654
    378 HB           22.6097      27.5986      48.8631 H        24 THR26      0.0043
    379 CG2          22.0953      27.5611      46.7862 C.3      24 THR26     -0.2438
    380 HG21         21.2049      27.5441      46.1574 H        24 THR26      0.0642
    381 HG22         22.6305      28.4931      46.6153 H        24 THR26      0.0642
    382 HG23         22.7432      26.7245      46.5238 H        24 THR26      0.0642
    383 OG1          20.8310      28.5173      48.5745 O.3      24 THR26     -0.6761
    384 HG1          20.1376      28.4722      47.8957 H        24 THR26      0.4102
    385 C            20.7483      26.0919      50.0978 C.2      24 THR26      0.5973
    386 O            19.5988      26.2640      50.5128 O.2      24 THR26     -0.5679
    387 N            21.7698      25.9261      50.9409 N.am     25 LYS27     -0.3479
    388 H            22.6993      25.7466      50.5539 H        25 LYS27      0.2747
    389 CA           21.5906      25.9994      52.3970 C.3      25 LYS27     -0.2400
    390 HA           20.8941      25.2191      52.7087 H        25 LYS27      0.1426
    391 CB           22.9403      25.7897      53.0963 C.3      25 LYS27     -0.0094
    392 HB2          23.6858      26.4399      52.6357 H        25 LYS27      0.0362
    393 HB3          22.8485      26.0553      54.1509 H        25 LYS27      0.0362
    394 CG           23.3714      24.3159      52.9961 C.3      25 LYS27      0.0187
    395 HG2          22.6970      23.7132      53.6048 H        25 LYS27      0.0103
    396 HG3          23.2858      23.9871      51.9671 H        25 LYS27      0.0103
    397 CD           24.8152      24.0509      53.4466 C.3      25 LYS27     -0.0479
    398 HD2          24.9920      24.5718      54.3895 H        25 LYS27      0.0621
    399 HD3          24.9539      22.9799      53.5970 H        25 LYS27      0.0621
    400 CE           25.8007      24.5279      52.3762 C.3      25 LYS27     -0.0143
    401 HE2          25.8009      23.8114      51.5470 H        25 LYS27      0.1135
    402 HE3          25.4091      25.4646      51.9698 H        25 LYS27      0.1135
    403 NZ           27.1737      24.7729      52.8691 N.4      25 LYS27     -0.3854
    404 HZ1          27.5905      23.9049      53.1838 H        25 LYS27      0.3400
    405 HZ2          27.7447      25.0927      52.0951 H        25 LYS27      0.3400
    406 HZ3          27.1874      25.4774      53.5893 H        25 LYS27      0.3400
    407 C            20.9458      27.3213      52.8062 C.2      25 LYS27      0.7341
    408 O            20.0703      27.3204      53.6676 O.2      25 LYS27     -0.5894
    409 N            21.3480      28.4340      52.1846 N.am     26 SER28     -0.4157
    410 H            22.0173      28.3455      51.4324 H        26 SER28      0.2719
    411 CA           20.7680      29.7450      52.5027 C.3      26 SER28     -0.0249
    412 HA           20.7971      29.8760      53.5841 H        26 SER28      0.0843
    413 CB           21.5987      30.8726      51.8880 C.3      26 SER28      0.2117
    414 HB2          22.6593      30.6463      52.0059 H        26 SER28      0.0352
    415 HB3          21.3751      30.9647      50.8232 H        26 SER28      0.0352
    416 OG           21.3237      32.0866      52.5599 O.3      26 SER28     -0.6546
    417 HG           20.9531      32.7131      51.9295 H        26 SER28      0.4275
    418 C            19.3008      29.8483      52.0725 C.2      26 SER28      0.5973
    419 O            18.4750      30.3120      52.8578 O.2      26 SER28     -0.5679
    420 N            18.9584      29.3558      50.8741 N.am     27 GLU29     -0.5163
    421 H            19.6755      28.9801      50.2626 H        27 GLU29      0.2936
    422 CA           17.5663      29.2916      50.3996 C.3      27 GLU29      0.0397
    423 HA           17.1258      30.2888      50.3950 H        27 GLU29      0.1105
    424 CB           17.4862      28.7037      48.9847 C.3      27 GLU29      0.0560
    425 HB2          18.0950      27.8021      48.9623 H        27 GLU29     -0.0173
    426 HB3          16.4540      28.4132      48.7813 H        27 GLU29     -0.0173
    427 CG           17.9235      29.6643      47.8737 C.3      27 GLU29      0.0136
    428 HG2          17.2058      30.4875      47.8317 H        27 GLU29     -0.0425
    429 HG3          18.8988      30.0905      48.1100 H        27 GLU29     -0.0425
    430 CD           17.9844      28.9537      46.5126 C.2      27 GLU29      0.8054
    431 OE1          18.4594      27.7941      46.4930 O.co2    27 GLU29     -0.8188
    432 OE2          17.6062      29.5799      45.5061 O.co2    27 GLU29     -0.8188
    433 C            16.6992      28.4212      51.3070 C.2      27 GLU29      0.5366
    434 O            15.6278      28.8571      51.7253 O.2      27 GLU29     -0.5819
    435 N            17.1724      27.2169      51.6415 N.am     28 ALA30     -0.4157
    436 H            18.0568      26.9164      51.2441 H        28 ALA30      0.2719
    437 CA           16.4722      26.3062      52.5326 C.3      28 ALA30      0.0337
    438 HA           15.4951      26.0875      52.1074 H        28 ALA30      0.0823
    439 CB           17.2446      24.9875      52.6162 C.3      28 ALA30     -0.1825
    440 HB1          18.2135      25.1529      53.0867 H        28 ALA30      0.0603
    441 HB2          16.6753      24.2608      53.1935 H        28 ALA30      0.0603
    442 HB3          17.4092      24.5946      51.6166 H        28 ALA30      0.0603
    443 C            16.2547      26.9317      53.9166 C.2      28 ALA30      0.5973
    444 O            15.1424      26.8747      54.4354 O.2      28 ALA30     -0.5679
    445 N            17.2758      27.5494      54.5254 N.am     29 GLN31     -0.4157
    446 H            18.1752      27.5978      54.0587 H        29 GLN31      0.2719
    447 CA           17.1032      28.1903      55.8365 C.3      29 GLN31     -0.0031
    448 HA           16.7695      27.4460      56.5613 H        29 GLN31      0.0850
    449 CB           18.4147      28.8042      56.3354 C.3      29 GLN31     -0.0036
    450 HB2          18.8535      29.3637      55.5086 H        29 GLN31      0.0171
    451 HB3          18.2065      29.4982      57.1516 H        29 GLN31      0.0171
    452 CG           19.3970      27.7409      56.8510 C.3      29 GLN31     -0.0645
    453 HG2          19.0327      27.3559      57.8037 H        29 GLN31      0.0352
    454 HG3          19.4346      26.9163      56.1438 H        29 GLN31      0.0352
    455 CD           20.8276      28.2410      57.0340 C.2      29 GLN31      0.6951
    456 OE1          21.6556      27.5787      57.6368 O.2      29 GLN31     -0.6086
    457 NE2          21.2063      29.3945      56.5277 N.am     29 GLN31     -0.9407
    458 HE21         22.1602      29.6530      56.6924 H        29 GLN31      0.4251
    459 HE22         20.5542      29.9656      56.0203 H        29 GLN31      0.4251
    460 C            16.0231      29.2717      55.7801 C.2      29 GLN31      0.5973
    461 O            15.1183      29.2655      56.6132 O.2      29 GLN31     -0.5679
    462 N            16.0724      30.1575      54.7791 N.am     30 ALA32     -0.4157
    463 H            16.8067      30.0816      54.0822 H        30 ALA32      0.2719
    464 CA           15.0877      31.2272      54.6341 C.3      30 ALA32      0.0337
    465 HA           15.1032      31.8311      55.5424 H        30 ALA32      0.0823
    466 CB           15.4911      32.1212      53.4565 C.3      30 ALA32     -0.1825
    467 HB1          15.4809      31.5430      52.5308 H        30 ALA32      0.0603
    468 HB2          14.7883      32.9503      53.3683 H        30 ALA32      0.0603
    469 HB3          16.4938      32.5181      53.6177 H        30 ALA32      0.0603
    470 C            13.6482      30.7095      54.4675 C.2      30 ALA32      0.5973
    471 O            12.7201      31.3982      54.8855 O.2      30 ALA32     -0.5679
    472 N            13.4417      29.5146      53.8976 N.am     31 LEU33     -0.4157
    473 H            14.2390      29.0157      53.5174 H        31 LEU33      0.2719
    474 CA           12.1061      28.9053      53.7860 C.3      31 LEU33     -0.0518
    475 HA           11.3766      29.7132      53.8535 H        31 LEU33      0.0922
    476 CB           11.8885      28.3009      52.3891 C.3      31 LEU33     -0.1102
    477 HB2          10.8407      28.0099      52.2974 H        31 LEU33      0.0457
    478 HB3          12.0581      29.1029      51.6696 H        31 LEU33      0.0457
    479 CG           12.7621      27.1055      51.9794 C.3      31 LEU33      0.3531
    480 HG           13.7976      27.3618      52.1326 H        31 LEU33     -0.0361
    481 CD1          12.4788      25.8075      52.7348 C.3      31 LEU33     -0.4121
    482 HD11         11.4169      25.5629      52.6779 H        31 LEU33      0.1000
    483 HD12         13.0676      24.9963      52.3101 H        31 LEU33      0.1000
    484 HD13         12.7671      25.9062      53.7776 H        31 LEU33      0.1000
    485 CD2          12.5493      26.8380      50.4889 C.3      31 LEU33     -0.4121
    486 HD21         12.8250      27.7239      49.9160 H        31 LEU33      0.1000
    487 HD22         13.1782      26.0116      50.1661 H        31 LEU33      0.1000
    488 HD23         11.5044      26.5909      50.3015 H        31 LEU33      0.1000
    489 C            11.7236      27.9754      54.9490 C.2      31 LEU33      0.5973
    490 O            10.7218      27.2682      54.8655 O.2      31 LEU33     -0.5679
    491 N            12.4905      27.9783      56.0416 N.am     32 GLY34     -0.4157
    492 H            13.3061      28.5814      56.0492 H        32 GLY34      0.2719
    493 CA           12.1552      27.2607      57.2725 C.3      32 GLY34     -0.0252
    494 HA2          12.2618      27.9554      58.1042 H        32 GLY34      0.0698
    495 HA3          11.1154      26.9351      57.2419 H        32 GLY34      0.0698
    496 C            13.0153      26.0413      57.5939 C.2      32 GLY34      0.5973
    497 O            12.7290      25.3575      58.5831 O.2      32 GLY34     -0.5679
    498 N            14.0600      25.7336      56.8200 N.am     33 TRP35     -0.4157
    499 H            14.2854      26.3106      56.0150 H        33 TRP35      0.2719
    500 CA           14.9139      24.6000      57.1666 C.3      33 TRP35     -0.0275
    501 HA           14.2659      23.7377      57.3306 H        33 TRP35      0.1123
    502 CB           15.8792      24.2244      56.0489 C.3      33 TRP35     -0.0050
    503 HB2          15.3063      23.9912      55.1507 H        33 TRP35      0.0339
    504 HB3          16.5214      25.0773      55.8442 H        33 TRP35      0.0339
    505 CG           16.7570      23.0583      56.3802 C.2      33 TRP35     -0.1415
    506 CD1          16.3499      21.8839      56.9113 C.2      33 TRP35     -0.1638
    507 HD1          15.3208      21.6400      57.1479 H        33 TRP35      0.2062
    508 NE1          17.4336      21.0525      57.0992 N.pl3    33 TRP35     -0.3418
    509 HE1          17.3494      20.1181      57.4703 H        33 TRP35      0.3412
    510 CE2          18.5995      21.6570      56.6896 C.ar     33 TRP35      0.1380
    511 CZ2          19.9361      21.2400      56.6826 C.ar     33 TRP35     -0.2601
    512 HZ2          20.1993      20.2650      57.0589 H        33 TRP35      0.1572
    513 CH2          20.9192      22.1305      56.2171 C.ar     33 TRP35     -0.1134
    514 HH2          21.9612      21.8483      56.2196 H        33 TRP35      0.1417
    515 CZ3          20.5550      23.4146      55.7725 C.ar     33 TRP35     -0.1972
    516 HZ3          21.3110      24.1108      55.4361 H        33 TRP35      0.1447
    517 CE3          19.2090      23.8181      55.7810 C.ar     33 TRP35     -0.2387
    518 HE3          18.9375      24.8043      55.4341 H        33 TRP35      0.1700
    519 CD2          18.1990      22.9485      56.2365 C.ar     33 TRP35      0.1243
    520 C            15.6772      24.8665      58.4624 C.2      33 TRP35      0.5973
    521 O            16.4601      25.8090      58.5790 O.2      33 TRP35     -0.5679
    522 N            15.4837      23.9779      59.4303 N.am     34 VAL36     -0.4157
    523 H            14.8319      23.2211      59.2470 H        34 VAL36      0.2719
    524 CA           16.1914      23.9584      60.7023 C.3      34 VAL36     -0.0875
    525 HA           16.9031      24.7844      60.7366 H        34 VAL36      0.0969
    526 CB           15.2189      24.1257      61.8865 C.3      34 VAL36      0.2985
    527 HB           14.5699      23.2536      61.9618 H        34 VAL36     -0.0297
    528 CG1          16.0070      24.2634      63.1954 C.3      34 VAL36     -0.3192
    529 HG11         16.6682      25.1295      63.1410 H        34 VAL36      0.0791
    530 HG12         15.3195      24.3969      64.0288 H        34 VAL36      0.0791
    531 HG13         16.6009      23.3688      63.3762 H        34 VAL36      0.0791
    532 CG2          14.3194      25.3561      61.7367 C.3      34 VAL36     -0.3192
    533 HG21         13.6168      25.2033      60.9210 H        34 VAL36      0.0791
    534 HG22         13.7465      25.5234      62.6467 H        34 VAL36      0.0791
    535 HG23         14.9241      26.2379      61.5189 H        34 VAL36      0.0791
    536 C            16.9590      22.6477      60.7772 C.2      34 VAL36      0.5973
    537 O            16.3923      21.6131      61.1330 O.2      34 VAL36     -0.5679
    538 N            18.2609      22.6841      60.4802 N.am     35 ALA37     -0.4157
    539 H            18.6509      23.5497      60.1315 H        35 ALA37      0.2719
    540 CA           19.0868      21.4757      60.4216 C.3      35 ALA37      0.0337
    541 HA           18.7510      20.8864      59.5677 H        35 ALA37      0.0823
    542 CB           20.5459      21.8699      60.1714 C.3      35 ALA37     -0.1825
    543 HB1          20.9285      22.4564      61.0080 H        35 ALA37      0.0603
    544 HB2          21.1548      20.9725      60.0621 H        35 ALA37      0.0603
    545 HB3          20.6199      22.4620      59.2576 H        35 ALA37      0.0603
    546 C            18.9482      20.5771      61.6666 C.2      35 ALA37      0.5973
    547 O            18.7203      19.3788      61.5100 O.2      35 ALA37     -0.5679
    548 N            18.9966      21.1337      62.8858 N.am     36 SER38     -0.4157
    549 H            19.2652      22.1011      62.9761 H        36 SER38      0.2719
    550 CA           18.8965      20.3157      64.1090 C.3      36 SER38     -0.0249
    551 HA           19.6249      19.5058      64.0359 H        36 SER38      0.0843
    552 CB           19.2259      21.1090      65.3744 C.3      36 SER38      0.2117
    553 HB2          18.5601      21.9686      65.4665 H        36 SER38      0.0352
    554 HB3          19.1022      20.4650      66.2464 H        36 SER38      0.0352
    555 OG           20.5652      21.5374      65.3114 O.3      36 SER38     -0.6546
    556 HG           20.9134      21.6378      66.2037 H        36 SER38      0.4275
    557 C            17.5391      19.6554      64.3167 C.2      36 SER38      0.5973
    558 O            17.4471      18.7322      65.1168 O.2      36 SER38     -0.5679
    559 N            16.4834      20.1116      63.6351 N.am     37 LYS39     -0.3479
    560 H            16.6326      20.8352      62.9400 H        37 LYS39      0.2747
    561 CA           15.1800      19.4432      63.6653 C.3      37 LYS39     -0.2400
    562 HA           15.0823      18.8813      64.5971 H        37 LYS39      0.1426
    563 CB           14.0447      20.4813      63.6188 C.3      37 LYS39     -0.0094
    564 HB2          14.1226      21.0817      62.7121 H        37 LYS39      0.0362
    565 HB3          13.0927      19.9476      63.5944 H        37 LYS39      0.0362
    566 CG           14.0736      21.3863      64.8607 C.3      37 LYS39      0.0187
    567 HG2          14.1720      20.7447      65.7384 H        37 LYS39      0.0103
    568 HG3          14.9386      22.0480      64.8246 H        37 LYS39      0.0103
    569 CD           12.7956      22.2192      65.0180 C.3      37 LYS39     -0.0479
    570 HD2          12.8184      23.0426      64.3015 H        37 LYS39      0.0621
    571 HD3          11.9225      21.5938      64.8203 H        37 LYS39      0.0621
    572 CE           12.7170      22.7492      66.4605 C.3      37 LYS39     -0.0143
    573 HE2          12.5969      21.8961      67.1370 H        37 LYS39      0.1135
    574 HE3          13.6658      23.2379      66.7052 H        37 LYS39      0.1135
    575 NZ           11.5962      23.7069      66.6329 N.4      37 LYS39     -0.3854
    576 HZ1          10.7198      23.2648      66.3805 H        37 LYS39      0.3400
    577 HZ2          11.5352      24.0153      67.5960 H        37 LYS39      0.3400
    578 HZ3          11.7258      24.5180      66.0410 H        37 LYS39      0.3400
    579 C            15.0332      18.3838      62.5720 C.2      37 LYS39      0.7341
    580 O            14.0378      17.6755      62.5944 O.2      37 LYS39     -0.5894
    581 N            15.9638      18.2779      61.6153 N.am     38 GLY40     -0.4157
    582 H            16.8087      18.8300      61.6795 H        38 GLY40      0.2719
    583 CA           15.8436      17.2956      60.5327 C.3      38 GLY40     -0.0252
    584 HA2          16.7180      17.3649      59.8897 H        38 GLY40      0.0698
    585 HA3          15.8030      16.2933      60.9621 H        38 GLY40      0.0698
    586 C            14.5902      17.4974      59.6730 C.2      38 GLY40      0.5973
    587 O            14.0625      16.5362      59.1277 O.2      38 GLY40     -0.5679
    588 N            14.1195      18.7419      59.5523 N.am     39 ASN41     -0.4157
    589 H            14.6240      19.4875      60.0076 H        39 ASN41      0.2719
    590 CA           12.8007      19.0768      59.0124 C.3      39 ASN41      0.0143
    591 HA           12.1516      18.1985      59.0908 H        39 ASN41      0.1048
    592 CB           12.1847      20.1843      59.8940 C.3      39 ASN41     -0.2041
    593 HB2          11.1162      20.2243      59.6800 H        39 ASN41      0.0797
    594 HB3          12.2941      19.9262      60.9452 H        39 ASN41      0.0797
    595 CG           12.7800      21.5628      59.6391 C.2      39 ASN41      0.7130
    596 OD1          13.8582      21.7091      59.0859 O.2      39 ASN41     -0.5931
    597 ND2          12.1031      22.6231      60.0213 N.am     39 ASN41     -0.9191
    598 HD21         12.4066      23.5131      59.6364 H        39 ASN41      0.4196
    599 HD22         11.1460      22.5042      60.2986 H        39 ASN41      0.4196
    600 C            12.8065      19.4878      57.5299 C.2      39 ASN41      0.5973
    601 O            11.8359      20.0947      57.0857 O.2      39 ASN41     -0.5679
    602 N            13.8840      19.2493      56.7637 N.am     40 LEU42     -0.4157
    603 H            14.6333      18.6909      57.1355 H        40 LEU42      0.2719
    604 CA           13.9696      19.7729      55.3916 C.3      40 LEU42     -0.0518
    605 HA           13.9185      20.8605      55.4478 H        40 LEU42      0.0922
    606 CB           15.2844      19.3868      54.6938 C.3      40 LEU42     -0.1102
    607 HB2          16.1241      19.8221      55.2230 H        40 LEU42      0.0457
    608 HB3          15.4023      18.3145      54.7309 H        40 LEU42      0.0457
    609 CG           15.3353      19.8349      53.2161 C.3      40 LEU42      0.3531
    610 HG           14.5222      19.3919      52.6435 H        40 LEU42     -0.0361
    611 CD1          15.2697      21.3586      53.1036 C.3      40 LEU42     -0.4121
    612 HD11         16.0377      21.8215      53.7225 H        40 LEU42      0.1000
    613 HD12         15.4197      21.6474      52.0661 H        40 LEU42      0.1000
    614 HD13         14.2887      21.7224      53.4062 H        40 LEU42      0.1000
    615 CD2          16.6395      19.3766      52.5755 C.3      40 LEU42     -0.4121
    616 HD21         16.6996      18.2913      52.5952 H        40 LEU42      0.1000
    617 HD22         16.6752      19.7120      51.5386 H        40 LEU42      0.1000
    618 HD23         17.4714      19.7933      53.1349 H        40 LEU42      0.1000
    619 C            12.7849      19.3286      54.5367 C.2      40 LEU42      0.5973
    620 O            12.1885      20.1602      53.8672 O.2      40 LEU42     -0.5679
    621 N            12.4318      18.0450      54.5546 N.am     41 ALA43     -0.4157
    622 H            12.9811      17.3842      55.0801 H        41 ALA43      0.2719
    623 CA           11.2806      17.5746      53.7922 C.3      41 ALA43      0.0337
    624 HA           11.3342      18.0110      52.7928 H        41 ALA43      0.0823
    625 CB           11.3703      16.0597      53.6252 C.3      41 ALA43     -0.1825
    626 HB1          11.3411      15.5804      54.6036 H        41 ALA43      0.0603
    627 HB2          10.5280      15.7062      53.0286 H        41 ALA43      0.0603
    628 HB3          12.2960      15.8085      53.1071 H        41 ALA43      0.0603
    629 C             9.9246      18.0153      54.3751 C.2      41 ALA43      0.5973
    630 O             8.9387      17.9075      53.6590 O.2      41 ALA43     -0.5679
    631 N             9.8542      18.5398      55.6036 N.am     42 ASP44     -0.5163
    632 H            10.6875      18.6216      56.1638 H        42 ASP44      0.2936
    633 CA            8.6205      19.1445      56.1269 C.3      42 ASP44      0.0381
    634 HA            7.7677      18.5258      55.8399 H        42 ASP44      0.0880
    635 CB            8.6516      19.2239      57.6619 C.3      42 ASP44     -0.0303
    636 HB2           9.4451      19.9007      57.9770 H        42 ASP44     -0.0122
    637 HB3           7.7068      19.6474      58.0061 H        42 ASP44     -0.0122
    638 CG            8.8381      17.8620      58.3323 C.2      42 ASP44      0.7994
    639 OD1           8.2861      16.8693      57.8109 O.co2    42 ASP44     -0.8014
    640 OD2           9.5524      17.8295      59.3610 O.co2    42 ASP44     -0.8014
    641 C             8.4063      20.5401      55.5373 C.2      42 ASP44      0.5366
    642 O             7.2874      20.9154      55.1915 O.2      42 ASP44     -0.5819
    643 N             9.4884      21.3115      55.3950 N.am     43 VAL45     -0.4157
    644 H            10.3784      20.9448      55.7134 H        43 VAL45      0.2719
    645 CA            9.4320      22.6689      54.8268 C.3      43 VAL45     -0.0875
    646 HA            8.4377      23.0775      55.0083 H        43 VAL45      0.0969
    647 CB           10.4246      23.6075      55.5215 C.3      43 VAL45      0.2985
    648 HB           10.3099      24.6000      55.0888 H        43 VAL45     -0.0297
    649 CG1          10.0980      23.7078      57.0173 C.3      43 VAL45     -0.3192
    650 HG11         10.3153      22.7647      57.5186 H        43 VAL45      0.0791
    651 HG12         10.6822      24.5028      57.4645 H        43 VAL45      0.0791
    652 HG13          9.0422      23.9471      57.1422 H        43 VAL45      0.0791
    653 CG2          11.8856      23.1784      55.3430 C.3      43 VAL45     -0.3192
    654 HG21         12.1254      23.0772      54.2848 H        43 VAL45      0.0791
    655 HG22         12.5271      23.9436      55.7597 H        43 VAL45      0.0791
    656 HG23         12.0731      22.2363      55.8482 H        43 VAL45      0.0791
    657 C             9.6126      22.7051      53.3097 C.2      43 VAL45      0.5973
    658 O             9.1974      23.6658      52.6662 O.2      43 VAL45     -0.5679
    659 N            10.1873      21.6611      52.7144 N.am     44 ALA46     -0.4157
    660 H            10.5713      20.9354      53.3073 H        44 ALA46      0.2719
    661 CA           10.4241      21.5743      51.2782 C.3      44 ALA46      0.0337
    662 HA            9.6330      22.1218      50.7641 H        44 ALA46      0.0823
    663 CB           11.7459      22.2942      50.9850 C.3      44 ALA46     -0.1825
    664 HB1          12.5774      21.7471      51.4311 H        44 ALA46      0.0603
    665 HB2          11.8979      22.3857      49.9182 H        44 ALA46      0.0603
    666 HB3          11.7156      23.3000      51.4007 H        44 ALA46      0.0603
    667 C            10.3705      20.1176      50.7689 C.2      44 ALA46      0.5973
    668 O            11.3902      19.5522      50.3597 O.2      44 ALA46     -0.5679
    669 N             9.1752      19.4963      50.7540 N.am     45 PRO47     -0.2548
    670 CD            7.9117      20.0462      51.2304 C.3      45 PRO47      0.0192
    671 HD2           7.5434      20.7850      50.5178 H        45 PRO47      0.0391
    672 HD3           8.0010      20.4909      52.2215 H        45 PRO47      0.0391
    673 CG            6.9411      18.8718      51.3074 C.3      45 PRO47      0.0189
    674 HG2           5.9231      19.1846      51.0716 H        45 PRO47      0.0213
    675 HG3           6.9628      18.4265      52.3002 H        45 PRO47      0.0213
    676 CB            7.4728      17.8827      50.2754 C.3      45 PRO47     -0.0070
    677 HB2           7.0371      18.1197      49.3033 H        45 PRO47      0.0253
    678 HB3           7.2420      16.8541      50.5531 H        45 PRO47      0.0253
    679 CA            8.9824      18.1370      50.2597 C.3      45 PRO47     -0.0266
    680 HA            9.4607      17.4522      50.9614 H        45 PRO47      0.0641
    681 C             9.5563      17.9332      48.8541 C.2      45 PRO47      0.5896
    682 O             9.2993      18.7025      47.9257 O.2      45 PRO47     -0.5748
    683 N            10.3477      16.8729      48.6940 N.am     46 GLY48     -0.4157
    684 H            10.5654      16.3129      49.5055 H        46 GLY48      0.2719
    685 CA           10.9886      16.5199      47.4254 C.3      46 GLY48     -0.0252
    686 HA2          11.3058      15.4782      47.4718 H        46 GLY48      0.0698
    687 HA3          10.2613      16.6173      46.6189 H        46 GLY48      0.0698
    688 C            12.2139      17.3622      47.0554 C.2      46 GLY48      0.5973
    689 O            12.8273      17.0773      46.0254 O.2      46 GLY48     -0.5679
    690 N            12.5860      18.3683      47.8575 N.am     47 LYS49     -0.3479
    691 H            12.0605      18.5357      48.7109 H        47 LYS49      0.2747
    692 CA           13.7939      19.1747      47.6413 C.3      47 LYS49     -0.2400
    693 HA           14.0501      19.1089      46.5897 H        47 LYS49      0.1426
    694 CB           13.5387      20.6543      47.9838 C.3      47 LYS49     -0.0094
    695 HB2          13.3537      20.7282      49.0551 H        47 LYS49      0.0362
    696 HB3          14.4303      21.2446      47.7635 H        47 LYS49      0.0362
    697 CG           12.3264      21.2359      47.2238 C.3      47 LYS49      0.0187
    698 HG2          11.7140      20.4344      46.8130 H        47 LYS49      0.0103
    699 HG3          11.6866      21.7811      47.9117 H        47 LYS49      0.0103
    700 CD           12.6904      22.1798      46.0799 C.3      47 LYS49     -0.0479
    701 HD2          13.0698      23.1233      46.4766 H        47 LYS49      0.0621
    702 HD3          13.4694      21.7091      45.4784 H        47 LYS49      0.0621
    703 CE           11.4355      22.4250      45.2279 C.3      47 LYS49     -0.0143
    704 HE2          10.7553      21.5772      45.3464 H        47 LYS49      0.1135
    705 HE3          10.9260      23.3197      45.5969 H        47 LYS49      0.1135
    706 NZ           11.7933      22.5773      43.7898 N.4      47 LYS49     -0.3854
    707 HZ1          12.3181      21.7956      43.4190 H        47 LYS49      0.3400
    708 HZ2          10.9993      22.7400      43.1853 H        47 LYS49      0.3400
    709 HZ3          12.4224      23.3628      43.6376 H        47 LYS49      0.3400
    710 C            14.9858      18.6153      48.4192 C.2      47 LYS49      0.7341
    711 O            14.8226      17.9287      49.4257 O.2      47 LYS49     -0.5894
    712 N            16.1861      18.9488      47.9637 N.am     48 SER50     -0.4157
    713 H            16.2309      19.5273      47.1312 H        48 SER50      0.2719
    714 CA           17.4564      18.5444      48.5667 C.3      48 SER50     -0.0249
    715 HA           17.2916      18.1506      49.5695 H        48 SER50      0.0843
    716 CB           18.1412      17.4638      47.7161 C.3      48 SER50      0.2117
    717 HB2          18.2689      17.8470      46.7013 H        48 SER50      0.0352
    718 HB3          19.1303      17.2525      48.1235 H        48 SER50      0.0352
    719 OG           17.4120      16.2472      47.6627 O.3      48 SER50     -0.6546
    720 HG           17.7511      15.6364      48.3251 H        48 SER50      0.4275
    721 C            18.3820      19.7507      48.6652 C.2      48 SER50      0.5973
    722 O            18.3203      20.6524      47.8313 O.2      48 SER50     -0.5679
    723 N            19.2791      19.7507      49.6503 N.am     49 ILE51     -0.4157
    724 H            19.3251      18.9722      50.2873 H        49 ILE51      0.2719
    725 CA           20.3035      20.7887      49.7338 C.3      49 ILE51     -0.0597
    726 HA           19.8214      21.7574      49.6474 H        49 ILE51      0.0869
    727 CB           21.0402      20.7332      51.0800 C.3      49 ILE51      0.1303
    728 HB           21.4832      19.7435      51.1924 H        49 ILE51      0.0187
    729 CG2          22.1856      21.7461      51.1271 C.3      49 ILE51     -0.3204
    730 HG21         21.8110      22.7393      50.8727 H        49 ILE51      0.0882
    731 HG22         22.6268      21.7470      52.1209 H        49 ILE51      0.0882
    732 HG23         22.9670      21.4686      50.4186 H        49 ILE51      0.0882
    733 CG1          20.0905      20.9533      52.2739 C.3      49 ILE51     -0.0430
    734 HG12         19.4790      20.0613      52.3808 H        49 ILE51      0.0236
    735 HG13         20.6822      21.0417      53.1850 H        49 ILE51      0.0236
    736 CD1          19.1708      22.1798      52.1787 C.3      49 ILE51     -0.0660
    737 HD11         18.4419      22.0534      51.3779 H        49 ILE51      0.0186
    738 HD12         18.6283      22.2909      53.1176 H        49 ILE51      0.0186
    739 HD13         19.7557      23.0828      52.0030 H        49 ILE51      0.0186
    740 C            21.2798      20.6418      48.5715 C.2      49 ILE51      0.5973
    741 O            21.7639      19.5430      48.3115 O.2      49 ILE51     -0.5679
    742 N            21.6045      21.7265      47.8769 N.am     50 GLY52     -0.4157
    743 H            21.1253      22.6051      48.0621 H        50 GLY52      0.2719
    744 CA           22.6323      21.6940      46.8463 C.3      50 GLY52     -0.0252
    745 HA2          23.5656      21.3947      47.3218 H        50 GLY52      0.0698
    746 HA3          22.3881      20.9598      46.0811 H        50 GLY52      0.0698
    747 C            22.8802      23.0304      46.1726 C.2      50 GLY52      0.5973
    748 O            22.0321      23.9147      46.1617 O.2      50 GLY52     -0.5679
    749 N            24.0728      23.1597      45.5970 N.am     51 GLY53     -0.4157
    750 H            24.7411      22.3998      45.6954 H        51 GLY53      0.2719
    751 CA           24.5034      24.3553      44.8762 C.3      51 GLY53     -0.0252
    752 HA2          24.9217      24.0650      43.9220 H        51 GLY53      0.0698
    753 HA3          23.6439      24.9954      44.6750 H        51 GLY53      0.0698
    754 C            25.5408      25.1993      45.6058 C.2      51 GLY53      0.5973
    755 O            26.1150      26.1065      45.0002 O.2      51 GLY53     -0.5679
    756 N            25.8120      24.9139      46.8778 N.am     52 ASP54     -0.5163
    757 H            25.3175      24.1530      47.3201 H        52 ASP54      0.2936
    758 CA           26.7537      25.6927      47.6723 C.3      52 ASP54      0.0381
    759 HA           26.5510      26.7486      47.4802 H        52 ASP54      0.0880
    760 CB           26.5339      25.4665      49.1633 C.3      52 ASP54     -0.0303
    761 HB2          26.6264      24.4032      49.3949 H        52 ASP54     -0.0122
    762 HB3          27.2876      26.0124      49.7331 H        52 ASP54     -0.0122
    763 CG           25.1554      25.9817      49.5536 C.2      52 ASP54      0.7994
    764 OD1          24.9439      27.2035      49.4368 O.co2    52 ASP54     -0.8014
    765 OD2          24.3387      25.1734      50.0402 O.co2    52 ASP54     -0.8014
    766 C            28.2000      25.4294      47.2886 C.2      52 ASP54      0.5366
    767 O            28.5910      24.3094      46.9650 O.2      52 ASP54     -0.5819
    768 N            29.0001      26.4911      47.3520 N.am     53 ILE55     -0.4157
    769 H            28.6099      27.3594      47.6817 H        53 ILE55      0.2719
    770 CA           30.4474      26.3953      47.1914 C.3      53 ILE55     -0.0597
    771 HA           30.6837      25.9700      46.2189 H        53 ILE55      0.0869
    772 CB           31.0909      27.7921      47.3035 C.3      53 ILE55      0.1303
    773 HB           30.6596      28.2830      48.1779 H        53 ILE55      0.0187
    774 CG2          32.6107      27.7190      47.5435 C.3      53 ILE55     -0.3204
    775 HG21         33.0846      27.0627      46.8096 H        53 ILE55      0.0882
    776 HG22         33.0484      28.7157      47.4696 H        53 ILE55      0.0882
    777 HG23         32.8172      27.3382      48.5439 H        53 ILE55      0.0882
    778 CG1          30.7686      28.6800      46.0814 C.3      53 ILE55     -0.0430
    779 HG12         29.7077      28.6107      45.8521 H        53 ILE55      0.0236
    780 HG13         30.9684      29.7163      46.3573 H        53 ILE55      0.0236
    781 CD1          31.5832      28.3774      44.8143 C.3      53 ILE55     -0.0660
    782 HD11         31.4216      27.3484      44.4968 H        53 ILE55      0.0186
    783 HD12         31.2839      29.0517      44.0153 H        53 ILE55      0.0186
    784 HD13         32.6464      28.5361      44.9924 H        53 ILE55      0.0186
    785 C            30.9841      25.4497      48.2616 C.2      53 ILE55      0.5973
    786 O            30.6633      25.5956      49.4434 O.2      53 ILE55     -0.5679
    787 N            31.8494      24.5277      47.8617 N.am     54 PHE56     -0.4157
    788 H            32.0857      24.4805      46.8756 H        54 PHE56      0.2719
    789 CA           32.5932      23.6733      48.7744 C.3      54 PHE56     -0.0024
    790 HA           32.1894      23.7680      49.7831 H        54 PHE56      0.0978
    791 CB           32.4341      22.2163      48.3450 C.3      54 PHE56     -0.0343
    792 HB2          31.3701      21.9779      48.2967 H        54 PHE56      0.0295
    793 HB3          32.8403      22.0907      47.3403 H        54 PHE56      0.0295
    794 CG           33.1007      21.2378      49.2840 C.ar     54 PHE56      0.0118
    795 CD1          32.4440      20.8547      50.4684 C.ar     54 PHE56     -0.1256
    796 HD1          31.4643      21.2521      50.7064 H        54 PHE56      0.1330
    797 CE1          33.0425      19.9178      51.3270 C.ar     54 PHE56     -0.1704
    798 HE1          32.5300      19.6070      52.2288 H        54 PHE56      0.1430
    799 CZ           34.2871      19.3546      50.9961 C.ar     54 PHE56     -0.1072
    800 HZ           34.7341      18.6176      51.6507 H        54 PHE56      0.1297
    801 CE2          34.9409      19.7294      49.8090 C.ar     54 PHE56     -0.1704
    802 HE2          35.8801      19.2642      49.5394 H        54 PHE56      0.1430
    803 CD2          34.3506      20.6790      48.9568 C.ar     54 PHE56     -0.1256
    804 HD2          34.8348      20.9450      48.0273 H        54 PHE56      0.1330
    805 C            34.0483      24.1309      48.7773 C.2      54 PHE56      0.5973
    806 O            34.6639      24.2508      47.7227 O.2      54 PHE56     -0.5679
    807 N            34.6091      24.4258      49.9515 N.am     55 SER57     -0.4157
    808 H            34.0813      24.2766      50.7977 H        55 SER57      0.2719
    809 CA           35.9331      25.0568      50.0050 C.3      55 SER57     -0.0249
    810 HA           35.9671      25.8648      49.2730 H        55 SER57      0.0843
    811 CB           36.1854      25.6638      51.3795 C.3      55 SER57      0.2117
    812 HB2          36.1106      24.8797      52.1335 H        55 SER57      0.0352
    813 HB3          37.1870      26.0958      51.4032 H        55 SER57      0.0352
    814 OG           35.2491      26.6772      51.6779 O.3      55 SER57     -0.6546
    815 HG           34.4390      26.5114      51.1818 H        55 SER57      0.4275
    816 C            37.0902      24.1173      49.6716 C.2      55 SER57      0.5973
    817 O            38.1750      24.6169      49.4069 O.2      55 SER57     -0.5679
    818 N            36.9168      22.7895      49.7473 N.am     56 ASN58     -0.4157
    819 H            35.9886      22.4258      49.9074 H        56 ASN58      0.2719
    820 CA           38.0061      21.8351      49.4933 C.3      56 ASN58      0.0143
    821 HA           37.6609      20.8523      49.8182 H        56 ASN58      0.1048
    822 CB           38.2740      21.7573      47.9853 C.3      56 ASN58     -0.2041
    823 HB2          37.3383      21.6230      47.4437 H        56 ASN58      0.0797
    824 HB3          38.7332      22.6887      47.6537 H        56 ASN58      0.0797
    825 CG           39.1864      20.5985      47.6393 C.2      56 ASN58      0.7130
    826 OD1          39.1229      19.5173      48.2085 O.2      56 ASN58     -0.5931
    827 ND2          40.0309      20.7884      46.6566 N.am     56 ASN58     -0.9191
    828 HD21         40.6250      20.0171      46.3724 H        56 ASN58      0.4196
    829 HD22         40.1022      21.6872      46.2245 H        56 ASN58      0.4196
    830 C            39.2808      22.1309      50.3110 C.2      56 ASN58      0.5973
    831 O            40.4053      21.9914      49.8334 O.2      56 ASN58     -0.5679
    832 N            39.1074      22.5644      51.5650 N.am     57 ARG59     -0.3479
    833 H            38.1647      22.6496      51.9084 H        57 ARG59      0.2747
    834 CA           40.2315      22.9879      52.4157 C.3      57 ARG59     -0.2637
    835 HA           40.8310      23.7356      51.8888 H        57 ARG59      0.1560
    836 CB           39.7271      23.5552      53.7388 C.3      57 ARG59     -0.0007
    837 HB2          39.0229      22.8612      54.2033 H        57 ARG59      0.0327
    838 HB3          40.5745      23.6979      54.4142 H        57 ARG59      0.0327
    839 CG           39.0683      24.9021      53.5036 C.3      57 ARG59      0.0390
    840 HG2          39.7617      25.5811      53.0045 H        57 ARG59      0.0285
    841 HG3          38.1941      24.7501      52.8795 H        57 ARG59      0.0285
    842 CD           38.6421      25.4970      54.8360 C.3      57 ARG59      0.0486
    843 HD2          38.1061      24.7342      55.4052 H        57 ARG59      0.0687
    844 HD3          39.5281      25.8065      55.3961 H        57 ARG59      0.0687
    845 NE           37.7617      26.6459      54.5951 N.pl3    57 ARG59     -0.5295
    846 HE           37.7326      27.0193      53.6588 H        57 ARG59      0.3456
    847 CZ           37.0111      27.2358      55.4994 C.cat    57 ARG59      0.8076
    848 NH1          37.0279      26.8609      56.7493 N.pl3    57 ARG59     -0.8627
    849 HH11         37.6403      26.1122      57.0213 H        57 ARG59      0.4478
    850 HH12         36.4565      27.3196      57.4344 H        57 ARG59      0.4478
    851 NH2          36.2367      28.2233      55.1534 N.pl3    57 ARG59     -0.8627
    852 HH21         36.1969      28.5169      54.1914 H        57 ARG59      0.4478
    853 HH22         35.6771      28.6944      55.8392 H        57 ARG59      0.4478
    854 C            41.1934      21.8644      52.7430 C.2      57 ARG59      0.7341
    855 O            42.3655      22.1281      52.9551 O.2      57 ARG59     -0.5894
    856 N            40.6967      20.6356      52.8050 N.am     58 GLU60     -0.5163
    857 H            39.7121      20.4982      52.6679 H        58 GLU60      0.2936
    858 CA           41.5340      19.4695      53.0834 C.3      58 GLU60      0.0397
    859 HA           42.2851      19.7269      53.8339 H        58 GLU60      0.1105
    860 CB           40.6656      18.3457      53.6523 C.3      58 GLU60      0.0560
    861 HB2          39.8596      18.1289      52.9486 H        58 GLU60     -0.0173
    862 HB3          41.2769      17.4486      53.7616 H        58 GLU60     -0.0173
    863 CG           40.0731      18.6912      55.0243 C.3      58 GLU60      0.0136
    864 HG2          40.8788      18.9137      55.7274 H        58 GLU60     -0.0425
    865 HG3          39.4254      19.5678      54.9458 H        58 GLU60     -0.0425
    866 CD           39.2661      17.4841      55.4980 C.2      58 GLU60      0.8054
    867 OE1          38.1238      17.3214      55.0147 O.co2    58 GLU60     -0.8188
    868 OE2          39.8248      16.6088      56.1867 O.co2    58 GLU60     -0.8188
    869 C            42.3093      18.9904      51.8488 C.2      58 GLU60      0.5366
    870 O            43.1159      18.0742      51.9598 O.2      58 GLU60     -0.5819
    871 N            42.0630      19.5722      50.6671 N.am     59 GLY61     -0.4157
    872 H            41.4412      20.3694      50.6284 H        59 GLY61      0.2719
    873 CA           42.7767      19.2179      49.4382 C.3      59 GLY61     -0.0252
    874 HA2          42.5655      19.9745      48.6838 H        59 GLY61      0.0698
    875 HA3          43.8498      19.2198      49.6336 H        59 GLY61      0.0698
    876 C            42.4051      17.8562      48.8478 C.2      59 GLY61      0.5973
    877 O            43.1313      17.3343      48.0063 O.2      59 GLY61     -0.5679
    878 N            41.2860      17.2583      49.2745 N.am     60 LYS62     -0.3479
    879 H            40.7478      17.7372      49.9777 H        60 LYS62      0.2747
    880 CA           40.8758      15.9171      48.8278 C.3      60 LYS62     -0.2400
    881 HA           41.7450      15.2570      48.8650 H        60 LYS62      0.1426
    882 CB           39.7818      15.3413      49.7323 C.3      60 LYS62     -0.0094
    883 HB2          38.9134      16.0015      49.7109 H        60 LYS62      0.0362
    884 HB3          39.5055      14.3635      49.3417 H        60 LYS62      0.0362
    885 CG           40.2556      15.1409      51.1742 C.3      60 LYS62      0.0187
    886 HG2          41.0888      14.4369      51.1995 H        60 LYS62      0.0103
    887 HG3          40.5887      16.0975      51.5771 H        60 LYS62      0.0103
    888 CD           39.1070      14.6120      52.0348 C.3      60 LYS62     -0.0479
    889 HD2          38.2154      15.2133      51.8544 H        60 LYS62      0.0621
    890 HD3          38.8986      13.5750      51.7734 H        60 LYS62      0.0621
    891 CE           39.4784      14.7389      53.5109 C.3      60 LYS62     -0.0143
    892 HE2          40.3161      14.0789      53.7498 H        60 LYS62      0.1135
    893 HE3          39.7986      15.7671      53.6971 H        60 LYS62      0.1135
    894 NZ           38.3214      14.4554      54.3809 N.4      60 LYS62     -0.3854
    895 HZ1          38.1974      13.4636      54.5170 H        60 LYS62      0.3400
    896 HZ2          38.4659      14.9509      55.2634 H        60 LYS62      0.3400
    897 HZ3          37.4739      14.8538      53.9793 H        60 LYS62      0.3400
    898 C            40.4048      15.8942      47.3770 C.2      60 LYS62      0.7341
    899 O            40.4798      14.8510      46.7347 O.2      60 LYS62     -0.5894
    900 N            39.8942      17.0155      46.8658 N.am     61 LEU63     -0.4157
    901 H            39.8377      17.8273      47.4688 H        61 LEU63      0.2719
    902 CA           39.5154      17.1631      45.4638 C.3      61 LEU63     -0.0518
    903 HA           39.3589      16.1668      45.0533 H        61 LEU63      0.0922
    904 CB           38.1956      17.9412      45.3283 C.3      61 LEU63     -0.1102
    905 HB2          38.3469      18.9439      45.7131 H        61 LEU63      0.0457
    906 HB3          37.9491      18.0471      44.2731 H        61 LEU63      0.0457
    907 CG           36.9994      17.3025      46.0518 C.3      61 LEU63      0.3531
    908 HG           37.2963      16.9592      47.0421 H        61 LEU63     -0.0361
    909 CD1          35.8921      18.3350      46.2362 C.3      61 LEU63     -0.4121
    910 HD11         35.4482      18.5907      45.2755 H        61 LEU63      0.1000
    911 HD12         35.1371      17.9177      46.8943 H        61 LEU63      0.1000
    912 HD13         36.2924      19.2291      46.7110 H        61 LEU63      0.1000
    913 CD2          36.4631      16.1159      45.2498 C.3      61 LEU63     -0.4121
    914 HD21         37.2081      15.3204      45.2170 H        61 LEU63      0.1000
    915 HD22         35.5637      15.7344      45.7309 H        61 LEU63      0.1000
    916 HD23         36.2134      16.4286      44.2348 H        61 LEU63      0.1000
    917 C            40.6369      17.8572      44.6757 C.2      61 LEU63      0.5973
    918 O            41.2792      18.7798      45.1855 O.2      61 LEU63     -0.5679
    919 N            40.8339      17.4961      43.3991 N.am     62 PRO64     -0.2548
    920 CD           40.1029      16.4659      42.6779 C.3      62 PRO64      0.0192
    921 HD2          39.0267      16.5413      42.8342 H        62 PRO64      0.0391
    922 HD3          40.4637      15.4829      42.9848 H        62 PRO64      0.0391
    923 CG           40.4278      16.7023      41.2097 C.3      62 PRO64      0.0189
    924 HG2          39.7071      17.3899      40.7726 H        62 PRO64      0.0213
    925 HG3          40.4475      15.7719      40.6475 H        62 PRO64      0.0213
    926 CB           41.8070      17.3586      41.2343 C.3      62 PRO64     -0.0070
    927 HB2          41.9644      18.0050      40.3702 H        62 PRO64      0.0253
    928 HB3          42.5724      16.5810      41.2605 H        62 PRO64      0.0253
    929 CA           41.8377      18.1336      42.5545 C.3      62 PRO64     -0.0266
    930 HA           42.8211      18.0042      43.0122 H        62 PRO64      0.0641
    931 C            41.5726      19.6377      42.3657 C.2      62 PRO64      0.5896
    932 O            40.5348      20.0587      41.8399 O.2      62 PRO64     -0.5748
    933 N            42.5458      20.4648      42.7406 N.am     63 GLY65     -0.4157
    934 H            43.3645      20.0663      43.1790 H        63 GLY65      0.2719
    935 CA           42.4965      21.9186      42.5812 C.3      63 GLY65     -0.0252
    936 HA2          41.4645      22.2642      42.6446 H        63 GLY65      0.0698
    937 HA3          43.0546      22.3815      43.3945 H        63 GLY65      0.0698
    938 C            43.1039      22.3878      41.2593 C.2      63 GLY65      0.5973
    939 O            43.8890      21.6781      40.6328 O.2      63 GLY65     -0.5679
    940 N            42.7347      23.5937      40.8252 N.am     64 LYS66     -0.3479
    941 H            42.0793      24.1314      41.3808 H        64 LYS66      0.2747
    942 CA           43.3101      24.2745      39.6573 C.3      64 LYS66     -0.2400
    943 HA           44.3922      24.1263      39.6539 H        64 LYS66      0.1426
    944 CB           42.7101      23.6724      38.3739 C.3      64 LYS66     -0.0094
    945 HB2          42.9249      22.6035      38.3509 H        64 LYS66      0.0362
    946 HB3          41.6296      23.7987      38.3946 H        64 LYS66      0.0362
    947 CG           43.2657      24.3009      37.0908 C.3      64 LYS66      0.0187
    948 HG2          43.0484      25.3674      37.0758 H        64 LYS66      0.0103
    949 HG3          44.3458      24.1529      37.0508 H        64 LYS66      0.0103
    950 CD           42.6122      23.6674      35.8626 C.3      64 LYS66     -0.0479
    951 HD2          42.8360      22.5997      35.8364 H        64 LYS66      0.0621
    952 HD3          41.5299      23.8051      35.9273 H        64 LYS66      0.0621
    953 CE           43.1398      24.3420      34.5946 C.3      64 LYS66     -0.0143
    954 HE2          43.0168      25.4254      34.7023 H        64 LYS66      0.1135
    955 HE3          44.2083      24.1288      34.4900 H        64 LYS66      0.1135
    956 NZ           42.3906      23.8670      33.4052 N.4      64 LYS66     -0.3854
    957 HZ1          41.3969      24.0380      33.5253 H        64 LYS66      0.3400
    958 HZ2          42.6910      24.3555      32.5706 H        64 LYS66      0.3400
    959 HZ3          42.5168      22.8738      33.2634 H        64 LYS66      0.3400
    960 C            43.0301      25.7701      39.7750 C.2      64 LYS66      0.7341
    961 O            41.9922      26.1397      40.3236 O.2      64 LYS66     -0.5894
    962 N            43.9174      26.6293      39.2641 N.am     65 SER67     -0.4157
    963 H            44.7929      26.3043      38.8830 H        65 SER67      0.2719
    964 CA           43.6665      28.0770      39.2614 C.3      65 SER67     -0.0249
    965 HA           43.6324      28.4224      40.2954 H        65 SER67      0.0843
    966 CB           44.7433      28.8833      38.5241 C.3      65 SER67      0.2117
    967 HB2          44.6228      28.7587      37.4470 H        65 SER67      0.0352
    968 HB3          44.6359      29.9401      38.7714 H        65 SER67      0.0352
    969 OG           46.0295      28.4370      38.8846 O.3      65 SER67     -0.6546
    970 HG           46.6798      29.1032      38.6289 H        65 SER67      0.4275
    971 C            42.3286      28.3586      38.5882 C.2      65 SER67      0.5973
    972 O            42.0561      27.8504      37.5001 O.2      65 SER67     -0.5679
    973 N            41.4959      29.1522      39.2563 N.am     66 GLY68     -0.4157
    974 H            41.7823      29.5045      40.1575 H        66 GLY68      0.2719
    975 CA           40.1624      29.5180      38.7815 C.3      66 GLY68     -0.0252
    976 HA2          39.8007      30.3659      39.3639 H        66 GLY68      0.0698
    977 HA3          40.2277      29.8294      37.7380 H        66 GLY68      0.0698
    978 C            39.1051      28.4122      38.8696 C.2      66 GLY68      0.5973
    979 O            37.9441      28.6811      38.5671 O.2      66 GLY68     -0.5679
    980 N            39.4513      27.1833      39.2789 N.am     67 ARG69     -0.3479
    981 H            40.4085      27.0120      39.5676 H        67 ARG69      0.2747
    982 CA           38.4696      26.1128      39.4765 C.3      67 ARG69     -0.2637
    983 HA           37.7119      26.1843      38.6994 H        67 ARG69      0.1560
    984 CB           39.1196      24.7316      39.3702 C.3      67 ARG69     -0.0007
    985 HB2          39.5258      24.6108      38.3659 H        67 ARG69      0.0327
    986 HB3          39.9224      24.6506      40.1027 H        67 ARG69      0.0327
    987 CG           38.0890      23.6221      39.6401 C.3      67 ARG69      0.0390
    988 HG2          37.6074      23.7692      40.6061 H        67 ARG69      0.0285
    989 HG3          37.3254      23.6494      38.8621 H        67 ARG69      0.0285
    990 CD           38.7411      22.2452      39.6987 C.3      67 ARG69      0.0486
    991 HD2          39.6057      22.2887      40.3630 H        67 ARG69      0.0687
    992 HD3          38.0230      21.5369      40.1168 H        67 ARG69      0.0687
    993 NE           39.1206      21.7902      38.3600 N.pl3    67 ARG69     -0.5295
    994 HE           38.4783      22.0182      37.5960 H        67 ARG69      0.3456
    995 CZ           40.1085      20.9872      38.0473 C.cat    67 ARG69      0.8076
    996 NH1          40.8972      20.4497      38.9411 N.pl3    67 ARG69     -0.8627
    997 HH11         40.6765      20.5674      39.9244 H        67 ARG69      0.4478
    998 HH12         41.7044      19.9261      38.6676 H        67 ARG69      0.4478
    999 NH2          40.3182      20.7152      36.7955 N.pl3    67 ARG69     -0.8627
   1000 HH21         39.6584      21.1090      36.1081 H        67 ARG69      0.4478
   1001 HH22         40.9421      19.9875      36.5191 H        67 ARG69      0.4478
   1002 C            37.7937      26.2757      40.8276 C.2      67 ARG69      0.7341
   1003 O            38.4651      26.2509      41.8560 O.2      67 ARG69     -0.5894
   1004 N            36.4706      26.3395      40.8346 N.am     68 THR70     -0.4157
   1005 H            35.9649      26.2984      39.9568 H        68 THR70      0.2719
   1006 CA           35.6842      26.3335      42.0704 C.3      68 THR70     -0.0389
   1007 HA           36.3475      26.3844      42.9322 H        68 THR70      0.1007
   1008 CB           34.7538      27.5460      42.1502 C.3      68 THR70      0.3654
   1009 HB           34.1773      27.4916      43.0746 H        68 THR70      0.0043
   1010 CG2          35.5230      28.8671      42.1332 C.3      68 THR70     -0.2438
   1011 HG21         36.0325      28.9998      41.1771 H        68 THR70      0.0642
   1012 HG22         34.8354      29.6970      42.2941 H        68 THR70      0.0642
   1013 HG23         36.2638      28.8685      42.9327 H        68 THR70      0.0642
   1014 OG1          33.8697      27.5660      41.0575 O.3      68 THR70     -0.6761
   1015 HG1          33.7527      28.4850      40.8071 H        68 THR70      0.4102
   1016 C            34.9091      25.0331      42.1685 C.2      68 THR70      0.5973
   1017 O            34.5375      24.4539      41.1490 O.2      68 THR70     -0.5679
   1018 N            34.7069      24.5493      43.3908 N.am     69 TRP71     -0.4157
   1019 H            35.0309      25.0710      44.1910 H        69 TRP71      0.2719
   1020 CA           33.9218      23.3508      43.6642 C.3      69 TRP71     -0.0275
   1021 HA           33.7143      22.8148      42.7360 H        69 TRP71      0.1123
   1022 CB           34.7097      22.4185      44.5844 C.3      69 TRP71     -0.0050
   1023 HB2          35.0935      22.9787      45.4369 H        69 TRP71      0.0339
   1024 HB3          34.0352      21.6522      44.9695 H        69 TRP71      0.0339
   1025 CG           35.8365      21.7259      43.8974 C.2      69 TRP71     -0.1415
   1026 CD1          37.1280      22.1286      43.8475 C.2      69 TRP71     -0.1638
   1027 HD1          37.5178      23.0183      44.3275 H        69 TRP71      0.2062
   1028 NE1          37.8561      21.2374      43.0827 N.pl3    69 TRP71     -0.3418
   1029 HE1          38.8565      21.2850      42.9403 H        69 TRP71      0.3412
   1030 CE2          37.0564      20.2314      42.5919 C.ar     69 TRP71      0.1380
   1031 CZ2          37.3152      19.1199      41.7867 C.ar     69 TRP71     -0.2601
   1032 HZ2          38.3092      18.9400      41.4200 H        69 TRP71      0.1572
   1033 CH2          36.2591      18.2540      41.4649 C.ar     69 TRP71     -0.1134
   1034 HH2          36.4382      17.3997      40.8307 H        69 TRP71      0.1417
   1035 CZ3          34.9613      18.5101      41.9430 C.ar     69 TRP71     -0.1972
   1036 HZ3          34.1477      17.8510      41.6665 H        69 TRP71      0.1447
   1037 CE3          34.7129      19.6317      42.7532 C.ar     69 TRP71     -0.2387
   1038 HE3          33.7142      19.8247      43.1167 H        69 TRP71      0.1700
   1039 CD2          35.7561      20.5173      43.0945 C.ar     69 TRP71      0.1243
   1040 C            32.5937      23.7315      44.2927 C.2      69 TRP71      0.5973
   1041 O            32.5286      24.6433      45.1180 O.2      69 TRP71     -0.5679
   1042 N            31.5481      22.9967      43.9420 N.am     70 ARG72     -0.3479
   1043 H            31.6693      22.3041      43.2044 H        70 ARG72      0.2747
   1044 CA           30.2265      23.0736      44.5553 C.3      70 ARG72     -0.2637
   1045 HA           30.2937      23.6252      45.4897 H        70 ARG72      0.1560
   1046 CB           29.2544      23.7927      43.6094 C.3      70 ARG72     -0.0007
   1047 HB2          29.3354      23.3486      42.6169 H        70 ARG72      0.0327
   1048 HB3          28.2334      23.6584      43.9715 H        70 ARG72      0.0327
   1049 CG           29.5431      25.2961      43.5245 C.3      70 ARG72      0.0390
   1050 HG2          29.3881      25.7444      44.5028 H        70 ARG72      0.0285
   1051 HG3          30.5753      25.4525      43.2121 H        70 ARG72      0.0285
   1052 CD           28.6197      25.9837      42.5171 C.3      70 ARG72      0.0486
   1053 HD2          28.7352      25.4955      41.5471 H        70 ARG72      0.0687
   1054 HD3          27.5809      25.8572      42.8296 H        70 ARG72      0.0687
   1055 NE           28.9584      27.4151      42.3842 N.pl3    70 ARG72     -0.5295
   1056 HE           29.6181      27.6445      41.6619 H        70 ARG72      0.3456
   1057 CZ           28.5122      28.4078      43.1339 C.cat    70 ARG72      0.8076
   1058 NH1          27.6647      28.2306      44.1083 N.pl3    70 ARG72     -0.8627
   1059 HH11         27.2352      27.3151      44.2515 H        70 ARG72      0.4478
   1060 HH12         27.3014      28.9941      44.6402 H        70 ARG72      0.4478
   1061 NH2          28.9296      29.6241      42.9162 N.pl3    70 ARG72     -0.8627
   1062 HH21         29.5836      29.8038      42.1776 H        70 ARG72      0.4478
   1063 HH22         28.5733      30.3789      43.4721 H        70 ARG72      0.4478
   1064 C            29.7577      21.6700      44.9052 C.2      70 ARG72      0.7341
   1065 O            30.2180      20.6926      44.3175 O.2      70 ARG72     -0.5894
   1066 N            28.8471      21.5773      45.8579 N.am     71 GLU73     -0.5163
   1067 H            28.5050      22.4318      46.2873 H        71 GLU73      0.2936
   1068 CA           28.2921      20.3080      46.3179 C.3      71 GLU73      0.0397
   1069 HA           28.7288      19.4906      45.7483 H        71 GLU73      0.1105
   1070 CB           28.6574      20.0672      47.7909 C.3      71 GLU73      0.0560
   1071 HB2          28.2122      19.1163      48.0837 H        71 GLU73     -0.0173
   1072 HB3          29.7383      19.9628      47.8830 H        71 GLU73     -0.0173
   1073 CG           28.1981      21.1798      48.7527 C.3      71 GLU73      0.0136
   1074 HG2          28.8624      22.0399      48.6473 H        71 GLU73     -0.0425
   1075 HG3          27.1903      21.5031      48.4893 H        71 GLU73     -0.0425
   1076 CD           28.1672      20.7159      50.2130 C.2      71 GLU73      0.8054
   1077 OE1          27.6379      19.6155      50.4850 O.co2    71 GLU73     -0.8188
   1078 OE2          28.6185      21.4724      51.1058 O.co2    71 GLU73     -0.8188
   1079 C            26.7818      20.2459      46.1051 C.2      71 GLU73      0.5366
   1080 O            26.0959      21.2687      46.0826 O.2      71 GLU73     -0.5819
   1081 N            26.2472      19.0352      46.0135 N.am     72 ALA74     -0.4157
   1082 H            26.8660      18.2313      45.9642 H        72 ALA74      0.2719
   1083 CA           24.8174      18.7868      46.1168 C.3      72 ALA74      0.0337
   1084 HA           24.3670      19.5771      46.7126 H        72 ALA74      0.0823
   1085 CB           24.2115      18.8421      44.7095 C.3      72 ALA74     -0.1825
   1086 HB1          24.6662      18.1069      44.0585 H        72 ALA74      0.0603
   1087 HB2          23.1438      18.6508      44.7606 H        72 ALA74      0.0603
   1088 HB3          24.3712      19.8293      44.2861 H        72 ALA74      0.0603
   1089 C            24.5540      17.4803      46.8727 C.2      72 ALA74      0.5973
   1090 O            25.3273      16.5305      46.7497 O.2      72 ALA74     -0.5679
   1091 N            23.4898      17.4142      47.6707 N.am     73 ASP75     -0.5163
   1092 H            22.9181      18.2413      47.8154 H        73 ASP75      0.2936
   1093 CA           23.0841      16.1861      48.3606 C.3      73 ASP75      0.0381
   1094 HA           23.9609      15.7575      48.8423 H        73 ASP75      0.0880
   1095 CB           22.0305      16.4471      49.4521 C.3      73 ASP75     -0.0303
   1096 HB2          21.2048      17.0148      49.0241 H        73 ASP75     -0.0122
   1097 HB3          21.6281      15.4822      49.7683 H        73 ASP75     -0.0122
   1098 CG           22.5421      17.1665      50.7062 C.2      73 ASP75      0.7994
   1099 OD1          23.6250      17.7923      50.7011 O.co2    73 ASP75     -0.8014
   1100 OD2          21.8679      17.0988      51.7559 O.co2    73 ASP75     -0.8014
   1101 C            22.5465      15.1428      47.3761 C.2      73 ASP75      0.5366
   1102 O            21.8040      15.4639      46.4485 O.2      73 ASP75     -0.5819
   1103 N            22.8730      13.8716      47.5944 N.am     74 ILE76     -0.4157
   1104 H            23.4388      13.6468      48.4093 H        74 ILE76      0.2719
   1105 CA           22.4269      12.7607      46.7413 C.3      74 ILE76     -0.0597
   1106 HA           21.7401      13.1295      45.9823 H        74 ILE76      0.0869
   1107 CB           23.6341      12.1264      46.0255 C.3      74 ILE76      0.1303
   1108 HB           24.3908      11.9009      46.7781 H        74 ILE76      0.0187
   1109 CG2          23.3006      10.8118      45.3061 C.3      74 ILE76     -0.3204
   1110 HG21         22.3914      10.9039      44.7207 H        74 ILE76      0.0882
   1111 HG22         24.1150      10.5399      44.6448 H        74 ILE76      0.0882
   1112 HG23         23.1876      10.0265      46.0458 H        74 ILE76      0.0882
   1113 CG1          24.2706      13.1036      45.0232 C.3      74 ILE76     -0.0430
   1114 HG12         24.5345      14.0313      45.5295 H        74 ILE76      0.0236
   1115 HG13         25.1923      12.6560      44.6677 H        74 ILE76      0.0236
   1116 CD1          23.4011      13.4366      43.8042 C.3      74 ILE76     -0.0660
   1117 HD11         22.4649      13.8948      44.1115 H        74 ILE76      0.0186
   1118 HD12         23.9283      14.1330      43.1579 H        74 ILE76      0.0186
   1119 HD13         23.1906      12.5400      43.2274 H        74 ILE76      0.0186
   1120 C            21.6349      11.7556      47.5596 C.2      74 ILE76      0.5973
   1121 O            21.8978      11.5726      48.7425 O.2      74 ILE76     -0.5679
   1122 N            20.6306      11.1280      46.9473 N.am     75 ASN77     -0.4157
   1123 H            20.4815      11.3016      45.9569 H        75 ASN77      0.2719
   1124 CA           19.7723      10.1327      47.5923 C.3      75 ASN77      0.0143
   1125 HA           19.0287       9.8220      46.8569 H        75 ASN77      0.1048
   1126 CB           20.6022       8.8864      47.9712 C.3      75 ASN77     -0.2041
   1127 HB2          21.3108       9.1351      48.7605 H        75 ASN77      0.0797
   1128 HB3          19.9340       8.1294      48.3782 H        75 ASN77      0.0797
   1129 CG           21.3452       8.2218      46.8371 C.2      75 ASN77      0.7130
   1130 OD1          20.8503       8.0875      45.7271 O.2      75 ASN77     -0.5931
   1131 ND2          22.5388       7.7294      47.0861 N.am     75 ASN77     -0.9191
   1132 HD21         22.9664       7.1816      46.3754 H        75 ASN77      0.4196
   1133 HD22         22.9741       7.8427      48.0128 H        75 ASN77      0.4196
   1134 C            18.9722      10.6456      48.8054 C.2      75 ASN77      0.5973
   1135 O            18.4570       9.8366      49.5759 O.2      75 ASN77     -0.5679
   1136 N            18.8893      11.9602      49.0406 N.am     76 TYR78     -0.4157
   1137 H            19.3669      12.5959      48.4235 H        76 TYR78      0.2719
   1138 CA           18.0769      12.4890      50.1360 C.3      76 TYR78     -0.0014
   1139 HA           18.2714      11.8920      51.0278 H        76 TYR78      0.0876
   1140 CB           18.4493      13.9425      50.4530 C.3      76 TYR78     -0.0152
   1141 HB2          19.4938      13.9813      50.7660 H        76 TYR78      0.0295
   1142 HB3          18.3512      14.5425      49.5496 H        76 TYR78      0.0295
   1143 CG           17.5825      14.5381      51.5479 C.ar     76 TYR78     -0.0011
   1144 CD1          17.8129      14.1583      52.8814 C.ar     76 TYR78     -0.1906
   1145 HD1          18.6108      13.4696      53.1183 H        76 TYR78      0.1699
   1146 CE1          16.9839      14.6395      53.9064 C.ar     76 TYR78     -0.2341
   1147 HE1          17.1450      14.3033      54.9169 H        76 TYR78      0.1656
   1148 CZ           15.9149      15.5080      53.6082 C.ar     76 TYR78      0.3226
   1149 OH           15.1104      15.9486      54.6090 O.3      76 TYR78     -0.5579
   1150 HH           15.4754      15.6986      55.4790 H        76 TYR78      0.3992
   1151 CE2          15.6742      15.8820      52.2707 C.ar     76 TYR78     -0.2341
   1152 HE2          14.8376      16.5274      52.0361 H        76 TYR78      0.1656
   1153 CD2          16.5033      15.3933      51.2416 C.ar     76 TYR78     -0.1906
   1154 HD2          16.2795      15.6591      50.2153 H        76 TYR78      0.1699
   1155 C            16.5882      12.3697      49.7947 C.2      76 TYR78      0.5973
   1156 O            16.1877      12.7512      48.6944 O.2      76 TYR78     -0.5679
   1157 N            15.7822      11.9012      50.7498 N.am     77 THR79     -0.4157
   1158 H            16.1960      11.5895      51.6126 H        77 THR79      0.2719
   1159 CA           14.3188      11.8862      50.6235 C.3      77 THR79     -0.0389
   1160 HA           14.0274      12.3737      49.6931 H        77 THR79      0.1007
   1161 CB           13.7496      10.4609      50.5897 C.3      77 THR79      0.3654
   1162 HB           13.9580       9.9613      51.5362 H        77 THR79      0.0043
   1163 CG2          12.2399      10.4758      50.3448 C.3      77 THR79     -0.2438
   1164 HG21         12.0198      11.0193      49.4255 H        77 THR79      0.0642
   1165 HG22         11.8706       9.4547      50.2573 H        77 THR79      0.0642
   1166 HG23         11.7230      10.9537      51.1775 H        77 THR79      0.0642
   1167 OG1          14.3324       9.7140      49.5466 O.3      77 THR79     -0.6761
   1168 HG1          14.0283       8.8061      49.6199 H        77 THR79      0.4102
   1169 C            13.6640      12.6761      51.7450 C.2      77 THR79      0.5973
   1170 O            12.8362      13.5417      51.4735 O.2      77 THR79     -0.5679
   1171 N            14.0013      12.3739      53.0008 N.am     78 SER80     -0.4157
   1172 H            14.6642      11.6368      53.1841 H        78 SER80      0.2719
   1173 CA           13.4326      13.0484      54.1686 C.3      78 SER80     -0.0249
   1174 HA           13.4341      14.1182      53.9769 H        78 SER80      0.0843
   1175 CB           11.9785      12.6123      54.3873 C.3      78 SER80      0.2117
   1176 HB2          11.5467      13.1889      55.2060 H        78 SER80      0.0352
   1177 HB3          11.3964      12.8118      53.4872 H        78 SER80      0.0352
   1178 OG           11.9015      11.2361      54.7010 O.3      78 SER80     -0.6546
   1179 HG           10.9790      11.0087      54.8550 H        78 SER80      0.4275
   1180 C            14.2516      12.8002      55.4373 C.2      78 SER80      0.5973
   1181 O            15.1459      11.9513      55.4741 O.2      78 SER80     -0.5679
   1182 N            13.9541      13.5799      56.4785 N.am     79 GLY81     -0.4157
   1183 H            13.1975      14.2406      56.3860 H        79 GLY81      0.2719
   1184 CA           14.6647      13.5476      57.7526 C.3      79 GLY81     -0.0252
   1185 HA2          14.0197      13.9484      58.5356 H        79 GLY81      0.0698
   1186 HA3          14.9009      12.5127      58.0040 H        79 GLY81      0.0698
   1187 C            15.9579      14.3617      57.7349 C.2      79 GLY81      0.5973
   1188 O            16.1342      15.2941      56.9434 O.2      79 GLY81     -0.5679
   1189 N            16.8837      14.0146      58.6241 N.am     80 PHE82     -0.4157
   1190 H            16.7102      13.2218      59.2194 H        80 PHE82      0.2719
   1191 CA           18.2243      14.5863      58.6004 C.3      80 PHE82     -0.0024
   1192 HA           18.1379      15.6699      58.6750 H        80 PHE82      0.0978
   1193 CB           19.0481      14.0804      59.7888 C.3      80 PHE82     -0.0343
   1194 HB2          19.0685      12.9890      59.7783 H        80 PHE82      0.0295
   1195 HB3          20.0769      14.4277      59.6832 H        80 PHE82      0.0295
   1196 CG           18.5099      14.5678      61.1152 C.ar     80 PHE82      0.0118
   1197 CD1          18.9005      15.8235      61.6146 C.ar     80 PHE82     -0.1256
   1198 HD1          19.6094      16.4336      61.0746 H        80 PHE82      0.1330
   1199 CE1          18.3720      16.2922      62.8280 C.ar     80 PHE82     -0.1704
   1200 HE1          18.6819      17.2497      63.2176 H        80 PHE82      0.1430
   1201 CZ           17.4337      15.5206      63.5317 C.ar     80 PHE82     -0.1072
   1202 HZ           17.0181      15.8898      64.4600 H        80 PHE82      0.1297
   1203 CE2          17.0359      14.2713      63.0291 C.ar     80 PHE82     -0.1704
   1204 HE2          16.3122      13.6795      63.5729 H        80 PHE82      0.1430
   1205 CD2          17.5780      13.7904      61.8265 C.ar     80 PHE82     -0.1256
   1206 HD2          17.2735      12.8245      61.4511 H        80 PHE82      0.1330
   1207 C            18.9055      14.2503      57.2745 C.2      80 PHE82      0.5973
   1208 O            18.6713      13.1969      56.6851 O.2      80 PHE82     -0.5679
   1209 N            19.7773      15.1471      56.8092 N.am     81 ARG83     -0.3479
   1210 H            19.9161      15.9921      57.3354 H        81 ARG83      0.2747
   1211 CA           20.6219      14.8933      55.6362 C.3      81 ARG83     -0.2637
   1212 HA           19.9791      14.7669      54.7625 H        81 ARG83      0.1560
   1213 CB           21.5615      16.0799      55.3971 C.3      81 ARG83     -0.0007
   1214 HB2          22.1420      16.2624      56.3031 H        81 ARG83      0.0327
   1215 HB3          22.2514      15.8332      54.5874 H        81 ARG83      0.0327
   1216 CG           20.7812      17.3472      55.0094 C.3      81 ARG83      0.0390
   1217 HG2          20.3471      17.2270      54.0145 H        81 ARG83      0.0285
   1218 HG3          19.9705      17.5184      55.7173 H        81 ARG83      0.0285
   1219 CD           21.6852      18.5825      55.0386 C.3      81 ARG83      0.0486
   1220 HD2          21.0528      19.4623      54.9159 H        81 ARG83      0.0687
   1221 HD3          22.1738      18.6422      56.0115 H        81 ARG83      0.0687
   1222 NE           22.6787      18.5738      53.9538 N.pl3    81 ARG83     -0.5295
   1223 HE           22.4248      18.0488      53.1068 H        81 ARG83      0.3456
   1224 CZ           23.7850      19.2849      53.8752 C.cat    81 ARG83      0.8076
   1225 NH1          24.1717      20.0442      54.8624 N.pl3    81 ARG83     -0.8627
   1226 HH11         23.6401      20.0503      55.7077 H        81 ARG83      0.4478
   1227 HH12         25.0299      20.5489      54.7736 H        81 ARG83      0.4478
   1228 NH2          24.5275      19.2531      52.8109 N.pl3    81 ARG83     -0.8627
   1229 HH21         24.1946      18.7042      51.9998 H        81 ARG83      0.4478
   1230 HH22         25.3927      19.7482      52.6972 H        81 ARG83      0.4478
   1231 C            21.4181      13.5950      55.8139 C.2      81 ARG83      0.7341
   1232 O            21.8655      13.2751      56.9137 O.2      81 ARG83     -0.5894
   1233 N            21.6119      12.8659      54.7221 N.am     82 ASN84     -0.4157
   1234 H            21.3039      13.2196      53.8305 H        82 ASN84      0.2719
   1235 CA           22.3966      11.6335      54.7312 C.3      82 ASN84      0.0143
   1236 HA           22.2880      11.1409      55.7003 H        82 ASN84      0.1048
   1237 CB           21.8157      10.6862      53.6620 C.3      82 ASN84     -0.2041
   1238 HB2          22.3085       9.7161      53.7108 H        82 ASN84      0.0797
   1239 HB3          20.7595      10.5244      53.8748 H        82 ASN84      0.0797
   1240 CG           21.9486      11.2135      52.2469 C.2      82 ASN84      0.7130
   1241 OD1          22.7681      12.0719      51.9652 O.2      82 ASN84     -0.5931
   1242 ND2          21.1509      10.7284      51.3342 N.am     82 ASN84     -0.9191
   1243 HD21         21.3677      11.0199      50.3831 H        82 ASN84      0.4196
   1244 HD22         20.5236       9.9625      51.5047 H        82 ASN84      0.4196
   1245 C            23.8993      11.9435      54.5575 C.2      82 ASN84      0.5973
   1246 O            24.3225      13.1042      54.6698 O.2      82 ASN84     -0.5679
   1247 N            24.6943      10.9127      54.2780 N.am     83 SER85     -0.4157
   1248 H            24.3095       9.9802      54.2665 H        83 SER85      0.2719
   1249 CA           26.1449      11.0084      54.0604 C.3      83 SER85     -0.0249
   1250 HA           26.5524      11.8117      54.6684 H        83 SER85      0.0843
   1251 CB           26.8019       9.7005      54.5065 C.3      83 SER85      0.2117
   1252 HB2          26.5439       8.9023      53.8079 H        83 SER85      0.0352
   1253 HB3          27.8849       9.8285      54.5155 H        83 SER85      0.0352
   1254 OG           26.3597       9.3542      55.8077 O.3      83 SER85     -0.6546
   1255 HG           27.0124       8.7443      56.1674 H        83 SER85      0.4275
   1256 C            26.5670      11.2871      52.6146 C.2      83 SER85      0.5973
   1257 O            27.7536      11.4945      52.3628 O.2      83 SER85     -0.5679
   1258 N            25.6308      11.2828      51.6661 N.am     84 ASP86     -0.5163
   1259 H            24.6644      11.1795      51.9384 H        84 ASP86      0.2936
   1260 CA           25.9155      11.2286      50.2324 C.3      84 ASP86      0.0381
   1261 HA           26.8953      10.7805      50.0887 H        84 ASP86      0.0880
   1262 CB           24.8917      10.3284      49.5349 C.3      84 ASP86     -0.0303
   1263 HB2          23.9035      10.7093      49.7674 H        84 ASP86     -0.0122
   1264 HB3          25.0436      10.3890      48.4579 H        84 ASP86     -0.0122
   1265 CG           24.9276       8.8554      49.9408 C.2      84 ASP86      0.7994
   1266 OD1          25.8121       8.4594      50.7298 O.co2    84 ASP86     -0.8014
   1267 OD2          24.0677       8.1134      49.4071 O.co2    84 ASP86     -0.8014
   1268 C            25.9180      12.6122      49.5854 C.2      84 ASP86      0.5366
   1269 O            24.9772      13.3959      49.7481 O.2      84 ASP86     -0.5819
   1270 N            26.9825      12.9322      48.8454 N.am     85 ARG87     -0.3479
   1271 H            27.7391      12.2550      48.7776 H        85 ARG87      0.2747
   1272 CA           27.1238      14.2170      48.1508 C.3      85 ARG87     -0.2637
   1273 HA           26.1294      14.6264      47.9754 H        85 ARG87      0.1560
   1274 CB           27.9337      15.2452      48.9609 C.3      85 ARG87     -0.0007
   1275 HB2          28.9854      14.9881      48.8772 H        85 ARG87      0.0327
   1276 HB3          27.8254      16.2287      48.4998 H        85 ARG87      0.0327
   1277 CG           27.6197      15.3499      50.4584 C.3      85 ARG87      0.0390
   1278 HG2          27.4268      14.3749      50.9013 H        85 ARG87      0.0285
   1279 HG3          28.5017      15.7339      50.9597 H        85 ARG87      0.0285
   1280 CD           26.4567      16.2986      50.7400 C.3      85 ARG87      0.0486
   1281 HD2          26.6894      17.2828      50.3305 H        85 ARG87      0.0687
   1282 HD3          25.5559      15.9410      50.2406 H        85 ARG87      0.0687
   1283 NE           26.2393      16.4174      52.1887 N.pl3    85 ARG87     -0.5295
   1284 HE           26.7900      17.1277      52.6483 H        85 ARG87      0.3456
   1285 CZ           25.4417      15.6484      52.9036 C.cat    85 ARG87      0.8076
   1286 NH1          24.7735      14.6595      52.3860 N.pl3    85 ARG87     -0.8627
   1287 HH11         24.8627      14.4349      51.3978 H        85 ARG87      0.4478
   1288 HH12         24.3075      13.9946      52.9813 H        85 ARG87      0.4478
   1289 NH2          25.3183      15.8412      54.1897 N.pl3    85 ARG87     -0.8627
   1290 HH21         25.8391      16.5677      54.6298 H        85 ARG87      0.4478
   1291 HH22         24.8184      15.1247      54.6937 H        85 ARG87      0.4478
   1292 C            27.7983      14.0211      46.8091 C.2      85 ARG87      0.7341
   1293 O            28.7599      13.2571      46.6940 O.2      85 ARG87     -0.5894
   1294 N            27.3260      14.7460      45.8057 N.am     86 ILE88     -0.4157
   1295 H            26.5657      15.3886      46.0107 H        86 ILE88      0.2719
   1296 CA           28.0285      14.9062      44.5336 C.3      86 ILE88     -0.0597
   1297 HA           28.7374      14.0859      44.4074 H        86 ILE88      0.0869
   1298 CB           27.0350      14.8386      43.3583 C.3      86 ILE88      0.1303
   1299 HB           26.4752      13.9150      43.4755 H        86 ILE88      0.0187
   1300 CG2          26.0369      16.0033      43.3617 C.3      86 ILE88     -0.3204
   1301 HG21         26.5473      16.9478      43.1739 H        86 ILE88      0.0882
   1302 HG22         25.2722      15.8693      42.6034 H        86 ILE88      0.0882
   1303 HG23         25.5285      16.0454      44.3191 H        86 ILE88      0.0882
   1304 CG1          27.7489      14.7371      42.0031 C.3      86 ILE88     -0.0430
   1305 HG12         28.2381      15.6821      41.7636 H        86 ILE88      0.0236
   1306 HG13         28.5046      13.9527      42.0566 H        86 ILE88      0.0236
   1307 CD1          26.7543      14.3699      40.8919 C.3      86 ILE88     -0.0660
   1308 HD11         26.0978      15.2075      40.6781 H        86 ILE88      0.0186
   1309 HD12         27.2840      14.1350      39.9800 H        86 ILE88      0.0186
   1310 HD13         26.1632      13.5000      41.1799 H        86 ILE88      0.0186
   1311 C            28.8266      16.2069      44.6026 C.2      86 ILE88      0.5973
   1312 O            28.3069      17.2406      45.0232 O.2      86 ILE88     -0.5679
   1313 N            30.0958      16.1696      44.2170 N.am     87 LEU89     -0.4157
   1314 H            30.4619      15.2950      43.8624 H        87 LEU89      0.2719
   1315 CA           30.9625      17.3421      44.1243 C.3      87 LEU89     -0.0518
   1316 HA           30.4568      18.2160      44.5326 H        87 LEU89      0.0922
   1317 CB           32.2636      17.1112      44.9102 C.3      87 LEU89     -0.1102
   1318 HB2          32.5441      16.0605      44.8281 H        87 LEU89      0.0457
   1319 HB3          33.0655      17.6877      44.4489 H        87 LEU89      0.0457
   1320 CG           32.2212      17.4858      46.4001 C.3      87 LEU89      0.3531
   1321 HG           33.1246      17.0892      46.8511 H        87 LEU89     -0.0361
   1322 CD1          32.2369      18.9948      46.6239 C.3      87 LEU89     -0.4121
   1323 HD11         31.3365      19.4455      46.2164 H        87 LEU89      0.1000
   1324 HD12         32.2798      19.1969      47.6920 H        87 LEU89      0.1000
   1325 HD13         33.1071      19.4345      46.1412 H        87 LEU89      0.1000
   1326 CD2          31.0358      16.9008      47.1698 C.3      87 LEU89     -0.4121
   1327 HD21         30.9327      15.8377      46.9529 H        87 LEU89      0.1000
   1328 HD22         31.1896      17.0403      48.2385 H        87 LEU89      0.1000
   1329 HD23         30.1163      17.4126      46.8914 H        87 LEU89      0.1000
   1330 C            31.2305      17.6130      42.6526 C.2      87 LEU89      0.5973
   1331 O            31.5910      16.6982      41.9138 O.2      87 LEU89     -0.5679
   1332 N            31.0603      18.8605      42.2335 N.am     88 TYR90     -0.4157
   1333 H            30.7568      19.5697      42.8956 H        88 TYR90      0.2719
   1334 CA           31.2149      19.2507      40.8414 C.3      88 TYR90     -0.0014
   1335 HA           31.7915      18.4819      40.3401 H        88 TYR90      0.0876
   1336 CB           29.8579      19.2941      40.1390 C.3      88 TYR90     -0.0152
   1337 HB2          30.0251      19.5128      39.0832 H        88 TYR90      0.0295
   1338 HB3          29.4118      18.3002      40.2011 H        88 TYR90      0.0295
   1339 CG           28.8655      20.2959      40.6846 C.ar     88 TYR90     -0.0011
   1340 CD1          28.0463      19.9573      41.7798 C.ar     88 TYR90     -0.1906
   1341 HD1          28.1556      18.9950      42.2627 H        88 TYR90      0.1699
   1342 CE1          27.0992      20.8771      42.2598 C.ar     88 TYR90     -0.2341
   1343 HE1          26.4907      20.6303      43.1162 H        88 TYR90      0.1656
   1344 CZ           26.9659      22.1281      41.6251 C.ar     88 TYR90      0.3226
   1345 OH           26.0600      23.0235      42.0794 O.3      88 TYR90     -0.5579
   1346 HH           25.4830      22.6123      42.7234 H        88 TYR90      0.3992
   1347 CE2          27.7859      22.4707      40.5331 C.ar     88 TYR90     -0.2341
   1348 HE2          27.6716      23.4328      40.0574 H        88 TYR90      0.1656
   1349 CD2          28.7444      21.5544      40.0682 C.ar     88 TYR90     -0.1906
   1350 HD2          29.3872      21.8130      39.2338 H        88 TYR90      0.1699
   1351 C            32.0042      20.5449      40.7199 C.2      88 TYR90      0.5973
   1352 O            31.7913      21.5079      41.4649 O.2      88 TYR90     -0.5679
   1353 N            32.9818      20.5233      39.8213 N.am     89 SER91     -0.4157
   1354 H            33.1012      19.7004      39.2393 H        89 SER91      0.2719
   1355 CA           33.8445      21.6703      39.5828 C.3      89 SER91     -0.0249
   1356 HA           33.9262      22.2346      40.5075 H        89 SER91      0.0843
   1357 CB           35.2559      21.2264      39.2089 C.3      89 SER91      0.2117
   1358 HB2          35.8988      22.0990      39.2294 H        89 SER91      0.0352
   1359 HB3          35.6182      20.5147      39.9487 H        89 SER91      0.0352
   1360 OG           35.3239      20.6445      37.9256 O.3      89 SER91     -0.6546
   1361 HG           35.9799      21.1433      37.3755 H        89 SER91      0.4275
   1362 C            33.2557      22.5881      38.5204 C.2      89 SER91      0.5973
   1363 O            32.4003      22.1869      37.7327 O.2      89 SER91     -0.5679
   1364 N            33.7651      23.8155      38.4483 N.am     90 SER92     -0.4157
   1365 H            34.3854      24.1323      39.1841 H        90 SER92      0.2719
   1366 CA           33.3679      24.7720      37.4124 C.3      90 SER92     -0.0249
   1367 HA           32.2828      24.8781      37.4451 H        90 SER92      0.0843
   1368 CB           33.9810      26.1423      37.7115 C.3      90 SER92      0.2117
   1369 HB2          33.7913      26.8072      36.8671 H        90 SER92      0.0352
   1370 HB3          33.4918      26.5594      38.5916 H        90 SER92      0.0352
   1371 OG           35.3772      26.0704      37.9620 O.3      90 SER92     -0.6546
   1372 HG           35.7695      26.8872      37.6280 H        90 SER92      0.4275
   1373 C            33.7070      24.3166      35.9869 C.2      90 SER92      0.5973
   1374 O            33.0449      24.7552      35.0541 O.2      90 SER92     -0.5679
   1375 N            34.7037      23.4444      35.8031 N.am     91 ASP93     -0.5163
   1376 H            35.2201      23.1371      36.6136 H        91 ASP93      0.2936
   1377 CA           35.0319      22.7821      34.5311 C.3      91 ASP93      0.0381
   1378 HA           34.5560      23.3429      33.7261 H        91 ASP93      0.0880
   1379 CB           36.5488      22.8247      34.2659 C.3      91 ASP93     -0.0303
   1380 HB2          36.7563      22.3557      33.3032 H        91 ASP93     -0.0122
   1381 HB3          36.8426      23.8716      34.1771 H        91 ASP93     -0.0122
   1382 CG           37.4412      22.1816      35.3366 C.2      91 ASP93      0.7994
   1383 OD1          37.0121      21.9589      36.4954 O.co2    91 ASP93     -0.8014
   1384 OD2          38.6497      21.9862      35.0609 O.co2    91 ASP93     -0.8014
   1385 C            34.4442      21.3592      34.4261 C.2      91 ASP93      0.5366
   1386 O            34.8709      20.5594      33.5960 O.2      91 ASP93     -0.5819
   1387 N            33.4431      21.0492      35.2512 N.am     92 TRP94     -0.4157
   1388 H            33.1372      21.7631      35.9033 H        92 TRP94      0.2719
   1389 CA           32.6016      19.8468      35.1765 C.3      92 TRP94     -0.0275
   1390 HA           31.8980      19.9476      36.0022 H        92 TRP94      0.1123
   1391 CB           31.7503      19.8649      33.8980 C.3      92 TRP94     -0.0050
   1392 HB2          32.3855      19.7196      33.0235 H        92 TRP94      0.0339
   1393 HB3          31.0277      19.0522      33.9308 H        92 TRP94      0.0339
   1394 CG           30.9994      21.1427      33.7708 C.2      92 TRP94     -0.1415
   1395 CD1          31.2547      22.1432      32.9003 C.2      92 TRP94     -0.1638
   1396 HD1          32.0215      22.1175      32.1370 H        92 TRP94      0.2062
   1397 NE1          30.4358      23.2169      33.1868 N.pl3    92 TRP94     -0.3418
   1398 HE1          30.4804      24.0961      32.6921 H        92 TRP94      0.3412
   1399 CE2          29.6291      22.9582      34.2730 C.ar     92 TRP94      0.1380
   1400 CZ2          28.6817      23.7186      34.9674 C.ar     92 TRP94     -0.2601
   1401 HZ2          28.4763      24.7352      34.6703 H        92 TRP94      0.1572
   1402 CH2          28.0131      23.1438      36.0590 C.ar     92 TRP94     -0.1134
   1403 HH2          27.2750      23.7199      36.6003 H        92 TRP94      0.1417
   1404 CZ3          28.3120      21.8285      36.4500 C.ar     92 TRP94     -0.1972
   1405 HZ3          27.8204      21.4016      37.3037 H        92 TRP94      0.1447
   1406 CE3          29.2706      21.0742      35.7552 C.ar     92 TRP94     -0.2387
   1407 HE3          29.5026      20.0692      36.0694 H        92 TRP94      0.1700
   1408 CD2          29.9489      21.6238      34.6494 C.ar     92 TRP94      0.1243
   1409 C            33.2751      18.5022      35.4496 C.2      92 TRP94      0.5973
   1410 O            32.7753      17.4667      35.0070 O.2      92 TRP94     -0.5679
   1411 N            34.3411      18.4655      36.2514 N.am     93 LEU95     -0.4157
   1412 H            34.6672      19.3448      36.6365 H        93 LEU95      0.2719
   1413 CA           34.7311      17.2186      36.9178 C.3      93 LEU95     -0.0518
   1414 HA           34.7993      16.4141      36.1828 H        93 LEU95      0.0922
   1415 CB           36.0586      17.3664      37.6688 C.3      93 LEU95     -0.1102
   1416 HB2          35.9241      18.0937      38.4711 H        93 LEU95      0.0457
   1417 HB3          36.2905      16.4065      38.1260 H        93 LEU95      0.0457
   1418 CG           37.2431      17.8132      36.8083 C.3      93 LEU95      0.3531
   1419 HG           37.0519      18.7909      36.3665 H        93 LEU95     -0.0361
   1420 CD1          38.4762      17.9106      37.7092 C.3      93 LEU95     -0.4121
   1421 HD11         38.6629      16.9549      38.1959 H        93 LEU95      0.1000
   1422 HD12         39.3388      18.1829      37.1078 H        93 LEU95      0.1000
   1423 HD13         38.3006      18.6752      38.4665 H        93 LEU95      0.1000
   1424 CD2          37.5346      16.7961      35.7036 C.3      93 LEU95     -0.4121
   1425 HD21         36.6951      16.7624      35.0070 H        93 LEU95      0.1000
   1426 HD22         38.4128      17.1111      35.1412 H        93 LEU95      0.1000
   1427 HD23         37.6987      15.8114      36.1313 H        93 LEU95      0.1000
   1428 C            33.6559      16.8594      37.9333 C.2      93 LEU95      0.5973
   1429 O            33.1793      17.7540      38.6301 O.2      93 LEU95     -0.5679
   1430 N            33.3333      15.5747      38.0779 N.am     94 ILE96     -0.4157
   1431 H            33.7703      14.8779      37.4758 H        94 ILE96      0.2719
   1432 CA           32.3078      15.1406      39.0299 C.3      94 ILE96     -0.0597
   1433 HA           32.0121      15.9841      39.6504 H        94 ILE96      0.0869
   1434 CB           31.0370      14.6404      38.3189 C.3      94 ILE96      0.1303
   1435 HB           31.2766      13.6815      37.8604 H        94 ILE96      0.0187
   1436 CG2          29.9479      14.3800      39.3649 C.3      94 ILE96     -0.3204
   1437 HG21         29.7045      15.2977      39.9000 H        94 ILE96      0.0882
   1438 HG22         29.0712      14.0053      38.8437 H        94 ILE96      0.0882
   1439 HG23         30.2636      13.6278      40.0841 H        94 ILE96      0.0882
   1440 CG1          30.4742      15.5401      37.1926 C.3      94 ILE96     -0.0430
   1441 HG12         31.2585      15.7451      36.4665 H        94 ILE96      0.0236
   1442 HG13         29.6930      14.9883      36.6682 H        94 ILE96      0.0236
   1443 CD1          29.8773      16.8778      37.6299 C.3      94 ILE96     -0.0660
   1444 HD11         30.6196      17.4399      38.1897 H        94 ILE96      0.0186
   1445 HD12         29.5963      17.4508      36.7455 H        94 ILE96      0.0186
   1446 HD13         28.9868      16.7217      38.2377 H        94 ILE96      0.0186
   1447 C            32.8704      14.0584      39.9442 C.2      94 ILE96      0.5973
   1448 O            33.3651      13.0340      39.4733 O.2      94 ILE96     -0.5679
   1449 N            32.7632      14.2595      41.2530 N.am     95 TYR97     -0.4157
   1450 H            32.3158      15.1200      41.5540 H        95 TYR97      0.2719
   1451 CA           33.1691      13.3084      42.2862 C.3      95 TYR97     -0.0014
   1452 HA           33.5109      12.3863      41.8177 H        95 TYR97      0.0876
   1453 CB           34.3305      13.8706      43.1194 C.3      95 TYR97     -0.0152
   1454 HB2          34.1178      14.9054      43.3900 H        95 TYR97      0.0295
   1455 HB3          34.4068      13.3001      44.0442 H        95 TYR97      0.0295
   1456 CG           35.6624      13.8029      42.4031 C.ar     95 TYR97     -0.0011
   1457 CD1          35.9049      14.6371      41.2970 C.ar     95 TYR97     -0.1906
   1458 HD1          35.1580      15.3582      40.9917 H        95 TYR97      0.1699
   1459 CE1          37.1076      14.5278      40.5798 C.ar     95 TYR97     -0.2341
   1460 HE1          37.2805      15.1539      39.7209 H        95 TYR97      0.1656
   1461 CZ           38.0822      13.5978      40.9894 C.ar     95 TYR97      0.3226
   1462 OH           39.2314      13.4689      40.2846 O.3      95 TYR97     -0.5579
   1463 HH           39.3914      14.2185      39.7134 H        95 TYR97      0.3992
   1464 CE2          37.8594      12.7851      42.1155 C.ar     95 TYR97     -0.2341
   1465 HE2          38.6200      12.0829      42.4273 H        95 TYR97      0.1656
   1466 CD2          36.6439      12.8793      42.8119 C.ar     95 TYR97     -0.1906
   1467 HD2          36.4688      12.2234      43.6495 H        95 TYR97      0.1699
   1468 C            31.9786      12.9444      43.1655 C.2      95 TYR97      0.5973
   1469 O            31.0181      13.6969      43.2869 O.2      95 TYR97     -0.5679
   1470 N            32.0284      11.7770      43.7944 N.am     96 LYS98     -0.3479
   1471 H            32.8450      11.1897      43.6458 H        96 LYS98      0.2747
   1472 CA           31.0365      11.3630      44.7900 C.3      96 LYS98     -0.2400
   1473 HA           30.3131      12.1650      44.9481 H        96 LYS98      0.1426
   1474 CB           30.2498      10.1292      44.3271 C.3      96 LYS98     -0.0094
   1475 HB2          29.4799       9.9254      45.0671 H        96 LYS98      0.0362
   1476 HB3          29.7720      10.3600      43.3747 H        96 LYS98      0.0362
   1477 CG           31.0920       8.8566      44.1945 C.3      96 LYS98      0.0187
   1478 HG2          31.9302       9.0695      43.5406 H        96 LYS98      0.0103
   1479 HG3          31.4843       8.5557      45.1665 H        96 LYS98      0.0103
   1480 CD           30.3082       7.6900      43.5870 C.3      96 LYS98     -0.0479
   1481 HD2          29.6920       8.0623      42.7714 H        96 LYS98      0.0621
   1482 HD3          31.0371       6.9817      43.1895 H        96 LYS98      0.0621
   1483 CE           29.3912       6.9600      44.5666 C.3      96 LYS98     -0.0143
   1484 HE2          29.9421       6.7645      45.4925 H        96 LYS98      0.1135
   1485 HE3          28.5430       7.6096      44.8107 H        96 LYS98      0.1135
   1486 NZ           28.9271       5.6795      43.9690 N.4      96 LYS98     -0.3854
   1487 HZ1          29.7114       5.0717      43.7776 H        96 LYS98      0.3400
   1488 HZ2          28.2993       5.2016      44.6050 H        96 LYS98      0.3400
   1489 HZ3          28.4339       5.8537      43.1031 H        96 LYS98      0.3400
   1490 C            31.7118      11.1292      46.1210 C.2      96 LYS98      0.7341
   1491 O            32.8461      10.6664      46.1504 O.2      96 LYS98     -0.5894
   1492 N            30.9945      11.3915      47.1922 N.am     97 THR99     -0.4157
   1493 H            30.0915      11.8406      47.0658 H        97 THR99      0.2719
   1494 CA           31.3179      10.9271      48.5387 C.3      97 THR99     -0.0389
   1495 HA           32.0934      10.1608      48.4942 H        97 THR99      0.1007
   1496 CB           31.8490      12.0497      49.4473 C.3      97 THR99      0.3654
   1497 HB           32.8278      12.3741      49.1007 H        97 THR99      0.0043
   1498 CG2          30.9195      13.2597      49.4891 C.3      97 THR99     -0.2438
   1499 HG21         29.9334      12.9710      49.8530 H        97 THR99      0.0642
   1500 HG22         31.3309      14.0154      50.1558 H        97 THR99      0.0642
   1501 HG23         30.8369      13.6914      48.4938 H        97 THR99      0.0642
   1502 OG1          31.9379      11.6163      50.7856 O.3      97 THR99     -0.6761
   1503 HG1          32.7402      11.0737      50.9261 H        97 THR99      0.4102
   1504 C            30.0513      10.2914      49.0845 C.2      97 THR99      0.5973
   1505 O            28.9411      10.7294      48.7709 O.2      97 THR99     -0.5679
   1506 N            30.2246       9.2333      49.8619 N.am     98 THR100    -0.4157
   1507 H            31.1676       8.9270      50.0585 H        98 THR100     0.2719
   1508 CA           29.1446       8.5578      50.5951 C.3      98 THR100    -0.0389
   1509 HA           28.2168       9.1133      50.4832 H        98 THR100     0.1007
   1510 CB           28.8973       7.1420      50.0626 C.3      98 THR100     0.3654
   1511 HB           28.1005       6.6666      50.6395 H        98 THR100     0.0043
   1512 CG2          28.4953       7.1496      48.5873 C.3      98 THR100    -0.2438
   1513 HG21         29.2984       7.5481      47.9673 H        98 THR100     0.0642
   1514 HG22         28.2497       6.1335      48.2832 H        98 THR100     0.0642
   1515 HG23         27.6087       7.7697      48.4731 H        98 THR100     0.0642
   1516 OG1          30.0809       6.3825      50.1682 O.3      98 THR100    -0.6761
   1517 HG1          30.1975       6.1866      51.1051 H        98 THR100     0.4102
   1518 C            29.4386       8.5401      52.0896 C.2      98 THR100     0.5973
   1519 O            28.8534       7.7633      52.8369 O.2      98 THR100    -0.5679
   1520 N            30.3773       9.3717      52.5384 N.am     99 ASP101    -0.5163
   1521 H            30.8210      10.0143      51.8927 H        99 ASP101     0.2936
   1522 CA           30.9030       9.3433      53.8997 C.3      99 ASP101     0.0381
   1523 HA           30.1449       8.9278      54.5628 H        99 ASP101     0.0880
   1524 CB           32.1338       8.4203      53.9695 C.3      99 ASP101    -0.0303
   1525 HB2          32.4799       8.3674      55.0025 H        99 ASP101    -0.0122
   1526 HB3          31.8209       7.4152      53.6832 H        99 ASP101    -0.0122
   1527 CG           33.3088       8.8340      53.0711 C.2      99 ASP101     0.7994
   1528 OD1          33.2933       9.9335      52.4674 O.co2    99 ASP101    -0.8014
   1529 OD2          34.2649       8.0402      52.9632 O.co2    99 ASP101    -0.8014
   1530 C            31.1788      10.7562      54.4224 C.2      99 ASP101     0.5366
   1531 O            32.1700      10.9777      55.1165 O.2      99 ASP101    -0.5819
   1532 N            30.3070      11.7220      54.1066 N.am    100 HIE102    -0.4157
   1533 H            29.5239      11.4834      53.5081 H       100 HIE102     0.2719
   1534 CA           30.4560      13.1108      54.5599 C.3     100 HIE102    -0.0581
   1535 HA           29.7165      13.7100      54.0297 H       100 HIE102     0.1360
   1536 CB           30.1806      13.2580      56.0719 C.3     100 HIE102    -0.0074
   1537 HB2          30.8152      12.5734      56.6358 H       100 HIE102     0.0367
   1538 HB3          30.4441      14.2681      56.3852 H       100 HIE102     0.0367
   1539 CG           28.7567      13.0521      56.4896 C.2     100 HIE102     0.1868
   1540 ND1          28.2272      11.8792      57.0151 N.2     100 HIE102    -0.5432
   1541 CE1          26.9429      12.1429      57.2853 C.2     100 HIE102     0.1635
   1542 HE1          26.2408      11.4138      57.6706 H       100 HIE102     0.1435
   1543 NE2          26.6427      13.4094      56.9555 N.pl3   100 HIE102    -0.2795
   1544 HE2          25.7199      13.8112      57.0278 H       100 HIE102     0.3339
   1545 CD2          27.7808      14.0037      56.4541 C.2     100 HIE102    -0.2207
   1546 HD2          27.9000      15.0157      56.1021 H       100 HIE102     0.1862
   1547 C            31.8172      13.7146      54.1931 C.2     100 HIE102     0.5973
   1548 O            32.5101      14.2668      55.0471 O.2     100 HIE102    -0.5679
   1549 N            32.1811      13.6937      52.9091 N.am    101 TYR103    -0.4157
   1550 H            31.6549      13.1136      52.2634 H       101 TYR103     0.2719
   1551 CA           33.3899      14.3678      52.4093 C.3     101 TYR103    -0.0014
   1552 HA           33.4060      14.2186      51.3313 H       101 TYR103     0.0876
   1553 CB           33.3435      15.8915      52.6749 C.3     101 TYR103    -0.0152
   1554 HB2          33.7786      16.0803      53.6576 H       101 TYR103     0.0295
   1555 HB3          34.0028      16.3851      51.9639 H       101 TYR103     0.0295
   1556 CG           31.9865      16.5750      52.6404 C.ar    101 TYR103    -0.0011
   1557 CD1          31.3967      16.9318      51.4143 C.ar    101 TYR103    -0.1906
   1558 HD1          31.9040      16.7013      50.4891 H       101 TYR103     0.1699
   1559 CE1          30.1604      17.6082      51.4003 C.ar    101 TYR103    -0.2341
   1560 HE1          29.7072      17.9032      50.4656 H       101 TYR103     0.1656
   1561 CZ           29.4944      17.8867      52.6148 C.ar    101 TYR103     0.3226
   1562 OH           28.2703      18.4764      52.6419 O.3     101 TYR103    -0.5579
   1563 HH           28.0739      18.9451      51.7859 H       101 TYR103     0.3992
   1564 CE2          30.0850      17.5283      53.8388 C.ar    101 TYR103    -0.2341
   1565 HE2          29.5849      17.7656      54.7631 H       101 TYR103     0.1656
   1566 CD2          31.3358      16.8926      53.8502 C.ar    101 TYR103    -0.1906
   1567 HD2          31.8041      16.6424      54.7947 H       101 TYR103     0.1699
   1568 C            34.7014      13.7669      52.9416 C.2     101 TYR103     0.5973
   1569 O            35.7620      14.3998      52.8512 O.2     101 TYR103    -0.5679
   1570 N            34.6717      12.5653      53.5263 N.am    102 GLN104    -0.4157
   1571 H            33.7978      12.0491      53.5778 H       102 GLN104     0.2719
   1572 CA           35.8864      11.9297      54.0305 C.3     102 GLN104    -0.0031
   1573 HA           36.5104      12.6877      54.4890 H       102 GLN104     0.0850
   1574 CB           35.5731      10.9102      55.1155 C.3     102 GLN104    -0.0036
   1575 HB2          34.7871      10.2380      54.7789 H       102 GLN104     0.0171
   1576 HB3          36.4667      10.3217      55.3286 H       102 GLN104     0.0171
   1577 CG           35.1487      11.6349      56.3972 C.3     102 GLN104    -0.0645
   1578 HG2          35.9681      12.2542      56.7621 H       102 GLN104     0.0352
   1579 HG3          34.2870      12.2736      56.2023 H       102 GLN104     0.0352
   1580 CD           34.7755      10.6295      57.4659 C.2     102 GLN104     0.6951
   1581 OE1          35.4793      10.4388      58.4456 O.2     102 GLN104    -0.6086
   1582 NE2          33.6826       9.9262      57.2794 N.am    102 GLN104    -0.9407
   1583 HE21         33.4537       9.2353      57.9639 H       102 GLN104     0.4251
   1584 HE22         33.0928      10.1454      56.4777 H       102 GLN104     0.4251
   1585 C            36.6973      11.3052      52.9051 C.2     102 GLN104     0.5973
   1586 O            37.9077      11.5252      52.8499 O.2     102 GLN104    -0.5679
   1587 N            36.0370      10.6129      51.9829 N.am    103 THR105    -0.4157
   1588 H            35.0432      10.4192      52.1258 H       103 THR105     0.2719
   1589 CA           36.6482      10.1025      50.7574 C.3     103 THR105    -0.0389
   1590 HA           37.6424      10.5362      50.6574 H       103 THR105     0.1007
   1591 CB           36.8313       8.5790      50.7693 C.3     103 THR105     0.3654
   1592 HB           37.3785       8.3122      49.8647 H       103 THR105     0.0043
   1593 CG2          37.6446       8.0738      51.9573 C.3     103 THR105    -0.2438
   1594 HG21         37.0908       8.2330      52.8837 H       103 THR105     0.0642
   1595 HG22         37.8303       7.0070      51.8369 H       103 THR105     0.0642
   1596 HG23         38.5965       8.6011      52.0074 H       103 THR105     0.0642
   1597 OG1          35.6054       7.8959      50.7306 O.3     103 THR105    -0.6761
   1598 HG1          35.1449       7.9973      51.6018 H       103 THR105     0.4102
   1599 C            35.8554      10.5319      49.5340 C.2     103 THR105     0.5973
   1600 O            34.6431      10.7545      49.5857 O.2     103 THR105    -0.5679
   1601 N            36.5556      10.6572      48.4069 N.am    104 PHE106    -0.4157
   1602 H            37.5318      10.4025      48.4047 H       104 PHE106     0.2719
   1603 CA           35.9473      11.0003      47.1293 C.3     104 PHE106    -0.0024
   1604 HA           34.8688      10.9564      47.2401 H       104 PHE106     0.0978
   1605 CB           36.3105      12.4268      46.7052 C.3     104 PHE106    -0.0343
   1606 HB2          37.3967      12.5253      46.6623 H       104 PHE106     0.0295
   1607 HB3          35.9270      12.5936      45.7030 H       104 PHE106     0.0295
   1608 CG           35.7353      13.5128      47.5809 C.ar    104 PHE106     0.0118
   1609 CD1          34.3949      13.9025      47.4204 C.ar    104 PHE106    -0.1256
   1610 HD1          33.7657      13.4055      46.6972 H       104 PHE106     0.1330
   1611 CE1          33.8648      14.9235      48.2222 C.ar    104 PHE106    -0.1704
   1612 HE1          32.8271      15.1923      48.1290 H       104 PHE106     0.1430
   1613 CZ           34.6748      15.5764      49.1633 C.ar    104 PHE106    -0.1072
   1614 HZ           34.2692      16.3807      49.7583 H       104 PHE106     0.1297
   1615 CE2          36.0052      15.1688      49.3436 C.ar    104 PHE106    -0.1704
   1616 HE2          36.6115      15.6435      50.1008 H       104 PHE106     0.1430
   1617 CD2          36.5333      14.1335      48.5539 C.ar    104 PHE106    -0.1256
   1618 HD2          37.5485      13.8025      48.6927 H       104 PHE106     0.1330
   1619 C            36.3369       9.9994      46.0471 C.2     104 PHE106     0.5973
   1620 O            37.4802       9.5527      45.9678 O.2     104 PHE106    -0.5679
   1621 N            35.3906       9.7237      45.1542 N.am    105 THR107    -0.4157
   1622 H            34.4537      10.0577      45.3551 H       105 THR107     0.2719
   1623 CA           35.5859       8.8572      43.9866 C.3     105 THR107    -0.0389
   1624 HA           36.6347       8.5700      43.9048 H       105 THR107     0.1007
   1625 CB           34.7498       7.5769      44.1120 C.3     105 THR107     0.3654
   1626 HB           33.6918       7.8301      44.1585 H       105 THR107     0.0043
   1627 CG2          34.9816       6.6181      42.9467 C.3     105 THR107    -0.2438
   1628 HG21         36.0434       6.3841      42.8610 H       105 THR107     0.0642
   1629 HG22         34.4290       5.6951      43.1163 H       105 THR107     0.0642
   1630 HG23         34.6311       7.0584      42.0133 H       105 THR107     0.0642
   1631 OG1          35.0954       6.8983      45.2893 O.3     105 THR107    -0.6761
   1632 HG1          34.5887       6.0873      45.3487 H       105 THR107     0.4102
   1633 C            35.1795       9.6126      42.7345 C.2     105 THR107     0.5973
   1634 O            34.0516      10.1029      42.6672 O.2     105 THR107    -0.5679
   1635 N            36.0584       9.7116      41.7324 N.am    106 LYS108    -0.3479
   1636 H            36.9649       9.2789      41.8373 H       106 LYS108     0.2747
   1637 CA           35.7119      10.3380      40.4453 C.3     106 LYS108    -0.2400
   1638 HA           35.3482      11.3525      40.6226 H       106 LYS108     0.1426
   1639 CB           36.9489      10.4060      39.5353 C.3     106 LYS108    -0.0094
   1640 HB2          37.7364      10.9699      40.0335 H       106 LYS108     0.0362
   1641 HB3          37.3149       9.3923      39.3594 H       106 LYS108     0.0362
   1642 CG           36.6373      11.0656      38.1790 C.3     106 LYS108     0.0187
   1643 HG2          35.8597      10.5015      37.6624 H       106 LYS108     0.0103
   1644 HG3          36.2812      12.0835      38.3467 H       106 LYS108     0.0103
   1645 CD           37.8810      11.0951      37.2803 C.3     106 LYS108    -0.0479
   1646 HD2          38.6394      11.7454      37.7198 H       106 LYS108     0.0621
   1647 HD3          38.2900      10.0848      37.2195 H       106 LYS108     0.0621
   1648 CE           37.5507      11.5548      35.8532 C.3     106 LYS108    -0.0143
   1649 HE2          38.4194      11.3870      35.2126 H       106 LYS108     0.1135
   1650 HE3          36.7380      10.9264      35.4727 H       106 LYS108     0.1135
   1651 NZ           37.1283      12.9704      35.7623 N.4     106 LYS108    -0.3854
   1652 HZ1          37.8579      13.6438      35.8979 H       106 LYS108     0.3400
   1653 HZ2          36.6331      13.1094      34.8729 H       106 LYS108     0.3400
   1654 HZ3          36.3339      13.1396      36.3863 H       106 LYS108     0.3400
   1655 C            34.6001       9.5378      39.7683 C.2     106 LYS108     0.7341
   1656 O            34.7242       8.3212      39.6484 O.2     106 LYS108    -0.5894
   1657 N            33.5587      10.2134      39.2862 N.am    107 ILE109    -0.4157
   1658 H            33.5191      11.2154      39.4376 H       107 ILE109     0.2719
   1659 CA           32.4959       9.5669      38.5005 C.3     107 ILE109    -0.0597
   1660 HA           32.8135       8.5500      38.2667 H       107 ILE109     0.0869
   1661 CB           31.1812       9.4296      39.2859 C.3     107 ILE109     0.1303
   1662 HB           30.4710       8.9151      38.6355 H       107 ILE109     0.0187
   1663 CG2          31.4112       8.5214      40.4958 C.3     107 ILE109    -0.3204
   1664 HG21         31.9038       9.0770      41.2901 H       107 ILE109     0.0882
   1665 HG22         30.4482       8.1378      40.8113 H       107 ILE109     0.0882
   1666 HG23         32.0331       7.6712      40.2120 H       107 ILE109     0.0882
   1667 CG1          30.5600      10.7888      39.6722 C.3     107 ILE109    -0.0430
   1668 HG12         31.1913      11.2824      40.4122 H       107 ILE109     0.0236
   1669 HG13         30.5086      11.4248      38.7882 H       107 ILE109     0.0236
   1670 CD1          29.1388      10.6642      40.2353 C.3     107 ILE109    -0.0660
   1671 HD11         29.1385      10.0695      41.1465 H       107 ILE109     0.0186
   1672 HD12         28.7500      11.6564      40.4654 H       107 ILE109     0.0186
   1673 HD13         28.4882      10.1951      39.4961 H       107 ILE109     0.0186
   1674 C            32.2508      10.1777      37.1257 C.2     107 ILE109     0.5973
   1675 O            31.5970       9.5162      36.3218 O.2     107 ILE109    -0.5679
   1676 N            32.7620      11.3793      36.8312 N.am    108 ARG110    -0.3481
   1677 H            33.2420      11.9099      37.5513 H       108 ARG110     0.2764
   1678 CA           32.8742      11.9168      35.4618 C.3     108 ARG110    -0.3068
   1679 HA           32.9756      11.1026      34.7446 H       108 ARG110     0.1447
   1680 CB           31.6676      12.7809      35.0515 C.3     108 ARG110    -0.0374
   1681 HB2          31.7159      13.7052      35.6180 H       108 ARG110     0.0371
   1682 HB3          31.8068      13.0572      34.0066 H       108 ARG110     0.0371
   1683 CG           30.2478      12.2076      35.1968 C.3     108 ARG110     0.0744
   1684 HG2          30.1032      11.8166      36.2029 H       108 ARG110     0.0185
   1685 HG3          29.5482      13.0325      35.0521 H       108 ARG110     0.0185
   1686 CD           29.9078      11.1312      34.1547 C.3     108 ARG110     0.1114
   1687 HD2          30.0527      11.5609      33.1611 H       108 ARG110     0.0468
   1688 HD3          30.5829      10.2819      34.2506 H       108 ARG110     0.0468
   1689 NE           28.5028      10.6867      34.2655 N.pl3   108 ARG110    -0.5564
   1690 HE           27.8181      11.0959      33.6322 H       108 ARG110     0.3479
   1691 CZ           28.0036       9.7750      35.0778 C.cat   108 ARG110     0.8368
   1692 NH1          28.6935       9.1217      35.9699 N.pl3   108 ARG110    -0.8737
   1693 HH11         29.6969       9.2267      36.0002 H       108 ARG110     0.4493
   1694 HH12         28.1966       8.3601      36.4262 H       108 ARG110     0.4493
   1695 NH2          26.7513       9.4707      35.0314 N.pl3   108 ARG110    -0.8737
   1696 HH21         26.1525       9.9291      34.3359 H       108 ARG110     0.4493
   1697 HH22         26.4177       8.6882      35.5839 H       108 ARG110     0.4493
   1698 C            34.1478      12.7403      35.3500 C.2     108 ARG110     0.8557
   1699 O            34.8009      12.7290      34.2904 O.2     108 ARG110    -0.8266
   1700 OXT          34.5729      13.3155      36.3814 O.3     108 ARG110    -0.8266
@<TRIPOS>BOND
      1      17      18 2
      2      17      19 am
      3       7       9 1
      4       7      13 1
      5       5       7 1
      6       5      17 1
      7       1       5 1
      8      36      37 2
      9      36      38 am
     10      29      32 1
     11      23      25 1
     12      23      29 1
     13      21      23 1
     14      21      36 1
     15      19      21 1
     16      50      51 2
     17      50      52 am
     18      45      46 2
     19      45      47 am
     20      42      45 1
     21      40      42 1
     22      40      50 1
     23      38      40 1
     24      64      65 2
     25      64      66 am
     26      56      58 1
     27      56      62 1
     28      54      56 1
     29      54      64 1
     30      52      54 1
     31      84      85 2
     32      84      86 am
     33      80      82 ar
     34      78      80 ar
     35      76      78 ar
     36      74      76 ar
     37      73      74 ar
     38      73      82 ar
     39      70      73 1
     40      68      70 1
     41      68      84 1
     42      66      68 1
     43      96      97 2
     44      96      98 am
     45      93      94 ar
     46      93      95 ar
     47      90      93 1
     48      88      90 1
     49      88      96 1
     50      86      88 1
     51     103     104 2
     52     103     105 am
     53     100     103 1
     54      98     100 1
     55     119     120 2
     56     119     121 am
     57     109     111 1
     58     109     115 1
     59     107     109 1
     60     107     119 1
     61     105     107 1
     62     129     130 2
     63     129     131 am
     64     123     125 1
     65     123     129 1
     66     121     123 1
     67     141     142 2
     68     141     143 am
     69     138     139 ar
     70     138     140 ar
     71     135     138 1
     72     133     135 1
     73     133     141 1
     74     131     133 1
     75     162     163 2
     76     162     164 am
     77     158     160 ar
     78     155     156 1
     79     155     158 ar
     80     153     155 ar
     81     151     153 ar
     82     150     151 ar
     83     150     160 ar
     84     147     150 1
     85     145     147 1
     86     145     162 1
     87     143     145 1
     88     181     182 2
     89     181     183 am
     90     171     173 1
     91     171     177 1
     92     168     171 1
     93     166     168 1
     94     166     181 1
     95     164     166 1
     96     198     199 2
     97     198     200 am
     98     193     194 2
     99     193     195 am
    100     190     193 1
    101     187     190 1
    102     185     187 1
    103     185     198 1
    104     183     185 1
    105     212     213 2
    106     212     214 am
    107     204     206 1
    108     204     210 1
    109     202     204 1
    110     202     212 1
    111     200     202 1
    112     233     234 2
    113     233     235 am
    114     229     231 ar
    115     226     227 1
    116     226     229 ar
    117     224     226 ar
    118     222     224 ar
    119     221     222 ar
    120     221     231 ar
    121     218     221 1
    122     216     218 1
    123     216     233 1
    124     214     216 1
    125     250     251 2
    126     250     252 am
    127     246     248 1
    128     244     246 1
    129     243     244 2
    130     242     243 1
    131     242     248 2
    132     239     242 1
    133     237     239 1
    134     237     250 1
    135     235     237 1
    136     272     273 2
    137     272     274 am
    138     265     268 1
    139     262     265 1
    140     259     262 1
    141     256     259 1
    142     254     256 1
    143     254     272 1
    144     252     254 1
    145     291     292 2
    146     291     293 am
    147     281     283 1
    148     281     287 1
    149     278     281 1
    150     276     278 1
    151     276     291 1
    152     274     276 1
    153     305     306 2
    154     305     307 am
    155     303     305 1
    156     300     303 1
    157     297     300 1
    158     294     297 1
    159     293     294 1
    160     293     303 1
    161     317     318 2
    162     317     319 am
    163     314     315 ar
    164     314     316 ar
    165     311     314 1
    166     309     311 1
    167     309     317 1
    168     307     309 1
    169     331     332 2
    170     331     333 am
    171     326     327 2
    172     326     328 am
    173     323     326 1
    174     321     323 1
    175     321     331 1
    176     319     321 1
    177     352     353 2
    178     352     354 am
    179     348     350 ar
    180     345     346 1
    181     345     348 ar
    182     343     345 ar
    183     341     343 ar
    184     340     341 ar
    185     340     350 ar
    186     337     340 1
    187     335     337 1
    188     335     352 1
    189     333     335 1
    190     371     372 2
    191     371     373 am
    192     364     367 1
    193     358     360 1
    194     358     364 1
    195     356     358 1
    196     356     371 1
    197     354     356 1
    198     385     386 2
    199     385     387 am
    200     377     379 1
    201     377     383 1
    202     375     377 1
    203     375     385 1
    204     373     375 1
    205     407     408 2
    206     407     409 am
    207     400     403 1
    208     397     400 1
    209     394     397 1
    210     391     394 1
    211     389     391 1
    212     389     407 1
    213     387     389 1
    214     418     419 2
    215     418     420 am
    216     413     416 1
    217     411     413 1
    218     411     418 1
    219     409     411 1
    220     433     434 2
    221     433     435 am
    222     430     431 ar
    223     430     432 ar
    224     427     430 1
    225     424     427 1
    226     422     424 1
    227     422     433 1
    228     420     422 1
    229     443     444 2
    230     443     445 am
    231     437     439 1
    232     437     443 1
    233     435     437 1
    234     460     461 2
    235     460     462 am
    236     455     456 2
    237     455     457 am
    238     452     455 1
    239     449     452 1
    240     447     449 1
    241     447     460 1
    242     445     447 1
    243     470     471 2
    244     470     472 am
    245     464     466 1
    246     464     470 1
    247     462     464 1
    248     489     490 2
    249     489     491 am
    250     479     481 1
    251     479     485 1
    252     476     479 1
    253     474     476 1
    254     474     489 1
    255     472     474 1
    256     496     497 2
    257     496     498 am
    258     493     496 1
    259     491     493 1
    260     520     521 2
    261     520     522 am
    262     517     519 ar
    263     515     517 ar
    264     513     515 ar
    265     511     513 ar
    266     510     511 ar
    267     510     519 ar
    268     508     510 1
    269     506     508 1
    270     505     506 2
    271     505     519 1
    272     502     505 1
    273     500     502 1
    274     500     520 1
    275     498     500 1
    276     536     537 2
    277     536     538 am
    278     526     528 1
    279     526     532 1
    280     524     526 1
    281     524     536 1
    282     522     524 1
    283     546     547 2
    284     546     548 am
    285     540     542 1
    286     540     546 1
    287     538     540 1
    288     557     558 2
    289     557     559 am
    290     552     555 1
    291     550     552 1
    292     550     557 1
    293     548     550 1
    294     579     580 2
    295     579     581 am
    296     572     575 1
    297     569     572 1
    298     566     569 1
    299     563     566 1
    300     561     563 1
    301     561     579 1
    302     559     561 1
    303     586     587 2
    304     586     588 am
    305     583     586 1
    306     581     583 1
    307     600     601 2
    308     600     602 am
    309     595     596 2
    310     595     597 am
    311     592     595 1
    312     590     592 1
    313     590     600 1
    314     588     590 1
    315     619     620 2
    316     619     621 am
    317     609     611 1
    318     609     615 1
    319     606     609 1
    320     604     606 1
    321     604     619 1
    322     602     604 1
    323     629     630 2
    324     629     631 am
    325     623     625 1
    326     623     629 1
    327     621     623 1
    328     641     642 2
    329     641     643 am
    330     638     639 ar
    331     638     640 ar
    332     635     638 1
    333     633     635 1
    334     633     641 1
    335     631     633 1
    336     657     658 2
    337     657     659 am
    338     647     649 1
    339     647     653 1
    340     645     647 1
    341     645     657 1
    342     643     645 1
    343     667     668 2
    344     667     669 am
    345     661     663 1
    346     661     667 1
    347     659     661 1
    348     681     682 2
    349     681     683 am
    350     679     681 1
    351     676     679 1
    352     673     676 1
    353     670     673 1
    354     669     670 1
    355     669     679 1
    356     688     689 2
    357     688     690 am
    358     685     688 1
    359     683     685 1
    360     710     711 2
    361     710     712 am
    362     703     706 1
    363     700     703 1
    364     697     700 1
    365     694     697 1
    366     692     694 1
    367     692     710 1
    368     690     692 1
    369     721     722 2
    370     721     723 am
    371     716     719 1
    372     714     716 1
    373     714     721 1
    374     712     714 1
    375     740     741 2
    376     740     742 am
    377     733     736 1
    378     727     729 1
    379     727     733 1
    380     725     727 1
    381     725     740 1
    382     723     725 1
    383     747     748 2
    384     747     749 am
    385     744     747 1
    386     742     744 1
    387     754     755 2
    388     754     756 am
    389     751     754 1
    390     749     751 1
    391     766     767 2
    392     766     768 am
    393     763     764 ar
    394     763     765 ar
    395     760     763 1
    396     758     760 1
    397     758     766 1
    398     756     758 1
    399     785     786 2
    400     785     787 am
    401     778     781 1
    402     772     774 1
    403     772     778 1
    404     770     772 1
    405     770     785 1
    406     768     770 1
    407     805     806 2
    408     805     807 am
    409     801     803 ar
    410     799     801 ar
    411     797     799 ar
    412     795     797 ar
    413     794     795 ar
    414     794     803 ar
    415     791     794 1
    416     789     791 1
    417     789     805 1
    418     787     789 1
    419     816     817 2
    420     816     818 am
    421     811     814 1
    422     809     811 1
    423     809     816 1
    424     807     809 1
    425     830     831 2
    426     830     832 am
    427     825     826 2
    428     825     827 am
    429     822     825 1
    430     820     822 1
    431     820     830 1
    432     818     820 1
    433     854     855 2
    434     854     856 am
    435     847     848 ar
    436     847     851 ar
    437     845     847 ar
    438     842     845 1
    439     839     842 1
    440     836     839 1
    441     834     836 1
    442     834     854 1
    443     832     834 1
    444     869     870 2
    445     869     871 am
    446     866     867 ar
    447     866     868 ar
    448     863     866 1
    449     860     863 1
    450     858     860 1
    451     858     869 1
    452     856     858 1
    453     876     877 2
    454     876     878 am
    455     873     876 1
    456     871     873 1
    457     898     899 2
    458     898     900 am
    459     891     894 1
    460     888     891 1
    461     885     888 1
    462     882     885 1
    463     880     882 1
    464     880     898 1
    465     878     880 1
    466     917     918 2
    467     917     919 am
    468     907     909 1
    469     907     913 1
    470     904     907 1
    471     902     904 1
    472     902     917 1
    473     900     902 1
    474     931     932 2
    475     931     933 am
    476     929     931 1
    477     926     929 1
    478     923     926 1
    479     920     923 1
    480     919     920 1
    481     919     929 1
    482     938     939 2
    483     938     940 am
    484     935     938 1
    485     933     935 1
    486     960     961 2
    487     960     962 am
    488     953     956 1
    489     950     953 1
    490     947     950 1
    491     944     947 1
    492     942     944 1
    493     942     960 1
    494     940     942 1
    495     971     972 2
    496     971     973 am
    497     966     969 1
    498     964     966 1
    499     964     971 1
    500     962     964 1
    501     978     979 2
    502     978     980 am
    503     975     978 1
    504     973     975 1
    505    1002    1003 2
    506    1002    1004 am
    507     995     996 ar
    508     995     999 ar
    509     993     995 ar
    510     990     993 1
    511     987     990 1
    512     984     987 1
    513     982     984 1
    514     982    1002 1
    515     980     982 1
    516    1016    1017 2
    517    1016    1018 am
    518    1008    1010 1
    519    1008    1014 1
    520    1006    1008 1
    521    1006    1016 1
    522    1004    1006 1
    523    1040    1041 2
    524    1040    1042 am
    525    1037    1039 ar
    526    1035    1037 ar
    527    1033    1035 ar
    528    1031    1033 ar
    529    1030    1031 ar
    530    1030    1039 ar
    531    1028    1030 1
    532    1026    1028 1
    533    1025    1026 2
    534    1025    1039 1
    535    1022    1025 1
    536    1020    1022 1
    537    1020    1040 1
    538    1018    1020 1
    539    1064    1065 2
    540    1064    1066 am
    541    1057    1058 ar
    542    1057    1061 ar
    543    1055    1057 ar
    544    1052    1055 1
    545    1049    1052 1
    546    1046    1049 1
    547    1044    1046 1
    548    1044    1064 1
    549    1042    1044 1
    550    1079    1080 2
    551    1079    1081 am
    552    1076    1077 ar
    553    1076    1078 ar
    554    1073    1076 1
    555    1070    1073 1
    556    1068    1070 1
    557    1068    1079 1
    558    1066    1068 1
    559    1089    1090 2
    560    1089    1091 am
    561    1083    1085 1
    562    1083    1089 1
    563    1081    1083 1
    564    1101    1102 2
    565    1101    1103 am
    566    1098    1099 ar
    567    1098    1100 ar
    568    1095    1098 1
    569    1093    1095 1
    570    1093    1101 1
    571    1091    1093 1
    572    1120    1121 2
    573    1120    1122 am
    574    1113    1116 1
    575    1107    1109 1
    576    1107    1113 1
    577    1105    1107 1
    578    1105    1120 1
    579    1103    1105 1
    580    1134    1135 2
    581    1134    1136 am
    582    1129    1130 2
    583    1129    1131 am
    584    1126    1129 1
    585    1124    1126 1
    586    1124    1134 1
    587    1122    1124 1
    588    1155    1156 2
    589    1155    1157 am
    590    1151    1153 ar
    591    1148    1149 1
    592    1148    1151 ar
    593    1146    1148 ar
    594    1144    1146 ar
    595    1143    1144 ar
    596    1143    1153 ar
    597    1140    1143 1
    598    1138    1140 1
    599    1138    1155 1
    600    1136    1138 1
    601    1169    1170 2
    602    1169    1171 am
    603    1161    1163 1
    604    1161    1167 1
    605    1159    1161 1
    606    1159    1169 1
    607    1157    1159 1
    608    1180    1181 2
    609    1180    1182 am
    610    1175    1178 1
    611    1173    1175 1
    612    1173    1180 1
    613    1171    1173 1
    614    1187    1188 2
    615    1187    1189 am
    616    1184    1187 1
    617    1182    1184 1
    618    1207    1208 2
    619    1207    1209 am
    620    1203    1205 ar
    621    1201    1203 ar
    622    1199    1201 ar
    623    1197    1199 ar
    624    1196    1197 ar
    625    1196    1205 ar
    626    1193    1196 1
    627    1191    1193 1
    628    1191    1207 1
    629    1189    1191 1
    630    1231    1232 2
    631    1231    1233 am
    632    1224    1225 ar
    633    1224    1228 ar
    634    1222    1224 ar
    635    1219    1222 1
    636    1216    1219 1
    637    1213    1216 1
    638    1211    1213 1
    639    1211    1231 1
    640    1209    1211 1
    641    1245    1246 2
    642    1245    1247 am
    643    1240    1241 2
    644    1240    1242 am
    645    1237    1240 1
    646    1235    1237 1
    647    1235    1245 1
    648    1233    1235 1
    649    1256    1257 2
    650    1256    1258 am
    651    1251    1254 1
    652    1249    1251 1
    653    1249    1256 1
    654    1247    1249 1
    655    1268    1269 2
    656    1268    1270 am
    657    1265    1266 ar
    658    1265    1267 ar
    659    1262    1265 1
    660    1260    1262 1
    661    1260    1268 1
    662    1258    1260 1
    663    1292    1293 2
    664    1292    1294 am
    665    1285    1286 ar
    666    1285    1289 ar
    667    1283    1285 ar
    668    1280    1283 1
    669    1277    1280 1
    670    1274    1277 1
    671    1272    1274 1
    672    1272    1292 1
    673    1270    1272 1
    674    1311    1312 2
    675    1311    1313 am
    676    1304    1307 1
    677    1298    1300 1
    678    1298    1304 1
    679    1296    1298 1
    680    1296    1311 1
    681    1294    1296 1
    682    1330    1331 2
    683    1330    1332 am
    684    1320    1322 1
    685    1320    1326 1
    686    1317    1320 1
    687    1315    1317 1
    688    1315    1330 1
    689    1313    1315 1
    690    1351    1352 2
    691    1351    1353 am
    692    1347    1349 ar
    693    1344    1345 1
    694    1344    1347 ar
    695    1342    1344 ar
    696    1340    1342 ar
    697    1339    1340 ar
    698    1339    1349 ar
    699    1336    1339 1
    700    1334    1336 1
    701    1334    1351 1
    702    1332    1334 1
    703    1362    1363 2
    704    1362    1364 am
    705    1357    1360 1
    706    1355    1357 1
    707    1355    1362 1
    708    1353    1355 1
    709    1373    1374 2
    710    1373    1375 am
    711    1368    1371 1
    712    1366    1368 1
    713    1366    1373 1
    714    1364    1366 1
    715    1385    1386 2
    716    1385    1387 am
    717    1382    1383 ar
    718    1382    1384 ar
    719    1379    1382 1
    720    1377    1379 1
    721    1377    1385 1
    722    1375    1377 1
    723    1409    1410 2
    724    1409    1411 am
    725    1406    1408 ar
    726    1404    1406 ar
    727    1402    1404 ar
    728    1400    1402 ar
    729    1399    1400 ar
    730    1399    1408 ar
    731    1397    1399 1
    732    1395    1397 1
    733    1394    1395 2
    734    1394    1408 1
    735    1391    1394 1
    736    1389    1391 1
    737    1389    1409 1
    738    1387    1389 1
    739    1428    1429 2
    740    1428    1430 am
    741    1418    1420 1
    742    1418    1424 1
    743    1415    1418 1
    744    1413    1415 1
    745    1413    1428 1
    746    1411    1413 1
    747    1447    1448 2
    748    1447    1449 am
    749    1440    1443 1
    750    1434    1436 1
    751    1434    1440 1
    752    1432    1434 1
    753    1432    1447 1
    754    1430    1432 1
    755    1468    1469 2
    756    1468    1470 am
    757    1464    1466 ar
    758    1461    1462 1
    759    1461    1464 ar
    760    1459    1461 ar
    761    1457    1459 ar
    762    1456    1457 ar
    763    1456    1466 ar
    764    1453    1456 1
    765    1451    1453 1
    766    1451    1468 1
    767    1449    1451 1
    768    1490    1491 2
    769    1490    1492 am
    770    1483    1486 1
    771    1480    1483 1
    772    1477    1480 1
    773    1474    1477 1
    774    1472    1474 1
    775    1472    1490 1
    776    1470    1472 1
    777    1504    1505 2
    778    1504    1506 am
    779    1496    1498 1
    780    1496    1502 1
    781    1494    1496 1
    782    1494    1504 1
    783    1492    1494 1
    784    1518    1519 2
    785    1518    1520 am
    786    1510    1512 1
    787    1510    1516 1
    788    1508    1510 1
    789    1508    1518 1
    790    1506    1508 1
    791    1530    1531 2
    792    1530    1532 am
    793    1527    1528 ar
    794    1527    1529 ar
    795    1524    1527 1
    796    1522    1524 1
    797    1522    1530 1
    798    1520    1522 1
    799    1547    1548 2
    800    1547    1549 am
    801    1543    1545 1
    802    1541    1543 1
    803    1540    1541 2
    804    1539    1540 1
    805    1539    1545 2
    806    1536    1539 1
    807    1534    1536 1
    808    1534    1547 1
    809    1532    1534 1
    810    1568    1569 2
    811    1568    1570 am
    812    1564    1566 ar
    813    1561    1562 1
    814    1561    1564 ar
    815    1559    1561 ar
    816    1557    1559 ar
    817    1556    1557 ar
    818    1556    1566 ar
    819    1553    1556 1
    820    1551    1553 1
    821    1551    1568 1
    822    1549    1551 1
    823    1585    1586 2
    824    1585    1587 am
    825    1580    1581 2
    826    1580    1582 am
    827    1577    1580 1
    828    1574    1577 1
    829    1572    1574 1
    830    1572    1585 1
    831    1570    1572 1
    832    1599    1600 2
    833    1599    1601 am
    834    1591    1593 1
    835    1591    1597 1
    836    1589    1591 1
    837    1589    1599 1
    838    1587    1589 1
    839    1619    1620 2
    840    1619    1621 am
    841    1615    1617 ar
    842    1613    1615 ar
    843    1611    1613 ar
    844    1609    1611 ar
    845    1608    1609 ar
    846    1608    1617 ar
    847    1605    1608 1
    848    1603    1605 1
    849    1603    1619 1
    850    1601    1603 1
    851    1633    1634 2
    852    1633    1635 am
    853    1625    1627 1
    854    1625    1631 1
    855    1623    1625 1
    856    1623    1633 1
    857    1621    1623 1
    858    1655    1656 2
    859    1655    1657 am
    860    1648    1651 1
    861    1645    1648 1
    862    1642    1645 1
    863    1639    1642 1
    864    1637    1639 1
    865    1637    1655 1
    866    1635    1637 1
    867    1674    1675 2
    868    1674    1676 am
    869    1667    1670 1
    870    1661    1663 1
    871    1661    1667 1
    872    1659    1661 1
    873    1659    1674 1
    874    1657    1659 1
    875    1698    1699 2
    876    1698    1700 1
    877    1691    1692 ar
    878    1691    1695 ar
    879    1689    1691 ar
    880    1686    1689 1
    881    1683    1686 1
    882    1680    1683 1
    883    1678    1680 1
    884    1678    1698 1
    885    1676    1678 1
    886      13      14 1
    887      13      15 1
    888      13      16 1
    889       9      10 1
    890       9      11 1
    891       9      12 1
    892       7       8 1
    893       5       6 1
    894       1       2 1
    895       1       3 1
    896       1       4 1
    897      32      33 1
    898      32      34 1
    899      32      35 1
    900      29      30 1
    901      29      31 1
    902      25      26 1
    903      25      27 1
    904      25      28 1
    905      23      24 1
    906      21      22 1
    907      19      20 1
    908      47      48 1
    909      47      49 1
    910      42      43 1
    911      42      44 1
    912      40      41 1
    913      38      39 1
    914      62      63 1
    915      58      59 1
    916      58      60 1
    917      58      61 1
    918      56      57 1
    919      54      55 1
    920      52      53 1
    921      82      83 1
    922      80      81 1
    923      78      79 1
    924      76      77 1
    925      74      75 1
    926      70      71 1
    927      70      72 1
    928      68      69 1
    929      66      67 1
    930      90      91 1
    931      90      92 1
    932      88      89 1
    933      86      87 1
    934     100     101 1
    935     100     102 1
    936      98      99 1
    937     115     116 1
    938     115     117 1
    939     115     118 1
    940     111     112 1
    941     111     113 1
    942     111     114 1
    943     109     110 1
    944     107     108 1
    945     105     106 1
    946     125     126 1
    947     125     127 1
    948     125     128 1
    949     123     124 1
    950     121     122 1
    951     135     136 1
    952     135     137 1
    953     133     134 1
    954     131     132 1
    955     160     161 1
    956     158     159 1
    957     156     157 1
    958     153     154 1
    959     151     152 1
    960     147     148 1
    961     147     149 1
    962     145     146 1
    963     143     144 1
    964     177     178 1
    965     177     179 1
    966     177     180 1
    967     173     174 1
    968     173     175 1
    969     173     176 1
    970     171     172 1
    971     168     169 1
    972     168     170 1
    973     166     167 1
    974     164     165 1
    975     195     196 1
    976     195     197 1
    977     190     191 1
    978     190     192 1
    979     187     188 1
    980     187     189 1
    981     185     186 1
    982     183     184 1
    983     210     211 1
    984     206     207 1
    985     206     208 1
    986     206     209 1
    987     204     205 1
    988     202     203 1
    989     200     201 1
    990     231     232 1
    991     229     230 1
    992     227     228 1
    993     224     225 1
    994     222     223 1
    995     218     219 1
    996     218     220 1
    997     216     217 1
    998     214     215 1
    999     248     249 1
   1000     246     247 1
   1001     244     245 1
   1002     239     240 1
   1003     239     241 1
   1004     237     238 1
   1005     235     236 1
   1006     268     269 1
   1007     268     270 1
   1008     268     271 1
   1009     265     266 1
   1010     265     267 1
   1011     262     263 1
   1012     262     264 1
   1013     259     260 1
   1014     259     261 1
   1015     256     257 1
   1016     256     258 1
   1017     254     255 1
   1018     252     253 1
   1019     287     288 1
   1020     287     289 1
   1021     287     290 1
   1022     283     284 1
   1023     283     285 1
   1024     283     286 1
   1025     281     282 1
   1026     278     279 1
   1027     278     280 1
   1028     276     277 1
   1029     274     275 1
   1030     303     304 1
   1031     300     301 1
   1032     300     302 1
   1033     297     298 1
   1034     297     299 1
   1035     294     295 1
   1036     294     296 1
   1037     311     312 1
   1038     311     313 1
   1039     309     310 1
   1040     307     308 1
   1041     328     329 1
   1042     328     330 1
   1043     323     324 1
   1044     323     325 1
   1045     321     322 1
   1046     319     320 1
   1047     350     351 1
   1048     348     349 1
   1049     346     347 1
   1050     343     344 1
   1051     341     342 1
   1052     337     338 1
   1053     337     339 1
   1054     335     336 1
   1055     333     334 1
   1056     367     368 1
   1057     367     369 1
   1058     367     370 1
   1059     364     365 1
   1060     364     366 1
   1061     360     361 1
   1062     360     362 1
   1063     360     363 1
   1064     358     359 1
   1065     356     357 1
   1066     354     355 1
   1067     383     384 1
   1068     379     380 1
   1069     379     381 1
   1070     379     382 1
   1071     377     378 1
   1072     375     376 1
   1073     373     374 1
   1074     403     404 1
   1075     403     405 1
   1076     403     406 1
   1077     400     401 1
   1078     400     402 1
   1079     397     398 1
   1080     397     399 1
   1081     394     395 1
   1082     394     396 1
   1083     391     392 1
   1084     391     393 1
   1085     389     390 1
   1086     387     388 1
   1087     416     417 1
   1088     413     414 1
   1089     413     415 1
   1090     411     412 1
   1091     409     410 1
   1092     427     428 1
   1093     427     429 1
   1094     424     425 1
   1095     424     426 1
   1096     422     423 1
   1097     420     421 1
   1098     439     440 1
   1099     439     441 1
   1100     439     442 1
   1101     437     438 1
   1102     435     436 1
   1103     457     458 1
   1104     457     459 1
   1105     452     453 1
   1106     452     454 1
   1107     449     450 1
   1108     449     451 1
   1109     447     448 1
   1110     445     446 1
   1111     466     467 1
   1112     466     468 1
   1113     466     469 1
   1114     464     465 1
   1115     462     463 1
   1116     485     486 1
   1117     485     487 1
   1118     485     488 1
   1119     481     482 1
   1120     481     483 1
   1121     481     484 1
   1122     479     480 1
   1123     476     477 1
   1124     476     478 1
   1125     474     475 1
   1126     472     473 1
   1127     493     494 1
   1128     493     495 1
   1129     491     492 1
   1130     517     518 1
   1131     515     516 1
   1132     513     514 1
   1133     511     512 1
   1134     508     509 1
   1135     506     507 1
   1136     502     503 1
   1137     502     504 1
   1138     500     501 1
   1139     498     499 1
   1140     532     533 1
   1141     532     534 1
   1142     532     535 1
   1143     528     529 1
   1144     528     530 1
   1145     528     531 1
   1146     526     527 1
   1147     524     525 1
   1148     522     523 1
   1149     542     543 1
   1150     542     544 1
   1151     542     545 1
   1152     540     541 1
   1153     538     539 1
   1154     555     556 1
   1155     552     553 1
   1156     552     554 1
   1157     550     551 1
   1158     548     549 1
   1159     575     576 1
   1160     575     577 1
   1161     575     578 1
   1162     572     573 1
   1163     572     574 1
   1164     569     570 1
   1165     569     571 1
   1166     566     567 1
   1167     566     568 1
   1168     563     564 1
   1169     563     565 1
   1170     561     562 1
   1171     559     560 1
   1172     583     584 1
   1173     583     585 1
   1174     581     582 1
   1175     597     598 1
   1176     597     599 1
   1177     592     593 1
   1178     592     594 1
   1179     590     591 1
   1180     588     589 1
   1181     615     616 1
   1182     615     617 1
   1183     615     618 1
   1184     611     612 1
   1185     611     613 1
   1186     611     614 1
   1187     609     610 1
   1188     606     607 1
   1189     606     608 1
   1190     604     605 1
   1191     602     603 1
   1192     625     626 1
   1193     625     627 1
   1194     625     628 1
   1195     623     624 1
   1196     621     622 1
   1197     635     636 1
   1198     635     637 1
   1199     633     634 1
   1200     631     632 1
   1201     653     654 1
   1202     653     655 1
   1203     653     656 1
   1204     649     650 1
   1205     649     651 1
   1206     649     652 1
   1207     647     648 1
   1208     645     646 1
   1209     643     644 1
   1210     663     664 1
   1211     663     665 1
   1212     663     666 1
   1213     661     662 1
   1214     659     660 1
   1215     679     680 1
   1216     676     677 1
   1217     676     678 1
   1218     673     674 1
   1219     673     675 1
   1220     670     671 1
   1221     670     672 1
   1222     685     686 1
   1223     685     687 1
   1224     683     684 1
   1225     706     707 1
   1226     706     708 1
   1227     706     709 1
   1228     703     704 1
   1229     703     705 1
   1230     700     701 1
   1231     700     702 1
   1232     697     698 1
   1233     697     699 1
   1234     694     695 1
   1235     694     696 1
   1236     692     693 1
   1237     690     691 1
   1238     719     720 1
   1239     716     717 1
   1240     716     718 1
   1241     714     715 1
   1242     712     713 1
   1243     736     737 1
   1244     736     738 1
   1245     736     739 1
   1246     733     734 1
   1247     733     735 1
   1248     729     730 1
   1249     729     731 1
   1250     729     732 1
   1251     727     728 1
   1252     725     726 1
   1253     723     724 1
   1254     744     745 1
   1255     744     746 1
   1256     742     743 1
   1257     751     752 1
   1258     751     753 1
   1259     749     750 1
   1260     760     761 1
   1261     760     762 1
   1262     758     759 1
   1263     756     757 1
   1264     781     782 1
   1265     781     783 1
   1266     781     784 1
   1267     778     779 1
   1268     778     780 1
   1269     774     775 1
   1270     774     776 1
   1271     774     777 1
   1272     772     773 1
   1273     770     771 1
   1274     768     769 1
   1275     803     804 1
   1276     801     802 1
   1277     799     800 1
   1278     797     798 1
   1279     795     796 1
   1280     791     792 1
   1281     791     793 1
   1282     789     790 1
   1283     787     788 1
   1284     814     815 1
   1285     811     812 1
   1286     811     813 1
   1287     809     810 1
   1288     807     808 1
   1289     827     828 1
   1290     827     829 1
   1291     822     823 1
   1292     822     824 1
   1293     820     821 1
   1294     818     819 1
   1295     851     852 1
   1296     851     853 1
   1297     848     849 1
   1298     848     850 1
   1299     845     846 1
   1300     842     843 1
   1301     842     844 1
   1302     839     840 1
   1303     839     841 1
   1304     836     837 1
   1305     836     838 1
   1306     834     835 1
   1307     832     833 1
   1308     863     864 1
   1309     863     865 1
   1310     860     861 1
   1311     860     862 1
   1312     858     859 1
   1313     856     857 1
   1314     873     874 1
   1315     873     875 1
   1316     871     872 1
   1317     894     895 1
   1318     894     896 1
   1319     894     897 1
   1320     891     892 1
   1321     891     893 1
   1322     888     889 1
   1323     888     890 1
   1324     885     886 1
   1325     885     887 1
   1326     882     883 1
   1327     882     884 1
   1328     880     881 1
   1329     878     879 1
   1330     913     914 1
   1331     913     915 1
   1332     913     916 1
   1333     909     910 1
   1334     909     911 1
   1335     909     912 1
   1336     907     908 1
   1337     904     905 1
   1338     904     906 1
   1339     902     903 1
   1340     900     901 1
   1341     929     930 1
   1342     926     927 1
   1343     926     928 1
   1344     923     924 1
   1345     923     925 1
   1346     920     921 1
   1347     920     922 1
   1348     935     936 1
   1349     935     937 1
   1350     933     934 1
   1351     956     957 1
   1352     956     958 1
   1353     956     959 1
   1354     953     954 1
   1355     953     955 1
   1356     950     951 1
   1357     950     952 1
   1358     947     948 1
   1359     947     949 1
   1360     944     945 1
   1361     944     946 1
   1362     942     943 1
   1363     940     941 1
   1364     969     970 1
   1365     966     967 1
   1366     966     968 1
   1367     964     965 1
   1368     962     963 1
   1369     975     976 1
   1370     975     977 1
   1371     973     974 1
   1372     999    1000 1
   1373     999    1001 1
   1374     996     997 1
   1375     996     998 1
   1376     993     994 1
   1377     990     991 1
   1378     990     992 1
   1379     987     988 1
   1380     987     989 1
   1381     984     985 1
   1382     984     986 1
   1383     982     983 1
   1384     980     981 1
   1385    1014    1015 1
   1386    1010    1011 1
   1387    1010    1012 1
   1388    1010    1013 1
   1389    1008    1009 1
   1390    1006    1007 1
   1391    1004    1005 1
   1392    1037    1038 1
   1393    1035    1036 1
   1394    1033    1034 1
   1395    1031    1032 1
   1396    1028    1029 1
   1397    1026    1027 1
   1398    1022    1023 1
   1399    1022    1024 1
   1400    1020    1021 1
   1401    1018    1019 1
   1402    1061    1062 1
   1403    1061    1063 1
   1404    1058    1059 1
   1405    1058    1060 1
   1406    1055    1056 1
   1407    1052    1053 1
   1408    1052    1054 1
   1409    1049    1050 1
   1410    1049    1051 1
   1411    1046    1047 1
   1412    1046    1048 1
   1413    1044    1045 1
   1414    1042    1043 1
   1415    1073    1074 1
   1416    1073    1075 1
   1417    1070    1071 1
   1418    1070    1072 1
   1419    1068    1069 1
   1420    1066    1067 1
   1421    1085    1086 1
   1422    1085    1087 1
   1423    1085    1088 1
   1424    1083    1084 1
   1425    1081    1082 1
   1426    1095    1096 1
   1427    1095    1097 1
   1428    1093    1094 1
   1429    1091    1092 1
   1430    1116    1117 1
   1431    1116    1118 1
   1432    1116    1119 1
   1433    1113    1114 1
   1434    1113    1115 1
   1435    1109    1110 1
   1436    1109    1111 1
   1437    1109    1112 1
   1438    1107    1108 1
   1439    1105    1106 1
   1440    1103    1104 1
   1441    1131    1132 1
   1442    1131    1133 1
   1443    1126    1127 1
   1444    1126    1128 1
   1445    1124    1125 1
   1446    1122    1123 1
   1447    1153    1154 1
   1448    1151    1152 1
   1449    1149    1150 1
   1450    1146    1147 1
   1451    1144    1145 1
   1452    1140    1141 1
   1453    1140    1142 1
   1454    1138    1139 1
   1455    1136    1137 1
   1456    1167    1168 1
   1457    1163    1164 1
   1458    1163    1165 1
   1459    1163    1166 1
   1460    1161    1162 1
   1461    1159    1160 1
   1462    1157    1158 1
   1463    1178    1179 1
   1464    1175    1176 1
   1465    1175    1177 1
   1466    1173    1174 1
   1467    1171    1172 1
   1468    1184    1185 1
   1469    1184    1186 1
   1470    1182    1183 1
   1471    1205    1206 1
   1472    1203    1204 1
   1473    1201    1202 1
   1474    1199    1200 1
   1475    1197    1198 1
   1476    1193    1194 1
   1477    1193    1195 1
   1478    1191    1192 1
   1479    1189    1190 1
   1480    1228    1229 1
   1481    1228    1230 1
   1482    1225    1226 1
   1483    1225    1227 1
   1484    1222    1223 1
   1485    1219    1220 1
   1486    1219    1221 1
   1487    1216    1217 1
   1488    1216    1218 1
   1489    1213    1214 1
   1490    1213    1215 1
   1491    1211    1212 1
   1492    1209    1210 1
   1493    1242    1243 1
   1494    1242    1244 1
   1495    1237    1238 1
   1496    1237    1239 1
   1497    1235    1236 1
   1498    1233    1234 1
   1499    1254    1255 1
   1500    1251    1252 1
   1501    1251    1253 1
   1502    1249    1250 1
   1503    1247    1248 1
   1504    1262    1263 1
   1505    1262    1264 1
   1506    1260    1261 1
   1507    1258    1259 1
   1508    1289    1290 1
   1509    1289    1291 1
   1510    1286    1287 1
   1511    1286    1288 1
   1512    1283    1284 1
   1513    1280    1281 1
   1514    1280    1282 1
   1515    1277    1278 1
   1516    1277    1279 1
   1517    1274    1275 1
   1518    1274    1276 1
   1519    1272    1273 1
   1520    1270    1271 1
   1521    1307    1308 1
   1522    1307    1309 1
   1523    1307    1310 1
   1524    1304    1305 1
   1525    1304    1306 1
   1526    1300    1301 1
   1527    1300    1302 1
   1528    1300    1303 1
   1529    1298    1299 1
   1530    1296    1297 1
   1531    1294    1295 1
   1532    1326    1327 1
   1533    1326    1328 1
   1534    1326    1329 1
   1535    1322    1323 1
   1536    1322    1324 1
   1537    1322    1325 1
   1538    1320    1321 1
   1539    1317    1318 1
   1540    1317    1319 1
   1541    1315    1316 1
   1542    1313    1314 1
   1543    1349    1350 1
   1544    1347    1348 1
   1545    1345    1346 1
   1546    1342    1343 1
   1547    1340    1341 1
   1548    1336    1337 1
   1549    1336    1338 1
   1550    1334    1335 1
   1551    1332    1333 1
   1552    1360    1361 1
   1553    1357    1358 1
   1554    1357    1359 1
   1555    1355    1356 1
   1556    1353    1354 1
   1557    1371    1372 1
   1558    1368    1369 1
   1559    1368    1370 1
   1560    1366    1367 1
   1561    1364    1365 1
   1562    1379    1380 1
   1563    1379    1381 1
   1564    1377    1378 1
   1565    1375    1376 1
   1566    1406    1407 1
   1567    1404    1405 1
   1568    1402    1403 1
   1569    1400    1401 1
   1570    1397    1398 1
   1571    1395    1396 1
   1572    1391    1392 1
   1573    1391    1393 1
   1574    1389    1390 1
   1575    1387    1388 1
   1576    1424    1425 1
   1577    1424    1426 1
   1578    1424    1427 1
   1579    1420    1421 1
   1580    1420    1422 1
   1581    1420    1423 1
   1582    1418    1419 1
   1583    1415    1416 1
   1584    1415    1417 1
   1585    1413    1414 1
   1586    1411    1412 1
   1587    1443    1444 1
   1588    1443    1445 1
   1589    1443    1446 1
   1590    1440    1441 1
   1591    1440    1442 1
   1592    1436    1437 1
   1593    1436    1438 1
   1594    1436    1439 1
   1595    1434    1435 1
   1596    1432    1433 1
   1597    1430    1431 1
   1598    1466    1467 1
   1599    1464    1465 1
   1600    1462    1463 1
   1601    1459    1460 1
   1602    1457    1458 1
   1603    1453    1454 1
   1604    1453    1455 1
   1605    1451    1452 1
   1606    1449    1450 1
   1607    1486    1487 1
   1608    1486    1488 1
   1609    1486    1489 1
   1610    1483    1484 1
   1611    1483    1485 1
   1612    1480    1481 1
   1613    1480    1482 1
   1614    1477    1478 1
   1615    1477    1479 1
   1616    1474    1475 1
   1617    1474    1476 1
   1618    1472    1473 1
   1619    1470    1471 1
   1620    1502    1503 1
   1621    1498    1499 1
   1622    1498    1500 1
   1623    1498    1501 1
   1624    1496    1497 1
   1625    1494    1495 1
   1626    1492    1493 1
   1627    1516    1517 1
   1628    1512    1513 1
   1629    1512    1514 1
   1630    1512    1515 1
   1631    1510    1511 1
   1632    1508    1509 1
   1633    1506    1507 1
   1634    1524    1525 1
   1635    1524    1526 1
   1636    1522    1523 1
   1637    1520    1521 1
   1638    1545    1546 1
   1639    1543    1544 1
   1640    1541    1542 1
   1641    1536    1537 1
   1642    1536    1538 1
   1643    1534    1535 1
   1644    1532    1533 1
   1645    1566    1567 1
   1646    1564    1565 1
   1647    1562    1563 1
   1648    1559    1560 1
   1649    1557    1558 1
   1650    1553    1554 1
   1651    1553    1555 1
   1652    1551    1552 1
   1653    1549    1550 1
   1654    1582    1583 1
   1655    1582    1584 1
   1656    1577    1578 1
   1657    1577    1579 1
   1658    1574    1575 1
   1659    1574    1576 1
   1660    1572    1573 1
   1661    1570    1571 1
   1662    1597    1598 1
   1663    1593    1594 1
   1664    1593    1595 1
   1665    1593    1596 1
   1666    1591    1592 1
   1667    1589    1590 1
   1668    1587    1588 1
   1669    1617    1618 1
   1670    1615    1616 1
   1671    1613    1614 1
   1672    1611    1612 1
   1673    1609    1610 1
   1674    1605    1606 1
   1675    1605    1607 1
   1676    1603    1604 1
   1677    1601    1602 1
   1678    1631    1632 1
   1679    1627    1628 1
   1680    1627    1629 1
   1681    1627    1630 1
   1682    1625    1626 1
   1683    1623    1624 1
   1684    1621    1622 1
   1685    1651    1652 1
   1686    1651    1653 1
   1687    1651    1654 1
   1688    1648    1649 1
   1689    1648    1650 1
   1690    1645    1646 1
   1691    1645    1647 1
   1692    1642    1643 1
   1693    1642    1644 1
   1694    1639    1640 1
   1695    1639    1641 1
   1696    1637    1638 1
   1697    1635    1636 1
   1698    1670    1671 1
   1699    1670    1672 1
   1700    1670    1673 1
   1701    1667    1668 1
   1702    1667    1669 1
   1703    1663    1664 1
   1704    1663    1665 1
   1705    1663    1666 1
   1706    1661    1662 1
   1707    1659    1660 1
   1708    1657    1658 1
   1709    1695    1696 1
   1710    1695    1697 1
   1711    1692    1693 1
   1712    1692    1694 1
   1713    1689    1690 1
   1714    1686    1687 1
   1715    1686    1688 1
   1716    1683    1684 1
   1717    1683    1685 1
   1718    1680    1681 1
   1719    1680    1682 1
   1720    1678    1679 1
   1721    1676    1677 1
@<TRIPOS>SUBSTRUCTURE
      1 VAL3           1 RESIDUE    4    A VAL
      2 ILE4          19 RESIDUE    4    A ILE
      3 ASN5          38 RESIDUE    4    A ASN
      4 THR6          52 RESIDUE    4    A THR
      5 PHE7          66 RESIDUE    4    A PHE
      6 ASP8          86 RESIDUE    4    A ASP
      7 GLY9          98 RESIDUE    4    A GLY
      8 VAL10        105 RESIDUE    4    A VAL
      9 ALA11        121 RESIDUE    4    A ALA
     10 ASP12        131 RESIDUE    4    A ASP
     11 TYR13        143 RESIDUE    4    A TYR
     12 LEU14        164 RESIDUE    4    A LEU
     13 GLN15        183 RESIDUE    4    A GLN
     14 THR16        200 RESIDUE    4    A THR
     15 TYR17        214 RESIDUE    4    A TYR
     16 HIE18        235 RESIDUE    4    A HIE
     17 LYS19        252 RESIDUE    4    A LYS
     18 LEU20        274 RESIDUE    4    A LEU
     19 PRO21        293 RESIDUE    4    A PRO
     20 ASP22        307 RESIDUE    4    A ASP
     21 ASN23        319 RESIDUE    4    A ASN
     22 TYR24        333 RESIDUE    4    A TYR
     23 ILE25        354 RESIDUE    4    A ILE
     24 THR26        373 RESIDUE    4    A THR
     25 LYS27        387 RESIDUE    4    A LYS
     26 SER28        409 RESIDUE    4    A SER
     27 GLU29        420 RESIDUE    4    A GLU
     28 ALA30        435 RESIDUE    4    A ALA
     29 GLN31        445 RESIDUE    4    A GLN
     30 ALA32        462 RESIDUE    4    A ALA
     31 LEU33        472 RESIDUE    4    A LEU
     32 GLY34        491 RESIDUE    4    A GLY
     33 TRP35        498 RESIDUE    4    A TRP
     34 VAL36        522 RESIDUE    4    A VAL
     35 ALA37        538 RESIDUE    4    A ALA
     36 SER38        548 RESIDUE    4    A SER
     37 LYS39        559 RESIDUE    4    A LYS
     38 GLY40        581 RESIDUE    4    A GLY
     39 ASN41        588 RESIDUE    4    A ASN
     40 LEU42        602 RESIDUE    4    A LEU
     41 ALA43        621 RESIDUE    4    A ALA
     42 ASP44        631 RESIDUE    4    A ASP
     43 VAL45        643 RESIDUE    4    A VAL
     44 ALA46        659 RESIDUE    4    A ALA
     45 PRO47        669 RESIDUE    4    A PRO
     46 GLY48        683 RESIDUE    4    A GLY
     47 LYS49        690 RESIDUE    4    A LYS
     48 SER50        712 RESIDUE    4    A SER
     49 ILE51        723 RESIDUE    4    A ILE
     50 GLY52        742 RESIDUE    4    A GLY
     51 GLY53        749 RESIDUE    4    A GLY
     52 ASP54        756 RESIDUE    4    A ASP
     53 ILE55        768 RESIDUE    4    A ILE
     54 PHE56        787 RESIDUE    4    A PHE
     55 SER57        807 RESIDUE    4    A SER
     56 ASN58        818 RESIDUE    4    A ASN
     57 ARG59        832 RESIDUE    4    A ARG
     58 GLU60        856 RESIDUE    4    A GLU
     59 GLY61        871 RESIDUE    4    A GLY
     60 LYS62        878 RESIDUE    4    A LYS
     61 LEU63        900 RESIDUE    4    A LEU
     62 PRO64        919 RESIDUE    4    A PRO
     63 GLY65        933 RESIDUE    4    A GLY
     64 LYS66        940 RESIDUE    4    A LYS
     65 SER67        962 RESIDUE    4    A SER
     66 GLY68        973 RESIDUE    4    A GLY
     67 ARG69        980 RESIDUE    4    A ARG
     68 THR70       1004 RESIDUE    4    A THR
     69 TRP71       1018 RESIDUE    4    A TRP
     70 ARG72       1042 RESIDUE    4    A ARG
     71 GLU73       1066 RESIDUE    4    A GLU
     72 ALA74       1081 RESIDUE    4    A ALA
     73 ASP75       1091 RESIDUE    4    A ASP
     74 ILE76       1103 RESIDUE    4    A ILE
     75 ASN77       1122 RESIDUE    4    A ASN
     76 TYR78       1136 RESIDUE    4    A TYR
     77 THR79       1157 RESIDUE    4    A THR
     78 SER80       1171 RESIDUE    4    A SER
     79 GLY81       1182 RESIDUE    4    A GLY
     80 PHE82       1189 RESIDUE    4    A PHE
     81 ARG83       1209 RESIDUE    4    A ARG
     82 ASN84       1233 RESIDUE    4    A ASN
     83 SER85       1247 RESIDUE    4    A SER
     84 ASP86       1258 RESIDUE    4    A ASP
     85 ARG87       1270 RESIDUE    4    A ARG
     86 ILE88       1294 RESIDUE    4    A ILE
     87 LEU89       1313 RESIDUE    4    A LEU
     88 TYR90       1332 RESIDUE    4    A TYR
     89 SER91       1353 RESIDUE    4    A SER
     90 SER92       1364 RESIDUE    4    A SER
     91 ASP93       1375 RESIDUE    4    A ASP
     92 TRP94       1387 RESIDUE    4    A TRP
     93 LEU95       1411 RESIDUE    4    A LEU
     94 ILE96       1430 RESIDUE    4    A ILE
     95 TYR97       1449 RESIDUE    4    A TYR
     96 LYS98       1470 RESIDUE    4    A LYS
     97 THR99       1492 RESIDUE    4    A THR
     98 THR100      1506 RESIDUE    4    A THR
     99 ASP101      1520 RESIDUE    4    A ASP
    100 HIE102      1532 RESIDUE    4    A HIE
    101 TYR103      1549 RESIDUE    4    A TYR
    102 GLN104      1570 RESIDUE    4    A GLN
    103 THR105      1587 RESIDUE    4    A THR
    104 PHE106      1601 RESIDUE    4    A PHE
    105 THR107      1621 RESIDUE    4    A THR
    106 LYS108      1635 RESIDUE    4    A LYS
    107 ILE109      1657 RESIDUE    4    A ILE
    108 ARG110      1676 RESIDUE    4    A ARG
