# Supplementary material for: Improved Structure-Based Histidine pKa Prediction for pH-Responsive Protein Design
Source: J Chem Inf Model. 2025 Jan 18;65(3):1560–9. doi: 10.1021/acs.jcim.4c01957 (PMC11815838; doi:10.1021/acs.jcim.4c01957)
Supplement: Supplementary file 3 — ci4c01957_si_003.zip [file ci4c01957_si_003.zip › structures/prep_mol2/1BCK_prep.mol2]

@<TRIPOS>MOLECULE
Cpptraj generated mol2 file.
 2503  2531   165     0     0
SMALL
USER_CHARGES


@<TRIPOS>ATOM
      1 N            12.8363       8.2883      38.7001 N.am      1 MET1       0.1592
      2 H1           11.8227       8.2311      38.7230 H         1 MET1       0.1984
      3 H2           13.1822       7.9518      39.5878 H         1 MET1       0.1984
      4 H3           13.1922       7.7199      37.9451 H         1 MET1       0.1984
      5 CA           13.2092       9.7078      38.5138 C.3       1 MET1       0.0221
      6 HA           14.1644       9.8909      39.0053 H         1 MET1       0.1116
      7 CB           13.3643      10.0716      37.0236 C.3       1 MET1       0.0865
      8 HB2          13.9402      10.9947      36.9470 H         1 MET1       0.0125
      9 HB3          13.9491       9.2887      36.5388 H         1 MET1       0.0125
     10 CG           12.0454      10.2487      36.2491 C.3       1 MET1       0.0334
     11 HG2          12.1806       9.8510      35.2423 H         1 MET1       0.0292
     12 HG3          11.2588       9.6614      36.7235 H         1 MET1       0.0292
     13 SD           11.4757      11.9638      36.0850 S.3       1 MET1      -0.2774
     14 CE           12.4987      12.5191      34.6940 C.3       1 MET1      -0.0341
     15 HE1          12.3386      11.8689      33.8333 H         1 MET1       0.0597
     16 HE2          12.2129      13.5302      34.4216 H         1 MET1       0.0597
     17 HE3          13.5522      12.5082      34.9736 H         1 MET1       0.0597
     18 C            12.1579      10.5662      39.1917 C.2       1 MET1       0.6123
     19 O            11.0878      10.0459      39.4898 O.2       1 MET1      -0.5713
     20 N            12.4613      11.8371      39.4152 N.am      2 VAL2      -0.4157
     21 H            13.3461      12.2181      39.1058 H         2 VAL2       0.2719
     22 CA           11.5048      12.8357      39.8890 C.3       2 VAL2      -0.0875
     23 HA           10.4934      12.4392      39.7890 H         2 VAL2       0.0969
     24 CB           11.7472      13.1677      41.3747 C.3       2 VAL2       0.2985
     25 HB           12.0002      12.2391      41.8895 H         2 VAL2      -0.0297
     26 CG1          12.8935      14.1608      41.6008 C.3       2 VAL2      -0.3192
     27 HG11         12.6391      15.1499      41.2118 H         2 VAL2       0.0791
     28 HG12         13.0785      14.2678      42.6708 H         2 VAL2       0.0791
     29 HG13         13.8069      13.8122      41.1217 H         2 VAL2       0.0791
     30 CG2          10.4693      13.7002      42.0207 C.3       2 VAL2      -0.3192
     31 HG21          9.6587      12.9799      41.9134 H         2 VAL2       0.0791
     32 HG22         10.6425      13.8729      43.0846 H         2 VAL2       0.0791
     33 HG23         10.1811      14.6503      41.5673 H         2 VAL2       0.0791
     34 C            11.6260      14.0450      38.9727 C.2       2 VAL2       0.5973
     35 O            12.7221      14.3410      38.4897 O.2       2 VAL2      -0.5679
     36 N            10.5077      14.6865      38.6565 N.am      3 ASN3      -0.4157
     37 H             9.6459      14.4509      39.1225 H         3 ASN3       0.2719
     38 CA           10.5293      15.8816      37.8325 C.3       3 ASN3       0.0143
     39 HA           11.1769      15.6908      36.9829 H         3 ASN3       0.1048
     40 CB            9.1083      16.1801      37.3357 C.3       3 ASN3      -0.2041
     41 HB2           8.3902      16.0398      38.1441 H         3 ASN3       0.0797
     42 HB3           9.0388      17.2230      37.0468 H         3 ASN3       0.0797
     43 CG            8.6753      15.3280      36.1532 C.2       3 ASN3       0.7130
     44 OD1           7.5109      15.1123      35.9079 O.2       3 ASN3      -0.5931
     45 ND2           9.5612      14.7274      35.3914 N.am      3 ASN3      -0.9191
     46 HD21          9.1369      14.0590      34.7703 H         3 ASN3       0.4196
     47 HD22         10.5266      14.7237      35.6415 H         3 ASN3       0.4196
     48 C            11.1437      17.0476      38.6109 C.2       3 ASN3       0.5973
     49 O            10.7777      17.2595      39.7698 O.2       3 ASN3      -0.5679
     50 N            12.0669      17.8025      37.9919 N.am      4 PRO4      -0.2548
     51 CD           12.5890      17.6816      36.6384 C.3       4 PRO4       0.0192
     52 HD2          11.7878      17.5690      35.9088 H         4 PRO4       0.0391
     53 HD3          13.2754      16.8351      36.5902 H         4 PRO4       0.0391
     54 CG           13.3483      18.9801      36.3816 C.3       4 PRO4       0.0189
     55 HG2          12.6764      19.7435      36.0220 H         4 PRO4       0.0213
     56 HG3          14.1796      18.8378      35.6905 H         4 PRO4       0.0213
     57 CB           13.8213      19.3918      37.7687 C.3       4 PRO4      -0.0070
     58 HB2          13.9915      20.4669      37.8439 H         4 PRO4       0.0253
     59 HB3          14.7308      18.8448      38.0205 H         4 PRO4       0.0253
     60 CA           12.6838      18.9201      38.6738 C.3       4 PRO4      -0.0266
     61 HA           13.1048      18.5683      39.6167 H         4 PRO4       0.0641
     62 C            11.6509      20.0082      38.9686 C.2       4 PRO4       0.5896
     63 O            10.7336      20.2696      38.1828 O.2       4 PRO4      -0.5748
     64 N            11.8269      20.6580      40.1094 N.am      5 THR5      -0.4157
     65 H            12.6588      20.4135      40.6481 H         5 THR5       0.2719
     66 CA           11.0478      21.8050      40.5457 C.3       5 THR5      -0.0389
     67 HA           10.2712      21.9855      39.8127 H         5 THR5       0.1007
     68 CB           10.3458      21.5491      41.8842 C.3       5 THR5       0.3654
     69 HB           11.0883      21.3775      42.6611 H         5 THR5       0.0043
     70 CG2           9.4843      22.7419      42.3002 C.3       5 THR5      -0.2438
     71 HG21          8.7438      22.9539      41.5298 H         5 THR5       0.0642
     72 HG22          8.9858      22.5130      43.2423 H         5 THR5       0.0642
     73 HG23         10.1092      23.6190      42.4409 H         5 THR5       0.0642
     74 OG1           9.4913      20.4222      41.7737 O.3       5 THR5      -0.6761
     75 HG1          10.0769      19.6485      41.7406 H         5 THR5       0.4102
     76 C            11.9648      23.0162      40.5971 C.2       5 THR5       0.5973
     77 O            13.0094      23.0071      41.2408 O.2       5 THR5      -0.5679
     78 N            11.5756      24.0830      39.9167 N.am      6 VAL6      -0.4157
     79 H            10.6928      24.0181      39.4166 H         6 VAL6       0.2719
     80 CA           12.3282      25.3418      39.8227 C.3       6 VAL6      -0.0875
     81 HA           13.2373      25.2863      40.4184 H         6 VAL6       0.0969
     82 CB           12.7202      25.5804      38.3541 C.3       6 VAL6       0.2985
     83 HB           11.9300      25.1803      37.7159 H         6 VAL6      -0.0297
     84 CG1          12.8873      27.0482      37.9571 C.3       6 VAL6      -0.3192
     85 HG11         13.6899      27.5184      38.5234 H         6 VAL6       0.0791
     86 HG12         13.1156      27.0927      36.8971 H         6 VAL6       0.0791
     87 HG13         11.9606      27.6034      38.0970 H         6 VAL6       0.0791
     88 CG2          14.0167      24.8275      38.0337 C.3       6 VAL6      -0.3192
     89 HG21         13.8949      23.7657      38.2507 H         6 VAL6       0.0791
     90 HG22         14.2525      24.9461      36.9778 H         6 VAL6       0.0791
     91 HG23         14.8420      25.2252      38.6255 H         6 VAL6       0.0791
     92 C            11.4938      26.4688      40.4012 C.2       6 VAL6       0.5973
     93 O            10.2715      26.3691      40.4141 O.2       6 VAL6      -0.5679
     94 N            12.1204      27.5458      40.8655 N.am      7 PHE7      -0.4157
     95 H            13.1352      27.5833      40.8080 H         7 PHE7       0.2719
     96 CA           11.4151      28.7387      41.3279 C.3       7 PHE7      -0.0024
     97 HA           10.3684      28.6370      41.0662 H         7 PHE7       0.0978
     98 CB           11.5030      28.8555      42.8506 C.3       7 PHE7      -0.0343
     99 HB2          10.7279      29.5467      43.1733 H         7 PHE7       0.0295
    100 HB3          11.2720      27.8886      43.2855 H         7 PHE7       0.0295
    101 CG           12.8404      29.3451      43.3830 C.ar      7 PHE7       0.0118
    102 CD1          13.9051      28.4465      43.5752 C.ar      7 PHE7      -0.1256
    103 HD1          13.8039      27.4197      43.2830 H         7 PHE7       0.1330
    104 CE1          15.1376      28.8891      44.0824 C.ar      7 PHE7      -0.1704
    105 HE1          15.9516      28.1907      44.2257 H         7 PHE7       0.1430
    106 CZ           15.3318      30.2548      44.3457 C.ar      7 PHE7      -0.1072
    107 HZ           16.2903      30.6181      44.6961 H         7 PHE7       0.1297
    108 CE2          14.2865      31.1655      44.1204 C.ar      7 PHE7      -0.1704
    109 HE2          14.4451      32.2205      44.3087 H         7 PHE7       0.1430
    110 CD2          13.0404      30.7122      43.6537 C.ar      7 PHE7      -0.1256
    111 HD2          12.2451      31.4268      43.4965 H         7 PHE7       0.1330
    112 C            11.9101      30.0083      40.6499 C.2       7 PHE7       0.5973
    113 O            13.0698      30.0805      40.2490 O.2       7 PHE7      -0.5679
    114 N            11.0264      30.9997      40.5680 N.am      8 PHE8      -0.4157
    115 H            10.0824      30.8055      40.8882 H         8 PHE8       0.2719
    116 CA           11.3254      32.3940      40.2610 C.3       8 PHE8      -0.0024
    117 HA           12.3983      32.5487      40.1394 H         8 PHE8       0.0978
    118 CB           10.5775      32.8627      38.9996 C.3       8 PHE8      -0.0343
    119 HB2           9.5122      32.6736      39.1428 H         8 PHE8       0.0295
    120 HB3          10.7033      33.9437      38.9270 H         8 PHE8       0.0295
    121 CG           10.9772      32.2839      37.6549 C.ar      8 PHE8       0.0118
    122 CD1          12.1259      31.4903      37.4844 C.ar      8 PHE8      -0.1256
    123 HD1          12.7774      31.2910      38.3061 H         8 PHE8       0.1330
    124 CE1          12.4585      30.9595      36.2306 C.ar      8 PHE8      -0.1704
    125 HE1          13.3368      30.3377      36.1175 H         8 PHE8       0.1430
    126 CZ           11.6517      31.2436      35.1212 C.ar      8 PHE8      -0.1072
    127 HZ           11.9188      30.8527      34.1491 H         8 PHE8       0.1297
    128 CE2          10.5009      32.0328      35.2805 C.ar      8 PHE8      -0.1704
    129 HE2           9.8610      32.2232      34.4377 H         8 PHE8       0.1430
    130 CD2          10.1717      32.5620      36.5381 C.ar      8 PHE8      -0.1256
    131 HD2           9.2881      33.1712      36.6516 H         8 PHE8       0.1330
    132 C            10.8407      33.2280      41.4379 C.2       8 PHE8       0.5973
    133 O             9.6994      33.0567      41.8717 O.2       8 PHE8      -0.5679
    134 N            11.6706      34.1388      41.9221 N.am      9 ASP9      -0.5163
    135 H            12.6088      34.1957      41.5377 H         9 ASP9       0.2936
    136 CA           11.2559      35.2188      42.8081 C.3       9 ASP9       0.0381
    137 HA           10.3244      34.9599      43.3141 H         9 ASP9       0.0880
    138 CB           12.3230      35.4820      43.8822 C.3       9 ASP9      -0.0303
    139 HB2          13.2981      35.6015      43.4085 H         9 ASP9      -0.0122
    140 HB3          12.0774      36.4119      44.3974 H         9 ASP9      -0.0122
    141 CG           12.3796      34.3588      44.9230 C.2       9 ASP9       0.7994
    142 OD1          11.3817      33.6268      45.0816 O.co2     9 ASP9      -0.8014
    143 OD2          13.3948      34.1971      45.6303 O.co2     9 ASP9      -0.8014
    144 C            10.9946      36.4283      41.9277 C.2       9 ASP9       0.5366
    145 O            11.8981      36.9234      41.2526 O.2       9 ASP9      -0.5819
    146 N             9.7374      36.8602      41.8642 N.am     10 ILE10     -0.4157
    147 H             9.0393      36.4135      42.4527 H        10 ILE10      0.2719
    148 CA            9.3251      37.9768      41.0143 C.3      10 ILE10     -0.0597
    149 HA           10.0047      38.0328      40.1663 H        10 ILE10      0.0869
    150 CB            7.9002      37.7764      40.4581 C.3      10 ILE10      0.1303
    151 HB            7.2033      37.7868      41.2985 H        10 ILE10      0.0187
    152 CG2           7.5161      38.9328      39.5146 C.3      10 ILE10     -0.3204
    153 HG21          8.2873      39.0846      38.7588 H        10 ILE10      0.0882
    154 HG22          6.5705      38.7047      39.0251 H        10 ILE10      0.0882
    155 HG23          7.3870      39.8570      40.0786 H        10 ILE10      0.0882
    156 CG1           7.7285      36.4154      39.7465 C.3      10 ILE10     -0.0430
    157 HG12          7.9309      35.6070      40.4501 H        10 ILE10      0.0236
    158 HG13          6.6859      36.3131      39.4468 H        10 ILE10      0.0236
    159 CD1           8.6076      36.2137      38.5060 C.3      10 ILE10     -0.0660
    160 HD11          9.6630      36.2691      38.7725 H        10 ILE10      0.0186
    161 HD12          8.4055      35.2302      38.0817 H        10 ILE10      0.0186
    162 HD13          8.3782      36.9702      37.7570 H        10 ILE10      0.0186
    163 C             9.4431      39.2806      41.7886 C.2      10 ILE10      0.5973
    164 O             9.0683      39.3405      42.9602 O.2      10 ILE10     -0.5679
    165 N             9.9055      40.3267      41.1130 N.am     11 ALA11     -0.4157
    166 H            10.2001      40.1874      40.1521 H        11 ALA11      0.2719
    167 CA            9.8923      41.6903      41.6114 C.3      11 ALA11      0.0337
    168 HA            9.3177      41.7063      42.5336 H        11 ALA11      0.0823
    169 CB           11.3213      42.1397      41.9312 C.3      11 ALA11     -0.1825
    170 HB1          11.9403      42.0782      41.0370 H        11 ALA11      0.0603
    171 HB2          11.3072      43.1680      42.2942 H        11 ALA11      0.0603
    172 HB3          11.7364      41.5028      42.7125 H        11 ALA11      0.0603
    173 C             9.1859      42.6191      40.6173 C.2      11 ALA11      0.5973
    174 O             9.2170      42.4008      39.4013 O.2      11 ALA11     -0.5679
    175 N             8.5379      43.6536      41.1441 N.am     12 VAL12     -0.4157
    176 H             8.5814      43.7666      42.1563 H        12 VAL12      0.2719
    177 CA            7.8149      44.6822      40.3944 C.3      12 VAL12     -0.0875
    178 HA            7.8630      44.4785      39.3271 H        12 VAL12      0.0969
    179 CB            6.3384      44.7483      40.8270 C.3      12 VAL12      0.2985
    180 HB            6.2768      45.0003      41.8866 H        12 VAL12     -0.0297
    181 CG1           5.5769      45.8170      40.0368 C.3      12 VAL12     -0.3192
    182 HG11          5.5811      45.5666      38.9798 H        12 VAL12      0.0791
    183 HG12          4.5466      45.8582      40.3877 H        12 VAL12      0.0791
    184 HG13          6.0329      46.7936      40.1938 H        12 VAL12      0.0791
    185 CG2           5.6436      43.3994      40.6318 C.3      12 VAL12     -0.3192
    186 HG21          6.0607      42.6816      41.3335 H        12 VAL12      0.0791
    187 HG22          4.5753      43.4949      40.8214 H        12 VAL12      0.0791
    188 HG23          5.8163      43.0309      39.6276 H        12 VAL12      0.0791
    189 C             8.4927      46.0060      40.6829 C.2      12 VAL12      0.5973
    190 O             8.4437      46.4639      41.8152 O.2      12 VAL12     -0.5679
    191 N             9.1501      46.6114      39.6953 N.am     13 ASP13     -0.5163
    192 H             9.1531      46.1830      38.7777 H        13 ASP13      0.2936
    193 CA            9.9416      47.8364      39.9041 C.3      13 ASP13      0.0381
    194 HA           10.5964      47.9554      39.0420 H        13 ASP13      0.0880
    195 CB            9.0424      49.0887      39.9667 C.3      13 ASP13     -0.0303
    196 HB2           8.1721      48.8924      40.5954 H        13 ASP13     -0.0122
    197 HB3           9.5970      49.9123      40.4167 H        13 ASP13     -0.0122
    198 CG            8.5837      49.5958      38.6012 C.2      13 ASP13      0.7994
    199 OD1           9.0417      49.0726      37.5558 O.co2    13 ASP13     -0.8014
    200 OD2           7.7435      50.5196      38.5906 O.co2    13 ASP13     -0.8014
    201 C            10.9024      47.7124      41.1011 C.2      13 ASP13      0.5366
    202 O            11.0757      48.6300      41.8938 O.2      13 ASP13     -0.5819
    203 N            11.5245      46.5388      41.2445 N.am     14 GLY14     -0.4157
    204 H            11.2758      45.8011      40.6070 H        14 GLY14      0.2719
    205 CA           12.4610      46.2523      42.3353 C.3      14 GLY14     -0.0252
    206 HA2          13.1283      45.4490      42.0289 H        14 GLY14      0.0698
    207 HA3          13.0637      47.1406      42.5271 H        14 GLY14      0.0698
    208 C            11.8219      45.8449      43.6670 C.2      14 GLY14      0.5973
    209 O            12.5507      45.4225      44.5608 O.2      14 GLY14     -0.5679
    210 N            10.4957      45.9013      43.7959 N.am     15 GLU15     -0.5163
    211 H             9.9513      46.3330      43.0570 H        15 GLU15      0.2936
    212 CA            9.7607      45.4366      44.9765 C.3      15 GLU15      0.0397
    213 HA           10.3342      45.6725      45.8714 H        15 GLU15      0.1105
    214 CB            8.4084      46.1572      45.0924 C.3      15 GLU15      0.0560
    215 HB2           7.8331      45.9736      44.1866 H        15 GLU15     -0.0173
    216 HB3           7.8322      45.7140      45.9055 H        15 GLU15     -0.0173
    217 CG            8.5085      47.6789      45.2918 C.3      15 GLU15      0.0136
    218 HG2           9.2251      48.1012      44.5843 H        15 GLU15     -0.0425
    219 HG3           7.5316      48.1064      45.0521 H        15 GLU15     -0.0425
    220 CD            8.8655      48.0997      46.7258 C.2      15 GLU15      0.8054
    221 OE1           8.6828      47.2790      47.6543 O.co2    15 GLU15     -0.8188
    222 OE2           9.2830      49.2670      46.8942 O.co2    15 GLU15     -0.8188
    223 C             9.5021      43.9271      44.8687 C.2      15 GLU15      0.5366
    224 O             8.8341      43.4995      43.9208 O.2      15 GLU15     -0.5819
    225 N            10.0001      43.0837      45.7881 N.am     16 PRO16     -0.2548
    226 CD           10.8646      43.4075      46.9117 C.3      16 PRO16      0.0192
    227 HD2          10.5500      44.3198      47.4200 H        16 PRO16      0.0391
    228 HD3          11.8959      43.4970      46.5676 H        16 PRO16      0.0391
    229 CG           10.7232      42.2289      47.8669 C.3      16 PRO16      0.0189
    230 HG2           9.8500      42.3797      48.5040 H        16 PRO16      0.0213
    231 HG3          11.6200      42.0891      48.4708 H        16 PRO16      0.0213
    232 CB           10.4771      41.0476      46.9279 C.3      16 PRO16     -0.0070
    233 HB2           9.9314      40.2439      47.4244 H        16 PRO16      0.0253
    234 HB3          11.4333      40.6800      46.5525 H        16 PRO16      0.0253
    235 CA            9.6828      41.6602      45.7716 C.3      16 PRO16     -0.0266
    236 HA           10.0276      41.2203      44.8353 H        16 PRO16      0.0641
    237 C             8.1710      41.4308      45.9040 C.2      16 PRO16      0.5896
    238 O             7.5235      41.9196      46.8264 O.2      16 PRO16     -0.5748
    239 N             7.6154      40.6515      44.9778 N.am     17 LEU17     -0.4157
    240 H             8.2161      40.3114      44.2370 H        17 LEU17      0.2719
    241 CA            6.1986      40.2912      44.9389 C.3      17 LEU17     -0.0518
    242 HA            5.6285      41.0232      45.5140 H        17 LEU17      0.0922
    243 CB            5.7444      40.3556      43.4681 C.3      17 LEU17     -0.1102
    244 HB2           5.9067      41.3760      43.1244 H        17 LEU17      0.0457
    245 HB3           6.3908      39.7047      42.8788 H        17 LEU17      0.0457
    246 CG            4.2867      39.9667      43.1721 C.3      17 LEU17      0.3531
    247 HG            4.1199      38.9431      43.4964 H        17 LEU17     -0.0361
    248 CD1           3.2793      40.8685      43.8829 C.3      17 LEU17     -0.4121
    249 HD11          3.4554      41.9096      43.6115 H        17 LEU17      0.1000
    250 HD12          2.2667      40.5808      43.6040 H        17 LEU17      0.1000
    251 HD13          3.3870      40.7582      44.9629 H        17 LEU17      0.1000
    252 CD2           4.0399      40.0568      41.6612 C.3      17 LEU17     -0.4121
    253 HD21          4.7555      39.4270      41.1331 H        17 LEU17      0.1000
    254 HD22          3.0364      39.7021      41.4293 H        17 LEU17      0.1000
    255 HD23          4.1446      41.0863      41.3245 H        17 LEU17      0.1000
    256 C             5.9664      38.9236      45.5838 C.2      17 LEU17      0.5973
    257 O             5.1594      38.7786      46.5008 O.2      17 LEU17     -0.5679
    258 N             6.6839      37.9058      45.1101 N.am     18 GLY18     -0.4157
    259 H             7.3574      38.0799      44.3739 H        18 GLY18      0.2719
    260 CA            6.5584      36.5556      45.6420 C.3      18 GLY18     -0.0252
    261 HA2           7.0223      36.5245      46.6281 H        18 GLY18      0.0698
    262 HA3           5.5043      36.3054      45.7563 H        18 GLY18      0.0698
    263 C             7.2129      35.4966      44.7710 C.2      18 GLY18      0.5973
    264 O             7.7639      35.7889      43.7092 O.2      18 GLY18     -0.5679
    265 N             7.1254      34.2503      45.2318 N.am     19 ARG19     -0.3479
    266 H             6.5964      34.0841      46.0751 H        19 ARG19      0.2747
    267 CA            7.7403      33.0972      44.5783 C.3      19 ARG19     -0.2637
    268 HA            8.5199      33.4523      43.9030 H        19 ARG19      0.1560
    269 CB            8.4256      32.2385      45.6405 C.3      19 ARG19     -0.0007
    270 HB2           9.1207      32.8761      46.1876 H        19 ARG19      0.0327
    271 HB3           7.6829      31.8628      46.3465 H        19 ARG19      0.0327
    272 CG            9.1778      31.0509      45.0240 C.3      19 ARG19      0.0390
    273 HG2           8.4632      30.3154      44.6531 H        19 ARG19      0.0285
    274 HG3           9.7869      31.4026      44.1903 H        19 ARG19      0.0285
    275 CD           10.0868      30.3840      46.0603 C.3      19 ARG19      0.0486
    276 HD2           9.4958      30.1156      46.9381 H        19 ARG19      0.0687
    277 HD3          10.5087      29.4785      45.6222 H        19 ARG19      0.0687
    278 NE           11.1810      31.2882      46.4401 N.pl3    19 ARG19     -0.5295
    279 HE           11.2152      32.1900      45.9561 H        19 ARG19      0.3456
    280 CZ           12.1897      31.0776      47.2535 C.cat    19 ARG19      0.8076
    281 NH1          12.2922      29.9699      47.9368 N.pl3    19 ARG19     -0.8627
    282 HH11         11.6025      29.2615      47.7937 H        19 ARG19      0.4478
    283 HH12         13.1129      29.8177      48.4893 H        19 ARG19      0.4478
    284 NH2          13.1207      31.9777      47.3833 N.pl3    19 ARG19     -0.8627
    285 HH21         13.0996      32.8013      46.7560 H        19 ARG19      0.4478
    286 HH22         13.9525      31.8291      47.9141 H        19 ARG19      0.4478
    287 C             6.7272      32.3018      43.7682 C.2      19 ARG19      0.7341
    288 O             5.6573      31.9654      44.2686 O.2      19 ARG19     -0.5894
    289 N             7.1003      31.9537      42.5438 N.am     20 VAL20     -0.4157
    290 H             8.0055      32.2889      42.2228 H        20 VAL20      0.2719
    291 CA            6.3820      31.0052      41.6842 C.3      20 VAL20     -0.0875
    292 HA            5.4252      30.7344      42.1324 H        20 VAL20      0.0969
    293 CB            6.1315      31.5731      40.2749 C.3      20 VAL20      0.2985
    294 HB            7.0796      31.6640      39.7429 H        20 VAL20     -0.0297
    295 CG1           5.2035      30.6475      39.4761 C.3      20 VAL20     -0.3192
    296 HG11          4.2624      30.5168      40.0126 H        20 VAL20      0.0791
    297 HG12          4.9987      31.0809      38.4976 H        20 VAL20      0.0791
    298 HG13          5.6727      29.6741      39.3299 H        20 VAL20      0.0791
    299 CG2           5.4960      32.9609      40.3230 C.3      20 VAL20     -0.3192
    300 HG21          6.1285      33.6662      40.8607 H        20 VAL20      0.0791
    301 HG22          5.3493      33.3351      39.3105 H        20 VAL20      0.0791
    302 HG23          4.5321      32.8729      40.8143 H        20 VAL20      0.0791
    303 C             7.2518      29.7726      41.5710 C.2      20 VAL20      0.5973
    304 O             8.4316      29.9084      41.2506 O.2      20 VAL20     -0.5679
    305 N             6.7139      28.5872      41.8311 N.am     21 SER21     -0.4157
    306 H             5.7243      28.5246      42.0629 H        21 SER21      0.2719
    307 CA            7.4473      27.3404      41.6045 C.3      21 SER21     -0.0249
    308 HA            8.4605      27.5791      41.3023 H        21 SER21      0.0843
    309 CB            7.5721      26.5152      42.8884 C.3      21 SER21      0.2117
    310 HB2           8.2126      25.6521      42.7002 H        21 SER21      0.0352
    311 HB3           8.0265      27.1295      43.6673 H        21 SER21      0.0352
    312 OG            6.3057      26.0706      43.3140 O.3      21 SER21     -0.6546
    313 HG            6.3477      25.7206      44.2123 H        21 SER21      0.4275
    314 C             6.8124      26.5799      40.4472 C.2      21 SER21      0.5973
    315 O             5.5932      26.6008      40.2767 O.2      21 SER21     -0.5679
    316 N             7.6295      25.9337      39.6228 N.am     22 PHE22     -0.4157
    317 H             8.6235      25.9579      39.8190 H        22 PHE22      0.2719
    318 CA            7.1957      25.1857      38.4490 C.3      22 PHE22     -0.0024
    319 HA            6.1106      25.1954      38.3998 H        22 PHE22      0.0978
    320 CB            7.7482      25.7791      37.1480 C.3      22 PHE22     -0.0343
    321 HB2           8.8133      25.5492      37.0787 H        22 PHE22      0.0295
    322 HB3           7.2612      25.2818      36.3073 H        22 PHE22      0.0295
    323 CG            7.5875      27.2707      36.9958 C.ar     22 PHE22      0.0118
    324 CD1           6.4279      27.8081      36.4093 C.ar     22 PHE22     -0.1256
    325 HD1           5.6353      27.1553      36.0744 H        22 PHE22      0.1330
    326 CE1           6.3098      29.1990      36.2436 C.ar     22 PHE22     -0.1704
    327 HE1           5.4260      29.6190      35.7875 H        22 PHE22      0.1430
    328 CZ            7.3442      30.0491      36.6698 C.ar     22 PHE22     -0.1072
    329 HZ            7.2534      31.1186      36.5467 H        22 PHE22      0.1297
    330 CE2           8.4957      29.5102      37.2659 C.ar     22 PHE22     -0.1704
    331 HE2           9.2866      30.1618      37.6056 H        22 PHE22      0.1430
    332 CD2           8.6210      28.1223      37.4237 C.ar     22 PHE22     -0.1256
    333 HD2           9.5134      27.7123      37.8741 H        22 PHE22      0.1330
    334 C             7.6737      23.7530      38.5452 C.2      22 PHE22      0.5973
    335 O             8.8337      23.5159      38.8761 O.2      22 PHE22     -0.5679
    336 N             6.8086      22.8149      38.2014 N.am     23 GLU23     -0.5163
    337 H             5.8868      23.0994      37.8858 H        23 GLU23      0.2936
    338 CA            7.2181      21.4525      37.9090 C.3      23 GLU23      0.0397
    339 HA            8.1128      21.1848      38.4760 H        23 GLU23      0.1105
    340 CB            6.0933      20.5047      38.3015 C.3      23 GLU23      0.0560
    341 HB2           5.9434      20.5938      39.3793 H        23 GLU23     -0.0173
    342 HB3           5.1735      20.7957      37.7896 H        23 GLU23     -0.0173
    343 CG            6.4369      19.0540      37.9437 C.3      23 GLU23      0.0136
    344 HG2           6.5811      18.9647      36.8648 H        23 GLU23     -0.0425
    345 HG3           7.3690      18.7789      38.4430 H        23 GLU23     -0.0425
    346 CD            5.3298      18.0972      38.3772 C.2      23 GLU23      0.8054
    347 OE1           4.5718      18.4695      39.3047 O.co2    23 GLU23     -0.8188
    348 OE2           5.2454      17.0068      37.7821 O.co2    23 GLU23     -0.8188
    349 C             7.5322      21.3639      36.4225 C.2      23 GLU23      0.5366
    350 O             6.7340      21.8258      35.6015 O.2      23 GLU23     -0.5819
    351 N             8.6891      20.8044      36.0729 N.am     24 LEU24     -0.4157
    352 H             9.3113      20.4603      36.8019 H        24 LEU24      0.2719
    353 CA            9.0831      20.6094      34.6775 C.3      24 LEU24     -0.0518
    354 HA            8.4175      21.1795      34.0297 H        24 LEU24      0.0922
    355 CB           10.5081      21.1188      34.4238 C.3      24 LEU24     -0.1102
    356 HB2          11.1891      20.3802      34.8177 H        24 LEU24      0.0457
    357 HB3          10.6681      21.1559      33.3453 H        24 LEU24      0.0457
    358 CG           10.8548      22.4919      35.0255 C.3      24 LEU24      0.3531
    359 HG           10.6781      22.4896      36.1007 H        24 LEU24     -0.0361
    360 CD1          12.3374      22.7845      34.8014 C.3      24 LEU24     -0.4121
    361 HD11         12.5529      22.8595      33.7356 H        24 LEU24      0.1000
    362 HD12         12.6080      23.7087      35.3067 H        24 LEU24      0.1000
    363 HD13         12.9337      21.9803      35.2290 H        24 LEU24      0.1000
    364 CD2          10.0223      23.6014      34.3833 C.3      24 LEU24     -0.4121
    365 HD21          8.9639      23.4286      34.5763 H        24 LEU24      0.1000
    366 HD22         10.2962      24.5610      34.8175 H        24 LEU24      0.1000
    367 HD23         10.1986      23.6256      33.3085 H        24 LEU24      0.1000
    368 C             8.9478      19.1348      34.2997 C.2      24 LEU24      0.5973
    369 O             9.5172      18.2637      34.9567 O.2      24 LEU24     -0.5679
    370 N             8.2324      18.8547      33.2145 N.am     25 PHE25     -0.4157
    371 H             7.8804      19.6280      32.6610 H        25 PHE25      0.2719
    372 CA            7.9149      17.4978      32.7619 C.3      25 PHE25     -0.0024
    373 HA            7.7185      16.8794      33.6402 H        25 PHE25      0.0978
    374 CB            6.6422      17.5157      31.9101 C.3      25 PHE25     -0.0343
    375 HB2           6.8543      18.0325      30.9724 H        25 PHE25      0.0295
    376 HB3           6.3663      16.4867      31.6746 H        25 PHE25      0.0295
    377 CG            5.4625      18.1771      32.5857 C.ar     25 PHE25      0.0118
    378 CD1           5.1577      17.8961      33.9312 C.ar     25 PHE25     -0.1256
    379 HD1           5.7449      17.1852      34.5008 H        25 PHE25      0.1330
    380 CE1           4.0884      18.5489      34.5605 C.ar     25 PHE25     -0.1704
    381 HE1           3.8796      18.3340      35.6025 H        25 PHE25      0.1430
    382 CZ            3.3029      19.4621      33.8379 C.ar     25 PHE25     -0.1072
    383 HZ            2.4751      19.9538      34.3171 H        25 PHE25      0.1297
    384 CE2           3.5987      19.7413      32.4940 C.ar     25 PHE25     -0.1704
    385 HE2           3.0116      20.4633      31.9441 H        25 PHE25      0.1430
    386 CD2           4.6872      19.1076      31.8755 C.ar     25 PHE25     -0.1256
    387 HD2           4.9446      19.3533      30.8577 H        25 PHE25      0.1330
    388 C             9.0860      16.8359      32.0383 C.2      25 PHE25      0.5973
    389 O             9.0139      16.4959      30.8564 O.2      25 PHE25     -0.5679
    390 N            10.1879      16.6413      32.7585 N.am     26 ALA26     -0.4157
    391 H            10.1873      16.9903      33.7111 H        26 ALA26      0.2719
    392 CA           11.3808      15.9819      32.2422 C.3      26 ALA26      0.0337
    393 HA           11.7198      16.5189      31.3558 H        26 ALA26      0.0823
    394 CB           12.4711      16.0583      33.3178 C.3      26 ALA26     -0.1825
    395 HB1          12.1014      15.6675      34.2634 H        26 ALA26      0.0603
    396 HB2          13.3461      15.4905      32.9975 H        26 ALA26      0.0603
    397 HB3          12.7646      17.0991      33.4622 H        26 ALA26      0.0603
    398 C            11.1109      14.5324      31.8104 C.2      26 ALA26      0.5973
    399 O            11.8357      13.9977      30.9804 O.2      26 ALA26     -0.5679
    400 N            10.0757      13.8941      32.3565 N.am     27 ASP27     -0.5163
    401 H             9.4121      14.4375      32.8953 H        27 ASP27      0.2936
    402 CA            9.6685      12.5441      31.9685 C.3      27 ASP27      0.0381
    403 HA           10.5568      11.9152      31.9078 H        27 ASP27      0.0880
    404 CB            8.7366      11.9454      33.0408 C.3      27 ASP27     -0.0303
    405 HB2           8.5444      10.9013      32.7879 H        27 ASP27     -0.0122
    406 HB3           9.2542      11.9601      34.0009 H        27 ASP27     -0.0122
    407 CG            7.3903      12.6697      33.2010 C.2      27 ASP27      0.7994
    408 OD1           7.2610      13.8131      32.7132 O.co2    27 ASP27     -0.8014
    409 OD2           6.4556      12.0595      33.7613 O.co2    27 ASP27     -0.8014
    410 C             9.0006      12.5010      30.5820 C.2      27 ASP27      0.5366
    411 O             8.9335      11.4272      29.9885 O.2      27 ASP27     -0.5819
    412 N             8.5125      13.6341      30.0533 N.am     28 LYS28     -0.3479
    413 H             8.5273      14.4608      30.6435 H        28 LYS28      0.2747
    414 CA            7.8331      13.7046      28.7434 C.3      28 LYS28     -0.2400
    415 HA            7.7828      12.7032      28.3111 H        28 LYS28      0.1426
    416 CB            6.3980      14.2186      28.9247 C.3      28 LYS28     -0.0094
    417 HB2           6.4088      15.1652      29.4686 H        28 LYS28      0.0362
    418 HB3           5.9588      14.3868      27.9395 H        28 LYS28      0.0362
    419 CG            5.5423      13.1931      29.6731 C.3      28 LYS28      0.0187
    420 HG2           5.6121      12.2290      29.1666 H        28 LYS28      0.0103
    421 HG3           5.9304      13.0801      30.6813 H        28 LYS28      0.0103
    422 CD            4.0713      13.6163      29.7233 C.3      28 LYS28     -0.0479
    423 HD2           3.9959      14.6078      30.1724 H        28 LYS28      0.0621
    424 HD3           3.6707      13.6536      28.7087 H        28 LYS28      0.0621
    425 CE            3.2686      12.6093      30.5556 C.3      28 LYS28     -0.0143
    426 HE2           2.2073      12.8620      30.4931 H        28 LYS28      0.1135
    427 HE3           3.4152      11.6131      30.1282 H        28 LYS28      0.1135
    428 NZ            3.7121      12.6203      31.9822 N.4      28 LYS28     -0.3854
    429 HZ1           3.5867      13.5249      32.4176 H        28 LYS28      0.3400
    430 HZ2           3.2617      11.9174      32.5504 H        28 LYS28      0.3400
    431 HZ3           4.7180      12.4512      32.0770 H        28 LYS28      0.3400
    432 C             8.5671      14.5357      27.6948 C.2      28 LYS28      0.7341
    433 O             8.4703      14.2220      26.5115 O.2      28 LYS28     -0.5894
    434 N             9.2812      15.5728      28.1182 N.am     29 VAL29     -0.4157
    435 H             9.2445      15.7855      29.1082 H        29 VAL29      0.2719
    436 CA           10.0900      16.4614      27.2638 C.3      29 VAL29     -0.0875
    437 HA           10.3260      15.9569      26.3275 H        29 VAL29      0.0969
    438 CB            9.3425      17.7538      26.8884 C.3      29 VAL29      0.2985
    439 HB           10.0615      18.4855      26.5333 H        29 VAL29     -0.0297
    440 CG1           8.3740      17.5287      25.7301 C.3      29 VAL29     -0.3192
    441 HG11          7.6106      16.8032      26.0068 H        29 VAL29      0.0791
    442 HG12          7.8878      18.4661      25.4578 H        29 VAL29      0.0791
    443 HG13          8.9284      17.1730      24.8625 H        29 VAL29      0.0791
    444 CG2           8.5675      18.3682      28.0540 C.3      29 VAL29     -0.3192
    445 HG21          9.2387      18.5891      28.8834 H        29 VAL29      0.0791
    446 HG22          8.1232      19.2866      27.6881 H        29 VAL29      0.0791
    447 HG23          7.7714      17.7044      28.3889 H        29 VAL29      0.0791
    448 C            11.4311      16.7462      27.9478 C.2      29 VAL29      0.5973
    449 O            11.6931      17.8757      28.3768 O.2      29 VAL29     -0.5679
    450 N            12.2743      15.7127      28.1277 N.am     30 PRO30     -0.2548
    451 CD           12.1114      14.3604      27.6065 C.3      30 PRO30      0.0192
    452 HD2          11.6342      14.3411      26.6272 H        30 PRO30      0.0391
    453 HD3          11.5393      13.7612      28.3164 H        30 PRO30      0.0391
    454 CG           13.5259      13.8149      27.4905 C.3      30 PRO30      0.0189
    455 HG2          13.9932      14.1692      26.5715 H        30 PRO30      0.0213
    456 HG3          13.5423      12.7258      27.5357 H        30 PRO30      0.0213
    457 CB           14.2107      14.4451      28.7006 C.3      30 PRO30     -0.0070
    458 HB2          15.2881      14.5246      28.5485 H        30 PRO30      0.0253
    459 HB3          14.0095      13.8416      29.5853 H        30 PRO30      0.0253
    460 CA           13.5416      15.8188      28.8482 C.3      30 PRO30     -0.0266
    461 HA           13.3450      15.9998      29.9036 H        30 PRO30      0.0641
    462 C            14.4568      16.9399      28.3470 C.2      30 PRO30      0.5896
    463 O            15.0046      17.6778      29.1684 O.2      30 PRO30     -0.5748
    464 N            14.6200      17.1098      27.0297 N.am     31 LYS31     -0.3479
    465 H            14.0464      16.5572      26.3868 H        31 LYS31      0.2747
    466 CA           15.5193      18.1310      26.4707 C.3      31 LYS31     -0.2400
    467 HA           16.4884      18.0489      26.9628 H        31 LYS31      0.1426
    468 CB           15.6835      17.8522      24.9705 C.3      31 LYS31     -0.0094
    469 HB2          15.8696      16.7850      24.8334 H        31 LYS31      0.0362
    470 HB3          14.7634      18.1071      24.4448 H        31 LYS31      0.0362
    471 CG           16.8432      18.6319      24.3486 C.3      31 LYS31      0.0187
    472 HG2          16.6330      19.6996      24.4030 H        31 LYS31      0.0103
    473 HG3          17.7600      18.4059      24.8936 H        31 LYS31      0.0103
    474 CD           17.0149      18.2139      22.8853 C.3      31 LYS31     -0.0479
    475 HD2          17.1290      17.1300      22.8355 H        31 LYS31      0.0621
    476 HD3          16.1208      18.4799      22.3167 H        31 LYS31      0.0621
    477 CE           18.2515      18.8463      22.2448 C.3      31 LYS31     -0.0143
    478 HE2          19.1249      18.6474      22.8696 H        31 LYS31      0.1135
    479 HE3          18.3926      18.3650      21.2695 H        31 LYS31      0.1135
    480 NZ           18.0678      20.2935      22.0333 N.4      31 LYS31     -0.3854
    481 HZ1          17.8893      20.7798      22.9005 H        31 LYS31      0.3400
    482 HZ2          18.8691      20.6902      21.5637 H        31 LYS31      0.3400
    483 HZ3          17.2760      20.3981      21.4034 H        31 LYS31      0.3400
    484 C            14.9999      19.5441      26.7448 C.2      31 LYS31      0.7341
    485 O            15.7473      20.4363      27.1417 O.2      31 LYS31     -0.5894
    486 N            13.7017      19.7533      26.5777 N.am     32 THR32     -0.4157
    487 H            13.1409      18.9872      26.2030 H        32 THR32      0.2719
    488 CA           13.0681      21.0559      26.8048 C.3      32 THR32     -0.0389
    489 HA           13.6337      21.8184      26.2714 H        32 THR32      0.1007
    490 CB           11.6441      21.0505      26.2413 C.3      32 THR32      0.3654
    491 HB           11.0294      20.3580      26.8123 H        32 THR32      0.0043
    492 CG2          11.0079      22.4372      26.3006 C.3      32 THR32     -0.2438
    493 HG21         11.6162      23.1485      25.7422 H        32 THR32      0.0642
    494 HG22         10.0154      22.3954      25.8514 H        32 THR32      0.0642
    495 HG23         10.9173      22.7729      27.3319 H        32 THR32      0.0642
    496 OG1          11.6812      20.6492      24.8887 O.3      32 THR32     -0.6761
    497 HG1          11.8359      19.6787      24.8783 H        32 THR32      0.4102
    498 C            13.0689      21.4216      28.2905 C.2      32 THR32      0.5973
    499 O            13.4065      22.5534      28.6478 O.2      32 THR32     -0.5679
    500 N            12.7607      20.4539      29.1621 N.am     33 ALA33     -0.4157
    501 H            12.4869      19.5416      28.8032 H        33 ALA33      0.2719
    502 CA           12.7924      20.6240      30.6101 C.3      33 ALA33      0.0337
    503 HA           12.1460      21.4582      30.8871 H        33 ALA33      0.0823
    504 CB           12.2543      19.3463      31.2642 C.3      33 ALA33     -0.1825
    505 HB1          12.8746      18.4966      30.9773 H        33 ALA33      0.0603
    506 HB2          12.2736      19.4511      32.3495 H        33 ALA33      0.0603
    507 HB3          11.2279      19.1671      30.9396 H        33 ALA33      0.0603
    508 C            14.2077      20.9427      31.1074 C.2      33 ALA33      0.5973
    509 O            14.3825      21.8624      31.9052 O.2      33 ALA33     -0.5679
    510 N            15.2196      20.2143      30.6260 N.am     34 GLU34     -0.5163
    511 H            15.0151      19.4328      30.0097 H        34 GLU34      0.2936
    512 CA           16.6142      20.4208      31.0249 C.3      34 GLU34      0.0397
    513 HA           16.6671      20.3388      32.1099 H        34 GLU34      0.1105
    514 CB           17.4963      19.3255      30.4005 C.3      34 GLU34      0.0560
    515 HB2          17.1747      18.3580      30.7883 H        34 GLU34     -0.0173
    516 HB3          17.3401      19.3187      29.3218 H        34 GLU34     -0.0173
    517 CG           19.0055      19.4747      30.6613 C.3      34 GLU34      0.0136
    518 HG2          19.5124      18.6209      30.2062 H        34 GLU34     -0.0425
    519 HG3          19.3624      20.3667      30.1446 H        34 GLU34     -0.0425
    520 CD           19.4021      19.5595      32.1482 C.2      34 GLU34      0.8054
    521 OE1          18.5700      19.3067      33.0459 O.co2    34 GLU34     -0.8188
    522 OE2          20.5722      19.9055      32.4181 O.co2    34 GLU34     -0.8188
    523 C            17.1156      21.8183      30.6498 C.2      34 GLU34      0.5366
    524 O            17.7502      22.4869      31.4660 O.2      34 GLU34     -0.5819
    525 N            16.7701      22.2962      29.4491 N.am     35 ASN35     -0.4157
    526 H            16.2962      21.6745      28.8018 H        35 ASN35      0.2719
    527 CA           17.0846      23.6563      29.0153 C.3      35 ASN35      0.0143
    528 HA           18.1674      23.7732      28.9726 H        35 ASN35      0.1048
    529 CB           16.4994      23.8855      27.6174 C.3      35 ASN35     -0.2041
    530 HB2          16.9038      23.1341      26.9588 H        35 ASN35      0.0797
    531 HB3          15.4188      23.7615      27.6397 H        35 ASN35      0.0797
    532 CG           16.8444      25.2462      27.0379 C.2      35 ASN35      0.7130
    533 OD1          18.0009      25.5832      26.8310 O.2      35 ASN35     -0.5931
    534 ND2          15.8562      26.0505      26.7152 N.am     35 ASN35     -0.9191
    535 HD21         16.0897      26.8966      26.2150 H        35 ASN35      0.4196
    536 HD22         14.9065      25.7946      26.9123 H        35 ASN35      0.4196
    537 C            16.5556      24.6963      30.0046 C.2      35 ASN35      0.5973
    538 O            17.3106      25.5491      30.4645 O.2      35 ASN35     -0.5679
    539 N            15.2744      24.6099      30.3681 N.am     36 PHE36     -0.4157
    540 H            14.7035      23.8677      29.9786 H        36 PHE36      0.2719
    541 CA           14.6645      25.5513      31.3080 C.3      36 PHE36     -0.0024
    542 HA           14.8438      26.5655      30.9460 H        36 PHE36      0.0978
    543 CB           13.1533      25.3124      31.3444 C.3      36 PHE36     -0.0343
    544 HB2          12.7825      25.2500      30.3196 H        36 PHE36      0.0295
    545 HB3          12.9439      24.3551      31.8229 H        36 PHE36      0.0295
    546 CG           12.3956      26.4128      32.0578 C.ar     36 PHE36      0.0118
    547 CD1          11.9250      27.5176      31.3268 C.ar     36 PHE36     -0.1256
    548 HD1          12.1174      27.5906      30.2655 H        36 PHE36      0.1330
    549 CE1          11.1967      28.5288      31.9728 C.ar     36 PHE36     -0.1704
    550 HE1          10.8303      29.3720      31.4126 H        36 PHE36      0.1430
    551 CZ           10.9337      28.4415      33.3491 C.ar     36 PHE36     -0.1072
    552 HZ           10.3439      29.2034      33.8403 H        36 PHE36      0.1297
    553 CE2          11.4299      27.3572      34.0887 C.ar     36 PHE36     -0.1704
    554 HE2          11.2521      27.3042      35.1534 H        36 PHE36      0.1430
    555 CD2          12.1601      26.3443      33.4430 C.ar     36 PHE36     -0.1256
    556 HD2          12.5547      25.5217      34.0163 H        36 PHE36      0.1330
    557 C            15.2711      25.4546      32.7166 C.2      36 PHE36      0.5973
    558 O            15.5190      26.4803      33.3589 O.2      36 PHE36     -0.5679
    559 N            15.5441      24.2336      33.1968 N.am     37 ARG37     -0.3479
    560 H            15.2863      23.4237      32.6345 H        37 ARG37      0.2747
    561 CA           16.1820      24.0066      34.5001 C.3      37 ARG37     -0.2637
    562 HA           15.5859      24.4862      35.2727 H        37 ARG37      0.1560
    563 CB           16.2386      22.5004      34.7771 C.3      37 ARG37     -0.0007
    564 HB2          15.2518      22.0610      34.6299 H        37 ARG37      0.0327
    565 HB3          16.9066      22.0448      34.0455 H        37 ARG37      0.0327
    566 CG           16.7032      22.1836      36.2108 C.3      37 ARG37      0.0390
    567 HG2          17.4315      22.9147      36.5598 H        37 ARG37      0.0285
    568 HG3          15.8442      22.2162      36.8821 H        37 ARG37      0.0285
    569 CD           17.3418      20.7898      36.2634 C.3      37 ARG37      0.0486
    570 HD2          17.5435      20.5065      37.2913 H        37 ARG37      0.0687
    571 HD3          16.6326      20.0643      35.8608 H        37 ARG37      0.0687
    572 NE           18.5901      20.7190      35.4797 N.pl3    37 ARG37     -0.5295
    573 HE           18.5564      20.2015      34.5955 H        37 ARG37      0.3456
    574 CZ           19.7588      21.2726      35.7598 C.cat    37 ARG37      0.8076
    575 NH1          20.0149      21.8908      36.8787 N.pl3    37 ARG37     -0.8627
    576 HH11         19.3736      21.8504      37.6628 H        37 ARG37      0.4478
    577 HH12         20.9008      22.3940      36.9383 H        37 ARG37      0.4478
    578 NH2          20.7283      21.2185      34.8954 N.pl3    37 ARG37     -0.8627
    579 HH21         20.6150      20.6871      34.0268 H        37 ARG37      0.4478
    580 HH22         21.6525      21.5848      35.1245 H        37 ARG37      0.4478
    581 C            17.5755      24.6378      34.5623 C.2      37 ARG37      0.7341
    582 O            17.8400      25.4333      35.4598 O.2      37 ARG37     -0.5894
    583 N            18.4382      24.3448      33.5906 N.am     38 ALA38     -0.4157
    584 H            18.1636      23.6656      32.8864 H        38 ALA38      0.2719
    585 CA           19.7914      24.8975      33.5367 C.3      38 ALA38      0.0337
    586 HA           20.3156      24.6460      34.4615 H        38 ALA38      0.0823
    587 CB           20.5249      24.2433      32.3642 C.3      38 ALA38     -0.1825
    588 HB1          19.9733      24.4407      31.4454 H        38 ALA38      0.0603
    589 HB2          21.5356      24.6447      32.2889 H        38 ALA38      0.0603
    590 HB3          20.5792      23.1637      32.5201 H        38 ALA38      0.0603
    591 C            19.7913      26.4304      33.4015 C.2      38 ALA38      0.5973
    592 O            20.5992      27.1112      34.0321 O.2      38 ALA38     -0.5679
    593 N            18.8660      27.0022      32.6199 N.am     39 LEU39     -0.4157
    594 H            18.2309      26.4100      32.0921 H        39 LEU39      0.2719
    595 CA           18.7300      28.4618      32.5129 C.3      39 LEU39     -0.0518
    596 HA           19.7144      28.8923      32.3269 H        39 LEU39      0.0922
    597 CB           17.7950      28.8173      31.3432 C.3      39 LEU39     -0.1102
    598 HB2          16.8682      28.2533      31.4619 H        39 LEU39      0.0457
    599 HB3          17.5456      29.8780      31.4017 H        39 LEU39      0.0457
    600 CG           18.3760      28.5354      29.9457 C.3      39 LEU39      0.3531
    601 HG           18.7182      27.5069      29.8816 H        39 LEU39     -0.0361
    602 CD1          17.2946      28.7579      28.8868 C.3      39 LEU39     -0.4121
    603 HD11         16.9226      29.7758      28.9578 H        39 LEU39      0.1000
    604 HD12         17.7028      28.5720      27.8939 H        39 LEU39      0.1000
    605 HD13         16.4738      28.0617      29.0628 H        39 LEU39      0.1000
    606 CD2          19.5624      29.4419      29.6115 C.3      39 LEU39     -0.4121
    607 HD21         20.4103      29.1983      30.2509 H        39 LEU39      0.1000
    608 HD22         19.8535      29.2857      28.5737 H        39 LEU39      0.1000
    609 HD23         19.2889      30.4850      29.7570 H        39 LEU39      0.1000
    610 C            18.2302      29.1063      33.8137 C.2      39 LEU39      0.5973
    611 O            18.5113      30.2782      34.0607 O.2      39 LEU39     -0.5679
    612 N            17.5040      28.3619      34.6473 N.am     40 SER40     -0.4157
    613 H            17.2910      27.4137      34.3664 H        40 SER40      0.2719
    614 CA           17.0254      28.8320      35.9543 C.3      40 SER40     -0.0249
    615 HA           16.7188      29.8741      35.8671 H        40 SER40      0.0843
    616 CB           15.8027      28.0275      36.3924 C.3      40 SER40      0.2117
    617 HB2          16.0639      26.9761      36.5266 H        40 SER40      0.0352
    618 HB3          15.4404      28.4271      37.3403 H        40 SER40      0.0352
    619 OG           14.7858      28.1516      35.4151 O.3      40 SER40     -0.6546
    620 HG           15.0555      27.6443      34.6268 H        40 SER40      0.4275
    621 C            18.0934      28.7748      37.0478 C.2      40 SER40      0.5973
    622 O            18.0529      29.5883      37.9623 O.2      40 SER40     -0.5679
    623 N            19.0409      27.8364      36.9823 N.am     41 THR41     -0.4157
    624 H            18.9997      27.1392      36.2466 H        41 THR41      0.2719
    625 CA           20.1839      27.7845      37.9175 C.3      41 THR41     -0.0389
    626 HA           19.8692      28.1396      38.8988 H        41 THR41      0.1007
    627 CB           20.7194      26.3512      38.0726 C.3      41 THR41      0.3654
    628 HB           21.5315      26.3578      38.8006 H        41 THR41      0.0043
    629 CG2          19.6439      25.3743      38.5539 C.3      41 THR41     -0.2438
    630 HG21         18.8662      25.2537      37.8027 H        41 THR41      0.0642
    631 HG22         20.0993      24.4032      38.7491 H        41 THR41      0.0642
    632 HG23         19.2001      25.7463      39.4762 H        41 THR41      0.0642
    633 OG1          21.2300      25.9085      36.8329 O.3      41 THR41     -0.6761
    634 HG1          21.5590      24.9849      36.9158 H        41 THR41      0.4102
    635 C            21.3363      28.6815      37.4657 C.2      41 THR41      0.5973
    636 O            22.1805      29.0629      38.2737 O.2      41 THR41     -0.5679
    637 N            21.4000      28.9994      36.1691 N.am     42 GLY42     -0.4157
    638 H            20.7428      28.5450      35.5471 H        42 GLY42      0.2719
    639 CA           22.4890      29.7716      35.5772 C.3      42 GLY42     -0.0252
    640 HA2          22.1954      30.0676      34.5725 H        42 GLY42      0.0698
    641 HA3          22.6626      30.6687      36.1719 H        42 GLY42      0.0698
    642 C            23.8044      28.9948      35.4834 C.2      42 GLY42      0.5973
    643 O            24.8519      29.5939      35.2477 O.2      42 GLY42     -0.5679
    644 N            23.7785      27.6678      35.6391 N.am     43 GLU43     -0.5163
    645 H            22.8834      27.2262      35.8298 H        43 GLU43      0.2936
    646 CA           24.9926      26.8437      35.7143 C.3      43 GLU43      0.0397
    647 HA           25.6180      27.2467      36.5129 H        43 GLU43      0.1105
    648 CB           24.6177      25.4082      36.1073 C.3      43 GLU43      0.0560
    649 HB2          25.5288      24.8478      36.3204 H        43 GLU43     -0.0173
    650 HB3          24.0401      25.4586      37.0311 H        43 GLU43     -0.0173
    651 CG           23.8153      24.6474      35.0405 C.3      43 GLU43      0.0136
    652 HG2          23.0337      25.2913      34.6333 H        43 GLU43     -0.0425
    653 HG3          24.4805      24.3751      34.2166 H        43 GLU43     -0.0425
    654 CD           23.1553      23.3945      35.6319 C.2      43 GLU43      0.8054
    655 OE1          22.3245      23.5218      36.5668 O.co2    43 GLU43     -0.8188
    656 OE2          23.4301      22.2904      35.1143 O.co2    43 GLU43     -0.8188
    657 C            25.8499      26.8576      34.4383 C.2      43 GLU43      0.5366
    658 O            27.0222      26.4929      34.4787 O.2      43 GLU43     -0.5819
    659 N            25.2988      27.2849      33.2955 N.am     44 LYS44     -0.3479
    660 H            24.3307      27.5772      33.3300 H        44 LYS44      0.2747
    661 CA           26.0604      27.4456      32.0447 C.3      44 LYS44     -0.2400
    662 HA           26.8966      26.7497      32.0541 H        44 LYS44      0.1426
    663 CB           25.1586      27.1222      30.8395 C.3      44 LYS44     -0.0094
    664 HB2          24.3315      27.8348      30.8060 H        44 LYS44      0.0362
    665 HB3          25.7358      27.2381      29.9207 H        44 LYS44      0.0362
    666 CG           24.5843      25.6935      30.8722 C.3      44 LYS44      0.0187
    667 HG2          23.9086      25.5902      31.7226 H        44 LYS44      0.0103
    668 HG3          24.0070      25.5326      29.9616 H        44 LYS44      0.0103
    669 CD           25.6840      24.6229      30.9627 C.3      44 LYS44     -0.0479
    670 HD2          26.3496      24.7147      30.1023 H        44 LYS44      0.0621
    671 HD3          26.2574      24.7661      31.8788 H        44 LYS44      0.0621
    672 CE           25.0910      23.2154      31.0157 C.3      44 LYS44     -0.0143
    673 HE2          24.3847      23.1671      31.8538 H        44 LYS44      0.1135
    674 HE3          24.5335      23.0231      30.0939 H        44 LYS44      0.1135
    675 NZ           26.1548      22.1995      31.2040 N.4      44 LYS44     -0.3854
    676 HZ1          26.6465      22.3861      32.0700 H        44 LYS44      0.3400
    677 HZ2          25.7290      21.2843      31.2941 H        44 LYS44      0.3400
    678 HZ3          26.8055      22.2013      30.4325 H        44 LYS44      0.3400
    679 C            26.7599      28.8012      31.9140 C.2      44 LYS44      0.7341
    680 O            27.3955      29.0534      30.8940 O.2      44 LYS44     -0.5894
    681 N            26.6404      29.6663      32.9199 N.am     45 GLY45     -0.4157
    682 H            26.1308      29.3752      33.7481 H        45 GLY45      0.2719
    683 CA           27.1953      31.0216      32.9062 C.3      45 GLY45     -0.0252
    684 HA2          27.3907      31.3238      33.9353 H        45 GLY45      0.0698
    685 HA3          28.1401      31.0331      32.3616 H        45 GLY45      0.0698
    686 C            26.2683      32.0690      32.2861 C.2      45 GLY45      0.5973
    687 O            26.7008      33.1716      31.9713 O.2      45 GLY45     -0.5679
    688 N            24.9979      31.7319      32.0825 N.am     46 PHE46     -0.4157
    689 H            24.7045      30.8043      32.3566 H        46 PHE46      0.2719
    690 CA           23.9434      32.6239      31.6076 C.3      46 PHE46     -0.0024
    691 HA           24.0369      33.5909      32.1045 H        46 PHE46      0.0978
    692 CB           24.0499      32.8350      30.0862 C.3      46 PHE46     -0.0343
    693 HB2          23.2016      33.4361      29.7572 H        46 PHE46      0.0295
    694 HB3          24.9461      33.4224      29.8827 H        46 PHE46      0.0295
    695 CG           24.1043      31.5654      29.2505 C.ar     46 PHE46      0.0118
    696 CD1          22.9208      30.9015      28.8761 C.ar     46 PHE46     -0.1256
    697 HD1          21.9631      31.2752      29.2091 H        46 PHE46      0.1330
    698 CE1          22.9779      29.7317      28.0966 C.ar     46 PHE46     -0.1704
    699 HE1          22.0656      29.2208      27.8171 H        46 PHE46      0.1430
    700 CZ           24.2201      29.2109      27.6995 C.ar     46 PHE46     -0.1072
    701 HZ           24.2619      28.2990      27.1184 H        46 PHE46      0.1297
    702 CE2          25.4054      29.8606      28.0851 C.ar     46 PHE46     -0.1704
    703 HE2          26.3658      29.4325      27.8308 H        46 PHE46      0.1430
    704 CD2          25.3469      31.0369      28.8536 C.ar     46 PHE46     -0.1256
    705 HD2          26.2632      31.5132      29.1770 H        46 PHE46      0.1330
    706 C            22.5964      32.0124      31.9918 C.2      46 PHE46      0.5973
    707 O            22.5048      30.7990      32.1984 O.2      46 PHE46     -0.5679
    708 N            21.5494      32.8304      32.0808 N.am     47 GLY47     -0.4157
    709 H            21.6429      33.8216      31.9058 H        47 GLY47      0.2719
    710 CA           20.2443      32.3391      32.5005 C.3      47 GLY47     -0.0252
    711 HA2          19.8561      31.6390      31.7611 H        47 GLY47      0.0698
    712 HA3          20.3688      31.7990      33.4401 H        47 GLY47      0.0698
    713 C            19.2083      33.4318      32.7201 C.2      47 GLY47      0.5973
    714 O            19.3858      34.5760      32.3079 O.2      47 GLY47     -0.5679
    715 N            18.1138      33.0495      33.3748 N.am     48 TYR48     -0.4157
    716 H            18.0555      32.0759      33.6699 H        48 TYR48      0.2719
    717 CA           16.9542      33.9118      33.6083 C.3      48 TYR48     -0.0014
    718 HA           16.7607      34.4759      32.6961 H        48 TYR48      0.0876
    719 CB           15.7381      33.0238      33.9100 C.3      48 TYR48     -0.0152
    720 HB2          15.9503      32.4267      34.7981 H        48 TYR48      0.0295
    721 HB3          14.8923      33.6638      34.1459 H        48 TYR48      0.0295
    722 CG           15.3089      32.1044      32.7804 C.ar     48 TYR48     -0.0011
    723 CD1          15.1941      32.6027      31.4679 C.ar     48 TYR48     -0.1906
    724 HD1          15.4314      33.6330      31.2573 H        48 TYR48      0.1699
    725 CE1          14.7674      31.7648      30.4235 C.ar     48 TYR48     -0.2341
    726 HE1          14.6859      32.1484      29.4194 H        48 TYR48      0.1656
    727 CZ           14.4496      30.4164      30.6870 C.ar     48 TYR48      0.3226
    728 OH           14.0187      29.6135      29.6808 O.3      48 TYR48     -0.5579
    729 HH           13.7066      30.1316      28.9197 H        48 TYR48      0.3992
    730 CE2          14.5573      29.9165      32.0002 C.ar     48 TYR48     -0.2341
    731 HE2          14.2965      28.8863      32.1990 H        48 TYR48      0.1656
    732 CD2          14.9858      30.7587      33.0445 C.ar     48 TYR48     -0.1906
    733 HD2          15.0504      30.3673      34.0512 H        48 TYR48      0.1699
    734 C            17.1196      34.9604      34.7175 C.2      48 TYR48      0.5973
    735 O            16.4323      35.9854      34.6629 O.2      48 TYR48     -0.5679
    736 N            17.9978      34.7457      35.7059 N.am     49 LYS49     -0.3479
    737 H            18.5429      33.8966      35.6949 H        49 LYS49      0.2747
    738 CA           18.1632      35.6769      36.8312 C.3      49 LYS49     -0.2400
    739 HA           17.2295      35.6922      37.3988 H        49 LYS49      0.1426
    740 CB           19.2947      35.2113      37.7577 C.3      49 LYS49     -0.0094
    741 HB2          19.1423      34.1640      38.0220 H        49 LYS49      0.0362
    742 HB3          20.2525      35.3010      37.2418 H        49 LYS49      0.0362
    743 CG           19.3165      36.0463      39.0463 C.3      49 LYS49      0.0187
    744 HG2          19.3682      37.1100      38.8146 H        49 LYS49      0.0103
    745 HG3          18.3923      35.8505      39.5864 H        49 LYS49      0.0103
    746 CD           20.5172      35.6830      39.9268 C.3      49 LYS49     -0.0479
    747 HD2          20.6663      34.6008      39.9004 H        49 LYS49      0.0621
    748 HD3          21.4141      36.1619      39.5319 H        49 LYS49      0.0621
    749 CE           20.3137      36.0753      41.3948 C.3      49 LYS49     -0.0143
    750 HE2          19.5572      35.4094      41.8087 H        49 LYS49      0.1135
    751 HE3          21.2385      35.8737      41.9416 H        49 LYS49      0.1135
    752 NZ           19.8782      37.4779      41.5979 N.4      49 LYS49     -0.3854
    753 HZ1          18.9207      37.5968      41.2609 H        49 LYS49      0.3400
    754 HZ2          19.8239      37.6688      42.5890 H        49 LYS49      0.3400
    755 HZ3          20.4900      38.1354      41.1448 H        49 LYS49      0.3400
    756 C            18.4437      37.0908      36.3231 C.2      49 LYS49      0.7341
    757 O            19.3844      37.3183      35.5704 O.2      49 LYS49     -0.5894
    758 N            17.6392      38.0513      36.7603 N.am     50 GLY50     -0.4157
    759 H            16.8761      37.7942      37.3774 H        50 GLY50      0.2719
    760 CA           17.7328      39.4563      36.3729 C.3      50 GLY50     -0.0252
    761 HA2          17.3293      40.0628      37.1837 H        50 GLY50      0.0698
    762 HA3          18.7808      39.7235      36.2339 H        50 GLY50      0.0698
    763 C            16.9768      39.8249      35.0920 C.2      50 GLY50      0.5973
    764 O            16.7807      41.0135      34.8446 O.2      50 GLY50     -0.5679
    765 N            16.5125      38.8600      34.2916 N.am     51 SER51     -0.4157
    766 H            16.6778      37.8935      34.5474 H        51 SER51      0.2719
    767 CA           15.6997      39.1447      33.1022 C.3      51 SER51     -0.0249
    768 HA           16.1501      39.9942      32.5889 H        51 SER51      0.0843
    769 CB           15.7457      37.9693      32.1164 C.3      51 SER51      0.2117
    770 HB2          15.3130      38.2830      31.1649 H        51 SER51      0.0352
    771 HB3          16.7852      37.6821      31.9423 H        51 SER51      0.0352
    772 OG           15.0232      36.8532      32.5872 O.3      51 SER51     -0.6546
    773 HG           15.4635      36.5303      33.4004 H        51 SER51      0.4275
    774 C            14.2667      39.5563      33.4712 C.2      51 SER51      0.5973
    775 O            13.8372      39.4406      34.6223 O.2      51 SER51     -0.5679
    776 N            13.5231      40.0799      32.4969 N.am     52 CYS52     -0.4157
    777 H            13.8940      40.1164      31.5623 H        52 CYS52      0.2719
    778 CA           12.1642      40.5695      32.6878 C.3      52 CYS52      0.0213
    779 HA           11.8700      40.3865      33.7152 H        52 CYS52      0.1124
    780 CB           12.1237      42.0869      32.4557 C.3      52 CYS52     -0.1231
    781 HB2          11.1098      42.4480      32.6488 H        52 CYS52      0.1112
    782 HB3          12.8054      42.5651      33.1573 H        52 CYS52      0.1112
    783 SG           12.6115      42.5330      30.7612 S.3      52 CYS52     -0.3119
    784 HG           11.7670      41.7049      30.1216 H        52 CYS52      0.1933
    785 C            11.1306      39.8336      31.8394 C.2      52 CYS52      0.5973
    786 O            11.4533      39.2079      30.8309 O.2      52 CYS52     -0.5679
    787 N             9.8707      39.9393      32.2551 N.am     53 PHE53     -0.4157
    788 H             9.6870      40.4702      33.1009 H        53 PHE53      0.2719
    789 CA            8.7193      39.5521      31.4479 C.3      53 PHE53     -0.0024
    790 HA            8.9697      38.7024      30.8129 H        53 PHE53      0.0978
    791 CB            7.5444      39.1583      32.3546 C.3      53 PHE53     -0.0343
    792 HB2           7.3999      39.9191      33.1209 H        53 PHE53      0.0295
    793 HB3           6.6366      39.1350      31.7491 H        53 PHE53      0.0295
    794 CG            7.7104      37.8065      33.0171 C.ar     53 PHE53      0.0118
    795 CD1           8.4690      37.6712      34.1949 C.ar     53 PHE53     -0.1256
    796 HD1           8.9319      38.5365      34.6458 H        53 PHE53      0.1330
    797 CE1           8.6345      36.4054      34.7848 C.ar     53 PHE53     -0.1704
    798 HE1           9.2260      36.2993      35.6832 H        53 PHE53      0.1430
    799 CZ            8.0407      35.2727      34.2000 C.ar     53 PHE53     -0.1072
    800 HZ            8.1762      34.2991      34.6480 H        53 PHE53      0.1297
    801 CE2           7.2801      35.4059      33.0257 C.ar     53 PHE53     -0.1704
    802 HE2           6.8245      34.5378      32.5701 H        53 PHE53      0.1430
    803 CD2           7.1160      36.6714      32.4367 C.ar     53 PHE53     -0.1256
    804 HD2           6.5334      36.7703      31.5330 H        53 PHE53      0.1330
    805 C             8.3822      40.7480      30.5621 C.2      53 PHE53      0.5973
    806 O             7.8524      41.7461      31.0483 O.2      53 PHE53     -0.5679
    807 N             8.7773      40.7077      29.2896 N.am     54 HIE54     -0.4157
    808 H             9.2182      39.8672      28.9251 H        54 HIE54      0.2719
    809 CA            8.6338      41.8609      28.3900 C.3      54 HIE54     -0.0581
    810 HA            8.7880      42.7756      28.9632 H        54 HIE54      0.1360
    811 CB            9.7074      41.8035      27.2960 C.3      54 HIE54     -0.0074
    812 HB2           9.6526      42.7068      26.6872 H        54 HIE54      0.0367
    813 HB3          10.6935      41.7768      27.7612 H        54 HIE54      0.0367
    814 CG            9.5703      40.6040      26.3990 C.2      54 HIE54      0.1868
    815 ND1           9.9500      39.3149      26.7594 N.2      54 HIE54     -0.5432
    816 CE1           9.6602      38.5380      25.7094 C.2      54 HIE54      0.1635
    817 HE1           9.8865      37.4812      25.6531 H        54 HIE54      0.1435
    818 NE2           9.0898      39.2628      24.7326 N.pl3    54 HIE54     -0.2795
    819 HE2           8.8291      38.8964      23.8272 H        54 HIE54      0.3339
    820 CD2           9.0338      40.5771      25.1446 C.2      54 HIE54     -0.2207
    821 HD2           8.6578      41.4274      24.5928 H        54 HIE54      0.1862
    822 C             7.2473      41.9964      27.7570 C.2      54 HIE54      0.5973
    823 O             6.9702      43.0327      27.1510 O.2      54 HIE54     -0.5679
    824 N             6.3823      40.9797      27.8573 N.am     55 ARG55     -0.3479
    825 H             6.6783      40.1358      28.3370 H        55 ARG55      0.2747
    826 CA            5.0783      40.9848      27.1906 C.3      55 ARG55     -0.2637
    827 HA            4.7432      42.0155      27.0872 H        55 ARG55      0.1560
    828 CB            5.2700      40.4051      25.7821 C.3      55 ARG55     -0.0007
    829 HB2           6.0261      41.0031      25.2702 H        55 ARG55      0.0327
    830 HB3           5.6467      39.3861      25.8518 H        55 ARG55      0.0327
    831 CG            3.9988      40.4185      24.9325 C.3      55 ARG55      0.0390
    832 HG2           3.2649      39.7351      25.3586 H        55 ARG55      0.0285
    833 HG3           3.5916      41.4262      24.9088 H        55 ARG55      0.0285
    834 CD            4.3505      39.9856      23.5065 C.3      55 ARG55      0.0486
    835 HD2           4.9609      40.7672      23.0490 H        55 ARG55      0.0687
    836 HD3           4.9596      39.0836      23.5426 H        55 ARG55      0.0687
    837 NE            3.1459      39.7733      22.6843 N.pl3    55 ARG55     -0.5295
    838 HE            2.6919      40.6063      22.3458 H        55 ARG55      0.3456
    839 CZ            2.6285      38.6064      22.3415 C.cat    55 ARG55      0.8076
    840 NH1           3.1345      37.4651      22.7307 N.pl3    55 ARG55     -0.8627
    841 HH11          3.9940      37.4522      23.2828 H        55 ARG55      0.4478
    842 HH12          2.7083      36.5910      22.5039 H        55 ARG55      0.4478
    843 NH2           1.5684      38.5704      21.5817 N.pl3    55 ARG55     -0.8627
    844 HH21          1.1416      39.4261      21.2669 H        55 ARG55      0.4478
    845 HH22          1.1858      37.6852      21.3160 H        55 ARG55      0.4478
    846 C             4.0495      40.2375      28.0252 C.2      55 ARG55      0.7341
    847 O             4.1535      39.0240      28.1862 O.2      55 ARG55     -0.5894
    848 N             3.0638      40.9587      28.5506 N.am     56 ILE56     -0.4157
    849 H             3.0360      41.9569      28.3662 H        56 ILE56      0.2719
    850 CA            1.9950      40.3938      29.3823 C.3      56 ILE56     -0.0597
    851 HA            2.0233      39.3046      29.3287 H        56 ILE56      0.0869
    852 CB            2.1402      40.7934      30.8666 C.3      56 ILE56      0.1303
    853 HB            2.0754      41.8780      30.9346 H        56 ILE56      0.0187
    854 CG2           0.9800      40.1993      31.6847 C.3      56 ILE56     -0.3204
    855 HG21          0.9953      39.1120      31.6278 H        56 ILE56      0.0882
    856 HG22          1.0577      40.5108      32.7250 H        56 ILE56      0.0882
    857 HG23          0.0141      40.5475      31.3233 H        56 ILE56      0.0882
    858 CG1           3.5037      40.3521      31.4476 C.3      56 ILE56     -0.0430
    859 HG12          3.5780      39.2648      31.4242 H        56 ILE56      0.0236
    860 HG13          4.3062      40.7571      30.8319 H        56 ILE56      0.0236
    861 CD1           3.7604      40.8398      32.8801 C.3      56 ILE56     -0.0660
    862 HD11          3.1273      40.3004      33.5842 H        56 ILE56      0.0186
    863 HD12          4.8013      40.6516      33.1434 H        56 ILE56      0.0186
    864 HD13          3.5609      41.9084      32.9592 H        56 ILE56      0.0186
    865 C             0.6597      40.8530      28.8212 C.2      56 ILE56      0.5973
    866 O             0.4271      42.0543      28.6779 O.2      56 ILE56     -0.5679
    867 N            -0.2051      39.8957      28.4996 N.am     57 ILE57     -0.4157
    868 H             0.0306      38.9324      28.7319 H        57 ILE57      0.2719
    869 CA           -1.5375      40.1577      27.9580 C.3      57 ILE57     -0.0597
    870 HA           -1.7152      41.2296      27.9232 H        57 ILE57      0.0869
    871 CB           -1.6599      39.6552      26.5032 C.3      57 ILE57      0.1303
    872 HB           -1.4772      38.5813      26.4930 H        57 ILE57      0.0187
    873 CG2          -3.0798      39.9358      25.9710 C.3      57 ILE57     -0.3204
    874 HG21         -3.2581      41.0111      25.9221 H        57 ILE57      0.0882
    875 HG22         -3.2125      39.5002      24.9828 H        57 ILE57      0.0882
    876 HG23         -3.8307      39.4800      26.6197 H        57 ILE57      0.0882
    877 CG1          -0.6104      40.3380      25.5956 C.3      57 ILE57     -0.0430
    878 HG12         -0.8034      41.4107      25.5880 H        57 ILE57      0.0236
    879 HG13          0.3871      40.1761      26.0034 H        57 ILE57      0.0236
    880 CD1          -0.5804      39.8456      24.1445 C.3      57 ILE57     -0.0660
    881 HD11         -1.5236      40.0563      23.6418 H        57 ILE57      0.0186
    882 HD12          0.2126      40.3721      23.6135 H        57 ILE57      0.0186
    883 HD13         -0.3702      38.7777      24.1178 H        57 ILE57      0.0186
    884 C            -2.5496      39.5010      28.9030 C.2      57 ILE57      0.5973
    885 O            -2.5865      38.2693      28.9613 O.2      57 ILE57     -0.5679
    886 N            -3.3417      40.2877      29.6545 N.am     58 PRO58     -0.2548
    887 CD           -3.2511      41.7335      29.7970 C.3      58 PRO58      0.0192
    888 HD2          -3.7338      42.2132      28.9448 H        58 PRO58      0.0391
    889 HD3          -2.2153      42.0594      29.8835 H        58 PRO58      0.0391
    890 CG           -4.0041      42.0658      31.0800 C.3      58 PRO58      0.0189
    891 HG2          -4.4337      43.0674      31.0520 H        58 PRO58      0.0213
    892 HG3          -3.3366      41.9570      31.9277 H        58 PRO58      0.0213
    893 CB           -5.0756      40.9820      31.1294 C.3      58 PRO58     -0.0070
    894 HB2          -5.9036      41.2602      30.4747 H        58 PRO58      0.0253
    895 HB3          -5.4299      40.8089      32.1462 H        58 PRO58      0.0253
    896 CA           -4.3456      39.7581      30.5696 C.3      58 PRO58     -0.0266
    897 HA           -3.8256      39.2451      31.3709 H        58 PRO58      0.0641
    898 C            -5.3076      38.7721      29.9026 C.2      58 PRO58      0.5896
    899 O            -5.7436      38.9925      28.7730 O.2      58 PRO58     -0.5748
    900 N            -5.6324      37.6862      30.6019 N.am     59 GLY59     -0.4157
    901 H            -5.1579      37.5269      31.4906 H        59 GLY59      0.2719
    902 CA           -6.4741      36.5935      30.1159 C.3      59 GLY59     -0.0252
    903 HA2          -6.7308      35.9558      30.9624 H        59 GLY59      0.0698
    904 HA3          -7.3910      37.0060      29.6947 H        59 GLY59      0.0698
    905 C            -5.8166      35.7100      29.0529 C.2      59 GLY59      0.5973
    906 O            -6.4784      34.8314      28.5055 O.2      59 GLY59     -0.5679
    907 N            -4.5396      35.9398      28.7347 N.am     60 PHE60     -0.4157
    908 H            -4.0474      36.6726      29.2293 H        60 PHE60      0.2719
    909 CA           -3.8072      35.1581      27.7494 C.3      60 PHE60     -0.0024
    910 HA           -4.4332      34.3185      27.4484 H        60 PHE60      0.0978
    911 CB           -3.5432      36.0079      26.4908 C.3      60 PHE60     -0.0343
    912 HB2          -4.5057      36.2997      26.0688 H        60 PHE60      0.0295
    913 HB3          -3.0330      36.9196      26.7912 H        60 PHE60      0.0295
    914 CG           -2.7307      35.3393      25.3920 C.ar     60 PHE60      0.0118
    915 CD1          -2.8032      33.9498      25.1826 C.ar     60 PHE60     -0.1256
    916 HD1          -3.4559      33.3409      25.7897 H        60 PHE60      0.1330
    917 CE1          -2.0359      33.3401      24.1773 C.ar     60 PHE60     -0.1704
    918 HE1          -2.1112      32.2744      24.0223 H        60 PHE60      0.1430
    919 CZ           -1.1923      34.1153      23.3666 C.ar     60 PHE60     -0.1072
    920 HZ           -0.6011      33.6404      22.5986 H        60 PHE60      0.1297
    921 CE2          -1.1331      35.5077      23.5506 C.ar     60 PHE60     -0.1704
    922 HE2          -0.5021      36.1121      22.9198 H        60 PHE60      0.1430
    923 CD2          -1.9052      36.1155      24.5577 C.ar     60 PHE60     -0.1256
    924 HD2          -1.8735      37.1834      24.6963 H        60 PHE60      0.1330
    925 C            -2.5577      34.5284      28.3670 C.2      60 PHE60      0.5973
    926 O            -2.5590      33.3279      28.6638 O.2      60 PHE60     -0.5679
    927 N            -1.4801      35.3060      28.5193 N.am     61 MET61     -0.4157
    928 H            -1.5842      36.3077      28.4049 H        61 MET61      0.2719
    929 CA           -0.2080      34.7984      29.0355 C.3      61 MET61     -0.0237
    930 HA           -0.4318      34.2257      29.9365 H        61 MET61      0.0880
    931 CB            0.4451      33.8378      28.0115 C.3      61 MET61      0.0342
    932 HB2           1.3642      33.4332      28.4318 H        61 MET61      0.0241
    933 HB3          -0.2175      32.9893      27.8503 H        61 MET61      0.0241
    934 CG            0.7648      34.4311      26.6343 C.3      61 MET61      0.0018
    935 HG2           0.8749      33.6017      25.9354 H        61 MET61      0.0440
    936 HG3          -0.0772      35.0311      26.2959 H        61 MET61      0.0440
    937 SD            2.2841      35.4137      26.5465 S.3      61 MET61     -0.2737
    938 CE            1.6258      37.0180      26.0365 C.3      61 MET61     -0.0536
    939 HE1           0.7828      37.2978      26.6665 H        61 MET61      0.0684
    940 HE2           2.4096      37.7670      26.1337 H        61 MET61      0.0684
    941 HE3           1.2907      36.9633      25.0029 H        61 MET61      0.0684
    942 C             0.7715      35.9038      29.4517 C.2      61 MET61      0.5973
    943 O             0.6344      37.0772      29.0890 O.2      61 MET61     -0.5679
    944 N             1.7997      35.4830      30.1876 N.am     62 CYS62     -0.4157
    945 H             1.7836      34.5135      30.4837 H        62 CYS62      0.2719
    946 CA            2.9834      36.2647      30.5310 C.3      62 CYS62      0.0213
    947 HA            2.8553      37.3033      30.2242 H        62 CYS62      0.1124
    948 CB            3.2149      36.2012      32.0518 C.3      62 CYS62     -0.1231
    949 HB2           3.4079      35.1641      32.3328 H        62 CYS62      0.1112
    950 HB3           4.0874      36.8008      32.3144 H        62 CYS62      0.1112
    951 SG            1.7842      36.7997      32.9940 S.3      62 CYS62     -0.3119
    952 HG            1.9891      36.1353      34.1369 H        62 CYS62      0.1933
    953 C             4.1869      35.6561      29.8054 C.2      62 CYS62      0.5973
    954 O             4.4505      34.4679      29.9880 O.2      62 CYS62     -0.5679
    955 N             4.9303      36.4345      29.0200 N.am     63 GLN63     -0.4157
    956 H             4.6336      37.3932      28.8613 H        63 GLN63      0.2719
    957 CA            6.0969      35.9695      28.2640 C.3      63 GLN63     -0.0031
    958 HA            6.1817      34.8884      28.3534 H        63 GLN63      0.0850
    959 CB            5.8954      36.2979      26.7803 C.3      63 GLN63     -0.0036
    960 HB2           4.9993      35.7893      26.4353 H        63 GLN63      0.0171
    961 HB3           5.7363      37.3701      26.6913 H        63 GLN63      0.0171
    962 CG            7.0488      35.8977      25.8460 C.3      63 GLN63     -0.0645
    963 HG2           7.9783      36.3432      26.1914 H        63 GLN63      0.0352
    964 HG3           7.1643      34.8146      25.8604 H        63 GLN63      0.0352
    965 CD            6.8098      36.3446      24.4019 C.2      63 GLN63      0.6951
    966 OE1           5.7501      36.8422      24.0215 O.2      63 GLN63     -0.6086
    967 NE2           7.7813      36.1845      23.5248 N.am     63 GLN63     -0.9407
    968 HE21          7.6195      36.4665      22.5772 H        63 GLN63      0.4251
    969 HE22          8.7103      35.8923      23.8109 H        63 GLN63      0.4251
    970 C             7.3813      36.5902      28.8025 C.2      63 GLN63      0.5973
    971 O             7.4430      37.7935      29.0712 O.2      63 GLN63     -0.5679
    972 N             8.4326      35.7867      28.9238 N.am     64 GLY64     -0.4157
    973 H             8.3393      34.8129      28.6407 H        64 GLY64      0.2719
    974 CA            9.7378      36.2443      29.3885 C.3      64 GLY64     -0.0252
    975 HA2           9.9212      37.2669      29.0553 H        64 GLY64      0.0698
    976 HA3           9.7569      36.2269      30.4792 H        64 GLY64      0.0698
    977 C            10.8626      35.3684      28.8567 C.2      64 GLY64      0.5973
    978 O            10.6732      34.5828      27.9262 O.2      64 GLY64     -0.5679
    979 N            12.0470      35.5013      29.4490 N.am     65 GLY65     -0.4157
    980 H            12.1255      36.1448      30.2243 H        65 GLY65      0.2719
    981 CA           13.2027      34.6657      29.1212 C.3      65 GLY65     -0.0252
    982 HA2          13.7872      34.5459      30.0305 H        65 GLY65      0.0698
    983 HA3          12.8645      33.6778      28.8053 H        65 GLY65      0.0698
    984 C            14.1469      35.2057      28.0461 C.2      65 GLY65      0.5973
    985 O            15.0884      34.5009      27.6767 O.2      65 GLY65     -0.5679
    986 N            13.9472      36.4314      27.5538 N.am     66 ASP66     -0.5163
    987 H            13.1619      36.9755      27.8820 H        66 ASP66      0.2936
    988 CA           14.9278      37.0777      26.6787 C.3      66 ASP66      0.0381
    989 HA           15.4099      36.3239      26.0531 H        66 ASP66      0.0880
    990 CB           14.2526      38.0705      25.7276 C.3      66 ASP66     -0.0303
    991 HB2          13.4985      37.5453      25.1424 H        66 ASP66     -0.0122
    992 HB3          13.7509      38.8513      26.3027 H        66 ASP66     -0.0122
    993 CG           15.2593      38.7118      24.7682 C.2      66 ASP66      0.7994
    994 OD1          16.4748      38.4005      24.8301 O.co2    66 ASP66     -0.8014
    995 OD2          14.8064      39.5515      23.9597 O.co2    66 ASP66     -0.8014
    996 C            16.0156      37.7449      27.5268 C.2      66 ASP66      0.5366
    997 O            15.9438      38.9347      27.8345 O.2      66 ASP66     -0.5819
    998 N            17.0144      36.9724      27.9525 N.am     67 PHE67     -0.4157
    999 H            17.0038      35.9882      27.7226 H        67 PHE67      0.2719
   1000 CA           18.1102      37.5036      28.7662 C.3      67 PHE67     -0.0024
   1001 HA           17.6970      38.2684      29.4243 H        67 PHE67      0.0978
   1002 CB           18.6668      36.4009      29.6806 C.3      67 PHE67     -0.0343
   1003 HB2          19.4540      36.8233      30.3070 H        67 PHE67      0.0295
   1004 HB3          17.8713      36.0832      30.3563 H        67 PHE67      0.0295
   1005 CG           19.2159      35.1762      28.9740 C.ar     67 PHE67      0.0118
   1006 CD1          20.5325      35.1721      28.4764 C.ar     67 PHE67     -0.1256
   1007 HD1          21.1526      36.0509      28.5957 H        67 PHE67      0.1330
   1008 CE1          21.0408      34.0312      27.8275 C.ar     67 PHE67     -0.1704
   1009 HE1          22.0533      34.0327      27.4508 H        67 PHE67      0.1430
   1010 CZ           20.2373      32.8865      27.6866 C.ar     67 PHE67     -0.1072
   1011 HZ           20.6221      31.9969      27.2041 H        67 PHE67      0.1297
   1012 CE2          18.9326      32.8827      28.2022 C.ar     67 PHE67     -0.1704
   1013 HE2          18.3356      31.9875      28.1239 H        67 PHE67      0.1430
   1014 CD2          18.4179      34.0252      28.8389 C.ar     67 PHE67     -0.1256
   1015 HD2          17.4154      34.0098      29.2422 H        67 PHE67      0.1330
   1016 C            19.2047      38.2202      27.9535 C.2      67 PHE67      0.5973
   1017 O            20.1168      38.7798      28.5590 O.2      67 PHE67     -0.5679
   1018 N            19.1494      38.2224      26.6136 N.am     68 THR68     -0.4157
   1019 H            18.3341      37.8377      26.1505 H        68 THR68      0.2719
   1020 CA           20.1717      38.8955      25.7882 C.3      68 THR68     -0.0389
   1021 HA           21.0364      39.1248      26.4106 H        68 THR68      0.1007
   1022 CB           20.6991      38.0069      24.6517 C.3      68 THR68      0.3654
   1023 HB           21.5149      38.5394      24.1610 H        68 THR68      0.0043
   1024 CG2          21.2378      36.6670      25.1512 C.3      68 THR68     -0.2438
   1025 HG21         20.4279      36.0714      25.5738 H        68 THR68      0.0642
   1026 HG22         21.6908      36.1179      24.3261 H        68 THR68      0.0642
   1027 HG23         21.9905      36.8407      25.9200 H        68 THR68      0.0642
   1028 OG1          19.7213      37.7215      23.6833 O.3      68 THR68     -0.6761
   1029 HG1          20.1796      37.3051      22.9466 H        68 THR68      0.4102
   1030 C            19.7060      40.2382      25.2344 C.2      68 THR68      0.5973
   1031 O            20.4528      41.2143      25.3005 O.2      68 THR68     -0.5679
   1032 N            18.5004      40.3064      24.6634 N.am     69 ARG69     -0.3479
   1033 H            17.9293      39.4602      24.6356 H        69 ARG69      0.2747
   1034 CA           17.9546      41.5212      24.0443 C.3      69 ARG69     -0.2637
   1035 HA           18.7444      42.2570      23.9701 H        69 ARG69      0.1560
   1036 CB           17.4083      41.1831      22.6433 C.3      69 ARG69     -0.0007
   1037 HB2          16.6098      40.4612      22.7462 H        69 ARG69      0.0327
   1038 HB3          16.9780      42.0763      22.1971 H        69 ARG69      0.0327
   1039 CG           18.4305      40.5806      21.6649 C.3      69 ARG69      0.0390
   1040 HG2          19.1059      39.9058      22.1866 H        69 ARG69      0.0285
   1041 HG3          17.8909      39.9920      20.9229 H        69 ARG69      0.0285
   1042 CD           19.2544      41.6179      20.8985 C.3      69 ARG69      0.0486
   1043 HD2          20.0871      41.1038      20.4145 H        69 ARG69      0.0687
   1044 HD3          18.6298      42.0305      20.1053 H        69 ARG69      0.0687
   1045 NE           19.7823      42.6847      21.7728 N.pl3    69 ARG69     -0.5295
   1046 HE           20.5038      42.4128      22.4223 H        69 ARG69      0.3456
   1047 CZ           19.2751      43.8964      21.9115 C.cat    69 ARG69      0.8076
   1048 NH1          18.3074      44.3269      21.1502 N.pl3    69 ARG69     -0.8627
   1049 HH11         17.9848      43.7155      20.4206 H        69 ARG69      0.4478
   1050 HH12         17.9428      45.2502      21.2722 H        69 ARG69      0.4478
   1051 NH2          19.7290      44.6955      22.8339 N.pl3    69 ARG69     -0.8627
   1052 HH21         20.4260      44.3619      23.4791 H        69 ARG69      0.4478
   1053 HH22         19.2699      45.5671      23.0167 H        69 ARG69      0.4478
   1054 C            16.9020      42.2154      24.8980 C.2      69 ARG69      0.7341
   1055 O            16.6373      43.3968      24.6643 O.2      69 ARG69     -0.5894
   1056 N            16.3217      41.5004      25.8649 N.am     70 HIE70     -0.4157
   1057 H            16.6057      40.5343      25.9529 H        70 HIE70      0.2719
   1058 CA           15.2971      41.9898      26.7948 C.3      70 HIE70     -0.0581
   1059 HA           14.9458      41.1278      27.3601 H        70 HIE70      0.1360
   1060 CB           15.9093      42.9786      27.8001 C.3      70 HIE70     -0.0074
   1061 HB2          16.1570      43.9067      27.2837 H        70 HIE70      0.0367
   1062 HB3          15.1707      43.2105      28.5677 H        70 HIE70      0.0367
   1063 CG           17.1482      42.4743      28.4840 C.2      70 HIE70      0.1868
   1064 ND1          18.4499      42.7526      28.0778 N.2      70 HIE70     -0.5432
   1065 CE1          19.2487      42.0456      28.8877 C.2      70 HIE70      0.1635
   1066 HE1          20.3274      42.0035      28.8050 H        70 HIE70      0.1435
   1067 NE2          18.5185      41.3555      29.7798 N.pl3    70 HIE70     -0.2795
   1068 HE2          18.9012      40.6731      30.4202 H        70 HIE70      0.3339
   1069 CD2          17.1854      41.6089      29.5377 C.2      70 HIE70     -0.2207
   1070 HD2          16.3297      41.1651      30.0237 H        70 HIE70      0.1862
   1071 C            14.0500      42.5707      26.1187 C.2      70 HIE70      0.5973
   1072 O            13.3017      43.3256      26.7435 O.2      70 HIE70     -0.5679
   1073 N            13.8134      42.2436      24.8500 N.am     71 ASN71     -0.4157
   1074 H            14.4189      41.5511      24.4141 H        71 ASN71      0.2719
   1075 CA           12.7371      42.8378      24.0543 C.3      71 ASN71      0.0143
   1076 HA           12.0120      43.2959      24.7272 H        71 ASN71      0.1048
   1077 CB           13.3183      43.9494      23.1688 C.3      71 ASN71     -0.2041
   1078 HB2          12.5155      44.4248      22.6066 H        71 ASN71      0.0797
   1079 HB3          13.7797      44.6984      23.8116 H        71 ASN71      0.0797
   1080 CG           14.3537      43.4462      22.1878 C.2      71 ASN71      0.7130
   1081 OD1          14.4436      42.2757      21.8604 O.2      71 ASN71     -0.5931
   1082 ND2          15.1742      44.3213      21.6641 N.am     71 ASN71     -0.9191
   1083 HD21         15.7937      43.9575      20.9690 H        71 ASN71      0.4196
   1084 HD22         15.1011      45.2874      21.9192 H        71 ASN71      0.4196
   1085 C            11.9294      41.8158      23.2489 C.2      71 ASN71      0.5973
   1086 O            11.0109      42.2014      22.5306 O.2      71 ASN71     -0.5679
   1087 N            12.2456      40.5298      23.3774 N.am     72 GLY72     -0.4157
   1088 H            13.0730      40.2847      23.9150 H        72 GLY72      0.2719
   1089 CA           11.5767      39.4485      22.6720 C.3      72 GLY72     -0.0252
   1090 HA2          11.5148      38.5997      23.3473 H        72 GLY72      0.0698
   1091 HA3          10.5687      39.7511      22.3928 H        72 GLY72      0.0698
   1092 C            12.2971      38.9976      21.4081 C.2      72 GLY72      0.5973
   1093 O            11.8612      38.0275      20.7930 O.2      72 GLY72     -0.5679
   1094 N            13.4010      39.6408      21.0221 N.am     73 THR73     -0.4157
   1095 H            13.7331      40.4056      21.5994 H        73 THR73      0.2719
   1096 CA           14.1866      39.2515      19.8337 C.3      73 THR73     -0.0389
   1097 HA           13.5503      38.6585      19.1774 H        73 THR73      0.1007
   1098 CB           14.6374      40.4694      19.0131 C.3      73 THR73      0.3654
   1099 HB           15.1418      40.1133      18.1140 H        73 THR73      0.0043
   1100 CG2          13.4443      41.3203      18.5774 C.3      73 THR73     -0.2438
   1101 HG21         12.9637      41.7806      19.4412 H        73 THR73      0.0642
   1102 HG22         13.7869      42.1013      17.8997 H        73 THR73      0.0642
   1103 HG23         12.7192      40.6942      18.0572 H        73 THR73      0.0642
   1104 OG1          15.5330      41.2963      19.7288 O.3      73 THR73     -0.6761
   1105 HG1          15.0590      41.5793      20.5365 H        73 THR73      0.4102
   1106 C            15.3882      38.3630      20.1454 C.2      73 THR73      0.5973
   1107 O            16.0467      37.8946      19.2183 O.2      73 THR73     -0.5679
   1108 N            15.6928      38.1283      21.4226 N.am     74 GLY74     -0.4157
   1109 H            15.1453      38.5768      22.1519 H        74 GLY74      0.2719
   1110 CA           16.8858      37.3957      21.8301 C.3      74 GLY74     -0.0252
   1111 HA2          17.4982      37.1300      20.9689 H        74 GLY74      0.0698
   1112 HA3          17.4721      38.0676      22.4528 H        74 GLY74      0.0698
   1113 C            16.6377      36.1249      22.6327 C.2      74 GLY74      0.5973
   1114 O            15.5937      35.4665      22.5562 O.2      74 GLY74     -0.5679
   1115 N            17.6497      35.7979      23.4286 N.am     75 GLY75     -0.4157
   1116 H            18.3830      36.4814      23.5440 H        75 GLY75      0.2719
   1117 CA           17.7400      34.5603      24.1730 C.3      75 GLY75     -0.0252
   1118 HA2          18.2953      34.7242      25.0963 H        75 GLY75      0.0698
   1119 HA3          16.7307      34.2480      24.4238 H        75 GLY75      0.0698
   1120 C            18.4017      33.4463      23.3704 C.2      75 GLY75      0.5973
   1121 O            18.5238      33.5093      22.1472 O.2      75 GLY75     -0.5679
   1122 N            18.8644      32.4172      24.0747 N.am     76 LYS76     -0.3479
   1123 H            18.6966      32.3986      25.0758 H        76 LYS76      0.2747
   1124 CA           19.4718      31.2322      23.4632 C.3      76 LYS76     -0.2400
   1125 HA           18.9553      31.0091      22.5257 H        76 LYS76      0.1426
   1126 CB           20.9550      31.4613      23.1299 C.3      76 LYS76     -0.0094
   1127 HB2          21.3291      30.5711      22.6201 H        76 LYS76      0.0362
   1128 HB3          21.0411      32.2989      22.4363 H        76 LYS76      0.0362
   1129 CG           21.8341      31.7303      24.3613 C.3      76 LYS76      0.0187
   1130 HG2          21.5533      32.6846      24.8098 H        76 LYS76      0.0103
   1131 HG3          21.7047      30.9364      25.0971 H        76 LYS76      0.0103
   1132 CD           23.3065      31.7693      23.9533 C.3      76 LYS76     -0.0479
   1133 HD2          23.5757      30.7973      23.5325 H        76 LYS76      0.0621
   1134 HD3          23.4586      32.5393      23.1942 H        76 LYS76      0.0621
   1135 CE           24.1722      32.0616      25.1805 C.3      76 LYS76     -0.0143
   1136 HE2          23.9862      33.0846      25.5184 H        76 LYS76      0.1135
   1137 HE3          23.8741      31.3785      25.9845 H        76 LYS76      0.1135
   1138 NZ           25.6036      31.8596      24.8657 N.4      76 LYS76     -0.3854
   1139 HZ1          25.9021      32.4763      24.1203 H        76 LYS76      0.3400
   1140 HZ2          26.1719      32.0117      25.6882 H        76 LYS76      0.3400
   1141 HZ3          25.7312      30.9039      24.5541 H        76 LYS76      0.3400
   1142 C            19.2977      30.0324      24.3691 C.2      76 LYS76      0.7341
   1143 O            19.1748      30.1794      25.5862 O.2      76 LYS76     -0.5894
   1144 N            19.2930      28.8496      23.7802 N.am     77 SER77     -0.4157
   1145 H            19.4974      28.8046      22.7897 H        77 SER77      0.2719
   1146 CA           19.2433      27.6116      24.5487 C.3      77 SER77     -0.0249
   1147 HA           18.5492      27.7365      25.3800 H        77 SER77      0.0843
   1148 CB           18.6890      26.5018      23.6596 C.3      77 SER77      0.2117
   1149 HB2          18.3428      25.6786      24.2844 H        77 SER77      0.0352
   1150 HB3          17.8382      26.8858      23.0934 H        77 SER77      0.0352
   1151 OG           19.6744      26.0042      22.7777 O.3      77 SER77     -0.6546
   1152 HG           20.1275      26.7400      22.3213 H        77 SER77      0.4275
   1153 C            20.6179      27.2594      25.1301 C.2      77 SER77      0.5973
   1154 O            21.6404      27.8660      24.8019 O.2      77 SER77     -0.5679
   1155 N            20.6699      26.2402      25.9814 N.am     78 ILE78     -0.4157
   1156 H            19.7937      25.8303      26.2981 H        78 ILE78      0.2719
   1157 CA           21.9334      25.6389      26.4364 C.3      78 ILE78     -0.0597
   1158 HA           22.6474      26.4391      26.6289 H        78 ILE78      0.0869
   1159 CB           21.7182      24.8789      27.7559 C.3      78 ILE78      0.1303
   1160 HB           22.7056      24.5862      28.1169 H        78 ILE78      0.0187
   1161 CG2          21.0998      25.8074      28.8154 C.3      78 ILE78     -0.3204
   1162 HG21         20.0368      25.9590      28.6245 H        78 ILE78      0.0882
   1163 HG22         21.2184      25.3663      29.8013 H        78 ILE78      0.0882
   1164 HG23         21.6084      26.7717      28.8153 H        78 ILE78      0.0882
   1165 CG1          20.8973      23.5870      27.5401 C.3      78 ILE78     -0.0430
   1166 HG12         19.8757      23.8347      27.2572 H        78 ILE78      0.0236
   1167 HG13         21.3304      22.9985      26.7339 H        78 ILE78      0.0236
   1168 CD1          20.8667      22.6712      28.7613 C.3      78 ILE78     -0.0660
   1169 HD11         20.3353      23.1475      29.5820 H        78 ILE78      0.0186
   1170 HD12         20.3477      21.7499      28.5024 H        78 ILE78      0.0186
   1171 HD13         21.8825      22.4287      29.0741 H        78 ILE78      0.0186
   1172 C            22.5699      24.7214      25.3786 C.2      78 ILE78      0.5973
   1173 O            23.6544      24.1866      25.6012 O.2      78 ILE78     -0.5679
   1174 N            21.8746      24.5003      24.2602 N.am     79 TYR79     -0.4157
   1175 H            20.9912      24.9828      24.1436 H        79 TYR79      0.2719
   1176 CA           22.2921      23.6240      23.1623 C.3      79 TYR79     -0.0014
   1177 HA           23.0552      22.9345      23.5245 H        79 TYR79      0.0876
   1178 CB           21.0897      22.8064      22.6788 C.3      79 TYR79     -0.0152
   1179 HB2          20.3901      23.4685      22.1672 H        79 TYR79      0.0295
   1180 HB3          21.4322      22.0695      21.9509 H        79 TYR79      0.0295
   1181 CG           20.3743      22.0785      23.7908 C.ar     79 TYR79     -0.0011
   1182 CD1          21.0506      21.0681      24.4972 C.ar     79 TYR79     -0.1906
   1183 HD1          22.0708      20.8178      24.2345 H        79 TYR79      0.1699
   1184 CE1          20.4227      20.4192      25.5726 C.ar     79 TYR79     -0.2341
   1185 HE1          20.9514      19.6670      26.1388 H        79 TYR79      0.1656
   1186 CZ           19.1052      20.7670      25.9230 C.ar     79 TYR79      0.3226
   1187 OH           18.5176      20.1557      26.9753 O.3      79 TYR79     -0.5579
   1188 HH           19.1471      19.7281      27.5576 H        79 TYR79      0.3992
   1189 CE2          18.4062      21.7339      25.1710 C.ar     79 TYR79     -0.2341
   1190 HE2          17.3679      21.9206      25.3935 H        79 TYR79      0.1656
   1191 CD2          19.0535      22.4218      24.1307 C.ar     79 TYR79     -0.1906
   1192 HD2          18.5347      23.2037      23.5895 H        79 TYR79      0.1699
   1193 C            22.9093      24.3866      21.9915 C.2      79 TYR79      0.5973
   1194 O            23.2251      23.7844      20.9728 O.2      79 TYR79     -0.5679
   1195 N            23.0537      25.7014      22.1332 N.am     80 GLY80     -0.4157
   1196 H            22.7170      26.1249      22.9842 H        80 GLY80      0.2719
   1197 CA           23.4050      26.6121      21.0551 C.3      80 GLY80     -0.0252
   1198 HA2          24.3217      27.1520      21.2912 H        80 GLY80      0.0698
   1199 HA3          23.5523      26.0753      20.1165 H        80 GLY80      0.0698
   1200 C            22.2750      27.6107      20.8846 C.2      80 GLY80      0.5973
   1201 O            21.4891      27.8485      21.8071 O.2      80 GLY80     -0.5679
   1202 N            22.1478      28.1752      19.6967 N.am     81 GLU81     -0.5163
   1203 H            22.8790      27.9959      19.0041 H        81 GLU81      0.2936
   1204 CA           21.2262      29.2826      19.4463 C.3      81 GLU81      0.0397
   1205 HA           21.4081      30.0659      20.1819 H        81 GLU81      0.1105
   1206 CB           21.4763      29.8713      18.0456 C.3      81 GLU81      0.0560
   1207 HB2          21.4237      29.0716      17.3048 H        81 GLU81     -0.0173
   1208 HB3          20.6830      30.5856      17.8189 H        81 GLU81     -0.0173
   1209 CG           22.8239      30.6021      17.9049 C.3      81 GLU81      0.0136
   1210 HG2          22.9527      30.9016      16.8623 H        81 GLU81     -0.0425
   1211 HG3          22.7826      31.5146      18.5057 H        81 GLU81     -0.0425
   1212 CD           24.0161      29.7449      18.3483 C.2      81 GLU81      0.8054
   1213 OE1          24.2380      28.7000      17.7003 O.co2    81 GLU81     -0.8188
   1214 OE2          24.5802      30.0434      19.4250 O.co2    81 GLU81     -0.8188
   1215 C            19.7680      28.8425      19.5972 C.2      81 GLU81      0.5366
   1216 O            19.0021      29.4628      20.3411 O.2      81 GLU81     -0.5819
   1217 N            19.3937      27.7572      18.9107 N.am     82 LYS82     -0.3479
   1218 H            20.1085      27.2370      18.4155 H        82 LYS82      0.2747
   1219 CA           18.0319      27.2202      18.8865 C.3      82 LYS82     -0.2400
   1220 HA           17.5445      27.5261      19.8043 H        82 LYS82      0.1426
   1221 CB           17.2375      27.7416      17.6819 C.3      82 LYS82     -0.0094
   1222 HB2          17.6901      27.3090      16.7871 H        82 LYS82      0.0362
   1223 HB3          16.2144      27.3697      17.7511 H        82 LYS82      0.0362
   1224 CG           17.1916      29.2668      17.5276 C.3      82 LYS82      0.0187
   1225 HG2          16.6018      29.7142      18.3292 H        82 LYS82      0.0103
   1226 HG3          18.2035      29.6679      17.5566 H        82 LYS82      0.0103
   1227 CD           16.5878      29.6061      16.1617 C.3      82 LYS82     -0.0479
   1228 HD2          16.9721      28.9065      15.4168 H        82 LYS82      0.0621
   1229 HD3          15.5054      29.5080      16.2125 H        82 LYS82      0.0621
   1230 CE           16.9701      31.0242      15.7372 C.3      82 LYS82     -0.0143
   1231 HE2          16.4306      31.7404      16.3648 H        82 LYS82      0.1135
   1232 HE3          18.0414      31.1565      15.9190 H        82 LYS82      0.1135
   1233 NZ           16.6760      31.2387      14.2972 N.4      82 LYS82     -0.3854
   1234 HZ1          15.6793      31.1684      14.1323 H        82 LYS82      0.3400
   1235 HZ2          16.9982      32.1514      13.9993 H        82 LYS82      0.3400
   1236 HZ3          17.1396      30.5299      13.7415 H        82 LYS82      0.3400
   1237 C            18.0378      25.6986      18.8231 C.2      82 LYS82      0.7341
   1238 O            19.0109      25.1084      18.3622 O.2      82 LYS82     -0.5894
   1239 N            16.9313      25.0808      19.2155 N.am     83 PHE83     -0.4157
   1240 H            16.1691      25.6326      19.5925 H        83 PHE83      0.2719
   1241 CA           16.7303      23.6456      19.0703 C.3      83 PHE83     -0.0024
   1242 HA           17.4008      23.2813      18.2881 H        83 PHE83      0.0978
   1243 CB           17.1400      22.9143      20.3553 C.3      83 PHE83     -0.0343
   1244 HB2          17.1523      21.8516      20.1289 H        83 PHE83      0.0295
   1245 HB3          18.1635      23.1974      20.6055 H        83 PHE83      0.0295
   1246 CG           16.2645      23.1433      21.5707 C.ar     83 PHE83      0.0118
   1247 CD1          16.3645      24.3482      22.2875 C.ar     83 PHE83     -0.1256
   1248 HD1          17.0391      25.1172      21.9437 H        83 PHE83      0.1330
   1249 CE1          15.5705      24.5686      23.4254 C.ar     83 PHE83     -0.1704
   1250 HE1          15.6296      25.5099      23.9539 H        83 PHE83      0.1430
   1251 CZ           14.6799      23.5715      23.8568 C.ar     83 PHE83     -0.1072
   1252 HZ           14.0408      23.7454      24.7110 H        83 PHE83      0.1297
   1253 CE2          14.5768      22.3651      23.1433 C.ar     83 PHE83     -0.1704
   1254 HE2          13.8480      21.6229      23.4451 H        83 PHE83      0.1430
   1255 CD2          15.3588      22.1535      21.9955 C.ar     83 PHE83     -0.1256
   1256 HD2          15.2097      21.2534      21.4112 H        83 PHE83      0.1330
   1257 C            15.3218      23.2985      18.5814 C.2      83 PHE83      0.5973
   1258 O            14.4117      24.1325      18.5380 O.2      83 PHE83     -0.5679
   1259 N            15.2020      22.0547      18.1442 N.am     84 GLU84     -0.5163
   1260 H            16.0230      21.4551      18.2029 H        84 GLU84      0.2936
   1261 CA           14.0131      21.4251      17.5954 C.3      84 GLU84      0.0397
   1262 HA           13.6947      22.0100      16.7380 H        84 GLU84      0.1105
   1263 CB           14.3858      20.0206      17.0775 C.3      84 GLU84      0.0560
   1264 HB2          13.5102      19.6180      16.5676 H        84 GLU84     -0.0173
   1265 HB3          15.1690      20.1157      16.3238 H        84 GLU84     -0.0173
   1266 CG           14.8226      18.9765      18.1317 C.3      84 GLU84      0.0136
   1267 HG2          14.0842      18.9523      18.9352 H        84 GLU84     -0.0425
   1268 HG3          14.7955      17.9982      17.6468 H        84 GLU84     -0.0425
   1269 CD           16.2354      19.1546      18.7386 C.2      84 GLU84      0.8054
   1270 OE1          17.0168      20.0314      18.3025 O.co2    84 GLU84     -0.8188
   1271 OE2          16.5595      18.4435      19.7171 O.co2    84 GLU84     -0.8188
   1272 C            12.8271      21.3922      18.5679 C.2      84 GLU84      0.5366
   1273 O            12.9848      21.4892      19.7899 O.2      84 GLU84     -0.5819
   1274 N            11.6249      21.2845      18.0000 N.am     85 ASP85     -0.5163
   1275 H            11.5641      21.1967      16.9894 H        85 ASP85      0.2936
   1276 CA           10.4087      20.9934      18.7544 C.3      85 ASP85      0.0381
   1277 HA           10.3816      21.6081      19.6535 H        85 ASP85      0.0880
   1278 CB            9.1527      21.2927      17.9206 C.3      85 ASP85     -0.0303
   1279 HB2           9.1493      20.6587      17.0317 H        85 ASP85     -0.0122
   1280 HB3           8.2758      21.0444      18.5196 H        85 ASP85     -0.0122
   1281 CG            9.0553      22.7546      17.4885 C.2      85 ASP85      0.7994
   1282 OD1           9.3513      23.6335      18.3270 O.co2    85 ASP85     -0.8014
   1283 OD2           8.7313      23.0070      16.3029 O.co2    85 ASP85     -0.8014
   1284 C            10.4474      19.5222      19.1532 C.2      85 ASP85      0.5366
   1285 O            10.3276      18.6337      18.3110 O.2      85 ASP85     -0.5819
   1286 N            10.6428      19.2561      20.4416 N.am     86 GLU86     -0.5163
   1287 H            10.8173      20.0326      21.0611 H        86 GLU86      0.2936
   1288 CA           10.8903      17.9004      20.9291 C.3      86 GLU86      0.0397
   1289 HA           11.7407      17.4882      20.3826 H        86 GLU86      0.1105
   1290 CB           11.2557      18.0059      22.4097 C.3      86 GLU86      0.0560
   1291 HB2          12.0664      18.7320      22.5011 H        86 GLU86     -0.0173
   1292 HB3          10.3964      18.3727      22.9744 H        86 GLU86     -0.0173
   1293 CG           11.7303      16.6795      23.0043 C.3      86 GLU86      0.0136
   1294 HG2          10.8939      15.9779      23.0433 H        86 GLU86     -0.0425
   1295 HG3          12.5076      16.2596      22.3621 H        86 GLU86     -0.0425
   1296 CD           12.2951      16.8711      24.4164 C.2      86 GLU86      0.8054
   1297 OE1          12.1614      17.9754      25.0002 O.co2    86 GLU86     -0.8188
   1298 OE2          12.8775      15.9066      24.9544 O.co2    86 GLU86     -0.8188
   1299 C             9.7053      16.9533      20.7056 C.2      86 GLU86      0.5366
   1300 O             9.8703      15.8358      20.2200 O.2      86 GLU86     -0.5819
   1301 N             8.5043      17.3873      21.0775 N.am     87 ASN87     -0.4157
   1302 H             8.4410      18.3201      21.4663 H        87 ASN87      0.2719
   1303 CA            7.2461      16.7149      20.7844 C.3      87 ASN87      0.0143
   1304 HA            7.2166      16.5040      19.7143 H        87 ASN87      0.1048
   1305 CB            7.1324      15.3820      21.5606 C.3      87 ASN87     -0.2041
   1306 HB2           6.2193      14.8741      21.2623 H        87 ASN87      0.0797
   1307 HB3           7.9504      14.7235      21.2747 H        87 ASN87      0.0797
   1308 CG            7.1168      15.5248      23.0729 C.2      87 ASN87      0.7130
   1309 OD1           6.2270      16.1407      23.6440 O.2      87 ASN87     -0.5931
   1310 ND2           8.0252      14.8587      23.7485 N.am     87 ASN87     -0.9191
   1311 HD21          8.0131      14.8846      24.7635 H        87 ASN87      0.4196
   1312 HD22          8.7827      14.4156      23.2594 H        87 ASN87      0.4196
   1313 C             6.0916      17.6686      21.1132 C.2      87 ASN87      0.5973
   1314 O             6.2871      18.7022      21.7449 O.2      87 ASN87     -0.5679
   1315 N             4.8744      17.3065      20.7163 N.am     88 PHE88     -0.4157
   1316 H             4.7834      16.4818      20.1479 H        88 PHE88      0.2719
   1317 CA            3.6652      18.0762      21.0292 C.3      88 PHE88     -0.0024
   1318 HA            3.9258      18.9255      21.6635 H        88 PHE88      0.0978
   1319 CB            3.0619      18.6467      19.7416 C.3      88 PHE88     -0.0343
   1320 HB2           2.8164      17.8285      19.0633 H        88 PHE88      0.0295
   1321 HB3           2.1325      19.1606      19.9894 H        88 PHE88      0.0295
   1322 CG            3.9581      19.6436      19.0406 C.ar     88 PHE88      0.0118
   1323 CD1           4.1463      20.9230      19.5974 C.ar     88 PHE88     -0.1256
   1324 HD1           3.6768      21.1855      20.5351 H        88 PHE88      0.1330
   1325 CE1           4.9713      21.8561      18.9479 C.ar     88 PHE88     -0.1704
   1326 HE1           5.1513      22.8266      19.3829 H        88 PHE88      0.1430
   1327 CZ            5.5984      21.5197      17.7393 C.ar     88 PHE88     -0.1072
   1328 HZ            6.2355      22.2408      17.2428 H        88 PHE88      0.1297
   1329 CE2           5.4224      20.2404      17.1896 C.ar     88 PHE88     -0.1704
   1330 HE2           5.9250      19.9859      16.2678 H        88 PHE88      0.1430
   1331 CD2           4.6025      19.3017      17.8383 C.ar     88 PHE88     -0.1256
   1332 HD2           4.4648      18.3242      17.4052 H        88 PHE88      0.1330
   1333 C             2.6714      17.2536      21.8487 C.2      88 PHE88      0.5973
   1334 O             1.4627      17.3395      21.6457 O.2      88 PHE88     -0.5679
   1335 N             3.1773      16.3912      22.7403 N.am     89 ILE89     -0.4157
   1336 H             4.1807      16.3926      22.9005 H        89 ILE89      0.2719
   1337 CA            2.3379      15.4689      23.5191 C.3      89 ILE89     -0.0597
   1338 HA            1.7381      14.8708      22.8320 H        89 ILE89      0.0869
   1339 CB            3.2106      14.5201      24.3726 C.3      89 ILE89      0.1303
   1340 HB            3.8419      15.1283      25.0240 H        89 ILE89      0.0187
   1341 CG2           2.3302      13.6133      25.2558 C.3      89 ILE89     -0.3204
   1342 HG21          1.6385      13.0418      24.6351 H        89 ILE89      0.0882
   1343 HG22          2.9494      12.9245      25.8273 H        89 ILE89      0.0882
   1344 HG23          1.7644      14.2033      25.9760 H        89 ILE89      0.0882
   1345 CG1           4.1207      13.6388      23.4922 C.3      89 ILE89     -0.0430
   1346 HG12          3.5213      12.8877      22.9758 H        89 ILE89      0.0236
   1347 HG13          4.5967      14.2491      22.7310 H        89 ILE89      0.0236
   1348 CD1           5.2334      12.9392      24.2857 C.3      89 ILE89     -0.0660
   1349 HD11          4.8225      12.1363      24.8965 H        89 ILE89      0.0186
   1350 HD12          5.9535      12.5065      23.5905 H        89 ILE89      0.0186
   1351 HD13          5.7466      13.6529      24.9303 H        89 ILE89      0.0186
   1352 C             1.3701      16.2342      24.4261 C.2      89 ILE89      0.5973
   1353 O             0.1890      15.8995      24.5136 O.2      89 ILE89     -0.5679
   1354 N             1.8829      17.2325      25.1470 N.am     90 LEU90     -0.4157
   1355 H             2.8242      17.5349      24.9359 H        90 LEU90      0.2719
   1356 CA            1.0988      18.0153      26.0954 C.3      90 LEU90     -0.0518
   1357 HA            0.2898      17.3965      26.4824 H        90 LEU90      0.0922
   1358 CB            1.9882      18.4460      27.2651 C.3      90 LEU90     -0.1102
   1359 HB2           2.8206      19.0179      26.8571 H        90 LEU90      0.0457
   1360 HB3           1.4187      19.0923      27.9349 H        90 LEU90      0.0457
   1361 CG            2.5779      17.2755      28.0654 C.3      90 LEU90      0.3531
   1362 HG            3.1154      16.5957      27.4044 H        90 LEU90     -0.0361
   1363 CD1           3.5734      17.8382      29.0675 C.3      90 LEU90     -0.4121
   1364 HD11          3.0569      18.5128      29.7492 H        90 LEU90      0.1000
   1365 HD12          4.0373      17.0309      29.6341 H        90 LEU90      0.1000
   1366 HD13          4.3591      18.3828      28.5394 H        90 LEU90      0.1000
   1367 CD2           1.5018      16.4891      28.8160 C.3      90 LEU90     -0.4121
   1368 HD21          0.8486      15.9825      28.1065 H        90 LEU90      0.1000
   1369 HD22          1.9730      15.7386      29.4466 H        90 LEU90      0.1000
   1370 HD23          0.9169      17.1618      29.4436 H        90 LEU90      0.1000
   1371 C             0.4516      19.2130      25.4057 C.2      90 LEU90      0.5973
   1372 O             1.0014      19.7627      24.4573 O.2      90 LEU90     -0.5679
   1373 N            -0.7117      19.6201      25.9149 N.am     91 LYS91     -0.3479
   1374 H            -1.0590      19.1535      26.7363 H        91 LYS91      0.2747
   1375 CA           -1.5420      20.6830      25.3314 C.3      91 LYS91     -0.2400
   1376 HA           -1.0552      21.0943      24.4407 H        91 LYS91      0.1426
   1377 CB           -2.8899      20.0970      24.8979 C.3      91 LYS91     -0.0094
   1378 HB2          -3.4116      19.7006      25.7689 H        91 LYS91      0.0362
   1379 HB3          -3.5022      20.8890      24.4660 H        91 LYS91      0.0362
   1380 CG           -2.7147      18.9769      23.8665 C.3      91 LYS91      0.0187
   1381 HG2          -2.1303      19.3514      23.0239 H        91 LYS91      0.0103
   1382 HG3          -2.1906      18.1325      24.3168 H        91 LYS91      0.0103
   1383 CD           -4.0756      18.5005      23.3628 C.3      91 LYS91     -0.0479
   1384 HD2          -4.6855      18.1698      24.2047 H        91 LYS91      0.0621
   1385 HD3          -4.5729      19.3317      22.8562 H        91 LYS91      0.0621
   1386 CE           -3.8538      17.3454      22.3862 C.3      91 LYS91     -0.0143
   1387 HE2          -3.1429      17.6807      21.6226 H        91 LYS91      0.1135
   1388 HE3          -3.3933      16.5111      22.9253 H        91 LYS91      0.1135
   1389 NZ           -5.1254      16.9303      21.7498 N.4      91 LYS91     -0.3854
   1390 HZ1          -5.4834      17.7069      21.2047 H        91 LYS91      0.3400
   1391 HZ2          -4.9617      16.1463      21.1320 H        91 LYS91      0.3400
   1392 HZ3          -5.8071      16.6806      22.4518 H        91 LYS91      0.3400
   1393 C            -1.7382      21.8623      26.2752 C.2      91 LYS91      0.7341
   1394 O            -1.5960      21.7203      27.4955 O.2      91 LYS91     -0.5894
   1395 N            -2.1150      23.0093      25.7287 N.am     92 HIE92     -0.4157
   1396 H            -2.1969      23.0526      24.7059 H        92 HIE92      0.2719
   1397 CA           -2.4216      24.2347      26.4572 C.3      92 HIE92     -0.0581
   1398 HA           -1.7136      24.3442      27.2746 H        92 HIE92      0.1360
   1399 CB           -2.2311      25.4323      25.5147 C.3      92 HIE92     -0.0074
   1400 HB2          -2.9945      25.3950      24.7366 H        92 HIE92      0.0367
   1401 HB3          -2.3784      26.3367      26.0979 H        92 HIE92      0.0367
   1402 CG           -0.8858      25.5032      24.8254 C.2      92 HIE92      0.1868
   1403 ND1          -0.5186      24.7503      23.7151 N.2      92 HIE92     -0.5432
   1404 CE1           0.7383      25.0774      23.4124 C.2      92 HIE92      0.1635
   1405 HE1           1.3122      24.6339      22.6095 H        92 HIE92      0.1435
   1406 NE2           1.1887      25.9979      24.2792 N.pl3    92 HIE92     -0.2795
   1407 HE2           2.1519      26.3214      24.3260 H        92 HIE92      0.3339
   1408 CD2           0.1817      26.2767      25.1805 C.2      92 HIE92     -0.2207
   1409 HD2           0.2266      26.9535      26.0181 H        92 HIE92      0.1862
   1410 C            -3.8335      24.1629      27.0638 C.2      92 HIE92      0.5973
   1411 O            -4.7620      24.8396      26.6283 O.2      92 HIE92     -0.5679
   1412 N            -4.0137      23.3010      28.0717 N.am     93 THR93     -0.4157
   1413 H            -3.2175      22.7359      28.3491 H        93 THR93      0.2719
   1414 CA           -5.3350      22.9434      28.6299 C.3      93 THR93     -0.0389
   1415 HA           -6.0393      22.8892      27.7998 H        93 THR93      0.1007
   1416 CB           -5.2896      21.5585      29.2887 C.3      93 THR93      0.3654
   1417 HB           -6.2657      21.3408      29.7237 H        93 THR93      0.0043
   1418 CG2          -4.9716      20.4631      28.2750 C.3      93 THR93     -0.2438
   1419 HG21         -3.9518      20.5724      27.9098 H        93 THR93      0.0642
   1420 HG22         -5.0781      19.4861      28.7446 H        93 THR93      0.0642
   1421 HG23         -5.6629      20.5268      27.4345 H        93 THR93      0.0642
   1422 OG1          -4.3127      21.5048      30.3080 O.3      93 THR93     -0.6761
   1423 HG1          -4.2917      20.6003      30.6272 H        93 THR93      0.4102
   1424 C            -5.9502      23.9247      29.6310 C.2      93 THR93      0.5973
   1425 O            -7.1505      23.8402      29.8848 O.2      93 THR93     -0.5679
   1426 N            -5.1881      24.8564      30.2001 N.am     94 GLY94     -0.4157
   1427 H            -4.2098      24.9184      29.9585 H        94 GLY94      0.2719
   1428 CA           -5.7258      25.7912      31.1816 C.3      94 GLY94     -0.0252
   1429 HA2          -6.4870      26.4105      30.7104 H        94 GLY94      0.0698
   1430 HA3          -6.1979      25.2217      31.9821 H        94 GLY94      0.0698
   1431 C            -4.6766      26.7104      31.7962 C.2      94 GLY94      0.5973
   1432 O            -3.5322      26.7432      31.3356 O.2      94 GLY94     -0.5679
   1433 N            -5.0505      27.4465      32.8550 N.am     95 PRO95     -0.2548
   1434 CD           -6.3628      27.4671      33.4842 C.3      95 PRO95      0.0192
   1435 HD2          -6.4330      26.6564      34.2114 H        95 PRO95      0.0391
   1436 HD3          -7.1711      27.3993      32.7551 H        95 PRO95      0.0391
   1437 CG           -6.4233      28.8112      34.1972 C.3      95 PRO95      0.0189
   1438 HG2          -7.1164      28.7949      35.0388 H        95 PRO95      0.0213
   1439 HG3          -6.6972      29.5930      33.4872 H        95 PRO95      0.0213
   1440 CB           -4.9782      29.0118      34.6531 C.3      95 PRO95     -0.0070
   1441 HB2          -4.8307      28.5038      35.6080 H        95 PRO95      0.0253
   1442 HB3          -4.7379      30.0711      34.7485 H        95 PRO95      0.0253
   1443 CA           -4.1385      28.3398      33.5578 C.3      95 PRO95     -0.0266
   1444 HA           -3.7817      29.0973      32.8582 H        95 PRO95      0.0641
   1445 C            -2.9467      27.5684      34.1455 C.2      95 PRO95      0.5896
   1446 O            -3.0851      26.4293      34.5968 O.2      95 PRO95     -0.5748
   1447 N            -1.7729      28.1943      34.1646 N.am     96 GLY96     -0.4157
   1448 H            -1.7205      29.1205      33.7495 H        96 GLY96      0.2719
   1449 CA           -0.5485      27.6513      34.7474 C.3      96 GLY96     -0.0252
   1450 HA2           0.0599      28.4891      35.0875 H        96 GLY96      0.0698
   1451 HA3          -0.8004      27.0471      35.6194 H        96 GLY96      0.0698
   1452 C             0.3148      26.8042      33.8086 C.2      96 GLY96      0.5973
   1453 O             1.3811      26.3699      34.2355 O.2      96 GLY96     -0.5679
   1454 N            -0.0963      26.5548      32.5618 N.am     97 ILE97     -0.4157
   1455 H            -0.9743      26.9526      32.2533 H        97 ILE97      0.2719
   1456 CA            0.7403      25.8441      31.5837 C.3      97 ILE97     -0.0597
   1457 HA            1.0999      24.9267      32.0453 H        97 ILE97      0.0869
   1458 CB           -0.0938      25.4758      30.3356 C.3      97 ILE97      0.1303
   1459 HB           -0.6850      26.3455      30.0453 H        97 ILE97      0.0187
   1460 CG2           0.7918      25.1169      29.1328 C.3      97 ILE97     -0.3204
   1461 HG21          1.5744      24.4279      29.4382 H        97 ILE97      0.0882
   1462 HG22          0.2006      24.6561      28.3430 H        97 ILE97      0.0882
   1463 HG23          1.2515      26.0182      28.7229 H        97 ILE97      0.0882
   1464 CG1          -1.0796      24.3281      30.6496 C.3      97 ILE97     -0.0430
   1465 HG12         -1.7451      24.6390      31.4554 H        97 ILE97      0.0236
   1466 HG13         -1.7011      24.1598      29.7697 H        97 ILE97      0.0236
   1467 CD1          -0.4386      22.9878      31.0442 C.3      97 ILE97     -0.0660
   1468 HD11          0.0892      23.0690      31.9932 H        97 ILE97      0.0186
   1469 HD12         -1.2261      22.2421      31.1558 H        97 ILE97      0.0186
   1470 HD13          0.2465      22.6466      30.2694 H        97 ILE97      0.0186
   1471 C             1.9941      26.6573      31.2377 C.2      97 ILE97      0.5973
   1472 O             1.9016      27.8478      30.9549 O.2      97 ILE97     -0.5679
   1473 N             3.1564      26.0001      31.2532 N.am     98 LEU98     -0.4157
   1474 H             3.1569      25.0212      31.5239 H        98 LEU98      0.2719
   1475 CA            4.4545      26.5533      30.8628 C.3      98 LEU98     -0.0518
   1476 HA            4.3909      27.6423      30.8316 H        98 LEU98      0.0922
   1477 CB            5.4781      26.1294      31.9374 C.3      98 LEU98     -0.1102
   1478 HB2           5.0302      26.2685      32.9236 H        98 LEU98      0.0457
   1479 HB3           5.6653      25.0672      31.8050 H        98 LEU98      0.0457
   1480 CG            6.8433      26.8304      31.9380 C.3      98 LEU98      0.3531
   1481 HG            7.2897      26.7409      30.9533 H        98 LEU98     -0.0361
   1482 CD1           6.7391      28.3067      32.3018 C.3      98 LEU98     -0.4121
   1483 HD11          6.2571      28.4134      33.2724 H        98 LEU98      0.1000
   1484 HD12          7.7364      28.7450      32.3505 H        98 LEU98      0.1000
   1485 HD13          6.1644      28.8371      31.5441 H        98 LEU98      0.1000
   1486 CD2           7.7410      26.1631      32.9821 C.3      98 LEU98     -0.4121
   1487 HD21          7.8533      25.1050      32.7472 H        98 LEU98      0.1000
   1488 HD22          8.7279      26.6243      32.9639 H        98 LEU98      0.1000
   1489 HD23          7.3116      26.2705      33.9771 H        98 LEU98      0.1000
   1490 C             4.8058      26.0291      29.4619 C.2      98 LEU98      0.5973
   1491 O             4.8375      24.8109      29.2453 O.2      98 LEU98     -0.5679
   1492 N             5.0260      26.9341      28.5065 N.am     99 SER99     -0.4157
   1493 H             4.9633      27.9200      28.7460 H        99 SER99      0.2719
   1494 CA            5.2285      26.5900      27.0941 C.3      99 SER99     -0.0249
   1495 HA            5.5723      25.5588      27.0384 H        99 SER99      0.0843
   1496 CB            3.8767      26.6620      26.3789 C.3      99 SER99      0.2117
   1497 HB2           3.1728      25.9973      26.8816 H        99 SER99      0.0352
   1498 HB3           3.4915      27.6801      26.4380 H        99 SER99      0.0352
   1499 OG            3.9862      26.2742      25.0246 O.3      99 SER99     -0.6546
   1500 HG            4.5850      25.5147      24.9687 H        99 SER99      0.4275
   1501 C             6.3021      27.4481      26.4083 C.2      99 SER99      0.5973
   1502 O             6.5523      28.5886      26.8060 O.2      99 SER99     -0.5679
   1503 N             6.9900      26.8843      25.4107 N.am    100 MET100    -0.4157
   1504 H             6.7994      25.9230      25.1540 H       100 MET100     0.2719
   1505 CA            8.0653      27.5728      24.6888 C.3     100 MET100    -0.0237
   1506 HA            8.6652      28.1342      25.4049 H       100 MET100     0.0880
   1507 CB            8.9865      26.5668      23.9866 C.3     100 MET100     0.0342
   1508 HB2           8.3894      25.8853      23.3782 H       100 MET100     0.0241
   1509 HB3           9.6538      27.1093      23.3170 H       100 MET100     0.0241
   1510 CG            9.8392      25.7532      24.9663 C.3     100 MET100     0.0018
   1511 HG2           9.1759      25.1370      25.5699 H       100 MET100     0.0440
   1512 HG3          10.4703      25.0790      24.3858 H       100 MET100     0.0440
   1513 SD           10.9088      26.7204      26.0821 S.3     100 MET100    -0.2737
   1514 CE           12.0542      27.4697      24.8948 C.3     100 MET100    -0.0536
   1515 HE1          11.5020      28.0773      24.1775 H       100 MET100     0.0684
   1516 HE2          12.7579      28.1089      25.4279 H       100 MET100     0.0684
   1517 HE3          12.5993      26.6869      24.3691 H       100 MET100     0.0684
   1518 C             7.5373      28.5698      23.6637 C.2     100 MET100     0.5973
   1519 O             6.6873      28.2279      22.8548 O.2     100 MET100    -0.5679
   1520 N             8.0615      29.7977      23.6879 N.am    101 ALA101    -0.4157
   1521 H             8.8372      29.9692      24.3176 H       101 ALA101     0.2719
   1522 CA            7.8728      30.7391      22.5928 C.3     101 ALA101     0.0337
   1523 HA            6.8426      30.6719      22.2372 H       101 ALA101     0.0823
   1524 CB            8.1436      32.1583      23.1085 C.3     101 ALA101    -0.1825
   1525 HB1           9.1771      32.2282      23.4443 H       101 ALA101     0.0603
   1526 HB2           7.9803      32.8826      22.3103 H       101 ALA101     0.0603
   1527 HB3           7.4784      32.3851      23.9427 H       101 ALA101     0.0603
   1528 C             8.8159      30.3641      21.4378 C.2     101 ALA101     0.5973
   1529 O             9.8842      29.7960      21.6599 O.2     101 ALA101    -0.5679
   1530 N             8.4751      30.7533      20.2083 N.am    102 ASN102    -0.4157
   1531 H             7.6164      31.2592      20.0773 H       102 ASN102     0.2719
   1532 CA            9.3199      30.4849      19.0403 C.3     102 ASN102     0.0143
   1533 HA           10.3681      30.6211      19.3224 H       102 ASN102     0.1048
   1534 CB            9.1415      29.0031      18.6426 C.3     102 ASN102    -0.2041
   1535 HB2           9.8383      28.7324      17.8665 H       102 ASN102     0.0797
   1536 HB3           9.3956      28.3703      19.4952 H       102 ASN102     0.0797
   1537 CG            7.7649      28.5844      18.1755 C.2     102 ASN102     0.7130
   1538 OD1           7.2836      27.5297      18.5046 O.2     102 ASN102    -0.5931
   1539 ND2           7.0152      29.3894      17.4499 N.am    102 ASN102    -0.9191
   1540 HD21          6.1135      28.9669      17.3139 H       102 ASN102     0.4196
   1541 HD22          7.2341      30.3646      17.3656 H       102 ASN102     0.4196
   1542 C             9.0349      31.4620      17.8898 C.2     102 ASN102     0.5973
   1543 O             8.1191      32.2820      17.9762 O.2     102 ASN102    -0.5679
   1544 N             9.7231      31.2932      16.7660 N.am    103 ALA103    -0.4157
   1545 H            10.4189      30.5518      16.7412 H       103 ALA103     0.2719
   1546 CA            9.5144      32.0357      15.5252 C.3     103 ALA103     0.0337
   1547 HA            8.6360      32.6732      15.6284 H       103 ALA103     0.0823
   1548 CB           10.7167      32.9531      15.2907 C.3     103 ALA103    -0.1825
   1549 HB1          11.6192      32.3550      15.1606 H       103 ALA103     0.0603
   1550 HB2          10.5533      33.5541      14.3952 H       103 ALA103     0.0603
   1551 HB3          10.8438      33.6224      16.1428 H       103 ALA103     0.0603
   1552 C             9.2214      31.0821      14.3559 C.2     103 ALA103     0.5973
   1553 O             9.6841      31.2871      13.2375 O.2     103 ALA103    -0.5679
   1554 N             8.4551      30.0243      14.6309 N.am    104 GLY104    -0.4157
   1555 H             8.2507      29.8245      15.6001 H       104 GLY104     0.2719
   1556 CA            8.1235      28.9805      13.6679 C.3     104 GLY104    -0.0252
   1557 HA2           7.0410      28.8765      13.6132 H       104 GLY104     0.0698
   1558 HA3           8.4949      29.2401      12.6758 H       104 GLY104     0.0698
   1559 C             8.7178      27.6298      14.0686 C.2     104 GLY104     0.5973
   1560 O             9.3362      27.5297      15.1309 O.2     104 GLY104    -0.5679
   1561 N             8.5301      26.5985      13.2322 N.am    105 PRO105    -0.2548
   1562 CD            7.8372      26.6463      11.9523 C.3     105 PRO105     0.0192
   1563 HD2           8.5153      27.0272      11.1871 H       105 PRO105     0.0391
   1564 HD3           6.9312      27.2507      11.9961 H       105 PRO105     0.0391
   1565 CG            7.4754      25.1984      11.6499 C.3     105 PRO105     0.0189
   1566 HG2           7.3920      25.0148      10.5784 H       105 PRO105     0.0213
   1567 HG3           6.5488      24.9348      12.1625 H       105 PRO105     0.0213
   1568 CB            8.6418      24.4303      12.2709 C.3     105 PRO105    -0.0070
   1569 HB2           9.4855      24.4371      11.5781 H       105 PRO105     0.0253
   1570 HB3           8.3640      23.4050      12.5192 H       105 PRO105     0.0253
   1571 CA            8.9789      25.2385      13.5299 C.3     105 PRO105    -0.0266
   1572 HA            8.4012      24.8517      14.3727 H       105 PRO105     0.0641
   1573 C            10.4762      25.1650      13.8659 C.2     105 PRO105     0.5896
   1574 O            11.2912      25.7595      13.1576 O.2     105 PRO105    -0.5748
   1575 N            10.8433      24.4256      14.9155 N.am    106 ASN106    -0.4157
   1576 H            10.1020      23.9668      15.4556 H       106 ASN106     0.2719
   1577 CA           12.2367      24.1859      15.3295 C.3     106 ASN106     0.0143
   1578 HA           12.1823      23.6341      16.2695 H       106 ASN106     0.1048
   1579 CB           12.9473      23.2886      14.2995 C.3     106 ASN106    -0.2041
   1580 HB2          13.0342      23.8230      13.3546 H       106 ASN106     0.0797
   1581 HB3          13.9546      23.0609      14.6451 H       106 ASN106     0.0797
   1582 CG           12.2367      21.9782      14.0806 C.2     106 ASN106     0.7130
   1583 OD1          11.8564      21.2971      15.0128 O.2     106 ASN106    -0.5931
   1584 ND2          12.0729      21.5617      12.8473 N.am    106 ASN106    -0.9191
   1585 HD21         11.5689      20.6980      12.7562 H       106 ASN106     0.4196
   1586 HD22         12.3924      22.1135      12.0761 H       106 ASN106     0.4196
   1587 C            13.0600      25.4504      15.6420 C.2     106 ASN106     0.5973
   1588 O            14.1912      25.6116      15.1707 O.2     106 ASN106    -0.5679
   1589 N            12.5035      26.3736      16.4275 N.am    107 THR107    -0.4157
   1590 H            11.5771      26.1862      16.7969 H       107 THR107     0.2719
   1591 CA           13.1933      27.6292      16.7792 C.3     107 THR107    -0.0389
   1592 HA           14.2506      27.5043      16.5597 H       107 THR107     0.1007
   1593 CB           12.7159      28.8218      15.9349 C.3     107 THR107     0.3654
   1594 HB           13.2203      29.7203      16.2903 H       107 THR107     0.0043
   1595 CG2          13.0437      28.6967      14.4519 C.3     107 THR107    -0.2438
   1596 HG21         12.4918      27.8638      14.0185 H       107 THR107     0.0642
   1597 HG22         12.7570      29.6136      13.9380 H       107 THR107     0.0642
   1598 HG23         14.1089      28.5152      14.3201 H       107 THR107     0.0642
   1599 OG1          11.3363      29.0359      16.0489 O.3     107 THR107    -0.6761
   1600 HG1          10.8581      28.2627      15.6889 H       107 THR107     0.4102
   1601 C            13.1685      27.9304      18.2737 C.2     107 THR107     0.5973
   1602 O            13.1524      29.0961      18.6699 O.2     107 THR107    -0.5679
   1603 N            13.1838      26.8909      19.1100 N.am    108 ASN108    -0.4157
   1604 H            13.2265      25.9472      18.7364 H       108 ASN108     0.2719
   1605 CA           13.1813      27.0450      20.5617 C.3     108 ASN108     0.0143
   1606 HA           12.3774      27.7324      20.8397 H       108 ASN108     0.1048
   1607 CB           12.8919      25.6828      21.2146 C.3     108 ASN108    -0.2041
   1608 HB2          13.6395      24.9498      20.9127 H       108 ASN108     0.0797
   1609 HB3          12.9251      25.7733      22.2974 H       108 ASN108     0.0797
   1610 CG           11.5092      25.1887      20.8352 C.2     108 ASN108     0.7130
   1611 OD1          10.5209      25.8307      21.1455 O.2     108 ASN108    -0.5931
   1612 ND2          11.4059      24.0814      20.1399 N.am    108 ASN108    -0.9191
   1613 HD21         10.5110      23.9023      19.6657 H       108 ASN108     0.4196
   1614 HD22         12.2001      23.4846      19.9570 H       108 ASN108     0.4196
   1615 C            14.5133      27.6264      21.0393 C.2     108 ASN108     0.5973
   1616 O            15.5609      27.0611      20.7503 O.2     108 ASN108    -0.5679
   1617 N            14.4817      28.7321      21.7823 N.am    109 GLY109    -0.4157
   1618 H            13.5796      29.1562      21.9359 H       109 GLY109     0.2719
   1619 CA           15.6670      29.3524      22.3845 C.3     109 GLY109    -0.0252
   1620 HA2          16.5791      28.8550      22.0522 H       109 GLY109     0.0698
   1621 HA3          15.7260      30.3944      22.0698 H       109 GLY109     0.0698
   1622 C            15.6076      29.2756      23.9077 C.2     109 GLY109     0.5973
   1623 O            15.7757      28.2121      24.5055 O.2     109 GLY109    -0.5679
   1624 N            15.3417      30.4192      24.5356 N.am    110 SER110    -0.4157
   1625 H            15.3412      31.2743      24.0018 H       110 SER110     0.2719
   1626 CA           15.1123      30.5194      25.9842 C.3     110 SER110    -0.0249
   1627 HA           15.1400      29.5287      26.4393 H       110 SER110     0.0843
   1628 CB           16.2136      31.3554      26.6257 C.3     110 SER110     0.2117
   1629 HB2          16.0377      31.4237      27.6990 H       110 SER110     0.0352
   1630 HB3          17.1629      30.8598      26.4719 H       110 SER110     0.0352
   1631 OG           16.2576      32.6577      26.0817 O.3     110 SER110    -0.6546
   1632 HG           15.7852      33.2761      26.6768 H       110 SER110     0.4275
   1633 C            13.7709      31.1349      26.3515 C.2     110 SER110     0.5973
   1634 O            13.3660      31.0352      27.5073 O.2     110 SER110    -0.5679
   1635 N            13.1063      31.8175      25.4186 N.am    111 GLN111    -0.4157
   1636 H            13.4397      31.8106      24.4700 H       111 GLN111     0.2719
   1637 CA           11.8380      32.4727      25.7059 C.3     111 GLN111    -0.0031
   1638 HA           11.9611      33.0187      26.6394 H       111 GLN111     0.0850
   1639 CB           11.4638      33.4881      24.6239 C.3     111 GLN111    -0.0036
   1640 HB2          11.5256      33.0191      23.6404 H       111 GLN111     0.0171
   1641 HB3          10.4342      33.8078      24.7939 H       111 GLN111     0.0171
   1642 CG           12.3601      34.7308      24.6648 C.3     111 GLN111    -0.0645
   1643 HG2          12.3001      35.1884      25.6510 H       111 GLN111     0.0352
   1644 HG3          13.3965      34.4522      24.4699 H       111 GLN111     0.0352
   1645 CD           11.8922      35.7496      23.6409 C.2     111 GLN111     0.6951
   1646 OE1          10.7817      36.2682      23.7170 O.2     111 GLN111    -0.6086
   1647 NE2          12.6956      36.0377      22.6436 N.am    111 GLN111    -0.9407
   1648 HE21         12.3291      36.6382      21.9137 H       111 GLN111     0.4251
   1649 HE22         13.6434      35.6745      22.5952 H       111 GLN111     0.4251
   1650 C            10.7195      31.4540      25.9197 C.2     111 GLN111     0.5973
   1651 O            10.5997      30.4487      25.2201 O.2     111 GLN111    -0.5679
   1652 N             9.8757      31.7688      26.8863 N.am    112 PHE112    -0.4157
   1653 H            10.0014      32.6604      27.3607 H       112 PHE112     0.2719
   1654 CA            8.7834      30.9218      27.3408 C.3     112 PHE112    -0.0024
   1655 HA            8.4905      30.2262      26.5548 H       112 PHE112     0.0978
   1656 CB            9.2424      30.1256      28.5734 C.3     112 PHE112    -0.0343
   1657 HB2           8.4601      29.4177      28.8520 H       112 PHE112     0.0295
   1658 HB3          10.1270      29.5422      28.3125 H       112 PHE112     0.0295
   1659 CG            9.5554      31.0148      29.7658 C.ar    112 PHE112     0.0118
   1660 CD1          10.8396      31.5726      29.9122 C.ar    112 PHE112    -0.1256
   1661 HD1          11.6188      31.3178      29.2113 H       112 PHE112     0.1330
   1662 CE1          11.1135      32.4571      30.9690 C.ar    112 PHE112    -0.1704
   1663 HE1          12.1059      32.8663      31.0912 H       112 PHE112     0.1430
   1664 CZ           10.0964      32.8092      31.8697 C.ar    112 PHE112    -0.1072
   1665 HZ           10.3020      33.5194      32.6588 H       112 PHE112     0.1297
   1666 CE2           8.8209      32.2302      31.7481 C.ar    112 PHE112    -0.1704
   1667 HE2           8.0411      32.4818      32.4504 H       112 PHE112     0.1430
   1668 CD2           8.5519      31.3313      30.7017 C.ar    112 PHE112    -0.1256
   1669 HD2           7.5637      30.9049      30.6035 H       112 PHE112     0.1330
   1670 C             7.5903      31.8078      27.6750 C.2     112 PHE112     0.5973
   1671 O             7.7158      33.0318      27.7767 O.2     112 PHE112    -0.5679
   1672 N             6.4387      31.1955      27.8981 N.am    113 PHE113    -0.4157
   1673 H             6.3729      30.1926      27.7450 H       113 PHE113     0.2719
   1674 CA            5.2674      31.8839      28.4049 C.3     113 PHE113    -0.0024
   1675 HA            5.6203      32.7455      28.9635 H       113 PHE113     0.0978
   1676 CB            4.3949      32.4037      27.2531 C.3     113 PHE113    -0.0343
   1677 HB2           3.5801      32.9848      27.6817 H       113 PHE113     0.0295
   1678 HB3           4.9889      33.0927      26.6519 H       113 PHE113     0.0295
   1679 CG            3.8141      31.3463      26.3331 C.ar    113 PHE113     0.0118
   1680 CD1           4.6140      30.7610      25.3325 C.ar    113 PHE113    -0.1256
   1681 HD1           5.6546      31.0327      25.2407 H       113 PHE113     0.1330
   1682 CE1           4.0678      29.8083      24.4554 C.ar    113 PHE113    -0.1704
   1683 HE1           4.6796      29.3485      23.6914 H       113 PHE113     0.1430
   1684 CZ            2.7179      29.4446      24.5674 C.ar    113 PHE113    -0.1072
   1685 HZ            2.3047      28.7051      23.8955 H       113 PHE113     0.1297
   1686 CE2           1.9165      30.0245      25.5633 C.ar    113 PHE113    -0.1704
   1687 HE2           0.8826      29.7301      25.6587 H       113 PHE113     0.1430
   1688 CD2           2.4639      30.9668      26.4506 C.ar    113 PHE113    -0.1256
   1689 HD2           1.8447      31.3876      27.2279 H       113 PHE113     0.1330
   1690 C             4.5103      31.0135      29.3997 C.2     113 PHE113     0.5973
   1691 O             4.5746      29.7831      29.3509 O.2     113 PHE113    -0.5679
   1692 N             3.8302      31.6815      30.3283 N.am    114 ILE114    -0.4157
   1693 H             3.8764      32.6963      30.3057 H       114 ILE114     0.2719
   1694 CA            2.9556      31.0662      31.3248 C.3     114 ILE114    -0.0597
   1695 HA            3.0690      29.9831      31.2937 H       114 ILE114     0.0869
   1696 CB            3.2946      31.5490      32.7529 C.3     114 ILE114     0.1303
   1697 HB            3.0451      32.6099      32.8172 H       114 ILE114     0.0187
   1698 CG2           2.4314      30.7793      33.7719 C.3     114 ILE114    -0.3204
   1699 HG21          2.6069      29.7072      33.6773 H       114 ILE114     0.0882
   1700 HG22          2.6670      31.0947      34.7879 H       114 ILE114     0.0882
   1701 HG23          1.3719      30.9799      33.6021 H       114 ILE114     0.0882
   1702 CG1           4.7920      31.3890      33.1056 C.3     114 ILE114    -0.0430
   1703 HG12          4.9908      30.3554      33.3828 H       114 ILE114     0.0236
   1704 HG13          5.4212      31.6312      32.2508 H       114 ILE114     0.0236
   1705 CD1           5.2332      32.3167      34.2431 C.3     114 ILE114    -0.0660
   1706 HD11          4.7003      32.0760      35.1626 H       114 ILE114     0.0186
   1707 HD12          6.3025      32.1917      34.4149 H       114 ILE114     0.0186
   1708 HD13          5.0373      33.3552      33.9747 H       114 ILE114     0.0186
   1709 C             1.5252      31.4343      30.9400 C.2     114 ILE114     0.5973
   1710 O             1.1848      32.6191      30.9234 O.2     114 ILE114    -0.5679
   1711 N             0.7108      30.4484      30.5794 N.am    115 CYS115    -0.4157
   1712 H             1.0704      29.4995      30.5683 H       115 CYS115     0.2719
   1713 CA           -0.6867      30.6717      30.2257 C.3     115 CYS115     0.0213
   1714 HA           -0.7503      31.5012      29.5207 H       115 CYS115     0.1124
   1715 CB           -1.2861      29.4215      29.5703 C.3     115 CYS115    -0.1231
   1716 HB2          -1.2675      28.5888      30.2746 H       115 CYS115     0.1112
   1717 HB3          -2.3252      29.6337      29.3239 H       115 CYS115     0.1112
   1718 SG           -0.4301      28.9537      28.0436 S.3     115 CYS115    -0.3119
   1719 HG           -1.5233      28.5121      27.3962 H       115 CYS115     0.1933
   1720 C            -1.5072      31.0336      31.4651 C.2     115 CYS115     0.5973
   1721 O            -1.3760      30.3929      32.5097 O.2     115 CYS115    -0.5679
   1722 N            -2.4164      31.9908      31.3359 N.am    116 THR116    -0.4157
   1723 H            -2.4414      32.5523      30.4866 H       116 THR116     0.2719
   1724 CA           -3.4139      32.3263      32.3693 C.3     116 THR116    -0.0389
   1725 HA           -3.2081      31.7711      33.2818 H       116 THR116     0.1007
   1726 CB           -3.3396      33.8075      32.7239 C.3     116 THR116     0.3654
   1727 HB           -4.1400      34.0569      33.4216 H       116 THR116     0.0043
   1728 CG2          -1.9936      34.1367      33.3759 C.3     116 THR116    -0.2438
   1729 HG21         -1.1780      33.9966      32.6670 H       116 THR116     0.0642
   1730 HG22         -1.9990      35.1748      33.7073 H       116 THR116     0.0642
   1731 HG23         -1.8440      33.4960      34.2435 H       116 THR116     0.0642
   1732 OG1          -3.4781      34.5751      31.5546 O.3     116 THR116    -0.6761
   1733 HG1          -3.6757      35.4826      31.9054 H       116 THR116     0.4102
   1734 C            -4.8243      31.9286      31.9441 C.2     116 THR116     0.5973
   1735 O            -5.7974      32.1457      32.6565 O.2     116 THR116    -0.5679
   1736 N            -4.9276      31.2519      30.8023 N.am    117 ALA117    -0.4157
   1737 H            -4.0911      31.1520      30.2500 H       117 ALA117     0.2719
   1738 CA           -6.1444      30.7153      30.2246 C.3     117 ALA117     0.0337
   1739 HA           -6.8097      30.3851      31.0230 H       117 ALA117     0.0823
   1740 CB           -6.8329      31.8362      29.4396 C.3     117 ALA117    -0.1825
   1741 HB1          -6.1765      32.1871      28.6414 H       117 ALA117     0.0603
   1742 HB2          -7.7608      31.4736      28.9983 H       117 ALA117     0.0603
   1743 HB3          -7.0622      32.6701      30.1059 H       117 ALA117     0.0603
   1744 C            -5.8026      29.5115      29.3334 C.2     117 ALA117     0.5973
   1745 O            -4.6529      29.3106      28.9464 O.2     117 ALA117    -0.5679
   1746 N            -6.8007      28.6851      29.0153 N.am    118 LYS118    -0.3479
   1747 H            -7.7267      28.9449      29.3162 H       118 LYS118     0.2747
   1748 CA           -6.6751      27.6422      27.9845 C.3     118 LYS118    -0.2400
   1749 HA           -5.8232      26.9953      28.2030 H       118 LYS118     0.1426
   1750 CB           -7.9684      26.8098      27.9911 C.3     118 LYS118    -0.0094
   1751 HB2          -8.0495      26.3031      28.9534 H       118 LYS118     0.0362
   1752 HB3          -8.8204      27.4860      27.8930 H       118 LYS118     0.0362
   1753 CG           -8.0611      25.7657      26.8717 C.3     118 LYS118     0.0187
   1754 HG2          -8.1113      26.2791      25.9119 H       118 LYS118     0.0103
   1755 HG3          -7.1828      25.1275      26.8881 H       118 LYS118     0.0103
   1756 CD           -9.3022      24.8827      27.0645 C.3     118 LYS118    -0.0479
   1757 HD2          -9.1268      24.2177      27.9123 H       118 LYS118     0.0621
   1758 HD3         -10.1714      25.5032      27.2897 H       118 LYS118     0.0621
   1759 CE           -9.5851      24.0412      25.8151 C.3     118 LYS118    -0.0143
   1760 HE2          -8.6480      23.5754      25.4927 H       118 LYS118     0.1135
   1761 HE3         -10.2917      23.2503      26.0798 H       118 LYS118     0.1135
   1762 NZ          -10.1457      24.8679      24.7123 N.4     118 LYS118    -0.3854
   1763 HZ1          -9.5038      25.6240      24.4358 H       118 LYS118     0.3400
   1764 HZ2         -10.2885      24.3373      23.8663 H       118 LYS118     0.3400
   1765 HZ3         -10.9997      25.3372      24.9723 H       118 LYS118     0.3400
   1766 C            -6.4129      28.3263      26.6347 C.2     118 LYS118     0.7341
   1767 O            -7.1525      29.2387      26.2778 O.2     118 LYS118    -0.5894
   1768 N            -5.3833      27.9005      25.9063 N.am    119 THR119    -0.4157
   1769 H            -4.8286      27.1310      26.2505 H       119 THR119     0.2719
   1770 CA           -4.9701      28.5133      24.6295 C.3     119 THR119    -0.0389
   1771 HA           -5.7661      29.1692      24.2820 H       119 THR119     0.1007
   1772 CB           -3.7069      29.3879      24.7730 C.3     119 THR119     0.3654
   1773 HB           -3.4437      29.7790      23.7893 H       119 THR119     0.0043
   1774 CG2          -3.8906      30.5724      25.7144 C.3     119 THR119    -0.2438
   1775 HG21         -4.2246      30.2290      26.6883 H       119 THR119     0.0642
   1776 HG22         -2.9451      31.0933      25.8467 H       119 THR119     0.0642
   1777 HG23         -4.6374      31.2520      25.3084 H       119 THR119     0.0642
   1778 OG1          -2.6019      28.6723      25.2775 O.3     119 THR119    -0.6761
   1779 HG1          -1.8228      29.1982      25.0956 H       119 THR119     0.4102
   1780 C            -4.8132      27.4481      23.5461 C.2     119 THR119     0.5973
   1781 O            -3.7442      27.2887      22.9587 O.2     119 THR119    -0.5679
   1782 N            -5.8925      26.7089      23.2619 N.am    120 GLU120    -0.5163
   1783 H            -6.7825      26.9417      23.6940 H       120 GLU120     0.2936
   1784 CA           -5.8383      25.5383      22.3722 C.3     120 GLU120     0.0397
   1785 HA           -5.1256      24.8263      22.7989 H       120 GLU120     0.1105
   1786 CB           -7.2077      24.8376      22.3042 C.3     120 GLU120     0.0560
   1787 HB2          -7.0488      23.8638      21.8398 H       120 GLU120    -0.0173
   1788 HB3          -7.5638      24.6402      23.3166 H       120 GLU120    -0.0173
   1789 CG           -8.3085      25.5501      21.4870 C.3     120 GLU120     0.0136
   1790 HG2          -7.9467      25.7661      20.4807 H       120 GLU120    -0.0425
   1791 HG3          -9.1402      24.8484      21.3861 H       120 GLU120    -0.0425
   1792 CD           -8.8542      26.8232      22.1425 C.2     120 GLU120     0.8054
   1793 OE1          -8.8791      26.8490      23.4002 O.co2   120 GLU120    -0.8188
   1794 OE2          -9.3100      27.7172      21.4065 O.co2   120 GLU120    -0.8188
   1795 C            -5.3330      25.8396      20.9534 C.2     120 GLU120     0.5366
   1796 O            -4.8276      24.9441      20.2876 O.2     120 GLU120    -0.5819
   1797 N            -5.4172      27.0844      20.4692 N.am    121 TRP121    -0.4157
   1798 H            -5.8355      27.8026      21.0415 H       121 TRP121     0.2719
   1799 CA           -4.9004      27.4435      19.1389 C.3     121 TRP121    -0.0275
   1800 HA           -5.2868      26.7196      18.4200 H       121 TRP121     0.1123
   1801 CB           -5.4117      28.8320      18.7375 C.3     121 TRP121    -0.0050
   1802 HB2          -5.0907      29.0396      17.7158 H       121 TRP121     0.0339
   1803 HB3          -6.5025      28.8035      18.7264 H       121 TRP121     0.0339
   1804 CG           -4.9860      29.9710      19.6134 C.2     121 TRP121    -0.1415
   1805 CD1          -3.9125      30.7694      19.4183 C.2     121 TRP121    -0.1638
   1806 HD1          -3.2285      30.6707      18.5858 H       121 TRP121     0.2062
   1807 NE1          -3.8464      31.7135      20.4249 N.pl3   121 TRP121    -0.3418
   1808 HE1          -3.1621      32.4506      20.4623 H       121 TRP121     0.3412
   1809 CE2          -4.8785      31.5601      21.3237 C.ar    121 TRP121     0.1380
   1810 CZ2          -5.2461      32.2582      22.4804 C.ar    121 TRP121    -0.2601
   1811 HZ2          -4.6646      33.0986      22.8275 H       121 TRP121     0.1572
   1812 CH2          -6.3938      31.8495      23.1799 C.ar    121 TRP121    -0.1134
   1813 HH2          -6.7030      32.3733      24.0753 H       121 TRP121     0.1417
   1814 CZ3          -7.1523      30.7600      22.7152 C.ar    121 TRP121    -0.1972
   1815 HZ3          -8.0417      30.4491      23.2512 H       121 TRP121     0.1447
   1816 CE3          -6.7759      30.0707      21.5495 C.ar    121 TRP121    -0.2387
   1817 HE3          -7.3983      29.2653      21.1831 H       121 TRP121     0.1700
   1818 CD2          -5.6246      30.4490      20.8311 C.ar    121 TRP121     0.1243
   1819 C            -3.3648      27.3805      19.0296 C.2     121 TRP121     0.5973
   1820 O            -2.8081      27.5418      17.9408 O.2     121 TRP121    -0.5679
   1821 N            -2.6621      27.2175      20.1542 N.am    122 LEU122    -0.4157
   1822 H            -3.1804      27.1149      21.0233 H       122 LEU122     0.2719
   1823 CA           -1.2096      27.0393      20.2133 C.3     122 LEU122    -0.0518
   1824 HA           -0.7582      27.4577      19.3166 H       122 LEU122     0.0922
   1825 CB           -0.6696      27.7911      21.4406 C.3     122 LEU122    -0.1102
   1826 HB2          -1.0841      27.3165      22.3320 H       122 LEU122     0.0457
   1827 HB3           0.4092      27.6689      21.4968 H       122 LEU122     0.0457
   1828 CG           -1.0288      29.2874      21.4848 C.3     122 LEU122     0.3531
   1829 HG           -2.1088      29.4017      21.5688 H       122 LEU122    -0.0361
   1830 CD1          -0.3921      29.9208      22.7192 C.3     122 LEU122    -0.4121
   1831 HD11          0.6915      29.9403      22.6109 H       122 LEU122     0.1000
   1832 HD12         -0.7653      30.9334      22.8410 H       122 LEU122     0.1000
   1833 HD13         -0.6457      29.3303      23.5973 H       122 LEU122     0.1000
   1834 CD2          -0.5462      30.0736      20.2566 C.3     122 LEU122    -0.4121
   1835 HD21         -1.0295      29.6751      19.3648 H       122 LEU122     0.1000
   1836 HD22         -0.8347      31.1172      20.3706 H       122 LEU122     0.1000
   1837 HD23          0.5329      29.9949      20.1713 H       122 LEU122     0.1000
   1838 C            -0.7936      25.5614      20.2384 C.2     122 LEU122     0.5973
   1839 O             0.4002      25.2717      20.0759 O.2     122 LEU122    -0.5679
   1840 N            -1.7537      24.6449      20.4037 N.am    123 ASP123    -0.5163
   1841 H            -2.7158      24.9455      20.5021 H       123 ASP123     0.2936
   1842 CA           -1.5001      23.2079      20.4234 C.3     123 ASP123     0.0381
   1843 HA           -0.8183      22.9967      21.2494 H       123 ASP123     0.0880
   1844 CB           -2.7872      22.3946      20.6467 C.3     123 ASP123    -0.0303
   1845 HB2          -3.5280      22.6820      19.9000 H       123 ASP123    -0.0122
   1846 HB3          -2.5515      21.3423      20.4767 H       123 ASP123    -0.0122
   1847 CG           -3.4039      22.4936      22.0462 C.2     123 ASP123     0.7994
   1848 OD1          -2.7386      22.9737      22.9836 O.co2   123 ASP123    -0.8014
   1849 OD2          -4.5184      21.9506      22.2315 O.co2   123 ASP123    -0.8014
   1850 C            -0.8471      22.7600      19.1139 C.2     123 ASP123     0.5366
   1851 O            -1.2742      23.1197      18.0163 O.2     123 ASP123    -0.5819
   1852 N             0.2115      21.9579      19.2184 N.am    124 GLY124    -0.4157
   1853 H             0.5331      21.6901      20.1358 H       124 GLY124     0.2719
   1854 CA            0.9428      21.4712      18.0474 C.3     124 GLY124    -0.0252
   1855 HA2           1.5580      20.6238      18.3339 H       124 GLY124     0.0698
   1856 HA3           0.2309      21.1279      17.2969 H       124 GLY124     0.0698
   1857 C             1.8470      22.5086      17.3833 C.2     124 GLY124     0.5973
   1858 O             2.5092      22.1782      16.4025 O.2     124 GLY124    -0.5679
   1859 N             1.8965      23.7491      17.8921 N.am    125 LYS125    -0.3479
   1860 H             1.2315      24.0010      18.6163 H       125 LYS125     0.2747
   1861 CA            2.8538      24.7506      17.4064 C.3     125 LYS125    -0.2400
   1862 HA            3.5429      24.2349      16.7339 H       125 LYS125     0.1426
   1863 CB            2.1528      25.8068      16.5374 C.3     125 LYS125    -0.0094
   1864 HB2           2.8793      26.0766      15.7690 H       125 LYS125     0.0362
   1865 HB3           1.3162      25.3449      16.0090 H       125 LYS125     0.0362
   1866 CG            1.6623      27.0860      17.2323 C.3     125 LYS125     0.0187
   1867 HG2           0.5714      27.0826      17.2477 H       125 LYS125     0.0103
   1868 HG3           2.0126      27.1077      18.2481 H       125 LYS125     0.0103
   1869 CD            2.1671      28.3081      16.4520 C.3     125 LYS125    -0.0479
   1870 HD2           3.2529      28.3542      16.5645 H       125 LYS125     0.0621
   1871 HD3           1.9279      28.1662      15.3956 H       125 LYS125     0.0621
   1872 CE            1.5379      29.6197      16.9154 C.3     125 LYS125    -0.0143
   1873 HE2           0.4569      29.5591      16.7446 H       125 LYS125     0.1135
   1874 HE3           1.6855      29.7228      17.9881 H       125 LYS125     0.1135
   1875 NZ            2.1262      30.7556      16.1616 N.4     125 LYS125    -0.3854
   1876 HZ1           1.9155      30.6470      15.1772 H       125 LYS125     0.3400
   1877 HZ2           1.7506      31.6395      16.4725 H       125 LYS125     0.3400
   1878 HZ3           3.1334      30.7534      16.2581 H       125 LYS125     0.3400
   1879 C             3.8013      25.3048      18.4635 C.2     125 LYS125     0.7341
   1880 O             4.7688      25.9450      18.0830 O.2     125 LYS125    -0.5894
   1881 N             3.5284      25.0698      19.7482 N.am    126 HIE126    -0.4157
   1882 H             2.6915      24.5479      19.9598 H       126 HIE126     0.2719
   1883 CA            4.3978      25.4344      20.8711 C.3     126 HIE126    -0.0581
   1884 HA            5.3925      25.6921      20.4922 H       126 HIE126     0.1360
   1885 CB            3.8438      26.6681      21.5957 C.3     126 HIE126    -0.0074
   1886 HB2           2.8119      26.4852      21.8942 H       126 HIE126     0.0367
   1887 HB3           4.4352      26.8339      22.4944 H       126 HIE126     0.0367
   1888 CG            3.9096      27.9282      20.7759 C.2     126 HIE126     0.1868
   1889 ND1           5.0253      28.7411      20.6365 N.2     126 HIE126    -0.5432
   1890 CE1           4.6935      29.7507      19.8457 C.2     126 HIE126     0.1635
   1891 HE1           5.3577      30.5630      19.5893 H       126 HIE126     0.1435
   1892 NE2           3.4075      29.6404      19.4934 N.pl3   126 HIE126    -0.2795
   1893 HE2           2.8750      30.3721      19.0676 H       126 HIE126     0.3339
   1894 CD2           2.8959      28.4986      20.0733 C.2     126 HIE126    -0.2207
   1895 HD2           1.8843      28.1254      20.0470 H       126 HIE126     0.1862
   1896 C             4.5440      24.2492      21.8282 C.2     126 HIE126     0.5973
   1897 O             3.5538      23.6086      22.1857 O.2     126 HIE126    -0.5679
   1898 N             5.7768      23.9535      22.2428 N.am    127 VAL127    -0.4157
   1899 H             6.5504      24.4981      21.8824 H       127 VAL127     0.2719
   1900 CA            6.0733      22.8082      23.1186 C.3     127 VAL127    -0.0875
   1901 HA            5.4405      21.9736      22.8121 H       127 VAL127     0.0969
   1902 CB            7.5325      22.3312      22.9717 C.3     127 VAL127     0.2985
   1903 HB            8.2062      23.1349      23.2714 H       127 VAL127    -0.0297
   1904 CG1           7.8019      21.1109      23.8632 C.3     127 VAL127    -0.3192
   1905 HG11          7.1086      20.3054      23.6239 H       127 VAL127     0.0791
   1906 HG12          8.8218      20.7584      23.7049 H       127 VAL127     0.0791
   1907 HG13          7.6988      21.3720      24.9156 H       127 VAL127     0.0791
   1908 CG2           7.8468      21.9530      21.5175 C.3     127 VAL127    -0.3192
   1909 HG21          7.7796      22.8262      20.8670 H       127 VAL127     0.0791
   1910 HG22          8.8632      21.5675      21.4536 H       127 VAL127     0.0791
   1911 HG23          7.1533      21.1896      21.1638 H       127 VAL127     0.0791
   1912 C             5.7353      23.1490      24.5696 C.2     127 VAL127     0.5973
   1913 O             6.3453      24.0311      25.1786 O.2     127 VAL127    -0.5679
   1914 N             4.7185      22.4896      25.1207 N.am    128 VAL128    -0.4157
   1915 H             4.2160      21.8330      24.5379 H       128 VAL128     0.2719
   1916 CA            4.3663      22.5379      26.5455 C.3     128 VAL128    -0.0875
   1917 HA            4.4530      23.5591      26.9127 H       128 VAL128     0.0969
   1918 CB            2.9173      22.0584      26.7487 C.3     128 VAL128     0.2985
   1919 HB            2.7991      21.0905      26.2697 H       128 VAL128    -0.0297
   1920 CG1           2.5573      21.9148      28.2337 C.3     128 VAL128    -0.3192
   1921 HG11          2.8527      22.8128      28.7722 H       128 VAL128     0.0791
   1922 HG12          1.4849      21.7516      28.3414 H       128 VAL128     0.0791
   1923 HG13          3.0797      21.0602      28.6627 H       128 VAL128     0.0791
   1924 CG2           1.9273      23.0151      26.0850 C.3     128 VAL128    -0.3192
   1925 HG21          2.1117      23.0642      25.0112 H       128 VAL128     0.0791
   1926 HG22          0.9097      22.6591      26.2279 H       128 VAL128     0.0791
   1927 HG23          2.0194      24.0139      26.5073 H       128 VAL128     0.0791
   1928 C             5.3422      21.6548      27.3201 C.2     128 VAL128     0.5973
   1929 O             5.5614      20.5067      26.9388 O.2     128 VAL128    -0.5679
   1930 N             5.9025      22.1464      28.4283 N.am    129 PHE129    -0.4157
   1931 H             5.7142      23.1110      28.6840 H       129 PHE129     0.2719
   1932 CA            6.9549      21.4074      29.1464 C.3     129 PHE129    -0.0024
   1933 HA            6.8226      20.3454      28.9513 H       129 PHE129     0.0978
   1934 CB            8.3244      21.8274      28.6005 C.3     129 PHE129    -0.0343
   1935 HB2           9.0922      21.1707      29.0124 H       129 PHE129     0.0295
   1936 HB3           8.3329      21.6932      27.5179 H       129 PHE129     0.0295
   1937 CG            8.6853      23.2579      28.9276 C.ar    129 PHE129     0.0118
   1938 CD1           8.3219      24.2896      28.0473 C.ar    129 PHE129    -0.1256
   1939 HD1           7.8155      24.0528      27.1265 H       129 PHE129     0.1330
   1940 CE1           8.6346      25.6222      28.3594 C.ar    129 PHE129    -0.1704
   1941 HE1           8.3909      26.4203      27.6785 H       129 PHE129     0.1430
   1942 CZ            9.3134      25.9236      29.5480 C.ar    129 PHE129    -0.1072
   1943 HZ            9.5655      26.9494      29.7736 H       129 PHE129     0.1297
   1944 CE2           9.6620      24.8948      30.4380 C.ar    129 PHE129    -0.1704
   1945 HE2          10.1638      25.1281      31.3652 H       129 PHE129     0.1430
   1946 CD2           9.3561      23.5616      30.1251 C.ar    129 PHE129    -0.1256
   1947 HD2           9.6280      22.7703      30.8100 H       129 PHE129     0.1330
   1948 C             6.9303      21.5114      30.6695 C.2     129 PHE129     0.5973
   1949 O             7.7921      20.9418      31.3374 O.2     129 PHE129    -0.5679
   1950 N             5.9651      22.2104      31.2478 N.am    130 GLY130    -0.4157
   1951 H             5.2827      22.6991      30.6832 H       130 GLY130     0.2719
   1952 CA            5.8727      22.3046      32.6939 C.3     130 GLY130    -0.0252
   1953 HA2           5.9156      21.3100      33.1408 H       130 GLY130     0.0698
   1954 HA3           6.7108      22.8877      33.0765 H       130 GLY130     0.0698
   1955 C             4.5870      22.9655      33.1221 C.2     130 GLY130     0.5973
   1956 O             3.7470      23.3372      32.2944 O.2     130 GLY130    -0.5679
   1957 N             4.4310      23.1277      34.4284 N.am    131 LYS131    -0.3479
   1958 H             5.1499      22.7666      35.0558 H       131 LYS131     0.2747
   1959 CA            3.3114      23.8810      34.9667 C.3     131 LYS131    -0.2400
   1960 HA            3.1066      24.6853      34.2598 H       131 LYS131     0.1426
   1961 CB            2.0606      22.9984      35.0431 C.3     131 LYS131    -0.0094
   1962 HB2           1.2296      23.6974      35.1073 H       131 LYS131     0.0362
   1963 HB3           1.9440      22.4377      34.1140 H       131 LYS131     0.0362
   1964 CG            2.0206      22.0225      36.2387 C.3     131 LYS131     0.0187
   1965 HG2           2.8310      21.2978      36.1565 H       131 LYS131     0.0103
   1966 HG3           2.1563      22.5740      37.1687 H       131 LYS131     0.0103
   1967 CD            0.6730      21.2886      36.3298 C.3     131 LYS131    -0.0479
   1968 HD2           0.5740      20.6019      35.4884 H       131 LYS131     0.0621
   1969 HD3           0.6602      20.7138      37.2585 H       131 LYS131     0.0621
   1970 CE           -0.4897      22.2974      36.3151 C.3     131 LYS131    -0.0143
   1971 HE2          -0.2990      23.0440      37.0966 H       131 LYS131     0.1135
   1972 HE3          -0.5003      22.8181      35.3534 H       131 LYS131     0.1135
   1973 NZ           -1.8078      21.6627      36.5347 N.4     131 LYS131    -0.3854
   1974 HZ1          -1.7982      21.1459      37.4068 H       131 LYS131     0.3400
   1975 HZ2          -2.5263      22.3752      36.5939 H       131 LYS131     0.3400
   1976 HZ3          -2.0247      21.0256      35.7806 H       131 LYS131     0.3400
   1977 C             3.6278      24.5516      36.2882 C.2     131 LYS131     0.7341
   1978 O             4.4964      24.1099      37.0332 O.2     131 LYS131    -0.5894
   1979 N             2.8675      25.5996      36.5874 N.am    132 VAL132    -0.4157
   1980 H             2.2033      25.9164      35.8903 H       132 VAL132     0.2719
   1981 CA            2.8930      26.2574      37.8988 C.3     132 VAL132    -0.0875
   1982 HA            3.9179      26.5642      38.1175 H       132 VAL132     0.0969
   1983 CB            2.0059      27.5143      37.9299 C.3     132 VAL132     0.2985
   1984 HB            0.9771      27.2369      37.6966 H       132 VAL132    -0.0297
   1985 CG1           2.0410      28.1734      39.3146 C.3     132 VAL132    -0.3192
   1986 HG11          3.0713      28.3653      39.6184 H       132 VAL132     0.0791
   1987 HG12          1.5006      29.1186      39.2851 H       132 VAL132     0.0791
   1988 HG13          1.5628      27.5324      40.0559 H       132 VAL132     0.0791
   1989 CG2           2.4746      28.5455      36.8957 C.3     132 VAL132    -0.3192
   1990 HG21          2.4667      28.1256      35.8922 H       132 VAL132     0.0791
   1991 HG22          1.8014      29.4028      36.9123 H       132 VAL132     0.0791
   1992 HG23          3.4818      28.8819      37.1395 H       132 VAL132     0.0791
   1993 C             2.4497      25.2525      38.9604 C.2     132 VAL132     0.5973
   1994 O             1.3652      24.6731      38.8604 O.2     132 VAL132    -0.5679
   1995 N             3.3188      25.0359      39.9452 N.am    133 LYS133    -0.3479
   1996 H             4.1719      25.5870      39.9316 H       133 LYS133     0.2747
   1997 CA            3.1353      24.1218      41.0780 C.3     133 LYS133    -0.2400
   1998 HA            2.4135      23.3454      40.8168 H       133 LYS133     0.1426
   1999 CB            4.5040      23.4849      41.3787 C.3     133 LYS133    -0.0094
   2000 HB2           4.9882      23.2257      40.4355 H       133 LYS133     0.0362
   2001 HB3           5.1308      24.2289      41.8697 H       133 LYS133     0.0362
   2002 CG            4.4621      22.2073      42.2321 C.3     133 LYS133     0.0187
   2003 HG2           3.7401      22.3146      43.0427 H       133 LYS133     0.0103
   2004 HG3           4.1679      21.3688      41.5990 H       133 LYS133     0.0103
   2005 CD            5.8570      21.9574      42.8334 C.3     133 LYS133    -0.0479
   2006 HD2           6.6217      22.2109      42.0993 H       133 LYS133     0.0621
   2007 HD3           5.9777      22.6297      43.6850 H       133 LYS133     0.0621
   2008 CE            6.0934      20.5171      43.3136 C.3     133 LYS133    -0.0143
   2009 HE2           6.7809      20.5529      44.1654 H       133 LYS133     0.1135
   2010 HE3           5.1481      20.0951      43.6675 H       133 LYS133     0.1135
   2011 NZ            6.6956      19.6547      42.2573 N.4     133 LYS133    -0.3854
   2012 HZ1           7.5789      20.0417      41.9225 H       133 LYS133     0.3400
   2013 HZ2           6.9278      18.7421      42.6305 H       133 LYS133     0.3400
   2014 HZ3           6.0672      19.5155      41.4702 H       133 LYS133     0.3400
   2015 C             2.5854      24.8731      42.2910 C.2     133 LYS133     0.7341
   2016 O             1.6572      24.4144      42.9393 O.2     133 LYS133    -0.5894
   2017 N             3.1287      26.0604      42.5434 N.am    134 GLU134    -0.5163
   2018 H             3.8905      26.3701      41.9540 H       134 GLU134     0.2936
   2019 CA            2.7827      26.9285      43.6673 C.3     134 GLU134     0.0397
   2020 HA            1.7481      26.7456      43.9687 H       134 GLU134     0.1105
   2021 CB            3.7131      26.6397      44.8578 C.3     134 GLU134     0.0560
   2022 HB2           4.0677      25.6090      44.8117 H       134 GLU134    -0.0173
   2023 HB3           4.5873      27.2868      44.7758 H       134 GLU134    -0.0173
   2024 CG            3.0706      26.9087      46.2229 C.3     134 GLU134     0.0136
   2025 HG2           3.8395      27.3015      46.8919 H       134 GLU134    -0.0425
   2026 HG3           2.2992      27.6769      46.1267 H       134 GLU134    -0.0425
   2027 CD            2.5027      25.6250      46.8353 C.2     134 GLU134     0.8054
   2028 OE1           3.3133      24.6893      47.0280 O.co2   134 GLU134    -0.8188
   2029 OE2           1.2808      25.6095      47.1017 O.co2   134 GLU134    -0.8188
   2030 C             2.9495      28.3856      43.2273 C.2     134 GLU134     0.5366
   2031 O             3.7720      28.6816      42.3545 O.2     134 GLU134    -0.5819
   2032 N             2.2021      29.3088      43.8323 N.am    135 GLY135    -0.4157
   2033 H             1.6068      29.0360      44.6034 H       135 GLY135     0.2719
   2034 CA            2.3257      30.7307      43.5119 C.3     135 GLY135    -0.0252
   2035 HA2           1.9847      31.3079      44.3690 H       135 GLY135     0.0698
   2036 HA3           3.3738      30.9814      43.3457 H       135 GLY135     0.0698
   2037 C             1.5312      31.1786      42.2852 C.2     135 GLY135     0.5973
   2038 O             1.8528      32.2184      41.7139 O.2     135 GLY135    -0.5679
   2039 N             0.4883      30.4438      41.8722 N.am    136 MET136    -0.4157
   2040 H             0.2790      29.5817      42.3507 H       136 MET136     0.2719
   2041 CA           -0.3969      30.8944      40.7853 C.3     136 MET136    -0.0237
   2042 HA            0.2092      31.0136      39.8873 H       136 MET136     0.0880
   2043 CB           -1.4829      29.8434      40.5078 C.3     136 MET136     0.0342
   2044 HB2          -1.0204      28.8610      40.4017 H       136 MET136     0.0241
   2045 HB3          -2.1804      29.8120      41.3462 H       136 MET136     0.0241
   2046 CG           -2.2578      30.1579      39.2227 C.3     136 MET136     0.0018
   2047 HG2          -3.0785      29.4469      39.1254 H       136 MET136     0.0440
   2048 HG3          -2.6985      31.1529      39.3024 H       136 MET136     0.0440
   2049 SD           -1.2418      30.0675      37.7159 S.3     136 MET136    -0.2737
   2050 CE           -2.2571      31.0978      36.6252 C.3     136 MET136    -0.0536
   2051 HE1          -2.3018      32.1129      37.0238 H       136 MET136     0.0684
   2052 HE2          -1.8205      31.1243      35.6266 H       136 MET136     0.0684
   2053 HE3          -3.2690      30.6961      36.5751 H       136 MET136     0.0684
   2054 C            -1.0232      32.2651      41.0874 C.2     136 MET136     0.5973
   2055 O            -1.2155      33.0738      40.1851 O.2     136 MET136    -0.5679
   2056 N            -1.2169      32.5896      42.3678 N.am    137 ASN137    -0.4157
   2057 H            -1.0025      31.9113      43.0835 H       137 ASN137     0.2719
   2058 CA           -1.6587      33.9138      42.7924 C.3     137 ASN137     0.0143
   2059 HA           -2.5931      34.1475      42.2730 H       137 ASN137     0.1048
   2060 CB           -1.9421      33.8923      44.3062 C.3     137 ASN137    -0.2041
   2061 HB2          -2.3560      34.8589      44.5918 H       137 ASN137     0.0797
   2062 HB3          -2.7020      33.1391      44.5159 H       137 ASN137     0.0797
   2063 CG           -0.7236      33.5846      45.1635 C.2     137 ASN137     0.7130
   2064 OD1          -0.0566      32.5760      45.0015 O.2     137 ASN137    -0.5931
   2065 ND2          -0.3885      34.4400      46.1015 N.am    137 ASN137    -0.9191
   2066 HD21          0.4070      34.1937      46.6628 H       137 ASN137     0.4196
   2067 HD22         -0.9213      35.2757      46.2486 H       137 ASN137     0.4196
   2068 C            -0.6470      35.0138      42.4208 C.2     137 ASN137     0.5973
   2069 O            -1.0420      36.1415      42.1381 O.2     137 ASN137    -0.5679
   2070 N             0.6565      34.7099      42.3966 N.am    138 ILE138    -0.4157
   2071 H             0.9296      33.7499      42.5709 H       138 ILE138     0.2719
   2072 CA            1.6932      35.6544      41.9534 C.3     138 ILE138    -0.0597
   2073 HA            1.5201      36.6159      42.4368 H       138 ILE138     0.0869
   2074 CB            3.1071      35.1606      42.3280 C.3     138 ILE138     0.1303
   2075 HB            3.2865      34.2366      41.7957 H       138 ILE138     0.0187
   2076 CG2           4.1892      36.1540      41.8729 C.3     138 ILE138    -0.3204
   2077 HG21          3.9470      37.1536      42.2201 H       138 ILE138     0.0882
   2078 HG22          5.1636      35.8584      42.2636 H       138 ILE138     0.0882
   2079 HG23          4.2561      36.1675      40.7844 H       138 ILE138     0.0882
   2080 CG1           3.2487      34.8451      43.8296 C.3     138 ILE138    -0.0430
   2081 HG12          2.6386      33.9738      44.0711 H       138 ILE138     0.0236
   2082 HG13          4.2841      34.5746      44.0388 H       138 ILE138     0.0236
   2083 CD1           2.8393      35.9936      44.7589 C.3     138 ILE138    -0.0660
   2084 HD11          1.7774      36.2146      44.6552 H       138 ILE138     0.0186
   2085 HD12          3.0275      35.7000      45.7917 H       138 ILE138     0.0186
   2086 HD13          3.4223      36.8872      44.5403 H       138 ILE138     0.0186
   2087 C             1.5943      35.8944      40.4504 C.2     138 ILE138     0.5973
   2088 O             1.7362      37.0291      40.0067 O.2     138 ILE138    -0.5679
   2089 N             1.2992      34.8515      39.6719 N.am    139 VAL139    -0.4157
   2090 H             1.1572      33.9481      40.1072 H       139 VAL139     0.2719
   2091 CA            1.0671      34.9813      38.2272 C.3     139 VAL139    -0.0875
   2092 HA            1.9286      35.4744      37.7788 H       139 VAL139     0.0969
   2093 CB            0.9163      33.5973      37.5695 C.3     139 VAL139     0.2985
   2094 HB            0.0569      33.0842      37.9941 H       139 VAL139    -0.0297
   2095 CG1           0.6887      33.7135      36.0582 C.3     139 VAL139    -0.3192
   2096 HG11          1.5291      34.2228      35.5878 H       139 VAL139     0.0791
   2097 HG12          0.5800      32.7199      35.6238 H       139 VAL139     0.0791
   2098 HG13         -0.2259      34.2712      35.8575 H       139 VAL139     0.0791
   2099 CG2           2.1642      32.7328      37.8198 C.3     139 VAL139    -0.3192
   2100 HG21          2.2720      32.5180      38.8833 H       139 VAL139     0.0791
   2101 HG22          2.0641      31.7867      37.2901 H       139 VAL139     0.0791
   2102 HG23          3.0538      33.2517      37.4638 H       139 VAL139     0.0791
   2103 C            -0.1516      35.8710      37.9584 C.2     139 VAL139     0.5973
   2104 O            -0.0792      36.7844      37.1392 O.2     139 VAL139    -0.5679
   2105 N            -1.2387      35.6837      38.7078 N.am    140 GLU140    -0.5163
   2106 H            -1.2726      34.8829      39.3327 H       140 GLU140     0.2936
   2107 CA           -2.4250      36.5435      38.6173 C.3     140 GLU140     0.0397
   2108 HA           -2.8163      36.5324      37.5960 H       140 GLU140     0.1105
   2109 CB           -3.5082      36.0453      39.5800 C.3     140 GLU140     0.0560
   2110 HB2          -3.0712      36.0039      40.5762 H       140 GLU140    -0.0173
   2111 HB3          -4.3260      36.7679      39.6012 H       140 GLU140    -0.0173
   2112 CG           -4.0864      34.6682      39.2257 C.3     140 GLU140     0.0136
   2113 HG2          -4.7748      34.7841      38.3860 H       140 GLU140    -0.0425
   2114 HG3          -3.2841      34.0042      38.9019 H       140 GLU140    -0.0425
   2115 CD           -4.8199      34.0183      40.4119 C.2     140 GLU140     0.8054
   2116 OE1          -5.0991      34.7297      41.4100 O.co2   140 GLU140    -0.8188
   2117 OE2          -5.0823      32.7988      40.3186 O.co2   140 GLU140    -0.8188
   2118 C            -2.1008      37.9943      38.9875 C.2     140 GLU140     0.5366
   2119 O            -2.5881      38.9281      38.3575 O.2     140 GLU140    -0.5819
   2120 N            -1.2750      38.2227      40.0131 N.am    141 ALA141    -0.4157
   2121 H            -0.9415      37.4344      40.5589 H       141 ALA141     0.2719
   2122 CA           -0.8369      39.5670      40.3715 C.3     141 ALA141     0.0337
   2123 HA           -1.7156      40.1919      40.5303 H       141 ALA141     0.0823
   2124 CB           -0.0458      39.5099      41.6819 C.3     141 ALA141    -0.1825
   2125 HB1           0.8357      38.8819      41.5651 H       141 ALA141     0.0603
   2126 HB2           0.2652      40.5158      41.9652 H       141 ALA141     0.0603
   2127 HB3          -0.6722      39.0937      42.4720 H       141 ALA141     0.0603
   2128 C            -0.0202      40.2040      39.2382 C.2     141 ALA141     0.5973
   2129 O            -0.2398      41.3711      38.9151 O.2     141 ALA141    -0.5679
   2130 N             0.8918      39.4488      38.6164 N.am    142 MET142    -0.4157
   2131 H             1.0253      38.4928      38.9356 H       142 MET142     0.2719
   2132 CA            1.7011      39.9173      37.4853 C.3     142 MET142    -0.0237
   2133 HA            2.3131      40.7596      37.8020 H       142 MET142     0.0880
   2134 CB            2.6147      38.7996      36.9806 C.3     142 MET142     0.0342
   2135 HB2           2.0312      37.9088      36.7694 H       142 MET142     0.0241
   2136 HB3           3.0547      39.1315      36.0398 H       142 MET142     0.0241
   2137 CG            3.7577      38.4311      37.9204 C.3     142 MET142     0.0018
   2138 HG2           4.4956      39.2326      37.9062 H       142 MET142     0.0440
   2139 HG3           3.3925      38.3387      38.9392 H       142 MET142     0.0440
   2140 SD            4.5574      36.8750      37.4433 S.3     142 MET142    -0.2737
   2141 CE            5.0856      37.2700      35.7534 C.3     142 MET142    -0.0536
   2142 HE1           5.7375      38.1411      35.7621 H       142 MET142     0.0684
   2143 HE2           5.6352      36.4225      35.3453 H       142 MET142     0.0684
   2144 HE3           4.2198      37.4603      35.1205 H       142 MET142     0.0684
   2145 C             0.8419      40.3644      36.3032 C.2     142 MET142     0.5973
   2146 O             1.1478      41.3524      35.6336 O.2     142 MET142    -0.5679
   2147 N            -0.2528      39.6515      36.0658 N.am    143 GLU143    -0.5163
   2148 H            -0.4142      38.8193      36.6295 H       143 GLU143     0.2936
   2149 CA           -1.1617      39.9010      34.9554 C.3     143 GLU143     0.0397
   2150 HA           -0.6163      39.7677      34.0232 H       143 GLU143     0.1105
   2151 CB           -2.2515      38.8379      35.0390 C.3     143 GLU143     0.0560
   2152 HB2          -1.7844      37.8820      35.2841 H       143 GLU143    -0.0173
   2153 HB3          -2.9643      39.0968      35.8215 H       143 GLU143    -0.0173
   2154 CG           -2.9840      38.6728      33.7201 C.3     143 GLU143     0.0136
   2155 HG2          -3.6431      39.5311      33.5724 H       143 GLU143    -0.0425
   2156 HG3          -2.2536      38.6438      32.9071 H       143 GLU143    -0.0425
   2157 CD           -3.8009      37.3836      33.7137 C.2     143 GLU143     0.8054
   2158 OE1          -4.2639      36.9492      34.7878 O.co2   143 GLU143    -0.8188
   2159 OE2          -3.9794      36.8454      32.6003 O.co2   143 GLU143    -0.8188
   2160 C            -1.7509      41.3196      34.9636 C.2     143 GLU143     0.5366
   2161 O            -1.9502      41.9238      33.9129 O.2     143 GLU143    -0.5819
   2162 N            -1.9423      41.9127      36.1485 N.am    144 ARG144    -0.3479
   2163 H            -1.6788      41.3707      36.9641 H       144 ARG144     0.2747
   2164 CA           -2.4897      43.2746      36.3339 C.3     144 ARG144    -0.2637
   2165 HA           -3.4443      43.3558      35.8117 H       144 ARG144     0.1560
   2166 CB           -2.6740      43.5908      37.8291 C.3     144 ARG144    -0.0007
   2167 HB2          -1.8171      43.2232      38.3907 H       144 ARG144     0.0327
   2168 HB3          -2.6938      44.6734      37.9671 H       144 ARG144     0.0327
   2169 CG           -3.9644      43.0598      38.4509 C.3     144 ARG144     0.0390
   2170 HG2          -3.9248      43.2840      39.5179 H       144 ARG144     0.0285
   2171 HG3          -4.8147      43.5882      38.0184 H       144 ARG144     0.0285
   2172 CD           -4.1540      41.5544      38.2432 C.3     144 ARG144     0.0486
   2173 HD2          -4.8152      41.3628      37.3951 H       144 ARG144     0.0687
   2174 HD3          -3.1868      41.1273      38.0153 H       144 ARG144     0.0687
   2175 NE           -4.6101      40.8425      39.4420 N.pl3   144 ARG144    -0.5295
   2176 HE           -4.0759      40.0068      39.6451 H       144 ARG144     0.3456
   2177 CZ           -5.6707      41.0930      40.1799 C.cat   144 ARG144     0.8076
   2178 NH1          -6.5178      42.0398      39.8784 N.pl3   144 ARG144    -0.8627
   2179 HH11         -6.3882      42.5224      39.0074 H       144 ARG144     0.4478
   2180 HH12         -7.3296      42.1931      40.4435 H       144 ARG144     0.4478
   2181 NH2          -5.9100      40.3849      41.2471 N.pl3   144 ARG144    -0.8627
   2182 HH21         -5.3238      39.5862      41.4408 H       144 ARG144     0.4478
   2183 HH22         -6.7384      40.5290      41.7908 H       144 ARG144     0.4478
   2184 C            -1.6080      44.3716      35.7496 C.2     144 ARG144     0.7341
   2185 O            -2.0903      45.4832      35.5483 O.2     144 ARG144    -0.5894
   2186 N            -0.3268      44.0927      35.5369 N.am    145 PHE145    -0.4157
   2187 H             0.0087      43.1573      35.7337 H       145 PHE145     0.2719
   2188 CA            0.5949      45.0499      34.9358 C.3     145 PHE145    -0.0024
   2189 HA            0.2405      46.0593      35.1427 H       145 PHE145     0.0978
   2190 CB            1.9774      44.9121      35.5778 C.3     145 PHE145    -0.0343
   2191 HB2           2.4066      43.9485      35.2983 H       145 PHE145     0.0295
   2192 HB3           2.6332      45.6927      35.1897 H       145 PHE145     0.0295
   2193 CG            1.9290      45.0277      37.0862 C.ar    145 PHE145     0.0118
   2194 CD1           1.7157      46.2766      37.6948 C.ar    145 PHE145    -0.1256
   2195 HD1           1.6103      47.1566      37.0797 H       145 PHE145     0.1330
   2196 CE1           1.6137      46.3714      39.0943 C.ar    145 PHE145    -0.1704
   2197 HE1           1.4344      47.3255      39.5640 H       145 PHE145     0.1430
   2198 CZ            1.7222      45.2143      39.8849 C.ar    145 PHE145    -0.1072
   2199 HZ            1.6465      45.2801      40.9608 H       145 PHE145     0.1297
   2200 CE2           1.9253      43.9653      39.2766 C.ar    145 PHE145    -0.1704
   2201 HE2           1.9943      43.0696      39.8789 H       145 PHE145     0.1430
   2202 CD2           2.0270      43.8745      37.8802 C.ar    145 PHE145    -0.1256
   2203 HD2           2.1696      42.9131      37.4144 H       145 PHE145     0.1330
   2204 C             0.6523      44.9204      33.4175 C.2     145 PHE145     0.5973
   2205 O             1.3279      45.7242      32.7854 O.2     145 PHE145    -0.5679
   2206 N            -0.0165      43.9273      32.8312 N.am    146 GLY146    -0.4157
   2207 H            -0.5786      43.3049      33.4013 H       146 GLY146     0.2719
   2208 CA           -0.0999      43.7628      31.3899 C.3     146 GLY146    -0.0252
   2209 HA2           0.8758      43.9417      30.9374 H       146 GLY146     0.0698
   2210 HA3          -0.3965      42.7401      31.1696 H       146 GLY146     0.0698
   2211 C            -1.1158      44.6943      30.7422 C.2     146 GLY146     0.5973
   2212 O            -1.8339      45.4493      31.3970 O.2     146 GLY146    -0.5679
   2213 N            -1.1976      44.6093      29.4217 N.am    147 SER147    -0.4157
   2214 H            -0.6241      43.9200      28.9432 H       147 SER147     0.2719
   2215 CA           -2.1565      45.3764      28.6362 C.3     147 SER147    -0.0249
   2216 HA           -3.0693      45.5050      29.2191 H       147 SER147     0.0843
   2217 CB           -1.5869      46.7630      28.3195 C.3     147 SER147     0.2117
   2218 HB2          -2.3564      47.3699      27.8414 H       147 SER147     0.0352
   2219 HB3          -1.2803      47.2574      29.2432 H       147 SER147     0.0352
   2220 OG           -0.4826      46.6513      27.4509 O.3     147 SER147    -0.6546
   2221 HG            0.3069      46.5124      28.0149 H       147 SER147     0.4275
   2222 C            -2.5070      44.6217      27.3628 C.2     147 SER147     0.5973
   2223 O            -1.8582      43.6386      27.0049 O.2     147 SER147    -0.5679
   2224 N            -3.5263      45.0976      26.6382 N.am    148 ARG148    -0.3479
   2225 H            -4.0274      45.8957      26.9986 H       148 ARG148     0.2747
   2226 CA           -4.0029      44.4480      25.4081 C.3     148 ARG148    -0.2637
   2227 HA           -4.3683      43.4515      25.6730 H       148 ARG148     0.1560
   2228 CB           -5.1603      45.2747      24.8161 C.3     148 ARG148    -0.0007
   2229 HB2          -5.8582      45.5347      25.6146 H       148 ARG148     0.0327
   2230 HB3          -4.7646      46.2058      24.4065 H       148 ARG148     0.0327
   2231 CG           -5.9453      44.5021      23.7380 C.3     148 ARG148     0.0390
   2232 HG2          -5.4419      43.5590      23.5216 H       148 ARG148     0.0285
   2233 HG3          -6.9367      44.2517      24.1189 H       148 ARG148     0.0285
   2234 CD           -6.0798      45.2685      22.4130 C.3     148 ARG148     0.0486
   2235 HD2          -5.0998      45.6582      22.1355 H       148 ARG148     0.0687
   2236 HD3          -6.3737      44.5501      21.6438 H       148 ARG148     0.0687
   2237 NE           -7.1065      46.3357      22.4559 N.pl3   148 ARG148    -0.5295
   2238 HE           -7.9940      46.0780      22.8574 H       148 ARG148     0.3456
   2239 CZ           -7.0187      47.5532      21.9417 C.cat   148 ARG148     0.8076
   2240 NH1          -5.9152      48.0071      21.4121 N.pl3   148 ARG148    -0.8627
   2241 HH11         -5.1253      47.3950      21.3416 H       148 ARG148     0.4478
   2242 HH12         -5.8924      48.9202      20.9939 H       148 ARG148     0.4478
   2243 NH2          -8.0530      48.3482      21.9447 N.pl3   148 ARG148    -0.8627
   2244 HH21         -8.9308      48.0349      22.3229 H       148 ARG148     0.4478
   2245 HH22         -7.9915      49.2670      21.5442 H       148 ARG148     0.4478
   2246 C            -2.8784      44.2350      24.3844 C.2     148 ARG148     0.7341
   2247 O            -2.7869      43.1691      23.7900 O.2     148 ARG148    -0.5894
   2248 N            -2.0260      45.2412      24.1712 N.am    149 ASN149    -0.4157
   2249 H            -2.0826      46.0542      24.7647 H       149 ASN149     0.2719
   2250 CA           -0.9060      45.1290      23.2263 C.3     149 ASN149     0.0143
   2251 HA           -1.2299      44.5067      22.3899 H       149 ASN149     0.1048
   2252 CB           -0.5573      46.5139      22.6453 C.3     149 ASN149    -0.2041
   2253 HB2           0.1745      46.3857      21.8477 H       149 ASN149     0.0797
   2254 HB3          -1.4532      46.9550      22.2122 H       149 ASN149     0.0797
   2255 CG            0.0320      47.4804      23.6558 C.2     149 ASN149     0.7130
   2256 OD1           0.5519      47.1070      24.6851 O.2     149 ASN149    -0.5931
   2257 ND2          -0.0331      48.7659      23.4084 N.am    149 ASN149    -0.9191
   2258 HD21          0.3285      49.3743      24.1235 H       149 ASN149     0.4196
   2259 HD22         -0.4157      49.1171      22.5506 H       149 ASN149     0.4196
   2260 C             0.3308      44.4121      23.8083 C.2     149 ASN149     0.5973
   2261 O             1.2902      44.1758      23.0760 O.2     149 ASN149    -0.5679
   2262 N             0.3275      44.0684      25.0993 N.am    150 GLY150    -0.4157
   2263 H            -0.5041      44.2371      25.6529 H       150 GLY150     0.2719
   2264 CA            1.4221      43.3740      25.7714 C.3     150 GLY150    -0.0252
   2265 HA2           0.9974      42.6362      26.4444 H       150 GLY150     0.0698
   2266 HA3           2.0073      42.8417      25.0271 H       150 GLY150     0.0698
   2267 C             2.3841      44.2511      26.5764 C.2     150 GLY150     0.5973
   2268 O             3.1231      43.7123      27.4005 O.2     150 GLY150    -0.5679
   2269 N             2.3830      45.5770      26.3790 N.am    151 LYS151    -0.3479
   2270 H             1.6831      45.9657      25.7513 H       151 LYS151     0.2747
   2271 CA            3.2303      46.5120      27.1390 C.3     151 LYS151    -0.2400
   2272 HA            4.2756      46.2382      27.0091 H       151 LYS151     0.1426
   2273 CB            2.9924      47.9538      26.6607 C.3     151 LYS151    -0.0094
   2274 HB2           1.9189      48.1498      26.6722 H       151 LYS151     0.0362
   2275 HB3           3.4492      48.6527      27.3648 H       151 LYS151     0.0362
   2276 CG            3.5309      48.2326      25.2496 C.3     151 LYS151     0.0187
   2277 HG2           3.3988      47.3556      24.6144 H       151 LYS151     0.0103
   2278 HG3           2.9648      49.0581      24.8153 H       151 LYS151     0.0103
   2279 CD            5.0098      48.6321      25.2953 C.3     151 LYS151    -0.0479
   2280 HD2           5.0990      49.5906      25.8112 H       151 LYS151     0.0621
   2281 HD3           5.5705      47.8772      25.8493 H       151 LYS151     0.0621
   2282 CE            5.5799      48.7466      23.8784 C.3     151 LYS151    -0.0143
   2283 HE2           5.5019      47.7698      23.3891 H       151 LYS151     0.1135
   2284 HE3           4.9660      49.4542      23.3131 H       151 LYS151     0.1135
   2285 NZ            6.9931      49.2027      23.8995 N.4     151 LYS151    -0.3854
   2286 HZ1           7.5791      48.5229      24.3702 H       151 LYS151     0.3400
   2287 HZ2           7.3416      49.3213      22.9555 H       151 LYS151     0.3400
   2288 HZ3           7.0748      50.0893      24.3810 H       151 LYS151     0.3400
   2289 C             2.9046      46.4195      28.6257 C.2     151 LYS151     0.7341
   2290 O             1.7293      46.4706      28.9894 O.2     151 LYS151    -0.5894
   2291 N             3.9321      46.3033      29.4619 N.am    152 THR152    -0.4157
   2292 H             4.8711      46.2259      29.1074 H       152 THR152     0.2719
   2293 CA            3.7585      46.2557      30.9138 C.3     152 THR152    -0.0389
   2294 HA            2.7657      45.8688      31.0900 H       152 THR152     0.1007
   2295 CB            4.7296      45.2740      31.5886 C.3     152 THR152     0.3654
   2296 HB            4.4801      45.2079      32.6482 H       152 THR152     0.0043
   2297 CG2           4.6178      43.8753      30.9790 C.3     152 THR152    -0.2438
   2298 HG21          4.9488      43.8774      29.9405 H       152 THR152     0.0642
   2299 HG22          5.2482      43.1863      31.5415 H       152 THR152     0.0642
   2300 HG23          3.5845      43.5422      31.0315 H       152 THR152     0.0642
   2301 OG1           6.0698      45.6953      31.4635 O.3     152 THR152    -0.6761
   2302 HG1           6.2692      46.1999      32.2642 H       152 THR152     0.4102
   2303 C             3.8455      47.6556      31.5218 C.2     152 THR152     0.5973
   2304 O             4.6375      48.4821      31.0698 O.2     152 THR152    -0.5679
   2305 N             3.0406      47.9427      32.5470 N.am    153 SER153    -0.4157
   2306 H             2.3462      47.2535      32.8223 H       153 SER153     0.2719
   2307 CA            3.0147      49.2508      33.2251 C.3     153 SER153    -0.0249
   2308 HA            3.1735      50.0339      32.4831 H       153 SER153     0.0843
   2309 CB            1.6392      49.4807      33.8545 C.3     153 SER153     0.2117
   2310 HB2           1.6144      50.4647      34.3249 H       153 SER153     0.0352
   2311 HB3           0.8849      49.4532      33.0665 H       153 SER153     0.0352
   2312 OG            1.3398      48.4863      34.8184 O.3     153 SER153    -0.6546
   2313 HG            0.3817      48.4531      34.9109 H       153 SER153     0.4275
   2314 C             4.1029      49.4177      34.2865 C.2     153 SER153     0.5973
   2315 O             4.4273      50.5432      34.6562 O.2     153 SER153    -0.5679
   2316 N             4.6553      48.3060      34.7767 N.am    154 LYS154    -0.3479
   2317 H             4.3052      47.4313      34.4165 H       154 LYS154     0.2747
   2318 CA            5.7833      48.2282      35.7063 C.3     154 LYS154    -0.2400
   2319 HA            6.2793      49.2005      35.7866 H       154 LYS154     0.1426
   2320 CB            5.3118      47.7845      37.1020 C.3     154 LYS154    -0.0094
   2321 HB2           4.4993      47.0602      37.0260 H       154 LYS154     0.0362
   2322 HB3           6.1535      47.2885      37.5866 H       154 LYS154     0.0362
   2323 CG            4.9173      48.9405      38.0259 C.3     154 LYS154     0.0187
   2324 HG2           4.9345      48.5701      39.0502 H       154 LYS154     0.0103
   2325 HG3           5.6664      49.7123      37.9286 H       154 LYS154     0.0103
   2326 CD            3.5646      49.6061      37.7639 C.3     154 LYS154    -0.0479
   2327 HD2           3.4918      49.9417      36.7418 H       154 LYS154     0.0621
   2328 HD3           2.7595      48.8988      37.9463 H       154 LYS154     0.0621
   2329 CE            3.4058      50.8310      38.6638 C.3     154 LYS154    -0.0143
   2330 HE2           4.2752      51.4797      38.5022 H       154 LYS154     0.1135
   2331 HE3           2.5106      51.3817      38.3645 H       154 LYS154     0.1135
   2332 NZ            3.3248      50.4344      40.0895 N.4     154 LYS154    -0.3854
   2333 HZ1           4.1536      49.8919      40.3178 H       154 LYS154     0.3400
   2334 HZ2           3.3332      51.2507      40.6875 H       154 LYS154     0.3400
   2335 HZ3           2.5050      49.8766      40.2716 H       154 LYS154     0.3400
   2336 C             6.8073      47.2490      35.1479 C.2     154 LYS154     0.7341
   2337 O             6.4639      46.3829      34.3337 O.2     154 LYS154    -0.5894
   2338 N             8.0617      47.3650      35.5752 N.am    155 LYS155    -0.3479
   2339 H             8.2856      48.0894      36.2654 H       155 LYS155     0.2747
   2340 CA            9.1126      46.4223      35.2050 C.3     155 LYS155    -0.2400
   2341 HA            8.9907      46.1744      34.1530 H       155 LYS155     0.1426
   2342 CB           10.4767      47.0961      35.4386 C.3     155 LYS155    -0.0094
   2343 HB2          10.4539      48.1129      35.0411 H       155 LYS155     0.0362
   2344 HB3          10.6612      47.1734      36.5120 H       155 LYS155     0.0362
   2345 CG           11.6456      46.3437      34.7916 C.3     155 LYS155     0.0187
   2346 HG2          12.5801      46.7629      35.1675 H       155 LYS155     0.0103
   2347 HG3          11.5931      45.2969      35.0745 H       155 LYS155     0.0103
   2348 CD           11.6359      46.4413      33.2606 C.3     155 LYS155    -0.0479
   2349 HD2          10.7196      45.9969      32.8719 H       155 LYS155     0.0621
   2350 HD3          11.6777      47.4923      32.9670 H       155 LYS155     0.0621
   2351 CE           12.8405      45.6931      32.6809 C.3     155 LYS155    -0.0143
   2352 HE2          13.7570      46.2010      32.9982 H       155 LYS155     0.1135
   2353 HE3          12.8579      44.6836      33.1008 H       155 LYS155     0.1135
   2354 NZ           12.7773      45.6224      31.1999 N.4     155 LYS155    -0.3854
   2355 HZ1          12.7442      46.5495      30.7984 H       155 LYS155     0.3400
   2356 HZ2          13.5835      45.1304      30.8307 H       155 LYS155     0.3400
   2357 HZ3          11.9585      45.1034      30.9089 H       155 LYS155     0.3400
   2358 C             8.9389      45.1549      36.0357 C.2     155 LYS155     0.7341
   2359 O             9.0916      45.1952      37.2497 O.2     155 LYS155    -0.5894
   2360 N             8.6242      44.0346      35.3884 N.am    156 ILE156    -0.4157
   2361 H             8.4267      44.0797      34.4015 H       156 ILE156     0.2719
   2362 CA            8.4534      42.7432      36.0653 C.3     156 ILE156    -0.0597
   2363 HA            8.3618      42.9052      37.1391 H       156 ILE156     0.0869
   2364 CB            7.1687      42.0307      35.5962 C.3     156 ILE156     0.1303
   2365 HB            7.3148      41.6947      34.5695 H       156 ILE156     0.0187
   2366 CG2           6.9136      40.7942      36.4726 C.3     156 ILE156    -0.3204
   2367 HG21          6.8629      41.0764      37.5252 H       156 ILE156     0.0882
   2368 HG22          5.9695      40.3340      36.1842 H       156 ILE156     0.0882
   2369 HG23          7.7117      40.0632      36.3443 H       156 ILE156     0.0882
   2370 CG1           5.9333      42.9557      35.5800 C.3     156 ILE156    -0.0430
   2371 HG12          6.0889      43.7517      34.8524 H       156 ILE156     0.0236
   2372 HG13          5.0706      42.3850      35.2338 H       156 ILE156     0.0236
   2373 CD1           5.5788      43.5878      36.9268 C.3     156 ILE156    -0.0660
   2374 HD11          6.4460      44.0641      37.3791 H       156 ILE156     0.0186
   2375 HD12          4.8089      44.3431      36.7730 H       156 ILE156     0.0186
   2376 HD13          5.1772      42.8183      37.5827 H       156 ILE156     0.0186
   2377 C             9.6937      41.8919      35.8270 C.2     156 ILE156     0.5973
   2378 O             9.9307      41.4517      34.7001 O.2     156 ILE156    -0.5679
   2379 N            10.4996      41.6809      36.8634 N.am    157 THR157    -0.4157
   2380 H            10.2274      42.0396      37.7789 H       157 THR157     0.2719
   2381 CA           11.7858      40.9775      36.7672 C.3     157 THR157    -0.0389
   2382 HA           11.9640      40.7055      35.7346 H       157 THR157     0.1007
   2383 CB           12.9597      41.8710      37.1880 C.3     157 THR157     0.3654
   2384 HB           13.8816      41.2886      37.1592 H       157 THR157     0.0043
   2385 CG2          13.1129      43.0716      36.2635 C.3     157 THR157    -0.2438
   2386 HG21         12.2206      43.6888      36.3330 H       157 THR157     0.0642
   2387 HG22         13.9805      43.6581      36.5656 H       157 THR157     0.0642
   2388 HG23         13.2627      42.7263      35.2449 H       157 THR157     0.0642
   2389 OG1          12.7726      42.3738      38.4870 O.3     157 THR157    -0.6761
   2390 HG1          13.5893      42.7868      38.7758 H       157 THR157     0.4102
   2391 C            11.8123      39.6763      37.5527 C.2     157 THR157     0.5973
   2392 O            11.1037      39.5036      38.5409 O.2     157 THR157    -0.5679
   2393 N            12.6496      38.7469      37.0973 N.am    158 ILE158    -0.4157
   2394 H            13.1740      38.9432      36.2499 H       158 ILE158     0.2719
   2395 CA           13.0416      37.5560      37.8467 C.3     158 ILE158    -0.0597
   2396 HA           12.2192      37.2161      38.4801 H       158 ILE158     0.0869
   2397 CB           13.4257      36.4141      36.8729 C.3     158 ILE158     0.1303
   2398 HB           14.2385      36.7562      36.2296 H       158 ILE158     0.0187
   2399 CG2          13.9088      35.1853      37.6618 C.3     158 ILE158    -0.3204
   2400 HG21         13.0932      34.7751      38.2586 H       158 ILE158     0.0882
   2401 HG22         14.2821      34.4195      36.9848 H       158 ILE158     0.0882
   2402 HG23         14.7291      35.4470      38.3296 H       158 ILE158     0.0882
   2403 CG1          12.2184      36.0377      35.9822 C.3     158 ILE158    -0.0430
   2404 HG12         11.4011      35.6945      36.6183 H       158 ILE158     0.0236
   2405 HG13         11.8769      36.9192      35.4392 H       158 ILE158     0.0236
   2406 CD1          12.5108      34.9553      34.9404 C.3     158 ILE158    -0.0660
   2407 HD11         12.7610      34.0097      35.4185 H       158 ILE158     0.0186
   2408 HD12         11.6243      34.8053      34.3245 H       158 ILE158     0.0186
   2409 HD13         13.3287      35.2822      34.2998 H       158 ILE158     0.0186
   2410 C            14.2001      37.9987      38.7441 C.2     158 ILE158     0.5973
   2411 O            15.3344      38.1112      38.2813 O.2     158 ILE158    -0.5679
   2412 N            13.9224      38.3426      39.9995 N.am    159 ALA159    -0.4157
   2413 H            12.9850      38.1689      40.3519 H       159 ALA159     0.2719
   2414 CA           14.9329      38.8330      40.9412 C.3     159 ALA159     0.0337
   2415 HA           15.4815      39.6523      40.4756 H       159 ALA159     0.0823
   2416 CB           14.2189      39.3711      42.1862 C.3     159 ALA159    -0.1825
   2417 HB1          13.6627      38.5707      42.6779 H       159 ALA159     0.0603
   2418 HB2          14.9504      39.7755      42.8863 H       159 ALA159     0.0603
   2419 HB3          13.5264      40.1605      41.8982 H       159 ALA159     0.0603
   2420 C            15.9485      37.7458      41.3222 C.2     159 ALA159     0.5973
   2421 O            17.1540      38.0047      41.4171 O.2     159 ALA159    -0.5679
   2422 N            15.4537      36.5270      41.4914 N.am    160 ASP160    -0.5163
   2423 H            14.4537      36.3969      41.3866 H       160 ASP160     0.2936
   2424 CA           16.2234      35.3332      41.7912 C.3     160 ASP160     0.0381
   2425 HA           17.1899      35.4124      41.3011 H       160 ASP160     0.0880
   2426 CB           16.4402      35.2034      43.3099 C.3     160 ASP160    -0.0303
   2427 HB2          16.6217      36.1951      43.7289 H       160 ASP160    -0.0122
   2428 HB3          15.5385      34.8005      43.7726 H       160 ASP160    -0.0122
   2429 CG           17.6397      34.3261      43.6769 C.2     160 ASP160     0.7994
   2430 OD1          18.4060      33.9727      42.7517 O.co2   160 ASP160    -0.8014
   2431 OD2          17.8271      34.0757      44.8827 O.co2   160 ASP160    -0.8014
   2432 C            15.4947      34.1257      41.2110 C.2     160 ASP160     0.5366
   2433 O            14.2896      34.1767      40.9514 O.2     160 ASP160    -0.5819
   2434 N            16.2263      33.0571      40.9599 N.am    161 CYS161    -0.4157
   2435 H            17.2011      33.0506      41.2614 H       161 CYS161     0.2719
   2436 CA           15.6868      31.8131      40.4521 C.3     161 CYS161     0.0213
   2437 HA           14.7787      31.5880      41.0098 H       161 CYS161     0.1124
   2438 CB           15.3427      31.9203      38.9535 C.3     161 CYS161    -0.1231
   2439 HB2          15.0366      30.9351      38.5986 H       161 CYS161     0.1112
   2440 HB3          14.5039      32.6067      38.8446 H       161 CYS161     0.1112
   2441 SG           16.7080      32.5193      37.9165 S.3     161 CYS161    -0.3119
   2442 HG           16.1374      32.2133      36.7493 H       161 CYS161     0.1933
   2443 C            16.6751      30.6980      40.7437 C.2     161 CYS161     0.5973
   2444 O            17.8624      30.9279      40.9655 O.2     161 CYS161    -0.5679
   2445 N            16.1747      29.4738      40.7666 N.am    162 GLY162    -0.4157
   2446 H            15.1852      29.3401      40.5983 H       162 GLY162     0.2719
   2447 CA           17.0119      28.3183      41.0194 C.3     162 GLY162    -0.0252
   2448 HA2          17.7829      28.2521      40.2513 H       162 GLY162     0.0698
   2449 HA3          17.4981      28.4301      41.9894 H       162 GLY162     0.0698
   2450 C            16.2003      27.0439      41.0155 C.2     162 GLY162     0.5973
   2451 O            15.0102      27.0373      40.6948 O.2     162 GLY162    -0.5679
   2452 N            16.8526      25.9544      41.3856 N.am    163 GLN163    -0.4157
   2453 H            17.8123      26.0385      41.6829 H       163 GLN163     0.2719
   2454 CA           16.2262      24.6517      41.5299 C.3     163 GLN163    -0.0031
   2455 HA           15.2941      24.6258      40.9663 H       163 GLN163     0.0850
   2456 CB           17.1639      23.6184      40.9100 C.3     163 GLN163    -0.0036
   2457 HB2          17.3484      23.9214      39.8778 H       163 GLN163     0.0171
   2458 HB3          18.1146      23.6004      41.4458 H       163 GLN163     0.0171
   2459 CG           16.5556      22.2179      40.9078 C.3     163 GLN163    -0.0645
   2460 HG2          16.5816      21.7937      41.9121 H       163 GLN163     0.0352
   2461 HG3          15.5184      22.2968      40.5867 H       163 GLN163     0.0352
   2462 CD           17.2553      21.2698      39.9440 C.2     163 GLN163     0.6951
   2463 OE1          18.2334      21.6034      39.2768 O.2     163 GLN163    -0.6086
   2464 NE2          16.7559      20.0628      39.8195 N.am    163 GLN163    -0.9407
   2465 HE21         17.2868      19.3589      39.3530 H       163 GLN163     0.4251
   2466 HE22         15.9131      19.8167      40.3589 H       163 GLN163     0.4251
   2467 C            15.9019      24.3819      43.0010 C.2     163 GLN163     0.5973
   2468 O            16.6933      24.7144      43.8807 O.2     163 GLN163    -0.5679
   2469 N            14.7237      23.8211      43.2579 N.am    164 LEU164    -0.4157
   2470 H            14.1456      23.5829      42.4625 H       164 LEU164     0.2719
   2471 CA           14.2788      23.3377      44.5676 C.3     164 LEU164    -0.0518
   2472 HA           14.9169      23.7383      45.3568 H       164 LEU164     0.0922
   2473 CB           12.8190      23.7609      44.8189 C.3     164 LEU164    -0.1102
   2474 HB2          12.2001      23.3113      44.0413 H       164 LEU164     0.0457
   2475 HB3          12.4950      23.3428      45.7733 H       164 LEU164     0.0457
   2476 CG           12.5618      25.2709      44.8255 C.3     164 LEU164     0.3531
   2477 HG           12.9887      25.6910      43.9252 H       164 LEU164    -0.0361
   2478 CD1          11.0595      25.5466      44.7814 C.3     164 LEU164    -0.4121
   2479 HD11         10.5520      24.9360      45.5294 H       164 LEU164     0.1000
   2480 HD12         10.8603      26.5938      44.9944 H       164 LEU164     0.1000
   2481 HD13         10.6740      25.3046      43.7935 H       164 LEU164     0.1000
   2482 CD2          13.1577      25.9563      46.0580 C.3     164 LEU164    -0.4121
   2483 HD21         14.2381      25.8068      46.0699 H       164 LEU164     0.1000
   2484 HD22         12.9616      27.0269      46.0177 H       164 LEU164     0.1000
   2485 HD23         12.7263      25.5317      46.9646 H       164 LEU164     0.1000
   2486 C            14.3711      21.8111      44.6432 C.2     164 LEU164     0.5973
   2487 O            14.7984      21.2870      45.6625 O.2     164 LEU164    -0.5679
   2488 N            13.9811      21.1279      43.5645 N.am    165 GLU165    -0.5192
   2489 H            13.7326      21.6406      42.7282 H       165 GLU165     0.3055
   2490 CA           14.0023      19.6638      43.3975 C.3     165 GLU165    -0.2059
   2491 HA           14.7562      19.2195      44.0471 H       165 GLU165     0.1399
   2492 CB           12.6399      19.0354      43.7341 C.3     165 GLU165     0.0071
   2493 HB2          11.8518      19.4773      43.1313 H       165 GLU165    -0.0078
   2494 HB3          12.6995      17.9822      43.4550 H       165 GLU165    -0.0078
   2495 CG           12.2628      19.0888      45.2200 C.3     165 GLU165     0.0675
   2496 HG2          13.1707      19.0011      45.8222 H       165 GLU165    -0.0548
   2497 HG3          11.7997      20.0550      45.4428 H       165 GLU165    -0.0548
   2498 CD           11.3065      17.9371      45.5793 C.2     165 GLU165     0.8183
   2499 OE1          10.2290      17.8539      44.9371 O.co2   165 GLU165    -0.8220
   2500 OE2          11.6439      17.1518      46.4977 O.co2   165 GLU165    -0.8220
   2501 C            14.3946      19.2805      41.9734 C.2     165 GLU165     0.7420
   2502 O            14.7853      18.1279      41.7256 O.2     165 GLU165    -0.7930
   2503 OXT          14.3194      20.1657      41.0935 O.3     165 GLU165    -0.7930
@<TRIPOS>BOND
      1      18      19 2
      2      18      20 am
      3      13      14 1
      4      10      13 1
      5       7      10 1
      6       5       7 1
      7       5      18 1
      8       1       5 1
      9      34      35 2
     10      34      36 am
     11      24      26 1
     12      24      30 1
     13      22      24 1
     14      22      34 1
     15      20      22 1
     16      48      49 2
     17      48      50 am
     18      43      44 2
     19      43      45 am
     20      40      43 1
     21      38      40 1
     22      38      48 1
     23      36      38 1
     24      62      63 2
     25      62      64 am
     26      60      62 1
     27      57      60 1
     28      54      57 1
     29      51      54 1
     30      50      51 1
     31      50      60 1
     32      76      77 2
     33      76      78 am
     34      68      70 1
     35      68      74 1
     36      66      68 1
     37      66      76 1
     38      64      66 1
     39      92      93 2
     40      92      94 am
     41      82      84 1
     42      82      88 1
     43      80      82 1
     44      80      92 1
     45      78      80 1
     46     112     113 2
     47     112     114 am
     48     108     110 ar
     49     106     108 ar
     50     104     106 ar
     51     102     104 ar
     52     101     102 ar
     53     101     110 ar
     54      98     101 1
     55      96      98 1
     56      96     112 1
     57      94      96 1
     58     132     133 2
     59     132     134 am
     60     128     130 ar
     61     126     128 ar
     62     124     126 ar
     63     122     124 ar
     64     121     122 ar
     65     121     130 ar
     66     118     121 1
     67     116     118 1
     68     116     132 1
     69     114     116 1
     70     144     145 2
     71     144     146 am
     72     141     142 ar
     73     141     143 ar
     74     138     141 1
     75     136     138 1
     76     136     144 1
     77     134     136 1
     78     163     164 2
     79     163     165 am
     80     156     159 1
     81     150     152 1
     82     150     156 1
     83     148     150 1
     84     148     163 1
     85     146     148 1
     86     173     174 2
     87     173     175 am
     88     167     169 1
     89     167     173 1
     90     165     167 1
     91     189     190 2
     92     189     191 am
     93     179     181 1
     94     179     185 1
     95     177     179 1
     96     177     189 1
     97     175     177 1
     98     201     202 2
     99     201     203 am
    100     198     199 ar
    101     198     200 ar
    102     195     198 1
    103     193     195 1
    104     193     201 1
    105     191     193 1
    106     208     209 2
    107     208     210 am
    108     205     208 1
    109     203     205 1
    110     223     224 2
    111     223     225 am
    112     220     221 ar
    113     220     222 ar
    114     217     220 1
    115     214     217 1
    116     212     214 1
    117     212     223 1
    118     210     212 1
    119     237     238 2
    120     237     239 am
    121     235     237 1
    122     232     235 1
    123     229     232 1
    124     226     229 1
    125     225     226 1
    126     225     235 1
    127     256     257 2
    128     256     258 am
    129     246     248 1
    130     246     252 1
    131     243     246 1
    132     241     243 1
    133     241     256 1
    134     239     241 1
    135     263     264 2
    136     263     265 am
    137     260     263 1
    138     258     260 1
    139     287     288 2
    140     287     289 am
    141     280     281 ar
    142     280     284 ar
    143     278     280 ar
    144     275     278 1
    145     272     275 1
    146     269     272 1
    147     267     269 1
    148     267     287 1
    149     265     267 1
    150     303     304 2
    151     303     305 am
    152     293     295 1
    153     293     299 1
    154     291     293 1
    155     291     303 1
    156     289     291 1
    157     314     315 2
    158     314     316 am
    159     309     312 1
    160     307     309 1
    161     307     314 1
    162     305     307 1
    163     334     335 2
    164     334     336 am
    165     330     332 ar
    166     328     330 ar
    167     326     328 ar
    168     324     326 ar
    169     323     324 ar
    170     323     332 ar
    171     320     323 1
    172     318     320 1
    173     318     334 1
    174     316     318 1
    175     349     350 2
    176     349     351 am
    177     346     347 ar
    178     346     348 ar
    179     343     346 1
    180     340     343 1
    181     338     340 1
    182     338     349 1
    183     336     338 1
    184     368     369 2
    185     368     370 am
    186     358     360 1
    187     358     364 1
    188     355     358 1
    189     353     355 1
    190     353     368 1
    191     351     353 1
    192     388     389 2
    193     388     390 am
    194     384     386 ar
    195     382     384 ar
    196     380     382 ar
    197     378     380 ar
    198     377     378 ar
    199     377     386 ar
    200     374     377 1
    201     372     374 1
    202     372     388 1
    203     370     372 1
    204     398     399 2
    205     398     400 am
    206     392     394 1
    207     392     398 1
    208     390     392 1
    209     410     411 2
    210     410     412 am
    211     407     408 ar
    212     407     409 ar
    213     404     407 1
    214     402     404 1
    215     402     410 1
    216     400     402 1
    217     432     433 2
    218     432     434 am
    219     425     428 1
    220     422     425 1
    221     419     422 1
    222     416     419 1
    223     414     416 1
    224     414     432 1
    225     412     414 1
    226     448     449 2
    227     448     450 am
    228     438     440 1
    229     438     444 1
    230     436     438 1
    231     436     448 1
    232     434     436 1
    233     462     463 2
    234     462     464 am
    235     460     462 1
    236     457     460 1
    237     454     457 1
    238     451     454 1
    239     450     451 1
    240     450     460 1
    241     484     485 2
    242     484     486 am
    243     477     480 1
    244     474     477 1
    245     471     474 1
    246     468     471 1
    247     466     468 1
    248     466     484 1
    249     464     466 1
    250     498     499 2
    251     498     500 am
    252     490     492 1
    253     490     496 1
    254     488     490 1
    255     488     498 1
    256     486     488 1
    257     508     509 2
    258     508     510 am
    259     502     504 1
    260     502     508 1
    261     500     502 1
    262     523     524 2
    263     523     525 am
    264     520     521 ar
    265     520     522 ar
    266     517     520 1
    267     514     517 1
    268     512     514 1
    269     512     523 1
    270     510     512 1
    271     537     538 2
    272     537     539 am
    273     532     533 2
    274     532     534 am
    275     529     532 1
    276     527     529 1
    277     527     537 1
    278     525     527 1
    279     557     558 2
    280     557     559 am
    281     553     555 ar
    282     551     553 ar
    283     549     551 ar
    284     547     549 ar
    285     546     547 ar
    286     546     555 ar
    287     543     546 1
    288     541     543 1
    289     541     557 1
    290     539     541 1
    291     581     582 2
    292     581     583 am
    293     574     575 ar
    294     574     578 ar
    295     572     574 ar
    296     569     572 1
    297     566     569 1
    298     563     566 1
    299     561     563 1
    300     561     581 1
    301     559     561 1
    302     591     592 2
    303     591     593 am
    304     585     587 1
    305     585     591 1
    306     583     585 1
    307     610     611 2
    308     610     612 am
    309     600     602 1
    310     600     606 1
    311     597     600 1
    312     595     597 1
    313     595     610 1
    314     593     595 1
    315     621     622 2
    316     621     623 am
    317     616     619 1
    318     614     616 1
    319     614     621 1
    320     612     614 1
    321     635     636 2
    322     635     637 am
    323     627     629 1
    324     627     633 1
    325     625     627 1
    326     625     635 1
    327     623     625 1
    328     642     643 2
    329     642     644 am
    330     639     642 1
    331     637     639 1
    332     657     658 2
    333     657     659 am
    334     654     655 ar
    335     654     656 ar
    336     651     654 1
    337     648     651 1
    338     646     648 1
    339     646     657 1
    340     644     646 1
    341     679     680 2
    342     679     681 am
    343     672     675 1
    344     669     672 1
    345     666     669 1
    346     663     666 1
    347     661     663 1
    348     661     679 1
    349     659     661 1
    350     686     687 2
    351     686     688 am
    352     683     686 1
    353     681     683 1
    354     706     707 2
    355     706     708 am
    356     702     704 ar
    357     700     702 ar
    358     698     700 ar
    359     696     698 ar
    360     695     696 ar
    361     695     704 ar
    362     692     695 1
    363     690     692 1
    364     690     706 1
    365     688     690 1
    366     713     714 2
    367     713     715 am
    368     710     713 1
    369     708     710 1
    370     734     735 2
    371     734     736 am
    372     730     732 ar
    373     727     728 1
    374     727     730 ar
    375     725     727 ar
    376     723     725 ar
    377     722     723 ar
    378     722     732 ar
    379     719     722 1
    380     717     719 1
    381     717     734 1
    382     715     717 1
    383     756     757 2
    384     756     758 am
    385     749     752 1
    386     746     749 1
    387     743     746 1
    388     740     743 1
    389     738     740 1
    390     738     756 1
    391     736     738 1
    392     763     764 2
    393     763     765 am
    394     760     763 1
    395     758     760 1
    396     774     775 2
    397     774     776 am
    398     769     772 1
    399     767     769 1
    400     767     774 1
    401     765     767 1
    402     785     786 2
    403     785     787 am
    404     780     783 1
    405     778     780 1
    406     778     785 1
    407     776     778 1
    408     805     806 2
    409     805     807 am
    410     801     803 ar
    411     799     801 ar
    412     797     799 ar
    413     795     797 ar
    414     794     795 ar
    415     794     803 ar
    416     791     794 1
    417     789     791 1
    418     789     805 1
    419     787     789 1
    420     822     823 2
    421     822     824 am
    422     818     820 1
    423     816     818 1
    424     815     816 2
    425     814     815 1
    426     814     820 2
    427     811     814 1
    428     809     811 1
    429     809     822 1
    430     807     809 1
    431     846     847 2
    432     846     848 am
    433     839     840 ar
    434     839     843 ar
    435     837     839 ar
    436     834     837 1
    437     831     834 1
    438     828     831 1
    439     826     828 1
    440     826     846 1
    441     824     826 1
    442     865     866 2
    443     865     867 am
    444     858     861 1
    445     852     854 1
    446     852     858 1
    447     850     852 1
    448     850     865 1
    449     848     850 1
    450     884     885 2
    451     884     886 am
    452     877     880 1
    453     871     873 1
    454     871     877 1
    455     869     871 1
    456     869     884 1
    457     867     869 1
    458     898     899 2
    459     898     900 am
    460     896     898 1
    461     893     896 1
    462     890     893 1
    463     887     890 1
    464     886     887 1
    465     886     896 1
    466     905     906 2
    467     905     907 am
    468     902     905 1
    469     900     902 1
    470     925     926 2
    471     925     927 am
    472     921     923 ar
    473     919     921 ar
    474     917     919 ar
    475     915     917 ar
    476     914     915 ar
    477     914     923 ar
    478     911     914 1
    479     909     911 1
    480     909     925 1
    481     907     909 1
    482     942     943 2
    483     942     944 am
    484     937     938 1
    485     934     937 1
    486     931     934 1
    487     929     931 1
    488     929     942 1
    489     927     929 1
    490     953     954 2
    491     953     955 am
    492     948     951 1
    493     946     948 1
    494     946     953 1
    495     944     946 1
    496     970     971 2
    497     970     972 am
    498     965     966 2
    499     965     967 am
    500     962     965 1
    501     959     962 1
    502     957     959 1
    503     957     970 1
    504     955     957 1
    505     977     978 2
    506     977     979 am
    507     974     977 1
    508     972     974 1
    509     984     985 2
    510     984     986 am
    511     981     984 1
    512     979     981 1
    513     996     997 2
    514     996     998 am
    515     993     994 ar
    516     993     995 ar
    517     990     993 1
    518     988     990 1
    519     988     996 1
    520     986     988 1
    521    1016    1017 2
    522    1016    1018 am
    523    1012    1014 ar
    524    1010    1012 ar
    525    1008    1010 ar
    526    1006    1008 ar
    527    1005    1006 ar
    528    1005    1014 ar
    529    1002    1005 1
    530    1000    1002 1
    531    1000    1016 1
    532     998    1000 1
    533    1030    1031 2
    534    1030    1032 am
    535    1022    1024 1
    536    1022    1028 1
    537    1020    1022 1
    538    1020    1030 1
    539    1018    1020 1
    540    1054    1055 2
    541    1054    1056 am
    542    1047    1048 ar
    543    1047    1051 ar
    544    1045    1047 ar
    545    1042    1045 1
    546    1039    1042 1
    547    1036    1039 1
    548    1034    1036 1
    549    1034    1054 1
    550    1032    1034 1
    551    1071    1072 2
    552    1071    1073 am
    553    1067    1069 1
    554    1065    1067 1
    555    1064    1065 2
    556    1063    1064 1
    557    1063    1069 2
    558    1060    1063 1
    559    1058    1060 1
    560    1058    1071 1
    561    1056    1058 1
    562    1085    1086 2
    563    1085    1087 am
    564    1080    1081 2
    565    1080    1082 am
    566    1077    1080 1
    567    1075    1077 1
    568    1075    1085 1
    569    1073    1075 1
    570    1092    1093 2
    571    1092    1094 am
    572    1089    1092 1
    573    1087    1089 1
    574    1106    1107 2
    575    1106    1108 am
    576    1098    1100 1
    577    1098    1104 1
    578    1096    1098 1
    579    1096    1106 1
    580    1094    1096 1
    581    1113    1114 2
    582    1113    1115 am
    583    1110    1113 1
    584    1108    1110 1
    585    1120    1121 2
    586    1120    1122 am
    587    1117    1120 1
    588    1115    1117 1
    589    1142    1143 2
    590    1142    1144 am
    591    1135    1138 1
    592    1132    1135 1
    593    1129    1132 1
    594    1126    1129 1
    595    1124    1126 1
    596    1124    1142 1
    597    1122    1124 1
    598    1153    1154 2
    599    1153    1155 am
    600    1148    1151 1
    601    1146    1148 1
    602    1146    1153 1
    603    1144    1146 1
    604    1172    1173 2
    605    1172    1174 am
    606    1165    1168 1
    607    1159    1161 1
    608    1159    1165 1
    609    1157    1159 1
    610    1157    1172 1
    611    1155    1157 1
    612    1193    1194 2
    613    1193    1195 am
    614    1189    1191 ar
    615    1186    1187 1
    616    1186    1189 ar
    617    1184    1186 ar
    618    1182    1184 ar
    619    1181    1182 ar
    620    1181    1191 ar
    621    1178    1181 1
    622    1176    1178 1
    623    1176    1193 1
    624    1174    1176 1
    625    1200    1201 2
    626    1200    1202 am
    627    1197    1200 1
    628    1195    1197 1
    629    1215    1216 2
    630    1215    1217 am
    631    1212    1213 ar
    632    1212    1214 ar
    633    1209    1212 1
    634    1206    1209 1
    635    1204    1206 1
    636    1204    1215 1
    637    1202    1204 1
    638    1237    1238 2
    639    1237    1239 am
    640    1230    1233 1
    641    1227    1230 1
    642    1224    1227 1
    643    1221    1224 1
    644    1219    1221 1
    645    1219    1237 1
    646    1217    1219 1
    647    1257    1258 2
    648    1257    1259 am
    649    1253    1255 ar
    650    1251    1253 ar
    651    1249    1251 ar
    652    1247    1249 ar
    653    1246    1247 ar
    654    1246    1255 ar
    655    1243    1246 1
    656    1241    1243 1
    657    1241    1257 1
    658    1239    1241 1
    659    1272    1273 2
    660    1272    1274 am
    661    1269    1270 ar
    662    1269    1271 ar
    663    1266    1269 1
    664    1263    1266 1
    665    1261    1263 1
    666    1261    1272 1
    667    1259    1261 1
    668    1284    1285 2
    669    1284    1286 am
    670    1281    1282 ar
    671    1281    1283 ar
    672    1278    1281 1
    673    1276    1278 1
    674    1276    1284 1
    675    1274    1276 1
    676    1299    1300 2
    677    1299    1301 am
    678    1296    1297 ar
    679    1296    1298 ar
    680    1293    1296 1
    681    1290    1293 1
    682    1288    1290 1
    683    1288    1299 1
    684    1286    1288 1
    685    1313    1314 2
    686    1313    1315 am
    687    1308    1309 2
    688    1308    1310 am
    689    1305    1308 1
    690    1303    1305 1
    691    1303    1313 1
    692    1301    1303 1
    693    1333    1334 2
    694    1333    1335 am
    695    1329    1331 ar
    696    1327    1329 ar
    697    1325    1327 ar
    698    1323    1325 ar
    699    1322    1323 ar
    700    1322    1331 ar
    701    1319    1322 1
    702    1317    1319 1
    703    1317    1333 1
    704    1315    1317 1
    705    1352    1353 2
    706    1352    1354 am
    707    1345    1348 1
    708    1339    1341 1
    709    1339    1345 1
    710    1337    1339 1
    711    1337    1352 1
    712    1335    1337 1
    713    1371    1372 2
    714    1371    1373 am
    715    1361    1363 1
    716    1361    1367 1
    717    1358    1361 1
    718    1356    1358 1
    719    1356    1371 1
    720    1354    1356 1
    721    1393    1394 2
    722    1393    1395 am
    723    1386    1389 1
    724    1383    1386 1
    725    1380    1383 1
    726    1377    1380 1
    727    1375    1377 1
    728    1375    1393 1
    729    1373    1375 1
    730    1410    1411 2
    731    1410    1412 am
    732    1406    1408 1
    733    1404    1406 1
    734    1403    1404 2
    735    1402    1403 1
    736    1402    1408 2
    737    1399    1402 1
    738    1397    1399 1
    739    1397    1410 1
    740    1395    1397 1
    741    1424    1425 2
    742    1424    1426 am
    743    1416    1418 1
    744    1416    1422 1
    745    1414    1416 1
    746    1414    1424 1
    747    1412    1414 1
    748    1431    1432 2
    749    1431    1433 am
    750    1428    1431 1
    751    1426    1428 1
    752    1445    1446 2
    753    1445    1447 am
    754    1443    1445 1
    755    1440    1443 1
    756    1437    1440 1
    757    1434    1437 1
    758    1433    1434 1
    759    1433    1443 1
    760    1452    1453 2
    761    1452    1454 am
    762    1449    1452 1
    763    1447    1449 1
    764    1471    1472 2
    765    1471    1473 am
    766    1464    1467 1
    767    1458    1460 1
    768    1458    1464 1
    769    1456    1458 1
    770    1456    1471 1
    771    1454    1456 1
    772    1490    1491 2
    773    1490    1492 am
    774    1480    1482 1
    775    1480    1486 1
    776    1477    1480 1
    777    1475    1477 1
    778    1475    1490 1
    779    1473    1475 1
    780    1501    1502 2
    781    1501    1503 am
    782    1496    1499 1
    783    1494    1496 1
    784    1494    1501 1
    785    1492    1494 1
    786    1518    1519 2
    787    1518    1520 am
    788    1513    1514 1
    789    1510    1513 1
    790    1507    1510 1
    791    1505    1507 1
    792    1505    1518 1
    793    1503    1505 1
    794    1528    1529 2
    795    1528    1530 am
    796    1522    1524 1
    797    1522    1528 1
    798    1520    1522 1
    799    1542    1543 2
    800    1542    1544 am
    801    1537    1538 2
    802    1537    1539 am
    803    1534    1537 1
    804    1532    1534 1
    805    1532    1542 1
    806    1530    1532 1
    807    1552    1553 2
    808    1552    1554 am
    809    1546    1548 1
    810    1546    1552 1
    811    1544    1546 1
    812    1559    1560 2
    813    1559    1561 am
    814    1556    1559 1
    815    1554    1556 1
    816    1573    1574 2
    817    1573    1575 am
    818    1571    1573 1
    819    1568    1571 1
    820    1565    1568 1
    821    1562    1565 1
    822    1561    1562 1
    823    1561    1571 1
    824    1587    1588 2
    825    1587    1589 am
    826    1582    1583 2
    827    1582    1584 am
    828    1579    1582 1
    829    1577    1579 1
    830    1577    1587 1
    831    1575    1577 1
    832    1601    1602 2
    833    1601    1603 am
    834    1593    1595 1
    835    1593    1599 1
    836    1591    1593 1
    837    1591    1601 1
    838    1589    1591 1
    839    1615    1616 2
    840    1615    1617 am
    841    1610    1611 2
    842    1610    1612 am
    843    1607    1610 1
    844    1605    1607 1
    845    1605    1615 1
    846    1603    1605 1
    847    1622    1623 2
    848    1622    1624 am
    849    1619    1622 1
    850    1617    1619 1
    851    1633    1634 2
    852    1633    1635 am
    853    1628    1631 1
    854    1626    1628 1
    855    1626    1633 1
    856    1624    1626 1
    857    1650    1651 2
    858    1650    1652 am
    859    1645    1646 2
    860    1645    1647 am
    861    1642    1645 1
    862    1639    1642 1
    863    1637    1639 1
    864    1637    1650 1
    865    1635    1637 1
    866    1670    1671 2
    867    1670    1672 am
    868    1666    1668 ar
    869    1664    1666 ar
    870    1662    1664 ar
    871    1660    1662 ar
    872    1659    1660 ar
    873    1659    1668 ar
    874    1656    1659 1
    875    1654    1656 1
    876    1654    1670 1
    877    1652    1654 1
    878    1690    1691 2
    879    1690    1692 am
    880    1686    1688 ar
    881    1684    1686 ar
    882    1682    1684 ar
    883    1680    1682 ar
    884    1679    1680 ar
    885    1679    1688 ar
    886    1676    1679 1
    887    1674    1676 1
    888    1674    1690 1
    889    1672    1674 1
    890    1709    1710 2
    891    1709    1711 am
    892    1702    1705 1
    893    1696    1698 1
    894    1696    1702 1
    895    1694    1696 1
    896    1694    1709 1
    897    1692    1694 1
    898    1720    1721 2
    899    1720    1722 am
    900    1715    1718 1
    901    1713    1715 1
    902    1713    1720 1
    903    1711    1713 1
    904    1734    1735 2
    905    1734    1736 am
    906    1726    1728 1
    907    1726    1732 1
    908    1724    1726 1
    909    1724    1734 1
    910    1722    1724 1
    911    1744    1745 2
    912    1744    1746 am
    913    1738    1740 1
    914    1738    1744 1
    915    1736    1738 1
    916    1766    1767 2
    917    1766    1768 am
    918    1759    1762 1
    919    1756    1759 1
    920    1753    1756 1
    921    1750    1753 1
    922    1748    1750 1
    923    1748    1766 1
    924    1746    1748 1
    925    1780    1781 2
    926    1780    1782 am
    927    1772    1774 1
    928    1772    1778 1
    929    1770    1772 1
    930    1770    1780 1
    931    1768    1770 1
    932    1795    1796 2
    933    1795    1797 am
    934    1792    1793 ar
    935    1792    1794 ar
    936    1789    1792 1
    937    1786    1789 1
    938    1784    1786 1
    939    1784    1795 1
    940    1782    1784 1
    941    1819    1820 2
    942    1819    1821 am
    943    1816    1818 ar
    944    1814    1816 ar
    945    1812    1814 ar
    946    1810    1812 ar
    947    1809    1810 ar
    948    1809    1818 ar
    949    1807    1809 1
    950    1805    1807 1
    951    1804    1805 2
    952    1804    1818 1
    953    1801    1804 1
    954    1799    1801 1
    955    1799    1819 1
    956    1797    1799 1
    957    1838    1839 2
    958    1838    1840 am
    959    1828    1830 1
    960    1828    1834 1
    961    1825    1828 1
    962    1823    1825 1
    963    1823    1838 1
    964    1821    1823 1
    965    1850    1851 2
    966    1850    1852 am
    967    1847    1848 ar
    968    1847    1849 ar
    969    1844    1847 1
    970    1842    1844 1
    971    1842    1850 1
    972    1840    1842 1
    973    1857    1858 2
    974    1857    1859 am
    975    1854    1857 1
    976    1852    1854 1
    977    1879    1880 2
    978    1879    1881 am
    979    1872    1875 1
    980    1869    1872 1
    981    1866    1869 1
    982    1863    1866 1
    983    1861    1863 1
    984    1861    1879 1
    985    1859    1861 1
    986    1896    1897 2
    987    1896    1898 am
    988    1892    1894 1
    989    1890    1892 1
    990    1889    1890 2
    991    1888    1889 1
    992    1888    1894 2
    993    1885    1888 1
    994    1883    1885 1
    995    1883    1896 1
    996    1881    1883 1
    997    1912    1913 2
    998    1912    1914 am
    999    1902    1904 1
   1000    1902    1908 1
   1001    1900    1902 1
   1002    1900    1912 1
   1003    1898    1900 1
   1004    1928    1929 2
   1005    1928    1930 am
   1006    1918    1920 1
   1007    1918    1924 1
   1008    1916    1918 1
   1009    1916    1928 1
   1010    1914    1916 1
   1011    1948    1949 2
   1012    1948    1950 am
   1013    1944    1946 ar
   1014    1942    1944 ar
   1015    1940    1942 ar
   1016    1938    1940 ar
   1017    1937    1938 ar
   1018    1937    1946 ar
   1019    1934    1937 1
   1020    1932    1934 1
   1021    1932    1948 1
   1022    1930    1932 1
   1023    1955    1956 2
   1024    1955    1957 am
   1025    1952    1955 1
   1026    1950    1952 1
   1027    1977    1978 2
   1028    1977    1979 am
   1029    1970    1973 1
   1030    1967    1970 1
   1031    1964    1967 1
   1032    1961    1964 1
   1033    1959    1961 1
   1034    1959    1977 1
   1035    1957    1959 1
   1036    1993    1994 2
   1037    1993    1995 am
   1038    1983    1985 1
   1039    1983    1989 1
   1040    1981    1983 1
   1041    1981    1993 1
   1042    1979    1981 1
   1043    2015    2016 2
   1044    2015    2017 am
   1045    2008    2011 1
   1046    2005    2008 1
   1047    2002    2005 1
   1048    1999    2002 1
   1049    1997    1999 1
   1050    1997    2015 1
   1051    1995    1997 1
   1052    2030    2031 2
   1053    2030    2032 am
   1054    2027    2028 ar
   1055    2027    2029 ar
   1056    2024    2027 1
   1057    2021    2024 1
   1058    2019    2021 1
   1059    2019    2030 1
   1060    2017    2019 1
   1061    2037    2038 2
   1062    2037    2039 am
   1063    2034    2037 1
   1064    2032    2034 1
   1065    2054    2055 2
   1066    2054    2056 am
   1067    2049    2050 1
   1068    2046    2049 1
   1069    2043    2046 1
   1070    2041    2043 1
   1071    2041    2054 1
   1072    2039    2041 1
   1073    2068    2069 2
   1074    2068    2070 am
   1075    2063    2064 2
   1076    2063    2065 am
   1077    2060    2063 1
   1078    2058    2060 1
   1079    2058    2068 1
   1080    2056    2058 1
   1081    2087    2088 2
   1082    2087    2089 am
   1083    2080    2083 1
   1084    2074    2076 1
   1085    2074    2080 1
   1086    2072    2074 1
   1087    2072    2087 1
   1088    2070    2072 1
   1089    2103    2104 2
   1090    2103    2105 am
   1091    2093    2095 1
   1092    2093    2099 1
   1093    2091    2093 1
   1094    2091    2103 1
   1095    2089    2091 1
   1096    2118    2119 2
   1097    2118    2120 am
   1098    2115    2116 ar
   1099    2115    2117 ar
   1100    2112    2115 1
   1101    2109    2112 1
   1102    2107    2109 1
   1103    2107    2118 1
   1104    2105    2107 1
   1105    2128    2129 2
   1106    2128    2130 am
   1107    2122    2124 1
   1108    2122    2128 1
   1109    2120    2122 1
   1110    2145    2146 2
   1111    2145    2147 am
   1112    2140    2141 1
   1113    2137    2140 1
   1114    2134    2137 1
   1115    2132    2134 1
   1116    2132    2145 1
   1117    2130    2132 1
   1118    2160    2161 2
   1119    2160    2162 am
   1120    2157    2158 ar
   1121    2157    2159 ar
   1122    2154    2157 1
   1123    2151    2154 1
   1124    2149    2151 1
   1125    2149    2160 1
   1126    2147    2149 1
   1127    2184    2185 2
   1128    2184    2186 am
   1129    2177    2178 ar
   1130    2177    2181 ar
   1131    2175    2177 ar
   1132    2172    2175 1
   1133    2169    2172 1
   1134    2166    2169 1
   1135    2164    2166 1
   1136    2164    2184 1
   1137    2162    2164 1
   1138    2204    2205 2
   1139    2204    2206 am
   1140    2200    2202 ar
   1141    2198    2200 ar
   1142    2196    2198 ar
   1143    2194    2196 ar
   1144    2193    2194 ar
   1145    2193    2202 ar
   1146    2190    2193 1
   1147    2188    2190 1
   1148    2188    2204 1
   1149    2186    2188 1
   1150    2211    2212 2
   1151    2211    2213 am
   1152    2208    2211 1
   1153    2206    2208 1
   1154    2222    2223 2
   1155    2222    2224 am
   1156    2217    2220 1
   1157    2215    2217 1
   1158    2215    2222 1
   1159    2213    2215 1
   1160    2246    2247 2
   1161    2246    2248 am
   1162    2239    2240 ar
   1163    2239    2243 ar
   1164    2237    2239 ar
   1165    2234    2237 1
   1166    2231    2234 1
   1167    2228    2231 1
   1168    2226    2228 1
   1169    2226    2246 1
   1170    2224    2226 1
   1171    2260    2261 2
   1172    2260    2262 am
   1173    2255    2256 2
   1174    2255    2257 am
   1175    2252    2255 1
   1176    2250    2252 1
   1177    2250    2260 1
   1178    2248    2250 1
   1179    2267    2268 2
   1180    2267    2269 am
   1181    2264    2267 1
   1182    2262    2264 1
   1183    2289    2290 2
   1184    2289    2291 am
   1185    2282    2285 1
   1186    2279    2282 1
   1187    2276    2279 1
   1188    2273    2276 1
   1189    2271    2273 1
   1190    2271    2289 1
   1191    2269    2271 1
   1192    2303    2304 2
   1193    2303    2305 am
   1194    2295    2297 1
   1195    2295    2301 1
   1196    2293    2295 1
   1197    2293    2303 1
   1198    2291    2293 1
   1199    2314    2315 2
   1200    2314    2316 am
   1201    2309    2312 1
   1202    2307    2309 1
   1203    2307    2314 1
   1204    2305    2307 1
   1205    2336    2337 2
   1206    2336    2338 am
   1207    2329    2332 1
   1208    2326    2329 1
   1209    2323    2326 1
   1210    2320    2323 1
   1211    2318    2320 1
   1212    2318    2336 1
   1213    2316    2318 1
   1214    2358    2359 2
   1215    2358    2360 am
   1216    2351    2354 1
   1217    2348    2351 1
   1218    2345    2348 1
   1219    2342    2345 1
   1220    2340    2342 1
   1221    2340    2358 1
   1222    2338    2340 1
   1223    2377    2378 2
   1224    2377    2379 am
   1225    2370    2373 1
   1226    2364    2366 1
   1227    2364    2370 1
   1228    2362    2364 1
   1229    2362    2377 1
   1230    2360    2362 1
   1231    2391    2392 2
   1232    2391    2393 am
   1233    2383    2385 1
   1234    2383    2389 1
   1235    2381    2383 1
   1236    2381    2391 1
   1237    2379    2381 1
   1238    2410    2411 2
   1239    2410    2412 am
   1240    2403    2406 1
   1241    2397    2399 1
   1242    2397    2403 1
   1243    2395    2397 1
   1244    2395    2410 1
   1245    2393    2395 1
   1246    2420    2421 2
   1247    2420    2422 am
   1248    2414    2416 1
   1249    2414    2420 1
   1250    2412    2414 1
   1251    2432    2433 2
   1252    2432    2434 am
   1253    2429    2430 ar
   1254    2429    2431 ar
   1255    2426    2429 1
   1256    2424    2426 1
   1257    2424    2432 1
   1258    2422    2424 1
   1259    2443    2444 2
   1260    2443    2445 am
   1261    2438    2441 1
   1262    2436    2438 1
   1263    2436    2443 1
   1264    2434    2436 1
   1265    2450    2451 2
   1266    2450    2452 am
   1267    2447    2450 1
   1268    2445    2447 1
   1269    2467    2468 2
   1270    2467    2469 am
   1271    2462    2463 2
   1272    2462    2464 am
   1273    2459    2462 1
   1274    2456    2459 1
   1275    2454    2456 1
   1276    2454    2467 1
   1277    2452    2454 1
   1278    2486    2487 2
   1279    2486    2488 am
   1280    2476    2478 1
   1281    2476    2482 1
   1282    2473    2476 1
   1283    2471    2473 1
   1284    2471    2486 1
   1285    2469    2471 1
   1286    2501    2502 2
   1287    2501    2503 1
   1288    2498    2499 ar
   1289    2498    2500 ar
   1290    2495    2498 1
   1291    2492    2495 1
   1292    2490    2492 1
   1293    2490    2501 1
   1294    2488    2490 1
   1295      14      15 1
   1296      14      16 1
   1297      14      17 1
   1298      10      11 1
   1299      10      12 1
   1300       7       8 1
   1301       7       9 1
   1302       5       6 1
   1303       1       2 1
   1304       1       3 1
   1305       1       4 1
   1306      30      31 1
   1307      30      32 1
   1308      30      33 1
   1309      26      27 1
   1310      26      28 1
   1311      26      29 1
   1312      24      25 1
   1313      22      23 1
   1314      20      21 1
   1315      45      46 1
   1316      45      47 1
   1317      40      41 1
   1318      40      42 1
   1319      38      39 1
   1320      36      37 1
   1321      60      61 1
   1322      57      58 1
   1323      57      59 1
   1324      54      55 1
   1325      54      56 1
   1326      51      52 1
   1327      51      53 1
   1328      74      75 1
   1329      70      71 1
   1330      70      72 1
   1331      70      73 1
   1332      68      69 1
   1333      66      67 1
   1334      64      65 1
   1335      88      89 1
   1336      88      90 1
   1337      88      91 1
   1338      84      85 1
   1339      84      86 1
   1340      84      87 1
   1341      82      83 1
   1342      80      81 1
   1343      78      79 1
   1344     110     111 1
   1345     108     109 1
   1346     106     107 1
   1347     104     105 1
   1348     102     103 1
   1349      98      99 1
   1350      98     100 1
   1351      96      97 1
   1352      94      95 1
   1353     130     131 1
   1354     128     129 1
   1355     126     127 1
   1356     124     125 1
   1357     122     123 1
   1358     118     119 1
   1359     118     120 1
   1360     116     117 1
   1361     114     115 1
   1362     138     139 1
   1363     138     140 1
   1364     136     137 1
   1365     134     135 1
   1366     159     160 1
   1367     159     161 1
   1368     159     162 1
   1369     156     157 1
   1370     156     158 1
   1371     152     153 1
   1372     152     154 1
   1373     152     155 1
   1374     150     151 1
   1375     148     149 1
   1376     146     147 1
   1377     169     170 1
   1378     169     171 1
   1379     169     172 1
   1380     167     168 1
   1381     165     166 1
   1382     185     186 1
   1383     185     187 1
   1384     185     188 1
   1385     181     182 1
   1386     181     183 1
   1387     181     184 1
   1388     179     180 1
   1389     177     178 1
   1390     175     176 1
   1391     195     196 1
   1392     195     197 1
   1393     193     194 1
   1394     191     192 1
   1395     205     206 1
   1396     205     207 1
   1397     203     204 1
   1398     217     218 1
   1399     217     219 1
   1400     214     215 1
   1401     214     216 1
   1402     212     213 1
   1403     210     211 1
   1404     235     236 1
   1405     232     233 1
   1406     232     234 1
   1407     229     230 1
   1408     229     231 1
   1409     226     227 1
   1410     226     228 1
   1411     252     253 1
   1412     252     254 1
   1413     252     255 1
   1414     248     249 1
   1415     248     250 1
   1416     248     251 1
   1417     246     247 1
   1418     243     244 1
   1419     243     245 1
   1420     241     242 1
   1421     239     240 1
   1422     260     261 1
   1423     260     262 1
   1424     258     259 1
   1425     284     285 1
   1426     284     286 1
   1427     281     282 1
   1428     281     283 1
   1429     278     279 1
   1430     275     276 1
   1431     275     277 1
   1432     272     273 1
   1433     272     274 1
   1434     269     270 1
   1435     269     271 1
   1436     267     268 1
   1437     265     266 1
   1438     299     300 1
   1439     299     301 1
   1440     299     302 1
   1441     295     296 1
   1442     295     297 1
   1443     295     298 1
   1444     293     294 1
   1445     291     292 1
   1446     289     290 1
   1447     312     313 1
   1448     309     310 1
   1449     309     311 1
   1450     307     308 1
   1451     305     306 1
   1452     332     333 1
   1453     330     331 1
   1454     328     329 1
   1455     326     327 1
   1456     324     325 1
   1457     320     321 1
   1458     320     322 1
   1459     318     319 1
   1460     316     317 1
   1461     343     344 1
   1462     343     345 1
   1463     340     341 1
   1464     340     342 1
   1465     338     339 1
   1466     336     337 1
   1467     364     365 1
   1468     364     366 1
   1469     364     367 1
   1470     360     361 1
   1471     360     362 1
   1472     360     363 1
   1473     358     359 1
   1474     355     356 1
   1475     355     357 1
   1476     353     354 1
   1477     351     352 1
   1478     386     387 1
   1479     384     385 1
   1480     382     383 1
   1481     380     381 1
   1482     378     379 1
   1483     374     375 1
   1484     374     376 1
   1485     372     373 1
   1486     370     371 1
   1487     394     395 1
   1488     394     396 1
   1489     394     397 1
   1490     392     393 1
   1491     390     391 1
   1492     404     405 1
   1493     404     406 1
   1494     402     403 1
   1495     400     401 1
   1496     428     429 1
   1497     428     430 1
   1498     428     431 1
   1499     425     426 1
   1500     425     427 1
   1501     422     423 1
   1502     422     424 1
   1503     419     420 1
   1504     419     421 1
   1505     416     417 1
   1506     416     418 1
   1507     414     415 1
   1508     412     413 1
   1509     444     445 1
   1510     444     446 1
   1511     444     447 1
   1512     440     441 1
   1513     440     442 1
   1514     440     443 1
   1515     438     439 1
   1516     436     437 1
   1517     434     435 1
   1518     460     461 1
   1519     457     458 1
   1520     457     459 1
   1521     454     455 1
   1522     454     456 1
   1523     451     452 1
   1524     451     453 1
   1525     480     481 1
   1526     480     482 1
   1527     480     483 1
   1528     477     478 1
   1529     477     479 1
   1530     474     475 1
   1531     474     476 1
   1532     471     472 1
   1533     471     473 1
   1534     468     469 1
   1535     468     470 1
   1536     466     467 1
   1537     464     465 1
   1538     496     497 1
   1539     492     493 1
   1540     492     494 1
   1541     492     495 1
   1542     490     491 1
   1543     488     489 1
   1544     486     487 1
   1545     504     505 1
   1546     504     506 1
   1547     504     507 1
   1548     502     503 1
   1549     500     501 1
   1550     517     518 1
   1551     517     519 1
   1552     514     515 1
   1553     514     516 1
   1554     512     513 1
   1555     510     511 1
   1556     534     535 1
   1557     534     536 1
   1558     529     530 1
   1559     529     531 1
   1560     527     528 1
   1561     525     526 1
   1562     555     556 1
   1563     553     554 1
   1564     551     552 1
   1565     549     550 1
   1566     547     548 1
   1567     543     544 1
   1568     543     545 1
   1569     541     542 1
   1570     539     540 1
   1571     578     579 1
   1572     578     580 1
   1573     575     576 1
   1574     575     577 1
   1575     572     573 1
   1576     569     570 1
   1577     569     571 1
   1578     566     567 1
   1579     566     568 1
   1580     563     564 1
   1581     563     565 1
   1582     561     562 1
   1583     559     560 1
   1584     587     588 1
   1585     587     589 1
   1586     587     590 1
   1587     585     586 1
   1588     583     584 1
   1589     606     607 1
   1590     606     608 1
   1591     606     609 1
   1592     602     603 1
   1593     602     604 1
   1594     602     605 1
   1595     600     601 1
   1596     597     598 1
   1597     597     599 1
   1598     595     596 1
   1599     593     594 1
   1600     619     620 1
   1601     616     617 1
   1602     616     618 1
   1603     614     615 1
   1604     612     613 1
   1605     633     634 1
   1606     629     630 1
   1607     629     631 1
   1608     629     632 1
   1609     627     628 1
   1610     625     626 1
   1611     623     624 1
   1612     639     640 1
   1613     639     641 1
   1614     637     638 1
   1615     651     652 1
   1616     651     653 1
   1617     648     649 1
   1618     648     650 1
   1619     646     647 1
   1620     644     645 1
   1621     675     676 1
   1622     675     677 1
   1623     675     678 1
   1624     672     673 1
   1625     672     674 1
   1626     669     670 1
   1627     669     671 1
   1628     666     667 1
   1629     666     668 1
   1630     663     664 1
   1631     663     665 1
   1632     661     662 1
   1633     659     660 1
   1634     683     684 1
   1635     683     685 1
   1636     681     682 1
   1637     704     705 1
   1638     702     703 1
   1639     700     701 1
   1640     698     699 1
   1641     696     697 1
   1642     692     693 1
   1643     692     694 1
   1644     690     691 1
   1645     688     689 1
   1646     710     711 1
   1647     710     712 1
   1648     708     709 1
   1649     732     733 1
   1650     730     731 1
   1651     728     729 1
   1652     725     726 1
   1653     723     724 1
   1654     719     720 1
   1655     719     721 1
   1656     717     718 1
   1657     715     716 1
   1658     752     753 1
   1659     752     754 1
   1660     752     755 1
   1661     749     750 1
   1662     749     751 1
   1663     746     747 1
   1664     746     748 1
   1665     743     744 1
   1666     743     745 1
   1667     740     741 1
   1668     740     742 1
   1669     738     739 1
   1670     736     737 1
   1671     760     761 1
   1672     760     762 1
   1673     758     759 1
   1674     772     773 1
   1675     769     770 1
   1676     769     771 1
   1677     767     768 1
   1678     765     766 1
   1679     783     784 1
   1680     780     781 1
   1681     780     782 1
   1682     778     779 1
   1683     776     777 1
   1684     803     804 1
   1685     801     802 1
   1686     799     800 1
   1687     797     798 1
   1688     795     796 1
   1689     791     792 1
   1690     791     793 1
   1691     789     790 1
   1692     787     788 1
   1693     820     821 1
   1694     818     819 1
   1695     816     817 1
   1696     811     812 1
   1697     811     813 1
   1698     809     810 1
   1699     807     808 1
   1700     843     844 1
   1701     843     845 1
   1702     840     841 1
   1703     840     842 1
   1704     837     838 1
   1705     834     835 1
   1706     834     836 1
   1707     831     832 1
   1708     831     833 1
   1709     828     829 1
   1710     828     830 1
   1711     826     827 1
   1712     824     825 1
   1713     861     862 1
   1714     861     863 1
   1715     861     864 1
   1716     858     859 1
   1717     858     860 1
   1718     854     855 1
   1719     854     856 1
   1720     854     857 1
   1721     852     853 1
   1722     850     851 1
   1723     848     849 1
   1724     880     881 1
   1725     880     882 1
   1726     880     883 1
   1727     877     878 1
   1728     877     879 1
   1729     873     874 1
   1730     873     875 1
   1731     873     876 1
   1732     871     872 1
   1733     869     870 1
   1734     867     868 1
   1735     896     897 1
   1736     893     894 1
   1737     893     895 1
   1738     890     891 1
   1739     890     892 1
   1740     887     888 1
   1741     887     889 1
   1742     902     903 1
   1743     902     904 1
   1744     900     901 1
   1745     923     924 1
   1746     921     922 1
   1747     919     920 1
   1748     917     918 1
   1749     915     916 1
   1750     911     912 1
   1751     911     913 1
   1752     909     910 1
   1753     907     908 1
   1754     938     939 1
   1755     938     940 1
   1756     938     941 1
   1757     934     935 1
   1758     934     936 1
   1759     931     932 1
   1760     931     933 1
   1761     929     930 1
   1762     927     928 1
   1763     951     952 1
   1764     948     949 1
   1765     948     950 1
   1766     946     947 1
   1767     944     945 1
   1768     967     968 1
   1769     967     969 1
   1770     962     963 1
   1771     962     964 1
   1772     959     960 1
   1773     959     961 1
   1774     957     958 1
   1775     955     956 1
   1776     974     975 1
   1777     974     976 1
   1778     972     973 1
   1779     981     982 1
   1780     981     983 1
   1781     979     980 1
   1782     990     991 1
   1783     990     992 1
   1784     988     989 1
   1785     986     987 1
   1786    1014    1015 1
   1787    1012    1013 1
   1788    1010    1011 1
   1789    1008    1009 1
   1790    1006    1007 1
   1791    1002    1003 1
   1792    1002    1004 1
   1793    1000    1001 1
   1794     998     999 1
   1795    1028    1029 1
   1796    1024    1025 1
   1797    1024    1026 1
   1798    1024    1027 1
   1799    1022    1023 1
   1800    1020    1021 1
   1801    1018    1019 1
   1802    1051    1052 1
   1803    1051    1053 1
   1804    1048    1049 1
   1805    1048    1050 1
   1806    1045    1046 1
   1807    1042    1043 1
   1808    1042    1044 1
   1809    1039    1040 1
   1810    1039    1041 1
   1811    1036    1037 1
   1812    1036    1038 1
   1813    1034    1035 1
   1814    1032    1033 1
   1815    1069    1070 1
   1816    1067    1068 1
   1817    1065    1066 1
   1818    1060    1061 1
   1819    1060    1062 1
   1820    1058    1059 1
   1821    1056    1057 1
   1822    1082    1083 1
   1823    1082    1084 1
   1824    1077    1078 1
   1825    1077    1079 1
   1826    1075    1076 1
   1827    1073    1074 1
   1828    1089    1090 1
   1829    1089    1091 1
   1830    1087    1088 1
   1831    1104    1105 1
   1832    1100    1101 1
   1833    1100    1102 1
   1834    1100    1103 1
   1835    1098    1099 1
   1836    1096    1097 1
   1837    1094    1095 1
   1838    1110    1111 1
   1839    1110    1112 1
   1840    1108    1109 1
   1841    1117    1118 1
   1842    1117    1119 1
   1843    1115    1116 1
   1844    1138    1139 1
   1845    1138    1140 1
   1846    1138    1141 1
   1847    1135    1136 1
   1848    1135    1137 1
   1849    1132    1133 1
   1850    1132    1134 1
   1851    1129    1130 1
   1852    1129    1131 1
   1853    1126    1127 1
   1854    1126    1128 1
   1855    1124    1125 1
   1856    1122    1123 1
   1857    1151    1152 1
   1858    1148    1149 1
   1859    1148    1150 1
   1860    1146    1147 1
   1861    1144    1145 1
   1862    1168    1169 1
   1863    1168    1170 1
   1864    1168    1171 1
   1865    1165    1166 1
   1866    1165    1167 1
   1867    1161    1162 1
   1868    1161    1163 1
   1869    1161    1164 1
   1870    1159    1160 1
   1871    1157    1158 1
   1872    1155    1156 1
   1873    1191    1192 1
   1874    1189    1190 1
   1875    1187    1188 1
   1876    1184    1185 1
   1877    1182    1183 1
   1878    1178    1179 1
   1879    1178    1180 1
   1880    1176    1177 1
   1881    1174    1175 1
   1882    1197    1198 1
   1883    1197    1199 1
   1884    1195    1196 1
   1885    1209    1210 1
   1886    1209    1211 1
   1887    1206    1207 1
   1888    1206    1208 1
   1889    1204    1205 1
   1890    1202    1203 1
   1891    1233    1234 1
   1892    1233    1235 1
   1893    1233    1236 1
   1894    1230    1231 1
   1895    1230    1232 1
   1896    1227    1228 1
   1897    1227    1229 1
   1898    1224    1225 1
   1899    1224    1226 1
   1900    1221    1222 1
   1901    1221    1223 1
   1902    1219    1220 1
   1903    1217    1218 1
   1904    1255    1256 1
   1905    1253    1254 1
   1906    1251    1252 1
   1907    1249    1250 1
   1908    1247    1248 1
   1909    1243    1244 1
   1910    1243    1245 1
   1911    1241    1242 1
   1912    1239    1240 1
   1913    1266    1267 1
   1914    1266    1268 1
   1915    1263    1264 1
   1916    1263    1265 1
   1917    1261    1262 1
   1918    1259    1260 1
   1919    1278    1279 1
   1920    1278    1280 1
   1921    1276    1277 1
   1922    1274    1275 1
   1923    1293    1294 1
   1924    1293    1295 1
   1925    1290    1291 1
   1926    1290    1292 1
   1927    1288    1289 1
   1928    1286    1287 1
   1929    1310    1311 1
   1930    1310    1312 1
   1931    1305    1306 1
   1932    1305    1307 1
   1933    1303    1304 1
   1934    1301    1302 1
   1935    1331    1332 1
   1936    1329    1330 1
   1937    1327    1328 1
   1938    1325    1326 1
   1939    1323    1324 1
   1940    1319    1320 1
   1941    1319    1321 1
   1942    1317    1318 1
   1943    1315    1316 1
   1944    1348    1349 1
   1945    1348    1350 1
   1946    1348    1351 1
   1947    1345    1346 1
   1948    1345    1347 1
   1949    1341    1342 1
   1950    1341    1343 1
   1951    1341    1344 1
   1952    1339    1340 1
   1953    1337    1338 1
   1954    1335    1336 1
   1955    1367    1368 1
   1956    1367    1369 1
   1957    1367    1370 1
   1958    1363    1364 1
   1959    1363    1365 1
   1960    1363    1366 1
   1961    1361    1362 1
   1962    1358    1359 1
   1963    1358    1360 1
   1964    1356    1357 1
   1965    1354    1355 1
   1966    1389    1390 1
   1967    1389    1391 1
   1968    1389    1392 1
   1969    1386    1387 1
   1970    1386    1388 1
   1971    1383    1384 1
   1972    1383    1385 1
   1973    1380    1381 1
   1974    1380    1382 1
   1975    1377    1378 1
   1976    1377    1379 1
   1977    1375    1376 1
   1978    1373    1374 1
   1979    1408    1409 1
   1980    1406    1407 1
   1981    1404    1405 1
   1982    1399    1400 1
   1983    1399    1401 1
   1984    1397    1398 1
   1985    1395    1396 1
   1986    1422    1423 1
   1987    1418    1419 1
   1988    1418    1420 1
   1989    1418    1421 1
   1990    1416    1417 1
   1991    1414    1415 1
   1992    1412    1413 1
   1993    1428    1429 1
   1994    1428    1430 1
   1995    1426    1427 1
   1996    1443    1444 1
   1997    1440    1441 1
   1998    1440    1442 1
   1999    1437    1438 1
   2000    1437    1439 1
   2001    1434    1435 1
   2002    1434    1436 1
   2003    1449    1450 1
   2004    1449    1451 1
   2005    1447    1448 1
   2006    1467    1468 1
   2007    1467    1469 1
   2008    1467    1470 1
   2009    1464    1465 1
   2010    1464    1466 1
   2011    1460    1461 1
   2012    1460    1462 1
   2013    1460    1463 1
   2014    1458    1459 1
   2015    1456    1457 1
   2016    1454    1455 1
   2017    1486    1487 1
   2018    1486    1488 1
   2019    1486    1489 1
   2020    1482    1483 1
   2021    1482    1484 1
   2022    1482    1485 1
   2023    1480    1481 1
   2024    1477    1478 1
   2025    1477    1479 1
   2026    1475    1476 1
   2027    1473    1474 1
   2028    1499    1500 1
   2029    1496    1497 1
   2030    1496    1498 1
   2031    1494    1495 1
   2032    1492    1493 1
   2033    1514    1515 1
   2034    1514    1516 1
   2035    1514    1517 1
   2036    1510    1511 1
   2037    1510    1512 1
   2038    1507    1508 1
   2039    1507    1509 1
   2040    1505    1506 1
   2041    1503    1504 1
   2042    1524    1525 1
   2043    1524    1526 1
   2044    1524    1527 1
   2045    1522    1523 1
   2046    1520    1521 1
   2047    1539    1540 1
   2048    1539    1541 1
   2049    1534    1535 1
   2050    1534    1536 1
   2051    1532    1533 1
   2052    1530    1531 1
   2053    1548    1549 1
   2054    1548    1550 1
   2055    1548    1551 1
   2056    1546    1547 1
   2057    1544    1545 1
   2058    1556    1557 1
   2059    1556    1558 1
   2060    1554    1555 1
   2061    1571    1572 1
   2062    1568    1569 1
   2063    1568    1570 1
   2064    1565    1566 1
   2065    1565    1567 1
   2066    1562    1563 1
   2067    1562    1564 1
   2068    1584    1585 1
   2069    1584    1586 1
   2070    1579    1580 1
   2071    1579    1581 1
   2072    1577    1578 1
   2073    1575    1576 1
   2074    1599    1600 1
   2075    1595    1596 1
   2076    1595    1597 1
   2077    1595    1598 1
   2078    1593    1594 1
   2079    1591    1592 1
   2080    1589    1590 1
   2081    1612    1613 1
   2082    1612    1614 1
   2083    1607    1608 1
   2084    1607    1609 1
   2085    1605    1606 1
   2086    1603    1604 1
   2087    1619    1620 1
   2088    1619    1621 1
   2089    1617    1618 1
   2090    1631    1632 1
   2091    1628    1629 1
   2092    1628    1630 1
   2093    1626    1627 1
   2094    1624    1625 1
   2095    1647    1648 1
   2096    1647    1649 1
   2097    1642    1643 1
   2098    1642    1644 1
   2099    1639    1640 1
   2100    1639    1641 1
   2101    1637    1638 1
   2102    1635    1636 1
   2103    1668    1669 1
   2104    1666    1667 1
   2105    1664    1665 1
   2106    1662    1663 1
   2107    1660    1661 1
   2108    1656    1657 1
   2109    1656    1658 1
   2110    1654    1655 1
   2111    1652    1653 1
   2112    1688    1689 1
   2113    1686    1687 1
   2114    1684    1685 1
   2115    1682    1683 1
   2116    1680    1681 1
   2117    1676    1677 1
   2118    1676    1678 1
   2119    1674    1675 1
   2120    1672    1673 1
   2121    1705    1706 1
   2122    1705    1707 1
   2123    1705    1708 1
   2124    1702    1703 1
   2125    1702    1704 1
   2126    1698    1699 1
   2127    1698    1700 1
   2128    1698    1701 1
   2129    1696    1697 1
   2130    1694    1695 1
   2131    1692    1693 1
   2132    1718    1719 1
   2133    1715    1716 1
   2134    1715    1717 1
   2135    1713    1714 1
   2136    1711    1712 1
   2137    1732    1733 1
   2138    1728    1729 1
   2139    1728    1730 1
   2140    1728    1731 1
   2141    1726    1727 1
   2142    1724    1725 1
   2143    1722    1723 1
   2144    1740    1741 1
   2145    1740    1742 1
   2146    1740    1743 1
   2147    1738    1739 1
   2148    1736    1737 1
   2149    1762    1763 1
   2150    1762    1764 1
   2151    1762    1765 1
   2152    1759    1760 1
   2153    1759    1761 1
   2154    1756    1757 1
   2155    1756    1758 1
   2156    1753    1754 1
   2157    1753    1755 1
   2158    1750    1751 1
   2159    1750    1752 1
   2160    1748    1749 1
   2161    1746    1747 1
   2162    1778    1779 1
   2163    1774    1775 1
   2164    1774    1776 1
   2165    1774    1777 1
   2166    1772    1773 1
   2167    1770    1771 1
   2168    1768    1769 1
   2169    1789    1790 1
   2170    1789    1791 1
   2171    1786    1787 1
   2172    1786    1788 1
   2173    1784    1785 1
   2174    1782    1783 1
   2175    1816    1817 1
   2176    1814    1815 1
   2177    1812    1813 1
   2178    1810    1811 1
   2179    1807    1808 1
   2180    1805    1806 1
   2181    1801    1802 1
   2182    1801    1803 1
   2183    1799    1800 1
   2184    1797    1798 1
   2185    1834    1835 1
   2186    1834    1836 1
   2187    1834    1837 1
   2188    1830    1831 1
   2189    1830    1832 1
   2190    1830    1833 1
   2191    1828    1829 1
   2192    1825    1826 1
   2193    1825    1827 1
   2194    1823    1824 1
   2195    1821    1822 1
   2196    1844    1845 1
   2197    1844    1846 1
   2198    1842    1843 1
   2199    1840    1841 1
   2200    1854    1855 1
   2201    1854    1856 1
   2202    1852    1853 1
   2203    1875    1876 1
   2204    1875    1877 1
   2205    1875    1878 1
   2206    1872    1873 1
   2207    1872    1874 1
   2208    1869    1870 1
   2209    1869    1871 1
   2210    1866    1867 1
   2211    1866    1868 1
   2212    1863    1864 1
   2213    1863    1865 1
   2214    1861    1862 1
   2215    1859    1860 1
   2216    1894    1895 1
   2217    1892    1893 1
   2218    1890    1891 1
   2219    1885    1886 1
   2220    1885    1887 1
   2221    1883    1884 1
   2222    1881    1882 1
   2223    1908    1909 1
   2224    1908    1910 1
   2225    1908    1911 1
   2226    1904    1905 1
   2227    1904    1906 1
   2228    1904    1907 1
   2229    1902    1903 1
   2230    1900    1901 1
   2231    1898    1899 1
   2232    1924    1925 1
   2233    1924    1926 1
   2234    1924    1927 1
   2235    1920    1921 1
   2236    1920    1922 1
   2237    1920    1923 1
   2238    1918    1919 1
   2239    1916    1917 1
   2240    1914    1915 1
   2241    1946    1947 1
   2242    1944    1945 1
   2243    1942    1943 1
   2244    1940    1941 1
   2245    1938    1939 1
   2246    1934    1935 1
   2247    1934    1936 1
   2248    1932    1933 1
   2249    1930    1931 1
   2250    1952    1953 1
   2251    1952    1954 1
   2252    1950    1951 1
   2253    1973    1974 1
   2254    1973    1975 1
   2255    1973    1976 1
   2256    1970    1971 1
   2257    1970    1972 1
   2258    1967    1968 1
   2259    1967    1969 1
   2260    1964    1965 1
   2261    1964    1966 1
   2262    1961    1962 1
   2263    1961    1963 1
   2264    1959    1960 1
   2265    1957    1958 1
   2266    1989    1990 1
   2267    1989    1991 1
   2268    1989    1992 1
   2269    1985    1986 1
   2270    1985    1987 1
   2271    1985    1988 1
   2272    1983    1984 1
   2273    1981    1982 1
   2274    1979    1980 1
   2275    2011    2012 1
   2276    2011    2013 1
   2277    2011    2014 1
   2278    2008    2009 1
   2279    2008    2010 1
   2280    2005    2006 1
   2281    2005    2007 1
   2282    2002    2003 1
   2283    2002    2004 1
   2284    1999    2000 1
   2285    1999    2001 1
   2286    1997    1998 1
   2287    1995    1996 1
   2288    2024    2025 1
   2289    2024    2026 1
   2290    2021    2022 1
   2291    2021    2023 1
   2292    2019    2020 1
   2293    2017    2018 1
   2294    2034    2035 1
   2295    2034    2036 1
   2296    2032    2033 1
   2297    2050    2051 1
   2298    2050    2052 1
   2299    2050    2053 1
   2300    2046    2047 1
   2301    2046    2048 1
   2302    2043    2044 1
   2303    2043    2045 1
   2304    2041    2042 1
   2305    2039    2040 1
   2306    2065    2066 1
   2307    2065    2067 1
   2308    2060    2061 1
   2309    2060    2062 1
   2310    2058    2059 1
   2311    2056    2057 1
   2312    2083    2084 1
   2313    2083    2085 1
   2314    2083    2086 1
   2315    2080    2081 1
   2316    2080    2082 1
   2317    2076    2077 1
   2318    2076    2078 1
   2319    2076    2079 1
   2320    2074    2075 1
   2321    2072    2073 1
   2322    2070    2071 1
   2323    2099    2100 1
   2324    2099    2101 1
   2325    2099    2102 1
   2326    2095    2096 1
   2327    2095    2097 1
   2328    2095    2098 1
   2329    2093    2094 1
   2330    2091    2092 1
   2331    2089    2090 1
   2332    2112    2113 1
   2333    2112    2114 1
   2334    2109    2110 1
   2335    2109    2111 1
   2336    2107    2108 1
   2337    2105    2106 1
   2338    2124    2125 1
   2339    2124    2126 1
   2340    2124    2127 1
   2341    2122    2123 1
   2342    2120    2121 1
   2343    2141    2142 1
   2344    2141    2143 1
   2345    2141    2144 1
   2346    2137    2138 1
   2347    2137    2139 1
   2348    2134    2135 1
   2349    2134    2136 1
   2350    2132    2133 1
   2351    2130    2131 1
   2352    2154    2155 1
   2353    2154    2156 1
   2354    2151    2152 1
   2355    2151    2153 1
   2356    2149    2150 1
   2357    2147    2148 1
   2358    2181    2182 1
   2359    2181    2183 1
   2360    2178    2179 1
   2361    2178    2180 1
   2362    2175    2176 1
   2363    2172    2173 1
   2364    2172    2174 1
   2365    2169    2170 1
   2366    2169    2171 1
   2367    2166    2167 1
   2368    2166    2168 1
   2369    2164    2165 1
   2370    2162    2163 1
   2371    2202    2203 1
   2372    2200    2201 1
   2373    2198    2199 1
   2374    2196    2197 1
   2375    2194    2195 1
   2376    2190    2191 1
   2377    2190    2192 1
   2378    2188    2189 1
   2379    2186    2187 1
   2380    2208    2209 1
   2381    2208    2210 1
   2382    2206    2207 1
   2383    2220    2221 1
   2384    2217    2218 1
   2385    2217    2219 1
   2386    2215    2216 1
   2387    2213    2214 1
   2388    2243    2244 1
   2389    2243    2245 1
   2390    2240    2241 1
   2391    2240    2242 1
   2392    2237    2238 1
   2393    2234    2235 1
   2394    2234    2236 1
   2395    2231    2232 1
   2396    2231    2233 1
   2397    2228    2229 1
   2398    2228    2230 1
   2399    2226    2227 1
   2400    2224    2225 1
   2401    2257    2258 1
   2402    2257    2259 1
   2403    2252    2253 1
   2404    2252    2254 1
   2405    2250    2251 1
   2406    2248    2249 1
   2407    2264    2265 1
   2408    2264    2266 1
   2409    2262    2263 1
   2410    2285    2286 1
   2411    2285    2287 1
   2412    2285    2288 1
   2413    2282    2283 1
   2414    2282    2284 1
   2415    2279    2280 1
   2416    2279    2281 1
   2417    2276    2277 1
   2418    2276    2278 1
   2419    2273    2274 1
   2420    2273    2275 1
   2421    2271    2272 1
   2422    2269    2270 1
   2423    2301    2302 1
   2424    2297    2298 1
   2425    2297    2299 1
   2426    2297    2300 1
   2427    2295    2296 1
   2428    2293    2294 1
   2429    2291    2292 1
   2430    2312    2313 1
   2431    2309    2310 1
   2432    2309    2311 1
   2433    2307    2308 1
   2434    2305    2306 1
   2435    2332    2333 1
   2436    2332    2334 1
   2437    2332    2335 1
   2438    2329    2330 1
   2439    2329    2331 1
   2440    2326    2327 1
   2441    2326    2328 1
   2442    2323    2324 1
   2443    2323    2325 1
   2444    2320    2321 1
   2445    2320    2322 1
   2446    2318    2319 1
   2447    2316    2317 1
   2448    2354    2355 1
   2449    2354    2356 1
   2450    2354    2357 1
   2451    2351    2352 1
   2452    2351    2353 1
   2453    2348    2349 1
   2454    2348    2350 1
   2455    2345    2346 1
   2456    2345    2347 1
   2457    2342    2343 1
   2458    2342    2344 1
   2459    2340    2341 1
   2460    2338    2339 1
   2461    2373    2374 1
   2462    2373    2375 1
   2463    2373    2376 1
   2464    2370    2371 1
   2465    2370    2372 1
   2466    2366    2367 1
   2467    2366    2368 1
   2468    2366    2369 1
   2469    2364    2365 1
   2470    2362    2363 1
   2471    2360    2361 1
   2472    2389    2390 1
   2473    2385    2386 1
   2474    2385    2387 1
   2475    2385    2388 1
   2476    2383    2384 1
   2477    2381    2382 1
   2478    2379    2380 1
   2479    2406    2407 1
   2480    2406    2408 1
   2481    2406    2409 1
   2482    2403    2404 1
   2483    2403    2405 1
   2484    2399    2400 1
   2485    2399    2401 1
   2486    2399    2402 1
   2487    2397    2398 1
   2488    2395    2396 1
   2489    2393    2394 1
   2490    2416    2417 1
   2491    2416    2418 1
   2492    2416    2419 1
   2493    2414    2415 1
   2494    2412    2413 1
   2495    2426    2427 1
   2496    2426    2428 1
   2497    2424    2425 1
   2498    2422    2423 1
   2499    2441    2442 1
   2500    2438    2439 1
   2501    2438    2440 1
   2502    2436    2437 1
   2503    2434    2435 1
   2504    2447    2448 1
   2505    2447    2449 1
   2506    2445    2446 1
   2507    2464    2465 1
   2508    2464    2466 1
   2509    2459    2460 1
   2510    2459    2461 1
   2511    2456    2457 1
   2512    2456    2458 1
   2513    2454    2455 1
   2514    2452    2453 1
   2515    2482    2483 1
   2516    2482    2484 1
   2517    2482    2485 1
   2518    2478    2479 1
   2519    2478    2480 1
   2520    2478    2481 1
   2521    2476    2477 1
   2522    2473    2474 1
   2523    2473    2475 1
   2524    2471    2472 1
   2525    2469    2470 1
   2526    2495    2496 1
   2527    2495    2497 1
   2528    2492    2493 1
   2529    2492    2494 1
   2530    2490    2491 1
   2531    2488    2489 1
@<TRIPOS>SUBSTRUCTURE
      1 MET1           1 RESIDUE    4    A MET
      2 VAL2          20 RESIDUE    4    A VAL
      3 ASN3          36 RESIDUE    4    A ASN
      4 PRO4          50 RESIDUE    4    A PRO
      5 THR5          64 RESIDUE    4    A THR
      6 VAL6          78 RESIDUE    4    A VAL
      7 PHE7          94 RESIDUE    4    A PHE
      8 PHE8         114 RESIDUE    4    A PHE
      9 ASP9         134 RESIDUE    4    A ASP
     10 ILE10        146 RESIDUE    4    A ILE
     11 ALA11        165 RESIDUE    4    A ALA
     12 VAL12        175 RESIDUE    4    A VAL
     13 ASP13        191 RESIDUE    4    A ASP
     14 GLY14        203 RESIDUE    4    A GLY
     15 GLU15        210 RESIDUE    4    A GLU
     16 PRO16        225 RESIDUE    4    A PRO
     17 LEU17        239 RESIDUE    4    A LEU
     18 GLY18        258 RESIDUE    4    A GLY
     19 ARG19        265 RESIDUE    4    A ARG
     20 VAL20        289 RESIDUE    4    A VAL
     21 SER21        305 RESIDUE    4    A SER
     22 PHE22        316 RESIDUE    4    A PHE
     23 GLU23        336 RESIDUE    4    A GLU
     24 LEU24        351 RESIDUE    4    A LEU
     25 PHE25        370 RESIDUE    4    A PHE
     26 ALA26        390 RESIDUE    4    A ALA
     27 ASP27        400 RESIDUE    4    A ASP
     28 LYS28        412 RESIDUE    4    A LYS
     29 VAL29        434 RESIDUE    4    A VAL
     30 PRO30        450 RESIDUE    4    A PRO
     31 LYS31        464 RESIDUE    4    A LYS
     32 THR32        486 RESIDUE    4    A THR
     33 ALA33        500 RESIDUE    4    A ALA
     34 GLU34        510 RESIDUE    4    A GLU
     35 ASN35        525 RESIDUE    4    A ASN
     36 PHE36        539 RESIDUE    4    A PHE
     37 ARG37        559 RESIDUE    4    A ARG
     38 ALA38        583 RESIDUE    4    A ALA
     39 LEU39        593 RESIDUE    4    A LEU
     40 SER40        612 RESIDUE    4    A SER
     41 THR41        623 RESIDUE    4    A THR
     42 GLY42        637 RESIDUE    4    A GLY
     43 GLU43        644 RESIDUE    4    A GLU
     44 LYS44        659 RESIDUE    4    A LYS
     45 GLY45        681 RESIDUE    4    A GLY
     46 PHE46        688 RESIDUE    4    A PHE
     47 GLY47        708 RESIDUE    4    A GLY
     48 TYR48        715 RESIDUE    4    A TYR
     49 LYS49        736 RESIDUE    4    A LYS
     50 GLY50        758 RESIDUE    4    A GLY
     51 SER51        765 RESIDUE    4    A SER
     52 CYS52        776 RESIDUE    4    A CYS
     53 PHE53        787 RESIDUE    4    A PHE
     54 HIE54        807 RESIDUE    4    A HIE
     55 ARG55        824 RESIDUE    4    A ARG
     56 ILE56        848 RESIDUE    4    A ILE
     57 ILE57        867 RESIDUE    4    A ILE
     58 PRO58        886 RESIDUE    4    A PRO
     59 GLY59        900 RESIDUE    4    A GLY
     60 PHE60        907 RESIDUE    4    A PHE
     61 MET61        927 RESIDUE    4    A MET
     62 CYS62        944 RESIDUE    4    A CYS
     63 GLN63        955 RESIDUE    4    A GLN
     64 GLY64        972 RESIDUE    4    A GLY
     65 GLY65        979 RESIDUE    4    A GLY
     66 ASP66        986 RESIDUE    4    A ASP
     67 PHE67        998 RESIDUE    4    A PHE
     68 THR68       1018 RESIDUE    4    A THR
     69 ARG69       1032 RESIDUE    4    A ARG
     70 HIE70       1056 RESIDUE    4    A HIE
     71 ASN71       1073 RESIDUE    4    A ASN
     72 GLY72       1087 RESIDUE    4    A GLY
     73 THR73       1094 RESIDUE    4    A THR
     74 GLY74       1108 RESIDUE    4    A GLY
     75 GLY75       1115 RESIDUE    4    A GLY
     76 LYS76       1122 RESIDUE    4    A LYS
     77 SER77       1144 RESIDUE    4    A SER
     78 ILE78       1155 RESIDUE    4    A ILE
     79 TYR79       1174 RESIDUE    4    A TYR
     80 GLY80       1195 RESIDUE    4    A GLY
     81 GLU81       1202 RESIDUE    4    A GLU
     82 LYS82       1217 RESIDUE    4    A LYS
     83 PHE83       1239 RESIDUE    4    A PHE
     84 GLU84       1259 RESIDUE    4    A GLU
     85 ASP85       1274 RESIDUE    4    A ASP
     86 GLU86       1286 RESIDUE    4    A GLU
     87 ASN87       1301 RESIDUE    4    A ASN
     88 PHE88       1315 RESIDUE    4    A PHE
     89 ILE89       1335 RESIDUE    4    A ILE
     90 LEU90       1354 RESIDUE    4    A LEU
     91 LYS91       1373 RESIDUE    4    A LYS
     92 HIE92       1395 RESIDUE    4    A HIE
     93 THR93       1412 RESIDUE    4    A THR
     94 GLY94       1426 RESIDUE    4    A GLY
     95 PRO95       1433 RESIDUE    4    A PRO
     96 GLY96       1447 RESIDUE    4    A GLY
     97 ILE97       1454 RESIDUE    4    A ILE
     98 LEU98       1473 RESIDUE    4    A LEU
     99 SER99       1492 RESIDUE    4    A SER
    100 MET100      1503 RESIDUE    4    A MET
    101 ALA101      1520 RESIDUE    4    A ALA
    102 ASN102      1530 RESIDUE    4    A ASN
    103 ALA103      1544 RESIDUE    4    A ALA
    104 GLY104      1554 RESIDUE    4    A GLY
    105 PRO105      1561 RESIDUE    4    A PRO
    106 ASN106      1575 RESIDUE    4    A ASN
    107 THR107      1589 RESIDUE    4    A THR
    108 ASN108      1603 RESIDUE    4    A ASN
    109 GLY109      1617 RESIDUE    4    A GLY
    110 SER110      1624 RESIDUE    4    A SER
    111 GLN111      1635 RESIDUE    4    A GLN
    112 PHE112      1652 RESIDUE    4    A PHE
    113 PHE113      1672 RESIDUE    4    A PHE
    114 ILE114      1692 RESIDUE    4    A ILE
    115 CYS115      1711 RESIDUE    4    A CYS
    116 THR116      1722 RESIDUE    4    A THR
    117 ALA117      1736 RESIDUE    4    A ALA
    118 LYS118      1746 RESIDUE    4    A LYS
    119 THR119      1768 RESIDUE    4    A THR
    120 GLU120      1782 RESIDUE    4    A GLU
    121 TRP121      1797 RESIDUE    4    A TRP
    122 LEU122      1821 RESIDUE    4    A LEU
    123 ASP123      1840 RESIDUE    4    A ASP
    124 GLY124      1852 RESIDUE    4    A GLY
    125 LYS125      1859 RESIDUE    4    A LYS
    126 HIE126      1881 RESIDUE    4    A HIE
    127 VAL127      1898 RESIDUE    4    A VAL
    128 VAL128      1914 RESIDUE    4    A VAL
    129 PHE129      1930 RESIDUE    4    A PHE
    130 GLY130      1950 RESIDUE    4    A GLY
    131 LYS131      1957 RESIDUE    4    A LYS
    132 VAL132      1979 RESIDUE    4    A VAL
    133 LYS133      1995 RESIDUE    4    A LYS
    134 GLU134      2017 RESIDUE    4    A GLU
    135 GLY135      2032 RESIDUE    4    A GLY
    136 MET136      2039 RESIDUE    4    A MET
    137 ASN137      2056 RESIDUE    4    A ASN
    138 ILE138      2070 RESIDUE    4    A ILE
    139 VAL139      2089 RESIDUE    4    A VAL
    140 GLU140      2105 RESIDUE    4    A GLU
    141 ALA141      2120 RESIDUE    4    A ALA
    142 MET142      2130 RESIDUE    4    A MET
    143 GLU143      2147 RESIDUE    4    A GLU
    144 ARG144      2162 RESIDUE    4    A ARG
    145 PHE145      2186 RESIDUE    4    A PHE
    146 GLY146      2206 RESIDUE    4    A GLY
    147 SER147      2213 RESIDUE    4    A SER
    148 ARG148      2224 RESIDUE    4    A ARG
    149 ASN149      2248 RESIDUE    4    A ASN
    150 GLY150      2262 RESIDUE    4    A GLY
    151 LYS151      2269 RESIDUE    4    A LYS
    152 THR152      2291 RESIDUE    4    A THR
    153 SER153      2305 RESIDUE    4    A SER
    154 LYS154      2316 RESIDUE    4    A LYS
    155 LYS155      2338 RESIDUE    4    A LYS
    156 ILE156      2360 RESIDUE    4    A ILE
    157 THR157      2379 RESIDUE    4    A THR
    158 ILE158      2393 RESIDUE    4    A ILE
    159 ALA159      2412 RESIDUE    4    A ALA
    160 ASP160      2422 RESIDUE    4    A ASP
    161 CYS161      2434 RESIDUE    4    A CYS
    162 GLY162      2445 RESIDUE    4    A GLY
    163 GLN163      2452 RESIDUE    4    A GLN
    164 LEU164      2469 RESIDUE    4    A LEU
    165 GLU165      2488 RESIDUE    4    A GLU
