# Supplementary material for: Improved Structure-Based Histidine pKa Prediction for pH-Responsive Protein Design
Source: J Chem Inf Model. 2025 Jan 18;65(3):1560–9. doi: 10.1021/acs.jcim.4c01957 (PMC11815838; doi:10.1021/acs.jcim.4c01957)
Supplement: Supplementary file 3 — ci4c01957_si_003.zip [file ci4c01957_si_003.zip › structures/prep_mol2/1BEG_0016_prep.mol2]

@<TRIPOS>MOLECULE
Cpptraj generated mol2 file.
 1435  1448    98     0     0
SMALL
USER_CHARGES


@<TRIPOS>ATOM
      1 N             0.8223       1.4043      -0.6494 N.am      1 THR1       0.1812
      2 H1            0.8125       1.2126       0.3466 H         1 THR1       0.1934
      3 H2            0.7763       0.5330      -1.1582 H         1 THR1       0.1934
      4 H3            0.0121       1.9644      -0.8801 H         1 THR1       0.1934
      5 CA            2.0556       2.1454      -0.9939 C.3       1 THR1       0.0034
      6 HA            2.1009       2.2693      -2.0756 H         1 THR1       0.1087
      7 CB            1.9641       3.5611      -0.4046 C.3       1 THR1       0.4514
      8 HB            0.9670       3.9309      -0.6432 H         1 THR1      -0.0323
      9 CG2           2.1309       3.6604       1.1116 C.3       1 THR1      -0.2554
     10 HG21          3.1513       3.4408       1.4246 H         1 THR1       0.0627
     11 HG22          1.8974       4.6775       1.4276 H         1 THR1       0.0627
     12 HG23          1.4514       2.9824       1.6274 H         1 THR1       0.0627
     13 OG1           2.8694       4.4146      -1.0429 O.3       1 THR1      -0.6764
     14 HG1           3.7593       4.2594      -0.6937 H         1 THR1       0.4070
     15 C             3.3229       1.3812      -0.5849 C.2       1 THR1       0.6163
     16 O             4.3189       1.9839      -0.2007 O.2       1 THR1      -0.5722
     17 N             3.3117       0.0410      -0.6694 N.am      2 ALA2      -0.4157
     18 H             2.5667      -0.4500      -1.1285 H         2 ALA2       0.2719
     19 CA            4.4844      -0.7822      -0.3532 C.3       2 ALA2       0.0337
     20 HA            4.8617      -0.5008       0.6300 H         2 ALA2       0.0823
     21 CB            4.0762      -2.2601      -0.3178 C.3       2 ALA2      -0.1825
     22 HB1           3.7201      -2.5764      -1.2991 H         2 ALA2       0.0603
     23 HB2           4.9438      -2.8653      -0.0487 H         2 ALA2       0.0603
     24 HB3           3.2975      -2.4164       0.4291 H         2 ALA2       0.0603
     25 C             5.5942      -0.5474      -1.3853 C.2       2 ALA2       0.5973
     26 O             5.2867      -0.3396      -2.5600 O.2       2 ALA2      -0.5679
     27 N             6.8576      -0.5648      -0.9560 N.am      3 CYX3      -0.4157
     28 H             7.0456      -0.7638       0.0210 H         3 CYX3       0.2719
     29 CA            7.9902      -0.3578      -1.8628 C.3       3 CYX3       0.0429
     30 HA            7.8578       0.5980      -2.3720 H         3 CYX3       0.0766
     31 CB            9.3136      -0.3282      -1.0818 C.3       3 CYX3      -0.0790
     32 HB2           9.6053      -1.3620      -0.9265 H         3 CYX3       0.0910
     33 HB3          10.0890       0.1466      -1.6763 H         3 CYX3       0.0910
     34 SG            9.3119       0.3960       0.5738 S.3       3 CYX3      -0.1081
     35 C             8.0481      -1.4914      -2.9021 C.2       3 CYX3       0.5973
     36 O             7.8908      -2.6594      -2.5491 O.2       3 CYX3      -0.5679
     37 N             8.3778      -1.1594      -4.1521 N.am      4 THR4      -0.4157
     38 H             8.4552      -0.1787      -4.3700 H         4 THR4       0.2719
     39 CA            8.4743      -2.1203      -5.2660 C.3       4 THR4      -0.0389
     40 HA            8.4852      -3.1347      -4.8637 H         4 THR4       0.1007
     41 CB            7.2306      -1.9996      -6.1696 C.3       4 THR4       0.3654
     42 HB            7.2187      -1.0104      -6.6290 H         4 THR4       0.0043
     43 CG2           7.1827      -3.0593      -7.2678 C.3       4 THR4      -0.2438
     44 HG21          7.2260      -4.0551      -6.8241 H         4 THR4       0.0642
     45 HG22          6.2572      -2.9611      -7.8356 H         4 THR4       0.0642
     46 HG23          8.0197      -2.9295      -7.9531 H         4 THR4       0.0642
     47 OG1           6.0496      -2.1625      -5.4201 O.3       4 THR4      -0.6761
     48 HG1           5.3008      -1.9725      -5.9872 H         4 THR4       0.4102
     49 C             9.7725      -1.9106      -6.0633 C.2       4 THR4       0.5973
     50 O            10.1347      -0.7752      -6.3777 O.2       4 THR4      -0.5679
     51 N            10.4786      -3.0001      -6.3936 N.am      5 ALA5      -0.4157
     52 H            10.1523      -3.8852      -6.0281 H         5 ALA5       0.2719
     53 CA           11.7082      -3.0356      -7.2074 C.3       5 ALA5       0.0337
     54 HA           12.1094      -4.0454      -7.1079 H         5 ALA5       0.0823
     55 CB           11.3518      -2.8714      -8.6947 C.3       5 ALA5      -0.1825
     56 HB1          10.9179      -1.8863      -8.8740 H         5 ALA5       0.0603
     57 HB2          12.2454      -2.9940      -9.3085 H         5 ALA5       0.0603
     58 HB3          10.6256      -3.6329      -8.9833 H         5 ALA5       0.0603
     59 C            12.8446      -2.1143      -6.6999 C.2       5 ALA5       0.5973
     60 O            13.3837      -2.3562      -5.6180 O.2       5 ALA5      -0.5679
     61 N            13.2318      -1.0677      -7.4463 N.am      6 THR6      -0.4157
     62 H            12.7179      -0.8540      -8.2895 H         6 THR6       0.2719
     63 CA           14.3153      -0.1444      -7.0464 C.3       6 THR6      -0.0389
     64 HA           15.2307      -0.7222      -6.9818 H         6 THR6       0.1007
     65 CB           14.5555       0.9707      -8.0777 C.3       6 THR6       0.3654
     66 HB           15.3441       1.6242      -7.7023 H         6 THR6       0.0043
     67 CG2          14.9880       0.4278      -9.4396 C.3       6 THR6      -0.2438
     68 HG21         14.1914      -0.1721      -9.8799 H         6 THR6       0.0642
     69 HG22         15.2192       1.2579     -10.1071 H         6 THR6       0.0642
     70 HG23         15.8806      -0.1875      -9.3249 H         6 THR6       0.0642
     71 OG1          13.3842       1.7318      -8.2533 O.3       6 THR6      -0.6761
     72 HG1          13.6156       2.5376      -8.7244 H         6 THR6       0.4102
     73 C            14.0614       0.4937      -5.6752 C.2       6 THR6       0.5973
     74 O            15.0078       0.6890      -4.9164 O.2       6 THR6      -0.5679
     75 N            12.7969       0.7460      -5.3161 N.am      7 GLN7      -0.4157
     76 H            12.0659       0.5539      -5.9895 H         7 GLN7       0.2719
     77 CA           12.4143       1.2692      -4.0005 C.3       7 GLN7      -0.0031
     78 HA           12.9167       2.2237      -3.8343 H         7 GLN7       0.0850
     79 CB           10.8943       1.4889      -3.9301 C.3       7 GLN7      -0.0036
     80 HB2          10.3913       0.5303      -4.0244 H         7 GLN7       0.0171
     81 HB3          10.6722       1.8977      -2.9432 H         7 GLN7       0.0171
     82 CG           10.3260       2.4521      -4.9832 C.3       7 GLN7      -0.0645
     83 HG2          10.8620       3.3999      -4.9352 H         7 GLN7       0.0352
     84 HG3          10.4667       2.0270      -5.9771 H         7 GLN7       0.0352
     85 CD            8.8392       2.7325      -4.7607 C.2       7 GLN7       0.6951
     86 OE1           8.3475       2.8361      -3.6519 O.2       7 GLN7      -0.6086
     87 NE2           8.0452       2.8246      -5.8042 N.am      7 GLN7      -0.9407
     88 HE21          7.0869       3.0530      -5.5999 H         7 GLN7       0.4251
     89 HE22          8.4056       2.7675      -6.7389 H         7 GLN7       0.4251
     90 C            12.8368       0.3124      -2.8744 C.2       7 GLN7       0.5973
     91 O            13.4043       0.7421      -1.8708 O.2       7 GLN7      -0.5679
     92 N            12.6014      -0.9947      -3.0557 N.am      8 GLN8      -0.4157
     93 H            12.2226      -1.2968      -3.9416 H         8 GLN8       0.2719
     94 CA           13.0209      -2.0231      -2.0984 C.3       8 GLN8      -0.0031
     95 HA           12.6916      -1.7310      -1.0994 H         8 GLN8       0.0850
     96 CB           12.4254      -3.3993      -2.4330 C.3       8 GLN8      -0.0036
     97 HB2          12.5929      -3.6462      -3.4816 H         8 GLN8       0.0171
     98 HB3          12.9279      -4.1514      -1.8215 H         8 GLN8       0.0171
     99 CG           10.9342      -3.4622      -2.1203 C.3       8 GLN8      -0.0645
    100 HG2          10.7683      -3.1248      -1.0987 H         8 GLN8       0.0352
    101 HG3          10.4096      -2.8120      -2.8137 H         8 GLN8       0.0352
    102 CD           10.3901      -4.8773      -2.2533 C.2       8 GLN8       0.6951
    103 OE1          10.1312      -5.3612      -3.3419 O.2       8 GLN8      -0.6086
    104 NE2          10.2257      -5.5987      -1.1634 N.am      8 GLN8      -0.9407
    105 HE21          9.8429      -6.5150      -1.3088 H         8 GLN8       0.4251
    106 HE22         10.3984      -5.2117      -0.2562 H         8 GLN8       0.4251
    107 C            14.5375      -2.1502      -2.0455 C.2       8 GLN8       0.5973
    108 O            15.0997      -2.1168      -0.9602 O.2       8 GLN8      -0.5679
    109 N            15.2194      -2.2600      -3.1911 N.am      9 THR9      -0.4157
    110 H            14.7003      -2.3041      -4.0629 H         9 THR9       0.2719
    111 CA           16.6890      -2.4111      -3.1915 C.3       9 THR9      -0.0389
    112 HA           16.9146      -3.2280      -2.5095 H         9 THR9       0.1007
    113 CB           17.2199      -2.8540      -4.5659 C.3       9 THR9       0.3654
    114 HB           16.5086      -3.5521      -5.0091 H         9 THR9       0.0043
    115 CG2          17.4752      -1.7071      -5.5376 C.3       9 THR9      -0.2438
    116 HG21         18.3845      -1.1710      -5.2615 H         9 THR9       0.0642
    117 HG22         17.5809      -2.0993      -6.5488 H         9 THR9       0.0642
    118 HG23         16.6463      -1.0171      -5.5030 H         9 THR9       0.0642
    119 OG1          18.4548      -3.5082      -4.4094 O.3       9 THR9      -0.6761
    120 HG1          18.7084      -3.8965      -5.2511 H         9 THR9       0.4102
    121 C            17.4149      -1.1668      -2.6428 C.2       9 THR9       0.5973
    122 O            18.4865      -1.2764      -2.0502 O.2       9 THR9      -0.5679
    123 N            16.8263       0.0315      -2.7588 N.am     10 ALA10     -0.4157
    124 H            15.9873       0.1166      -3.3219 H        10 ALA10      0.2719
    125 CA           17.3392       1.2379      -2.1042 C.3      10 ALA10      0.0337
    126 HA           18.3875       1.3735      -2.3721 H        10 ALA10      0.0823
    127 CB           16.5443       2.4600      -2.5845 C.3      10 ALA10     -0.1825
    128 HB1          15.4862       2.3442      -2.3477 H        10 ALA10      0.0603
    129 HB2          16.9203       3.3589      -2.0943 H        10 ALA10      0.0603
    130 HB3          16.6558       2.5717      -3.6639 H        10 ALA10      0.0603
    131 C            17.2575       1.0892      -0.5800 C.2      10 ALA10      0.5973
    132 O            18.2474       1.3020       0.1248 O.2      10 ALA10     -0.5679
    133 N            16.0934       0.6576      -0.0821 N.am     11 ALA11     -0.4157
    134 H            15.3118       0.5071      -0.7103 H        11 ALA11      0.2719
    135 CA           15.9169       0.3243       1.3232 C.3      11 ALA11      0.0337
    136 HA           16.1398       1.2096       1.9207 H        11 ALA11      0.0823
    137 CB           14.4663      -0.0795       1.5914 C.3      11 ALA11     -0.1825
    138 HB1          14.1967      -0.9779       1.0408 H        11 ALA11      0.0603
    139 HB2          14.3718      -0.2778       2.6565 H        11 ALA11      0.0603
    140 HB3          13.7933       0.7332       1.3126 H        11 ALA11      0.0603
    141 C            16.8908      -0.7794       1.7478 C.2      11 ALA11      0.5973
    142 O            17.4599      -0.6683       2.8269 O.2      11 ALA11     -0.5679
    143 N            17.1433      -1.7766       0.8891 N.am     12 TYR12     -0.4157
    144 H            16.5769      -1.8385       0.0504 H        12 TYR12      0.2719
    145 CA           18.1224      -2.8306       1.1416 C.3      12 TYR12     -0.0014
    146 HA           17.8237      -3.3373       2.0525 H        12 TYR12      0.0876
    147 CB           18.2073      -3.8696       0.0092 C.3      12 TYR12     -0.0152
    148 HB2          18.4214      -3.3846      -0.9336 H        12 TYR12      0.0295
    149 HB3          19.0762      -4.4945       0.2218 H        12 TYR12      0.0295
    150 CG           17.0450      -4.8258      -0.1808 C.ar     12 TYR12     -0.0011
    151 CD1          15.8838      -4.7665       0.6180 C.ar     12 TYR12     -0.1906
    152 HD1          15.7600      -3.9968       1.3634 H        12 TYR12      0.1699
    153 CE1          14.8661      -5.7232       0.4626 C.ar     12 TYR12     -0.2341
    154 HE1          13.9835      -5.6735       1.0807 H        12 TYR12      0.1656
    155 CZ           15.0066      -6.7521      -0.4908 C.ar     12 TYR12      0.3226
    156 OH           14.0320      -7.6880      -0.6275 O.3      12 TYR12     -0.5579
    157 HH           13.4225      -7.6879       0.1102 H        12 TYR12      0.3992
    158 CE2          16.1631      -6.8127      -1.2944 C.ar     12 TYR12     -0.2341
    159 HE2          16.2645      -7.6076      -2.0178 H        12 TYR12      0.1656
    160 CD2          17.1766      -5.8484      -1.1405 C.ar     12 TYR12     -0.1906
    161 HD2          18.0699      -5.9063      -1.7477 H        12 TYR12      0.1699
    162 C            19.4996      -2.2303       1.3866 C.2      12 TYR12      0.5973
    163 O            20.1050      -2.5262       2.4048 O.2      12 TYR12     -0.5679
    164 N            19.9618      -1.3159       0.5313 N.am     13 LYS13     -0.3479
    165 H            19.4018      -1.1268      -0.2954 H        13 LYS13      0.2747
    166 CA           21.2542      -0.6358       0.6974 C.3      13 LYS13     -0.2400
    167 HA           22.0371      -1.3846       0.5668 H        13 LYS13      0.1426
    168 CB           21.3740       0.4444      -0.3941 C.3      13 LYS13     -0.0094
    169 HB2          20.7541       0.1322      -1.2375 H        13 LYS13      0.0362
    170 HB3          20.9583       1.3915      -0.0479 H        13 LYS13      0.0362
    171 CG           22.7851       0.6390      -0.9720 C.3      13 LYS13      0.0187
    172 HG2          23.3409      -0.2989      -0.9361 H        13 LYS13      0.0103
    173 HG3          22.6590       0.8846      -2.0271 H        13 LYS13      0.0103
    174 CD           23.6041       1.7525      -0.2966 C.3      13 LYS13     -0.0479
    175 HD2          22.9615       2.3861       0.3172 H        13 LYS13      0.0621
    176 HD3          24.3358       1.2871       0.3678 H        13 LYS13      0.0621
    177 CE           24.3372       2.6256      -1.3309 C.3      13 LYS13     -0.0143
    178 HE2          25.0441       3.2649      -0.7932 H        13 LYS13      0.1135
    179 HE3          24.9161       1.9737      -1.9935 H        13 LYS13      0.1135
    180 NZ           23.3978       3.4713      -2.1196 N.4      13 LYS13     -0.3854
    181 HZ1          22.8379       4.0499      -1.5051 H        13 LYS13      0.3400
    182 HZ2          23.9072       4.0778      -2.7529 H        13 LYS13      0.3400
    183 HZ3          22.7690       2.8937      -2.6639 H        13 LYS13      0.3400
    184 C            21.4066      -0.0780       2.1179 C.2      13 LYS13      0.7341
    185 O            22.4067      -0.3608       2.7682 O.2      13 LYS13     -0.5894
    186 N            20.4097       0.6589       2.6109 N.am     14 THR14     -0.4157
    187 H            19.6077       0.8209       2.0158 H        14 THR14      0.2719
    188 CA           20.4196       1.2443       3.9631 C.3      14 THR14     -0.0389
    189 HA           21.4110       1.6581       4.1467 H        14 THR14      0.1007
    190 CB           19.4196       2.4102       4.0491 C.3      14 THR14      0.3654
    191 HB           18.4155       2.0432       3.8295 H        14 THR14      0.0043
    192 CG2          19.4152       3.0880       5.4155 C.3      14 THR14     -0.2438
    193 HG21         20.4302       3.3942       5.6701 H        14 THR14      0.0642
    194 HG22         18.7652       3.9619       5.3860 H        14 THR14      0.0642
    195 HG23         19.0376       2.4057       6.1772 H        14 THR14      0.0642
    196 OG1          19.7559       3.4023       3.1008 O.3      14 THR14     -0.6761
    197 HG1          19.0376       4.0399       3.0740 H        14 THR14      0.4102
    198 C            20.1738       0.2047       5.0685 C.2      14 THR14      0.5973
    199 O            21.0780      -0.0887       5.8467 O.2      14 THR14     -0.5679
    200 N            18.9668      -0.3597       5.1397 N.am     15 LEU15     -0.4157
    201 H            18.3263      -0.2018       4.3705 H        15 LEU15      0.2719
    202 CA           18.5199      -1.2862       6.1867 C.3      15 LEU15     -0.0518
    203 HA           18.6567      -0.8040       7.1555 H        15 LEU15      0.0922
    204 CB           17.0057      -1.5224       5.9895 C.3      15 LEU15     -0.1102
    205 HB2          16.5021      -0.6256       6.3535 H        15 LEU15      0.0457
    206 HB3          16.7768      -1.5992       4.9314 H        15 LEU15      0.0457
    207 CG           16.3964      -2.7618       6.6753 C.3      15 LEU15      0.3531
    208 HG           16.9704      -3.0444       7.5557 H        15 LEU15     -0.0361
    209 CD1          14.9766      -2.4352       7.1245 C.3      15 LEU15     -0.4121
    210 HD11         14.4163      -2.0453       6.2788 H        15 LEU15      0.1000
    211 HD12         14.4884      -3.3299       7.5110 H        15 LEU15      0.1000
    212 HD13         15.0040      -1.6868       7.9162 H        15 LEU15      0.1000
    213 CD2          16.3021      -3.9430       5.7007 C.3      15 LEU15     -0.4121
    214 HD21         17.2946      -4.2373       5.3700 H        15 LEU15      0.1000
    215 HD22         15.8508      -4.7949       6.2085 H        15 LEU15      0.1000
    216 HD23         15.6943      -3.6776       4.8357 H        15 LEU15      0.1000
    217 C            19.3450      -2.5820       6.2503 C.2      15 LEU15      0.5973
    218 O            19.5977      -3.0499       7.3556 O.2      15 LEU15     -0.5679
    219 N            19.7877      -3.1414       5.1156 N.am     16 VAL16     -0.4157
    220 H            19.6086      -2.6857       4.2297 H        16 VAL16      0.2719
    221 CA           20.6291      -4.3561       5.1106 C.3      16 VAL16     -0.0875
    222 HA           20.2408      -5.0375       5.8689 H        16 VAL16      0.0969
    223 CB           20.6411      -5.1295       3.7677 C.3      16 VAL16      0.2985
    224 HB           21.1147      -4.5283       2.9999 H        16 VAL16     -0.0297
    225 CG1          21.4596      -6.4245       3.8221 C.3      16 VAL16     -0.3192
    226 HG11         21.1253      -7.0474       4.6522 H        16 VAL16      0.0791
    227 HG12         21.3535      -6.9753       2.8878 H        16 VAL16      0.0791
    228 HG13         22.5174      -6.1966       3.9583 H        16 VAL16      0.0791
    229 CG2          19.2249      -5.5210       3.3210 C.3      16 VAL16     -0.3192
    230 HG21         18.5605      -4.6701       3.3869 H        16 VAL16      0.0791
    231 HG22         19.2465      -5.8902       2.2958 H        16 VAL16      0.0791
    232 HG23         18.8356      -6.3001       3.9769 H        16 VAL16      0.0791
    233 C            22.0586      -4.0360       5.5271 C.2      16 VAL16      0.5973
    234 O            22.6357      -4.8568       6.2229 O.2      16 VAL16     -0.5679
    235 N            22.6385      -2.8824       5.1472 N.am     17 SER17     -0.4157
    236 H            22.1220      -2.2214       4.5885 H        17 SER17      0.2719
    237 CA           23.9974      -2.5369       5.6262 C.3      17 SER17     -0.0249
    238 HA           24.6847      -3.3321       5.3360 H        17 SER17      0.0843
    239 CB           24.5277      -1.2168       5.0524 C.3      17 SER17      0.2117
    240 HB2          23.8272      -0.4124       5.2787 H        17 SER17      0.0352
    241 HB3          25.4794      -0.9893       5.5354 H        17 SER17      0.0352
    242 OG           24.7495      -1.2774       3.6578 O.3      17 SER17     -0.6546
    243 HG           23.8895      -1.0763       3.2463 H        17 SER17      0.4275
    244 C            24.0576      -2.4294       7.1579 C.2      17 SER17      0.5973
    245 O            25.0882      -2.7243       7.7512 O.2      17 SER17     -0.5679
    246 N            22.9621      -1.9866       7.7869 N.am     18 ILE18     -0.4157
    247 H            22.1543      -1.8075       7.2113 H        18 ILE18      0.2719
    248 CA           22.7603      -1.9355       9.2454 C.3      18 ILE18     -0.0597
    249 HA           23.6785      -1.5687       9.6922 H        18 ILE18      0.0869
    250 CB           21.6286      -0.8867       9.4894 C.3      18 ILE18      0.1303
    251 HB           21.0053      -0.8755       8.5928 H        18 ILE18      0.0187
    252 CG2          20.6175      -1.0980      10.6309 C.3      18 ILE18     -0.3204
    253 HG21         21.1058      -1.1304      11.6029 H        18 ILE18      0.0882
    254 HG22         19.8997      -0.2769      10.6372 H        18 ILE18      0.0882
    255 HG23         20.0543      -2.0159      10.4552 H        18 ILE18      0.0882
    256 CG1          22.2346       0.5332       9.6065 C.3      18 ILE18     -0.0430
    257 HG12         22.8451       0.7287       8.7237 H        18 ILE18      0.0236
    258 HG13         21.4199       1.2583       9.5984 H        18 ILE18      0.0236
    259 CD1          23.0924       0.7960      10.8554 C.3      18 ILE18     -0.0660
    260 HD11         23.9997       0.2070      10.8156 H        18 ILE18      0.0186
    261 HD12         23.3776       1.8480      10.8736 H        18 ILE18      0.0186
    262 HD13         22.5424       0.5740      11.7680 H        18 ILE18      0.0186
    263 C            22.5821      -3.3664       9.8229 C.2      18 ILE18      0.5973
    264 O            22.8935      -4.3499       9.1640 O.2      18 ILE18     -0.5679
    265 N            22.1198      -3.5330      11.0684 N.am     19 LEU19     -0.4157
    266 H            21.8732      -2.6970      11.5698 H        19 LEU19      0.2719
    267 CA           21.9755      -4.8081      11.8002 C.3      19 LEU19     -0.0518
    268 HA           21.3587      -4.5986      12.6747 H        19 LEU19      0.0922
    269 CB           21.2354      -5.9039      10.9805 C.3      19 LEU19     -0.1102
    270 HB2          21.9462      -6.3705      10.2979 H        19 LEU19      0.0457
    271 HB3          20.9146      -6.6823      11.6736 H        19 LEU19      0.0457
    272 CG           20.0186      -5.4539      10.1461 C.3      19 LEU19      0.3531
    273 HG           20.3022      -4.6783       9.4416 H        19 LEU19     -0.0361
    274 CD1          19.4617      -6.6274       9.3387 C.3      19 LEU19     -0.4121
    275 HD11         19.1478      -7.4301      10.0048 H        19 LEU19      0.1000
    276 HD12         18.6187      -6.2855       8.7391 H        19 LEU19      0.1000
    277 HD13         20.2379      -6.9913       8.6645 H        19 LEU19      0.1000
    278 CD2          18.9055      -4.9069      11.0402 C.3      19 LEU19     -0.4121
    279 HD21         19.2737      -4.0658      11.6248 H        19 LEU19      0.1000
    280 HD22         18.0848      -4.5571      10.4144 H        19 LEU19      0.1000
    281 HD23         18.5461      -5.6859      11.7113 H        19 LEU19      0.1000
    282 C            23.3123      -5.3155      12.3500 C.2      19 LEU19      0.5973
    283 O            23.4514      -5.4746      13.5593 O.2      19 LEU19     -0.5679
    284 N            24.3008      -5.5044      11.4758 N.am     20 SER20     -0.4157
    285 H            24.0979      -5.2958      10.5006 H        20 SER20      0.2719
    286 CA           25.6596      -5.9517      11.8198 C.3      20 SER20     -0.0249
    287 HA           25.6478      -6.3355      12.8407 H        20 SER20      0.0843
    288 CB           26.0584      -7.1207      10.9125 C.3      20 SER20      0.2117
    289 HB2          25.2249      -7.8205      10.8331 H        20 SER20      0.0352
    290 HB3          26.3005      -6.7479       9.9164 H        20 SER20      0.0352
    291 OG           27.1695      -7.7969      11.4637 O.3      20 SER20     -0.6546
    292 HG           27.8843      -7.1431      11.5004 H        20 SER20      0.4275
    293 C            26.6759      -4.7935      11.8087 C.2      20 SER20      0.5973
    294 O            27.8364      -4.9721      11.4404 O.2      20 SER20     -0.5679
    295 N            26.2168      -3.5942      12.1768 N.am     21 ASP21     -0.5163
    296 H            25.2784      -3.5549      12.5351 H        21 ASP21      0.2936
    297 CA           26.9832      -2.3441      12.1578 C.3      21 ASP21      0.0381
    298 HA           27.8718      -2.4851      11.5394 H        21 ASP21      0.0880
    299 CB           26.1234      -1.2605      11.4986 C.3      21 ASP21     -0.0303
    300 HB2          25.6552      -1.6840      10.6093 H        21 ASP21     -0.0122
    301 HB3          25.3351      -0.9671      12.1947 H        21 ASP21     -0.0122
    302 CG           26.9302      -0.0319      11.0718 C.2      21 ASP21      0.7994
    303 OD1          27.4326      -0.0274       9.9307 O.co2    21 ASP21     -0.8014
    304 OD2          27.0389       0.9016      11.9053 O.co2    21 ASP21     -0.8014
    305 C            27.4251      -1.9251      13.5702 C.2      21 ASP21      0.5366
    306 O            26.6690      -2.0679      14.5365 O.2      21 ASP21     -0.5819
    307 N            28.6194      -1.3342      13.6872 N.am     22 ALA22     -0.4157
    308 H            29.1641      -1.2046      12.8486 H        22 ALA22      0.2719
    309 CA           29.2050      -0.9171      14.9621 C.3      22 ALA22      0.0337
    310 HA           29.4041      -1.8096      15.5572 H        22 ALA22      0.0823
    311 CB           30.5330      -0.1990      14.6903 C.3      22 ALA22     -0.1825
    312 HB1          30.3633       0.6858      14.0745 H        22 ALA22      0.0603
    313 HB2          30.9862       0.1024      15.6355 H        22 ALA22      0.0603
    314 HB3          31.2159      -0.8731      14.1714 H        22 ALA22      0.0603
    315 C            28.2723      -0.0119      15.7745 C.2      22 ALA22      0.5973
    316 O            28.1320      -0.2168      16.9762 O.2      22 ALA22     -0.5679
    317 N            27.6010       0.9549      15.1352 N.am     23 SER23     -0.4157
    318 H            27.6841       1.0090      14.1216 H        23 SER23      0.2719
    319 CA           26.6692       1.8522      15.8311 C.3      23 SER23     -0.0249
    320 HA           27.2054       2.3390      16.6455 H        23 SER23      0.0843
    321 CB           26.1567       2.9421      14.8857 C.3      23 SER23      0.2117
    322 HB2          27.0073       3.4611      14.4413 H        23 SER23      0.0352
    323 HB3          25.5496       2.5017      14.0924 H        23 SER23      0.0352
    324 OG           25.3874       3.8564      15.6415 O.3      23 SER23     -0.6546
    325 HG           25.4101       4.7280      15.2375 H        23 SER23      0.4275
    326 C            25.4952       1.0849      16.4466 C.2      23 SER23      0.5973
    327 O            25.1728       1.2886      17.6184 O.2      23 SER23     -0.5679
    328 N            24.8976       0.1556      15.6897 N.am     24 PHE24     -0.4157
    329 H            25.2946      -0.0470      14.7811 H        24 PHE24      0.2719
    330 CA           23.8051      -0.6934      16.1688 C.3      24 PHE24     -0.0024
    331 HA           23.0362      -0.0507      16.5987 H        24 PHE24      0.0978
    332 CB           23.1825      -1.4604      14.9900 C.3      24 PHE24     -0.0343
    333 HB2          22.9782      -0.7568      14.1808 H        24 PHE24      0.0295
    334 HB3          23.8998      -2.1907      14.6107 H        24 PHE24      0.0295
    335 CG           21.8883      -2.1744      15.3401 C.ar     24 PHE24      0.0118
    336 CD1          21.9073      -3.4949      15.8282 C.ar     24 PHE24     -0.1256
    337 HD1          22.8459      -4.0220      15.9357 H        24 PHE24      0.1330
    338 CE1          20.7048      -4.1390      16.1687 C.ar     24 PHE24     -0.1704
    339 HE1          20.7336      -5.1525      16.5426 H        24 PHE24      0.1430
    340 CZ           19.4769      -3.4713      16.0127 C.ar     24 PHE24     -0.1072
    341 HZ           18.5532      -3.9710      16.2633 H        24 PHE24      0.1297
    342 CE2          19.4536      -2.1560      15.5181 C.ar     24 PHE24     -0.1704
    343 HE2          18.5124      -1.6408      15.3885 H        24 PHE24      0.1430
    344 CD2          20.6570      -1.5092      15.1842 C.ar     24 PHE24     -0.1256
    345 HD2          20.6324      -0.4987      14.8023 H        24 PHE24      0.1330
    346 C            24.2788      -1.6398      17.2801 C.2      24 PHE24      0.5973
    347 O            23.6302      -1.7153      18.3217 O.2      24 PHE24     -0.5679
    348 N            25.4335      -2.3004      17.1157 N.am     25 ASN25     -0.4157
    349 H            25.9161      -2.2106      16.2237 H        25 ASN25      0.2719
    350 CA           26.0466      -3.1350      18.1574 C.3      25 ASN25      0.0143
    351 HA           25.3639      -3.9468      18.4102 H        25 ASN25      0.1048
    352 CB           27.3862      -3.7202      17.6649 C.3      25 ASN25     -0.2041
    353 HB2          27.9791      -2.9405      17.1885 H        25 ASN25      0.0797
    354 HB3          27.9460      -4.0918      18.5227 H        25 ASN25      0.0797
    355 CG           27.2423      -4.8780      16.6968 C.2      25 ASN25      0.7130
    356 OD1          27.6998      -4.8378      15.5735 O.2      25 ASN25     -0.5931
    357 ND2          26.6257      -5.9663      17.0967 N.am     25 ASN25     -0.9191
    358 HD21         26.5174      -6.6754      16.3912 H        25 ASN25      0.4196
    359 HD22         26.2295      -6.0352      18.0134 H        25 ASN25      0.4196
    360 C            26.2749      -2.3335      19.4447 C.2      25 ASN25      0.5973
    361 O            25.8897      -2.7805      20.5211 O.2      25 ASN25     -0.5679
    362 N            26.8514      -1.1331      19.3259 N.am     26 GLN26     -0.4157
    363 H            27.1563      -0.8396      18.4028 H        26 GLN26      0.2719
    364 CA           27.1204      -0.2342      20.4493 C.3      26 GLN26     -0.0031
    365 HA           27.7651      -0.7631      21.1525 H        26 GLN26      0.0850
    366 CB           27.8442       1.0364      19.9450 C.3      26 GLN26     -0.0036
    367 HB2          28.4863       0.7719      19.1118 H        26 GLN26      0.0171
    368 HB3          27.1092       1.7486      19.5708 H        26 GLN26      0.0171
    369 CG           28.7710       1.7511      20.9416 C.3      26 GLN26     -0.0645
    370 HG2          29.7802       1.3609      20.8033 H        26 GLN26      0.0352
    371 HG3          28.7991       2.8146      20.7060 H        26 GLN26      0.0352
    372 CD           28.4169       1.5612      22.4095 C.2      26 GLN26      0.6951
    373 OE1          28.8983       0.6479      23.0513 O.2      26 GLN26     -0.6086
    374 NE2          27.5791       2.3981      22.9825 N.am     26 GLN26     -0.9407
    375 HE21         27.3161       2.1623      23.9292 H        26 GLN26      0.4251
    376 HE22         27.1250       3.1202      22.4656 H        26 GLN26      0.4251
    377 C            25.8202       0.1325      21.1739 C.2      26 GLN26      0.5973
    378 O            25.7029      -0.0636      22.3769 O.2      26 GLN26     -0.5679
    379 N            24.8147       0.6359      20.4503 N.am     27 CYX27     -0.4157
    380 H            24.9439       0.7558      19.4496 H        27 CYX27      0.2719
    381 CA           23.5385       1.0113      21.0635 C.3      27 CYX27      0.0429
    382 HA           23.7576       1.6660      21.9097 H        27 CYX27      0.0766
    383 CB           22.6715       1.7877      20.0627 C.3      27 CYX27     -0.0790
    384 HB2          23.0751       1.7230      19.0522 H        27 CYX27      0.0910
    385 HB3          21.6667       1.3640      20.0620 H        27 CYX27      0.0910
    386 SG           22.5495       3.5179      20.5704 S.3      27 CYX27     -0.1081
    387 C            22.7826      -0.1889      21.6559 C.2      27 CYX27      0.5973
    388 O            22.0653      -0.0243      22.6430 O.2      27 CYX27     -0.5679
    389 N            22.9521      -1.3883      21.0864 N.am     28 SER28     -0.4157
    390 H            23.5206      -1.4574      20.2485 H        28 SER28      0.2719
    391 CA           22.3829      -2.6307      21.6220 C.3      28 SER28     -0.0249
    392 HA           21.3058      -2.5140      21.7222 H        28 SER28      0.0843
    393 CB           22.6519      -3.8015      20.6702 C.3      28 SER28      0.2117
    394 HB2          22.2670      -3.5594      19.6786 H        28 SER28      0.0352
    395 HB3          23.7232      -3.9786      20.5952 H        28 SER28      0.0352
    396 OG           22.0216      -4.9787      21.1366 O.3      28 SER28     -0.6546
    397 HG           22.0997      -5.0088      22.1025 H        28 SER28      0.4275
    398 C            22.9379      -2.9708      23.0038 C.2      28 SER28      0.5973
    399 O            22.1873      -3.4715      23.8308 O.2      28 SER28     -0.5679
    400 N            24.2264      -2.7135      23.2488 N.am     29 THR29     -0.4157
    401 H            24.8046      -2.3526      22.4999 H        29 THR29      0.2719
    402 CA           24.8883      -2.9685      24.5419 C.3      29 THR29     -0.0389
    403 HA           24.8153      -4.0295      24.7789 H        29 THR29      0.1007
    404 CB           26.3802      -2.6060      24.4339 C.3      29 THR29      0.3654
    405 HB           26.4730      -1.5986      24.0377 H        29 THR29      0.0043
    406 CG2          27.1549      -2.6439      25.7499 C.3      29 THR29     -0.2438
    407 HG21         27.0103      -3.6094      26.2352 H        29 THR29      0.0642
    408 HG22         28.2163      -2.4873      25.5577 H        29 THR29      0.0642
    409 HG23         26.8052      -1.8514      26.4125 H        29 THR29      0.0642
    410 OG1          27.0171      -3.4999      23.5439 O.3      29 THR29     -0.6761
    411 HG1          27.7187      -3.0063      23.1141 H        29 THR29      0.4102
    412 C            24.2351      -2.2036      25.6978 C.2      29 THR29      0.5973
    413 O            24.1133      -2.7515      26.7887 O.2      29 THR29     -0.5679
    414 N            23.8092      -0.9576      25.4633 N.am     30 ASP30     -0.5163
    415 H            23.9645      -0.5659      24.5492 H        30 ASP30      0.2936
    416 CA           23.1021      -0.1360      26.4615 C.3      30 ASP30      0.0381
    417 HA           23.5757      -0.2723      27.4365 H        30 ASP30      0.0880
    418 CB           23.2041       1.3526      26.0636 C.3      30 ASP30     -0.0303
    419 HB2          23.9298       1.4706      25.2545 H        30 ASP30     -0.0122
    420 HB3          22.2476       1.7136      25.6800 H        30 ASP30     -0.0122
    421 CG           23.6545       2.2291      27.2335 C.2      30 ASP30      0.7994
    422 OD1          24.8828       2.3337      27.4333 O.co2    30 ASP30     -0.8014
    423 OD2          22.7695       2.8321      27.8787 O.co2    30 ASP30     -0.8014
    424 C            21.6284      -0.5597      26.5909 C.2      30 ASP30      0.5366
    425 O            21.1200      -0.7977      27.6852 O.2      30 ASP30     -0.5819
    426 N            20.9341      -0.6596      25.4491 N.am     31 SER31     -0.4157
    427 H            21.4479      -0.5354      24.5848 H        31 SER31      0.2719
    428 CA           19.5245      -1.0612      25.3822 C.3      31 SER31     -0.0249
    429 HA           19.3661      -1.8780      26.0882 H        31 SER31      0.0843
    430 CB           18.6365       0.1167      25.8211 C.3      31 SER31      0.2117
    431 HB2          18.8488       0.3494      26.8662 H        31 SER31      0.0352
    432 HB3          18.8703       0.9966      25.2198 H        31 SER31      0.0352
    433 OG           17.2584      -0.1868      25.6825 O.3      31 SER31     -0.6546
    434 HG           16.8214       0.0680      26.5047 H        31 SER31      0.4275
    435 C            19.1439      -1.5839      23.9905 C.2      31 SER31      0.5973
    436 O            18.8378      -2.7607      23.8165 O.2      31 SER31     -0.5679
    437 N            19.1376      -0.7222      22.9672 N.am     32 GLY32     -0.4157
    438 H            19.5012       0.2028      23.1414 H        32 GLY32      0.2719
    439 CA           18.7741      -1.0803      21.5857 C.3      32 GLY32     -0.0252
    440 HA2          19.1203      -0.2915      20.9183 H        32 GLY32      0.0698
    441 HA3          19.2920      -1.9998      21.3156 H        32 GLY32      0.0698
    442 C            17.2812      -1.3115      21.3094 C.2      32 GLY32      0.5973
    443 O            16.8810      -1.3067      20.1433 O.2      32 GLY32     -0.5679
    444 N            16.4428      -1.4886      22.3379 N.am     33 TYR33     -0.4157
    445 H            16.8502      -1.5000      23.2663 H        33 TYR33      0.2719
    446 CA           14.9805      -1.6343      22.2273 C.3      33 TYR33     -0.0014
    447 HA           14.6224      -1.7631      23.2487 H        33 TYR33      0.0876
    448 CB           14.3808      -0.2888      21.7406 C.3      33 TYR33     -0.0152
    449 HB2          13.9019       0.1872      22.5972 H        33 TYR33      0.0295
    450 HB3          15.1745       0.3955      21.4397 H        33 TYR33      0.0295
    451 CG           13.3660      -0.3467      20.6170 C.ar     33 TYR33     -0.0011
    452 CD1          12.0335      -0.6972      20.8977 C.ar     33 TYR33     -0.1906
    453 HD1          11.7471      -0.9644      21.9046 H        33 TYR33      0.1699
    454 CE1          11.0954      -0.7854      19.8595 C.ar     33 TYR33     -0.2341
    455 HE1          10.0944      -1.1078      20.0833 H        33 TYR33      0.1656
    456 CZ           11.4791      -0.4806      18.5367 C.ar     33 TYR33      0.3226
    457 OH           10.5908      -0.5493      17.5185 O.3      33 TYR33     -0.5579
    458 HH            9.8690      -1.1648      17.7375 H        33 TYR33      0.3992
    459 CE2          12.7956      -0.0707      18.2681 C.ar     33 TYR33     -0.2341
    460 HE2          13.0506       0.2070      17.2630 H        33 TYR33      0.1656
    461 CD2          13.7486      -0.0314      19.3004 C.ar     33 TYR33     -0.1906
    462 HD2          14.7723       0.2490      19.0899 H        33 TYR33      0.1699
    463 C            14.4778      -2.9058      21.4939 C.2      33 TYR33      0.5973
    464 O            13.2914      -3.2096      21.5491 O.2      33 TYR33     -0.5679
    465 N            15.3547      -3.7359      20.9206 N.am     34 SER34     -0.4157
    466 H            16.3279      -3.4834      20.9866 H        34 SER34      0.2719
    467 CA           15.0060      -4.9291      20.1203 C.3      34 SER34     -0.0249
    468 HA           15.9484      -5.4254      19.8886 H        34 SER34      0.0843
    469 CB           14.1647      -5.9628      20.8975 C.3      34 SER34      0.2117
    470 HB2          13.1319      -5.6210      20.9769 H        34 SER34      0.0352
    471 HB3          14.1660      -6.9016      20.3436 H        34 SER34      0.0352
    472 OG           14.6754      -6.2012      22.1937 O.3      34 SER34     -0.6546
    473 HG           14.3845      -5.4759      22.7543 H        34 SER34      0.4275
    474 C            14.3705      -4.5873      18.7654 C.2      34 SER34      0.5973
    475 O            13.4859      -5.2997      18.2983 O.2      34 SER34     -0.5679
    476 N            14.8619      -3.5409      18.0920 N.am     35 MET35     -0.4157
    477 H            15.5438      -2.9576      18.5603 H        35 MET35      0.2719
    478 CA           14.3279      -3.0673      16.8017 C.3      35 MET35     -0.0237
    479 HA           13.3085      -2.7163      16.9761 H        35 MET35      0.0880
    480 CB           15.1886      -1.8764      16.3462 C.3      35 MET35      0.0342
    481 HB2          15.4413      -1.2735      17.2196 H        35 MET35      0.0241
    482 HB3          16.1240      -2.2419      15.9208 H        35 MET35      0.0241
    483 CG           14.4844      -0.9494      15.3481 C.3      35 MET35      0.0018
    484 HG2          13.4276      -1.2085      15.2646 H        35 MET35      0.0440
    485 HG3          14.5541       0.0626      15.7454 H        35 MET35      0.0440
    486 SD           15.2188      -0.9115      13.6991 S.3      35 MET35     -0.2737
    487 CE           14.6986       0.7505      13.1973 C.3      35 MET35     -0.0536
    488 HE1          15.1048       1.4910      13.8863 H        35 MET35      0.0684
    489 HE2          15.0658       0.9583      12.1917 H        35 MET35      0.0684
    490 HE3          13.6096       0.8075      13.1979 H        35 MET35      0.0684
    491 C            14.2488      -4.1410      15.6935 C.2      35 MET35      0.5973
    492 O            13.4254      -4.0180      14.7936 O.2      35 MET35     -0.5679
    493 N            15.0793      -5.1941      15.7592 N.am     36 LEU36     -0.4157
    494 H            15.7201      -5.2403      16.5316 H        36 LEU36      0.2719
    495 CA           15.0787      -6.2895      14.7753 C.3      36 LEU36     -0.0518
    496 HA           14.5885      -5.9197      13.8726 H        36 LEU36      0.0922
    497 CB           16.5299      -6.6111      14.3595 C.3      36 LEU36     -0.1102
    498 HB2          16.5182      -6.9525      13.3233 H        36 LEU36      0.0457
    499 HB3          17.0992      -5.6797      14.3641 H        36 LEU36      0.0457
    500 CG           17.2576      -7.6743      15.2114 C.3      36 LEU36      0.3531
    501 HG           16.8393      -7.6940      16.2179 H        36 LEU36     -0.0361
    502 CD1          17.1729      -9.0709      14.5861 C.3      36 LEU36     -0.4121
    503 HD11         17.5867      -9.0621      13.5780 H        36 LEU36      0.1000
    504 HD12         17.7344      -9.7776      15.1964 H        36 LEU36      0.1000
    505 HD13         16.1432      -9.4164      14.5485 H        36 LEU36      0.1000
    506 CD2          18.7411      -7.3201      15.3329 C.3      36 LEU36     -0.4121
    507 HD21         18.8430      -6.3662      15.8444 H        36 LEU36      0.1000
    508 HD22         19.2603      -8.0815      15.9154 H        36 LEU36      0.1000
    509 HD23         19.1969      -7.2510      14.3444 H        36 LEU36      0.1000
    510 C            14.2663      -7.5300      15.1964 C.2      36 LEU36      0.5973
    511 O            13.9331      -8.3352      14.3396 O.2      36 LEU36     -0.5679
    512 N            13.9302      -7.6883      16.4798 N.am     37 THR37     -0.4157
    513 H            14.1737      -6.9490      17.1226 H        37 THR37      0.2719
    514 CA           13.2187      -8.8741      17.0106 C.3      37 THR37     -0.0389
    515 HA           13.1545      -9.6445      16.2411 H        37 THR37      0.1007
    516 CB           14.0151      -9.4654      18.1893 C.3      37 THR37      0.3654
    517 HB           14.1029      -8.7073      18.9674 H        37 THR37      0.0043
    518 CG2          13.4092     -10.7229      18.8119 C.3      37 THR37     -0.2438
    519 HG21         13.2420     -11.4728      18.0374 H        37 THR37      0.0642
    520 HG22         14.0797     -11.1261      19.5704 H        37 THR37      0.0642
    521 HG23         12.4593     -10.4833      19.2884 H        37 THR37      0.0642
    522 OG1          15.3118      -9.8140      17.7618 O.3      37 THR37     -0.6761
    523 HG1          15.7425     -10.2750      18.4839 H        37 THR37      0.4102
    524 C            11.7814      -8.5342      17.4250 C.2      37 THR37      0.5973
    525 O            10.9060      -9.3963      17.4377 O.2      37 THR37     -0.5679
    526 N            11.5128      -7.2681      17.7493 N.am     38 ALA38     -0.4157
    527 H            12.2525      -6.5801      17.6599 H        38 ALA38      0.2719
    528 CA           10.2198      -6.7664      18.1959 C.3      38 ALA38      0.0337
    529 HA            9.5713      -7.6101      18.4363 H        38 ALA38      0.0823
    530 CB           10.4382      -5.9589      19.4799 C.3      38 ALA38     -0.1825
    531 HB1          11.0486      -5.0786      19.2706 H        38 ALA38      0.0603
    532 HB2           9.4790      -5.6291      19.8787 H        38 ALA38      0.0603
    533 HB3          10.9391      -6.5752      20.2274 H        38 ALA38      0.0603
    534 C             9.5378      -5.9183      17.1131 C.2      38 ALA38      0.5973
    535 O            10.1565      -5.0554      16.4987 O.2      38 ALA38     -0.5679
    536 N             8.2336      -6.1362      16.8982 N.am     39 LYS39     -0.3479
    537 H             7.8015      -6.9195      17.3612 H        39 LYS39      0.2747
    538 CA            7.4445      -5.3157      15.9639 C.3      39 LYS39     -0.2400
    539 HA            8.1113      -4.9916      15.1596 H        39 LYS39      0.1426
    540 CB            6.3327      -6.1355      15.3098 C.3      39 LYS39     -0.0094
    541 HB2           5.9698      -5.4735      14.5327 H        39 LYS39      0.0362
    542 HB3           6.7463      -7.0192      14.8199 H        39 LYS39      0.0362
    543 CG            5.1049      -6.4982      16.1655 C.3      39 LYS39      0.0187
    544 HG2           4.9173      -5.7495      16.9343 H        39 LYS39      0.0103
    545 HG3           4.2556      -6.4658      15.4959 H        39 LYS39      0.0103
    546 CD            5.1405      -7.8944      16.8023 C.3      39 LYS39     -0.0479
    547 HD2           5.8796      -8.5283      16.3064 H        39 LYS39      0.0621
    548 HD3           5.4329      -7.7924      17.8487 H        39 LYS39      0.0621
    549 CE            3.7573      -8.5666      16.7230 C.3      39 LYS39     -0.0143
    550 HE2           3.7325      -9.3877      17.4466 H        39 LYS39      0.1135
    551 HE3           2.9896      -7.8415      17.0101 H        39 LYS39      0.1135
    552 NZ            3.4871      -9.1065      15.3588 N.4      39 LYS39     -0.3854
    553 HZ1           4.1966      -9.7824      15.0923 H        39 LYS39      0.3400
    554 HZ2           2.5819      -9.5565      15.3072 H        39 LYS39      0.3400
    555 HZ3           3.5250      -8.3819      14.6479 H        39 LYS39      0.3400
    556 C             6.8890      -4.0073      16.5436 C.2      39 LYS39      0.7341
    557 O             6.5074      -3.1256      15.7859 O.2      39 LYS39     -0.5894
    558 N             6.7670      -3.9234      17.8687 N.am     40 ALA40     -0.4157
    559 H             7.1660      -4.6602      18.4211 H        40 ALA40      0.2719
    560 CA            6.2608      -2.7448      18.5730 C.3      40 ALA40      0.0337
    561 HA            5.4115      -2.3373      18.0213 H        40 ALA40      0.0823
    562 CB            5.7816      -3.1750      19.9648 C.3      40 ALA40     -0.1825
    563 HB1           6.6193      -3.5698      20.5428 H        40 ALA40      0.0603
    564 HB2           5.3610      -2.3191      20.4956 H        40 ALA40      0.0603
    565 HB3           5.0117      -3.9416      19.8715 H        40 ALA40      0.0603
    566 C             7.3261      -1.6432      18.6785 C.2      40 ALA40      0.5973
    567 O             8.5127      -1.9154      18.5243 O.2      40 ALA40     -0.5679
    568 N             6.8989      -0.4131      18.9741 N.am     41 LEU41     -0.4157
    569 H             5.9125      -0.2898      19.1388 H        41 LEU41      0.2719
    570 CA            7.7606       0.7541      19.2126 C.3      41 LEU41     -0.0518
    571 HA            8.7166       0.5860      18.7262 H        41 LEU41      0.0922
    572 CB            7.0990       1.9847      18.5646 C.3      41 LEU41     -0.1102
    573 HB2           6.0976       2.0979      18.9837 H        41 LEU41      0.0457
    574 HB3           7.6584       2.8828      18.8202 H        41 LEU41      0.0457
    575 CG            6.9934       1.8983      17.0281 C.3      41 LEU41      0.3531
    576 HG            6.4418       1.0034      16.7405 H        41 LEU41     -0.0361
    577 CD1           6.2290       3.1121      16.5038 C.3      41 LEU41     -0.4121
    578 HD11          6.7727       4.0293      16.7272 H        41 LEU41      0.1000
    579 HD12          6.1035       3.0245      15.4240 H        41 LEU41      0.1000
    580 HD13          5.2409       3.1519      16.9607 H        41 LEU41      0.1000
    581 CD2           8.3647       1.8823      16.3520 C.3      41 LEU41     -0.4121
    582 HD21          8.8363       0.9174      16.5119 H        41 LEU41      0.1000
    583 HD22          8.2487       2.0072      15.2749 H        41 LEU41      0.1000
    584 HD23          8.9973       2.6775      16.7429 H        41 LEU41      0.1000
    585 C             8.0458       0.9583      20.7204 C.2      41 LEU41      0.5973
    586 O             7.3094       0.4188      21.5485 O.2      41 LEU41     -0.5679
    587 N             9.0898       1.7225      21.1066 N.am     42 PRO42     -0.2548
    588 CD           10.0295       2.4118      20.2275 C.3      42 PRO42      0.0192
    589 HD2           9.5647       3.3065      19.8138 H        42 PRO42      0.0391
    590 HD3          10.3638       1.7675      19.4176 H        42 PRO42      0.0391
    591 CG           11.2256       2.8259      21.0808 C.3      42 PRO42      0.0189
    592 HG2          11.2920       3.9146      21.1071 H        42 PRO42      0.0213
    593 HG3          12.1512       2.4062      20.6856 H        42 PRO42      0.0213
    594 CB           10.9438       2.2911      22.4829 C.3      42 PRO42     -0.0070
    595 HB2          11.1754       3.0644      23.2054 H        42 PRO42      0.0253
    596 HB3          11.5498       1.4053      22.6715 H        42 PRO42      0.0253
    597 CA            9.4583       1.9222      22.5103 C.3      42 PRO42     -0.0266
    598 HA            9.3459       0.9794      23.0474 H        42 PRO42      0.0641
    599 C             8.6146       2.9908      23.2359 C.2      42 PRO42      0.5896
    600 O             8.0432       3.8936      22.6257 O.2      42 PRO42     -0.5748
    601 N             8.5660       2.9216      24.5697 N.am     43 THR43     -0.4157
    602 H             9.0298       2.1523      25.0304 H        43 THR43      0.2719
    603 CA            7.8779       3.8923      25.4477 C.3      43 THR43     -0.0389
    604 HA            6.9992       4.2599      24.9171 H        43 THR43      0.1007
    605 CB            7.3939       3.2052      26.7391 C.3      43 THR43      0.3654
    606 HB            7.2486       3.9534      27.5191 H        43 THR43      0.0043
    607 CG2           6.0548       2.5120      26.5101 C.3      43 THR43     -0.2438
    608 HG21          6.1535       1.7539      25.7309 H        43 THR43      0.0642
    609 HG22          5.7207       2.0364      27.4325 H        43 THR43      0.0642
    610 HG23          5.3047       3.2416      26.2039 H        43 THR43      0.0642
    611 OG1           8.3247       2.2467      27.1965 O.3      43 THR43     -0.6761
    612 HG1           7.8507       1.6301      27.7665 H        43 THR43      0.4102
    613 C             8.7263       5.1260      25.7862 C.2      43 THR43      0.5973
    614 O             9.9433       5.1189      25.6472 O.2      43 THR43     -0.5679
    615 N             8.0917       6.2105      26.2546 N.am     44 THR44     -0.4157
    616 H             7.0871       6.1659      26.3329 H        44 THR44      0.2719
    617 CA            8.7348       7.5097      26.5829 C.3      44 THR44     -0.0389
    618 HA            9.0250       7.9804      25.6470 H        44 THR44      0.1007
    619 CB            7.7085       8.4654      27.2297 C.3      44 THR44      0.3654
    620 HB            6.9492       8.7092      26.4860 H        44 THR44      0.0043
    621 CG2           7.0093       7.8918      28.4666 C.3      44 THR44     -0.2438
    622 HG21          7.7328       7.6910      29.2556 H        44 THR44      0.0642
    623 HG22          6.2915       8.6236      28.8395 H        44 THR44      0.0642
    624 HG23          6.4661       6.9813      28.2206 H        44 THR44      0.0642
    625 OG1           8.3485       9.6499      27.6245 O.3      44 THR44     -0.6761
    626 HG1           7.7405      10.3991      27.5744 H        44 THR44      0.4102
    627 C            10.0198       7.3993      27.4356 C.2      44 THR44      0.5973
    628 O            11.0203       8.0547      27.1404 O.2      44 THR44     -0.5679
    629 N            10.0483       6.5002      28.4296 N.am     45 ALA45     -0.4157
    630 H             9.2067       5.9877      28.6333 H        45 ALA45      0.2719
    631 CA           11.2441       6.2244      29.2373 C.3      45 ALA45      0.0337
    632 HA           11.5693       7.1491      29.7161 H        45 ALA45      0.0823
    633 CB           10.8856       5.2040      30.3282 C.3      45 ALA45     -0.1825
    634 HB1          10.5329       4.2728      29.8817 H        45 ALA45      0.0603
    635 HB2          11.7722       4.9903      30.9286 H        45 ALA45      0.0603
    636 HB3          10.1093       5.6093      30.9789 H        45 ALA45      0.0603
    637 C            12.4130       5.7130      28.3771 C.2      45 ALA45      0.5973
    638 O            13.5222       6.2367      28.4639 O.2      45 ALA45     -0.5679
    639 N            12.1362       4.7359      27.5089 N.am     46 GLN46     -0.4157
    640 H            11.1849       4.4084      27.4472 H        46 GLN46      0.2719
    641 CA           13.0871       4.1941      26.5376 C.3      46 GLN46     -0.0031
    642 HA           13.9774       3.8384      27.0598 H        46 GLN46      0.0850
    643 CB           12.4452       3.0149      25.7851 C.3      46 GLN46     -0.0036
    644 HB2          11.6403       3.4284      25.1934 H        46 GLN46      0.0171
    645 HB3          13.1730       2.5891      25.0923 H        46 GLN46      0.0171
    646 CG           11.8253       1.8884      26.6337 C.3      46 GLN46     -0.0645
    647 HG2          11.3652       2.2719      27.5424 H        46 GLN46      0.0352
    648 HG3          11.0351       1.4286      26.0405 H        46 GLN46      0.0352
    649 CD           12.8271       0.7999      26.9986 C.2      46 GLN46      0.6951
    650 OE1          13.9454       1.0586      27.3966 O.2      46 GLN46     -0.6086
    651 NE2          12.4770      -0.4632      26.8896 N.am     46 GLN46     -0.9407
    652 HE21         13.1805      -1.1248      27.1718 H        46 GLN46      0.4251
    653 HE22         11.5573      -0.7337      26.6085 H        46 GLN46      0.4251
    654 C            13.5152       5.2804      25.5337 C.2      46 GLN46      0.5973
    655 O            14.6823       5.3447      25.1757 O.2      46 GLN46     -0.5679
    656 N            12.6037       6.1735      25.1219 N.am     47 TYR47     -0.4157
    657 H            11.6496       6.0452      25.4316 H        47 TYR47      0.2719
    658 CA           12.8929       7.2859      24.2059 C.3      47 TYR47     -0.0014
    659 HA           13.2859       6.8753      23.2735 H        47 TYR47      0.0876
    660 CB           11.6309       8.0985      23.8885 C.3      47 TYR47     -0.0152
    661 HB2          10.9070       7.9975      24.6857 H        47 TYR47      0.0295
    662 HB3          11.8996       9.1527      23.8234 H        47 TYR47      0.0295
    663 CG           10.9857       7.7411      22.5789 C.ar     47 TYR47     -0.0011
    664 CD1          11.5519       8.2286      21.3867 C.ar     47 TYR47     -0.1906
    665 HD1          12.4370       8.8553      21.4215 H        47 TYR47      0.1699
    666 CE1          10.9802       7.8925      20.1478 C.ar     47 TYR47     -0.2341
    667 HE1          11.4185       8.2685      19.2335 H        47 TYR47      0.1656
    668 CZ            9.8304       7.0784      20.1133 C.ar     47 TYR47      0.3226
    669 OH            9.2044       6.8245      18.9359 O.3      47 TYR47     -0.5579
    670 HH            9.8222       6.5207      18.2622 H        47 TYR47      0.3992
    671 CE2           9.2556       6.6048      21.3097 C.ar     47 TYR47     -0.2341
    672 HE2           8.3912       5.9589      21.2671 H        47 TYR47      0.1656
    673 CD2           9.8406       6.9278      22.5449 C.ar     47 TYR47     -0.1906
    674 HD2           9.4289       6.5266      23.4590 H        47 TYR47      0.1699
    675 C            13.9604       8.2340      24.7453 C.2      47 TYR47      0.5973
    676 O            14.9939       8.3914      24.1012 O.2      47 TYR47     -0.5679
    677 N            13.7386       8.8592      25.9106 N.am     48 LYS48     -0.3479
    678 H            12.8637       8.6865      26.3963 H        48 LYS48      0.2747
    679 CA           14.7204       9.8073      26.4680 C.3      48 LYS48     -0.2400
    680 HA           14.9250      10.5596      25.7020 H        48 LYS48      0.1426
    681 CB           14.1482      10.5466      27.6820 C.3      48 LYS48     -0.0094
    682 HB2          14.8556      11.3220      27.9830 H        48 LYS48      0.0362
    683 HB3          13.2436      11.0505      27.3324 H        48 LYS48      0.0362
    684 CG           13.7997       9.6905      28.9141 C.3      48 LYS48      0.0187
    685 HG2          13.3461       8.7499      28.6126 H        48 LYS48      0.0103
    686 HG3          14.7098       9.4932      29.4825 H        48 LYS48      0.0103
    687 CD           12.7833      10.4767      29.7558 C.3      48 LYS48     -0.0479
    688 HD2          12.9200      11.5423      29.5527 H        48 LYS48      0.0621
    689 HD3          11.7696      10.2125      29.4450 H        48 LYS48      0.0621
    690 CE           12.9474      10.2716      31.2614 C.3      48 LYS48     -0.0143
    691 HE2          12.4409       9.3470      31.5540 H        48 LYS48      0.1135
    692 HE3          14.0142      10.1650      31.4836 H        48 LYS48      0.1135
    693 NZ           12.3962      11.4449      31.9892 N.4      48 LYS48     -0.3854
    694 HZ1          11.4199      11.5822      31.7495 H        48 LYS48      0.3400
    695 HZ2          12.4750      11.3234      32.9903 H        48 LYS48      0.3400
    696 HZ3          12.8877      12.2904      31.7226 H        48 LYS48      0.3400
    697 C            16.0687       9.1428      26.7386 C.2      48 LYS48      0.7341
    698 O            17.0995       9.7269      26.4186 O.2      48 LYS48     -0.5894
    699 N            16.0480       7.8996      27.2372 N.am     49 LEU49     -0.4157
    700 H            15.1525       7.4796      27.4452 H        49 LEU49      0.2719
    701 CA           17.2461       7.0681      27.4035 C.3      49 LEU49     -0.0518
    702 HA           17.9439       7.5772      28.0679 H        49 LEU49      0.0922
    703 CB           16.8459       5.7066      28.0065 C.3      49 LEU49     -0.1102
    704 HB2          15.9288       5.3631      27.5300 H        49 LEU49      0.0457
    705 HB3          17.6205       4.9712      27.7792 H        49 LEU49      0.0457
    706 CG           16.6515       5.7429      29.5300 C.3      49 LEU49      0.3531
    707 HG           16.0426       6.6050      29.8057 H        49 LEU49     -0.0361
    708 CD1          15.9418       4.4757      30.0082 C.3      49 LEU49     -0.4121
    709 HD11         16.5405       3.6003      29.7507 H        49 LEU49      0.1000
    710 HD12         15.8073       4.5101      31.0882 H        49 LEU49      0.1000
    711 HD13         14.9696       4.3851      29.5292 H        49 LEU49      0.1000
    712 CD2          18.0020       5.8284      30.2448 C.3      49 LEU49     -0.4121
    713 HD21         18.5055       6.7630      30.0060 H        49 LEU49      0.1000
    714 HD22         17.8560       5.7820      31.3229 H        49 LEU49      0.1000
    715 HD23         18.6414       4.9965      29.9418 H        49 LEU49      0.1000
    716 C            17.9896       6.8627      26.0756 C.2      49 LEU49      0.5973
    717 O            19.1948       7.0881      26.0010 O.2      49 LEU49     -0.5679
    718 N            17.2703       6.5025      25.0086 N.am     50 MET50     -0.4157
    719 H            16.2840       6.3020      25.1345 H        50 MET50      0.2719
    720 CA           17.8394       6.3326      23.6670 C.3      50 MET50     -0.0237
    721 HA           18.6800       5.6400      23.7300 H        50 MET50      0.0880
    722 CB           16.7966       5.7575      22.6993 C.3      50 MET50      0.0342
    723 HB2          15.8326       6.2410      22.8540 H        50 MET50      0.0241
    724 HB3          17.1181       5.9681      21.6788 H        50 MET50      0.0241
    725 CG           16.6450       4.2416      22.8353 C.3      50 MET50      0.0018
    726 HG2          17.5860       3.7580      22.5707 H        50 MET50      0.0440
    727 HG3          16.4232       4.0015      23.8755 H        50 MET50      0.0440
    728 SD           15.3149       3.5655      21.8018 S.3      50 MET50     -0.2737
    729 CE           16.0301       3.7954      20.1511 C.3      50 MET50     -0.0536
    730 HE1          17.0039       3.3080      20.1040 H        50 MET50      0.0684
    731 HE2          15.3708       3.3452      19.4094 H        50 MET50      0.0684
    732 HE3          16.1423       4.8567      19.9342 H        50 MET50      0.0684
    733 C            18.3903       7.6338      23.0776 C.2      50 MET50      0.5973
    734 O            19.4147       7.5876      22.4005 O.2      50 MET50     -0.5679
    735 N            17.7521       8.7813      23.3271 N.am     51 CYX51     -0.4157
    736 H            16.8807       8.7478      23.8452 H        51 CYX51      0.2719
    737 CA           18.2327      10.0800      22.8511 C.3      51 CYX51      0.0429
    738 HA           18.4112       9.9988      21.7780 H        51 CYX51      0.0766
    739 CB           17.1629      11.1580      23.0682 C.3      51 CYX51     -0.0790
    740 HB2          16.8689      11.1611      24.1189 H        51 CYX51      0.0910
    741 HB3          17.5915      12.1342      22.8369 H        51 CYX51      0.0910
    742 SG           15.6893      10.9365      22.0396 S.3      51 CYX51     -0.1081
    743 C            19.5633      10.5195      23.4825 C.2      51 CYX51      0.5973
    744 O            20.1810      11.4309      22.9367 O.2      51 CYX51     -0.5679
    745 N            20.0212       9.9077      24.5832 N.am     52 ALA52     -0.4157
    746 H            19.4575       9.1825      25.0079 H        52 ALA52      0.2719
    747 CA           21.2882      10.2585      25.2381 C.3      52 ALA52      0.0337
    748 HA           21.4480      11.3334      25.1332 H        52 ALA52      0.0823
    749 CB           21.1652       9.9555      26.7369 C.3      52 ALA52     -0.1825
    750 HB1          21.0442       8.8828      26.8941 H        52 ALA52      0.0603
    751 HB2          22.0642      10.2914      27.2552 H        52 ALA52      0.0603
    752 HB3          20.3001      10.4758      27.1501 H        52 ALA52      0.0603
    753 C            22.5290       9.5625      24.6383 C.2      52 ALA52      0.5973
    754 O            23.6015      10.1663      24.5986 O.2      52 ALA52     -0.5679
    755 N            22.4188       8.3134      24.1615 N.am     53 SER53     -0.4157
    756 H            21.5090       7.8714      24.1731 H        53 SER53      0.2719
    757 CA           23.5672       7.5834      23.5958 C.3      53 SER53     -0.0249
    758 HA           24.4052       7.7071      24.2828 H        53 SER53      0.0843
    759 CB           23.3011       6.0757      23.4996 C.3      53 SER53      0.2117
    760 HB2          23.0567       5.6940      24.4928 H        53 SER53      0.0352
    761 HB3          22.4554       5.8932      22.8340 H        53 SER53      0.0352
    762 OG           24.4494       5.3992      23.0058 O.3      53 SER53     -0.6546
    763 HG           24.5482       4.6060      23.5511 H        53 SER53      0.4275
    764 C            23.9781       8.1573      22.2337 C.2      53 SER53      0.5973
    765 O            23.2013       8.1697      21.2720 O.2      53 SER53     -0.5679
    766 N            25.2332       8.6052      22.1289 N.am     54 THR54     -0.4157
    767 H            25.7779       8.6410      22.9782 H        54 THR54      0.2719
    768 CA           25.7966       9.2164      20.9083 C.3      54 THR54     -0.0389
    769 HA           25.2068      10.1017      20.6735 H        54 THR54      0.1007
    770 CB           27.2346       9.6935      21.1738 C.3      54 THR54      0.3654
    771 HB           27.2190      10.3898      22.0137 H        54 THR54      0.0043
    772 CG2          28.2314       8.5707      21.4817 C.3      54 THR54     -0.2438
    773 HG21         28.3721       7.9322      20.6093 H        54 THR54      0.0642
    774 HG22         29.1927       9.0088      21.7505 H        54 THR54      0.0642
    775 HG23         27.8818       7.9723      22.3224 H        54 THR54      0.0642
    776 OG1          27.7080      10.3697      20.0382 O.3      54 THR54     -0.6761
    777 HG1          28.5054      10.8477      20.2792 H        54 THR54      0.4102
    778 C            25.7337       8.3024      19.6728 C.2      54 THR54      0.5973
    779 O            25.4659       8.7735      18.5609 O.2      54 THR54     -0.5679
    780 N            25.8973       6.9847      19.8614 N.am     55 ALA55     -0.4157
    781 H            26.0503       6.6537      20.8018 H        55 ALA55      0.2719
    782 CA           25.8117       6.0036      18.7772 C.3      55 ALA55      0.0337
    783 HA           26.5880       6.2177      18.0398 H        55 ALA55      0.0823
    784 CB           26.0432       4.5960      19.3431 C.3      55 ALA55     -0.1825
    785 HB1          25.3273       4.3789      20.1359 H        55 ALA55      0.0603
    786 HB2          25.9256       3.8589      18.5470 H        55 ALA55      0.0603
    787 HB3          27.0545       4.5217      19.7429 H        55 ALA55      0.0603
    788 C            24.4551       6.0959      18.0670 C.2      55 ALA55      0.5973
    789 O            24.4031       6.2666      16.8507 O.2      55 ALA55     -0.5679
    790 N            23.3626       6.0851      18.8346 N.am     56 CYX56     -0.4157
    791 H            23.4844       6.0021      19.8338 H        56 CYX56      0.2719
    792 CA           21.9951       6.1446      18.3230 C.3      56 CYX56      0.0429
    793 HA           21.8600       5.3396      17.6011 H        56 CYX56      0.0766
    794 CB           21.0133       5.9011      19.4728 C.3      56 CYX56     -0.0790
    795 HB2          21.3367       6.4336      20.3699 H        56 CYX56      0.0910
    796 HB3          20.0419       6.3055      19.1859 H        56 CYX56      0.0910
    797 SG           20.7557       4.1504      19.8620 S.3      56 CYX56     -0.1081
    798 C            21.6828       7.4600      17.5955 C.2      56 CYX56      0.5973
    799 O            21.0434       7.4307      16.5436 O.2      56 CYX56     -0.5679
    800 N            22.1689       8.6031      18.0945 N.am     57 ASN57     -0.4157
    801 H            22.7014       8.5650      18.9550 H        57 ASN57      0.2719
    802 CA           22.0013       9.8930      17.4086 C.3      57 ASN57      0.0143
    803 HA           20.9421      10.0392      17.1802 H        57 ASN57      0.1048
    804 CB           22.4742      11.0417      18.3150 C.3      57 ASN57     -0.2041
    805 HB2          23.2282      10.6994      19.0234 H        57 ASN57      0.0797
    806 HB3          22.9203      11.8300      17.7082 H        57 ASN57      0.0797
    807 CG           21.3087      11.6647      19.0547 C.2      57 ASN57      0.7130
    808 OD1          20.6891      12.6016      18.5768 O.2      57 ASN57     -0.5931
    809 ND2          20.9684      11.1421      20.2080 N.am     57 ASN57     -0.9191
    810 HD21         20.3212      11.6443      20.7992 H        57 ASN57      0.4196
    811 HD22         21.4998      10.3884      20.6083 H        57 ASN57      0.4196
    812 C            22.7380       9.9178      16.0662 C.2      57 ASN57      0.5973
    813 O            22.1758      10.3592      15.0654 O.2      57 ASN57     -0.5679
    814 N            23.9658       9.3901      16.0319 N.am     58 THR58     -0.4157
    815 H            24.3674       9.0615      16.9038 H        58 THR58      0.2719
    816 CA           24.7507       9.2281      14.7961 C.3      58 THR58     -0.0389
    817 HA           24.9030      10.2059      14.3392 H        58 THR58      0.1007
    818 CB           26.1316       8.6175      15.1064 C.3      58 THR58      0.3654
    819 HB           26.0049       7.6192      15.5201 H        58 THR58      0.0043
    820 CG2          27.0284       8.5116      13.8738 C.3      58 THR58     -0.2438
    821 HG21         27.1383       9.4928      13.4124 H        58 THR58      0.0642
    822 HG22         28.0115       8.1494      14.1745 H        58 THR58      0.0642
    823 HG23         26.6027       7.8124      13.1537 H        58 THR58      0.0642
    824 OG1          26.8148       9.4040      16.0549 O.3      58 THR58     -0.6761
    825 HG1          26.4205       9.2642      16.9301 H        58 THR58      0.4102
    826 C            23.9807       8.3526      13.8014 C.2      58 THR58      0.5973
    827 O            23.8068       8.7280      12.6459 O.2      58 THR58     -0.5679
    828 N            23.4429       7.2269      14.2837 N.am     59 MET59     -0.4157
    829 H            23.6279       7.0135      15.2596 H        59 MET59      0.2719
    830 CA           22.6206       6.2548      13.5491 C.3      59 MET59     -0.0237
    831 HA           23.2352       5.7763      12.7851 H        59 MET59      0.0880
    832 CB           22.1370       5.1943      14.5644 C.3      59 MET59      0.0342
    833 HB2          22.6465       5.3477      15.5065 H        59 MET59      0.0241
    834 HB3          21.0829       5.3260      14.7899 H        59 MET59      0.0241
    835 CG           22.4255       3.7393      14.1987 C.3      59 MET59      0.0018
    836 HG2          23.3152       3.6863      13.5709 H        59 MET59      0.0440
    837 HG3          22.6476       3.2010      15.1211 H        59 MET59      0.0440
    838 SD           21.0714       2.8582      13.3859 S.3      59 MET59     -0.2737
    839 CE           19.7284       3.0575      14.5927 C.3      59 MET59     -0.0536
    840 HE1          19.3468       4.0773      14.5737 H        59 MET59      0.0684
    841 HE2          18.9149       2.3782      14.3351 H        59 MET59      0.0684
    842 HE3          20.0920       2.8162      15.5919 H        59 MET59      0.0684
    843 C            21.4275       6.9230      12.8491 C.2      59 MET59      0.5973
    844 O            21.3194       6.8998      11.6265 O.2      59 MET59     -0.5679
    845 N            20.5616       7.5792      13.6214 N.am     60 ILE60     -0.4157
    846 H            20.7212       7.5593      14.6255 H        60 ILE60      0.2719
    847 CA           19.3262       8.1984      13.1244 C.3      60 ILE60     -0.0597
    848 HA           18.7943       7.4699      12.5098 H        60 ILE60      0.0869
    849 CB           18.4164       8.5717      14.3124 C.3      60 ILE60      0.1303
    850 HB           18.9851       9.2086      14.9936 H        60 ILE60      0.0187
    851 CG2          17.1611       9.3455      13.8584 C.3      60 ILE60     -0.3204
    852 HG21         16.5685       8.7359      13.1740 H        60 ILE60      0.0882
    853 HG22         16.5446       9.6115      14.7160 H        60 ILE60      0.0882
    854 HG23         17.4332      10.2735      13.3562 H        60 ILE60      0.0882
    855 CG1          18.0158       7.2756      15.0544 C.3      60 ILE60     -0.0430
    856 HG12         17.3186       6.6999      14.4433 H        60 ILE60      0.0236
    857 HG13         18.8853       6.6479      15.2387 H        60 ILE60      0.0236
    858 CD1          17.3833       7.5470      16.4124 C.3      60 ILE60     -0.0660
    859 HD11         16.4123       7.9982      16.2580 H        60 ILE60      0.0186
    860 HD12         17.2502       6.6047      16.9445 H        60 ILE60      0.0186
    861 HD13         18.0189       8.2066      17.0043 H        60 ILE60      0.0186
    862 C            19.6446       9.3907      12.2221 C.2      60 ILE60      0.5973
    863 O            19.1255       9.4641      11.1086 O.2      60 ILE60     -0.5679
    864 N            20.5537      10.2819      12.6437 N.am     61 LYS61     -0.3479
    865 H            20.9993      10.1322      13.5457 H        61 LYS61      0.2747
    866 CA           20.9853      11.4236      11.8253 C.3      61 LYS61     -0.2400
    867 HA           20.1105      12.0329      11.6048 H        61 LYS61      0.1426
    868 CB           22.0226      12.2526      12.5969 C.3      61 LYS61     -0.0094
    869 HB2          21.6765      12.4067      13.6185 H        61 LYS61      0.0362
    870 HB3          22.9540      11.6844      12.6518 H        61 LYS61      0.0362
    871 CG           22.3182      13.6187      11.9541 C.3      61 LYS61      0.0187
    872 HG2          23.2256      14.0161      12.4113 H        61 LYS61      0.0103
    873 HG3          22.5224      13.4927      10.8908 H        61 LYS61      0.0103
    874 CD           21.2022      14.6589      12.1327 C.3      61 LYS61     -0.0479
    875 HD2          21.5219      15.5678      11.6190 H        61 LYS61      0.0621
    876 HD3          20.2804      14.3080      11.6660 H        61 LYS61      0.0621
    877 CE           20.9632      14.9603      13.6199 C.3      61 LYS61     -0.0143
    878 HE2          20.3348      14.1680      14.0404 H        61 LYS61      0.1135
    879 HE3          21.9247      14.9299      14.1435 H        61 LYS61      0.1135
    880 NZ           20.3343      16.2888      13.8131 N.4      61 LYS61     -0.3854
    881 HZ1          19.4989      16.3665      13.2466 H        61 LYS61      0.3400
    882 HZ2          20.0798      16.4124      14.7861 H        61 LYS61      0.3400
    883 HZ3          20.9810      17.0231      13.5511 H        61 LYS61      0.3400
    884 C            21.5506      10.9591      10.4823 C.2      61 LYS61      0.7341
    885 O            21.2467      11.5841       9.4741 O.2      61 LYS61     -0.5894
    886 N            22.3110       9.8569      10.4495 N.am     62 LYS62     -0.3479
    887 H            22.5484       9.4127      11.3329 H        62 LYS62      0.2747
    888 CA           22.8412       9.2667       9.2106 C.3      62 LYS62     -0.2400
    889 HA           23.4667      10.0080       8.7114 H        62 LYS62      0.1426
    890 CB           23.6953       8.0298       9.5422 C.3      62 LYS62     -0.0094
    891 HB2          24.4723       8.3032      10.2562 H        62 LYS62      0.0362
    892 HB3          23.0621       7.2791      10.0061 H        62 LYS62      0.0362
    893 CG           24.3848       7.4210       8.3107 C.3      62 LYS62      0.0187
    894 HG2          23.8146       7.6398       7.4085 H        62 LYS62      0.0103
    895 HG3          25.3768       7.8605       8.1987 H        62 LYS62      0.0103
    896 CD           24.4874       5.8945       8.4366 C.3      62 LYS62     -0.0479
    897 HD2          25.1515       5.6293       9.2617 H        62 LYS62      0.0621
    898 HD3          23.4993       5.4885       8.6583 H        62 LYS62      0.0621
    899 CE           24.9707       5.2529       7.1316 C.3      62 LYS62     -0.0143
    900 HE2          24.8257       4.1697       7.2153 H        62 LYS62      0.1135
    901 HE3          24.3502       5.6121       6.3040 H        62 LYS62      0.1135
    902 NZ           26.4029       5.5413       6.8777 N.4      62 LYS62     -0.3854
    903 HZ1          26.9567       5.2331       7.6701 H        62 LYS62      0.3400
    904 HZ2          26.7263       5.0308       6.0652 H        62 LYS62      0.3400
    905 HZ3          26.5505       6.5307       6.7304 H        62 LYS62      0.3400
    906 C            21.7111       8.9196       8.2438 C.2      62 LYS62      0.7341
    907 O            21.7783       9.3333       7.0922 O.2      62 LYS62     -0.5894
    908 N            20.6879       8.1907       8.7060 N.am     63 ILE63     -0.4157
    909 H            20.7134       7.8924       9.6751 H        63 ILE63      0.2719
    910 CA           19.5335       7.8103       7.8703 C.3      63 ILE63     -0.0597
    911 HA           19.9093       7.3026       6.9844 H        63 ILE63      0.0869
    912 CB           18.5634       6.8477       8.5974 C.3      63 ILE63      0.1303
    913 HB           18.0465       7.4096       9.3788 H        63 ILE63      0.0187
    914 CG2          17.4867       6.3228       7.6276 C.3      63 ILE63     -0.3204
    915 HG21         17.9466       5.8087       6.7851 H        63 ILE63      0.0882
    916 HG22         16.8173       5.6347       8.1453 H        63 ILE63      0.0882
    917 HG23         16.8780       7.1448       7.2476 H        63 ILE63      0.0882
    918 CG1          19.2403       5.6460       9.2884 C.3      63 ILE63     -0.0430
    919 HG12         19.6740       5.9830      10.2189 H        63 ILE63      0.0236
    920 HG13         18.4787       4.9145       9.5618 H        63 ILE63      0.0236
    921 CD1          20.3224       4.9331       8.4709 C.3      63 ILE63     -0.0660
    922 HD11         21.1718       5.5898       8.2949 H        63 ILE63      0.0186
    923 HD12         20.6676       4.0549       9.0175 H        63 ILE63      0.0186
    924 HD13         19.9068       4.6205       7.5200 H        63 ILE63      0.0186
    925 C            18.7707       9.0452       7.3863 C.2      63 ILE63      0.5973
    926 O            18.3597       9.0849       6.2305 O.2      63 ILE63     -0.5679
    927 N            18.6093      10.0570       8.2468 N.am     64 VAL64     -0.4157
    928 H            18.9393       9.9322       9.1986 H        64 VAL64      0.2719
    929 CA           17.9508      11.3235       7.8942 C.3      64 VAL64     -0.0875
    930 HA           16.9460      11.1009       7.5343 H        64 VAL64      0.0969
    931 CB           17.8221      12.2404       9.1277 C.3      64 VAL64      0.2985
    932 HB           18.7953      12.3557       9.6007 H        64 VAL64     -0.0297
    933 CG1          17.2902      13.6361       8.7809 C.3      64 VAL64     -0.3192
    934 HG11         16.3678      13.5567       8.2077 H        64 VAL64      0.0791
    935 HG12         17.1040      14.2052       9.6912 H        64 VAL64      0.0791
    936 HG13         18.0249      14.1781       8.1845 H        64 VAL64      0.0791
    937 CG2          16.8532      11.6398      10.1526 C.3      64 VAL64     -0.3192
    938 HG21         17.1189      10.6163      10.3959 H        64 VAL64      0.0791
    939 HG22         16.8684      12.2258      11.0713 H        64 VAL64      0.0791
    940 HG23         15.8438      11.6429       9.7476 H        64 VAL64      0.0791
    941 C            18.6828      12.0068       6.7382 C.2      64 VAL64      0.5973
    942 O            18.0549      12.2757       5.7184 O.2      64 VAL64     -0.5679
    943 N            19.9983      12.2261       6.8594 N.am     65 THR65     -0.4157
    944 H            20.4602      11.9974       7.7342 H        65 THR65      0.2719
    945 CA           20.8201      12.8214       5.7894 C.3      65 THR65     -0.0389
    946 HA           20.4182      13.8035       5.5429 H        65 THR65      0.1007
    947 CB           22.2893      12.9805       6.2221 C.3      65 THR65      0.3654
    948 HB           22.7718      12.0023       6.2308 H        65 THR65      0.0043
    949 CG2          23.0715      13.9210       5.3030 C.3      65 THR65     -0.2438
    950 HG21         22.5829      14.8952       5.2655 H        65 THR65      0.0642
    951 HG22         24.0910      14.0403       5.6686 H        65 THR65      0.0642
    952 HG23         23.1179      13.5102       4.2943 H        65 THR65      0.0642
    953 OG1          22.4004      13.5308       7.5146 O.3      65 THR65     -0.6761
    954 HG1          23.3345      13.6785       7.6695 H        65 THR65      0.4102
    955 C            20.7876      11.9749       4.5155 C.2      65 THR65      0.5973
    956 O            20.8379      12.5259       3.4219 O.2      65 THR65     -0.5679
    957 N            20.6898      10.6451       4.6557 N.am     66 LEU66     -0.4157
    958 H            20.6587      10.2674       5.5937 H        66 LEU66      0.2719
    959 CA           20.6079       9.7032       3.5332 C.3      66 LEU66     -0.0518
    960 HA           21.4895       9.8535       2.9128 H        66 LEU66      0.0922
    961 CB           20.5620       8.2527       4.0736 C.3      66 LEU66     -0.1102
    962 HB2          20.9387       8.2441       5.0905 H        66 LEU66      0.0457
    963 HB3          19.5255       7.9178       4.1289 H        66 LEU66      0.0457
    964 CG           21.3806       7.1947       3.3180 C.3      66 LEU66      0.3531
    965 HG           21.3192       6.2751       3.9015 H        66 LEU66     -0.0361
    966 CD1          20.8380       6.8793       1.9270 C.3      66 LEU66     -0.4121
    967 HD11         20.9721       7.7375       1.2674 H        66 LEU66      0.1000
    968 HD12         21.3551       6.0157       1.5144 H        66 LEU66      0.1000
    969 HD13         19.7716       6.6620       1.9897 H        66 LEU66      0.1000
    970 CD2          22.8624       7.5712       3.2193 C.3      66 LEU66     -0.4121
    971 HD21         23.2243       7.8891       4.1967 H        66 LEU66      0.1000
    972 HD22         23.4329       6.7066       2.8853 H        66 LEU66      0.1000
    973 HD23         23.0024       8.3812       2.5033 H        66 LEU66      0.1000
    974 C            19.3898       9.9809       2.6467 C.2      66 LEU66      0.5973
    975 O            19.5260       9.8977       1.4329 O.2      66 LEU66     -0.5679
    976 N            18.2458      10.3288       3.2497 N.am     67 ASN67     -0.4157
    977 H            18.2678      10.4418       4.2563 H        67 ASN67      0.2719
    978 CA           16.9789      10.6037       2.5634 C.3      67 ASN67      0.0143
    979 HA           16.2598      10.8759       3.3344 H        67 ASN67      0.1048
    980 CB           17.1466      11.8603       1.6872 C.3      67 ASN67     -0.2041
    981 HB2          17.8878      12.5264       2.1292 H        67 ASN67      0.0797
    982 HB3          17.5012      11.5860       0.6940 H        67 ASN67      0.0797
    983 CG           15.8428      12.6147       1.5511 C.2      67 ASN67      0.7130
    984 OD1          14.9554      12.2660       0.8000 O.2      67 ASN67     -0.5931
    985 ND2          15.6521      13.6542       2.3292 N.am     67 ASN67     -0.9191
    986 HD21         14.7532      14.0927       2.2574 H        67 ASN67      0.4196
    987 HD22         16.3664      13.9316       2.9767 H        67 ASN67      0.4196
    988 C            16.4216       9.3636       1.8105 C.2      67 ASN67      0.5973
    989 O            16.7345       9.1343       0.6416 O.2      67 ASN67     -0.5679
    990 N            15.6318       8.5087       2.4888 N.am     68 PRO68     -0.2548
    991 CD           15.2456       8.6295       3.8898 C.3      68 PRO68      0.0192
    992 HD2          14.6564       9.5330       4.0563 H        68 PRO68      0.0391
    993 HD3          16.1366       8.6371       4.5197 H        68 PRO68      0.0391
    994 CG           14.4014       7.3974       4.2060 C.3      68 PRO68      0.0189
    995 HG2          13.3510       7.6767       4.1623 H        68 PRO68      0.0213
    996 HG3          14.6467       6.9753       5.1812 H        68 PRO68      0.0213
    997 CB           14.6943       6.4182       3.0690 C.3      68 PRO68     -0.0070
    998 HB2          13.8449       5.7610       2.8795 H        68 PRO68      0.0253
    999 HB3          15.5781       5.8300       3.3209 H        68 PRO68      0.0253
   1000 CA           15.0149       7.3261       1.8778 C.3      68 PRO68     -0.0266
   1001 HA           15.7334       6.8308       1.2256 H        68 PRO68      0.0641
   1002 C            13.7616       7.6979       1.0531 C.2      68 PRO68      0.5896
   1003 O            13.2813       8.8184       1.1716 O.2      68 PRO68     -0.5748
   1004 N            13.1893       6.7939       0.2320 N.am     69 PRO69     -0.2548
   1005 CD           13.7209       5.4829      -0.1156 C.3      69 PRO69      0.0192
   1006 HD2          13.5783       4.7800       0.7060 H        69 PRO69      0.0391
   1007 HD3          14.7785       5.5632      -0.3674 H        69 PRO69      0.0391
   1008 CG           12.9404       5.0115      -1.3473 C.3      69 PRO69      0.0189
   1009 HG2          12.2789       4.1925      -1.0601 H        69 PRO69      0.0213
   1010 HG3          13.6114       4.6871      -2.1432 H        69 PRO69      0.0213
   1011 CB           12.0988       6.2146      -1.7875 C.3      69 PRO69     -0.0070
   1012 HB2          11.1316       5.9076      -2.1889 H        69 PRO69      0.0253
   1013 HB3          12.6523       6.7854      -2.5347 H        69 PRO69      0.0253
   1014 CA           11.9563       7.0583      -0.5199 C.3      69 PRO69     -0.0266
   1015 HA           11.8980       8.1114      -0.7988 H        69 PRO69      0.0641
   1016 C            10.7006       6.6887       0.2927 C.2      69 PRO69      0.5896
   1017 O            10.6907       5.6730       0.9882 O.2      69 PRO69     -0.5748
   1018 N             9.6286       7.4869       0.2178 N.am     70 ASN70     -0.4157
   1019 H             9.6422       8.2630      -0.4291 H        70 ASN70      0.2719
   1020 CA            8.3766       7.2284       0.9452 C.3      70 ASN70      0.0143
   1021 HA            8.6323       7.0468       1.9806 H        70 ASN70      0.1048
   1022 CB            7.4468       8.4620       0.9433 C.3      70 ASN70     -0.2041
   1023 HB2           6.4928       8.1846       1.3875 H        70 ASN70      0.0797
   1024 HB3           7.8975       9.2248       1.5765 H        70 ASN70      0.0797
   1025 CG            7.1700       9.1098      -0.4085 C.2      70 ASN70      0.7130
   1026 OD1           7.6517       8.7408      -1.4615 O.2      70 ASN70     -0.5931
   1027 ND2           6.4090      10.1788      -0.4168 N.am     70 ASN70     -0.9191
   1028 HD21          6.2629      10.5984      -1.3170 H        70 ASN70      0.4196
   1029 HD22          6.0394      10.5510       0.4365 H        70 ASN70      0.4196
   1030 C             7.6660       5.9454       0.4821 C.2      70 ASN70      0.5973
   1031 O             7.0727       5.8957      -0.5917 O.2      70 ASN70     -0.5679
   1032 N             7.6870       4.9134       1.3339 N.am     71 CYX71     -0.4157
   1033 H             8.2774       4.9726       2.1507 H        71 CYX71      0.2719
   1034 CA            7.0269       3.6238       1.1037 C.3      71 CYX71      0.0429
   1035 HA            6.0002       3.8130       0.7913 H        71 CYX71      0.0766
   1036 CB            7.7460       2.8915      -0.0407 C.3      71 CYX71     -0.0790
   1037 HB2           7.1701       2.0055      -0.2969 H        71 CYX71      0.0910
   1038 HB3           7.7498       3.5269      -0.9279 H        71 CYX71      0.0910
   1039 SG            9.4537       2.3931       0.2888 S.3      71 CYX71     -0.1081
   1040 C             6.9834       2.7547       2.3798 C.2      71 CYX71      0.5973
   1041 O             7.6867       3.0253       3.3549 O.2      71 CYX71     -0.5679
   1042 N             6.1411       1.7179       2.3775 N.am     72 ASP72     -0.5163
   1043 H             5.5542       1.5825       1.5671 H        72 ASP72      0.2936
   1044 CA            6.0394       0.7354       3.4707 C.3      72 ASP72      0.0381
   1045 HA            6.4202       1.1764       4.3951 H        72 ASP72      0.0880
   1046 CB            4.5702       0.3637       3.7142 C.3      72 ASP72     -0.0303
   1047 HB2           4.0839       0.1441       2.7615 H        72 ASP72     -0.0122
   1048 HB3           4.5285      -0.5375       4.3203 H        72 ASP72     -0.0122
   1049 CG            3.8095       1.4626       4.4540 C.2      72 ASP72      0.7994
   1050 OD1           4.2117       1.8137       5.5855 O.co2    72 ASP72     -0.8014
   1051 OD2           2.8345       1.9777       3.8670 O.co2    72 ASP72     -0.8014
   1052 C             6.8669      -0.5231       3.1848 C.2      72 ASP72      0.5366
   1053 O             6.6679      -1.1745       2.1530 O.2      72 ASP72     -0.5819
   1054 N             7.7622      -0.8894       4.1097 N.am     73 LEU73     -0.4157
   1055 H             7.8354      -0.3394       4.9621 H        73 LEU73      0.2719
   1056 CA            8.5991      -2.0875       3.9940 C.3      73 LEU73     -0.0518
   1057 HA            8.2191      -2.6706       3.1544 H        73 LEU73      0.0922
   1058 CB           10.0443      -1.7044       3.6198 C.3      73 LEU73     -0.1102
   1059 HB2          10.4816      -2.5152       3.0355 H        73 LEU73      0.0457
   1060 HB3           9.9957      -0.8392       2.9617 H        73 LEU73      0.0457
   1061 CG           10.9751      -1.3790       4.8022 C.3      73 LEU73      0.3531
   1062 HG           10.3992      -1.0353       5.6601 H        73 LEU73     -0.0361
   1063 CD1          11.7915      -2.6152       5.1843 C.3      73 LEU73     -0.4121
   1064 HD11         12.5417      -2.8364       4.4259 H        73 LEU73      0.1000
   1065 HD12         12.2667      -2.4336       6.1440 H        73 LEU73      0.1000
   1066 HD13         11.1400      -3.4769       5.3027 H        73 LEU73      0.1000
   1067 CD2          11.9465      -0.2677       4.4133 C.3      73 LEU73     -0.4121
   1068 HD21         11.3947       0.6641       4.2860 H        73 LEU73      0.1000
   1069 HD22         12.6972      -0.1364       5.1908 H        73 LEU73      0.1000
   1070 HD23         12.4196      -0.5279       3.4734 H        73 LEU73      0.1000
   1071 C             8.4616      -2.9893       5.2260 C.2      73 LEU73      0.5973
   1072 O             8.3332      -2.5323       6.3615 O.2      73 LEU73     -0.5679
   1073 N             8.4294      -4.2952       4.9800 N.am     74 THR74     -0.4157
   1074 H             8.5553      -4.6186       4.0325 H        74 THR74      0.2719
   1075 CA            8.2266      -5.3352       5.9920 C.3      74 THR74     -0.0389
   1076 HA            7.6618      -4.9201       6.8206 H        74 THR74      0.1007
   1077 CB            7.4107      -6.4928       5.4070 C.3      74 THR74      0.3654
   1078 HB            7.3780      -7.3094       6.1297 H        74 THR74      0.0043
   1079 CG2           5.9795      -6.0698       5.0869 C.3      74 THR74     -0.2438
   1080 HG21          5.9710      -5.2472       4.3717 H        74 THR74      0.0642
   1081 HG22          5.4315      -6.9121       4.6655 H        74 THR74      0.0642
   1082 HG23          5.4878      -5.7659       6.0067 H        74 THR74      0.0642
   1083 OG1           7.9907      -6.9570       4.2097 O.3      74 THR74     -0.6761
   1084 HG1           7.5045      -7.7334       3.9218 H        74 THR74      0.4102
   1085 C             9.5368      -5.8572       6.5659 C.2      74 THR74      0.5973
   1086 O            10.5656      -5.9198       5.8910 O.2      74 THR74     -0.5679
   1087 N             9.4891      -6.2563       7.8367 N.am     75 VAL75     -0.4157
   1088 H             8.6254      -6.1388       8.3578 H        75 VAL75      0.2719
   1089 CA           10.6252      -6.8714       8.5250 C.3      75 VAL75     -0.0875
   1090 HA           11.5356      -6.5960       8.0001 H        75 VAL75      0.0969
   1091 CB           10.7754      -6.3145       9.9437 C.3      75 VAL75      0.2985
   1092 HB            9.8725      -6.5620      10.4760 H        75 VAL75     -0.0297
   1093 CG1          11.9973      -6.9095      10.6616 C.3      75 VAL75     -0.3192
   1094 HG11         12.9054      -6.7044      10.0933 H        75 VAL75      0.0791
   1095 HG12         12.0985      -6.4637      11.6526 H        75 VAL75      0.0791
   1096 HG13         11.8787      -7.9831      10.7903 H        75 VAL75      0.0791
   1097 CG2          10.8924      -4.7870       9.9615 C.3      75 VAL75     -0.3192
   1098 HG21          9.9920      -4.3269       9.5535 H        75 VAL75      0.0791
   1099 HG22         11.0163      -4.4371      10.9872 H        75 VAL75      0.0791
   1100 HG23         11.7542      -4.4718       9.3728 H        75 VAL75      0.0791
   1101 C            10.4267      -8.3943       8.5119 C.2      75 VAL75      0.5973
   1102 O             9.5009      -8.8941       9.1627 O.2      75 VAL75     -0.5679
   1103 N            11.2705      -9.1506       7.7839 N.am     76 PRO76     -0.2548
   1104 CD           12.4006      -8.6679       6.9978 C.3      76 PRO76      0.0192
   1105 HD2          13.0460      -8.0063       7.5770 H        76 PRO76      0.0391
   1106 HD3          12.0321      -8.1549       6.1077 H        76 PRO76      0.0391
   1107 CG           13.1848      -9.9086       6.5886 C.3      76 PRO76      0.0189
   1108 HG2          13.9049     -10.1592       7.3695 H        76 PRO76      0.0213
   1109 HG3          13.6878      -9.7734       5.6305 H        76 PRO76      0.0213
   1110 CB           12.1088     -10.9909       6.5200 C.3      76 PRO76     -0.0070
   1111 HB2          12.5263     -11.9844       6.6917 H        76 PRO76      0.0253
   1112 HB3          11.6250     -10.9541       5.5428 H        76 PRO76      0.0253
   1113 CA           11.0928     -10.5920       7.5987 C.3      76 PRO76     -0.0266
   1114 HA           10.0884     -10.7847       7.2197 H        76 PRO76      0.0641
   1115 C            11.2585     -11.4128       8.8856 C.2      76 PRO76      0.5896
   1116 O            10.7432     -12.5204       8.9499 O.2      76 PRO76     -0.5748
   1117 N            11.9304     -10.8805       9.9129 N.am     77 THR77     -0.4157
   1118 H            12.3452      -9.9710       9.7859 H        77 THR77      0.2719
   1119 CA           12.1859     -11.5972      11.1758 C.3      77 THR77     -0.0389
   1120 HA           11.8745     -12.6337      11.0388 H        77 THR77      0.1007
   1121 CB           13.7084     -11.6681      11.4124 C.3      77 THR77      0.3654
   1122 HB           14.1978     -11.7996      10.4460 H        77 THR77      0.0043
   1123 CG2          14.2924     -10.4323      12.0807 C.3      77 THR77     -0.2438
   1124 HG21         13.9917     -10.4214      13.1256 H        77 THR77      0.0642
   1125 HG22         15.3809     -10.4736      12.0306 H        77 THR77      0.0642
   1126 HG23         13.9456      -9.5244      11.5876 H        77 THR77      0.0642
   1127 OG1          14.0499     -12.7679      12.2148 O.3      77 THR77     -0.6761
   1128 HG1          13.6181     -12.6378      13.0690 H        77 THR77      0.4102
   1129 C            11.3518     -11.1006      12.3788 C.2      77 THR77      0.5973
   1130 O            11.5105     -11.6439      13.4679 O.2      77 THR77     -0.5679
   1131 N            10.4472     -10.1146      12.2057 N.am     78 SER78     -0.4157
   1132 H            10.3292      -9.7312      11.2791 H        78 SER78      0.2719
   1133 CA            9.5882      -9.5848      13.2983 C.3      78 SER78     -0.0249
   1134 HA            9.8957     -10.0427      14.2398 H        78 SER78      0.0843
   1135 CB            9.7844      -8.0716      13.4686 C.3      78 SER78      0.2117
   1136 HB2           9.4421      -7.7824      14.4634 H        78 SER78      0.0352
   1137 HB3          10.8458      -7.8292      13.3871 H        78 SER78      0.0352
   1138 OG            9.0413      -7.3482      12.5068 O.3      78 SER78     -0.6546
   1139 HG            9.3028      -6.4209      12.5600 H        78 SER78      0.4275
   1140 C             8.0889      -9.8899      13.1386 C.2      78 SER78      0.5973
   1141 O             7.3828     -10.1000      14.1287 O.2      78 SER78     -0.5679
   1142 N             7.5806      -9.9119      11.8998 N.am     79 GLY79     -0.4157
   1143 H             8.2094      -9.7072      11.1336 H        79 GLY79      0.2719
   1144 CA            6.1610     -10.1354      11.6031 C.3      79 GLY79     -0.0252
   1145 HA2           6.0833     -10.5545      10.6002 H        79 GLY79      0.0698
   1146 HA3           5.7494     -10.8627      12.3035 H        79 GLY79      0.0698
   1147 C             5.3060      -8.8630      11.6503 C.2      79 GLY79      0.5973
   1148 O             4.2378      -8.8748      12.2730 O.2      79 GLY79     -0.5679
   1149 N             5.7849      -7.7620      11.0473 N.am     80 LEU80     -0.4157
   1150 H             6.7193      -7.8023      10.6574 H        80 LEU80      0.2719
   1151 CA            5.0434      -6.5024      10.8475 C.3      80 LEU80     -0.0518
   1152 HA            4.0657      -6.7608      10.4372 H        80 LEU80      0.0922
   1153 CB            4.8537      -5.7926      12.2008 C.3      80 LEU80     -0.1102
   1154 HB2           4.9359      -6.5222      13.0007 H        80 LEU80      0.0457
   1155 HB3           5.6610      -5.0676      12.3240 H        80 LEU80      0.0457
   1156 CG            3.4864      -5.0965      12.3370 C.3      80 LEU80      0.3531
   1157 HG            3.0675      -4.9216      11.3460 H        80 LEU80     -0.0361
   1158 CD1           2.4943      -5.9461      13.1389 C.3      80 LEU80     -0.4121
   1159 HD11          2.7263      -5.9225      14.1954 H        80 LEU80      0.1000
   1160 HD12          1.4968      -5.5250      13.0068 H        80 LEU80      0.1000
   1161 HD13          2.4890      -6.9664      12.7576 H        80 LEU80      0.1000
   1162 CD2           3.6261      -3.7440      13.0273 C.3      80 LEU80     -0.4121
   1163 HD21          4.2733      -3.0949      12.4335 H        80 LEU80      0.1000
   1164 HD22          2.6499      -3.2653      13.1107 H        80 LEU80      0.1000
   1165 HD23          4.0630      -3.8566      14.0201 H        80 LEU80      0.1000
   1166 C             5.7463      -5.5477       9.8496 C.2      80 LEU80      0.5973
   1167 O             6.9276      -5.7152       9.5369 O.2      80 LEU80     -0.5679
   1168 N             4.9996      -4.5526       9.3584 N.am     81 VAL81     -0.4157
   1169 H             4.0757      -4.4293       9.7429 H        81 VAL81      0.2719
   1170 CA            5.4251      -3.5224       8.3895 C.3      81 VAL81     -0.0875
   1171 HA            6.3449      -3.8479       7.9155 H        81 VAL81      0.0969
   1172 CB            4.3420      -3.3930       7.2971 C.3      81 VAL81      0.2985
   1173 HB            4.0449      -4.3980       6.9978 H        81 VAL81     -0.0297
   1174 CG1           3.0734      -2.6753       7.7751 C.3      81 VAL81     -0.3192
   1175 HG11          3.2861      -1.6276       7.9944 H        81 VAL81      0.0791
   1176 HG12          2.3127      -2.7148       6.9952 H        81 VAL81      0.0791
   1177 HG13          2.6804      -3.1515       8.6723 H        81 VAL81      0.0791
   1178 CG2           4.8638      -2.6868       6.0465 C.3      81 VAL81     -0.3192
   1179 HG21          5.7493      -3.1918       5.6720 H        81 VAL81      0.0791
   1180 HG22          4.0979      -2.7041       5.2707 H        81 VAL81      0.0791
   1181 HG23          5.1124      -1.6493       6.2732 H        81 VAL81      0.0791
   1182 C             5.7290      -2.1772       9.0670 C.2      81 VAL81      0.5973
   1183 O             5.1022      -1.8553      10.0756 O.2      81 VAL81     -0.5679
   1184 N             6.6597      -1.3848       8.5194 N.am     82 LEU82     -0.4157
   1185 H             7.1505      -1.7027       7.6871 H        82 LEU82      0.2719
   1186 CA            7.0264      -0.0564       9.0344 C.3      82 LEU82     -0.0518
   1187 HA            6.2122       0.3070       9.6629 H        82 LEU82      0.0922
   1188 CB            8.2956      -0.1838       9.9047 C.3      82 LEU82     -0.1102
   1189 HB2           8.1201      -0.9199      10.6902 H        82 LEU82      0.0457
   1190 HB3           9.0942      -0.5644       9.2649 H        82 LEU82      0.0457
   1191 CG            8.7731       1.1364      10.5492 C.3      82 LEU82      0.3531
   1192 HG            8.7888       1.9331       9.8088 H        82 LEU82     -0.0361
   1193 CD1           7.8735       1.5585      11.7150 C.3      82 LEU82     -0.4121
   1194 HD11          7.8694       0.7837      12.4818 H        82 LEU82      0.1000
   1195 HD12          8.2418       2.4911      12.1418 H        82 LEU82      0.1000
   1196 HD13          6.8557       1.7163      11.3634 H        82 LEU82      0.1000
   1197 CD2          10.2018       0.9945      11.0730 C.3      82 LEU82     -0.4121
   1198 HD21         10.8683       0.7306      10.2525 H        82 LEU82      0.1000
   1199 HD22         10.5339       1.9394      11.5031 H        82 LEU82      0.1000
   1200 HD23         10.2444       0.2136      11.8328 H        82 LEU82      0.1000
   1201 C             7.2256       0.9637       7.8984 C.2      82 LEU82      0.5973
   1202 O             7.8459       0.6647       6.8738 O.2      82 LEU82     -0.5679
   1203 N             6.7574       2.1966       8.1194 N.am     83 ASN83     -0.4157
   1204 H             6.2518       2.3724       8.9724 H        83 ASN83      0.2719
   1205 CA            7.0038       3.3276       7.2246 C.3      83 ASN83      0.0143
   1206 HA            7.1190       2.9425       6.2074 H        83 ASN83      0.1048
   1207 CB            5.7905       4.2701       7.2289 C.3      83 ASN83     -0.2041
   1208 HB2           4.8771       3.6825       7.3326 H        83 ASN83      0.0797
   1209 HB3           5.8417       4.9664       8.0654 H        83 ASN83      0.0797
   1210 CG            5.7154       5.0470       5.9280 C.2      83 ASN83      0.7130
   1211 OD1           6.4994       5.9556       5.6745 O.2      83 ASN83     -0.5931
   1212 ND2           4.7820       4.6979       5.0740 N.am     83 ASN83     -0.9191
   1213 HD21          4.7602       5.1574       4.1882 H        83 ASN83      0.4196
   1214 HD22          4.2984       3.8069       5.2309 H        83 ASN83      0.4196
   1215 C             8.3040       4.0349       7.6383 C.2      83 ASN83      0.5973
   1216 O             8.3557       4.7648       8.6293 O.2      83 ASN83     -0.5679
   1217 N             9.3798       3.7911       6.8914 N.am     84 VAL84     -0.4157
   1218 H             9.2680       3.1699       6.1002 H        84 VAL84      0.2719
   1219 CA           10.7311       4.2698       7.2360 C.3      84 VAL84     -0.0875
   1220 HA           10.8372       4.2145       8.3196 H        84 VAL84      0.0969
   1221 CB           11.7711       3.3049       6.6270 C.3      84 VAL84      0.2985
   1222 HB           11.4101       2.9612       5.6560 H        84 VAL84     -0.0297
   1223 CG1          13.1698       3.8901       6.4086 C.3      84 VAL84     -0.3192
   1224 HG11         13.5689       4.2705       7.3488 H        84 VAL84      0.0791
   1225 HG12         13.8323       3.1154       6.0241 H        84 VAL84      0.0791
   1226 HG13         13.1306       4.6962       5.6763 H        84 VAL84      0.0791
   1227 CG2          11.9095       2.0910       7.5590 C.3      84 VAL84     -0.3192
   1228 HG21         10.9418       1.5999       7.6749 H        84 VAL84      0.0791
   1229 HG22         12.6076       1.3707       7.1344 H        84 VAL84      0.0791
   1230 HG23         12.2706       2.4013       8.5397 H        84 VAL84      0.0791
   1231 C            10.9832       5.7470       6.8929 C.2      84 VAL84      0.5973
   1232 O            11.7648       6.3916       7.5910 O.2      84 VAL84     -0.5679
   1233 N            10.3146       6.3138       5.8815 N.am     85 TYR85     -0.4157
   1234 H             9.6478       5.7511       5.3741 H        85 TYR85      0.2719
   1235 CA           10.4964       7.7221       5.4896 C.3      85 TYR85     -0.0014
   1236 HA           11.5428       7.8858       5.2462 H        85 TYR85      0.0876
   1237 CB            9.6597       8.0308       4.2444 C.3      85 TYR85     -0.0152
   1238 HB2           9.9744       7.3152       3.4871 H        85 TYR85      0.0295
   1239 HB3           8.6002       7.8662       4.4488 H        85 TYR85      0.0295
   1240 CG            9.8554       9.4365       3.6978 C.ar     85 TYR85     -0.0011
   1241 CD1           9.1564      10.5500       4.2060 C.ar     85 TYR85     -0.1906
   1242 HD1           8.4325      10.4222       4.9961 H        85 TYR85      0.1699
   1243 CE1           9.4205      11.8416       3.7017 C.ar     85 TYR85     -0.2341
   1244 HE1           8.9017      12.6950       4.1077 H        85 TYR85      0.1656
   1245 CZ           10.3749      12.0226       2.6743 C.ar     85 TYR85      0.3226
   1246 OH           10.6364      13.2628       2.1853 O.3      85 TYR85     -0.5579
   1247 HH           10.3438      13.9509       2.7823 H        85 TYR85      0.3992
   1248 CE2          11.0563      10.9062       2.1560 C.ar     85 TYR85     -0.2341
   1249 HE2          11.7991      11.0398       1.3797 H        85 TYR85      0.1656
   1250 CD2          10.7859       9.6248       2.6705 C.ar     85 TYR85     -0.1906
   1251 HD2          11.2996       8.7648       2.2845 H        85 TYR85      0.1699
   1252 C            10.1536       8.6947       6.6181 C.2      85 TYR85      0.5973
   1253 O            11.0059       9.4428       7.0928 O.2      85 TYR85     -0.5679
   1254 N             8.9045       8.6487       7.0881 N.am     86 SER86     -0.4157
   1255 H             8.2746       7.9502       6.7158 H        86 SER86      0.2719
   1256 CA            8.4177       9.5372       8.1540 C.3      86 SER86     -0.0249
   1257 HA            8.6582      10.5654       7.8813 H        86 SER86      0.0843
   1258 CB            6.8933       9.4247       8.2713 C.3      86 SER86      0.2117
   1259 HB2           6.5511      10.0479       9.0991 H        86 SER86      0.0352
   1260 HB3           6.4350       9.7877       7.3503 H        86 SER86      0.0352
   1261 OG            6.4921       8.0860       8.4933 O.3      86 SER86     -0.6546
   1262 HG            6.0399       7.7464       7.7115 H        86 SER86      0.4275
   1263 C             9.0842       9.2696       9.5104 C.2      86 SER86      0.5973
   1264 O             9.3135      10.2130      10.2687 O.2      86 SER86     -0.5679
   1265 N             9.4422       8.0127       9.8023 N.am     87 TYR87     -0.4157
   1266 H             9.1741       7.2899       9.1467 H        87 TYR87      0.2719
   1267 CA           10.1220       7.5937      11.0357 C.3      87 TYR87     -0.0014
   1268 HA            9.4227       7.6663      11.8687 H        87 TYR87      0.0876
   1269 CB           10.5380       6.1194      10.8727 C.3      87 TYR87     -0.0152
   1270 HB2           9.6490       5.4946      10.9657 H        87 TYR87      0.0295
   1271 HB3          10.9277       5.9650       9.8716 H        87 TYR87      0.0295
   1272 CG           11.5845       5.6350      11.8562 C.ar     87 TYR87     -0.0011
   1273 CD1          11.1987       5.2724      13.1589 C.ar     87 TYR87     -0.1906
   1274 HD1          10.1586       5.3247      13.4460 H        87 TYR87      0.1699
   1275 CE1          12.1657       4.8341      14.0835 C.ar     87 TYR87     -0.2341
   1276 HE1          11.8699       4.5468      15.0803 H        87 TYR87      0.1656
   1277 CZ           13.5237       4.7652      13.7014 C.ar     87 TYR87      0.3226
   1278 OH           14.4628       4.3299      14.5804 O.3      87 TYR87     -0.5579
   1279 HH           14.0771       3.8309      15.3004 H        87 TYR87      0.3992
   1280 CE2          13.9100       5.1317      12.3979 C.ar     87 TYR87     -0.2341
   1281 HE2          14.9484       5.0624      12.1143 H        87 TYR87      0.1656
   1282 CD2          12.9399       5.5611      11.4731 C.ar     87 TYR87     -0.1906
   1283 HD2          13.2327       5.8275      10.4658 H        87 TYR87      0.1699
   1284 C            11.3366       8.4711      11.3842 C.2      87 TYR87      0.5973
   1285 O            11.3772       9.1042      12.4441 O.2      87 TYR87     -0.5679
   1286 N            12.3016       8.5212      10.4623 N.am     88 ALA88     -0.4157
   1287 H            12.1395       8.0222       9.5943 H        88 ALA88      0.2719
   1288 CA           13.6213       9.1159      10.6532 C.3      88 ALA88      0.0337
   1289 HA           14.1605       8.5263      11.3962 H        88 ALA88      0.0823
   1290 CB           14.3470       8.9842       9.3046 C.3      88 ALA88     -0.1825
   1291 HB1          13.8473       9.5823       8.5395 H        88 ALA88      0.0603
   1292 HB2          15.3810       9.3089       9.4019 H        88 ALA88      0.0603
   1293 HB3          14.3497       7.9408       8.9851 H        88 ALA88      0.0603
   1294 C            13.5790      10.5751      11.1571 C.2      88 ALA88      0.5973
   1295 O            14.2492      10.9206      12.1314 O.2      88 ALA88     -0.5679
   1296 N            12.7802      11.4296      10.5045 N.am     89 ASN89     -0.4157
   1297 H            12.2272      11.0700       9.7357 H        89 ASN89      0.2719
   1298 CA           12.6588      12.8523      10.8597 C.3      89 ASN89      0.0143
   1299 HA           13.6523      13.2436      11.0862 H        89 ASN89      0.1048
   1300 CB           12.0595      13.6644       9.6905 C.3      89 ASN89     -0.2041
   1301 HB2          10.9758      13.5409       9.6998 H        89 ASN89      0.0797
   1302 HB3          12.2709      14.7198       9.8549 H        89 ASN89      0.0797
   1303 CG           12.5110      13.3233       8.2769 C.2      89 ASN89      0.7130
   1304 OD1          11.7632      13.4919       7.3377 O.2      89 ASN89     -0.5931
   1305 ND2          13.7048      12.8263       8.0521 N.am     89 ASN89     -0.9191
   1306 HD21         13.9186      12.6127       7.0925 H        89 ASN89      0.4196
   1307 HD22         14.3409      12.6642       8.8083 H        89 ASN89      0.4196
   1308 C            11.7910      13.0590      12.1147 C.2      89 ASN89      0.5973
   1309 O            12.0713      13.9395      12.9301 O.2      89 ASN89     -0.5679
   1310 N            10.7388      12.2460      12.2790 N.am     90 GLY90     -0.4157
   1311 H            10.5470      11.5466      11.5696 H        90 GLY90      0.2719
   1312 CA            9.8222      12.3194      13.4153 C.3      90 GLY90     -0.0252
   1313 HA2           9.3807      13.3149      13.4617 H        90 GLY90      0.0698
   1314 HA3           9.0269      11.5892      13.2649 H        90 GLY90      0.0698
   1315 C            10.4946      12.0227      14.7564 C.2      90 GLY90      0.5973
   1316 O            10.1222      12.6332      15.7531 O.2      90 GLY90     -0.5679
   1317 N            11.5104      11.1536      14.7901 N.am     91 PHE91     -0.4157
   1318 H            11.7287      10.6615      13.9293 H        91 PHE91      0.2719
   1319 CA           12.2371      10.7552      16.0029 C.3      91 PHE91     -0.0024
   1320 HA           11.5525      10.1994      16.6437 H        91 PHE91      0.0978
   1321 CB           13.3893       9.8213      15.5956 C.3      91 PHE91     -0.0343
   1322 HB2          13.0050       9.0801      14.8925 H        91 PHE91      0.0295
   1323 HB3          14.1565      10.3863      15.0649 H        91 PHE91      0.0295
   1324 CG           14.0282       9.0881      16.7593 C.ar     91 PHE91      0.0118
   1325 CD1          14.9371       9.7373      17.6203 C.ar     91 PHE91     -0.1256
   1326 HD1          15.2140      10.7667      17.4497 H        91 PHE91      0.1330
   1327 CE1          15.5017       9.0403      18.7043 C.ar     91 PHE91     -0.1704
   1328 HE1          16.1965       9.5381      19.3673 H        91 PHE91      0.1430
   1329 CZ           15.1754       7.6906      18.9214 C.ar     91 PHE91     -0.1072
   1330 HZ           15.6087       7.1595      19.7577 H        91 PHE91      0.1297
   1331 CE2          14.2887       7.0334      18.0504 C.ar     91 PHE91     -0.1704
   1332 HE2          14.0535       5.9902      18.2071 H        91 PHE91      0.1430
   1333 CD2          13.7131       7.7330      16.9752 C.ar     91 PHE91     -0.1256
   1334 HD2          13.0397       7.2223      16.3020 H        91 PHE91      0.1330
   1335 C            12.7699      11.9417      16.8241 C.2      91 PHE91      0.5973
   1336 O            12.4264      12.0896      17.9959 O.2      91 PHE91     -0.5679
   1337 N            13.6000      12.7962      16.2146 N.am     92 SER92     -0.4157
   1338 H            13.8062      12.6613      15.2320 H        92 SER92      0.2719
   1339 CA           14.2201      13.9447      16.8885 C.3      92 SER92     -0.0249
   1340 HA           14.6928      13.5939      17.8082 H        92 SER92      0.0843
   1341 CB           15.3168      14.5649      16.0096 C.3      92 SER92      0.2117
   1342 HB2          15.6367      15.5159      16.4375 H        92 SER92      0.0352
   1343 HB3          16.1729      13.8880      16.0133 H        92 SER92      0.0352
   1344 OG           14.9100      14.7529      14.6624 O.3      92 SER92     -0.6546
   1345 HG           14.3472      15.5314      14.5849 H        92 SER92      0.4275
   1346 C            13.1867      14.9884      17.2994 C.2      92 SER92      0.5973
   1347 O            13.1996      15.4175      18.4463 O.2      92 SER92     -0.5679
   1348 N            12.2576      15.3485      16.4058 N.am     93 ASN93     -0.4157
   1349 H            12.2591      14.9022      15.4973 H        93 ASN93      0.2719
   1350 CA           11.1907      16.3126      16.7054 C.3      93 ASN93      0.0143
   1351 HA           11.6452      17.2683      16.9767 H        93 ASN93      0.1048
   1352 CB           10.3284      16.4901      15.4377 C.3      93 ASN93     -0.2041
   1353 HB2          10.9581      16.4160      14.5509 H        93 ASN93      0.0797
   1354 HB3           9.5712      15.7092      15.3762 H        93 ASN93      0.0797
   1355 CG            9.6814      17.8621      15.3809 C.2      93 ASN93      0.7130
   1356 OD1          10.3615      18.8670      15.3281 O.2      93 ASN93     -0.5931
   1357 ND2           8.3729      17.9594      15.3729 N.am     93 ASN93     -0.9191
   1358 HD21          8.0080      18.8979      15.3805 H        93 ASN93      0.4196
   1359 HD22          7.7867      17.1488      15.4146 H        93 ASN93      0.4196
   1360 C            10.3423      15.8467      17.8997 C.2      93 ASN93      0.5973
   1361 O            10.0407      16.6219      18.8043 O.2      93 ASN93     -0.5679
   1362 N             9.9993      14.5535      17.9154 N.am     94 LYS94     -0.3479
   1363 H            10.2682      13.9737      17.1266 H        94 LYS94      0.2747
   1364 CA            9.2489      13.9183      18.9945 C.3      94 LYS94     -0.2400
   1365 HA            8.3689      14.5265      19.2140 H        94 LYS94      0.1426
   1366 CB            8.7844      12.5393      18.5167 C.3      94 LYS94     -0.0094
   1367 HB2           8.1685      12.6927      17.6288 H        94 LYS94      0.0362
   1368 HB3           9.6460      11.9386      18.2220 H        94 LYS94      0.0362
   1369 CG            7.9386      11.7721      19.5379 C.3      94 LYS94      0.0187
   1370 HG2           7.3797      12.4624      20.1721 H        94 LYS94      0.0103
   1371 HG3           7.2191      11.1845      18.9681 H        94 LYS94      0.0103
   1372 CD            8.7959      10.8287      20.3994 C.3      94 LYS94     -0.0479
   1373 HD2           9.5031      10.2844      19.7723 H        94 LYS94      0.0621
   1374 HD3           9.3660      11.4078      21.1269 H        94 LYS94      0.0621
   1375 CE            7.9221       9.8263      21.1548 C.3      94 LYS94     -0.0143
   1376 HE2           8.5695       9.2456      21.8208 H        94 LYS94      0.1135
   1377 HE3           7.2112      10.3842      21.7726 H        94 LYS94      0.1135
   1378 NZ            7.2029       8.9188      20.2241 N.4      94 LYS94     -0.3854
   1379 HZ1           7.8709       8.3814      19.6772 H        94 LYS94      0.3400
   1380 HZ2           6.6242       8.2689      20.7373 H        94 LYS94      0.3400
   1381 HZ3           6.6191       9.4522      19.5946 H        94 LYS94      0.3400
   1382 C            10.0462      13.8660      20.2886 C.2      94 LYS94      0.7341
   1383 O             9.4444      14.1214      21.3144 O.2      94 LYS94     -0.5894
   1384 N            11.3435      13.5472      20.2565 N.am     95 CYX95     -0.4157
   1385 H            11.7651      13.3140      19.3680 H        95 CYX95      0.2719
   1386 CA           12.1851      13.5250      21.4567 C.3      95 CYX95      0.0429
   1387 HA           11.7033      12.8837      22.1955 H        95 CYX95      0.0766
   1388 CB           13.5688      12.9365      21.1471 C.3      95 CYX95     -0.0790
   1389 HB2          13.4378      12.0630      20.5086 H        95 CYX95      0.0910
   1390 HB3          14.1829      13.6660      20.6174 H        95 CYX95      0.0910
   1391 SG           14.4174      12.3965      22.6578 S.3      95 CYX95     -0.1081
   1392 C            12.3203      14.9144      22.0856 C.2      95 CYX95      0.5973
   1393 O            12.1896      15.0389      23.2943 O.2      95 CYX95     -0.5679
   1394 N            12.5282      15.9513      21.2658 N.am     96 SER96     -0.4157
   1395 H            12.6942      15.7805      20.2813 H        96 SER96      0.2719
   1396 CA           12.5931      17.3447      21.7213 C.3      96 SER96     -0.0249
   1397 HA           13.3880      17.4471      22.4608 H        96 SER96      0.0843
   1398 CB           12.8885      18.2738      20.5397 C.3      96 SER96      0.2117
   1399 HB2          12.0993      18.1750      19.7930 H        96 SER96      0.0352
   1400 HB3          12.9101      19.3052      20.8959 H        96 SER96      0.0352
   1401 OG           14.1362      17.9627      19.9477 O.3      96 SER96     -0.6546
   1402 HG           14.2652      18.5559      19.2075 H        96 SER96      0.4275
   1403 C            11.2895      17.8067      22.3710 C.2      96 SER96      0.5973
   1404 O            11.3300      18.5753      23.3225 O.2      96 SER96     -0.5679
   1405 N            10.1436      17.3736      21.8326 N.am     97 SER97     -0.4157
   1406 H            10.1956      16.7844      21.0138 H        97 SER97      0.2719
   1407 CA            8.8142      17.6981      22.3692 C.3      97 SER97     -0.0249
   1408 HA            8.8177      18.7326      22.7163 H        97 SER97      0.0843
   1409 CB            7.7839      17.5701      21.2388 C.3      97 SER97      0.2117
   1410 HB2           8.1025      18.1748      20.3877 H        97 SER97      0.0352
   1411 HB3           7.7317      16.5273      20.9246 H        97 SER97      0.0352
   1412 OG            6.4975      17.9859      21.6547 O.3      97 SER97     -0.6546
   1413 HG            6.4219      17.7481      22.5987 H        97 SER97      0.4275
   1414 C             8.3800      16.8203      23.5581 C.2      97 SER97      0.5973
   1415 O             7.4118      17.1929      24.2195 O.2      97 SER97     -0.5679
   1416 N             9.0018      15.6452      23.7482 N.am     98 LEU98     -0.3821
   1417 H             9.8321      15.4790      23.2035 H        98 LEU98      0.2681
   1418 CA            8.7025      14.6490      24.7983 C.3      98 LEU98     -0.2847
   1419 HA            7.6487      14.3948      24.7391 H        98 LEU98      0.1346
   1420 CB            9.5832      13.4000      24.5397 C.3      98 LEU98     -0.2469
   1421 HB2           9.6601      13.2101      23.4784 H        98 LEU98      0.0974
   1422 HB3          10.5846      13.6524      24.8965 H        98 LEU98      0.0974
   1423 CG            9.1345      12.0975      25.2191 C.3      98 LEU98      0.3706
   1424 HG            8.8997      12.2252      26.2698 H        98 LEU98     -0.0374
   1425 CD1           7.9218      11.5034      24.5001 C.3      98 LEU98     -0.4163
   1426 HD11          8.1308      11.4261      23.4381 H        98 LEU98      0.1038
   1427 HD12          7.6761      10.5335      24.9227 H        98 LEU98      0.1038
   1428 HD13          7.0776      12.1782      24.6476 H        98 LEU98      0.1038
   1429 CD2          10.2802      11.0974      25.1235 C.3      98 LEU98     -0.4163
   1430 HD21         11.1435      11.5020      25.6527 H        98 LEU98      0.1038
   1431 HD22          9.9961      10.1611      25.5930 H        98 LEU98      0.1038
   1432 HD23         10.5410      10.9459      24.0782 H        98 LEU98      0.1038
   1433 C             8.9185      15.1915      26.2309 C.2      98 LEU98      0.8326
   1434 O             9.4034      16.3296      26.3802 O.2      98 LEU98     -0.8199
   1435 OXT           8.6419      14.4199      27.1762 O.3      98 LEU98     -0.8199
@<TRIPOS>BOND
      1      15      16 2
      2      15      17 am
      3       7       9 1
      4       7      13 1
      5       5       7 1
      6       5      15 1
      7       1       5 1
      8      25      26 2
      9      25      27 am
     10      19      21 1
     11      19      25 1
     12      17      19 1
     13      35      36 2
     14      35      37 am
     15      34    1039 1
     16      31      34 1
     17      29      31 1
     18      29      35 1
     19      27      29 1
     20      49      50 2
     21      49      51 am
     22      41      43 1
     23      41      47 1
     24      39      41 1
     25      39      49 1
     26      37      39 1
     27      59      60 2
     28      59      61 am
     29      53      55 1
     30      53      59 1
     31      51      53 1
     32      73      74 2
     33      73      75 am
     34      65      67 1
     35      65      71 1
     36      63      65 1
     37      63      73 1
     38      61      63 1
     39      90      91 2
     40      90      92 am
     41      85      86 2
     42      85      87 am
     43      82      85 1
     44      79      82 1
     45      77      79 1
     46      77      90 1
     47      75      77 1
     48     107     108 2
     49     107     109 am
     50     102     103 2
     51     102     104 am
     52      99     102 1
     53      96      99 1
     54      94      96 1
     55      94     107 1
     56      92      94 1
     57     121     122 2
     58     121     123 am
     59     113     115 1
     60     113     119 1
     61     111     113 1
     62     111     121 1
     63     109     111 1
     64     131     132 2
     65     131     133 am
     66     125     127 1
     67     125     131 1
     68     123     125 1
     69     141     142 2
     70     141     143 am
     71     135     137 1
     72     135     141 1
     73     133     135 1
     74     162     163 2
     75     162     164 am
     76     158     160 ar
     77     155     156 1
     78     155     158 ar
     79     153     155 ar
     80     151     153 ar
     81     150     151 ar
     82     150     160 ar
     83     147     150 1
     84     145     147 1
     85     145     162 1
     86     143     145 1
     87     184     185 2
     88     184     186 am
     89     177     180 1
     90     174     177 1
     91     171     174 1
     92     168     171 1
     93     166     168 1
     94     166     184 1
     95     164     166 1
     96     198     199 2
     97     198     200 am
     98     190     192 1
     99     190     196 1
    100     188     190 1
    101     188     198 1
    102     186     188 1
    103     217     218 2
    104     217     219 am
    105     207     209 1
    106     207     213 1
    107     204     207 1
    108     202     204 1
    109     202     217 1
    110     200     202 1
    111     233     234 2
    112     233     235 am
    113     223     225 1
    114     223     229 1
    115     221     223 1
    116     221     233 1
    117     219     221 1
    118     244     245 2
    119     244     246 am
    120     239     242 1
    121     237     239 1
    122     237     244 1
    123     235     237 1
    124     263     264 2
    125     263     265 am
    126     256     259 1
    127     250     252 1
    128     250     256 1
    129     248     250 1
    130     248     263 1
    131     246     248 1
    132     282     283 2
    133     282     284 am
    134     272     274 1
    135     272     278 1
    136     269     272 1
    137     267     269 1
    138     267     282 1
    139     265     267 1
    140     293     294 2
    141     293     295 am
    142     288     291 1
    143     286     288 1
    144     286     293 1
    145     284     286 1
    146     305     306 2
    147     305     307 am
    148     302     303 ar
    149     302     304 ar
    150     299     302 1
    151     297     299 1
    152     297     305 1
    153     295     297 1
    154     315     316 2
    155     315     317 am
    156     309     311 1
    157     309     315 1
    158     307     309 1
    159     326     327 2
    160     326     328 am
    161     321     324 1
    162     319     321 1
    163     319     326 1
    164     317     319 1
    165     346     347 2
    166     346     348 am
    167     342     344 ar
    168     340     342 ar
    169     338     340 ar
    170     336     338 ar
    171     335     336 ar
    172     335     344 ar
    173     332     335 1
    174     330     332 1
    175     330     346 1
    176     328     330 1
    177     360     361 2
    178     360     362 am
    179     355     356 2
    180     355     357 am
    181     352     355 1
    182     350     352 1
    183     350     360 1
    184     348     350 1
    185     377     378 2
    186     377     379 am
    187     372     373 2
    188     372     374 am
    189     369     372 1
    190     366     369 1
    191     364     366 1
    192     364     377 1
    193     362     364 1
    194     387     388 2
    195     387     389 am
    196     386     797 1
    197     383     386 1
    198     381     383 1
    199     381     387 1
    200     379     381 1
    201     398     399 2
    202     398     400 am
    203     393     396 1
    204     391     393 1
    205     391     398 1
    206     389     391 1
    207     412     413 2
    208     412     414 am
    209     404     406 1
    210     404     410 1
    211     402     404 1
    212     402     412 1
    213     400     402 1
    214     424     425 2
    215     424     426 am
    216     421     422 ar
    217     421     423 ar
    218     418     421 1
    219     416     418 1
    220     416     424 1
    221     414     416 1
    222     435     436 2
    223     435     437 am
    224     430     433 1
    225     428     430 1
    226     428     435 1
    227     426     428 1
    228     442     443 2
    229     442     444 am
    230     439     442 1
    231     437     439 1
    232     463     464 2
    233     463     465 am
    234     459     461 ar
    235     456     457 1
    236     456     459 ar
    237     454     456 ar
    238     452     454 ar
    239     451     452 ar
    240     451     461 ar
    241     448     451 1
    242     446     448 1
    243     446     463 1
    244     444     446 1
    245     474     475 2
    246     474     476 am
    247     469     472 1
    248     467     469 1
    249     467     474 1
    250     465     467 1
    251     491     492 2
    252     491     493 am
    253     486     487 1
    254     483     486 1
    255     480     483 1
    256     478     480 1
    257     478     491 1
    258     476     478 1
    259     510     511 2
    260     510     512 am
    261     500     502 1
    262     500     506 1
    263     497     500 1
    264     495     497 1
    265     495     510 1
    266     493     495 1
    267     524     525 2
    268     524     526 am
    269     516     518 1
    270     516     522 1
    271     514     516 1
    272     514     524 1
    273     512     514 1
    274     534     535 2
    275     534     536 am
    276     528     530 1
    277     528     534 1
    278     526     528 1
    279     556     557 2
    280     556     558 am
    281     549     552 1
    282     546     549 1
    283     543     546 1
    284     540     543 1
    285     538     540 1
    286     538     556 1
    287     536     538 1
    288     566     567 2
    289     566     568 am
    290     560     562 1
    291     560     566 1
    292     558     560 1
    293     585     586 2
    294     585     587 am
    295     575     577 1
    296     575     581 1
    297     572     575 1
    298     570     572 1
    299     570     585 1
    300     568     570 1
    301     599     600 2
    302     599     601 am
    303     597     599 1
    304     594     597 1
    305     591     594 1
    306     588     591 1
    307     587     588 1
    308     587     597 1
    309     613     614 2
    310     613     615 am
    311     605     607 1
    312     605     611 1
    313     603     605 1
    314     603     613 1
    315     601     603 1
    316     627     628 2
    317     627     629 am
    318     619     621 1
    319     619     625 1
    320     617     619 1
    321     617     627 1
    322     615     617 1
    323     637     638 2
    324     637     639 am
    325     631     633 1
    326     631     637 1
    327     629     631 1
    328     654     655 2
    329     654     656 am
    330     649     650 2
    331     649     651 am
    332     646     649 1
    333     643     646 1
    334     641     643 1
    335     641     654 1
    336     639     641 1
    337     675     676 2
    338     675     677 am
    339     671     673 ar
    340     668     669 1
    341     668     671 ar
    342     666     668 ar
    343     664     666 ar
    344     663     664 ar
    345     663     673 ar
    346     660     663 1
    347     658     660 1
    348     658     675 1
    349     656     658 1
    350     697     698 2
    351     697     699 am
    352     690     693 1
    353     687     690 1
    354     684     687 1
    355     681     684 1
    356     679     681 1
    357     679     697 1
    358     677     679 1
    359     716     717 2
    360     716     718 am
    361     706     708 1
    362     706     712 1
    363     703     706 1
    364     701     703 1
    365     701     716 1
    366     699     701 1
    367     733     734 2
    368     733     735 am
    369     728     729 1
    370     725     728 1
    371     722     725 1
    372     720     722 1
    373     720     733 1
    374     718     720 1
    375     743     744 2
    376     743     745 am
    377     742    1391 1
    378     739     742 1
    379     737     739 1
    380     737     743 1
    381     735     737 1
    382     753     754 2
    383     753     755 am
    384     747     749 1
    385     747     753 1
    386     745     747 1
    387     764     765 2
    388     764     766 am
    389     759     762 1
    390     757     759 1
    391     757     764 1
    392     755     757 1
    393     778     779 2
    394     778     780 am
    395     770     772 1
    396     770     776 1
    397     768     770 1
    398     768     778 1
    399     766     768 1
    400     788     789 2
    401     788     790 am
    402     782     784 1
    403     782     788 1
    404     780     782 1
    405     798     799 2
    406     798     800 am
    407     794     797 1
    408     792     794 1
    409     792     798 1
    410     790     792 1
    411     812     813 2
    412     812     814 am
    413     807     808 2
    414     807     809 am
    415     804     807 1
    416     802     804 1
    417     802     812 1
    418     800     802 1
    419     826     827 2
    420     826     828 am
    421     818     820 1
    422     818     824 1
    423     816     818 1
    424     816     826 1
    425     814     816 1
    426     843     844 2
    427     843     845 am
    428     838     839 1
    429     835     838 1
    430     832     835 1
    431     830     832 1
    432     830     843 1
    433     828     830 1
    434     862     863 2
    435     862     864 am
    436     855     858 1
    437     849     851 1
    438     849     855 1
    439     847     849 1
    440     847     862 1
    441     845     847 1
    442     884     885 2
    443     884     886 am
    444     877     880 1
    445     874     877 1
    446     871     874 1
    447     868     871 1
    448     866     868 1
    449     866     884 1
    450     864     866 1
    451     906     907 2
    452     906     908 am
    453     899     902 1
    454     896     899 1
    455     893     896 1
    456     890     893 1
    457     888     890 1
    458     888     906 1
    459     886     888 1
    460     925     926 2
    461     925     927 am
    462     918     921 1
    463     912     914 1
    464     912     918 1
    465     910     912 1
    466     910     925 1
    467     908     910 1
    468     941     942 2
    469     941     943 am
    470     931     933 1
    471     931     937 1
    472     929     931 1
    473     929     941 1
    474     927     929 1
    475     955     956 2
    476     955     957 am
    477     947     949 1
    478     947     953 1
    479     945     947 1
    480     945     955 1
    481     943     945 1
    482     974     975 2
    483     974     976 am
    484     964     966 1
    485     964     970 1
    486     961     964 1
    487     959     961 1
    488     959     974 1
    489     957     959 1
    490     988     989 2
    491     988     990 am
    492     983     984 2
    493     983     985 am
    494     980     983 1
    495     978     980 1
    496     978     988 1
    497     976     978 1
    498    1002    1003 2
    499    1002    1004 am
    500    1000    1002 1
    501     997    1000 1
    502     994     997 1
    503     991     994 1
    504     990     991 1
    505     990    1000 1
    506    1016    1017 2
    507    1016    1018 am
    508    1014    1016 1
    509    1011    1014 1
    510    1008    1011 1
    511    1005    1008 1
    512    1004    1005 1
    513    1004    1014 1
    514    1030    1031 2
    515    1030    1032 am
    516    1025    1026 2
    517    1025    1027 am
    518    1022    1025 1
    519    1020    1022 1
    520    1020    1030 1
    521    1018    1020 1
    522    1040    1041 2
    523    1040    1042 am
    524    1036    1039 1
    525    1034    1036 1
    526    1034    1040 1
    527    1032    1034 1
    528    1052    1053 2
    529    1052    1054 am
    530    1049    1050 ar
    531    1049    1051 ar
    532    1046    1049 1
    533    1044    1046 1
    534    1044    1052 1
    535    1042    1044 1
    536    1071    1072 2
    537    1071    1073 am
    538    1061    1063 1
    539    1061    1067 1
    540    1058    1061 1
    541    1056    1058 1
    542    1056    1071 1
    543    1054    1056 1
    544    1085    1086 2
    545    1085    1087 am
    546    1077    1079 1
    547    1077    1083 1
    548    1075    1077 1
    549    1075    1085 1
    550    1073    1075 1
    551    1101    1102 2
    552    1101    1103 am
    553    1091    1093 1
    554    1091    1097 1
    555    1089    1091 1
    556    1089    1101 1
    557    1087    1089 1
    558    1115    1116 2
    559    1115    1117 am
    560    1113    1115 1
    561    1110    1113 1
    562    1107    1110 1
    563    1104    1107 1
    564    1103    1104 1
    565    1103    1113 1
    566    1129    1130 2
    567    1129    1131 am
    568    1121    1123 1
    569    1121    1127 1
    570    1119    1121 1
    571    1119    1129 1
    572    1117    1119 1
    573    1140    1141 2
    574    1140    1142 am
    575    1135    1138 1
    576    1133    1135 1
    577    1133    1140 1
    578    1131    1133 1
    579    1147    1148 2
    580    1147    1149 am
    581    1144    1147 1
    582    1142    1144 1
    583    1166    1167 2
    584    1166    1168 am
    585    1156    1158 1
    586    1156    1162 1
    587    1153    1156 1
    588    1151    1153 1
    589    1151    1166 1
    590    1149    1151 1
    591    1182    1183 2
    592    1182    1184 am
    593    1172    1174 1
    594    1172    1178 1
    595    1170    1172 1
    596    1170    1182 1
    597    1168    1170 1
    598    1201    1202 2
    599    1201    1203 am
    600    1191    1193 1
    601    1191    1197 1
    602    1188    1191 1
    603    1186    1188 1
    604    1186    1201 1
    605    1184    1186 1
    606    1215    1216 2
    607    1215    1217 am
    608    1210    1211 2
    609    1210    1212 am
    610    1207    1210 1
    611    1205    1207 1
    612    1205    1215 1
    613    1203    1205 1
    614    1231    1232 2
    615    1231    1233 am
    616    1221    1223 1
    617    1221    1227 1
    618    1219    1221 1
    619    1219    1231 1
    620    1217    1219 1
    621    1252    1253 2
    622    1252    1254 am
    623    1248    1250 ar
    624    1245    1246 1
    625    1245    1248 ar
    626    1243    1245 ar
    627    1241    1243 ar
    628    1240    1241 ar
    629    1240    1250 ar
    630    1237    1240 1
    631    1235    1237 1
    632    1235    1252 1
    633    1233    1235 1
    634    1263    1264 2
    635    1263    1265 am
    636    1258    1261 1
    637    1256    1258 1
    638    1256    1263 1
    639    1254    1256 1
    640    1284    1285 2
    641    1284    1286 am
    642    1280    1282 ar
    643    1277    1278 1
    644    1277    1280 ar
    645    1275    1277 ar
    646    1273    1275 ar
    647    1272    1273 ar
    648    1272    1282 ar
    649    1269    1272 1
    650    1267    1269 1
    651    1267    1284 1
    652    1265    1267 1
    653    1294    1295 2
    654    1294    1296 am
    655    1288    1290 1
    656    1288    1294 1
    657    1286    1288 1
    658    1308    1309 2
    659    1308    1310 am
    660    1303    1304 2
    661    1303    1305 am
    662    1300    1303 1
    663    1298    1300 1
    664    1298    1308 1
    665    1296    1298 1
    666    1315    1316 2
    667    1315    1317 am
    668    1312    1315 1
    669    1310    1312 1
    670    1335    1336 2
    671    1335    1337 am
    672    1331    1333 ar
    673    1329    1331 ar
    674    1327    1329 ar
    675    1325    1327 ar
    676    1324    1325 ar
    677    1324    1333 ar
    678    1321    1324 1
    679    1319    1321 1
    680    1319    1335 1
    681    1317    1319 1
    682    1346    1347 2
    683    1346    1348 am
    684    1341    1344 1
    685    1339    1341 1
    686    1339    1346 1
    687    1337    1339 1
    688    1360    1361 2
    689    1360    1362 am
    690    1355    1356 2
    691    1355    1357 am
    692    1352    1355 1
    693    1350    1352 1
    694    1350    1360 1
    695    1348    1350 1
    696    1382    1383 2
    697    1382    1384 am
    698    1375    1378 1
    699    1372    1375 1
    700    1369    1372 1
    701    1366    1369 1
    702    1364    1366 1
    703    1364    1382 1
    704    1362    1364 1
    705    1392    1393 2
    706    1392    1394 am
    707    1388    1391 1
    708    1386    1388 1
    709    1386    1392 1
    710    1384    1386 1
    711    1403    1404 2
    712    1403    1405 am
    713    1398    1401 1
    714    1396    1398 1
    715    1396    1403 1
    716    1394    1396 1
    717    1414    1415 2
    718    1414    1416 am
    719    1409    1412 1
    720    1407    1409 1
    721    1407    1414 1
    722    1405    1407 1
    723    1433    1434 2
    724    1433    1435 1
    725    1423    1425 1
    726    1423    1429 1
    727    1420    1423 1
    728    1418    1420 1
    729    1418    1433 1
    730    1416    1418 1
    731      13      14 1
    732       9      10 1
    733       9      11 1
    734       9      12 1
    735       7       8 1
    736       5       6 1
    737       1       2 1
    738       1       3 1
    739       1       4 1
    740      21      22 1
    741      21      23 1
    742      21      24 1
    743      19      20 1
    744      17      18 1
    745      31      32 1
    746      31      33 1
    747      29      30 1
    748      27      28 1
    749      47      48 1
    750      43      44 1
    751      43      45 1
    752      43      46 1
    753      41      42 1
    754      39      40 1
    755      37      38 1
    756      55      56 1
    757      55      57 1
    758      55      58 1
    759      53      54 1
    760      51      52 1
    761      71      72 1
    762      67      68 1
    763      67      69 1
    764      67      70 1
    765      65      66 1
    766      63      64 1
    767      61      62 1
    768      87      88 1
    769      87      89 1
    770      82      83 1
    771      82      84 1
    772      79      80 1
    773      79      81 1
    774      77      78 1
    775      75      76 1
    776     104     105 1
    777     104     106 1
    778      99     100 1
    779      99     101 1
    780      96      97 1
    781      96      98 1
    782      94      95 1
    783      92      93 1
    784     119     120 1
    785     115     116 1
    786     115     117 1
    787     115     118 1
    788     113     114 1
    789     111     112 1
    790     109     110 1
    791     127     128 1
    792     127     129 1
    793     127     130 1
    794     125     126 1
    795     123     124 1
    796     137     138 1
    797     137     139 1
    798     137     140 1
    799     135     136 1
    800     133     134 1
    801     160     161 1
    802     158     159 1
    803     156     157 1
    804     153     154 1
    805     151     152 1
    806     147     148 1
    807     147     149 1
    808     145     146 1
    809     143     144 1
    810     180     181 1
    811     180     182 1
    812     180     183 1
    813     177     178 1
    814     177     179 1
    815     174     175 1
    816     174     176 1
    817     171     172 1
    818     171     173 1
    819     168     169 1
    820     168     170 1
    821     166     167 1
    822     164     165 1
    823     196     197 1
    824     192     193 1
    825     192     194 1
    826     192     195 1
    827     190     191 1
    828     188     189 1
    829     186     187 1
    830     213     214 1
    831     213     215 1
    832     213     216 1
    833     209     210 1
    834     209     211 1
    835     209     212 1
    836     207     208 1
    837     204     205 1
    838     204     206 1
    839     202     203 1
    840     200     201 1
    841     229     230 1
    842     229     231 1
    843     229     232 1
    844     225     226 1
    845     225     227 1
    846     225     228 1
    847     223     224 1
    848     221     222 1
    849     219     220 1
    850     242     243 1
    851     239     240 1
    852     239     241 1
    853     237     238 1
    854     235     236 1
    855     259     260 1
    856     259     261 1
    857     259     262 1
    858     256     257 1
    859     256     258 1
    860     252     253 1
    861     252     254 1
    862     252     255 1
    863     250     251 1
    864     248     249 1
    865     246     247 1
    866     278     279 1
    867     278     280 1
    868     278     281 1
    869     274     275 1
    870     274     276 1
    871     274     277 1
    872     272     273 1
    873     269     270 1
    874     269     271 1
    875     267     268 1
    876     265     266 1
    877     291     292 1
    878     288     289 1
    879     288     290 1
    880     286     287 1
    881     284     285 1
    882     299     300 1
    883     299     301 1
    884     297     298 1
    885     295     296 1
    886     311     312 1
    887     311     313 1
    888     311     314 1
    889     309     310 1
    890     307     308 1
    891     324     325 1
    892     321     322 1
    893     321     323 1
    894     319     320 1
    895     317     318 1
    896     344     345 1
    897     342     343 1
    898     340     341 1
    899     338     339 1
    900     336     337 1
    901     332     333 1
    902     332     334 1
    903     330     331 1
    904     328     329 1
    905     357     358 1
    906     357     359 1
    907     352     353 1
    908     352     354 1
    909     350     351 1
    910     348     349 1
    911     374     375 1
    912     374     376 1
    913     369     370 1
    914     369     371 1
    915     366     367 1
    916     366     368 1
    917     364     365 1
    918     362     363 1
    919     383     384 1
    920     383     385 1
    921     381     382 1
    922     379     380 1
    923     396     397 1
    924     393     394 1
    925     393     395 1
    926     391     392 1
    927     389     390 1
    928     410     411 1
    929     406     407 1
    930     406     408 1
    931     406     409 1
    932     404     405 1
    933     402     403 1
    934     400     401 1
    935     418     419 1
    936     418     420 1
    937     416     417 1
    938     414     415 1
    939     433     434 1
    940     430     431 1
    941     430     432 1
    942     428     429 1
    943     426     427 1
    944     439     440 1
    945     439     441 1
    946     437     438 1
    947     461     462 1
    948     459     460 1
    949     457     458 1
    950     454     455 1
    951     452     453 1
    952     448     449 1
    953     448     450 1
    954     446     447 1
    955     444     445 1
    956     472     473 1
    957     469     470 1
    958     469     471 1
    959     467     468 1
    960     465     466 1
    961     487     488 1
    962     487     489 1
    963     487     490 1
    964     483     484 1
    965     483     485 1
    966     480     481 1
    967     480     482 1
    968     478     479 1
    969     476     477 1
    970     506     507 1
    971     506     508 1
    972     506     509 1
    973     502     503 1
    974     502     504 1
    975     502     505 1
    976     500     501 1
    977     497     498 1
    978     497     499 1
    979     495     496 1
    980     493     494 1
    981     522     523 1
    982     518     519 1
    983     518     520 1
    984     518     521 1
    985     516     517 1
    986     514     515 1
    987     512     513 1
    988     530     531 1
    989     530     532 1
    990     530     533 1
    991     528     529 1
    992     526     527 1
    993     552     553 1
    994     552     554 1
    995     552     555 1
    996     549     550 1
    997     549     551 1
    998     546     547 1
    999     546     548 1
   1000     543     544 1
   1001     543     545 1
   1002     540     541 1
   1003     540     542 1
   1004     538     539 1
   1005     536     537 1
   1006     562     563 1
   1007     562     564 1
   1008     562     565 1
   1009     560     561 1
   1010     558     559 1
   1011     581     582 1
   1012     581     583 1
   1013     581     584 1
   1014     577     578 1
   1015     577     579 1
   1016     577     580 1
   1017     575     576 1
   1018     572     573 1
   1019     572     574 1
   1020     570     571 1
   1021     568     569 1
   1022     597     598 1
   1023     594     595 1
   1024     594     596 1
   1025     591     592 1
   1026     591     593 1
   1027     588     589 1
   1028     588     590 1
   1029     611     612 1
   1030     607     608 1
   1031     607     609 1
   1032     607     610 1
   1033     605     606 1
   1034     603     604 1
   1035     601     602 1
   1036     625     626 1
   1037     621     622 1
   1038     621     623 1
   1039     621     624 1
   1040     619     620 1
   1041     617     618 1
   1042     615     616 1
   1043     633     634 1
   1044     633     635 1
   1045     633     636 1
   1046     631     632 1
   1047     629     630 1
   1048     651     652 1
   1049     651     653 1
   1050     646     647 1
   1051     646     648 1
   1052     643     644 1
   1053     643     645 1
   1054     641     642 1
   1055     639     640 1
   1056     673     674 1
   1057     671     672 1
   1058     669     670 1
   1059     666     667 1
   1060     664     665 1
   1061     660     661 1
   1062     660     662 1
   1063     658     659 1
   1064     656     657 1
   1065     693     694 1
   1066     693     695 1
   1067     693     696 1
   1068     690     691 1
   1069     690     692 1
   1070     687     688 1
   1071     687     689 1
   1072     684     685 1
   1073     684     686 1
   1074     681     682 1
   1075     681     683 1
   1076     679     680 1
   1077     677     678 1
   1078     712     713 1
   1079     712     714 1
   1080     712     715 1
   1081     708     709 1
   1082     708     710 1
   1083     708     711 1
   1084     706     707 1
   1085     703     704 1
   1086     703     705 1
   1087     701     702 1
   1088     699     700 1
   1089     729     730 1
   1090     729     731 1
   1091     729     732 1
   1092     725     726 1
   1093     725     727 1
   1094     722     723 1
   1095     722     724 1
   1096     720     721 1
   1097     718     719 1
   1098     739     740 1
   1099     739     741 1
   1100     737     738 1
   1101     735     736 1
   1102     749     750 1
   1103     749     751 1
   1104     749     752 1
   1105     747     748 1
   1106     745     746 1
   1107     762     763 1
   1108     759     760 1
   1109     759     761 1
   1110     757     758 1
   1111     755     756 1
   1112     776     777 1
   1113     772     773 1
   1114     772     774 1
   1115     772     775 1
   1116     770     771 1
   1117     768     769 1
   1118     766     767 1
   1119     784     785 1
   1120     784     786 1
   1121     784     787 1
   1122     782     783 1
   1123     780     781 1
   1124     794     795 1
   1125     794     796 1
   1126     792     793 1
   1127     790     791 1
   1128     809     810 1
   1129     809     811 1
   1130     804     805 1
   1131     804     806 1
   1132     802     803 1
   1133     800     801 1
   1134     824     825 1
   1135     820     821 1
   1136     820     822 1
   1137     820     823 1
   1138     818     819 1
   1139     816     817 1
   1140     814     815 1
   1141     839     840 1
   1142     839     841 1
   1143     839     842 1
   1144     835     836 1
   1145     835     837 1
   1146     832     833 1
   1147     832     834 1
   1148     830     831 1
   1149     828     829 1
   1150     858     859 1
   1151     858     860 1
   1152     858     861 1
   1153     855     856 1
   1154     855     857 1
   1155     851     852 1
   1156     851     853 1
   1157     851     854 1
   1158     849     850 1
   1159     847     848 1
   1160     845     846 1
   1161     880     881 1
   1162     880     882 1
   1163     880     883 1
   1164     877     878 1
   1165     877     879 1
   1166     874     875 1
   1167     874     876 1
   1168     871     872 1
   1169     871     873 1
   1170     868     869 1
   1171     868     870 1
   1172     866     867 1
   1173     864     865 1
   1174     902     903 1
   1175     902     904 1
   1176     902     905 1
   1177     899     900 1
   1178     899     901 1
   1179     896     897 1
   1180     896     898 1
   1181     893     894 1
   1182     893     895 1
   1183     890     891 1
   1184     890     892 1
   1185     888     889 1
   1186     886     887 1
   1187     921     922 1
   1188     921     923 1
   1189     921     924 1
   1190     918     919 1
   1191     918     920 1
   1192     914     915 1
   1193     914     916 1
   1194     914     917 1
   1195     912     913 1
   1196     910     911 1
   1197     908     909 1
   1198     937     938 1
   1199     937     939 1
   1200     937     940 1
   1201     933     934 1
   1202     933     935 1
   1203     933     936 1
   1204     931     932 1
   1205     929     930 1
   1206     927     928 1
   1207     953     954 1
   1208     949     950 1
   1209     949     951 1
   1210     949     952 1
   1211     947     948 1
   1212     945     946 1
   1213     943     944 1
   1214     970     971 1
   1215     970     972 1
   1216     970     973 1
   1217     966     967 1
   1218     966     968 1
   1219     966     969 1
   1220     964     965 1
   1221     961     962 1
   1222     961     963 1
   1223     959     960 1
   1224     957     958 1
   1225     985     986 1
   1226     985     987 1
   1227     980     981 1
   1228     980     982 1
   1229     978     979 1
   1230     976     977 1
   1231    1000    1001 1
   1232     997     998 1
   1233     997     999 1
   1234     994     995 1
   1235     994     996 1
   1236     991     992 1
   1237     991     993 1
   1238    1014    1015 1
   1239    1011    1012 1
   1240    1011    1013 1
   1241    1008    1009 1
   1242    1008    1010 1
   1243    1005    1006 1
   1244    1005    1007 1
   1245    1027    1028 1
   1246    1027    1029 1
   1247    1022    1023 1
   1248    1022    1024 1
   1249    1020    1021 1
   1250    1018    1019 1
   1251    1036    1037 1
   1252    1036    1038 1
   1253    1034    1035 1
   1254    1032    1033 1
   1255    1046    1047 1
   1256    1046    1048 1
   1257    1044    1045 1
   1258    1042    1043 1
   1259    1067    1068 1
   1260    1067    1069 1
   1261    1067    1070 1
   1262    1063    1064 1
   1263    1063    1065 1
   1264    1063    1066 1
   1265    1061    1062 1
   1266    1058    1059 1
   1267    1058    1060 1
   1268    1056    1057 1
   1269    1054    1055 1
   1270    1083    1084 1
   1271    1079    1080 1
   1272    1079    1081 1
   1273    1079    1082 1
   1274    1077    1078 1
   1275    1075    1076 1
   1276    1073    1074 1
   1277    1097    1098 1
   1278    1097    1099 1
   1279    1097    1100 1
   1280    1093    1094 1
   1281    1093    1095 1
   1282    1093    1096 1
   1283    1091    1092 1
   1284    1089    1090 1
   1285    1087    1088 1
   1286    1113    1114 1
   1287    1110    1111 1
   1288    1110    1112 1
   1289    1107    1108 1
   1290    1107    1109 1
   1291    1104    1105 1
   1292    1104    1106 1
   1293    1127    1128 1
   1294    1123    1124 1
   1295    1123    1125 1
   1296    1123    1126 1
   1297    1121    1122 1
   1298    1119    1120 1
   1299    1117    1118 1
   1300    1138    1139 1
   1301    1135    1136 1
   1302    1135    1137 1
   1303    1133    1134 1
   1304    1131    1132 1
   1305    1144    1145 1
   1306    1144    1146 1
   1307    1142    1143 1
   1308    1162    1163 1
   1309    1162    1164 1
   1310    1162    1165 1
   1311    1158    1159 1
   1312    1158    1160 1
   1313    1158    1161 1
   1314    1156    1157 1
   1315    1153    1154 1
   1316    1153    1155 1
   1317    1151    1152 1
   1318    1149    1150 1
   1319    1178    1179 1
   1320    1178    1180 1
   1321    1178    1181 1
   1322    1174    1175 1
   1323    1174    1176 1
   1324    1174    1177 1
   1325    1172    1173 1
   1326    1170    1171 1
   1327    1168    1169 1
   1328    1197    1198 1
   1329    1197    1199 1
   1330    1197    1200 1
   1331    1193    1194 1
   1332    1193    1195 1
   1333    1193    1196 1
   1334    1191    1192 1
   1335    1188    1189 1
   1336    1188    1190 1
   1337    1186    1187 1
   1338    1184    1185 1
   1339    1212    1213 1
   1340    1212    1214 1
   1341    1207    1208 1
   1342    1207    1209 1
   1343    1205    1206 1
   1344    1203    1204 1
   1345    1227    1228 1
   1346    1227    1229 1
   1347    1227    1230 1
   1348    1223    1224 1
   1349    1223    1225 1
   1350    1223    1226 1
   1351    1221    1222 1
   1352    1219    1220 1
   1353    1217    1218 1
   1354    1250    1251 1
   1355    1248    1249 1
   1356    1246    1247 1
   1357    1243    1244 1
   1358    1241    1242 1
   1359    1237    1238 1
   1360    1237    1239 1
   1361    1235    1236 1
   1362    1233    1234 1
   1363    1261    1262 1
   1364    1258    1259 1
   1365    1258    1260 1
   1366    1256    1257 1
   1367    1254    1255 1
   1368    1282    1283 1
   1369    1280    1281 1
   1370    1278    1279 1
   1371    1275    1276 1
   1372    1273    1274 1
   1373    1269    1270 1
   1374    1269    1271 1
   1375    1267    1268 1
   1376    1265    1266 1
   1377    1290    1291 1
   1378    1290    1292 1
   1379    1290    1293 1
   1380    1288    1289 1
   1381    1286    1287 1
   1382    1305    1306 1
   1383    1305    1307 1
   1384    1300    1301 1
   1385    1300    1302 1
   1386    1298    1299 1
   1387    1296    1297 1
   1388    1312    1313 1
   1389    1312    1314 1
   1390    1310    1311 1
   1391    1333    1334 1
   1392    1331    1332 1
   1393    1329    1330 1
   1394    1327    1328 1
   1395    1325    1326 1
   1396    1321    1322 1
   1397    1321    1323 1
   1398    1319    1320 1
   1399    1317    1318 1
   1400    1344    1345 1
   1401    1341    1342 1
   1402    1341    1343 1
   1403    1339    1340 1
   1404    1337    1338 1
   1405    1357    1358 1
   1406    1357    1359 1
   1407    1352    1353 1
   1408    1352    1354 1
   1409    1350    1351 1
   1410    1348    1349 1
   1411    1378    1379 1
   1412    1378    1380 1
   1413    1378    1381 1
   1414    1375    1376 1
   1415    1375    1377 1
   1416    1372    1373 1
   1417    1372    1374 1
   1418    1369    1370 1
   1419    1369    1371 1
   1420    1366    1367 1
   1421    1366    1368 1
   1422    1364    1365 1
   1423    1362    1363 1
   1424    1388    1389 1
   1425    1388    1390 1
   1426    1386    1387 1
   1427    1384    1385 1
   1428    1401    1402 1
   1429    1398    1399 1
   1430    1398    1400 1
   1431    1396    1397 1
   1432    1394    1395 1
   1433    1412    1413 1
   1434    1409    1410 1
   1435    1409    1411 1
   1436    1407    1408 1
   1437    1405    1406 1
   1438    1429    1430 1
   1439    1429    1431 1
   1440    1429    1432 1
   1441    1425    1426 1
   1442    1425    1427 1
   1443    1425    1428 1
   1444    1423    1424 1
   1445    1420    1421 1
   1446    1420    1422 1
   1447    1418    1419 1
   1448    1416    1417 1
@<TRIPOS>SUBSTRUCTURE
      1 THR1           1 RESIDUE    4    A THR
      2 ALA2          17 RESIDUE    4    A ALA
      3 CYX3          27 RESIDUE    4    A CYX
      4 THR4          37 RESIDUE    4    A THR
      5 ALA5          51 RESIDUE    4    A ALA
      6 THR6          61 RESIDUE    4    A THR
      7 GLN7          75 RESIDUE    4    A GLN
      8 GLN8          92 RESIDUE    4    A GLN
      9 THR9         109 RESIDUE    4    A THR
     10 ALA10        123 RESIDUE    4    A ALA
     11 ALA11        133 RESIDUE    4    A ALA
     12 TYR12        143 RESIDUE    4    A TYR
     13 LYS13        164 RESIDUE    4    A LYS
     14 THR14        186 RESIDUE    4    A THR
     15 LEU15        200 RESIDUE    4    A LEU
     16 VAL16        219 RESIDUE    4    A VAL
     17 SER17        235 RESIDUE    4    A SER
     18 ILE18        246 RESIDUE    4    A ILE
     19 LEU19        265 RESIDUE    4    A LEU
     20 SER20        284 RESIDUE    4    A SER
     21 ASP21        295 RESIDUE    4    A ASP
     22 ALA22        307 RESIDUE    4    A ALA
     23 SER23        317 RESIDUE    4    A SER
     24 PHE24        328 RESIDUE    4    A PHE
     25 ASN25        348 RESIDUE    4    A ASN
     26 GLN26        362 RESIDUE    4    A GLN
     27 CYX27        379 RESIDUE    4    A CYX
     28 SER28        389 RESIDUE    4    A SER
     29 THR29        400 RESIDUE    4    A THR
     30 ASP30        414 RESIDUE    4    A ASP
     31 SER31        426 RESIDUE    4    A SER
     32 GLY32        437 RESIDUE    4    A GLY
     33 TYR33        444 RESIDUE    4    A TYR
     34 SER34        465 RESIDUE    4    A SER
     35 MET35        476 RESIDUE    4    A MET
     36 LEU36        493 RESIDUE    4    A LEU
     37 THR37        512 RESIDUE    4    A THR
     38 ALA38        526 RESIDUE    4    A ALA
     39 LYS39        536 RESIDUE    4    A LYS
     40 ALA40        558 RESIDUE    4    A ALA
     41 LEU41        568 RESIDUE    4    A LEU
     42 PRO42        587 RESIDUE    4    A PRO
     43 THR43        601 RESIDUE    4    A THR
     44 THR44        615 RESIDUE    4    A THR
     45 ALA45        629 RESIDUE    4    A ALA
     46 GLN46        639 RESIDUE    4    A GLN
     47 TYR47        656 RESIDUE    4    A TYR
     48 LYS48        677 RESIDUE    4    A LYS
     49 LEU49        699 RESIDUE    4    A LEU
     50 MET50        718 RESIDUE    4    A MET
     51 CYX51        735 RESIDUE    4    A CYX
     52 ALA52        745 RESIDUE    4    A ALA
     53 SER53        755 RESIDUE    4    A SER
     54 THR54        766 RESIDUE    4    A THR
     55 ALA55        780 RESIDUE    4    A ALA
     56 CYX56        790 RESIDUE    4    A CYX
     57 ASN57        800 RESIDUE    4    A ASN
     58 THR58        814 RESIDUE    4    A THR
     59 MET59        828 RESIDUE    4    A MET
     60 ILE60        845 RESIDUE    4    A ILE
     61 LYS61        864 RESIDUE    4    A LYS
     62 LYS62        886 RESIDUE    4    A LYS
     63 ILE63        908 RESIDUE    4    A ILE
     64 VAL64        927 RESIDUE    4    A VAL
     65 THR65        943 RESIDUE    4    A THR
     66 LEU66        957 RESIDUE    4    A LEU
     67 ASN67        976 RESIDUE    4    A ASN
     68 PRO68        990 RESIDUE    4    A PRO
     69 PRO69       1004 RESIDUE    4    A PRO
     70 ASN70       1018 RESIDUE    4    A ASN
     71 CYX71       1032 RESIDUE    4    A CYX
     72 ASP72       1042 RESIDUE    4    A ASP
     73 LEU73       1054 RESIDUE    4    A LEU
     74 THR74       1073 RESIDUE    4    A THR
     75 VAL75       1087 RESIDUE    4    A VAL
     76 PRO76       1103 RESIDUE    4    A PRO
     77 THR77       1117 RESIDUE    4    A THR
     78 SER78       1131 RESIDUE    4    A SER
     79 GLY79       1142 RESIDUE    4    A GLY
     80 LEU80       1149 RESIDUE    4    A LEU
     81 VAL81       1168 RESIDUE    4    A VAL
     82 LEU82       1184 RESIDUE    4    A LEU
     83 ASN83       1203 RESIDUE    4    A ASN
     84 VAL84       1217 RESIDUE    4    A VAL
     85 TYR85       1233 RESIDUE    4    A TYR
     86 SER86       1254 RESIDUE    4    A SER
     87 TYR87       1265 RESIDUE    4    A TYR
     88 ALA88       1286 RESIDUE    4    A ALA
     89 ASN89       1296 RESIDUE    4    A ASN
     90 GLY90       1310 RESIDUE    4    A GLY
     91 PHE91       1317 RESIDUE    4    A PHE
     92 SER92       1337 RESIDUE    4    A SER
     93 ASN93       1348 RESIDUE    4    A ASN
     94 LYS94       1362 RESIDUE    4    A LYS
     95 CYX95       1384 RESIDUE    4    A CYX
     96 SER96       1394 RESIDUE    4    A SER
     97 SER97       1405 RESIDUE    4    A SER
     98 LEU98       1416 RESIDUE    4    A LEU
