# Supplementary material for: Improved Structure-Based Histidine pKa Prediction for pH-Responsive Protein Design
Source: J Chem Inf Model. 2025 Jan 18;65(3):1560–9. doi: 10.1021/acs.jcim.4c01957 (PMC11815838; doi:10.1021/acs.jcim.4c01957)
Supplement: Supplementary file 3 — ci4c01957_si_003.zip [file ci4c01957_si_003.zip › structures/prep_mol2/1BF4_prep.mol2]

@<TRIPOS>MOLECULE
Cpptraj generated mol2 file.
 1036  1042    63     0     0
SMALL
USER_CHARGES


@<TRIPOS>ATOM
      1 N             8.5715      17.4008      -1.0249 N.am      1 ALA2       0.1414
      2 H1            9.0633      16.5621      -0.7368 H         1 ALA2       0.1997
      3 H2            8.6220      17.5197      -2.0250 H         1 ALA2       0.1997
      4 H3            7.5951      17.2947      -0.7640 H         1 ALA2       0.1997
      5 CA            9.1358      18.5754      -0.3182 C.3       1 ALA2       0.0962
      6 HA           10.0453      18.8946      -0.8257 H         1 ALA2       0.0889
      7 CB            8.1228      19.7236      -0.3233 C.3       1 ALA2      -0.0597
      8 HB1           7.2492      19.4383       0.2559 H         1 ALA2       0.0300
      9 HB2           8.5651      20.6163       0.1204 H         1 ALA2       0.0300
     10 HB3           7.8186      19.9521      -1.3457 H         1 ALA2       0.0300
     11 C             9.5190      18.1755       1.1043 C.2       1 ALA2       0.6163
     12 O             9.3014      17.0232       1.4615 O.2       1 ALA2      -0.5722
     13 N            10.0813      19.0763       1.9126 N.am      2 THR3      -0.4157
     14 H            10.2403      20.0271       1.6080 H         2 THR3       0.2719
     15 CA           10.4655      18.7891       3.3057 C.3       2 THR3      -0.0389
     16 HA           10.0014      17.8566       3.6148 H         2 THR3       0.1007
     17 CB           11.9849      18.6219       3.4847 C.3       2 THR3       0.3654
     18 HB           12.1804      18.3361       4.5183 H         2 THR3       0.0043
     19 CG2          12.5875      17.5653       2.5615 C.3       2 THR3      -0.2438
     20 HG21         12.4914      17.8653       1.5191 H         2 THR3       0.0642
     21 HG22         13.6465      17.4499       2.7966 H         2 THR3       0.0642
     22 HG23         12.0951      16.6080       2.7165 H         2 THR3       0.0642
     23 OG1          12.6485      19.8312       3.2111 O.3       2 THR3      -0.6761
     24 HG1          13.5791      19.7414       3.4830 H         2 THR3       0.4102
     25 C             9.9618      19.8702       4.2548 C.2       2 THR3       0.5973
     26 O             9.7763      21.0228       3.8644 O.2       2 THR3      -0.5679
     27 N             9.7050      19.4793       5.5007 N.am      3 VAL4      -0.4157
     28 H             9.8210      18.4957       5.7196 H         3 VAL4       0.2719
     29 CA            9.3632      20.3650       6.6136 C.3       3 VAL4      -0.0875
     30 HA            9.1279      21.3585       6.2294 H         3 VAL4       0.0969
     31 CB            8.1700      19.8603       7.4434 C.3       3 VAL4       0.2985
     32 HB            8.4909      19.0567       8.1079 H         3 VAL4      -0.0297
     33 CG1           7.6077      20.9930       8.3046 C.3       3 VAL4      -0.3192
     34 HG11          7.2447      21.8067       7.6748 H         3 VAL4       0.0791
     35 HG12          6.7855      20.6197       8.9151 H         3 VAL4       0.0791
     36 HG13          8.3753      21.3823       8.9742 H         3 VAL4       0.0791
     37 CG2           7.0531      19.2987       6.5793 C.3       3 VAL4      -0.3192
     38 HG21          7.3905      18.3341       6.2050 H         3 VAL4       0.0791
     39 HG22          6.1621      19.1246       7.1828 H         3 VAL4       0.0791
     40 HG23          6.8200      19.9897       5.7699 H         3 VAL4       0.0791
     41 C            10.5625      20.4443       7.5297 C.2       3 VAL4       0.5973
     42 O            11.0440      19.4112       7.9991 O.2       3 VAL4      -0.5679
     43 N            11.0127      21.6569       7.8212 N.am      4 LYS5      -0.3479
     44 H            10.5147      22.4636       7.4653 H         4 LYS5       0.2747
     45 CA           12.1150      21.8912       8.7419 C.3       4 LYS5      -0.2400
     46 HA           12.6003      20.9415       8.9595 H         4 LYS5       0.1426
     47 CB           13.1364      22.8009       8.0466 C.3       4 LYS5      -0.0094
     48 HB2          13.1611      22.5694       6.9795 H         4 LYS5       0.0362
     49 HB3          12.8538      23.8484       8.1709 H         4 LYS5       0.0362
     50 CG           14.5289      22.5505       8.6095 C.3       4 LYS5       0.0187
     51 HG2          14.4804      22.8961       9.6319 H         4 LYS5       0.0103
     52 HG3          14.7531      21.4844       8.5764 H         4 LYS5       0.0103
     53 CD           15.6273      23.3371       7.8848 C.3       4 LYS5      -0.0479
     54 HD2          15.6460      23.0448       6.8327 H         4 LYS5       0.0621
     55 HD3          15.3956      24.4016       7.9439 H         4 LYS5       0.0621
     56 CE           17.0122      23.0949       8.5040 C.3       4 LYS5      -0.0143
     57 HE2          17.7349      23.7253       7.9819 H         4 LYS5       0.1135
     58 HE3          16.9760      23.3927       9.5567 H         4 LYS5       0.1135
     59 NZ           17.4177      21.6715       8.3962 N.4       4 LYS5      -0.3854
     60 HZ1          17.2626      21.3014       7.4483 H         4 LYS5       0.3400
     61 HZ2          18.3800      21.5183       8.6405 H         4 LYS5       0.3400
     62 HZ3          16.8244      21.1158       9.0000 H         4 LYS5       0.3400
     63 C            11.5597      22.4235      10.0571 C.2       4 LYS5       0.7341
     64 O            10.6295      23.2223      10.0593 O.2       4 LYS5      -0.5894
     65 N            12.0614      21.9247      11.1801 N.am      5 PHE6      -0.4157
     66 H            12.8397      21.2707      11.1251 H         5 PHE6       0.2719
     67 CA           11.5576      22.3068      12.4973 C.3       5 PHE6      -0.0024
     68 HA           11.4729      23.3942      12.5266 H         5 PHE6       0.0978
     69 CB           10.1596      21.7109      12.7525 C.3       5 PHE6      -0.0343
     70 HB2           9.7928      22.0670      13.7160 H         5 PHE6       0.0295
     71 HB3           9.4801      22.0865      11.9980 H         5 PHE6       0.0295
     72 CG           10.0621      20.2023      12.7060 C.ar      5 PHE6       0.0118
     73 CD1          10.0373      19.5394      11.4648 C.ar      5 PHE6      -0.1256
     74 HD1          10.0876      20.1001      10.5432 H         5 PHE6       0.1330
     75 CE1           9.9487      18.1402      11.4150 C.ar      5 PHE6      -0.1704
     76 HE1           9.9470      17.6414      10.4581 H         5 PHE6       0.1430
     77 CZ            9.8611      17.3987      12.6047 C.ar      5 PHE6      -0.1072
     78 HZ            9.8045      16.3212      12.5610 H         5 PHE6       0.1297
     79 CE2           9.8617      18.0588      13.8472 C.ar      5 PHE6      -0.1704
     80 HE2           9.7952      17.4853      14.7615 H         5 PHE6       0.1430
     81 CD2           9.9683      19.4606      13.8977 C.ar      5 PHE6      -0.1256
     82 HD2           9.9838      19.9689      14.8503 H         5 PHE6       0.1330
     83 C            12.5272      21.8764      13.5859 C.2       5 PHE6       0.5973
     84 O            13.2866      20.9238      13.4355 O.2       5 PHE6      -0.5679
     85 N            12.4778      22.5590      14.7266 N.am      6 LYS7      -0.3479
     86 H            11.7805      23.2830      14.8214 H         6 LYS7       0.2747
     87 CA           13.2582      22.1760      15.9008 C.3       6 LYS7      -0.2400
     88 HA           14.0333      21.4671      15.6068 H         6 LYS7       0.1426
     89 CB           13.9496      23.3941      16.5122 C.3       6 LYS7      -0.0094
     90 HB2          13.2314      24.2052      16.6472 H         6 LYS7       0.0362
     91 HB3          14.3436      23.1108      17.4899 H         6 LYS7       0.0362
     92 CG           15.1157      23.8579      15.6313 C.3       6 LYS7       0.0187
     93 HG2          15.7907      23.0164      15.4662 H         6 LYS7       0.0103
     94 HG3          14.7369      24.2065      14.6694 H         6 LYS7       0.0103
     95 CD           15.8877      24.9823      16.3324 C.3       6 LYS7      -0.0479
     96 HD2          15.2656      25.8776      16.3773 H         6 LYS7       0.0621
     97 HD3          16.1210      24.6744      17.3533 H         6 LYS7       0.0621
     98 CE           17.2091      25.3013      15.6269 C.3       6 LYS7      -0.0143
     99 HE2          17.7104      26.1042      16.1732 H         6 LYS7       0.1135
    100 HE3          17.8476      24.4124      15.6651 H         6 LYS7       0.1135
    101 NZ           17.0045      25.6945      14.2141 N.4       6 LYS7      -0.3854
    102 HZ1          16.2810      26.3849      14.0975 H         6 LYS7       0.3400
    103 HZ2          17.8673      25.9865      13.7830 H         6 LYS7       0.3400
    104 HZ3          16.7376      24.8544      13.6837 H         6 LYS7       0.3400
    105 C            12.3613      21.4693      16.8948 C.2       6 LYS7       0.7341
    106 O            11.2668      21.9425      17.1947 O.2       6 LYS7      -0.5894
    107 N            12.8275      20.3623      17.4516 N.am      7 TYR8      -0.4157
    108 H            13.7401      20.0143      17.1619 H         7 TYR8       0.2719
    109 CA           12.0559      19.6189      18.4337 C.3       7 TYR8      -0.0014
    110 HA           11.3273      20.2864      18.8955 H         7 TYR8       0.0876
    111 CB           11.2761      18.4969      17.7444 C.3       7 TYR8      -0.0152
    112 HB2          10.8269      18.8867      16.8303 H         7 TYR8       0.0295
    113 HB3          11.9589      17.6971      17.4542 H         7 TYR8       0.0295
    114 CG           10.1661      17.9435      18.6102 C.ar      7 TYR8      -0.0011
    115 CD1           8.9006      18.5620      18.6051 C.ar      7 TYR8      -0.1906
    116 HD1           8.7278      19.4306      17.9788 H         7 TYR8       0.1699
    117 CE1           7.8605      18.0539      19.4057 C.ar      7 TYR8      -0.2341
    118 HE1           6.8954      18.5410      19.3979 H         7 TYR8       0.1656
    119 CZ            8.0879      16.9084      20.1959 C.ar      7 TYR8       0.3226
    120 OH            7.1039      16.4096      20.9905 O.3       7 TYR8      -0.5579
    121 HH            6.2824      16.8864      20.8227 H         7 TYR8       0.3992
    122 CE2           9.3485      16.2745      20.1744 C.ar      7 TYR8      -0.2341
    123 HE2           9.5015      15.3386      20.6739 H         7 TYR8       0.1656
    124 CD2          10.3941      16.8086      19.4052 C.ar      7 TYR8      -0.1906
    125 HD2          11.3605      16.3208      19.3700 H         7 TYR8       0.1699
    126 C            12.9743      19.1117      19.5283 C.2       7 TYR8       0.5973
    127 O            13.9456      18.4174      19.2453 O.2       7 TYR8      -0.5679
    128 N            12.6687      19.4740      20.7813 N.am      8 LYS9      -0.3479
    129 H            11.8567      20.0585      20.9145 H         8 LYS9       0.2747
    130 CA           13.4741      19.1016      21.9563 C.3       8 LYS9      -0.2400
    131 HA           13.1834      19.7211      22.8049 H         8 LYS9       0.1426
    132 CB           13.2238      17.6245      22.3273 C.3       8 LYS9      -0.0094
    133 HB2          13.4561      16.9919      21.4684 H         8 LYS9       0.0362
    134 HB3          13.9140      17.3544      23.1296 H         8 LYS9       0.0362
    135 CG           11.8059      17.3082      22.8243 C.3       8 LYS9       0.0187
    136 HG2          11.6147      17.8893      23.7277 H         8 LYS9       0.0103
    137 HG3          11.0692      17.5765      22.0682 H         8 LYS9       0.0103
    138 CD           11.7014      15.8065      23.1490 C.3       8 LYS9      -0.0479
    139 HD2          11.7264      15.2251      22.2256 H         8 LYS9       0.0621
    140 HD3          12.5762      15.5228      23.7395 H         8 LYS9       0.0621
    141 CE           10.4608      15.4459      23.9819 C.3       8 LYS9      -0.0143
    142 HE2          10.6138      14.4454      24.4004 H         8 LYS9       0.1135
    143 HE3          10.4081      16.1409      24.8262 H         8 LYS9       0.1135
    144 NZ            9.1915      15.4820      23.2116 N.4       8 LYS9      -0.3854
    145 HZ1           9.1914      14.7762      22.4915 H         8 LYS9       0.3400
    146 HZ2           8.3993      15.3414      23.8255 H         8 LYS9       0.3400
    147 HZ3           9.0744      16.3849      22.7618 H         8 LYS9       0.3400
    148 C            14.9739      19.3785      21.7388 C.2       8 LYS9       0.7341
    149 O            15.7952      18.4920      21.9181 O.2       8 LYS9      -0.5894
    150 N            15.3186      20.5949      21.3130 N.am      9 GLY10     -0.4157
    151 H            14.6011      21.2794      21.1585 H         9 GLY10      0.2719
    152 CA           16.7185      20.9879      21.1031 C.3       9 GLY10     -0.0252
    153 HA2          16.7704      22.0690      20.9824 H         9 GLY10      0.0698
    154 HA3          17.3002      20.7184      21.9861 H         9 GLY10      0.0698
    155 C            17.4174      20.3555      19.8935 C.2       9 GLY10      0.5973
    156 O            18.6034      20.5919      19.7155 O.2       9 GLY10     -0.5679
    157 N            16.7033      19.6148      19.0445 N.am     10 GLU11     -0.5163
    158 H            15.7552      19.3685      19.2842 H        10 GLU11      0.2936
    159 CA           17.2712      18.9707      17.8580 C.3      10 GLU11      0.0397
    160 HA           18.3423      19.1765      17.7960 H        10 GLU11      0.1105
    161 CB           17.0931      17.4481      17.9558 C.3      10 GLU11      0.0560
    162 HB2          16.0623      17.2224      18.2289 H        10 GLU11     -0.0173
    163 HB3          17.2648      16.9979      16.9766 H        10 GLU11     -0.0173
    164 CG           18.0306      16.7894      18.9818 C.3      10 GLU11      0.0136
    165 HG2          17.8505      17.2288      19.9651 H        10 GLU11     -0.0425
    166 HG3          17.7662      15.7304      19.0399 H        10 GLU11     -0.0425
    167 CD           19.5186      16.9101      18.6090 C.2      10 GLU11      0.8054
    168 OE1          19.7940      17.1340      17.4062 O.co2    10 GLU11     -0.8188
    169 OE2          20.3569      16.7438      19.5199 O.co2    10 GLU11     -0.8188
    170 C            16.6365      19.5119      16.5793 C.2      10 GLU11      0.5366
    171 O            15.4204      19.7118      16.5067 O.2      10 GLU11     -0.5819
    172 N            17.4586      19.7375      15.5599 N.am     11 GLU12     -0.5163
    173 H            18.4223      19.4427      15.6629 H        11 GLU12      0.2936
    174 CA           17.0088      20.1322      14.2272 C.3      11 GLU12      0.0397
    175 HA           16.2150      20.8741      14.3227 H        11 GLU12      0.1105
    176 CB           18.1823      20.7565      13.4599 C.3      11 GLU12      0.0560
    177 HB2          18.5939      21.5803      14.0453 H        11 GLU12     -0.0173
    178 HB3          18.9683      20.0089      13.3431 H        11 GLU12     -0.0173
    179 CG           17.7967      21.2740      12.0703 C.3      11 GLU12      0.0136
    180 HG2          18.6976      21.6460      11.5765 H        11 GLU12     -0.0425
    181 HG3          17.4092      20.4558      11.4591 H        11 GLU12     -0.0425
    182 CD           16.7807      22.4117      12.1539 C.2      11 GLU12      0.8054
    183 OE1          17.0181      23.3897      12.8998 O.co2    11 GLU12     -0.8188
    184 OE2          15.7806      22.3399      11.4288 O.co2    11 GLU12     -0.8188
    185 C            16.4528      18.9176      13.4818 C.2      11 GLU12      0.5366
    186 O            17.0839      17.8617      13.4327 O.2      11 GLU12     -0.5819
    187 N            15.2730      19.0627      12.8875 N.am     12 LYS13     -0.3479
    188 H            14.8099      19.9691      12.9337 H        12 LYS13      0.2747
    189 CA           14.5816      18.0195      12.1344 C.3      12 LYS13     -0.2400
    190 HA           15.2139      17.1350      12.0545 H        12 LYS13      0.1426
    191 CB           13.2540      17.6442      12.8164 C.3      12 LYS13     -0.0094
    192 HB2          12.5576      18.4693      12.6672 H        12 LYS13      0.0362
    193 HB3          12.8343      16.7711      12.3146 H        12 LYS13      0.0362
    194 CG           13.3093      17.3736      14.3267 C.3      12 LYS13      0.0187
    195 HG2          13.6576      18.2626      14.8542 H        12 LYS13      0.0103
    196 HG3          12.3012      17.1514      14.6752 H        12 LYS13      0.0103
    197 CD           14.2065      16.1863      14.6638 C.3      12 LYS13     -0.0479
    198 HD2          13.8681      15.3101      14.1070 H        12 LYS13      0.0621
    199 HD3          15.2331      16.4131      14.3800 H        12 LYS13      0.0621
    200 CE           14.1483      15.8972      16.1609 C.3      12 LYS13     -0.0143
    201 HE2          14.4016      16.8153      16.7030 H        12 LYS13      0.1135
    202 HE3          13.1281      15.6071      16.4256 H        12 LYS13      0.1135
    203 NZ           15.1079      14.8211      16.5026 N.4      12 LYS13     -0.3854
    204 HZ1          16.0487      15.1083      16.2463 H        12 LYS13      0.3400
    205 HZ2          15.1076      14.6333      17.4953 H        12 LYS13      0.3400
    206 HZ3          14.8861      13.9744      15.9939 H        12 LYS13      0.3400
    207 C            14.2974      18.5350      10.7350 C.2      12 LYS13      0.7341
    208 O            14.0105      19.7124      10.5353 O.2      12 LYS13     -0.5894
    209 N            14.3246      17.6338       9.7671 N.am     13 GLU14     -0.5163
    210 H            14.5943      16.6877       9.9802 H        13 GLU14      0.2936
    211 CA           13.9241      17.9321       8.4006 C.3      13 GLU14      0.0397
    212 HA           13.2059      18.7443       8.4198 H        13 GLU14      0.1105
    213 CB           15.1366      18.4139       7.5941 C.3      13 GLU14      0.0560
    214 HB2          15.7095      19.1097       8.2099 H        13 GLU14     -0.0173
    215 HB3          15.7809      17.5736       7.3319 H        13 GLU14     -0.0173
    216 CG           14.6796      19.1469       6.3312 C.3      13 GLU14      0.0136
    217 HG2          14.1169      18.4456       5.7119 H        13 GLU14     -0.0425
    218 HG3          14.0084      19.9610       6.6154 H        13 GLU14     -0.0425
    219 CD           15.8473      19.7285       5.5261 C.2      13 GLU14      0.8054
    220 OE1          16.8188      20.2308       6.1550 O.co2    13 GLU14     -0.8188
    221 OE2          15.7076      19.7147       4.2832 O.co2    13 GLU14     -0.8188
    222 C            13.2501      16.6895       7.8251 C.2      13 GLU14      0.5366
    223 O            13.9059      15.6867       7.5567 O.2      13 GLU14     -0.5819
    224 N            11.9245      16.7076       7.7283 N.am     14 VAL15     -0.4157
    225 H            11.4422      17.5811       7.9203 H        14 VAL15      0.2719
    226 CA           11.1190      15.5308       7.3786 C.3      14 VAL15     -0.0875
    227 HA           11.7600      14.6508       7.3222 H        14 VAL15      0.0969
    228 CB           10.0743      15.2574       8.4729 C.3      14 VAL15      0.2985
    229 HB            9.6034      16.1986       8.7567 H        14 VAL15     -0.0297
    230 CG1           8.9649      14.3013       8.0332 C.3      14 VAL15     -0.3192
    231 HG11          9.3935      13.3793       7.6426 H        14 VAL15      0.0791
    232 HG12          8.3271      14.0677       8.8840 H        14 VAL15      0.0791
    233 HG13          8.3403      14.7728       7.2757 H        14 VAL15      0.0791
    234 CG2          10.7634      14.6531       9.7008 C.3      14 VAL15     -0.3192
    235 HG21         11.5805      15.2941      10.0296 H        14 VAL15      0.0791
    236 HG22         10.0404      14.5864      10.5110 H        14 VAL15      0.0791
    237 HG23         11.1505      13.6594       9.4733 H        14 VAL15      0.0791
    238 C            10.4839      15.7039       6.0108 C.2      14 VAL15      0.5973
    239 O             9.8441      16.7164       5.7443 O.2      14 VAL15     -0.5679
    240 N            10.6362      14.7089       5.1424 N.am     15 ASP16     -0.5163
    241 H            11.1515      13.8912       5.4231 H        15 ASP16      0.2936
    242 CA            9.9575      14.6962       3.8474 C.3      15 ASP16      0.0381
    243 HA           10.2463      15.5880       3.2964 H        15 ASP16      0.0880
    244 CB           10.3967      13.4718       3.0388 C.3      15 ASP16     -0.0303
    245 HB2          11.4870      13.4126       3.0495 H        15 ASP16     -0.0122
    246 HB3          10.0048      12.5639       3.5004 H        15 ASP16     -0.0122
    247 CG            9.9171      13.5600       1.5902 C.2      15 ASP16      0.7994
    248 OD1           8.6959      13.3947       1.3645 O.co2    15 ASP16     -0.8014
    249 OD2          10.7641      13.7650       0.7017 O.co2    15 ASP16     -0.8014
    250 C             8.4405      14.7243       4.0508 C.2      15 ASP16      0.5366
    251 O             7.9159      13.9602       4.8629 O.2      15 ASP16     -0.5819
    252 N             7.7207      15.5785       3.3198 N.am     16 ILE17     -0.4157
    253 H             8.1885      16.1461       2.6243 H        16 ILE17      0.2719
    254 CA            6.2781      15.7408       3.5395 C.3      16 ILE17     -0.0597
    255 HA            6.1725      15.9423       4.5978 H        16 ILE17      0.0869
    256 CB            5.6932      16.9783       2.8187 C.3      16 ILE17      0.1303
    257 HB            5.8231      16.8592       1.7470 H        16 ILE17      0.0187
    258 CG2           4.1979      17.1528       3.1625 C.3      16 ILE17     -0.3204
    259 HG21          4.0578      17.2673       4.2366 H        16 ILE17      0.0882
    260 HG22          3.7782      18.0104       2.6426 H        16 ILE17      0.0882
    261 HG23          3.6266      16.2904       2.8180 H        16 ILE17      0.0882
    262 CG1           6.4677      18.2243       3.2846 C.3      16 ILE17     -0.0430
    263 HG12          6.5052      18.1681       4.3576 H        16 ILE17      0.0236
    264 HG13          7.4854      18.1830       2.9110 H        16 ILE17      0.0236
    265 CD1           5.8933      19.5961       2.9371 C.3      16 ILE17     -0.0660
    266 HD11          4.9422      19.7639       3.4409 H        16 ILE17      0.0186
    267 HD12          6.5953      20.3651       3.2596 H        16 ILE17      0.0186
    268 HD13          5.7755      19.6656       1.8615 H        16 ILE17      0.0186
    269 C             5.5058      14.4377       3.2720 C.2      16 ILE17      0.5973
    270 O             4.5001      14.1839       3.9278 O.2      16 ILE17     -0.5679
    271 N             6.0333      13.5324       2.4384 N.am     17 SER18     -0.4157
    272 H             6.9111      13.7551       1.9748 H        17 SER18      0.2719
    273 CA            5.4418      12.2031       2.2189 C.3      17 SER18     -0.0249
    274 HA            4.4453      12.3313       1.7946 H        17 SER18      0.0843
    275 CB            6.3004      11.3904       1.2442 C.3      17 SER18      0.2117
    276 HB2           5.7824      10.4579       1.0161 H        17 SER18      0.0352
    277 HB3           6.4240      11.9515       0.3163 H        17 SER18      0.0352
    278 OG            7.5785      11.0894       1.7903 O.3      17 SER18     -0.6546
    279 HG            8.0885      11.9313       1.6465 H        17 SER18      0.4275
    280 C             5.2966      11.3743       3.4961 C.2      17 SER18      0.5973
    281 O             4.4966      10.4429       3.5294 O.2      17 SER18     -0.5679
    282 N             6.1129      11.6597       4.5148 N.am     18 LYS19     -0.3479
    283 H             6.7311      12.4607       4.4123 H        18 LYS19      0.2747
    284 CA            6.1160      10.9526       5.7964 C.3      18 LYS19     -0.2400
    285 HA            5.7338       9.9427       5.6592 H        18 LYS19      0.1426
    286 CB            7.5469      10.9152       6.3589 C.3      18 LYS19     -0.0094
    287 HB2           7.8664      11.9335       6.5773 H        18 LYS19      0.0362
    288 HB3           7.5575      10.3529       7.2953 H        18 LYS19      0.0362
    289 CG            8.5500      10.2820       5.3867 C.3      18 LYS19      0.0187
    290 HG2           8.5455      10.8244       4.4419 H        18 LYS19      0.0103
    291 HG3           9.5523      10.3647       5.8092 H        18 LYS19      0.0103
    292 CD            8.2359       8.7990       5.1435 C.3      18 LYS19     -0.0479
    293 HD2           8.5756       8.2429       6.0202 H        18 LYS19      0.0621
    294 HD3           7.1688       8.6118       5.0420 H        18 LYS19      0.0621
    295 CE            8.9496       8.2565       3.9054 C.3      18 LYS19     -0.0143
    296 HE2           9.9155       8.7591       3.8005 H        18 LYS19      0.1135
    297 HE3           9.1345       7.1905       4.0673 H        18 LYS19      0.1135
    298 NZ            8.1175       8.4327       2.6887 N.4      18 LYS19     -0.3854
    299 HZ1           7.9621       9.4288       2.5130 H        18 LYS19      0.3400
    300 HZ2           8.5632       8.0482       1.8719 H        18 LYS19      0.3400
    301 HZ3           7.2002       8.0218       2.8046 H        18 LYS19      0.3400
    302 C             5.1678      11.5540       6.8161 C.2      18 LYS19      0.7341
    303 O             4.9785      10.9416       7.8658 O.2      18 LYS19     -0.5894
    304 N             4.5958      12.7316       6.5575 N.am     19 ILE20     -0.4157
    305 H             4.7085      13.1448       5.6384 H        19 ILE20      0.2719
    306 CA            3.6440      13.3440       7.4851 C.3      19 ILE20     -0.0597
    307 HA            4.1052      13.3784       8.4717 H        19 ILE20      0.0869
    308 CB            3.2603      14.7842       7.0868 C.3      19 ILE20      0.1303
    309 HB            2.7503      14.7498       6.1227 H        19 ILE20      0.0187
    310 CG2           2.2875      15.3888       8.1169 C.3      19 ILE20     -0.3204
    311 HG21          2.7033      15.3084       9.1207 H        19 ILE20      0.0882
    312 HG22          2.1044      16.4360       7.8803 H        19 ILE20      0.0882
    313 HG23          1.3327      14.8638       8.0854 H        19 ILE20      0.0882
    314 CG1           4.4941      15.6913       6.9175 C.3      19 ILE20     -0.0430
    315 HG12          5.1113      15.2618       6.1426 H        19 ILE20      0.0236
    316 HG13          4.1676      16.6738       6.5799 H        19 ILE20      0.0236
    317 CD1           5.3965      15.8651       8.1405 C.3      19 ILE20     -0.0660
    318 HD11          5.8169      14.9064       8.4376 H        19 ILE20      0.0186
    319 HD12          6.2170      16.5375       7.8892 H        19 ILE20      0.0186
    320 HD13          4.8315      16.2967       8.9632 H        19 ILE20      0.0186
    321 C             2.4144      12.4488       7.5637 C.2      19 ILE20      0.5973
    322 O             1.7635      12.1699       6.5625 O.2      19 ILE20     -0.5679
    323 N             2.0957      12.0025       8.7732 N.am     20 LYS21     -0.3479
    324 H             2.6642      12.3174       9.5500 H        20 LYS21      0.2747
    325 CA            0.9939      11.0879       9.0400 C.3      20 LYS21     -0.2400
    326 HA            0.8078      10.4888       8.1436 H        20 LYS21      0.1426
    327 CB            1.4525      10.1490      10.1595 C.3      20 LYS21     -0.0094
    328 HB2           2.3606       9.6458       9.8161 H        20 LYS21      0.0362
    329 HB3           1.7120      10.7275      11.0441 H        20 LYS21      0.0362
    330 CG            0.4197       9.0824      10.5289 C.3      20 LYS21      0.0187
    331 HG2          -0.4311       9.5490      11.0273 H        20 LYS21      0.0103
    332 HG3           0.0799       8.5669       9.6292 H        20 LYS21      0.0103
    333 CD            1.0933       8.0788      11.4688 C.3      20 LYS21     -0.0479
    334 HD2           1.8960       7.5823      10.9224 H        20 LYS21      0.0621
    335 HD3           1.5306       8.6123      12.3149 H        20 LYS21      0.0621
    336 CE            0.1149       7.0233      11.9796 C.3      20 LYS21     -0.0143
    337 HE2          -0.6878       7.5134      12.5363 H        20 LYS21      0.1135
    338 HE3          -0.3209       6.5130      11.1143 H        20 LYS21      0.1135
    339 NZ            0.8378       6.0514      12.8347 N.4      20 LYS21     -0.3854
    340 HZ1           1.3396       6.5156      13.5851 H        20 LYS21      0.3400
    341 HZ2           0.2256       5.3352      13.1941 H        20 LYS21      0.3400
    342 HZ3           1.5608       5.6105      12.2714 H        20 LYS21      0.3400
    343 C            -0.2981      11.8523       9.3145 C.2      20 LYS21      0.7341
    344 O            -1.2734      11.7201       8.5862 O.2      20 LYS21     -0.5894
    345 N            -0.3113      12.6763      10.3607 N.am     21 LYS22     -0.3479
    346 H             0.5447      12.7724      10.8945 H        21 LYS22      0.2747
    347 CA           -1.4736      13.4885      10.7459 C.3      21 LYS22     -0.2400
    348 HA           -2.2382      13.4325       9.9671 H        21 LYS22      0.1426
    349 CB           -2.0549      12.9451      12.0574 C.3      21 LYS22     -0.0094
    350 HB2          -2.0577      11.8539      12.0280 H        21 LYS22      0.0362
    351 HB3          -1.4068      13.2599      12.8763 H        21 LYS22      0.0362
    352 CG           -3.4907      13.4133      12.3315 C.3      21 LYS22      0.0187
    353 HG2          -3.6210      14.4588      12.0546 H        21 LYS22      0.0103
    354 HG3          -4.1708      12.8028      11.7369 H        21 LYS22      0.0103
    355 CD           -3.8067      13.2648      13.8262 C.3      21 LYS22     -0.0479
    356 HD2          -3.4759      12.2869      14.1794 H        21 LYS22      0.0621
    357 HD3          -3.2531      14.0242      14.3760 H        21 LYS22      0.0621
    358 CE           -5.2958      13.4329      14.1382 C.3      21 LYS22     -0.0143
    359 HE2          -5.4068      13.6053      15.2120 H        21 LYS22      0.1135
    360 HE3          -5.6714      14.3130      13.6045 H        21 LYS22      0.1135
    361 NZ           -6.0763      12.2367      13.7431 N.4      21 LYS22     -0.3854
    362 HZ1          -5.6882      11.3651      14.0588 H        21 LYS22      0.3400
    363 HZ2          -7.0469      12.3080      14.0179 H        21 LYS22      0.3400
    364 HZ3          -6.1897      12.2076      12.7195 H        21 LYS22      0.3400
    365 C            -1.0326      14.9328      10.8932 C.2      21 LYS22      0.7341
    366 O             0.0783      15.1749      11.3508 O.2      21 LYS22     -0.5894
    367 N            -1.9025      15.8849      10.5743 N.am     22 VAL23     -0.4157
    368 H            -2.8101      15.6160      10.2225 H        22 VAL23      0.2719
    369 CA           -1.6542      17.3137      10.7976 C.3      22 VAL23     -0.0875
    370 HA           -0.9360      17.3980      11.6108 H        22 VAL23      0.0969
    371 CB           -0.9822      17.9872       9.5756 C.3      22 VAL23      0.2985
    372 HB            0.0176      17.5647       9.4750 H        22 VAL23     -0.0297
    373 CG1          -1.7042      17.7157       8.2533 C.3      22 VAL23     -0.3192
    374 HG11         -2.7467      18.0259       8.3164 H        22 VAL23      0.0791
    375 HG12         -1.2131      18.2740       7.4572 H        22 VAL23      0.0791
    376 HG13         -1.6461      16.6566       8.0071 H        22 VAL23      0.0791
    377 CG2          -0.8184      19.5006       9.7649 C.3      22 VAL23     -0.3192
    378 HG21         -0.1603      19.6829      10.6137 H        22 VAL23      0.0791
    379 HG22         -0.3651      19.9413       8.8762 H        22 VAL23      0.0791
    380 HG23         -1.7702      19.9714       9.9573 H        22 VAL23      0.0791
    381 C            -2.9297      17.9980      11.2900 C.2      22 VAL23      0.5973
    382 O            -4.0400      17.7043      10.8419 O.2      22 VAL23     -0.5679
    383 N            -2.7715      18.8970      12.2576 N.am     23 TRP24     -0.4157
    384 H            -1.8284      19.0692      12.6016 H        23 TRP24      0.2719
    385 CA           -3.8457      19.6845      12.8459 C.3      23 TRP24     -0.0275
    386 HA           -4.6306      19.7901      12.0989 H        23 TRP24      0.1123
    387 CB           -4.4601      18.9542      14.0505 C.3      23 TRP24     -0.0050
    388 HB2          -5.3471      19.5008      14.3725 H        23 TRP24      0.0339
    389 HB3          -4.8006      17.9717      13.7196 H        23 TRP24      0.0339
    390 CG           -3.5743      18.7598      15.2427 C.2      23 TRP24     -0.1415
    391 CD1          -3.5373      19.5518      16.3388 C.2      23 TRP24     -0.1638
    392 HD1          -4.1575      20.4289      16.4875 H        23 TRP24      0.2062
    393 NE1          -2.6184      19.0552      17.2442 N.pl3    23 TRP24     -0.3418
    394 HE1          -2.4699      19.4553      18.1601 H        23 TRP24      0.3412
    395 CE2          -2.0084      17.9147      16.7643 C.ar     23 TRP24      0.1380
    396 CZ2          -1.0297      17.0597      17.2886 C.ar     23 TRP24     -0.2601
    397 HZ2          -0.5957      17.2503      18.2572 H        23 TRP24      0.1572
    398 CH2          -0.6200      15.9515      16.5300 C.ar     23 TRP24     -0.1134
    399 HH2           0.1495      15.2952      16.9102 H        23 TRP24      0.1417
    400 CZ3          -1.1942      15.7093      15.2678 C.ar     23 TRP24     -0.1972
    401 HZ3          -0.8641      14.8715      14.6727 H        23 TRP24      0.1447
    402 CE3          -2.1758      16.5721      14.7525 C.ar     23 TRP24     -0.2387
    403 HE3          -2.5966      16.3889      13.7770 H        23 TRP24      0.1700
    404 CD2          -2.6017      17.7001      15.4836 C.ar     23 TRP24      0.1243
    405 C            -3.3554      21.0915      13.2026 C.2      23 TRP24      0.5973
    406 O            -2.1593      21.3683      13.2780 O.2      23 TRP24     -0.5679
    407 N            -4.3055      22.0069      13.4011 N.am     24 ARG25     -0.3479
    408 H            -5.2541      21.6760      13.4687 H        24 ARG25      0.2747
    409 CA           -4.0438      23.4048      13.7607 C.3      24 ARG25     -0.2637
    410 HA           -2.9957      23.6461      13.5581 H        24 ARG25      0.1560
    411 CB           -4.9267      24.3259      12.9062 C.3      24 ARG25     -0.0007
    412 HB2          -4.6294      24.2319      11.8642 H        24 ARG25      0.0327
    413 HB3          -5.9693      24.0187      13.0014 H        24 ARG25      0.0327
    414 CG           -4.8077      25.7943      13.3332 C.3      24 ARG25      0.0390
    415 HG2          -5.2160      25.9169      14.3365 H        24 ARG25      0.0285
    416 HG3          -3.7535      26.0744      13.3475 H        24 ARG25      0.0285
    417 CD           -5.5814      26.7367      12.4061 C.3      24 ARG25      0.0486
    418 HD2          -6.5996      26.3664      12.2810 H        24 ARG25      0.0687
    419 HD3          -5.6487      27.7172      12.8828 H        24 ARG25      0.0687
    420 NE           -4.9345      26.8831      11.0857 N.pl3    24 ARG25     -0.5295
    421 HE           -5.3489      26.4223      10.2951 H        24 ARG25      0.3456
    422 CZ           -3.9186      27.6920      10.8171 C.cat    24 ARG25      0.8076
    423 NH1          -3.3017      28.3640      11.7358 N.pl3    24 ARG25     -0.8627
    424 HH11         -3.5771      28.2955      12.7045 H        24 ARG25      0.4478
    425 HH12         -2.7218      29.1604      11.4489 H        24 ARG25      0.4478
    426 NH2          -3.4949      27.8891       9.6047 N.pl3    24 ARG25     -0.8627
    427 HH21         -3.8920      27.4268       8.8094 H        24 ARG25      0.4478
    428 HH22         -2.8048      28.6194       9.4723 H        24 ARG25      0.4478
    429 C            -4.2875      23.6261      15.2485 C.2      24 ARG25      0.7341
    430 O            -5.3192      23.1985      15.7597 O.2      24 ARG25     -0.5894
    431 N            -3.3973      24.3659      15.8961 N.am     25 VAL26     -0.4157
    432 H            -2.5551      24.6420      15.3970 H        25 VAL26      0.2719
    433 CA           -3.5222      24.8023      17.2884 C.3      25 VAL26     -0.0875
    434 HA           -4.5410      24.6312      17.6376 H        25 VAL26      0.0969
    435 CB           -2.5715      24.0161      18.2079 C.3      25 VAL26      0.2985
    436 HB           -1.5618      24.3547      18.0151 H        25 VAL26     -0.0297
    437 CG1          -2.9210      24.2591      19.6802 C.3      25 VAL26     -0.3192
    438 HG11         -3.9311      23.9077      19.8944 H        25 VAL26      0.0791
    439 HG12         -2.2179      23.7264      20.3212 H        25 VAL26      0.0791
    440 HG13         -2.8510      25.3221      19.9124 H        25 VAL26      0.0791
    441 CG2          -2.5877      22.5040      17.9522 C.3      25 VAL26     -0.3192
    442 HG21         -2.2094      22.2825      16.9542 H        25 VAL26      0.0791
    443 HG22         -1.9456      22.0014      18.6756 H        25 VAL26      0.0791
    444 HG23         -3.6055      22.1276      18.0577 H        25 VAL26      0.0791
    445 C            -3.2482      26.3045      17.3151 C.2      25 VAL26      0.5973
    446 O            -2.1211      26.7619      17.4909 O.2      25 VAL26     -0.5679
    447 N            -4.2752      27.0989      17.0151 N.am     26 GLY27     -0.4157
    448 H            -5.1799      26.6851      16.8576 H        26 GLY27      0.2719
    449 CA           -4.1094      28.5377      16.8153 C.3      26 GLY27     -0.0252
    450 HA2          -5.0814      29.0065      16.6619 H        26 GLY27      0.0698
    451 HA3          -3.6469      28.9786      17.6996 H        26 GLY27      0.0698
    452 C            -3.2404      28.8026      15.5880 C.2      26 GLY27      0.5973
    453 O            -3.6008      28.3928      14.4864 O.2      26 GLY27     -0.5679
    454 N            -2.0923      29.4587      15.7745 N.am     27 LYS28     -0.3479
    455 H            -1.8551      29.7160      16.7223 H        27 LYS28      0.2747
    456 CA           -1.1001      29.7286      14.7140 C.3      27 LYS28     -0.2400
    457 HA           -1.6061      29.8939      13.7591 H        27 LYS28      0.1426
    458 CB           -0.2983      30.9849      15.0675 C.3      27 LYS28     -0.0094
    459 HB2           0.2570      30.8082      15.9911 H        27 LYS28      0.0362
    460 HB3           0.4192      31.1817      14.2680 H        27 LYS28      0.0362
    461 CG           -1.1848      32.2178      15.2363 C.3      27 LYS28      0.0187
    462 HG2          -1.7294      32.3908      14.3077 H        27 LYS28      0.0103
    463 HG3          -1.8987      32.0611      16.0457 H        27 LYS28      0.0103
    464 CD           -0.3129      33.4299      15.5790 C.3      27 LYS28     -0.0479
    465 HD2           0.2423      33.2264      16.4969 H        27 LYS28      0.0621
    466 HD3           0.4013      33.6102      14.7729 H        27 LYS28      0.0621
    467 CE           -1.1784      34.6730      15.7946 C.3      27 LYS28     -0.0143
    468 HE2          -1.9051      34.4644      16.5864 H        27 LYS28      0.1135
    469 HE3          -0.5370      35.4922      16.1341 H        27 LYS28      0.1135
    470 NZ           -1.8770      35.0583      14.5419 N.4      27 LYS28     -0.3854
    471 HZ1          -2.4504      34.2910      14.2057 H        27 LYS28      0.3400
    472 HZ2          -2.4685      35.8671      14.6776 H        27 LYS28      0.3400
    473 HZ3          -1.2151      35.2442      13.7985 H        27 LYS28      0.3400
    474 C            -0.1139      28.5796      14.4950 C.2      27 LYS28      0.7341
    475 O             0.6900      28.6360      13.5713 O.2      27 LYS28     -0.5894
    476 N            -0.1253      27.5823      15.3767 N.am     28 MET29     -0.4157
    477 H            -0.8230      27.5819      16.1101 H        28 MET29      0.2719
    478 CA            0.7678      26.4316      15.3132 C.3      28 MET29     -0.0237
    479 HA            1.7275      26.7391      14.8916 H        28 MET29      0.0880
    480 CB            1.0208      25.9352      16.7428 C.3      28 MET29      0.0342
    481 HB2           1.4951      26.7361      17.3121 H        28 MET29      0.0241
    482 HB3           0.0737      25.6985      17.2148 H        28 MET29      0.0241
    483 CG            1.9035      24.6928      16.8288 C.3      28 MET29      0.0018
    484 HG2           1.4116      23.8539      16.3356 H        28 MET29      0.0440
    485 HG3           2.8350      24.9011      16.3007 H        28 MET29      0.0440
    486 SD            2.3157      24.2107      18.5304 S.3      28 MET29     -0.2737
    487 CE            0.7286      23.6128      19.1456 C.3      28 MET29     -0.0536
    488 HE1           0.2773      22.9485      18.4106 H        28 MET29      0.0684
    489 HE2           0.8891      23.0674      20.0755 H        28 MET29      0.0684
    490 HE3           0.0854      24.4667      19.3508 H        28 MET29      0.0684
    491 C             0.1752      25.3503      14.4100 C.2      28 MET29      0.5973
    492 O            -0.9921      24.9744      14.5538 O.2      28 MET29     -0.5679
    493 N             0.9787      24.8421      13.4846 N.am     29 ILE30     -0.4157
    494 H             1.9241      25.2107      13.4078 H        29 ILE30      0.2719
    495 CA            0.6640      23.6691      12.6731 C.3      29 ILE30     -0.0597
    496 HA           -0.4088      23.4779      12.6805 H        29 ILE30      0.0869
    497 CB            1.1213      23.8616      11.2140 C.3      29 ILE30      0.1303
    498 HB            2.2105      23.9083      11.1886 H        29 ILE30      0.0187
    499 CG2           0.6824      22.6553      10.3640 C.3      29 ILE30     -0.3204
    500 HG21         -0.3894      22.4828      10.4581 H        29 ILE30      0.0882
    501 HG22          0.9292      22.8323       9.3162 H        29 ILE30      0.0882
    502 HG23          1.2184      21.7617      10.6872 H        29 ILE30      0.0882
    503 CG1           0.6064      25.1823      10.6098 C.3      29 ILE30     -0.0430
    504 HG12          1.0782      26.0179      11.1263 H        29 ILE30      0.0236
    505 HG13          0.9209      25.2313       9.5679 H        29 ILE30      0.0236
    506 CD1          -0.9135      25.3713      10.6679 C.3      29 ILE30     -0.0660
    507 HD11         -1.2607      25.4174      11.6995 H        29 ILE30      0.0186
    508 HD12         -1.1670      26.3099      10.1766 H        29 ILE30      0.0186
    509 HD13         -1.4154      24.5596      10.1459 H        29 ILE30      0.0186
    510 C             1.3714      22.4970      13.3241 C.2      29 ILE30      0.5973
    511 O             2.5949      22.4390      13.3114 O.2      29 ILE30     -0.5679
    512 N             0.6159      21.5968      13.9393 N.am     30 SER31     -0.4157
    513 H            -0.3900      21.6596      13.8332 H        30 SER31      0.2719
    514 CA            1.1492      20.4523      14.6792 C.3      30 SER31     -0.0249
    515 HA            2.2193      20.5798      14.8414 H        30 SER31      0.0843
    516 CB            0.4758      20.3995      16.0488 C.3      30 SER31      0.2117
    517 HB2           0.4402      21.4062      16.4678 H        30 SER31      0.0352
    518 HB3          -0.5428      20.0359      15.9272 H        30 SER31      0.0352
    519 OG            1.1924      19.5751      16.9427 O.3      30 SER31     -0.6546
    520 HG            0.6799      19.4757      17.7469 H        30 SER31      0.4275
    521 C             0.9394      19.1655      13.8854 C.2      30 SER31      0.5973
    522 O            -0.0836      19.0237      13.2134 O.2      30 SER31     -0.5679
    523 N             1.8821      18.2322      13.9287 N.am     31 PHE32     -0.4157
    524 H             2.7260      18.4053      14.4671 H        31 PHE32      0.2719
    525 CA            1.8113      17.0245      13.1178 C.3      31 PHE32     -0.0024
    526 HA            0.7663      16.7242      13.0637 H        31 PHE32      0.0978
    527 CB            2.2983      17.3283      11.6871 C.3      31 PHE32     -0.0343
    528 HB2           2.2331      16.4277      11.0807 H        31 PHE32      0.0295
    529 HB3           1.6329      18.0634      11.2360 H        31 PHE32      0.0295
    530 CG            3.7175      17.8430      11.6070 C.ar     31 PHE32      0.0118
    531 CD1           4.7964      16.9392      11.5967 C.ar     31 PHE32     -0.1256
    532 HD1           4.6079      15.8758      11.5953 H        31 PHE32      0.1330
    533 CE1           6.1165      17.4187      11.5709 C.ar     31 PHE32     -0.1704
    534 HE1           6.9487      16.7293      11.5442 H        31 PHE32      0.1430
    535 CZ            6.3546      18.8032      11.5545 C.ar     31 PHE32     -0.1072
    536 HZ            7.3663      19.1789      11.5272 H        31 PHE32      0.1297
    537 CE2           5.2798      19.7069      11.5534 C.ar     31 PHE32     -0.1704
    538 HE2           5.4679      20.7707      11.5311 H        31 PHE32      0.1430
    539 CD2           3.9604      19.2281      11.5787 C.ar     31 PHE32     -0.1256
    540 HD2           3.1360      19.9267      11.5983 H        31 PHE32      0.1330
    541 C             2.5636      15.8427      13.7257 C.2      31 PHE32      0.5973
    542 O             3.4010      15.9644      14.6236 O.2      31 PHE32     -0.5679
    543 N             2.2447      14.6676      13.2037 N.am     32 THR33     -0.4157
    544 H             1.5666      14.6644      12.4469 H        32 THR33      0.2719
    545 CA            2.9550      13.4160      13.4416 C.3      32 THR33     -0.0389
    546 HA            3.7616      13.5921      14.1441 H        32 THR33      0.1007
    547 CB            2.0276      12.3410      14.0163 C.3      32 THR33      0.3654
    548 HB            2.6091      11.4366      14.1555 H        32 THR33      0.0043
    549 CG2           1.4156      12.7308      15.3595 C.3      32 THR33     -0.2438
    550 HG21          0.8380      13.6429      15.2558 H        32 THR33      0.0642
    551 HG22          0.7735      11.9291      15.7219 H        32 THR33      0.0642
    552 HG23          2.2167      12.8982      16.0782 H        32 THR33      0.0642
    553 OG1           0.9679      12.0506      13.1351 O.3      32 THR33     -0.6761
    554 HG1           0.6072      11.2025      13.3942 H        32 THR33      0.4102
    555 C             3.5616      12.9384      12.1314 C.2      32 THR33      0.5973
    556 O             3.0749      13.2921      11.0567 O.2      32 THR33     -0.5679
    557 N             4.6086      12.1298      12.1949 N.am     33 TYR34     -0.4157
    558 H             4.9944      11.8659      13.0942 H        33 TYR34      0.2719
    559 CA            5.2586      11.6124      10.9971 C.3      33 TYR34     -0.0014
    560 HA            4.5117      11.4904      10.2137 H        33 TYR34      0.0876
    561 CB            6.2977      12.6257      10.4981 C.3      33 TYR34     -0.0152
    562 HB2           6.6802      12.2818       9.5365 H        33 TYR34      0.0295
    563 HB3           5.7988      13.5776      10.3182 H        33 TYR34      0.0295
    564 CG            7.4715      12.8673      11.4277 C.ar     33 TYR34     -0.0011
    565 CD1           7.3863      13.8267      12.4580 C.ar     33 TYR34     -0.1906
    566 HD1           6.4719      14.3849      12.5971 H        33 TYR34      0.1699
    567 CE1           8.4951      14.0612      13.2958 C.ar     33 TYR34     -0.2341
    568 HE1           8.4481      14.7886      14.0883 H        33 TYR34      0.1656
    569 CZ            9.6873      13.3322      13.1046 C.ar     33 TYR34      0.3226
    570 OH           10.7426      13.4949      13.9436 O.3      33 TYR34     -0.5579
    571 HH           11.1697      12.6320      14.0817 H        33 TYR34      0.3992
    572 CE2           9.7739      12.3879      12.0662 C.ar     33 TYR34     -0.2341
    573 HE2          10.6936      11.8465      11.9115 H        33 TYR34      0.1656
    574 CD2           8.6664      12.1501      11.2339 C.ar     33 TYR34     -0.1906
    575 HD2           8.7346      11.4080      10.4466 H        33 TYR34      0.1699
    576 C             5.8511      10.2305      11.2464 C.2      33 TYR34      0.5973
    577 O             6.1296       9.8640      12.3900 O.2      33 TYR34     -0.5679
    578 N             6.0047       9.4585      10.1785 N.am     34 ASP35     -0.5163
    579 H             5.7278       9.8150       9.2691 H        34 ASP35      0.2936
    580 CA            6.6272       8.1410      10.2446 C.3      34 ASP35      0.0381
    581 HA            6.2555       7.6218      11.1296 H        34 ASP35      0.0880
    582 CB            6.2641       7.2909       9.0278 C.3      34 ASP35     -0.0303
    583 HB2           6.4870       7.8524       8.1178 H        34 ASP35     -0.0122
    584 HB3           6.8865       6.3942       9.0309 H        34 ASP35     -0.0122
    585 CG            4.8033       6.8439       9.0103 C.2      34 ASP35      0.7994
    586 OD1           4.1235       6.9068      10.0683 O.co2    34 ASP35     -0.8014
    587 OD2           4.3839       6.4022       7.9203 O.co2    34 ASP35     -0.8014
    588 C             8.1418       8.2431      10.3675 C.2      34 ASP35      0.5366
    589 O             8.8154       8.9332       9.5995 O.2      34 ASP35     -0.5819
    590 N             8.6728       7.5028      11.3276 N.am     35 GLU36     -0.5163
    591 H             8.0497       6.9408      11.8990 H        35 GLU36      0.2936
    592 CA           10.0933       7.3439      11.5704 C.3      35 GLU36      0.0397
    593 HA           10.6673       7.9876      10.9036 H        35 GLU36      0.1105
    594 CB           10.4086       7.7110      13.0210 C.3      35 GLU36      0.0560
    595 HB2           9.8042       7.0978      13.6907 H        35 GLU36     -0.0173
    596 HB3          11.4600       7.5020      13.2237 H        35 GLU36     -0.0173
    597 CG           10.1752       9.1823      13.3171 C.3      35 GLU36      0.0136
    598 HG2          10.7112       9.7638      12.5665 H        35 GLU36     -0.0425
    599 HG3           9.1109       9.4177      13.2578 H        35 GLU36     -0.0425
    600 CD           10.7105       9.5111      14.7067 C.2      35 GLU36      0.8054
    601 OE1          10.2932       8.8290      15.6718 O.co2    35 GLU36     -0.8188
    602 OE2          11.5144      10.4692      14.8038 O.co2    35 GLU36     -0.8188
    603 C            10.5214       5.9019      11.3301 C.2      35 GLU36      0.5366
    604 O             9.7129       4.9964      11.1043 O.2      35 GLU36     -0.5819
    605 N            11.8304       5.6752      11.4428 N.am     36 GLY37     -0.4157
    606 H            12.4271       6.4468      11.6961 H        36 GLY37      0.2719
    607 CA           12.3809       4.3311      11.4709 C.3      36 GLY37     -0.0252
    608 HA2          12.1255       3.8249      10.5395 H        36 GLY37      0.0698
    609 HA3          13.4658       4.3809      11.5564 H        36 GLY37      0.0698
    610 C            11.8330       3.5127      12.6430 C.2      36 GLY37      0.5973
    611 O            11.2346       4.0279      13.5874 O.2      36 GLY37     -0.5679
    612 N            12.0331       2.1958      12.5819 N.am     37 GLY38     -0.4157
    613 H            12.5223       1.8153      11.7868 H        37 GLY38      0.2719
    614 CA           11.6377       1.2917      13.6674 C.3      37 GLY38     -0.0252
    615 HA2          11.9955       0.2887      13.4376 H        37 GLY38      0.0698
    616 HA3          12.1094       1.6226      14.5934 H        37 GLY38      0.0698
    617 C            10.1271       1.2044      13.9132 C.2      37 GLY38      0.5973
    618 O             9.7140       0.8402      15.0150 O.2      37 GLY38     -0.5679
    619 N             9.3083       1.5688      12.9189 N.am     38 GLY39     -0.4157
    620 H             9.7140       1.9394      12.0725 H        38 GLY39      0.2719
    621 CA            7.8490       1.5752      13.0377 C.3      38 GLY39     -0.0252
    622 HA2           7.4166       1.8235      12.0685 H        38 GLY39      0.0698
    623 HA3           7.5005       0.5860      13.3347 H        38 GLY39      0.0698
    624 C             7.3373       2.5936      14.0570 C.2      38 GLY39      0.5973
    625 O             6.2741       2.3895      14.6465 O.2      38 GLY39     -0.5679
    626 N             8.1154       3.6473      14.3323 N.am     39 LYS40     -0.3479
    627 H             8.9635       3.7829      13.7903 H        39 LYS40      0.2747
    628 CA            7.7315       4.6938      15.2781 C.3      39 LYS40     -0.2400
    629 HA            6.8965       4.3247      15.8650 H        39 LYS40      0.1426
    630 CB            8.9026       5.0408      16.2122 C.3      39 LYS40     -0.0094
    631 HB2           9.8070       5.2159      15.6261 H        39 LYS40      0.0362
    632 HB3           8.6804       5.9680      16.7431 H        39 LYS40      0.0362
    633 CG            9.1693       3.9578      17.2666 C.3      39 LYS40      0.0187
    634 HG2           9.6625       3.1084      16.7919 H        39 LYS40      0.0103
    635 HG3           9.8516       4.3801      18.0060 H        39 LYS40      0.0103
    636 CD            7.8838       3.4690      17.9658 C.3      39 LYS40     -0.0479
    637 HD2           7.1856       4.3016      18.0669 H        39 LYS40      0.0621
    638 HD3           7.4143       2.6925      17.3570 H        39 LYS40      0.0621
    639 CE            8.1419       2.9338      19.3726 C.3      39 LYS40     -0.0143
    640 HE2           8.4429       3.7714      20.0095 H        39 LYS40      0.1135
    641 HE3           7.2081       2.5237      19.7701 H        39 LYS40      0.1135
    642 NZ            9.2023       1.8996      19.3713 N.4      39 LYS40     -0.3854
    643 HZ1          10.0586       2.2816      18.9883 H        39 LYS40      0.3400
    644 HZ2           9.3818       1.5572      20.3056 H        39 LYS40      0.3400
    645 HZ3           8.9301       1.1245      18.7766 H        39 LYS40      0.3400
    646 C             7.1439       5.9206      14.6071 C.2      39 LYS40      0.7341
    647 O             7.2332       6.1147      13.4005 O.2      39 LYS40     -0.5894
    648 N             6.4851       6.7242      15.4362 N.am     40 THR41     -0.4157
    649 H             6.5289       6.5217      16.4196 H        40 THR41      0.2719
    650 CA            5.8492       7.9732      15.0362 C.3      40 THR41     -0.0389
    651 HA            6.0318       8.1374      13.9767 H        40 THR41      0.1007
    652 CB            4.3286       7.8978      15.2310 C.3      40 THR41      0.3654
    653 HB            4.1097       7.5745      16.2495 H        40 THR41      0.0043
    654 CG2           3.6371       9.2339      14.9910 C.3      40 THR41     -0.2438
    655 HG21          3.9062       9.6076      14.0022 H        40 THR41      0.0642
    656 HG22          2.5580       9.1008      15.0471 H        40 THR41      0.0642
    657 HG23          3.9383       9.9559      15.7499 H        40 THR41      0.0642
    658 OG1           3.7451       6.9797      14.3210 O.3      40 THR41     -0.6761
    659 HG1           4.3846       6.8638      13.6006 H        40 THR41      0.4102
    660 C             6.4752       9.1399      15.7968 C.2      40 THR41      0.5973
    661 O             6.4071       9.2019      17.0294 O.2      40 THR41     -0.5679
    662 N             7.0585      10.0696      15.0463 N.am     41 GLY42     -0.4157
    663 H             7.0418       9.9373      14.0376 H        41 GLY42      0.2719
    664 CA            7.6038      11.3247      15.5397 C.3      41 GLY42     -0.0252
    665 HA2           8.0608      11.1640      16.5162 H        41 GLY42      0.0698
    666 HA3           8.3797      11.6661      14.8558 H        41 GLY42      0.0698
    667 C             6.5224      12.3986      15.6430 C.2      41 GLY42      0.5973
    668 O             5.4248      12.2579      15.1012 O.2      41 GLY42     -0.5679
    669 N             6.8165      13.4798      16.3689 N.am     42 ARG43     -0.3479
    670 H             7.7790      13.5786      16.6642 H        42 ARG43      0.2747
    671 CA            5.9451      14.6608      16.5003 C.3      42 ARG43     -0.2637
    672 HA            5.0867      14.5711      15.8317 H        42 ARG43      0.1560
    673 CB            5.4495      14.8391      17.9390 C.3      42 ARG43     -0.0007
    674 HB2           6.3195      14.8103      18.5948 H        42 ARG43      0.0327
    675 HB3           4.9871      15.8230      18.0418 H        42 ARG43      0.0327
    676 CG            4.4108      13.7832      18.3454 C.3      42 ARG43      0.0390
    677 HG2           3.4499      14.0385      17.8967 H        42 ARG43      0.0285
    678 HG3           4.7095      12.7991      17.9809 H        42 ARG43      0.0285
    679 CD            4.2646      13.7147      19.8670 C.3      42 ARG43      0.0486
    680 HD2           3.9766      14.7000      20.2398 H        42 ARG43      0.0687
    681 HD3           3.4722      13.0002      20.1013 H        42 ARG43      0.0687
    682 NE            5.5290      13.2798      20.4905 N.pl3    42 ARG43     -0.5295
    683 HE            6.2918      13.1113      19.8543 H        42 ARG43      0.3456
    684 CZ            5.7193      13.0361      21.7705 C.cat    42 ARG43      0.8076
    685 NH1           4.7563      13.1807      22.6380 N.pl3    42 ARG43     -0.8627
    686 HH11          3.8487      13.4625      22.3051 H        42 ARG43      0.4478
    687 HH12          4.8707      12.9394      23.6058 H        42 ARG43      0.4478
    688 NH2           6.8872      12.6310      22.1922 N.pl3    42 ARG43     -0.8627
    689 HH21          7.5506      12.3356      21.4952 H        42 ARG43      0.4478
    690 HH22          6.9381      12.2267      23.1113 H        42 ARG43      0.4478
    691 C             6.7161      15.8970      16.0784 C.2      42 ARG43      0.7341
    692 O             7.9190      15.9788      16.3280 O.2      42 ARG43     -0.5894
    693 N             6.0181      16.8645      15.5107 N.am     43 GLY44     -0.4157
    694 H             5.0327      16.7202      15.3003 H        43 GLY44      0.2719
    695 CA            6.6171      18.1168      15.0793 C.3      43 GLY44     -0.0252
    696 HA2           7.4108      18.4092      15.7671 H        43 GLY44      0.0698
    697 HA3           7.0499      17.9951      14.0877 H        43 GLY44      0.0698
    698 C             5.5858      19.2253      15.0257 C.2      43 GLY44      0.5973
    699 O             4.3840      18.9688      15.0060 O.2      43 GLY44     -0.5679
    700 N             6.0574      20.4626      15.0486 N.am     44 ALA45     -0.4157
    701 H             7.0524      20.6311      15.0295 H        44 ALA45      0.2719
    702 CA            5.1985      21.6212      14.9280 C.3      44 ALA45      0.0337
    703 HA            4.3858      21.3579      14.2585 H        44 ALA45      0.0823
    704 CB            4.6226      21.9937      16.2981 C.3      44 ALA45     -0.1825
    705 HB1           5.4285      22.2567      16.9843 H        44 ALA45      0.0603
    706 HB2           3.9566      22.8466      16.1860 H        44 ALA45      0.0603
    707 HB3           4.0533      21.1570      16.7045 H        44 ALA45      0.0603
    708 C             5.9730      22.7759      14.3074 C.2      44 ALA45      0.5973
    709 O             7.1678      22.9366      14.5644 O.2      44 ALA45     -0.5679
    710 N             5.2832      23.5758      13.5056 N.am     45 VAL46     -0.4157
    711 H             4.3043      23.3634      13.3371 H        45 VAL46      0.2719
    712 CA            5.8431      24.7732      12.8800 C.3      45 VAL46     -0.0875
    713 HA            6.7343      25.0754      13.4298 H        45 VAL46      0.0969
    714 CB            6.2681      24.5521      11.4141 C.3      45 VAL46      0.2985
    715 HB            6.6608      25.4956      11.0348 H        45 VAL46     -0.0297
    716 CG1           7.3956      23.5298      11.3141 C.3      45 VAL46     -0.3192
    717 HG11          7.0693      22.5468      11.6461 H        45 VAL46      0.0791
    718 HG12          7.7400      23.4687      10.2799 H        45 VAL46      0.0791
    719 HG13          8.2299      23.8743      11.9229 H        45 VAL46      0.0791
    720 CG2           5.1055      24.1395      10.5081 C.3      45 VAL46     -0.3192
    721 HG21          4.3378      24.9118      10.5060 H        45 VAL46      0.0791
    722 HG22          5.4743      24.0275       9.4876 H        45 VAL46      0.0791
    723 HG23          4.6799      23.1940      10.8411 H        45 VAL46      0.0791
    724 C             4.8533      25.9132      12.9818 C.2      45 VAL46      0.5973
    725 O             3.6561      25.7276      13.2125 O.2      45 VAL46     -0.5679
    726 N             5.3613      27.1238      12.8117 N.am     46 SER47     -0.4157
    727 H             6.3320      27.1924      12.5443 H        46 SER47      0.2719
    728 CA            4.5127      28.2923      12.6597 C.3      46 SER47     -0.0249
    729 HA            3.8033      28.3439      13.4861 H        46 SER47      0.0843
    730 CB            5.4067      29.5261      12.6937 C.3      46 SER47      0.2117
    731 HB2           5.9014      29.5819      13.6646 H        46 SER47      0.0352
    732 HB3           6.1679      29.4436      11.9149 H        46 SER47      0.0352
    733 OG            4.6594      30.7030      12.4843 O.3      46 SER47     -0.6546
    734 HG            5.2550      31.4342      12.6712 H        46 SER47      0.4275
    735 C             3.7380      28.1960      11.3447 C.2      46 SER47      0.5973
    736 O             4.2920      27.7922      10.3303 O.2      46 SER47     -0.5679
    737 N             2.4785      28.6275      11.3110 N.am     47 GLU48     -0.5163
    738 H             2.0113      28.8653      12.1805 H        47 GLU48      0.2936
    739 CA            1.7158      28.7500      10.0551 C.3      47 GLU48      0.0397
    740 HA            1.6126      27.7723       9.5891 H        47 GLU48      0.1105
    741 CB            0.3199      29.3093      10.3519 C.3      47 GLU48      0.0560
    742 HB2          -0.2721      29.2489       9.4372 H        47 GLU48     -0.0173
    743 HB3          -0.1648      28.6825      11.1008 H        47 GLU48     -0.0173
    744 CG            0.3504      30.7796      10.8321 C.3      47 GLU48      0.0136
    745 HG2           0.9639      30.8547      11.7328 H        47 GLU48     -0.0425
    746 HG3           0.7912      31.4151      10.0645 H        47 GLU48     -0.0425
    747 CD           -1.0326      31.3551      11.1210 C.2      47 GLU48      0.8054
    748 OE1          -2.0313      30.6293      10.8914 O.co2    47 GLU48     -0.8188
    749 OE2          -1.0817      32.5009      11.6335 O.co2    47 GLU48     -0.8188
    750 C             2.3905      29.6804       9.0437 C.2      47 GLU48      0.5366
    751 O             2.1398      29.5995       7.8474 O.2      47 GLU48     -0.5819
    752 N             3.2040      30.6113       9.5502 N.am     48 LYS49     -0.3479
    753 H             3.3531      30.6027      10.5508 H        48 LYS49      0.2747
    754 CA            3.9489      31.5557       8.7319 C.3      48 LYS49     -0.2400
    755 HA            3.2801      31.9897       7.9873 H        48 LYS49      0.1426
    756 CB            4.5428      32.6546       9.6274 C.3      48 LYS49     -0.0094
    757 HB2           5.3125      32.2233      10.2690 H        48 LYS49      0.0362
    758 HB3           5.0158      33.3958       8.9831 H        48 LYS49      0.0362
    759 CG            3.4668      33.3200      10.5090 C.3      48 LYS49      0.0187
    760 HG2           2.6379      33.6492       9.8809 H        48 LYS49      0.0103
    761 HG3           3.0664      32.5864      11.2087 H        48 LYS49      0.0103
    762 CD            3.9849      34.4999      11.3463 C.3      48 LYS49     -0.0479
    763 HD2           3.1549      34.8678      11.9519 H        48 LYS49      0.0621
    764 HD3           4.7579      34.1418      12.0290 H        48 LYS49      0.0621
    765 CE            4.5501      35.6723      10.5255 C.3      48 LYS49     -0.0143
    766 HE2           4.6352      36.5509      11.1723 H        48 LYS49      0.1135
    767 HE3           5.5606      35.4002      10.2023 H        48 LYS49      0.1135
    768 NZ            3.7250      35.9787       9.3271 N.4      48 LYS49     -0.3854
    769 HZ1           2.7729      36.2020       9.5836 H        48 LYS49      0.3400
    770 HZ2           4.1146      36.7543       8.8073 H        48 LYS49      0.3400
    771 HZ3           3.7024      35.1785       8.7035 H        48 LYS49      0.3400
    772 C             5.0307      30.8133       7.9531 C.2      48 LYS49      0.7341
    773 O             5.2551      31.1357       6.7958 O.2      48 LYS49     -0.5894
    774 N             5.6741      29.8551       8.6195 N.am     49 ASP50     -0.5163
    775 H             5.2934      29.5769       9.5081 H        49 ASP50      0.2936
    776 CA            6.6690      28.9554       8.0335 C.3      49 ASP50      0.0381
    777 HA            7.4343      29.5260       7.5056 H        49 ASP50      0.0880
    778 CB            7.3324      28.1761       9.1886 C.3      49 ASP50     -0.0303
    779 HB2           7.8213      28.8959       9.8495 H        49 ASP50     -0.0122
    780 HB3           6.5885      27.6588       9.7827 H        49 ASP50     -0.0122
    781 CG            8.3506      27.1289       8.7400 C.2      49 ASP50      0.7994
    782 OD1           7.9338      26.0885       8.1814 O.co2    49 ASP50     -0.8014
    783 OD2           9.5376      27.3780       9.0354 O.co2    49 ASP50     -0.8014
    784 C             5.9991      28.0218       7.0199 C.2      49 ASP50      0.5366
    785 O             6.3259      28.0235       5.8342 O.2      49 ASP50     -0.5819
    786 N             5.0149      27.2845       7.5347 N.am     50 ALA51     -0.4157
    787 H             4.8372      27.4347       8.5183 H        50 ALA51      0.2719
    788 CA            4.2952      26.1748       6.9387 C.3      50 ALA51      0.0337
    789 HA            4.7305      25.2743       7.3650 H        50 ALA51      0.0823
    790 CB            2.8727      26.2410       7.4799 C.3      50 ALA51     -0.1825
    791 HB1           2.3846      27.1449       7.1247 H        50 ALA51      0.0603
    792 HB2           2.3294      25.3573       7.1574 H        50 ALA51      0.0603
    793 HB3           2.9016      26.2443       8.5681 H        50 ALA51      0.0603
    794 C             4.3131      26.0667       5.3952 C.2      50 ALA51      0.5973
    795 O             3.6593      26.8444       4.6848 O.2      50 ALA51     -0.5679
    796 N             4.9649      25.0160       4.8561 N.am     51 PRO52     -0.2548
    797 CD            5.8690      24.1021       5.5427 C.3      51 PRO52      0.0192
    798 HD2           5.2926      23.3574       6.0928 H        51 PRO52      0.0391
    799 HD3           6.5440      24.6356       6.2162 H        51 PRO52      0.0391
    800 CG            6.6708      23.4264       4.4372 C.3      51 PRO52      0.0189
    801 HG2           7.0027      22.4296       4.7293 H        51 PRO52      0.0213
    802 HG3           7.5243      24.0518       4.1696 H        51 PRO52      0.0213
    803 CB            5.6740      23.3855       3.2797 C.3      51 PRO52     -0.0070
    804 HB2           5.0098      22.5297       3.4125 H        51 PRO52      0.0253
    805 HB3           6.1799      23.3307       2.3157 H        51 PRO52      0.0253
    806 CA            4.8929      24.6951       3.4403 C.3      51 PRO52     -0.0266
    807 HA            5.3798      25.4922       2.8770 H        51 PRO52      0.0641
    808 C             3.4350      24.5394       3.0044 C.2      51 PRO52      0.5896
    809 O             2.6231      23.9477       3.7194 O.2      51 PRO52     -0.5748
    810 N             3.0937      24.9950       1.7938 N.am     52 LYS53     -0.3479
    811 H             3.7773      25.5282       1.2812 H        52 LYS53      0.2747
    812 CA            1.7153      24.8626       1.2916 C.3      52 LYS53     -0.2400
    813 HA            1.0436      25.3131       2.0246 H        52 LYS53      0.1426
    814 CB            1.5180      25.5831      -0.0465 C.3      52 LYS53     -0.0094
    815 HB2           2.2343      25.1880      -0.7694 H        52 LYS53      0.0362
    816 HB3           0.5099      25.3729      -0.4073 H        52 LYS53      0.0362
    817 CG            1.6750      27.1071       0.0654 C.3      52 LYS53      0.0187
    818 HG2           0.9457      27.5114       0.7691 H        52 LYS53      0.0103
    819 HG3           2.6766      27.3237       0.4403 H        52 LYS53      0.0103
    820 CD            1.4910      27.7688      -1.3111 C.3      52 LYS53     -0.0479
    821 HD2           1.7631      27.0577      -2.0935 H        52 LYS53      0.0621
    822 HD3           0.4437      28.0484      -1.4425 H        52 LYS53      0.0621
    823 CE            2.3989      28.9982      -1.4418 C.3      52 LYS53     -0.0143
    824 HE2           2.0544      29.7659      -0.7399 H        52 LYS53      0.1135
    825 HE3           3.4136      28.7124      -1.1447 H        52 LYS53      0.1135
    826 NZ            2.4121      29.5275      -2.8297 N.4      52 LYS53     -0.3854
    827 HZ1           1.4828      29.8254      -3.0994 H        52 LYS53      0.3400
    828 HZ2           3.0332      30.3244      -2.8925 H        52 LYS53      0.3400
    829 HZ3           2.7283      28.8201      -3.4800 H        52 LYS53      0.3400
    830 C             1.2829      23.4009       1.1829 C.2      52 LYS53      0.7341
    831 O             0.1226      23.1182       1.4205 O.2      52 LYS53     -0.5894
    832 N             2.1978      22.4768       0.8870 N.am     53 GLU54     -0.5163
    833 H             3.1440      22.7763       0.7238 H        53 GLU54      0.2936
    834 CA            1.9056      21.0355       0.8352 C.3      53 GLU54      0.0397
    835 HA            1.1223      20.8530       0.0971 H        53 GLU54      0.1105
    836 CB            3.1820      20.3088       0.3718 C.3      53 GLU54      0.0560
    837 HB2           3.6144      20.8746      -0.4554 H        53 GLU54     -0.0173
    838 HB3           3.8876      20.3275       1.1934 H        53 GLU54     -0.0173
    839 CG            2.9725      18.8613      -0.1056 C.3      53 GLU54      0.0136
    840 HG2           2.4844      18.2979       0.6916 H        53 GLU54     -0.0425
    841 HG3           2.2963      18.8771      -0.9629 H        53 GLU54     -0.0425
    842 CD            4.2893      18.1609      -0.5135 C.2      53 GLU54      0.8054
    843 OE1           5.1927      18.8215      -1.0821 O.co2    53 GLU54     -0.8188
    844 OE2           4.4322      16.9526      -0.2371 O.co2    53 GLU54     -0.8188
    845 C             1.3778      20.5268       2.1938 C.2      53 GLU54      0.5366
    846 O             0.3434      19.8689       2.2488 O.2      53 GLU54     -0.5819
    847 N             2.0005      20.9490       3.3026 N.am     54 LEU55     -0.4157
    848 H             2.8081      21.5433       3.1985 H        54 LEU55      0.2719
    849 CA            1.5551      20.6307       4.6655 C.3      54 LEU55     -0.0518
    850 HA            1.4255      19.5491       4.7416 H        54 LEU55      0.0922
    851 CB            2.6523      21.0913       5.6459 C.3      54 LEU55     -0.1102
    852 HB2           3.5997      20.6346       5.3557 H        54 LEU55      0.0457
    853 HB3           2.7671      22.1711       5.5564 H        54 LEU55      0.0457
    854 CG            2.3881      20.7670       7.1273 C.3      54 LEU55      0.3531
    855 HG            1.4112      21.1442       7.4278 H        54 LEU55     -0.0361
    856 CD1           2.4435      19.2587       7.3669 C.3      54 LEU55     -0.4121
    857 HD11          3.3978      18.8601       7.0251 H        54 LEU55      0.1000
    858 HD12          2.3389      19.0513       8.4317 H        54 LEU55      0.1000
    859 HD13          1.6304      18.7643       6.8362 H        54 LEU55      0.1000
    860 CD2           3.4488      21.4479       7.9958 C.3      54 LEU55     -0.4121
    861 HD21          3.3835      22.5305       7.8832 H        54 LEU55      0.1000
    862 HD22          3.2862      21.1988       9.0441 H        54 LEU55      0.1000
    863 HD23          4.4454      21.1150       7.7052 H        54 LEU55      0.1000
    864 C             0.2129      21.2913       5.0111 C.2      54 LEU55      0.5973
    865 O            -0.6775      20.6696       5.5887 O.2      54 LEU55     -0.5679
    866 N             0.0468      22.5667       4.6606 N.am     55 LEU56     -0.4157
    867 H             0.8242      23.0455       4.2162 H        55 LEU56      0.2719
    868 CA           -1.2023      23.2934       4.9063 C.3      55 LEU56     -0.0518
    869 HA           -1.4657      23.2054       5.9589 H        55 LEU56      0.0922
    870 CB           -1.0025      24.7661       4.5447 C.3      55 LEU56     -0.1102
    871 HB2          -0.6291      24.8250       3.5225 H        55 LEU56      0.0457
    872 HB3          -1.9691      25.2729       4.5720 H        55 LEU56      0.0457
    873 CG           -0.0351      25.4979       5.4814 C.3      55 LEU56      0.3531
    874 HG            0.9052      24.9567       5.5365 H        55 LEU56     -0.0361
    875 CD1           0.2306      26.8823       4.9013 C.3      55 LEU56     -0.4121
    876 HD11         -0.7034      27.4277       4.7727 H        55 LEU56      0.1000
    877 HD12          0.8851      27.4533       5.5576 H        55 LEU56      0.1000
    878 HD13          0.7373      26.7852       3.9427 H        55 LEU56      0.1000
    879 CD2          -0.6350      25.6354       6.8854 C.3      55 LEU56     -0.4121
    880 HD21         -0.6652      24.6645       7.3751 H        55 LEU56      0.1000
    881 HD22         -0.0068      26.2970       7.4816 H        55 LEU56      0.1000
    882 HD23         -1.6361      26.0597       6.8235 H        55 LEU56      0.1000
    883 C            -2.3827      22.7263       4.1129 C.2      55 LEU56      0.5973
    884 O            -3.5063      22.7050       4.6129 O.2      55 LEU56     -0.5679
    885 N            -2.1158      22.2411       2.9005 N.am     56 GLN57     -0.4157
    886 H            -1.1688      22.3457       2.5520 H        56 GLN57      0.2719
    887 CA           -3.0830      21.5628       2.0475 C.3      56 GLN57     -0.0031
    888 HA           -3.9433      22.2066       1.8979 H        56 GLN57      0.0850
    889 CB           -2.4634      21.2622       0.6884 C.3      56 GLN57     -0.0036
    890 HB2          -1.4648      20.8563       0.8377 H        56 GLN57      0.0171
    891 HB3          -3.0461      20.4934       0.1818 H        56 GLN57      0.0171
    892 CG           -2.3740      22.4860      -0.2224 C.3      56 GLN57     -0.0645
    893 HG2          -3.3627      22.7428      -0.6001 H        56 GLN57      0.0352
    894 HG3          -2.0094      23.3518       0.3241 H        56 GLN57      0.0352
    895 CD           -1.4559      22.1788      -1.3951 C.2      56 GLN57      0.6951
    896 OE1          -1.4271      21.0792      -1.9160 O.2      56 GLN57     -0.6086
    897 NE2          -0.6905      23.1325      -1.8768 N.am     56 GLN57     -0.9407
    898 HE21         -0.1288      22.8823      -2.6715 H        56 GLN57      0.4251
    899 HE22         -0.7223      24.0417      -1.4604 H        56 GLN57      0.4251
    900 C            -3.5320      20.2390       2.6520 C.2      56 GLN57      0.5973
    901 O            -4.6982      19.8792       2.5338 O.2      56 GLN57     -0.5679
    902 N            -2.6255      19.5068       3.3011 N.am     57 MET58     -0.4157
    903 H            -1.6538      19.8013       3.3098 H        57 MET58      0.2719
    904 CA           -3.0047      18.2923       4.0143 C.3      57 MET58     -0.0237
    905 HA           -3.4938      17.5983       3.3291 H        57 MET58      0.0880
    906 CB           -1.7941      17.6030       4.6331 C.3      57 MET58      0.0342
    907 HB2          -1.1940      18.3179       5.1860 H        57 MET58      0.0241
    908 HB3          -2.1576      16.8515       5.3332 H        57 MET58      0.0241
    909 CG           -0.9062      16.9054       3.6164 C.3      57 MET58      0.0018
    910 HG2          -1.4897      16.1671       3.0657 H        57 MET58      0.0440
    911 HG3          -0.5191      17.6371       2.9098 H        57 MET58      0.0440
    912 SD            0.4887      16.0802       4.4152 S.3      57 MET58     -0.2737
    913 CE           -0.3745      14.7420       5.2872 C.3      57 MET58     -0.0536
    914 HE1          -1.0891      14.2568       4.6214 H        57 MET58      0.0684
    915 HE2           0.3550      14.0026       5.6134 H        57 MET58      0.0684
    916 HE3          -0.8868      15.1403       6.1595 H        57 MET58      0.0684
    917 C            -3.9823      18.6076       5.1324 C.2      57 MET58      0.5973
    918 O            -4.8817      17.8224       5.3715 O.2      57 MET58     -0.5679
    919 N            -3.8354      19.7473       5.8106 N.am     58 LEU59     -0.4157
    920 H            -3.0424      20.3341       5.5816 H        58 LEU59      0.2719
    921 CA           -4.7692      20.1827       6.8435 C.3      58 LEU59     -0.0518
    922 HA           -4.7468      19.4466       7.6468 H        58 LEU59      0.0922
    923 CB           -4.3414      21.5668       7.3719 C.3      58 LEU59     -0.1102
    924 HB2          -3.3754      21.8217       6.9361 H        58 LEU59      0.0457
    925 HB3          -5.0450      22.3354       7.0510 H        58 LEU59      0.0457
    926 CG           -4.1484      21.6804       8.8813 C.3      58 LEU59      0.3531
    927 HG           -3.3042      21.0741       9.1725 H        58 LEU59     -0.0361
    928 CD1          -3.8426      23.1414       9.2111 C.3      58 LEU59     -0.4121
    929 HD11         -4.7168      23.7658       9.0338 H        58 LEU59      0.1000
    930 HD12         -3.5174      23.2097      10.2473 H        58 LEU59      0.1000
    931 HD13         -3.0209      23.4899       8.5824 H        58 LEU59      0.1000
    932 CD2          -5.3685      21.2455       9.6912 C.3      58 LEU59     -0.4121
    933 HD21         -5.4704      20.1603       9.6399 H        58 LEU59      0.1000
    934 HD22         -5.2410      21.5361      10.7300 H        58 LEU59      0.1000
    935 HD23         -6.2520      21.7125       9.2696 H        58 LEU59      0.1000
    936 C            -6.1825      20.2215       6.2622 C.2      58 LEU59      0.5973
    937 O            -7.0215      19.4264       6.6637 O.2      58 LEU59     -0.5679
    938 N            -6.4248      21.1012       5.2921 N.am     59 GLU60     -0.5163
    939 H            -5.6550      21.6827       4.9762 H        59 GLU60      0.2936
    940 CA           -7.7239      21.2635       4.6254 C.3      59 GLU60      0.0397
    941 HA           -8.4701      21.5272       5.3738 H        59 GLU60      0.1105
    942 CB           -7.6516      22.4329       3.6142 C.3      59 GLU60      0.0560
    943 HB2          -8.5898      22.4912       3.0612 H        59 GLU60     -0.0173
    944 HB3          -7.5229      23.3620       4.1711 H        59 GLU60     -0.0173
    945 CG           -6.4881      22.2832       2.6329 C.3      59 GLU60      0.0136
    946 HG2          -5.5738      22.2014       3.2094 H        59 GLU60     -0.0425
    947 HG3          -6.6419      21.3646       2.0801 H        59 GLU60     -0.0425
    948 CD           -6.2938      23.4128       1.6251 C.2      59 GLU60      0.8054
    949 OE1          -5.9284      24.5250       2.0535 O.co2    59 GLU60     -0.8188
    950 OE2          -6.3690      23.0873       0.4126 O.co2    59 GLU60     -0.8188
    951 C            -8.2216      19.9553       3.9860 C.2      59 GLU60      0.5366
    952 O            -9.4073      19.6526       4.0827 O.2      59 GLU60     -0.5819
    953 N            -7.3314      19.1414       3.4066 N.am     60 LYS61     -0.3479
    954 H            -6.3664      19.4538       3.3517 H        60 LYS61      0.2747
    955 CA           -7.6790      17.8632       2.7610 C.3      60 LYS61     -0.2400
    956 HA           -8.6862      17.9493       2.3506 H        60 LYS61      0.1426
    957 CB           -6.7162      17.5817       1.5978 C.3      60 LYS61     -0.0094
    958 HB2          -5.6900      17.5732       1.9665 H        60 LYS61      0.0362
    959 HB3          -6.9329      16.5993       1.1745 H        60 LYS61      0.0362
    960 CG           -6.8851      18.6304       0.4911 C.3      60 LYS61      0.0187
    961 HG2          -7.8886      18.5494       0.0705 H        60 LYS61      0.0103
    962 HG3          -6.7820      19.6200       0.9150 H        60 LYS61      0.0103
    963 CD           -5.8582      18.4621      -0.6305 C.3      60 LYS61     -0.0479
    964 HD2          -4.8565      18.3841      -0.2024 H        60 LYS61      0.0621
    965 HD3          -6.0728      17.5435      -1.1791 H        60 LYS61      0.0621
    966 CE           -5.9055      19.6560      -1.5942 C.3      60 LYS61     -0.0143
    967 HE2          -5.2291      19.4448      -2.4275 H        60 LYS61      0.1135
    968 HE3          -6.9196      19.7498      -1.9938 H        60 LYS61      0.1135
    969 NZ           -5.4992      20.9277      -0.9382 N.4      60 LYS61     -0.3854
    970 HZ1          -4.6281      20.8316      -0.4427 H        60 LYS61      0.3400
    971 HZ2          -5.4248      21.6940      -1.5913 H        60 LYS61      0.3400
    972 HZ3          -6.1790      21.2835      -0.2606 H        60 LYS61      0.3400
    973 C            -7.7552      16.6670       3.7125 C.2      60 LYS61      0.7341
    974 O            -8.1290      15.5803       3.2819 O.2      60 LYS61     -0.5894
    975 N            -7.4183      16.8424       4.9874 N.am     61 GLN62     -0.4157
    976 H            -7.0441      17.7451       5.2505 H        61 GLN62      0.2719
    977 CA           -7.5274      15.8026       6.0080 C.3      61 GLN62     -0.0031
    978 HA           -8.0064      14.9252       5.5710 H        61 GLN62      0.0850
    979 CB           -6.1608      15.3295       6.5427 C.3      61 GLN62     -0.0036
    980 HB2          -5.6211      16.1546       7.0041 H        61 GLN62      0.0171
    981 HB3          -6.3516      14.5911       7.3236 H        61 GLN62      0.0171
    982 CG           -5.2959      14.6539       5.4634 C.3      61 GLN62     -0.0645
    983 HG2          -5.8994      13.9102       4.9421 H        61 GLN62      0.0352
    984 HG3          -4.9646      15.3892       4.7332 H        61 GLN62      0.0352
    985 CD           -4.0677      13.9505       6.0328 C.2      61 GLN62      0.6951
    986 OE1          -3.7382      12.8435       5.6581 O.2      61 GLN62     -0.6086
    987 NE2          -3.3499      14.5335       6.9689 N.am     61 GLN62     -0.9407
    988 HE21         -2.5757      13.9773       7.3038 H        61 GLN62      0.4251
    989 HE22         -3.5671      15.4607       7.2719 H        61 GLN62      0.4251
    990 C            -8.4630      16.2630       7.1144 C.2      61 GLN62      0.5973
    991 O            -9.6208      15.8491       7.1369 O.2      61 GLN62     -0.5679
    992 N            -7.9830      17.1201       8.0287 N.am     62 LYS63     -0.3479
    993 H            -7.0944      17.5566       7.8164 H        62 LYS63      0.2747
    994 CA           -8.7222      17.5422       9.2346 C.3      62 LYS63     -0.2400
    995 HA           -8.0259      18.0699       9.8786 H        62 LYS63      0.1426
    996 CB           -9.8803      18.4897       8.8226 C.3      62 LYS63     -0.0094
    997 HB2         -10.3062      18.1663       7.8725 H        62 LYS63      0.0362
    998 HB3         -10.6933      18.4277       9.5448 H        62 LYS63      0.0362
    999 CG           -9.5414      19.9762       8.6992 C.3      62 LYS63      0.0187
   1000 HG2          -8.7508      20.1456       7.9882 H        62 LYS63      0.0103
   1001 HG3         -10.4302      20.4854       8.3227 H        62 LYS63      0.0103
   1002 CD           -9.1636      20.5967      10.0434 C.3      62 LYS63     -0.0479
   1003 HD2          -9.9636      20.3993      10.7600 H        62 LYS63      0.0621
   1004 HD3          -8.2322      20.1637      10.4083 H        62 LYS63      0.0621
   1005 CE           -8.9916      22.1029       9.8545 C.3      62 LYS63     -0.0143
   1006 HE2          -8.1492      22.2844       9.1817 H        62 LYS63      0.1135
   1007 HE3          -9.8906      22.4907       9.3622 H        62 LYS63      0.1135
   1008 NZ           -8.8004      22.7817      11.1566 N.4      62 LYS63     -0.3854
   1009 HZ1          -7.9947      22.4098      11.6369 H        62 LYS63      0.3400
   1010 HZ2          -8.7014      23.7791      11.0190 H        62 LYS63      0.3400
   1011 HZ3          -9.6190      22.6296      11.7350 H        62 LYS63      0.3400
   1012 C            -9.2079      16.3489      10.0841 C.2      62 LYS63      0.7341
   1013 O           -10.1995      16.4615      10.8048 O.2      62 LYS63     -0.5894
   1014 N            -8.5265      15.2066       9.9853 N.am     63 LYS64     -0.3481
   1015 H            -7.6567      15.2191       9.4751 H        63 LYS64      0.2764
   1016 CA           -8.8710      13.9134      10.5936 C.3      63 LYS64     -0.2903
   1017 HA           -9.4859      14.0611      11.4794 H        63 LYS64      0.1438
   1018 CB           -9.6341      13.0431       9.5810 C.3      63 LYS64     -0.0538
   1019 HB2          -9.0028      12.9162       8.6988 H        63 LYS64      0.0482
   1020 HB3          -9.8012      12.0560      10.0171 H        63 LYS64      0.0482
   1021 CG          -10.9882      13.6193       9.1533 C.3      63 LYS64      0.0227
   1022 HG2         -11.6484      13.6438      10.0214 H        63 LYS64      0.0134
   1023 HG3         -10.8753      14.6337       8.7895 H        63 LYS64      0.0134
   1024 CD          -11.6157      12.7578       8.0497 C.3      63 LYS64     -0.0392
   1025 HD2         -10.8616      12.5418       7.2897 H        63 LYS64      0.0611
   1026 HD3         -11.9593      11.8118       8.4716 H        63 LYS64      0.0611
   1027 CE          -12.7722      13.4903       7.3638 C.3      63 LYS64     -0.0176
   1028 HE2         -12.3547      14.3680       6.8570 H        63 LYS64      0.1121
   1029 HE3         -13.1983      12.8351       6.5984 H        63 LYS64      0.1121
   1030 NZ          -13.8139      13.9143       8.3307 N.4      63 LYS64     -0.3741
   1031 HZ1         -13.4032      14.5351       9.0174 H        63 LYS64      0.3374
   1032 HZ2         -14.5569      14.4066       7.8535 H        63 LYS64      0.3374
   1033 HZ3         -14.1959      13.1111       8.8106 H        63 LYS64      0.3374
   1034 C            -7.6076      13.1943      11.0607 C.2      63 LYS64      0.8488
   1035 O            -6.4971      13.7304      10.8681 O.2      63 LYS64     -0.8252
   1036 OXT          -7.7428      12.1435      11.7193 O.3      63 LYS64     -0.8252
@<TRIPOS>BOND
      1      11      12 2
      2      11      13 am
      3       5       7 1
      4       5      11 1
      5       1       5 1
      6      25      26 2
      7      25      27 am
      8      17      19 1
      9      17      23 1
     10      15      17 1
     11      15      25 1
     12      13      15 1
     13      41      42 2
     14      41      43 am
     15      31      33 1
     16      31      37 1
     17      29      31 1
     18      29      41 1
     19      27      29 1
     20      63      64 2
     21      63      65 am
     22      56      59 1
     23      53      56 1
     24      50      53 1
     25      47      50 1
     26      45      47 1
     27      45      63 1
     28      43      45 1
     29      83      84 2
     30      83      85 am
     31      79      81 ar
     32      77      79 ar
     33      75      77 ar
     34      73      75 ar
     35      72      73 ar
     36      72      81 ar
     37      69      72 1
     38      67      69 1
     39      67      83 1
     40      65      67 1
     41     105     106 2
     42     105     107 am
     43      98     101 1
     44      95      98 1
     45      92      95 1
     46      89      92 1
     47      87      89 1
     48      87     105 1
     49      85      87 1
     50     126     127 2
     51     126     128 am
     52     122     124 ar
     53     119     120 1
     54     119     122 ar
     55     117     119 ar
     56     115     117 ar
     57     114     115 ar
     58     114     124 ar
     59     111     114 1
     60     109     111 1
     61     109     126 1
     62     107     109 1
     63     148     149 2
     64     148     150 am
     65     141     144 1
     66     138     141 1
     67     135     138 1
     68     132     135 1
     69     130     132 1
     70     130     148 1
     71     128     130 1
     72     155     156 2
     73     155     157 am
     74     152     155 1
     75     150     152 1
     76     170     171 2
     77     170     172 am
     78     167     168 ar
     79     167     169 ar
     80     164     167 1
     81     161     164 1
     82     159     161 1
     83     159     170 1
     84     157     159 1
     85     185     186 2
     86     185     187 am
     87     182     183 ar
     88     182     184 ar
     89     179     182 1
     90     176     179 1
     91     174     176 1
     92     174     185 1
     93     172     174 1
     94     207     208 2
     95     207     209 am
     96     200     203 1
     97     197     200 1
     98     194     197 1
     99     191     194 1
    100     189     191 1
    101     189     207 1
    102     187     189 1
    103     222     223 2
    104     222     224 am
    105     219     220 ar
    106     219     221 ar
    107     216     219 1
    108     213     216 1
    109     211     213 1
    110     211     222 1
    111     209     211 1
    112     238     239 2
    113     238     240 am
    114     228     230 1
    115     228     234 1
    116     226     228 1
    117     226     238 1
    118     224     226 1
    119     250     251 2
    120     250     252 am
    121     247     248 ar
    122     247     249 ar
    123     244     247 1
    124     242     244 1
    125     242     250 1
    126     240     242 1
    127     269     270 2
    128     269     271 am
    129     262     265 1
    130     256     258 1
    131     256     262 1
    132     254     256 1
    133     254     269 1
    134     252     254 1
    135     280     281 2
    136     280     282 am
    137     275     278 1
    138     273     275 1
    139     273     280 1
    140     271     273 1
    141     302     303 2
    142     302     304 am
    143     295     298 1
    144     292     295 1
    145     289     292 1
    146     286     289 1
    147     284     286 1
    148     284     302 1
    149     282     284 1
    150     321     322 2
    151     321     323 am
    152     314     317 1
    153     308     310 1
    154     308     314 1
    155     306     308 1
    156     306     321 1
    157     304     306 1
    158     343     344 2
    159     343     345 am
    160     336     339 1
    161     333     336 1
    162     330     333 1
    163     327     330 1
    164     325     327 1
    165     325     343 1
    166     323     325 1
    167     365     366 2
    168     365     367 am
    169     358     361 1
    170     355     358 1
    171     352     355 1
    172     349     352 1
    173     347     349 1
    174     347     365 1
    175     345     347 1
    176     381     382 2
    177     381     383 am
    178     371     373 1
    179     371     377 1
    180     369     371 1
    181     369     381 1
    182     367     369 1
    183     405     406 2
    184     405     407 am
    185     402     404 ar
    186     400     402 ar
    187     398     400 ar
    188     396     398 ar
    189     395     396 ar
    190     395     404 ar
    191     393     395 1
    192     391     393 1
    193     390     391 2
    194     390     404 1
    195     387     390 1
    196     385     387 1
    197     385     405 1
    198     383     385 1
    199     429     430 2
    200     429     431 am
    201     422     423 ar
    202     422     426 ar
    203     420     422 ar
    204     417     420 1
    205     414     417 1
    206     411     414 1
    207     409     411 1
    208     409     429 1
    209     407     409 1
    210     445     446 2
    211     445     447 am
    212     435     437 1
    213     435     441 1
    214     433     435 1
    215     433     445 1
    216     431     433 1
    217     452     453 2
    218     452     454 am
    219     449     452 1
    220     447     449 1
    221     474     475 2
    222     474     476 am
    223     467     470 1
    224     464     467 1
    225     461     464 1
    226     458     461 1
    227     456     458 1
    228     456     474 1
    229     454     456 1
    230     491     492 2
    231     491     493 am
    232     486     487 1
    233     483     486 1
    234     480     483 1
    235     478     480 1
    236     478     491 1
    237     476     478 1
    238     510     511 2
    239     510     512 am
    240     503     506 1
    241     497     499 1
    242     497     503 1
    243     495     497 1
    244     495     510 1
    245     493     495 1
    246     521     522 2
    247     521     523 am
    248     516     519 1
    249     514     516 1
    250     514     521 1
    251     512     514 1
    252     541     542 2
    253     541     543 am
    254     537     539 ar
    255     535     537 ar
    256     533     535 ar
    257     531     533 ar
    258     530     531 ar
    259     530     539 ar
    260     527     530 1
    261     525     527 1
    262     525     541 1
    263     523     525 1
    264     555     556 2
    265     555     557 am
    266     547     549 1
    267     547     553 1
    268     545     547 1
    269     545     555 1
    270     543     545 1
    271     576     577 2
    272     576     578 am
    273     572     574 ar
    274     569     570 1
    275     569     572 ar
    276     567     569 ar
    277     565     567 ar
    278     564     565 ar
    279     564     574 ar
    280     561     564 1
    281     559     561 1
    282     559     576 1
    283     557     559 1
    284     588     589 2
    285     588     590 am
    286     585     586 ar
    287     585     587 ar
    288     582     585 1
    289     580     582 1
    290     580     588 1
    291     578     580 1
    292     603     604 2
    293     603     605 am
    294     600     601 ar
    295     600     602 ar
    296     597     600 1
    297     594     597 1
    298     592     594 1
    299     592     603 1
    300     590     592 1
    301     610     611 2
    302     610     612 am
    303     607     610 1
    304     605     607 1
    305     617     618 2
    306     617     619 am
    307     614     617 1
    308     612     614 1
    309     624     625 2
    310     624     626 am
    311     621     624 1
    312     619     621 1
    313     646     647 2
    314     646     648 am
    315     639     642 1
    316     636     639 1
    317     633     636 1
    318     630     633 1
    319     628     630 1
    320     628     646 1
    321     626     628 1
    322     660     661 2
    323     660     662 am
    324     652     654 1
    325     652     658 1
    326     650     652 1
    327     650     660 1
    328     648     650 1
    329     667     668 2
    330     667     669 am
    331     664     667 1
    332     662     664 1
    333     691     692 2
    334     691     693 am
    335     684     685 ar
    336     684     688 ar
    337     682     684 ar
    338     679     682 1
    339     676     679 1
    340     673     676 1
    341     671     673 1
    342     671     691 1
    343     669     671 1
    344     698     699 2
    345     698     700 am
    346     695     698 1
    347     693     695 1
    348     708     709 2
    349     708     710 am
    350     702     704 1
    351     702     708 1
    352     700     702 1
    353     724     725 2
    354     724     726 am
    355     714     716 1
    356     714     720 1
    357     712     714 1
    358     712     724 1
    359     710     712 1
    360     735     736 2
    361     735     737 am
    362     730     733 1
    363     728     730 1
    364     728     735 1
    365     726     728 1
    366     750     751 2
    367     750     752 am
    368     747     748 ar
    369     747     749 ar
    370     744     747 1
    371     741     744 1
    372     739     741 1
    373     739     750 1
    374     737     739 1
    375     772     773 2
    376     772     774 am
    377     765     768 1
    378     762     765 1
    379     759     762 1
    380     756     759 1
    381     754     756 1
    382     754     772 1
    383     752     754 1
    384     784     785 2
    385     784     786 am
    386     781     782 ar
    387     781     783 ar
    388     778     781 1
    389     776     778 1
    390     776     784 1
    391     774     776 1
    392     794     795 2
    393     794     796 am
    394     788     790 1
    395     788     794 1
    396     786     788 1
    397     808     809 2
    398     808     810 am
    399     806     808 1
    400     803     806 1
    401     800     803 1
    402     797     800 1
    403     796     797 1
    404     796     806 1
    405     830     831 2
    406     830     832 am
    407     823     826 1
    408     820     823 1
    409     817     820 1
    410     814     817 1
    411     812     814 1
    412     812     830 1
    413     810     812 1
    414     845     846 2
    415     845     847 am
    416     842     843 ar
    417     842     844 ar
    418     839     842 1
    419     836     839 1
    420     834     836 1
    421     834     845 1
    422     832     834 1
    423     864     865 2
    424     864     866 am
    425     854     856 1
    426     854     860 1
    427     851     854 1
    428     849     851 1
    429     849     864 1
    430     847     849 1
    431     883     884 2
    432     883     885 am
    433     873     875 1
    434     873     879 1
    435     870     873 1
    436     868     870 1
    437     868     883 1
    438     866     868 1
    439     900     901 2
    440     900     902 am
    441     895     896 2
    442     895     897 am
    443     892     895 1
    444     889     892 1
    445     887     889 1
    446     887     900 1
    447     885     887 1
    448     917     918 2
    449     917     919 am
    450     912     913 1
    451     909     912 1
    452     906     909 1
    453     904     906 1
    454     904     917 1
    455     902     904 1
    456     936     937 2
    457     936     938 am
    458     926     928 1
    459     926     932 1
    460     923     926 1
    461     921     923 1
    462     921     936 1
    463     919     921 1
    464     951     952 2
    465     951     953 am
    466     948     949 ar
    467     948     950 ar
    468     945     948 1
    469     942     945 1
    470     940     942 1
    471     940     951 1
    472     938     940 1
    473     973     974 2
    474     973     975 am
    475     966     969 1
    476     963     966 1
    477     960     963 1
    478     957     960 1
    479     955     957 1
    480     955     973 1
    481     953     955 1
    482     990     991 2
    483     990     992 am
    484     985     986 2
    485     985     987 am
    486     982     985 1
    487     979     982 1
    488     977     979 1
    489     977     990 1
    490     975     977 1
    491    1012    1013 2
    492    1012    1014 am
    493    1005    1008 1
    494    1002    1005 1
    495     999    1002 1
    496     996     999 1
    497     994     996 1
    498     994    1012 1
    499     992     994 1
    500    1034    1035 2
    501    1034    1036 1
    502    1027    1030 1
    503    1024    1027 1
    504    1021    1024 1
    505    1018    1021 1
    506    1016    1018 1
    507    1016    1034 1
    508    1014    1016 1
    509       7       8 1
    510       7       9 1
    511       7      10 1
    512       5       6 1
    513       1       2 1
    514       1       3 1
    515       1       4 1
    516      23      24 1
    517      19      20 1
    518      19      21 1
    519      19      22 1
    520      17      18 1
    521      15      16 1
    522      13      14 1
    523      37      38 1
    524      37      39 1
    525      37      40 1
    526      33      34 1
    527      33      35 1
    528      33      36 1
    529      31      32 1
    530      29      30 1
    531      27      28 1
    532      59      60 1
    533      59      61 1
    534      59      62 1
    535      56      57 1
    536      56      58 1
    537      53      54 1
    538      53      55 1
    539      50      51 1
    540      50      52 1
    541      47      48 1
    542      47      49 1
    543      45      46 1
    544      43      44 1
    545      81      82 1
    546      79      80 1
    547      77      78 1
    548      75      76 1
    549      73      74 1
    550      69      70 1
    551      69      71 1
    552      67      68 1
    553      65      66 1
    554     101     102 1
    555     101     103 1
    556     101     104 1
    557      98      99 1
    558      98     100 1
    559      95      96 1
    560      95      97 1
    561      92      93 1
    562      92      94 1
    563      89      90 1
    564      89      91 1
    565      87      88 1
    566      85      86 1
    567     124     125 1
    568     122     123 1
    569     120     121 1
    570     117     118 1
    571     115     116 1
    572     111     112 1
    573     111     113 1
    574     109     110 1
    575     107     108 1
    576     144     145 1
    577     144     146 1
    578     144     147 1
    579     141     142 1
    580     141     143 1
    581     138     139 1
    582     138     140 1
    583     135     136 1
    584     135     137 1
    585     132     133 1
    586     132     134 1
    587     130     131 1
    588     128     129 1
    589     152     153 1
    590     152     154 1
    591     150     151 1
    592     164     165 1
    593     164     166 1
    594     161     162 1
    595     161     163 1
    596     159     160 1
    597     157     158 1
    598     179     180 1
    599     179     181 1
    600     176     177 1
    601     176     178 1
    602     174     175 1
    603     172     173 1
    604     203     204 1
    605     203     205 1
    606     203     206 1
    607     200     201 1
    608     200     202 1
    609     197     198 1
    610     197     199 1
    611     194     195 1
    612     194     196 1
    613     191     192 1
    614     191     193 1
    615     189     190 1
    616     187     188 1
    617     216     217 1
    618     216     218 1
    619     213     214 1
    620     213     215 1
    621     211     212 1
    622     209     210 1
    623     234     235 1
    624     234     236 1
    625     234     237 1
    626     230     231 1
    627     230     232 1
    628     230     233 1
    629     228     229 1
    630     226     227 1
    631     224     225 1
    632     244     245 1
    633     244     246 1
    634     242     243 1
    635     240     241 1
    636     265     266 1
    637     265     267 1
    638     265     268 1
    639     262     263 1
    640     262     264 1
    641     258     259 1
    642     258     260 1
    643     258     261 1
    644     256     257 1
    645     254     255 1
    646     252     253 1
    647     278     279 1
    648     275     276 1
    649     275     277 1
    650     273     274 1
    651     271     272 1
    652     298     299 1
    653     298     300 1
    654     298     301 1
    655     295     296 1
    656     295     297 1
    657     292     293 1
    658     292     294 1
    659     289     290 1
    660     289     291 1
    661     286     287 1
    662     286     288 1
    663     284     285 1
    664     282     283 1
    665     317     318 1
    666     317     319 1
    667     317     320 1
    668     314     315 1
    669     314     316 1
    670     310     311 1
    671     310     312 1
    672     310     313 1
    673     308     309 1
    674     306     307 1
    675     304     305 1
    676     339     340 1
    677     339     341 1
    678     339     342 1
    679     336     337 1
    680     336     338 1
    681     333     334 1
    682     333     335 1
    683     330     331 1
    684     330     332 1
    685     327     328 1
    686     327     329 1
    687     325     326 1
    688     323     324 1
    689     361     362 1
    690     361     363 1
    691     361     364 1
    692     358     359 1
    693     358     360 1
    694     355     356 1
    695     355     357 1
    696     352     353 1
    697     352     354 1
    698     349     350 1
    699     349     351 1
    700     347     348 1
    701     345     346 1
    702     377     378 1
    703     377     379 1
    704     377     380 1
    705     373     374 1
    706     373     375 1
    707     373     376 1
    708     371     372 1
    709     369     370 1
    710     367     368 1
    711     402     403 1
    712     400     401 1
    713     398     399 1
    714     396     397 1
    715     393     394 1
    716     391     392 1
    717     387     388 1
    718     387     389 1
    719     385     386 1
    720     383     384 1
    721     426     427 1
    722     426     428 1
    723     423     424 1
    724     423     425 1
    725     420     421 1
    726     417     418 1
    727     417     419 1
    728     414     415 1
    729     414     416 1
    730     411     412 1
    731     411     413 1
    732     409     410 1
    733     407     408 1
    734     441     442 1
    735     441     443 1
    736     441     444 1
    737     437     438 1
    738     437     439 1
    739     437     440 1
    740     435     436 1
    741     433     434 1
    742     431     432 1
    743     449     450 1
    744     449     451 1
    745     447     448 1
    746     470     471 1
    747     470     472 1
    748     470     473 1
    749     467     468 1
    750     467     469 1
    751     464     465 1
    752     464     466 1
    753     461     462 1
    754     461     463 1
    755     458     459 1
    756     458     460 1
    757     456     457 1
    758     454     455 1
    759     487     488 1
    760     487     489 1
    761     487     490 1
    762     483     484 1
    763     483     485 1
    764     480     481 1
    765     480     482 1
    766     478     479 1
    767     476     477 1
    768     506     507 1
    769     506     508 1
    770     506     509 1
    771     503     504 1
    772     503     505 1
    773     499     500 1
    774     499     501 1
    775     499     502 1
    776     497     498 1
    777     495     496 1
    778     493     494 1
    779     519     520 1
    780     516     517 1
    781     516     518 1
    782     514     515 1
    783     512     513 1
    784     539     540 1
    785     537     538 1
    786     535     536 1
    787     533     534 1
    788     531     532 1
    789     527     528 1
    790     527     529 1
    791     525     526 1
    792     523     524 1
    793     553     554 1
    794     549     550 1
    795     549     551 1
    796     549     552 1
    797     547     548 1
    798     545     546 1
    799     543     544 1
    800     574     575 1
    801     572     573 1
    802     570     571 1
    803     567     568 1
    804     565     566 1
    805     561     562 1
    806     561     563 1
    807     559     560 1
    808     557     558 1
    809     582     583 1
    810     582     584 1
    811     580     581 1
    812     578     579 1
    813     597     598 1
    814     597     599 1
    815     594     595 1
    816     594     596 1
    817     592     593 1
    818     590     591 1
    819     607     608 1
    820     607     609 1
    821     605     606 1
    822     614     615 1
    823     614     616 1
    824     612     613 1
    825     621     622 1
    826     621     623 1
    827     619     620 1
    828     642     643 1
    829     642     644 1
    830     642     645 1
    831     639     640 1
    832     639     641 1
    833     636     637 1
    834     636     638 1
    835     633     634 1
    836     633     635 1
    837     630     631 1
    838     630     632 1
    839     628     629 1
    840     626     627 1
    841     658     659 1
    842     654     655 1
    843     654     656 1
    844     654     657 1
    845     652     653 1
    846     650     651 1
    847     648     649 1
    848     664     665 1
    849     664     666 1
    850     662     663 1
    851     688     689 1
    852     688     690 1
    853     685     686 1
    854     685     687 1
    855     682     683 1
    856     679     680 1
    857     679     681 1
    858     676     677 1
    859     676     678 1
    860     673     674 1
    861     673     675 1
    862     671     672 1
    863     669     670 1
    864     695     696 1
    865     695     697 1
    866     693     694 1
    867     704     705 1
    868     704     706 1
    869     704     707 1
    870     702     703 1
    871     700     701 1
    872     720     721 1
    873     720     722 1
    874     720     723 1
    875     716     717 1
    876     716     718 1
    877     716     719 1
    878     714     715 1
    879     712     713 1
    880     710     711 1
    881     733     734 1
    882     730     731 1
    883     730     732 1
    884     728     729 1
    885     726     727 1
    886     744     745 1
    887     744     746 1
    888     741     742 1
    889     741     743 1
    890     739     740 1
    891     737     738 1
    892     768     769 1
    893     768     770 1
    894     768     771 1
    895     765     766 1
    896     765     767 1
    897     762     763 1
    898     762     764 1
    899     759     760 1
    900     759     761 1
    901     756     757 1
    902     756     758 1
    903     754     755 1
    904     752     753 1
    905     778     779 1
    906     778     780 1
    907     776     777 1
    908     774     775 1
    909     790     791 1
    910     790     792 1
    911     790     793 1
    912     788     789 1
    913     786     787 1
    914     806     807 1
    915     803     804 1
    916     803     805 1
    917     800     801 1
    918     800     802 1
    919     797     798 1
    920     797     799 1
    921     826     827 1
    922     826     828 1
    923     826     829 1
    924     823     824 1
    925     823     825 1
    926     820     821 1
    927     820     822 1
    928     817     818 1
    929     817     819 1
    930     814     815 1
    931     814     816 1
    932     812     813 1
    933     810     811 1
    934     839     840 1
    935     839     841 1
    936     836     837 1
    937     836     838 1
    938     834     835 1
    939     832     833 1
    940     860     861 1
    941     860     862 1
    942     860     863 1
    943     856     857 1
    944     856     858 1
    945     856     859 1
    946     854     855 1
    947     851     852 1
    948     851     853 1
    949     849     850 1
    950     847     848 1
    951     879     880 1
    952     879     881 1
    953     879     882 1
    954     875     876 1
    955     875     877 1
    956     875     878 1
    957     873     874 1
    958     870     871 1
    959     870     872 1
    960     868     869 1
    961     866     867 1
    962     897     898 1
    963     897     899 1
    964     892     893 1
    965     892     894 1
    966     889     890 1
    967     889     891 1
    968     887     888 1
    969     885     886 1
    970     913     914 1
    971     913     915 1
    972     913     916 1
    973     909     910 1
    974     909     911 1
    975     906     907 1
    976     906     908 1
    977     904     905 1
    978     902     903 1
    979     932     933 1
    980     932     934 1
    981     932     935 1
    982     928     929 1
    983     928     930 1
    984     928     931 1
    985     926     927 1
    986     923     924 1
    987     923     925 1
    988     921     922 1
    989     919     920 1
    990     945     946 1
    991     945     947 1
    992     942     943 1
    993     942     944 1
    994     940     941 1
    995     938     939 1
    996     969     970 1
    997     969     971 1
    998     969     972 1
    999     966     967 1
   1000     966     968 1
   1001     963     964 1
   1002     963     965 1
   1003     960     961 1
   1004     960     962 1
   1005     957     958 1
   1006     957     959 1
   1007     955     956 1
   1008     953     954 1
   1009     987     988 1
   1010     987     989 1
   1011     982     983 1
   1012     982     984 1
   1013     979     980 1
   1014     979     981 1
   1015     977     978 1
   1016     975     976 1
   1017    1008    1009 1
   1018    1008    1010 1
   1019    1008    1011 1
   1020    1005    1006 1
   1021    1005    1007 1
   1022    1002    1003 1
   1023    1002    1004 1
   1024     999    1000 1
   1025     999    1001 1
   1026     996     997 1
   1027     996     998 1
   1028     994     995 1
   1029     992     993 1
   1030    1030    1031 1
   1031    1030    1032 1
   1032    1030    1033 1
   1033    1027    1028 1
   1034    1027    1029 1
   1035    1024    1025 1
   1036    1024    1026 1
   1037    1021    1022 1
   1038    1021    1023 1
   1039    1018    1019 1
   1040    1018    1020 1
   1041    1016    1017 1
   1042    1014    1015 1
@<TRIPOS>SUBSTRUCTURE
      1 ALA2           1 RESIDUE    4    A ALA
      2 THR3          13 RESIDUE    4    A THR
      3 VAL4          27 RESIDUE    4    A VAL
      4 LYS5          43 RESIDUE    4    A LYS
      5 PHE6          65 RESIDUE    4    A PHE
      6 LYS7          85 RESIDUE    4    A LYS
      7 TYR8         107 RESIDUE    4    A TYR
      8 LYS9         128 RESIDUE    4    A LYS
      9 GLY10        150 RESIDUE    4    A GLY
     10 GLU11        157 RESIDUE    4    A GLU
     11 GLU12        172 RESIDUE    4    A GLU
     12 LYS13        187 RESIDUE    4    A LYS
     13 GLU14        209 RESIDUE    4    A GLU
     14 VAL15        224 RESIDUE    4    A VAL
     15 ASP16        240 RESIDUE    4    A ASP
     16 ILE17        252 RESIDUE    4    A ILE
     17 SER18        271 RESIDUE    4    A SER
     18 LYS19        282 RESIDUE    4    A LYS
     19 ILE20        304 RESIDUE    4    A ILE
     20 LYS21        323 RESIDUE    4    A LYS
     21 LYS22        345 RESIDUE    4    A LYS
     22 VAL23        367 RESIDUE    4    A VAL
     23 TRP24        383 RESIDUE    4    A TRP
     24 ARG25        407 RESIDUE    4    A ARG
     25 VAL26        431 RESIDUE    4    A VAL
     26 GLY27        447 RESIDUE    4    A GLY
     27 LYS28        454 RESIDUE    4    A LYS
     28 MET29        476 RESIDUE    4    A MET
     29 ILE30        493 RESIDUE    4    A ILE
     30 SER31        512 RESIDUE    4    A SER
     31 PHE32        523 RESIDUE    4    A PHE
     32 THR33        543 RESIDUE    4    A THR
     33 TYR34        557 RESIDUE    4    A TYR
     34 ASP35        578 RESIDUE    4    A ASP
     35 GLU36        590 RESIDUE    4    A GLU
     36 GLY37        605 RESIDUE    4    A GLY
     37 GLY38        612 RESIDUE    4    A GLY
     38 GLY39        619 RESIDUE    4    A GLY
     39 LYS40        626 RESIDUE    4    A LYS
     40 THR41        648 RESIDUE    4    A THR
     41 GLY42        662 RESIDUE    4    A GLY
     42 ARG43        669 RESIDUE    4    A ARG
     43 GLY44        693 RESIDUE    4    A GLY
     44 ALA45        700 RESIDUE    4    A ALA
     45 VAL46        710 RESIDUE    4    A VAL
     46 SER47        726 RESIDUE    4    A SER
     47 GLU48        737 RESIDUE    4    A GLU
     48 LYS49        752 RESIDUE    4    A LYS
     49 ASP50        774 RESIDUE    4    A ASP
     50 ALA51        786 RESIDUE    4    A ALA
     51 PRO52        796 RESIDUE    4    A PRO
     52 LYS53        810 RESIDUE    4    A LYS
     53 GLU54        832 RESIDUE    4    A GLU
     54 LEU55        847 RESIDUE    4    A LEU
     55 LEU56        866 RESIDUE    4    A LEU
     56 GLN57        885 RESIDUE    4    A GLN
     57 MET58        902 RESIDUE    4    A MET
     58 LEU59        919 RESIDUE    4    A LEU
     59 GLU60        938 RESIDUE    4    A GLU
     60 LYS61        953 RESIDUE    4    A LYS
     61 GLN62        975 RESIDUE    4    A GLN
     62 LYS63        992 RESIDUE    4    A LYS
     63 LYS64       1014 RESIDUE    4    A LYS
