# Supplementary material for: Improved Structure-Based Histidine pKa Prediction for pH-Responsive Protein Design
Source: J Chem Inf Model. 2025 Jan 18;65(3):1560–9. doi: 10.1021/acs.jcim.4c01957 (PMC11815838; doi:10.1021/acs.jcim.4c01957)
Supplement: Supplementary file 3 — ci4c01957_si_003.zip [file ci4c01957_si_003.zip › structures/prep_mol2/1BHC_prep.mol2]

@<TRIPOS>MOLECULE
Cpptraj generated mol2 file.
  875   889    56     0     0
SMALL
USER_CHARGES


@<TRIPOS>ATOM
      1 N            37.7207      -7.1102     -30.8820 N.am      1 ARG1       0.1305
      2 H1           38.2233      -7.1371     -31.7613 H         1 ARG1       0.2083
      3 H2           37.2769      -8.0095     -30.7515 H         1 ARG1       0.2083
      4 H3           38.3575      -6.9403     -30.1142 H         1 ARG1       0.2083
      5 CA           36.6965      -6.0413     -30.9472 C.3       1 ARG1      -0.0223
      6 HA           36.0473      -6.1203     -30.0737 H         1 ARG1       0.1242
      7 CB           37.3404      -4.6429     -30.9252 C.3       1 ARG1       0.0118
      8 HB2          36.5906      -3.9263     -30.5902 H         1 ARG1       0.0226
      9 HB3          38.1449      -4.6394     -30.1890 H         1 ARG1       0.0226
     10 CG           37.8648      -4.1684     -32.2945 C.3       1 ARG1       0.0236
     11 HG2          38.3802      -4.9804     -32.8093 H         1 ARG1       0.0309
     12 HG3          37.0198      -3.8597     -32.9053 H         1 ARG1       0.0309
     13 CD           38.8233      -2.9838     -32.1847 C.3       1 ARG1       0.0935
     14 HD2          38.9067      -2.5220     -33.1705 H         1 ARG1       0.0527
     15 HD3          38.4158      -2.2324     -31.5065 H         1 ARG1       0.0527
     16 NE           40.1669      -3.4284     -31.7697 N.pl3     1 ARG1      -0.5650
     17 HE           40.7442      -3.8300     -32.4861 H         1 ARG1       0.3592
     18 CZ           40.7321      -3.2590     -30.5857 C.cat     1 ARG1       0.8281
     19 NH1          40.1586      -2.6507     -29.5949 N.pl3     1 ARG1      -0.8693
     20 HH11         39.2488      -2.2064     -29.6914 H         1 ARG1       0.4494
     21 HH12         40.5235      -2.6407     -28.6486 H         1 ARG1       0.4494
     22 NH2          41.9175      -3.7458     -30.3625 N.pl3     1 ARG1      -0.8693
     23 HH21         42.4652      -4.1322     -31.1037 H         1 ARG1       0.4494
     24 HH22         42.3257      -3.5825     -29.4554 H         1 ARG1       0.4494
     25 C            35.8541      -6.2490     -32.1998 C.2       1 ARG1       0.7214
     26 O            36.4194      -6.7615     -33.1641 O.2       1 ARG1      -0.6013
     27 N            34.5580      -5.9096     -32.1949 N.am      2 PRO2      -0.2548
     28 CD           33.7846      -5.4375     -31.0577 C.3       2 PRO2       0.0192
     29 HD2          33.9791      -4.3768     -30.8995 H         2 PRO2       0.0391
     30 HD3          33.9971      -6.0005     -30.1482 H         2 PRO2       0.0391
     31 CG           32.3288      -5.6389     -31.4638 C.3       2 PRO2       0.0189
     32 HG2          31.6676      -4.9380     -30.9529 H         2 PRO2       0.0213
     33 HG3          32.0277      -6.6695     -31.2694 H         2 PRO2       0.0213
     34 CB           32.3744      -5.3839     -32.9673 C.3       2 PRO2      -0.0070
     35 HB2          32.3795      -4.3068     -33.1482 H         2 PRO2       0.0253
     36 HB3          31.5379      -5.8549     -33.4840 H         2 PRO2       0.0253
     37 CA           33.7144      -5.9946     -33.3839 C.3       2 PRO2      -0.0266
     38 HA           33.5753      -7.0427     -33.6499 H         2 PRO2       0.0641
     39 C            34.3178      -5.2385     -34.5681 C.2       2 PRO2       0.5896
     40 O            34.9930      -4.2312     -34.3691 O.2       2 PRO2      -0.5748
     41 N            34.0523      -5.6885     -35.7920 N.am      3 ASP3      -0.5163
     42 H            33.5709      -6.5621     -35.9240 H         3 ASP3       0.2936
     43 CA           34.6529      -5.0578     -36.9736 C.3       3 ASP3       0.0381
     44 HA           35.7331      -5.0110     -36.8222 H         3 ASP3       0.0880
     45 CB           34.3945      -5.9242     -38.2046 C.3       3 ASP3      -0.0303
     46 HB2          34.5089      -6.9769     -37.9372 H         3 ASP3      -0.0122
     47 HB3          33.3731      -5.7720     -38.5601 H         3 ASP3      -0.0122
     48 CG           35.4096      -5.5946     -39.2985 C.2       3 ASP3       0.7994
     49 OD1          36.5984      -5.9115     -39.0686 O.co2     3 ASP3      -0.8014
     50 OD2          34.9765      -5.0714     -40.3421 O.co2     3 ASP3      -0.8014
     51 C            34.1654      -3.6220     -37.2149 C.2       3 ASP3       0.5366
     52 O            34.9276      -2.7704     -37.6595 O.2       3 ASP3      -0.5819
     53 N            32.9252      -3.2963     -36.8258 N.am      4 PHE4      -0.4157
     54 H            32.3280      -4.0065     -36.4455 H         4 PHE4       0.2719
     55 CA           32.4247      -1.9349     -37.0163 C.3       4 PHE4      -0.0024
     56 HA           32.5309      -1.6978     -38.0749 H         4 PHE4       0.0978
     57 CB           30.9447      -1.8176     -36.6672 C.3       4 PHE4      -0.0343
     58 HB2          30.6522      -0.8057     -36.9394 H         4 PHE4       0.0295
     59 HB3          30.3760      -2.5022     -37.2977 H         4 PHE4       0.0295
     60 CG           30.5937      -2.0446     -35.2108 C.ar      4 PHE4       0.0118
     61 CD1          30.8476      -1.0431     -34.2575 C.ar      4 PHE4      -0.1256
     62 HD1          31.3005      -0.1049     -34.5511 H         4 PHE4       0.1330
     63 CE1          30.4935      -1.2450     -32.9184 C.ar      4 PHE4      -0.1704
     64 HE1          30.6903      -0.4619     -32.2078 H         4 PHE4       0.1430
     65 CZ           29.8656      -2.4357     -32.5220 C.ar      4 PHE4      -0.1072
     66 HZ           29.5783      -2.5762     -31.4910 H         4 PHE4       0.1297
     67 CE2          29.6004      -3.4348     -33.4714 C.ar      4 PHE4      -0.1704
     68 HE2          29.1348      -4.3575     -33.1578 H         4 PHE4       0.1430
     69 CD2          29.9693      -3.2412     -34.8150 C.ar      4 PHE4      -0.1256
     70 HD2          29.7860      -4.0147     -35.5466 H         4 PHE4       0.1330
     71 C            33.2411      -0.8949     -36.2450 C.2       4 PHE4       0.5973
     72 O            33.2593       0.2625     -36.6328 O.2       4 PHE4      -0.5679
     73 N            33.9591      -1.2843     -35.1866 N.am      5 CYX5      -0.4157
     74 H            33.9767      -2.2660     -34.9477 H         5 CYX5       0.2719
     75 CA           34.8489      -0.3833     -34.4556 C.3       5 CYX5       0.0429
     76 HA           34.2782       0.4781     -34.1037 H         5 CYX5       0.0766
     77 CB           35.4233      -1.1323     -33.2558 C.3       5 CYX5      -0.0790
     78 HB2          36.0348      -1.9469     -33.6412 H         5 CYX5       0.0910
     79 HB3          36.0709      -0.4601     -32.6932 H         5 CYX5       0.0910
     80 SG           34.1889      -1.8319     -32.1362 S.3       5 CYX5      -0.1081
     81 C            36.0129       0.1376     -35.3106 C.2       5 CYX5       0.5973
     82 O            36.7561       0.9969     -34.8470 O.2       5 CYX5      -0.5679
     83 N            36.2371      -0.4173     -36.5061 N.am      6 LEU6      -0.4157
     84 H            35.6333      -1.1691     -36.8271 H         6 LEU6       0.2719
     85 CA           37.2195       0.0922     -37.4594 C.3       6 LEU6      -0.0518
     86 HA           38.0021       0.6276     -36.9236 H         6 LEU6       0.0922
     87 CB           37.8726      -1.0709     -38.2368 C.3       6 LEU6      -0.1102
     88 HB2          37.0964      -1.6258     -38.7671 H         6 LEU6       0.0457
     89 HB3          38.4902      -0.6163     -39.0121 H         6 LEU6       0.0457
     90 CG           38.7957      -2.0627     -37.4944 C.3       6 LEU6       0.3531
     91 HG           39.6231      -2.2937     -38.1667 H         6 LEU6      -0.0361
     92 CD1          39.4093      -1.5171     -36.2050 C.3       6 LEU6      -0.4121
     93 HD11         38.6312      -1.2851     -35.4792 H         6 LEU6       0.1000
     94 HD12         40.0912      -2.2536     -35.7850 H         6 LEU6       0.1000
     95 HD13         39.9681      -0.6212     -36.4568 H         6 LEU6       0.1000
     96 CD2          38.1236      -3.3891     -37.1743 C.3       6 LEU6      -0.4121
     97 HD21         37.7061      -3.8083     -38.0923 H         6 LEU6       0.1000
     98 HD22         38.8456      -4.0990     -36.7763 H         6 LEU6       0.1000
     99 HD23         37.3131      -3.2356     -36.4634 H         6 LEU6       0.1000
    100 C            36.6224       1.1178     -38.4369 C.2       6 LEU6       0.5973
    101 O            37.3959       1.7984     -39.1128 O.2       6 LEU6      -0.5679
    102 N            35.2900       1.2466     -38.5221 N.am      7 GLU7      -0.5163
    103 H            34.7010       0.7019     -37.9053 H         7 GLU7       0.2936
    104 CA           34.6421       2.2425     -39.3769 C.3       7 GLU7       0.0397
    105 HA           34.9707       2.0760     -40.4005 H         7 GLU7       0.1105
    106 CB           33.1029       2.1877     -39.3243 C.3       7 GLU7       0.0560
    107 HB2          32.8166       2.4043     -38.2957 H         7 GLU7      -0.0173
    108 HB3          32.7154       2.9985     -39.9438 H         7 GLU7      -0.0173
    109 CG           32.3849       0.9035     -39.7566 C.3       7 GLU7       0.0136
    110 HG2          32.5431       0.7666     -40.8290 H         7 GLU7      -0.0425
    111 HG3          32.8275       0.0520     -39.2447 H         7 GLU7      -0.0425
    112 CD           30.8630       0.9643     -39.4546 C.2       7 GLU7       0.8054
    113 OE1          30.4080       1.7196     -38.5536 O.co2     7 GLU7      -0.8188
    114 OE2          30.0958       0.2535     -40.1444 O.co2     7 GLU7      -0.8188
    115 C            35.0179       3.6532     -38.9069 C.2       7 GLU7       0.5366
    116 O            34.9979       3.9336     -37.7047 O.2       7 GLU7      -0.5819
    117 N            35.2948       4.5908     -39.8205 N.am      8 PRO8      -0.2548
    118 CD           35.4538       4.4200     -41.2537 C.3       8 PRO8       0.0192
    119 HD2          34.6404       3.8322     -41.6806 H         8 PRO8       0.0391
    120 HD3          36.4160       3.9478     -41.4572 H         8 PRO8       0.0391
    121 CG           35.4274       5.8330     -41.8281 C.3       8 PRO8       0.0189
    122 HG2          34.3983       6.1180     -42.0533 H         8 PRO8       0.0213
    123 HG3          36.0523       5.9180     -42.7176 H         8 PRO8       0.0213
    124 CB           35.9584       6.6853     -40.6777 C.3       8 PRO8      -0.0070
    125 HB2          35.6328       7.7230     -40.7620 H         8 PRO8       0.0253
    126 HB3          37.0475       6.6259     -40.6500 H         8 PRO8       0.0253
    127 CA           35.3768       5.9893     -39.4486 C.3       8 PRO8      -0.0266
    128 HA           36.0591       6.1017     -38.6053 H         8 PRO8       0.0641
    129 C            33.9787       6.5112     -39.0609 C.2       8 PRO8       0.5896
    130 O            32.9577       5.9767     -39.5109 O.2       8 PRO8      -0.5748
    131 N            33.9118       7.5809     -38.2517 N.am      9 PRO9      -0.2548
    132 CD           35.0358       8.3531     -37.7488 C.3       9 PRO9       0.0192
    133 HD2          35.7808       8.5391     -38.5220 H         9 PRO9       0.0391
    134 HD3          35.4873       7.8200     -36.9177 H         9 PRO9       0.0391
    135 CG           34.4409       9.6757     -37.2823 C.3       9 PRO9       0.0189
    136 HG2          34.3699      10.3655     -38.1247 H         9 PRO9       0.0213
    137 HG3          35.0186      10.1168     -36.4700 H         9 PRO9       0.0213
    138 CB           33.0422       9.2703     -36.8267 C.3       9 PRO9      -0.0070
    139 HB2          32.3556      10.1131     -36.8711 H         9 PRO9       0.0253
    140 HB3          33.0841       8.8654     -35.8161 H         9 PRO9       0.0253
    141 CA           32.6531       8.1643     -37.8080 C.3       9 PRO9      -0.0266
    142 HA           32.0721       7.4073     -37.2788 H         9 PRO9       0.0641
    143 C            31.8219       8.7111     -38.9755 C.2       9 PRO9       0.5896
    144 O            32.3361       9.3085     -39.9219 O.2       9 PRO9      -0.5748
    145 N            30.5024       8.5576     -38.8660 N.am     10 TYR10     -0.4157
    146 H            30.1548       8.0934     -38.0403 H        10 TYR10      0.2719
    147 CA           29.5372       9.0019     -39.8664 C.3      10 TYR10     -0.0014
    148 HA           30.0606       9.4925     -40.6885 H        10 TYR10      0.0876
    149 CB           28.8243       7.7742     -40.4400 C.3      10 TYR10     -0.0152
    150 HB2          29.5881       7.1141     -40.8519 H        10 TYR10      0.0295
    151 HB3          28.3321       7.2366     -39.6279 H        10 TYR10      0.0295
    152 CG           27.8124       8.0627     -41.5346 C.ar     10 TYR10     -0.0011
    153 CD1          28.2564       8.3911     -42.8293 C.ar     10 TYR10     -0.1906
    154 HD1          29.3195       8.4729     -43.0258 H        10 TYR10      0.1699
    155 CE1          27.3297       8.6077     -43.8683 C.ar     10 TYR10     -0.2341
    156 HE1          27.6803       8.8683     -44.8566 H        10 TYR10      0.1656
    157 CZ           25.9473       8.4934     -43.6128 C.ar     10 TYR10      0.3226
    158 OH           25.0334       8.7115     -44.5951 O.3      10 TYR10     -0.5579
    159 HH           25.4366       9.0734     -45.3879 H        10 TYR10      0.3992
    160 CE2          25.5072       8.1716     -42.3182 C.ar     10 TYR10     -0.2341
    161 HE2          24.4491       8.1341     -42.1306 H        10 TYR10      0.1656
    162 CD2          26.4323       7.9653     -41.2786 C.ar     10 TYR10     -0.1906
    163 HD2          26.0782       7.7480     -40.2791 H        10 TYR10      0.1699
    164 C            28.5656      10.0080     -39.2556 C.2      10 TYR10      0.5973
    165 O            27.6784       9.6501     -38.4767 O.2      10 TYR10     -0.5679
    166 N            28.7248      11.2795     -39.6239 N.am     11 THR11     -0.4157
    167 H            29.5574      11.5330     -40.1402 H        11 THR11      0.2719
    168 CA           27.8414      12.3718     -39.1850 C.3      11 THR11     -0.0389
    169 HA           27.7753      12.3579     -38.0987 H        11 THR11      0.1007
    170 CB           28.4605      13.7130     -39.6030 C.3      11 THR11      0.3654
    171 HB           28.6441      13.7027     -40.6782 H        11 THR11      0.0043
    172 CG2          27.6092      14.9365     -39.2667 C.3      11 THR11     -0.2438
    173 HG21         27.2945      14.9149     -38.2253 H        11 THR11      0.0642
    174 HG22         28.1858      15.8423     -39.4540 H        11 THR11      0.0642
    175 HG23         26.7239      14.9553     -39.9036 H        11 THR11      0.0642
    176 OG1          29.6948      13.8366     -38.9348 O.3      11 THR11     -0.6761
    177 HG1          29.4968      14.0241     -38.0004 H        11 THR11      0.4102
    178 C            26.4201      12.2155     -39.7322 C.2      11 THR11      0.5973
    179 O            25.4484      12.4810     -39.0254 O.2      11 THR11     -0.5679
    180 N            26.2876      11.6994     -40.9538 N.am     12 GLY12     -0.4157
    181 H            27.1237      11.4865     -41.4734 H        12 GLY12      0.2719
    182 CA           24.9978      11.5104     -41.6046 C.3      12 GLY12     -0.0252
    183 HA2          25.1268      10.7971     -42.4140 H        12 GLY12      0.0698
    184 HA3          24.2840      11.0961     -40.8914 H        12 GLY12      0.0698
    185 C            24.4147      12.7996     -42.1970 C.2      12 GLY12      0.5973
    186 O            24.9461      13.8862     -41.9911 O.2      12 GLY12     -0.5679
    187 N            23.3202      12.6815     -42.9635 N.am     13 PRO13     -0.2548
    188 CD           22.6643      11.4289     -43.2940 C.3      13 PRO13      0.0192
    189 HD2          22.4650      10.8488     -42.3956 H        13 PRO13      0.0391
    190 HD3          23.2817      10.8619     -43.9925 H        13 PRO13      0.0391
    191 CG           21.3575      11.8302     -43.9614 C.3      13 PRO13      0.0189
    192 HG2          20.5988      12.0453     -43.2104 H        13 PRO13      0.0213
    193 HG3          21.0092      11.0678     -44.6587 H        13 PRO13      0.0213
    194 CB           21.7578      13.1167     -44.6786 C.3      13 PRO13     -0.0070
    195 HB2          20.8904      13.7326     -44.9215 H        13 PRO13      0.0253
    196 HB3          22.3073      12.8709     -45.5891 H        13 PRO13      0.0253
    197 CA           22.7020      13.7968     -43.6828 C.3      13 PRO13     -0.0266
    198 HA           23.4626      14.3601     -44.2262 H        13 PRO13      0.0641
    199 C            21.9171      14.7862     -42.8107 C.2      13 PRO13      0.5896
    200 O            21.5847      15.8739     -43.2749 O.2      13 PRO13     -0.5748
    201 N            21.5295      14.4208     -41.5862 N.am     14 CYX14     -0.4157
    202 H            21.8903      13.5704     -41.1897 H        14 CYX14      0.2719
    203 CA           20.7343      15.3323     -40.7701 C.3      14 CYX14      0.0429
    204 HA           19.9922      15.7858     -41.4293 H        14 CYX14      0.0766
    205 CB           19.9399      14.5758     -39.7085 C.3      14 CYX14     -0.0790
    206 HB2          20.5946      13.8830     -39.1795 H        14 CYX14      0.0910
    207 HB3          19.5370      15.2782     -38.9803 H        14 CYX14      0.0910
    208 SG           18.5559      13.6812     -40.4425 S.3      14 CYX14     -0.1081
    209 C            21.5418      16.5103     -40.2135 C.2      14 CYX14      0.5973
    210 O            22.7651      16.5505     -40.2318 O.2      14 CYX14     -0.5679
    211 N            20.7932      17.4965     -39.7294 N.am     15 LYS15     -0.3479
    212 H            19.8027      17.3515     -39.7406 H        15 LYS15      0.2747
    213 CA           21.2606      18.8494     -39.4172 C.3      15 LYS15     -0.2400
    214 HA           22.2676      18.9599     -39.8279 H        15 LYS15      0.1426
    215 CB           20.3650      19.8931     -40.1277 C.3      15 LYS15     -0.0094
    216 HB2          20.1662      20.7376     -39.4656 H        15 LYS15      0.0362
    217 HB3          20.9346      20.2881     -40.9708 H        15 LYS15      0.0362
    218 CG           19.0176      19.3866     -40.6909 C.3      15 LYS15      0.0187
    219 HG2          18.5414      20.2115     -41.2228 H        15 LYS15      0.0103
    220 HG3          19.2138      18.6154     -41.4374 H        15 LYS15      0.0103
    221 CD           18.0250      18.8703     -39.6242 C.3      15 LYS15     -0.0479
    222 HD2          18.5403      18.7144     -38.6752 H        15 LYS15      0.0621
    223 HD3          17.2744      19.6433     -39.4475 H        15 LYS15      0.0621
    224 CE           17.3583      17.5426     -40.0405 C.3      15 LYS15     -0.0143
    225 HE2          17.7520      17.2331     -41.0146 H        15 LYS15      0.1135
    226 HE3          17.6296      16.7732     -39.3106 H        15 LYS15      0.1135
    227 NZ           15.8788      17.6484     -40.1202 N.4      15 LYS15     -0.3854
    228 HZ1          15.6092      18.3552     -40.7951 H        15 LYS15      0.3400
    229 HZ2          15.4664      16.7681     -40.4040 H        15 LYS15      0.3400
    230 HZ3          15.4869      17.9062     -39.2221 H        15 LYS15      0.3400
    231 C            21.4385      19.1515     -37.9302 C.2      15 LYS15      0.7341
    232 O            21.8251      20.2667     -37.5906 O.2      15 LYS15     -0.5894
    233 N            21.1311      18.2103     -37.0414 N.am     16 ALA16     -0.4157
    234 H            21.0065      17.2583     -37.3586 H        16 ALA16      0.2719
    235 CA           21.4148      18.4170     -35.6304 C.3      16 ALA16      0.0337
    236 HA           21.0753      19.4154     -35.3484 H        16 ALA16      0.0823
    237 CB           20.6171      17.4056     -34.8125 C.3      16 ALA16     -0.1825
    238 HB1          21.1108      16.4345     -34.8200 H        16 ALA16      0.0603
    239 HB2          20.5224      17.7764     -33.7947 H        16 ALA16      0.0603
    240 HB3          19.6113      17.3007     -35.2202 H        16 ALA16      0.0603
    241 C            22.9344      18.3511     -35.4026 C.2      16 ALA16      0.5973
    242 O            23.6748      17.8937     -36.2704 O.2      16 ALA16     -0.5679
    243 N            23.4191      18.8298     -34.2549 N.am     17 ARG17     -0.3479
    244 H            22.7725      19.2016     -33.5752 H        17 ARG17      0.2747
    245 CA           24.8551      18.8381     -33.9314 C.3      17 ARG17     -0.2637
    246 HA           25.3786      18.1655     -34.6138 H        17 ARG17      0.1560
    247 CB           25.4519      20.2412     -34.1130 C.3      17 ARG17     -0.0007
    248 HB2          24.9894      20.9490     -33.4224 H        17 ARG17      0.0327
    249 HB3          26.5195      20.1858     -33.8924 H        17 ARG17      0.0327
    250 CG           25.2415      20.7196     -35.5507 C.3      17 ARG17      0.0390
    251 HG2          25.2814      19.8545     -36.2129 H        17 ARG17      0.0285
    252 HG3          24.2642      21.1937     -35.6553 H        17 ARG17      0.0285
    253 CD           26.3404      21.6657     -36.0118 C.3      17 ARG17      0.0486
    254 HD2          26.2151      22.6329     -35.5244 H        17 ARG17      0.0687
    255 HD3          27.3107      21.2578     -35.7193 H        17 ARG17      0.0687
    256 NE           26.3039      21.7592     -37.4807 N.pl3    17 ARG17     -0.5295
    257 HE           26.4762      20.9030     -37.9825 H        17 ARG17      0.3456
    258 CZ           26.0154      22.8190     -38.2076 C.cat    17 ARG17      0.8076
    259 NH1          25.7563      23.9782     -37.6695 N.pl3    17 ARG17     -0.8627
    260 HH11         25.7588      24.0518     -36.6694 H        17 ARG17      0.4478
    261 HH12         25.5308      24.7701     -38.2407 H        17 ARG17      0.4478
    262 NH2          25.9879      22.7227     -39.5059 N.pl3    17 ARG17     -0.8627
    263 HH21         26.1937      21.8456     -39.9508 H        17 ARG17      0.4478
    264 HH22         25.7689      23.5229     -40.0682 H        17 ARG17      0.4478
    265 C            25.0963      18.2741     -32.5447 C.2      17 ARG17      0.7341
    266 O            25.3681      19.0110     -31.6019 O.2      17 ARG17     -0.5894
    267 N            24.9263      16.9610     -32.4293 N.am     18 ILE18     -0.4157
    268 H            24.7375      16.4287     -33.2725 H        18 ILE18      0.2719
    269 CA           25.0434      16.2332     -31.1658 C.3      18 ILE18     -0.0597
    270 HA           24.9769      16.9404     -30.3376 H        18 ILE18      0.0869
    271 CB           23.8939      15.2174     -31.0135 C.3      18 ILE18      0.1303
    272 HB           23.8317      14.6058     -31.9166 H        18 ILE18      0.0187
    273 CG2          24.1168      14.2598     -29.8325 C.3      18 ILE18     -0.3204
    274 HG21         24.2939      14.8252     -28.9158 H        18 ILE18      0.0882
    275 HG22         23.2433      13.6244     -29.6996 H        18 ILE18      0.0882
    276 HG23         24.9692      13.6138     -30.0345 H        18 ILE18      0.0882
    277 CG1          22.5550      15.9452     -30.7786 C.3      18 ILE18     -0.0430
    278 HG12         21.9067      15.3508     -30.1335 H        18 ILE18      0.0236
    279 HG13         22.7185      16.9033     -30.2823 H        18 ILE18      0.0236
    280 CD1          21.7915      16.1648     -32.0755 C.3      18 ILE18     -0.0660
    281 HD11         21.6113      15.2104     -32.5718 H        18 ILE18      0.0186
    282 HD12         20.8332      16.6286     -31.8419 H        18 ILE18      0.0186
    283 HD13         22.3580      16.8159     -32.7328 H        18 ILE18      0.0186
    284 C            26.4010      15.5582     -31.0685 C.2      18 ILE18      0.5973
    285 O            26.8563      14.9308     -32.0175 O.2      18 ILE18     -0.5679
    286 N            27.0215      15.6201     -29.8949 N.am     19 ILE19     -0.4157
    287 H            26.6100      16.1557     -29.1472 H        19 ILE19      0.2719
    288 CA           28.2518      14.8773     -29.6310 C.3      19 ILE19     -0.0597
    289 HA           28.8956      14.9617     -30.5078 H        19 ILE19      0.0869
    290 CB           29.0194      15.4727     -28.4377 C.3      19 ILE19      0.1303
    291 HB           28.3285      15.6196     -27.6052 H        19 ILE19      0.0187
    292 CG2          30.1373      14.5225     -27.9627 C.3      19 ILE19     -0.3204
    293 HG21         30.8112      14.2942     -28.7864 H        19 ILE19      0.0882
    294 HG22         30.7010      14.9606     -27.1403 H        19 ILE19      0.0882
    295 HG23         29.7207      13.5932     -27.5730 H        19 ILE19      0.0882
    296 CG1          29.5875      16.8420     -28.8653 C.3      19 ILE19     -0.0430
    297 HG12         30.1912      16.7246     -29.7669 H        19 ILE19      0.0236
    298 HG13         28.7603      17.5140     -29.0969 H        19 ILE19      0.0236
    299 CD1          30.4522      17.5150     -27.7955 C.3      19 ILE19     -0.0660
    300 HD11         31.4073      17.0003     -27.6914 H        19 ILE19      0.0186
    301 HD12         30.6543      18.5436     -28.0954 H        19 ILE19      0.0186
    302 HD13         29.9275      17.5236     -26.8395 H        19 ILE19      0.0186
    303 C            27.9558      13.3966     -29.4263 C.2      19 ILE19      0.5973
    304 O            27.0599      13.0151     -28.6672 O.2      19 ILE19     -0.5679
    305 N            28.7626      12.5675     -30.0785 N.am     20 ARG20     -0.3479
    306 H            29.4391      12.9763     -30.7208 H        20 ARG20      0.2747
    307 CA           28.7894      11.1150     -29.9430 C.3      20 ARG20     -0.2637
    308 HA           28.3197      10.8130     -29.0073 H        20 ARG20      0.1560
    309 CB           28.1093      10.4947     -31.1647 C.3      20 ARG20     -0.0007
    310 HB2          28.6072      10.8527     -32.0661 H        20 ARG20      0.0327
    311 HB3          28.1946       9.4062     -31.1317 H        20 ARG20      0.0327
    312 CG           26.6437      10.8764     -31.2572 C.3      20 ARG20      0.0390
    313 HG2          26.5285      11.9545     -31.3535 H        20 ARG20      0.0285
    314 HG3          26.2331      10.3999     -32.1473 H        20 ARG20      0.0285
    315 CD           25.9121      10.3905     -30.0151 C.3      20 ARG20      0.0486
    316 HD2          26.5773       9.7942     -29.3919 H        20 ARG20      0.0687
    317 HD3          25.5850      11.2499     -29.4346 H        20 ARG20      0.0687
    318 NE           24.8097       9.5199     -30.4099 N.pl3    20 ARG20     -0.5295
    319 HE           25.0714       8.7288     -30.9969 H        20 ARG20      0.3456
    320 CZ           23.5472       9.6918     -30.0997 C.cat    20 ARG20      0.8076
    321 NH1          23.1576      10.6805     -29.3395 N.pl3    20 ARG20     -0.8627
    322 HH11         23.8612      11.3329     -29.0296 H        20 ARG20      0.4478
    323 HH12         22.1846      10.8730     -29.2138 H        20 ARG20      0.4478
    324 NH2          22.6562       8.8629     -30.5554 N.pl3    20 ARG20     -0.8627
    325 HH21         22.9616       8.0969     -31.1348 H        20 ARG20      0.4478
    326 HH22         21.6795       9.0001     -30.3874 H        20 ARG20      0.4478
    327 C            30.2148      10.6340     -29.8798 C.2      20 ARG20      0.7341
    328 O            31.1158      11.3681     -30.2689 O.2      20 ARG20     -0.5894
    329 N            30.3909       9.4067     -29.4191 N.am     21 TYR21     -0.4157
    330 H            29.5852       8.8577     -29.1483 H        21 TYR21      0.2719
    331 CA           31.6902       8.7688     -29.3598 C.3      21 TYR21     -0.0014
    332 HA           32.4266       9.5396     -29.5103 H        21 TYR21      0.0876
    333 CB           31.9518       8.1684     -27.9789 C.3      21 TYR21     -0.0152
    334 HB2          31.2450       7.3633     -27.7897 H        21 TYR21      0.0295
    335 HB3          32.9567       7.7449     -27.9573 H        21 TYR21      0.0295
    336 CG           31.8228       9.2023     -26.8879 C.ar     21 TYR21     -0.0011
    337 CD1          30.5522       9.4836     -26.3544 C.ar     21 TYR21     -0.1906
    338 HD1          29.6959       8.9009     -26.6608 H        21 TYR21      0.1699
    339 CE1          30.3887      10.5325     -25.4397 C.ar     21 TYR21     -0.2341
    340 HE1          29.4081      10.7597     -25.0494 H        21 TYR21      0.1656
    341 CZ           31.5102      11.2859     -25.0399 C.ar     21 TYR21      0.3226
    342 OH           31.3584      12.3045     -24.1591 O.3      21 TYR21     -0.5579
    343 HH           30.4999      12.3018     -23.7368 H        21 TYR21      0.3992
    344 CE2          32.7915      10.9783     -25.5404 C.ar     21 TYR21     -0.2341
    345 HE2          33.6409      11.5605     -25.2156 H        21 TYR21      0.1656
    346 CD2          32.9461       9.9430     -26.4783 C.ar     21 TYR21     -0.1906
    347 HD2          33.9192       9.7344     -26.9005 H        21 TYR21      0.1699
    348 C            31.8341       7.7475     -30.4712 C.2      21 TYR21      0.5973
    349 O            30.8600       7.1030     -30.8516 O.2      21 TYR21     -0.5679
    350 N            33.0443       7.5910     -30.9758 N.am     22 PHE22     -0.4157
    351 H            33.7905       8.1943     -30.6421 H        22 PHE22      0.2719
    352 CA           33.4076       6.5674     -31.9436 C.3      22 PHE22     -0.0024
    353 HA           32.6782       5.7548     -31.9252 H        22 PHE22      0.0978
    354 CB           33.4382       7.1648     -33.3538 C.3      22 PHE22     -0.0343
    355 HB2          33.4032       6.3427     -34.0696 H        22 PHE22      0.0295
    356 HB3          32.5410       7.7595     -33.5186 H        22 PHE22      0.0295
    357 CG           34.6678       8.0050     -33.6490 C.ar     22 PHE22      0.0118
    358 CD1          34.7848       9.3179     -33.1575 C.ar     22 PHE22     -0.1256
    359 HD1          34.0100       9.7377     -32.5409 H        22 PHE22      0.1330
    360 CE1          35.9220      10.0887     -33.4513 C.ar     22 PHE22     -0.1704
    361 HE1          36.0066      11.0963     -33.0702 H        22 PHE22      0.1430
    362 CZ           36.9608       9.5424     -34.2200 C.ar     22 PHE22     -0.1072
    363 HZ           37.8413      10.1312     -34.4355 H        22 PHE22      0.1297
    364 CE2          36.8614       8.2225     -34.6875 C.ar     22 PHE22     -0.1704
    365 HE2          37.6608       7.7940     -35.2732 H        22 PHE22      0.1430
    366 CD2          35.7205       7.4549     -34.4002 C.ar     22 PHE22     -0.1256
    367 HD2          35.6535       6.4383     -34.7658 H        22 PHE22      0.1330
    368 C            34.7654       6.0131     -31.5363 C.2      22 PHE22      0.5973
    369 O            35.5782       6.7351     -30.9487 O.2      22 PHE22     -0.5679
    370 N            35.0113       4.7387     -31.8098 N.am     23 TYR23     -0.4157
    371 H            34.3086       4.1923     -32.2997 H        23 TYR23      0.2719
    372 CA           36.3125       4.1519     -31.5509 C.3      23 TYR23     -0.0014
    373 HA           36.6961       4.5417     -30.6080 H        23 TYR23      0.0876
    374 CB           36.2103       2.6398     -31.4109 C.3      23 TYR23     -0.0152
    375 HB2          35.4490       2.4208     -30.6629 H        23 TYR23      0.0295
    376 HB3          35.8873       2.2010     -32.3567 H        23 TYR23      0.0295
    377 CG           37.5218       2.0219     -30.9692 C.ar     23 TYR23     -0.0011
    378 CD1          37.9479       2.1772     -29.6380 C.ar     23 TYR23     -0.1906
    379 HD1          37.3320       2.7179     -28.9351 H        23 TYR23      0.1699
    380 CE1          39.1708       1.6271     -29.2161 C.ar     23 TYR23     -0.2341
    381 HE1          39.4964       1.7524     -28.1937 H        23 TYR23      0.1656
    382 CZ           39.9597       0.8974     -30.1267 C.ar     23 TYR23      0.3226
    383 OH           41.1400       0.3622     -29.7280 O.3      23 TYR23     -0.5579
    384 HH           41.2728       0.4803     -28.7826 H        23 TYR23      0.3992
    385 CE2          39.5298       0.7286     -31.4561 C.ar     23 TYR23     -0.2341
    386 HE2          40.1391       0.1655     -32.1437 H        23 TYR23      0.1656
    387 CD2          38.3223       1.3087     -31.8782 C.ar     23 TYR23     -0.1906
    388 HD2          38.0140       1.2136     -32.9045 H        23 TYR23      0.1699
    389 C            37.2686       4.5446     -32.6621 C.2      23 TYR23      0.5973
    390 O            37.0491       4.2233     -33.8282 O.2      23 TYR23     -0.5679
    391 N            38.3371       5.2421     -32.3063 N.am     24 ASN24     -0.4157
    392 H            38.4583       5.4918     -31.3312 H        24 ASN24      0.2719
    393 CA           39.4121       5.5599     -33.2202 C.3      24 ASN24      0.0143
    394 HA           39.0390       5.5747     -34.2466 H        24 ASN24      0.1048
    395 CB           39.9689       6.9487     -32.8957 C.3      24 ASN24     -0.2041
    396 HB2          39.1527       7.6712     -32.9308 H        24 ASN24      0.0797
    397 HB3          40.3907       6.9694     -31.8922 H        24 ASN24      0.0797
    398 CG           41.0385       7.3673     -33.8858 C.2      24 ASN24      0.7130
    399 OD1          41.7163       6.5638     -34.5195 O.2      24 ASN24     -0.5931
    400 ND2          41.2189       8.6506     -34.0615 N.am     24 ASN24     -0.9191
    401 HD21         41.8921       8.9481     -34.7382 H        24 ASN24      0.4196
    402 HD22         40.6862       9.3167     -33.5010 H        24 ASN24      0.4196
    403 C            40.4687       4.4741     -33.0952 C.2      24 ASN24      0.5973
    404 O            41.3137       4.5245     -32.2030 O.2      24 ASN24     -0.5679
    405 N            40.4527       3.5138     -34.0142 N.am     25 ALA25     -0.4157
    406 H            39.6735       3.4742     -34.6593 H        25 ALA25      0.2719
    407 CA           41.4057       2.4128     -33.9968 C.3      25 ALA25      0.0337
    408 HA           41.2876       1.8663     -33.0624 H        25 ALA25      0.0823
    409 CB           41.0636       1.4847     -35.1584 C.3      25 ALA25     -0.1825
    410 HB1          41.1825       2.0027     -36.1108 H        25 ALA25      0.0603
    411 HB2          41.7182       0.6126     -35.1346 H        25 ALA25      0.0603
    412 HB3          40.0270       1.1580     -35.0563 H        25 ALA25      0.0603
    413 C            42.8711       2.8627     -34.0640 C.2      25 ALA25      0.5973
    414 O            43.7160       2.2650     -33.4061 O.2      25 ALA25     -0.5679
    415 N            43.1813       3.9226     -34.8253 N.am     26 LYS26     -0.3479
    416 H            42.4162       4.4648     -35.2098 H        26 LYS26      0.2747
    417 CA           44.5543       4.4447     -34.9519 C.3      26 LYS26     -0.2400
    418 HA           45.2300       3.6271     -35.2055 H        26 LYS26      0.1426
    419 CB           44.6188       5.5427     -36.0326 C.3      26 LYS26     -0.0094
    420 HB2          43.6124       5.8436     -36.3295 H        26 LYS26      0.0362
    421 HB3          45.0917       6.4320     -35.6104 H        26 LYS26      0.0362
    422 CG           45.4214       5.1662     -37.2865 C.3      26 LYS26      0.0187
    423 HG2          45.5007       6.0652     -37.9000 H        26 LYS26      0.0103
    424 HG3          46.4287       4.8601     -37.0002 H        26 LYS26      0.0103
    425 CD           44.7583       4.0600     -38.1223 C.3      26 LYS26     -0.0479
    426 HD2          44.9831       3.0848     -37.6863 H        26 LYS26      0.0621
    427 HD3          43.6752       4.1971     -38.0959 H        26 LYS26      0.0621
    428 CE           45.1959       4.1043     -39.5964 C.3      26 LYS26     -0.0143
    429 HE2          44.6414       3.3324     -40.1402 H        26 LYS26      0.1135
    430 HE3          44.8999       5.0735     -40.0108 H        26 LYS26      0.1135
    431 NZ           46.6581       3.9006     -39.7765 N.4      26 LYS26     -0.3854
    432 HZ1          46.9362       2.9972     -39.4137 H        26 LYS26      0.3400
    433 HZ2          46.9082       3.9404     -40.7573 H        26 LYS26      0.3400
    434 HZ3          47.1786       4.6155     -39.2835 H        26 LYS26      0.3400
    435 C            45.0822       5.0043     -33.6304 C.2      26 LYS26      0.7341
    436 O            46.2672       4.8667     -33.3571 O.2      26 LYS26     -0.5894
    437 N            44.2232       5.6603     -32.8528 N.am     27 ALA27     -0.4157
    438 H            43.2706       5.7651     -33.1740 H        27 ALA27      0.2719
    439 CA           44.5757       6.1597     -31.5255 C.3      27 ALA27      0.0337
    440 HA           45.6324       6.4333     -31.5070 H        27 ALA27      0.0823
    441 CB           43.7508       7.4174     -31.2444 C.3      27 ALA27     -0.1825
    442 HB1          42.6910       7.1658     -31.2005 H        27 ALA27      0.0603
    443 HB2          44.0517       7.8402     -30.2848 H        27 ALA27      0.0603
    444 HB3          43.9181       8.1575     -32.0276 H        27 ALA27      0.0603
    445 C            44.3666       5.1025     -30.4337 C.2      27 ALA27      0.5973
    446 O            44.8961       5.2482     -29.3379 O.2      27 ALA27     -0.5679
    447 N            43.5938       4.0555     -30.7232 N.am     28 GLY28     -0.4157
    448 H            43.1550       4.0120     -31.6320 H        28 GLY28      0.2719
    449 CA           43.2174       3.0464     -29.7468 C.3      28 GLY28     -0.0252
    450 HA2          42.6260       2.2853     -30.2482 H        28 GLY28      0.0698
    451 HA3          44.1126       2.5896     -29.3231 H        28 GLY28      0.0698
    452 C            42.3960       3.6571     -28.6192 C.2      28 GLY28      0.5973
    453 O            42.6236       3.3538     -27.4543 O.2      28 GLY28     -0.5679
    454 N            41.4757       4.5594     -28.9596 N.am     29 LEU29     -0.4157
    455 H            41.3065       4.7207     -29.9455 H        29 LEU29      0.2719
    456 CA           40.8038       5.4326     -28.0024 C.3      29 LEU29     -0.0518
    457 HA           40.6786       4.8938     -27.0654 H        29 LEU29      0.0922
    458 CB           41.6872       6.6946     -27.8288 C.3      29 LEU29     -0.1102
    459 HB2          42.6691       6.4794     -28.2540 H        29 LEU29      0.0457
    460 HB3          41.2876       7.5087     -28.4348 H        29 LEU29      0.0457
    461 CG           41.9934       7.2124     -26.4133 C.3      29 LEU29      0.3531
    462 HG           42.9446       7.7427     -26.4695 H        29 LEU29     -0.0361
    463 CD1          40.9623       8.2286     -25.9312 C.3      29 LEU29     -0.4121
    464 HD11         39.9921       7.7466     -25.8196 H        29 LEU29      0.1000
    465 HD12         41.2702       8.6355     -24.9681 H        29 LEU29      0.1000
    466 HD13         40.8770       9.0461     -26.6462 H        29 LEU29      0.1000
    467 CD2          42.1475       6.1075     -25.3711 C.3      29 LEU29     -0.4121
    468 HD21         42.8334       5.3441     -25.7421 H        29 LEU29      0.1000
    469 HD22         42.5654       6.5285     -24.4574 H        29 LEU29      0.1000
    470 HD23         41.1864       5.6548     -25.1338 H        29 LEU29      0.1000
    471 C            39.4288       5.7811     -28.5510 C.2      29 LEU29      0.5973
    472 O            39.2729       5.9299     -29.7602 O.2      29 LEU29     -0.5679
    473 N            38.4268       5.9285     -27.6905 N.am     30 CYX30     -0.4157
    474 H            38.6018       5.8091     -26.7060 H        30 CYX30      0.2719
    475 CA           37.1680       6.5330     -28.1081 C.3      30 CYX30      0.0429
    476 HA           36.9443       6.2072     -29.1191 H        30 CYX30      0.0766
    477 CB           36.0178       6.0759     -27.2136 C.3      30 CYX30     -0.0790
    478 HB2          36.2910       6.2156     -26.1670 H        30 CYX30      0.0910
    479 HB3          35.1433       6.6949     -27.4165 H        30 CYX30      0.0910
    480 SG           35.5629       4.3481     -27.4861 S.3      30 CYX30     -0.1081
    481 C            37.3241       8.0513     -28.1153 C.2      30 CYX30      0.5973
    482 O            37.9481       8.6262     -27.2249 O.2      30 CYX30     -0.5679
    483 N            36.7583       8.7075     -29.1151 N.am     31 GLN31     -0.4157
    484 H            36.2568       8.1818     -29.8270 H        31 GLN31      0.2719
    485 CA           36.8332      10.1542     -29.2755 C.3      31 GLN31     -0.0031
    486 HA           37.1324      10.6256     -28.3381 H        31 GLN31      0.0850
    487 CB           37.8655      10.5012     -30.3479 C.3      31 GLN31     -0.0036
    488 HB2          37.6092       9.9839     -31.2727 H        31 GLN31      0.0171
    489 HB3          37.8627      11.5769     -30.5308 H        31 GLN31      0.0171
    490 CG           39.2655      10.0776     -29.8971 C.3      31 GLN31     -0.0645
    491 HG2          39.5084      10.5864     -28.9637 H        31 GLN31      0.0352
    492 HG3          39.3049       9.0029     -29.7251 H        31 GLN31      0.0352
    493 CD           40.3204      10.3937     -30.9324 C.2      31 GLN31      0.6951
    494 OE1          40.0969      10.3745     -32.1332 O.2      31 GLN31     -0.6086
    495 NE2          41.5378      10.6412     -30.5089 N.am     31 GLN31     -0.9407
    496 HE21         42.2275      10.8169     -31.2158 H        31 GLN31      0.4251
    497 HE22         41.7492      10.6307     -29.5276 H        31 GLN31      0.4251
    498 C            35.4626      10.6858     -29.6279 C.2      31 GLN31      0.5973
    499 O            34.5568       9.9099     -29.9152 O.2      31 GLN31     -0.5679
    500 N            35.2937      11.9971     -29.5660 N.am     32 THR32     -0.4157
    501 H            36.0769      12.6071     -29.3822 H        32 THR32      0.2719
    502 CA           34.0301      12.6296     -29.9037 C.3      32 THR32     -0.0389
    503 HA           33.2299      11.9463     -29.6504 H        32 THR32      0.1007
    504 CB           33.8141      13.9073     -29.0977 C.3      32 THR32      0.3654
    505 HB           32.8927      14.3870     -29.4240 H        32 THR32      0.0043
    506 CG2          33.7268      13.6115     -27.6038 C.3      32 THR32     -0.2438
    507 HG21         34.6498      13.1596     -27.2418 H        32 THR32      0.0642
    508 HG22         33.5487      14.5377     -27.0577 H        32 THR32      0.0642
    509 HG23         32.8915      12.9371     -27.4225 H        32 THR32      0.0642
    510 OG1          34.8855      14.7958     -29.3072 O.3      32 THR32     -0.6761
    511 HG1          34.6476      15.6575     -28.9547 H        32 THR32      0.4102
    512 C            33.9597      12.9460     -31.3855 C.2      32 THR32      0.5973
    513 O            34.9678      13.1702     -32.0531 O.2      32 THR32     -0.5679
    514 N            32.7425      13.0128     -31.8944 N.am     33 PHE33     -0.4157
    515 H            31.9576      12.7007     -31.3310 H        33 PHE33      0.2719
    516 CA           32.4548      13.5316     -33.2135 C.3      33 PHE33     -0.0024
    517 HA           33.1478      14.3476     -33.4250 H        33 PHE33      0.0978
    518 CB           32.6594      12.4432     -34.2741 C.3      33 PHE33     -0.0343
    519 HB2          32.7984      12.9353     -35.2374 H        33 PHE33      0.0295
    520 HB3          33.5787      11.8931     -34.0710 H        33 PHE33      0.0295
    521 CG           31.5134      11.4643     -34.3994 C.ar     33 PHE33      0.0118
    522 CD1          31.3426      10.4404     -33.4525 C.ar     33 PHE33     -0.1256
    523 HD1          32.0060      10.3679     -32.6070 H        33 PHE33      0.1330
    524 CE1          30.3086       9.5057     -33.6047 C.ar     33 PHE33     -0.1704
    525 HE1          30.2076       8.6946     -32.8980 H        33 PHE33      0.1430
    526 CZ           29.4199       9.6177     -34.6846 C.ar     33 PHE33     -0.1072
    527 HZ           28.6390       8.8877     -34.8121 H        33 PHE33      0.1297
    528 CE2          29.5595      10.6646     -35.6088 C.ar     33 PHE33     -0.1704
    529 HE2          28.8738      10.7523     -36.4369 H        33 PHE33      0.1430
    530 CD2          30.6100      11.5833     -35.4704 C.ar     33 PHE33     -0.1256
    531 HD2          30.7275      12.3717     -36.2008 H        33 PHE33      0.1330
    532 C            31.0395      14.0907     -33.2104 C.2      33 PHE33      0.5973
    533 O            30.2330      13.8074     -32.3170 O.2      33 PHE33     -0.5679
    534 N            30.7501      14.9298     -34.1963 N.am     34 VAL34     -0.4157
    535 H            31.4372      15.0829     -34.9196 H        34 VAL34      0.2719
    536 CA           29.4257      15.5268     -34.3465 C.3      34 VAL34     -0.0875
    537 HA           28.9677      15.6272     -33.3617 H        34 VAL34      0.0969
    538 CB           29.5201      16.9413     -34.9401 C.3      34 VAL34      0.2985
    539 HB           30.0369      16.9004     -35.8996 H        34 VAL34     -0.0297
    540 CG1          28.1341      17.5590     -35.1543 C.3      34 VAL34     -0.3192
    541 HG11         27.5939      17.5753     -34.2082 H        34 VAL34      0.0791
    542 HG12         28.2380      18.5762     -35.5310 H        34 VAL34      0.0791
    543 HG13         27.5697      16.9806     -35.8866 H        34 VAL34      0.0791
    544 CG2          30.3012      17.8656     -33.9936 C.3      34 VAL34     -0.3192
    545 HG21         31.3223      17.5054     -33.8683 H        34 VAL34      0.0791
    546 HG22         30.3475      18.8715     -34.4120 H        34 VAL34      0.0791
    547 HG23         29.8154      17.9056     -33.0177 H        34 VAL34      0.0791
    548 C            28.5546      14.5903     -35.1768 C.2      34 VAL34      0.5973
    549 O            28.8778      14.2657     -36.3194 O.2      34 VAL34     -0.5679
    550 N            27.4472      14.1568     -34.5922 N.am     35 TYR35     -0.4157
    551 H            27.2833      14.4503     -33.6371 H        35 TYR35      0.2719
    552 CA           26.4127      13.3511     -35.2129 C.3      35 TYR35     -0.0014
    553 HA           26.8177      12.8745     -36.1046 H        35 TYR35      0.0876
    554 CB           25.9929      12.2650     -34.2223 C.3      35 TYR35     -0.0152
    555 HB2          26.8577      11.6279     -34.0326 H        35 TYR35      0.0295
    556 HB3          25.7097      12.7555     -33.2913 H        35 TYR35      0.0295
    557 CG           24.8440      11.3921     -34.6756 C.ar     35 TYR35     -0.0011
    558 CD1          24.8667      10.8252     -35.9624 C.ar     35 TYR35     -0.1906
    559 HD1          25.7150      10.9762     -36.6209 H        35 TYR35      0.1699
    560 CE1          23.7814      10.0622     -36.4119 C.ar     35 TYR35     -0.2341
    561 HE1          23.7938       9.6592     -37.4151 H        35 TYR35      0.1656
    562 CZ           22.6807       9.8443     -35.5620 C.ar     35 TYR35      0.3226
    563 OH           21.6419       9.1009     -36.0071 O.3      35 TYR35     -0.5579
    564 HH           21.9363       8.5769     -36.7517 H        35 TYR35      0.3992
    565 CE2          22.6652      10.3824     -34.2618 C.ar     35 TYR35     -0.2341
    566 HE2          21.8059      10.2123     -33.6312 H        35 TYR35      0.1656
    567 CD2          23.7471      11.1658     -33.8211 C.ar     35 TYR35     -0.1906
    568 HD2          23.7279      11.6198     -32.8399 H        35 TYR35      0.1699
    569 C            25.2273      14.2301     -35.6154 C.2      35 TYR35      0.5973
    570 O            24.7287      15.0315     -34.8189 O.2      35 TYR35     -0.5679
    571 N            24.7404      14.0358     -36.8408 N.am     36 GLY36     -0.4157
    572 H            25.2019      13.3664     -37.4467 H        36 GLY36      0.2719
    573 CA           23.6622      14.8135     -37.4494 C.3      36 GLY36     -0.0252
    574 HA2          23.8849      15.8703     -37.3612 H        36 GLY36      0.0698
    575 HA3          23.6399      14.5816     -38.5146 H        36 GLY36      0.0698
    576 C            22.2678      14.5367     -36.8868 C.2      36 GLY36      0.5973
    577 O            21.3377      15.3104     -37.1178 O.2      36 GLY36     -0.5679
    578 N            22.0925      13.4244     -36.1712 N.am     37 GLY37     -0.4157
    579 H            22.9045      12.8500     -35.9959 H        37 GLY37      0.2719
    580 CA           20.8147      13.0289     -35.5759 C.3      37 GLY37     -0.0252
    581 HA2          21.0062      12.6236     -34.5837 H        37 GLY37      0.0698
    582 HA3          20.1728      13.9022     -35.4562 H        37 GLY37      0.0698
    583 C            20.0318      11.9771     -36.3619 C.2      37 GLY37      0.5973
    584 O            18.9717      11.5622     -35.9065 O.2      37 GLY37     -0.5679
    585 N            20.5180      11.5159     -37.5185 N.am     38 CYX38     -0.4157
    586 H            21.4166      11.8408     -37.8448 H        38 CYX38      0.2719
    587 CA           19.8636      10.4322     -38.2524 C.3      38 CYX38      0.0429
    588 HA           19.4102       9.7552     -37.5255 H        38 CYX38      0.0766
    589 CB           18.7432      10.9992     -39.1258 C.3      38 CYX38     -0.0790
    590 HB2          18.0698      10.1885     -39.3991 H        38 CYX38      0.0910
    591 HB3          18.1600      11.7061     -38.5327 H        38 CYX38      0.0910
    592 SG           19.2897      11.8080     -40.6503 S.3      38 CYX38     -0.1081
    593 C            20.8398       9.6094     -39.0945 C.2      38 CYX38      0.5973
    594 O            21.9495      10.0548     -39.3769 O.2      38 CYX38     -0.5679
    595 N            20.4020       8.4062     -39.5074 N.am     39 ARG39     -0.3479
    596 H            19.4840       8.1225     -39.1962 H        39 ARG39      0.2747
    597 CA           21.1806       7.4424     -40.3191 C.3      39 ARG39     -0.2637
    598 HA           20.6311       6.5010     -40.3694 H        39 ARG39      0.1560
    599 CB           21.3749       7.9448     -41.7746 C.3      39 ARG39     -0.0007
    600 HB2          21.6555       8.9944     -41.7747 H        39 ARG39      0.0327
    601 HB3          22.1973       7.3963     -42.2332 H        39 ARG39      0.0327
    602 CG           20.2003       7.7182     -42.7325 C.3      39 ARG39      0.0390
    603 HG2          20.5583       7.8863     -43.7498 H        39 ARG39      0.0285
    604 HG3          19.8702       6.6808     -42.6586 H        39 ARG39      0.0285
    605 CD           19.0143       8.6502     -42.4857 C.3      39 ARG39      0.0486
    606 HD2          18.6426       8.4926     -41.4750 H        39 ARG39      0.0687
    607 HD3          19.3631       9.6812     -42.5659 H        39 ARG39      0.0687
    608 NE           17.9476       8.4343     -43.4845 N.pl3    39 ARG39     -0.5295
    609 HE           18.2171       8.5294     -44.4505 H        39 ARG39      0.3456
    610 CZ           16.6757       8.1461     -43.2561 C.cat    39 ARG39      0.8076
    611 NH1          16.2022       7.9929     -42.0499 N.pl3    39 ARG39     -0.8627
    612 HH11         16.8173       8.0812     -41.2678 H        39 ARG39      0.4478
    613 HH12         15.2335       7.7691     -41.9092 H        39 ARG39      0.4478
    614 NH2          15.8443       8.0052     -44.2516 N.pl3    39 ARG39     -0.8627
    615 HH21         16.1657       8.1228     -45.1971 H        39 ARG39      0.4478
    616 HH22         14.8866       7.7415     -44.0921 H        39 ARG39      0.4478
    617 C            22.5107       7.0493     -39.6550 C.2      39 ARG39      0.7341
    618 O            23.5354       6.9503     -40.3153 O.2      39 ARG39     -0.5894
    619 N            22.5043       6.8332     -38.3393 N.am     40 ALA40     -0.4157
    620 H            21.6254       6.7884     -37.8563 H        40 ALA40      0.2719
    621 CA           23.7139       6.4331     -37.6213 C.3      40 ALA40      0.0337
    622 HA           24.4814       7.1945     -37.7735 H        40 ALA40      0.0823
    623 CB           23.4276       6.3288     -36.1219 C.3      40 ALA40     -0.1825
    624 HB1          22.5306       5.7327     -35.9460 H        40 ALA40      0.0603
    625 HB2          24.2647       5.8319     -35.6268 H        40 ALA40      0.0603
    626 HB3          23.3276       7.3050     -35.6673 H        40 ALA40      0.0603
    627 C            24.2685       5.0966     -38.1346 C.2      40 ALA40      0.5973
    628 O            23.5085       4.1873     -38.4711 O.2      40 ALA40     -0.5679
    629 N            25.5989       4.9919     -38.1663 N.am     41 LYS41     -0.3479
    630 H            26.1401       5.7707     -37.8252 H        41 LYS41      0.2747
    631 CA           26.3153       3.7284     -38.3630 C.3      41 LYS41     -0.2400
    632 HA           25.6641       3.0062     -38.8576 H        41 LYS41      0.1426
    633 CB           27.5534       3.9485     -39.2389 C.3      41 LYS41     -0.0094
    634 HB2          28.2020       4.7077     -38.7970 H        41 LYS41      0.0362
    635 HB3          28.1156       3.0155     -39.3082 H        41 LYS41      0.0362
    636 CG           27.1354       4.3675     -40.6496 C.3      41 LYS41      0.0187
    637 HG2          26.3655       3.6825     -41.0069 H        41 LYS41      0.0103
    638 HG3          26.7235       5.3738     -40.6225 H        41 LYS41      0.0103
    639 CD           28.3327       4.3229     -41.6050 C.3      41 LYS41     -0.0479
    640 HD2          29.1492       4.9183     -41.1958 H        41 LYS41      0.0621
    641 HD3          28.6926       3.2948     -41.6952 H        41 LYS41      0.0621
    642 CE           27.9511       4.8693     -42.9848 C.3      41 LYS41     -0.0143
    643 HE2          27.6125       5.9029     -42.8671 H        41 LYS41      0.1135
    644 HE3          28.8477       4.8773     -43.6126 H        41 LYS41      0.1135
    645 NZ           26.8865       4.0507     -43.6158 N.4      41 LYS41     -0.3854
    646 HZ1          26.0806       4.0081     -43.0054 H        41 LYS41      0.3400
    647 HZ2          26.6122       4.4347     -44.5109 H        41 LYS41      0.3400
    648 HZ3          27.2307       3.1058     -43.7529 H        41 LYS41      0.3400
    649 C            26.6633       3.1233     -37.0093 C.2      41 LYS41      0.7341
    650 O            26.3736       3.7249     -35.9793 O.2      41 LYS41     -0.5894
    651 N            27.2425       1.9263     -37.0025 N.am     42 ARG42     -0.3479
    652 H            27.6225       1.5686     -37.8720 H        42 ARG42      0.2747
    653 CA           27.4812       1.1654     -35.7704 C.3      42 ARG42     -0.2637
    654 HA           26.5794       1.1617     -35.1563 H        42 ARG42      0.1560
    655 CB           27.8501      -0.2637     -36.1538 C.3      42 ARG42     -0.0007
    656 HB2          28.6311      -0.2104     -36.9091 H        42 ARG42      0.0327
    657 HB3          28.2263      -0.7973     -35.2819 H        42 ARG42      0.0327
    658 CG           26.6724      -1.0289     -36.7573 C.3      42 ARG42      0.0390
    659 HG2          26.0349      -0.3554     -37.3304 H        42 ARG42      0.0285
    660 HG3          27.0546      -1.7795     -37.4519 H        42 ARG42      0.0285
    661 CD           25.8389      -1.7071     -35.6717 C.3      42 ARG42      0.0486
    662 HD2          25.9683      -1.1863     -34.7194 H        42 ARG42      0.0687
    663 HD3          24.7897      -1.6148     -35.9519 H        42 ARG42      0.0687
    664 NE           26.2378      -3.1198     -35.5332 N.pl3    42 ARG42     -0.5295
    665 HE           27.1998      -3.2774     -35.2799 H        42 ARG42      0.3456
    666 CZ           25.4674      -4.1713     -35.7458 C.cat    42 ARG42      0.8076
    667 NH1          24.1968      -4.0503     -36.0157 N.pl3    42 ARG42     -0.8627
    668 HH11         23.7923      -3.1316     -36.0198 H        42 ARG42      0.4478
    669 HH12         23.6202      -4.8579     -36.1537 H        42 ARG42      0.4478
    670 NH2          25.9593      -5.3759     -35.6831 N.pl3    42 ARG42     -0.8627
    671 HH21         26.9415      -5.4996     -35.5134 H        42 ARG42      0.4478
    672 HH22         25.3762      -6.1701     -35.8685 H        42 ARG42      0.4478
    673 C            28.5657       1.7745     -34.8903 C.2      42 ARG42      0.7341
    674 O            28.4264       1.7037     -33.6734 O.2      42 ARG42     -0.5894
    675 N            29.6093       2.3762     -35.4617 N.am     43 ASN43     -0.4157
    676 H            29.7371       2.3126     -36.4695 H        43 ASN43      0.2719
    677 CA           30.6319       3.0697     -34.6742 C.3      43 ASN43      0.0143
    678 HA           30.8210       2.4672     -33.7825 H        43 ASN43      0.1048
    679 CB           31.9366       3.1398     -35.4726 C.3      43 ASN43     -0.2041
    680 HB2          32.0929       2.2000     -35.9834 H        43 ASN43      0.0797
    681 HB3          31.8869       3.9215     -36.2307 H        43 ASN43      0.0797
    682 CG           33.1218       3.3893     -34.5599 C.2      43 ASN43      0.7130
    683 OD1          32.9954       3.4738     -33.3438 O.2      43 ASN43     -0.5931
    684 ND2          34.3122       3.4839     -35.0955 N.am     43 ASN43     -0.9191
    685 HD21         35.1356       3.5885     -34.5211 H        43 ASN43      0.4196
    686 HD22         34.4258       3.4594     -36.1072 H        43 ASN43      0.4196
    687 C            30.1626       4.4538     -34.1796 C.2      43 ASN43      0.5973
    688 O            30.6923       5.4978     -34.5609 O.2      43 ASN43     -0.5679
    689 N            29.1039       4.4601     -33.3716 N.am     44 ASN44     -0.4157
    690 H            28.7133       3.5591     -33.1109 H        44 ASN44      0.2719
    691 CA           28.4306       5.6507     -32.8651 C.3      44 ASN44      0.0143
    692 HA           29.1520       6.4603     -32.7421 H        44 ASN44      0.1048
    693 CB           27.3567       6.0666     -33.8848 C.3      44 ASN44     -0.2041
    694 HB2          27.8464       6.2614     -34.8381 H        44 ASN44      0.0797
    695 HB3          26.6702       5.2341     -34.0226 H        44 ASN44      0.0797
    696 CG           26.5118       7.2729     -33.4963 C.2      44 ASN44      0.7130
    697 OD1          26.1491       7.5361     -32.3536 O.2      44 ASN44     -0.5931
    698 ND2          26.1355       8.0648     -34.4772 N.am     44 ASN44     -0.9191
    699 HD21         25.6266       8.8956     -34.2404 H        44 ASN44      0.4196
    700 HD22         26.4668       7.8905     -35.4080 H        44 ASN44      0.4196
    701 C            27.8131       5.3158     -31.5068 C.2      44 ASN44      0.5973
    702 O            26.8101       4.6092     -31.4233 O.2      44 ASN44     -0.5679
    703 N            28.4004       5.8408     -30.4373 N.am     45 PHE45     -0.4157
    704 H            29.2599       6.3594     -30.5753 H        45 PHE45      0.2719
    705 CA           27.9658       5.5983     -29.0685 C.3      45 PHE45     -0.0024
    706 HA           27.1343       4.8920     -29.0719 H        45 PHE45      0.0978
    707 CB           29.0888       4.9602     -28.2617 C.3      45 PHE45     -0.0343
    708 HB2          29.9262       5.6516     -28.2178 H        45 PHE45      0.0295
    709 HB3          28.7422       4.7836     -27.2434 H        45 PHE45      0.0295
    710 CG           29.5562       3.6558     -28.8486 C.ar     45 PHE45      0.0118
    711 CD1          28.9163       2.4593     -28.4846 C.ar     45 PHE45     -0.1256
    712 HD1          28.1038       2.4636     -27.7727 H        45 PHE45      0.1330
    713 CE1          29.3538       1.2439     -29.0279 C.ar     45 PHE45     -0.1704
    714 HE1          28.8876       0.3175     -28.7238 H        45 PHE45      0.1430
    715 CZ           30.4306       1.2281     -29.9264 C.ar     45 PHE45     -0.1072
    716 HZ           30.8074       0.2856     -30.2808 H        45 PHE45      0.1297
    717 CE2          31.0509       2.4248     -30.3180 C.ar     45 PHE45     -0.1704
    718 HE2          31.8797       2.4067     -31.0135 H        45 PHE45      0.1430
    719 CD2          30.6117       3.6419     -29.7781 C.ar     45 PHE45     -0.1256
    720 HD2          31.0950       4.5615     -30.0745 H        45 PHE45      0.1330
    721 C            27.5048       6.8817     -28.4062 C.2      45 PHE45      0.5973
    722 O            28.1975       7.8999     -28.4151 O.2      45 PHE45     -0.5679
    723 N            26.3266       6.8318     -27.7838 N.am     46 LYS46     -0.3479
    724 H            25.7927       5.9737     -27.8358 H        46 LYS46      0.2747
    725 CA           25.8327       7.9487     -26.9736 C.3      46 LYS46     -0.2400
    726 HA           25.9506       8.8791     -27.5265 H        46 LYS46      0.1426
    727 CB           24.3500       7.7244     -26.6711 C.3      46 LYS46     -0.0094
    728 HB2          23.8112       7.5856     -27.6101 H        46 LYS46      0.0362
    729 HB3          24.2362       6.8217     -26.0666 H        46 LYS46      0.0362
    730 CG           23.7516       8.9214     -25.9213 C.3      46 LYS46      0.0187
    731 HG2          24.2688       9.0611     -24.9719 H        46 LYS46      0.0103
    732 HG3          23.8649       9.8233     -26.5249 H        46 LYS46      0.0103
    733 CD           22.2705       8.6889     -25.6206 C.3      46 LYS46     -0.0479
    734 HD2          21.7110       8.5800     -26.5513 H        46 LYS46      0.0621
    735 HD3          22.1750       7.7718     -25.0347 H        46 LYS46      0.0621
    736 CE           21.7320       9.8746     -24.8126 C.3      46 LYS46     -0.0143
    737 HE2          22.4523      10.1050     -24.0195 H        46 LYS46      0.1135
    738 HE3          21.6685      10.7513     -25.4639 H        46 LYS46      0.1135
    739 NZ           20.4098       9.5784     -24.2006 N.4      46 LYS46     -0.3854
    740 HZ1          20.4837       8.8129     -23.5370 H        46 LYS46      0.3400
    741 HZ2          20.0678      10.3860     -23.6936 H        46 LYS46      0.3400
    742 HZ3          19.7211       9.3277     -24.8994 H        46 LYS46      0.3400
    743 C            26.6466       8.1137     -25.6897 C.2      46 LYS46      0.7341
    744 O            26.8495       9.2389     -25.2459 O.2      46 LYS46     -0.5894
    745 N            27.0780       7.0028     -25.0998 N.am     47 SER47     -0.4157
    746 H            26.8886       6.1150     -25.5392 H        47 SER47      0.2719
    747 CA           27.8484       6.9585     -23.8606 C.3      47 SER47     -0.0249
    748 HA           27.8625       7.9390     -23.3844 H        47 SER47      0.0843
    749 CB           27.1644       5.9831     -22.9018 C.3      47 SER47      0.2117
    750 HB2          26.3048       6.4609     -22.4305 H        47 SER47      0.0352
    751 HB3          26.8222       5.1222     -23.4685 H        47 SER47      0.0352
    752 OG           28.0725       5.5405     -21.9238 O.3      47 SER47     -0.6546
    753 HG           27.6698       4.7963     -21.4458 H        47 SER47      0.4275
    754 C            29.2882       6.5375     -24.1491 C.2      47 SER47      0.5973
    755 O            29.5202       5.5424     -24.8368 O.2      47 SER47     -0.5679
    756 N            30.2615       7.2891     -23.6274 N.am     48 ALA48     -0.4157
    757 H            30.0228       8.0906     -23.0677 H        48 ALA48      0.2719
    758 CA           31.6729       6.9540     -23.7933 C.3      48 ALA48      0.0337
    759 HA           31.8968       6.8854     -24.8592 H        48 ALA48      0.0823
    760 CB           32.5380       8.0591     -23.1839 C.3      48 ALA48     -0.1825
    761 HB1          32.3745       8.1160     -22.1069 H        48 ALA48      0.0603
    762 HB2          33.5905       7.8436     -23.3728 H        48 ALA48      0.0603
    763 HB3          32.2895       9.0165     -23.6352 H        48 ALA48      0.0603
    764 C            32.0085       5.6054     -23.1547 C.2      48 ALA48      0.5973
    765 O            32.8014       4.8624     -23.7095 O.2      48 ALA48     -0.5679
    766 N            31.3736       5.2576     -22.0393 N.am     49 GLU49     -0.5163
    767 H            30.6609       5.8663     -21.6636 H        49 GLU49      0.2936
    768 CA           31.5788       3.9714     -21.3801 C.3      49 GLU49      0.0397
    769 HA           32.6261       3.8624     -21.0958 H        49 GLU49      0.1105
    770 CB           30.7232       3.9755     -20.1169 C.3      49 GLU49      0.0560
    771 HB2          31.1718       4.6563     -19.3913 H        49 GLU49     -0.0173
    772 HB3          29.7249       4.3338     -20.3619 H        49 GLU49     -0.0173
    773 CG           30.5961       2.5861     -19.5055 C.3      49 GLU49      0.0136
    774 HG2          30.0743       1.9137     -20.1887 H        49 GLU49     -0.0425
    775 HG3          31.5981       2.1871     -19.3246 H        49 GLU49     -0.0425
    776 CD           29.8121       2.6210     -18.2048 C.2      49 GLU49      0.8054
    777 OE1          28.9343       3.4898     -18.0394 O.co2    49 GLU49     -0.8188
    778 OE2          30.0763       1.7026     -17.3994 O.co2    49 GLU49     -0.8188
    779 C            31.2243       2.7870     -22.2882 C.2      49 GLU49      0.5366
    780 O            31.9868       1.8223     -22.3785 O.2      49 GLU49     -0.5819
    781 N            30.0935       2.8751     -22.9904 N.am     50 ASP50     -0.5163
    782 H            29.4876       3.6705     -22.8470 H        50 ASP50      0.2936
    783 CA           29.6692       1.8341     -23.9267 C.3      50 ASP50      0.0381
    784 HA           29.6136       0.8812     -23.3982 H        50 ASP50      0.0880
    785 CB           28.2801       2.1601     -24.4975 C.3      50 ASP50     -0.0303
    786 HB2          28.3264       3.1079     -25.0365 H        50 ASP50     -0.0122
    787 HB3          28.0078       1.3818     -25.2123 H        50 ASP50     -0.0122
    788 CG           27.1797       2.2415     -23.4351 C.2      50 ASP50      0.7994
    789 OD1          27.3783       1.6840     -22.3335 O.co2    50 ASP50     -0.8014
    790 OD2          26.1485       2.8843     -23.7397 O.co2    50 ASP50     -0.8014
    791 C            30.6806       1.6947     -25.0623 C.2      50 ASP50      0.5366
    792 O            30.9956       0.5785     -25.4869 O.2      50 ASP50     -0.5819
    793 N            31.2269       2.8287     -25.5150 N.am     51 CYX51     -0.4157
    794 H            30.9277       3.6979     -25.0924 H        51 CYX51      0.2719
    795 CA           32.2103       2.8597     -26.5872 C.3      51 CYX51      0.0429
    796 HA           31.7637       2.4085     -27.4740 H        51 CYX51      0.0766
    797 CB           32.5817       4.3101     -26.9199 C.3      51 CYX51     -0.0790
    798 HB2          31.6674       4.8481     -27.1536 H        51 CYX51      0.0910
    799 HB3          33.0413       4.7890     -26.0600 H        51 CYX51      0.0910
    800 SG           33.7135       4.4667     -28.3240 S.3      51 CYX51     -0.1081
    801 C            33.4443       2.0303     -26.2332 C.2      51 CYX51      0.5973
    802 O            33.7747       1.0639     -26.9223 O.2      51 CYX51     -0.5679
    803 N            34.1110       2.3706     -25.1324 N.am     52 MET52     -0.4157
    804 H            33.7339       3.1167     -24.5571 H        52 MET52      0.2719
    805 CA           35.3418       1.6869     -24.7201 C.3      52 MET52     -0.0237
    806 HA           36.0022       1.6248     -25.5867 H        52 MET52      0.0880
    807 CB           36.1080       2.4488     -23.6225 C.3      52 MET52      0.0342
    808 HB2          36.5793       1.7434     -22.9374 H        52 MET52      0.0241
    809 HB3          36.8999       3.0238     -24.1042 H        52 MET52      0.0241
    810 CG           35.2376       3.4295     -22.8425 C.3      52 MET52      0.0018
    811 HG2          34.8511       4.0929     -23.5988 H        52 MET52      0.0440
    812 HG3          34.4298       2.9034     -22.3335 H        52 MET52      0.0440
    813 SD           36.0411       4.5810     -21.7202 S.3      52 MET52     -0.2737
    814 CE           36.7830       3.4021     -20.5859 C.3      52 MET52     -0.0536
    815 HE1          37.5458       2.8194     -21.1015 H        52 MET52      0.0684
    816 HE2          37.2455       3.9408     -19.7586 H        52 MET52      0.0684
    817 HE3          36.0145       2.7347     -20.1951 H        52 MET52      0.0684
    818 C            35.0851       0.2459     -24.2956 C.2      52 MET52      0.5973
    819 O            35.9712      -0.5810     -24.4441 O.2      52 MET52     -0.5679
    820 N            33.8913      -0.0991     -23.8092 N.am     53 ARG53     -0.3479
    821 H            33.1908       0.6210     -23.6524 H        53 ARG53      0.2747
    822 CA           33.5847      -1.4954     -23.4813 C.3      53 ARG53     -0.2637
    823 HA           34.4373      -1.9343     -22.9585 H        53 ARG53      0.1560
    824 CB           32.3592      -1.5332     -22.5746 C.3      53 ARG53     -0.0007
    825 HB2          32.5433      -0.8800     -21.7202 H        53 ARG53      0.0327
    826 HB3          31.4847      -1.1626     -23.1137 H        53 ARG53      0.0327
    827 CG           32.1017      -2.9648     -22.0829 C.3      53 ARG53      0.0390
    828 HG2          31.8992      -3.6221     -22.9285 H        53 ARG53      0.0285
    829 HG3          32.9796      -3.3366     -21.5522 H        53 ARG53      0.0285
    830 CD           30.8902      -3.0172     -21.1596 C.3      53 ARG53      0.0486
    831 HD2          30.0174      -2.6710     -21.7150 H        53 ARG53      0.0687
    832 HD3          30.7163      -4.0563     -20.8740 H        53 ARG53      0.0687
    833 NE           31.1090      -2.2169     -19.9466 N.pl3    53 ARG53     -0.5295
    834 HE           31.9730      -2.3629     -19.4572 H        53 ARG53      0.3456
    835 CZ           30.3125      -1.2867     -19.4586 C.cat    53 ARG53      0.8076
    836 NH1          29.1813      -0.9443     -20.0118 N.pl3    53 ARG53     -0.8627
    837 HH11         28.9104      -1.3028     -20.9059 H        53 ARG53      0.4478
    838 HH12         28.6831      -0.1447     -19.6458 H        53 ARG53      0.4478
    839 NH2          30.6808      -0.6823     -18.3742 N.pl3    53 ARG53     -0.8627
    840 HH21         31.5652      -0.8543     -17.9483 H        53 ARG53      0.4478
    841 HH22         30.1714       0.1349     -18.0156 H        53 ARG53      0.4478
    842 C            33.3642      -2.3450     -24.7241 C.2      53 ARG53      0.7341
    843 O            33.8064      -3.4855     -24.7834 O.2      53 ARG53     -0.5894
    844 N            32.6442      -1.8032     -25.7000 N.am     54 THR54     -0.4157
    845 H            32.2926      -0.8590     -25.5768 H        54 THR54      0.2719
    846 CA           32.3123      -2.5326     -26.9234 C.3      54 THR54     -0.0389
    847 HA           31.9942      -3.5426     -26.6652 H        54 THR54      0.1007
    848 CB           31.1640      -1.8350     -27.6546 C.3      54 THR54      0.3654
    849 HB           31.4694      -0.8271     -27.9396 H        54 THR54      0.0043
    850 CG2          30.7337      -2.5910     -28.9059 C.3      54 THR54     -0.2438
    851 HG21         30.5448      -3.6362     -28.6611 H        54 THR54      0.0642
    852 HG22         29.8177      -2.1404     -29.2857 H        54 THR54      0.0642
    853 HG23         31.5052      -2.5226     -29.6727 H        54 THR54      0.0642
    854 OG1          30.0386      -1.7430     -26.8142 O.3      54 THR54     -0.6761
    855 HG1          30.1863      -0.9721     -26.2415 H        54 THR54      0.4102
    856 C            33.5203      -2.6429     -27.8470 C.2      54 THR54      0.5973
    857 O            33.7585      -3.6996     -28.4362 O.2      54 THR54     -0.5679
    858 N            34.2719      -1.5489     -27.9913 N.am     55 CYX55     -0.4157
    859 H            34.0057      -0.7056     -27.4914 H        55 CYX55      0.2719
    860 CA           35.3593      -1.4422     -28.9558 C.3      55 CYX55      0.0429
    861 HA           35.3385      -2.3098     -29.6107 H        55 CYX55      0.0766
    862 CB           35.1341      -0.2059     -29.8244 C.3      55 CYX55     -0.0790
    863 HB2          35.0394       0.6682     -29.1783 H        55 CYX55      0.0910
    864 HB3          36.0155      -0.0669     -30.4478 H        55 CYX55      0.0910
    865 SG           33.6992      -0.2852     -30.9194 S.3      55 CYX55     -0.1081
    866 C            36.7715      -1.3947     -28.3715 C.2      55 CYX55      0.5973
    867 O            37.6988      -1.6341     -29.1478 O.2      55 CYX55     -0.5679
    868 N            36.9504      -1.0631     -27.0897 N.am     56 GLY56     -0.3821
    869 H            36.1480      -1.0066     -26.4776 H        56 GLY56      0.2681
    870 CA           38.2676      -0.9914     -26.4380 C.3      56 GLY56     -0.2493
    871 HA2          38.9461      -0.3913     -27.0381 H        56 GLY56      0.1056
    872 HA3          38.1829      -0.5338     -25.4557 H        56 GLY56      0.1056
    873 C            38.9266      -2.3483     -26.2302 C.2      56 GLY56      0.7231
    874 O            38.2390      -3.3839     -26.3502 O.2      56 GLY56     -0.7855
    875 OXT          40.1629      -2.3332     -26.0743 O.3      56 GLY56     -0.7855
@<TRIPOS>BOND
      1      25      26 2
      2      25      27 am
      3      18      19 ar
      4      18      22 ar
      5      16      18 ar
      6      13      16 1
      7      10      13 1
      8       7      10 1
      9       5       7 1
     10       5      25 1
     11       1       5 1
     12      39      40 2
     13      39      41 am
     14      37      39 1
     15      34      37 1
     16      31      34 1
     17      28      31 1
     18      27      28 1
     19      27      37 1
     20      51      52 2
     21      51      53 am
     22      48      49 ar
     23      48      50 ar
     24      45      48 1
     25      43      45 1
     26      43      51 1
     27      41      43 1
     28      71      72 2
     29      71      73 am
     30      67      69 ar
     31      65      67 ar
     32      63      65 ar
     33      61      63 ar
     34      60      61 ar
     35      60      69 ar
     36      57      60 1
     37      55      57 1
     38      55      71 1
     39      53      55 1
     40      81      82 2
     41      81      83 am
     42      80     865 1
     43      77      80 1
     44      75      77 1
     45      75      81 1
     46      73      75 1
     47     100     101 2
     48     100     102 am
     49      90      92 1
     50      90      96 1
     51      87      90 1
     52      85      87 1
     53      85     100 1
     54      83      85 1
     55     115     116 2
     56     115     117 am
     57     112     113 ar
     58     112     114 ar
     59     109     112 1
     60     106     109 1
     61     104     106 1
     62     104     115 1
     63     102     104 1
     64     129     130 2
     65     129     131 am
     66     127     129 1
     67     124     127 1
     68     121     124 1
     69     118     121 1
     70     117     118 1
     71     117     127 1
     72     143     144 2
     73     143     145 am
     74     141     143 1
     75     138     141 1
     76     135     138 1
     77     132     135 1
     78     131     132 1
     79     131     141 1
     80     164     165 2
     81     164     166 am
     82     160     162 ar
     83     157     158 1
     84     157     160 ar
     85     155     157 ar
     86     153     155 ar
     87     152     153 ar
     88     152     162 ar
     89     149     152 1
     90     147     149 1
     91     147     164 1
     92     145     147 1
     93     178     179 2
     94     178     180 am
     95     170     172 1
     96     170     176 1
     97     168     170 1
     98     168     178 1
     99     166     168 1
    100     185     186 2
    101     185     187 am
    102     182     185 1
    103     180     182 1
    104     199     200 2
    105     199     201 am
    106     197     199 1
    107     194     197 1
    108     191     194 1
    109     188     191 1
    110     187     188 1
    111     187     197 1
    112     209     210 2
    113     209     211 am
    114     208     592 1
    115     205     208 1
    116     203     205 1
    117     203     209 1
    118     201     203 1
    119     231     232 2
    120     231     233 am
    121     224     227 1
    122     221     224 1
    123     218     221 1
    124     215     218 1
    125     213     215 1
    126     213     231 1
    127     211     213 1
    128     241     242 2
    129     241     243 am
    130     235     237 1
    131     235     241 1
    132     233     235 1
    133     265     266 2
    134     265     267 am
    135     258     259 ar
    136     258     262 ar
    137     256     258 ar
    138     253     256 1
    139     250     253 1
    140     247     250 1
    141     245     247 1
    142     245     265 1
    143     243     245 1
    144     284     285 2
    145     284     286 am
    146     277     280 1
    147     271     273 1
    148     271     277 1
    149     269     271 1
    150     269     284 1
    151     267     269 1
    152     303     304 2
    153     303     305 am
    154     296     299 1
    155     290     292 1
    156     290     296 1
    157     288     290 1
    158     288     303 1
    159     286     288 1
    160     327     328 2
    161     327     329 am
    162     320     321 ar
    163     320     324 ar
    164     318     320 ar
    165     315     318 1
    166     312     315 1
    167     309     312 1
    168     307     309 1
    169     307     327 1
    170     305     307 1
    171     348     349 2
    172     348     350 am
    173     344     346 ar
    174     341     342 1
    175     341     344 ar
    176     339     341 ar
    177     337     339 ar
    178     336     337 ar
    179     336     346 ar
    180     333     336 1
    181     331     333 1
    182     331     348 1
    183     329     331 1
    184     368     369 2
    185     368     370 am
    186     364     366 ar
    187     362     364 ar
    188     360     362 ar
    189     358     360 ar
    190     357     358 ar
    191     357     366 ar
    192     354     357 1
    193     352     354 1
    194     352     368 1
    195     350     352 1
    196     389     390 2
    197     389     391 am
    198     385     387 ar
    199     382     383 1
    200     382     385 ar
    201     380     382 ar
    202     378     380 ar
    203     377     378 ar
    204     377     387 ar
    205     374     377 1
    206     372     374 1
    207     372     389 1
    208     370     372 1
    209     403     404 2
    210     403     405 am
    211     398     399 2
    212     398     400 am
    213     395     398 1
    214     393     395 1
    215     393     403 1
    216     391     393 1
    217     413     414 2
    218     413     415 am
    219     407     409 1
    220     407     413 1
    221     405     407 1
    222     435     436 2
    223     435     437 am
    224     428     431 1
    225     425     428 1
    226     422     425 1
    227     419     422 1
    228     417     419 1
    229     417     435 1
    230     415     417 1
    231     445     446 2
    232     445     447 am
    233     439     441 1
    234     439     445 1
    235     437     439 1
    236     452     453 2
    237     452     454 am
    238     449     452 1
    239     447     449 1
    240     471     472 2
    241     471     473 am
    242     461     463 1
    243     461     467 1
    244     458     461 1
    245     456     458 1
    246     456     471 1
    247     454     456 1
    248     481     482 2
    249     481     483 am
    250     480     800 1
    251     477     480 1
    252     475     477 1
    253     475     481 1
    254     473     475 1
    255     498     499 2
    256     498     500 am
    257     493     494 2
    258     493     495 am
    259     490     493 1
    260     487     490 1
    261     485     487 1
    262     485     498 1
    263     483     485 1
    264     512     513 2
    265     512     514 am
    266     504     506 1
    267     504     510 1
    268     502     504 1
    269     502     512 1
    270     500     502 1
    271     532     533 2
    272     532     534 am
    273     528     530 ar
    274     526     528 ar
    275     524     526 ar
    276     522     524 ar
    277     521     522 ar
    278     521     530 ar
    279     518     521 1
    280     516     518 1
    281     516     532 1
    282     514     516 1
    283     548     549 2
    284     548     550 am
    285     538     540 1
    286     538     544 1
    287     536     538 1
    288     536     548 1
    289     534     536 1
    290     569     570 2
    291     569     571 am
    292     565     567 ar
    293     562     563 1
    294     562     565 ar
    295     560     562 ar
    296     558     560 ar
    297     557     558 ar
    298     557     567 ar
    299     554     557 1
    300     552     554 1
    301     552     569 1
    302     550     552 1
    303     576     577 2
    304     576     578 am
    305     573     576 1
    306     571     573 1
    307     583     584 2
    308     583     585 am
    309     580     583 1
    310     578     580 1
    311     593     594 2
    312     593     595 am
    313     589     592 1
    314     587     589 1
    315     587     593 1
    316     585     587 1
    317     617     618 2
    318     617     619 am
    319     610     611 ar
    320     610     614 ar
    321     608     610 ar
    322     605     608 1
    323     602     605 1
    324     599     602 1
    325     597     599 1
    326     597     617 1
    327     595     597 1
    328     627     628 2
    329     627     629 am
    330     621     623 1
    331     621     627 1
    332     619     621 1
    333     649     650 2
    334     649     651 am
    335     642     645 1
    336     639     642 1
    337     636     639 1
    338     633     636 1
    339     631     633 1
    340     631     649 1
    341     629     631 1
    342     673     674 2
    343     673     675 am
    344     666     667 ar
    345     666     670 ar
    346     664     666 ar
    347     661     664 1
    348     658     661 1
    349     655     658 1
    350     653     655 1
    351     653     673 1
    352     651     653 1
    353     687     688 2
    354     687     689 am
    355     682     683 2
    356     682     684 am
    357     679     682 1
    358     677     679 1
    359     677     687 1
    360     675     677 1
    361     701     702 2
    362     701     703 am
    363     696     697 2
    364     696     698 am
    365     693     696 1
    366     691     693 1
    367     691     701 1
    368     689     691 1
    369     721     722 2
    370     721     723 am
    371     717     719 ar
    372     715     717 ar
    373     713     715 ar
    374     711     713 ar
    375     710     711 ar
    376     710     719 ar
    377     707     710 1
    378     705     707 1
    379     705     721 1
    380     703     705 1
    381     743     744 2
    382     743     745 am
    383     736     739 1
    384     733     736 1
    385     730     733 1
    386     727     730 1
    387     725     727 1
    388     725     743 1
    389     723     725 1
    390     754     755 2
    391     754     756 am
    392     749     752 1
    393     747     749 1
    394     747     754 1
    395     745     747 1
    396     764     765 2
    397     764     766 am
    398     758     760 1
    399     758     764 1
    400     756     758 1
    401     779     780 2
    402     779     781 am
    403     776     777 ar
    404     776     778 ar
    405     773     776 1
    406     770     773 1
    407     768     770 1
    408     768     779 1
    409     766     768 1
    410     791     792 2
    411     791     793 am
    412     788     789 ar
    413     788     790 ar
    414     785     788 1
    415     783     785 1
    416     783     791 1
    417     781     783 1
    418     801     802 2
    419     801     803 am
    420     797     800 1
    421     795     797 1
    422     795     801 1
    423     793     795 1
    424     818     819 2
    425     818     820 am
    426     813     814 1
    427     810     813 1
    428     807     810 1
    429     805     807 1
    430     805     818 1
    431     803     805 1
    432     842     843 2
    433     842     844 am
    434     835     836 ar
    435     835     839 ar
    436     833     835 ar
    437     830     833 1
    438     827     830 1
    439     824     827 1
    440     822     824 1
    441     822     842 1
    442     820     822 1
    443     856     857 2
    444     856     858 am
    445     848     850 1
    446     848     854 1
    447     846     848 1
    448     846     856 1
    449     844     846 1
    450     866     867 2
    451     866     868 am
    452     862     865 1
    453     860     862 1
    454     860     866 1
    455     858     860 1
    456     873     874 2
    457     873     875 1
    458     870     873 1
    459     868     870 1
    460      22      23 1
    461      22      24 1
    462      19      20 1
    463      19      21 1
    464      16      17 1
    465      13      14 1
    466      13      15 1
    467      10      11 1
    468      10      12 1
    469       7       8 1
    470       7       9 1
    471       5       6 1
    472       1       2 1
    473       1       3 1
    474       1       4 1
    475      37      38 1
    476      34      35 1
    477      34      36 1
    478      31      32 1
    479      31      33 1
    480      28      29 1
    481      28      30 1
    482      45      46 1
    483      45      47 1
    484      43      44 1
    485      41      42 1
    486      69      70 1
    487      67      68 1
    488      65      66 1
    489      63      64 1
    490      61      62 1
    491      57      58 1
    492      57      59 1
    493      55      56 1
    494      53      54 1
    495      77      78 1
    496      77      79 1
    497      75      76 1
    498      73      74 1
    499      96      97 1
    500      96      98 1
    501      96      99 1
    502      92      93 1
    503      92      94 1
    504      92      95 1
    505      90      91 1
    506      87      88 1
    507      87      89 1
    508      85      86 1
    509      83      84 1
    510     109     110 1
    511     109     111 1
    512     106     107 1
    513     106     108 1
    514     104     105 1
    515     102     103 1
    516     127     128 1
    517     124     125 1
    518     124     126 1
    519     121     122 1
    520     121     123 1
    521     118     119 1
    522     118     120 1
    523     141     142 1
    524     138     139 1
    525     138     140 1
    526     135     136 1
    527     135     137 1
    528     132     133 1
    529     132     134 1
    530     162     163 1
    531     160     161 1
    532     158     159 1
    533     155     156 1
    534     153     154 1
    535     149     150 1
    536     149     151 1
    537     147     148 1
    538     145     146 1
    539     176     177 1
    540     172     173 1
    541     172     174 1
    542     172     175 1
    543     170     171 1
    544     168     169 1
    545     166     167 1
    546     182     183 1
    547     182     184 1
    548     180     181 1
    549     197     198 1
    550     194     195 1
    551     194     196 1
    552     191     192 1
    553     191     193 1
    554     188     189 1
    555     188     190 1
    556     205     206 1
    557     205     207 1
    558     203     204 1
    559     201     202 1
    560     227     228 1
    561     227     229 1
    562     227     230 1
    563     224     225 1
    564     224     226 1
    565     221     222 1
    566     221     223 1
    567     218     219 1
    568     218     220 1
    569     215     216 1
    570     215     217 1
    571     213     214 1
    572     211     212 1
    573     237     238 1
    574     237     239 1
    575     237     240 1
    576     235     236 1
    577     233     234 1
    578     262     263 1
    579     262     264 1
    580     259     260 1
    581     259     261 1
    582     256     257 1
    583     253     254 1
    584     253     255 1
    585     250     251 1
    586     250     252 1
    587     247     248 1
    588     247     249 1
    589     245     246 1
    590     243     244 1
    591     280     281 1
    592     280     282 1
    593     280     283 1
    594     277     278 1
    595     277     279 1
    596     273     274 1
    597     273     275 1
    598     273     276 1
    599     271     272 1
    600     269     270 1
    601     267     268 1
    602     299     300 1
    603     299     301 1
    604     299     302 1
    605     296     297 1
    606     296     298 1
    607     292     293 1
    608     292     294 1
    609     292     295 1
    610     290     291 1
    611     288     289 1
    612     286     287 1
    613     324     325 1
    614     324     326 1
    615     321     322 1
    616     321     323 1
    617     318     319 1
    618     315     316 1
    619     315     317 1
    620     312     313 1
    621     312     314 1
    622     309     310 1
    623     309     311 1
    624     307     308 1
    625     305     306 1
    626     346     347 1
    627     344     345 1
    628     342     343 1
    629     339     340 1
    630     337     338 1
    631     333     334 1
    632     333     335 1
    633     331     332 1
    634     329     330 1
    635     366     367 1
    636     364     365 1
    637     362     363 1
    638     360     361 1
    639     358     359 1
    640     354     355 1
    641     354     356 1
    642     352     353 1
    643     350     351 1
    644     387     388 1
    645     385     386 1
    646     383     384 1
    647     380     381 1
    648     378     379 1
    649     374     375 1
    650     374     376 1
    651     372     373 1
    652     370     371 1
    653     400     401 1
    654     400     402 1
    655     395     396 1
    656     395     397 1
    657     393     394 1
    658     391     392 1
    659     409     410 1
    660     409     411 1
    661     409     412 1
    662     407     408 1
    663     405     406 1
    664     431     432 1
    665     431     433 1
    666     431     434 1
    667     428     429 1
    668     428     430 1
    669     425     426 1
    670     425     427 1
    671     422     423 1
    672     422     424 1
    673     419     420 1
    674     419     421 1
    675     417     418 1
    676     415     416 1
    677     441     442 1
    678     441     443 1
    679     441     444 1
    680     439     440 1
    681     437     438 1
    682     449     450 1
    683     449     451 1
    684     447     448 1
    685     467     468 1
    686     467     469 1
    687     467     470 1
    688     463     464 1
    689     463     465 1
    690     463     466 1
    691     461     462 1
    692     458     459 1
    693     458     460 1
    694     456     457 1
    695     454     455 1
    696     477     478 1
    697     477     479 1
    698     475     476 1
    699     473     474 1
    700     495     496 1
    701     495     497 1
    702     490     491 1
    703     490     492 1
    704     487     488 1
    705     487     489 1
    706     485     486 1
    707     483     484 1
    708     510     511 1
    709     506     507 1
    710     506     508 1
    711     506     509 1
    712     504     505 1
    713     502     503 1
    714     500     501 1
    715     530     531 1
    716     528     529 1
    717     526     527 1
    718     524     525 1
    719     522     523 1
    720     518     519 1
    721     518     520 1
    722     516     517 1
    723     514     515 1
    724     544     545 1
    725     544     546 1
    726     544     547 1
    727     540     541 1
    728     540     542 1
    729     540     543 1
    730     538     539 1
    731     536     537 1
    732     534     535 1
    733     567     568 1
    734     565     566 1
    735     563     564 1
    736     560     561 1
    737     558     559 1
    738     554     555 1
    739     554     556 1
    740     552     553 1
    741     550     551 1
    742     573     574 1
    743     573     575 1
    744     571     572 1
    745     580     581 1
    746     580     582 1
    747     578     579 1
    748     589     590 1
    749     589     591 1
    750     587     588 1
    751     585     586 1
    752     614     615 1
    753     614     616 1
    754     611     612 1
    755     611     613 1
    756     608     609 1
    757     605     606 1
    758     605     607 1
    759     602     603 1
    760     602     604 1
    761     599     600 1
    762     599     601 1
    763     597     598 1
    764     595     596 1
    765     623     624 1
    766     623     625 1
    767     623     626 1
    768     621     622 1
    769     619     620 1
    770     645     646 1
    771     645     647 1
    772     645     648 1
    773     642     643 1
    774     642     644 1
    775     639     640 1
    776     639     641 1
    777     636     637 1
    778     636     638 1
    779     633     634 1
    780     633     635 1
    781     631     632 1
    782     629     630 1
    783     670     671 1
    784     670     672 1
    785     667     668 1
    786     667     669 1
    787     664     665 1
    788     661     662 1
    789     661     663 1
    790     658     659 1
    791     658     660 1
    792     655     656 1
    793     655     657 1
    794     653     654 1
    795     651     652 1
    796     684     685 1
    797     684     686 1
    798     679     680 1
    799     679     681 1
    800     677     678 1
    801     675     676 1
    802     698     699 1
    803     698     700 1
    804     693     694 1
    805     693     695 1
    806     691     692 1
    807     689     690 1
    808     719     720 1
    809     717     718 1
    810     715     716 1
    811     713     714 1
    812     711     712 1
    813     707     708 1
    814     707     709 1
    815     705     706 1
    816     703     704 1
    817     739     740 1
    818     739     741 1
    819     739     742 1
    820     736     737 1
    821     736     738 1
    822     733     734 1
    823     733     735 1
    824     730     731 1
    825     730     732 1
    826     727     728 1
    827     727     729 1
    828     725     726 1
    829     723     724 1
    830     752     753 1
    831     749     750 1
    832     749     751 1
    833     747     748 1
    834     745     746 1
    835     760     761 1
    836     760     762 1
    837     760     763 1
    838     758     759 1
    839     756     757 1
    840     773     774 1
    841     773     775 1
    842     770     771 1
    843     770     772 1
    844     768     769 1
    845     766     767 1
    846     785     786 1
    847     785     787 1
    848     783     784 1
    849     781     782 1
    850     797     798 1
    851     797     799 1
    852     795     796 1
    853     793     794 1
    854     814     815 1
    855     814     816 1
    856     814     817 1
    857     810     811 1
    858     810     812 1
    859     807     808 1
    860     807     809 1
    861     805     806 1
    862     803     804 1
    863     839     840 1
    864     839     841 1
    865     836     837 1
    866     836     838 1
    867     833     834 1
    868     830     831 1
    869     830     832 1
    870     827     828 1
    871     827     829 1
    872     824     825 1
    873     824     826 1
    874     822     823 1
    875     820     821 1
    876     854     855 1
    877     850     851 1
    878     850     852 1
    879     850     853 1
    880     848     849 1
    881     846     847 1
    882     844     845 1
    883     862     863 1
    884     862     864 1
    885     860     861 1
    886     858     859 1
    887     870     871 1
    888     870     872 1
    889     868     869 1
@<TRIPOS>SUBSTRUCTURE
      1 ARG1           1 RESIDUE    4    J ARG
      2 PRO2          27 RESIDUE    4    J PRO
      3 ASP3          41 RESIDUE    4    J ASP
      4 PHE4          53 RESIDUE    4    J PHE
      5 CYX5          73 RESIDUE    4    J CYX
      6 LEU6          83 RESIDUE    4    J LEU
      7 GLU7         102 RESIDUE    4    J GLU
      8 PRO8         117 RESIDUE    4    J PRO
      9 PRO9         131 RESIDUE    4    J PRO
     10 TYR10        145 RESIDUE    4    J TYR
     11 THR11        166 RESIDUE    4    J THR
     12 GLY12        180 RESIDUE    4    J GLY
     13 PRO13        187 RESIDUE    4    J PRO
     14 CYX14        201 RESIDUE    4    J CYX
     15 LYS15        211 RESIDUE    4    J LYS
     16 ALA16        233 RESIDUE    4    J ALA
     17 ARG17        243 RESIDUE    4    J ARG
     18 ILE18        267 RESIDUE    4    J ILE
     19 ILE19        286 RESIDUE    4    J ILE
     20 ARG20        305 RESIDUE    4    J ARG
     21 TYR21        329 RESIDUE    4    J TYR
     22 PHE22        350 RESIDUE    4    J PHE
     23 TYR23        370 RESIDUE    4    J TYR
     24 ASN24        391 RESIDUE    4    J ASN
     25 ALA25        405 RESIDUE    4    J ALA
     26 LYS26        415 RESIDUE    4    J LYS
     27 ALA27        437 RESIDUE    4    J ALA
     28 GLY28        447 RESIDUE    4    J GLY
     29 LEU29        454 RESIDUE    4    J LEU
     30 CYX30        473 RESIDUE    4    J CYX
     31 GLN31        483 RESIDUE    4    J GLN
     32 THR32        500 RESIDUE    4    J THR
     33 PHE33        514 RESIDUE    4    J PHE
     34 VAL34        534 RESIDUE    4    J VAL
     35 TYR35        550 RESIDUE    4    J TYR
     36 GLY36        571 RESIDUE    4    J GLY
     37 GLY37        578 RESIDUE    4    J GLY
     38 CYX38        585 RESIDUE    4    J CYX
     39 ARG39        595 RESIDUE    4    J ARG
     40 ALA40        619 RESIDUE    4    J ALA
     41 LYS41        629 RESIDUE    4    J LYS
     42 ARG42        651 RESIDUE    4    J ARG
     43 ASN43        675 RESIDUE    4    J ASN
     44 ASN44        689 RESIDUE    4    J ASN
     45 PHE45        703 RESIDUE    4    J PHE
     46 LYS46        723 RESIDUE    4    J LYS
     47 SER47        745 RESIDUE    4    J SER
     48 ALA48        756 RESIDUE    4    J ALA
     49 GLU49        766 RESIDUE    4    J GLU
     50 ASP50        781 RESIDUE    4    J ASP
     51 CYX51        793 RESIDUE    4    J CYX
     52 MET52        803 RESIDUE    4    J MET
     53 ARG53        820 RESIDUE    4    J ARG
     54 THR54        844 RESIDUE    4    J THR
     55 CYX55        858 RESIDUE    4    J CYX
     56 GLY56        868 RESIDUE    4    J GLY
