# Supplementary material for: Improved Structure-Based Histidine pKa Prediction for pH-Responsive Protein Design
Source: J Chem Inf Model. 2025 Jan 18;65(3):1560–9. doi: 10.1021/acs.jcim.4c01957 (PMC11815838; doi:10.1021/acs.jcim.4c01957)
Supplement: Supplementary file 3 — ci4c01957_si_003.zip [file ci4c01957_si_003.zip › structures/prep_mol2/1BI6_prep.mol2]

@<TRIPOS>MOLECULE
Cpptraj generated mol2 file.
  778   790    52     0     0
SMALL
USER_CHARGES


@<TRIPOS>ATOM
      1 N             0.3407       6.0360      10.1990 N.am      1 THR1       0.1812
      2 H1           -0.1781       6.8747       9.9694 H         1 THR1       0.1934
      3 H2            1.2379       6.0594       9.7364 H         1 THR1       0.1934
      4 H3            0.4745       5.9986      11.2025 H         1 THR1       0.1934
      5 CA           -0.4382       4.8516       9.7831 C.3       1 THR1       0.0034
      6 HA            0.1437       3.9447       9.9361 H         1 THR1       0.1087
      7 CB           -1.6943       4.7477      10.6408 C.3       1 THR1       0.4514
      8 HB           -2.2297       5.6964      10.6429 H         1 THR1      -0.0323
      9 CG2          -2.6379       3.6312      10.2154 C.3       1 THR1      -0.2554
     10 HG21         -2.1140       2.6758      10.1994 H         1 THR1       0.0627
     11 HG22         -3.4668       3.5646      10.9208 H         1 THR1       0.0627
     12 HG23         -3.0579       3.8306       9.2282 H         1 THR1       0.0627
     13 OG1          -1.2192       4.4816      11.9330 O.3       1 THR1      -0.6764
     14 HG1          -1.9597       4.1704      12.4715 H         1 THR1       0.4070
     15 C            -0.8105       4.9645       8.3234 C.2       1 THR1       0.6163
     16 O            -1.5839       5.8507       7.9967 O.2       1 THR1      -0.5722
     17 N            -0.2124       4.1507       7.4533 N.am      2 ALA2      -0.4157
     18 H             0.3778       3.4020       7.7855 H         2 ALA2       0.2719
     19 CA           -0.5594       4.1320       6.0287 C.3       2 ALA2       0.0337
     20 HA           -1.0349       5.0749       5.7495 H         2 ALA2       0.0823
     21 CB            0.7242       4.0148       5.1912 C.3       2 ALA2      -0.1825
     22 HB1           1.2737       3.1074       5.4476 H         2 ALA2       0.0603
     23 HB2           0.4663       3.9897       4.1303 H         2 ALA2       0.0603
     24 HB3           1.3603       4.8817       5.3698 H         2 ALA2       0.0603
     25 C            -1.6068       3.0403       5.7578 C.2       2 ALA2       0.5973
     26 O            -2.7750       3.2226       6.0704 O.2       2 ALA2      -0.5679
     27 N            -1.1777       1.8861       5.2701 N.am      3 CYX3      -0.4157
     28 H            -0.1933       1.7544       5.0999 H         3 CYX3       0.2719
     29 CA           -2.0204       0.7499       4.9101 C.3       3 CYX3       0.0429
     30 HA           -3.0401       0.8862       5.2766 H         3 CYX3       0.0766
     31 CB           -2.0564       0.6563       3.3872 C.3       3 CYX3      -0.0790
     32 HB2          -2.3449      -0.3484       3.1004 H         3 CYX3       0.0910
     33 HB3          -2.8191       1.3436       3.0237 H         3 CYX3       0.0910
     34 SG           -0.4956       1.0628       2.5639 S.3       3 CYX3      -0.1081
     35 C            -1.4594      -0.5285       5.5281 C.2       3 CYX3       0.5973
     36 O            -0.2687      -0.5653       5.8340 O.2       3 CYX3      -0.5679
     37 N            -2.2958      -1.5523       5.7095 N.am      4 SER4      -0.4157
     38 H            -3.2564      -1.4922       5.4001 H         4 SER4       0.2719
     39 CA           -1.8396      -2.8287       6.2785 C.3       4 SER4      -0.0249
     40 HA           -1.1250      -2.6280       7.0781 H         4 SER4       0.0843
     41 CB           -3.0155      -3.5913       6.8860 C.3       4 SER4       0.2117
     42 HB2          -3.7316      -2.8873       7.3110 H         4 SER4       0.0352
     43 HB3          -3.5178      -4.1846       6.1191 H         4 SER4       0.0352
     44 OG           -2.5515      -4.4256       7.9251 O.3       4 SER4      -0.6546
     45 HG           -1.7497      -4.9009       7.6528 H         4 SER4       0.4275
     46 C            -1.1330      -3.7111       5.2444 C.2       4 SER4       0.5973
     47 O            -0.2712      -4.5027       5.5943 O.2       4 SER4      -0.5679
     48 N            -1.4541      -3.5584       3.9596 N.am      5 GLU5      -0.5163
     49 H            -2.3238      -3.0952       3.7393 H         5 GLU5       0.2936
     50 CA           -0.7891      -4.2789       2.8633 C.3       5 GLU5       0.0397
     51 HA           -0.3333      -5.1851       3.2661 H         5 GLU5       0.1105
     52 CB           -1.8405      -4.7114       1.8374 C.3       5 GLU5       0.0560
     53 HB2          -2.8290      -4.5353       2.2240 H         5 GLU5      -0.0173
     54 HB3          -1.7300      -4.1503       0.9158 H         5 GLU5      -0.0173
     55 CG           -1.8119      -6.1897       1.5053 C.3       5 GLU5       0.0136
     56 HG2          -0.7784      -6.5083       1.3460 H         5 GLU5      -0.0425
     57 HG3          -2.2279      -6.7670       2.3345 H         5 GLU5      -0.0425
     58 CD           -2.6160      -6.4020       0.2221 C.2       5 GLU5       0.8054
     59 OE1          -2.0098      -6.2059      -0.8564 O.co2     5 GLU5      -0.8188
     60 OE2          -3.8175      -6.7465       0.3121 O.co2     5 GLU5      -0.8188
     61 C             0.3493      -3.4506       2.2395 C.2       5 GLU5       0.5366
     62 O             0.2800      -2.9457       1.1157 O.2       5 GLU5      -0.5819
     63 N             1.4066      -3.2083       3.0050 N.am      6 CYX6      -0.4157
     64 H             1.4461      -3.6367       3.9225 H         6 CYX6       0.2719
     65 CA            2.5966      -2.5379       2.4830 C.3       6 CYX6       0.0429
     66 HA            2.2958      -1.6977       1.8557 H         6 CYX6       0.0766
     67 CB            3.4000      -1.9942       3.6641 C.3       6 CYX6      -0.0790
     68 HB2           4.3434      -1.5926       3.2946 H         6 CYX6       0.0910
     69 HB3           2.8355      -1.2028       4.1556 H         6 CYX6       0.0910
     70 SG            3.7540      -3.2934       4.8689 S.3       6 CYX6      -0.1081
     71 C             3.4263      -3.5102       1.6261 C.2       6 CYX6       0.5973
     72 O             3.8005      -4.5939       2.0705 O.2       6 CYX6      -0.5679
     73 N             3.7659      -3.1243       0.3972 N.am      7 VAL7      -0.4157
     74 H             3.3765      -2.2741       0.0012 H         7 VAL7       0.2719
     75 CA            4.6282      -3.9558      -0.4538 C.3       7 VAL7      -0.0875
     76 HA            4.5366      -5.0020      -0.1585 H         7 VAL7       0.0969
     77 CB            4.2298      -3.8675      -1.9236 C.3       7 VAL7       0.2985
     78 HB            4.3874      -2.8537      -2.2765 H         7 VAL7      -0.0297
     79 CG1           5.0119      -4.8600      -2.7888 C.3       7 VAL7      -0.3192
     80 HG11          4.8613      -5.8750      -2.4203 H         7 VAL7       0.0791
     81 HG12          4.6688      -4.8034      -3.8217 H         7 VAL7       0.0791
     82 HG13          6.0717      -4.6165      -2.7631 H         7 VAL7       0.0791
     83 CG2           2.7651      -4.1943      -2.0748 C.3       7 VAL7      -0.3192
     84 HG21          2.1924      -3.4304      -1.5547 H         7 VAL7       0.0791
     85 HG22          2.4896      -4.1915      -3.1277 H         7 VAL7       0.0791
     86 HG23          2.5308      -5.1685      -1.6449 H         7 VAL7       0.0791
     87 C             6.0665      -3.5176      -0.2815 C.2       7 VAL7       0.5973
     88 O             6.3928      -2.3691      -0.5840 O.2       7 VAL7      -0.5679
     89 N             6.9058      -4.4126       0.2278 N.am      8 CYX8      -0.4157
     90 H             6.5405      -5.2829       0.5833 H         8 CYX8       0.2719
     91 CA            8.3281      -4.1308       0.4089 C.3       8 CYX8       0.0429
     92 HA            8.6942      -3.6012      -0.4746 H         8 CYX8       0.0766
     93 CB            8.4528      -3.2043       1.6193 C.3       8 CYX8      -0.0790
     94 HB2           7.4629      -2.9556       2.0017 H         8 CYX8       0.0910
     95 HB3           8.9797      -3.6847       2.4405 H         8 CYX8       0.0910
     96 SG            9.2668      -1.6707       1.1622 S.3       8 CYX8      -0.1081
     97 C             9.1684      -5.4129       0.5306 C.2       8 CYX8       0.5973
     98 O             9.7984      -5.6695       1.5501 O.2       8 CYX8      -0.5679
     99 N             9.1294      -6.3052      -0.4692 N.am      9 PRO9      -0.2548
    100 CD            8.3781      -6.1751      -1.7101 C.3       9 PRO9       0.0192
    101 HD2           8.6853      -5.2887      -2.2689 H         9 PRO9       0.0391
    102 HD3           7.3114      -6.1483      -1.4982 H         9 PRO9       0.0391
    103 CG            8.6620      -7.4414      -2.5092 C.3       9 PRO9       0.0189
    104 HG2           9.4870      -7.2567      -3.1991 H         9 PRO9       0.0213
    105 HG3           7.7800      -7.7846      -3.0503 H         9 PRO9       0.0213
    106 CB            9.1029      -8.4461      -1.4435 C.3       9 PRO9      -0.0070
    107 HB2           9.7097      -9.2515      -1.8580 H         9 PRO9       0.0253
    108 HB3           8.2173      -8.8681      -0.9659 H         9 PRO9       0.0253
    109 CA            9.8470      -7.5741      -0.4258 C.3       9 PRO9      -0.0266
    110 HA            9.7531      -8.0212       0.5645 H         9 PRO9       0.0641
    111 C            11.3471      -7.4051      -0.7258 C.2       9 PRO9       0.5896
    112 O            11.8489      -8.0386      -1.6554 O.2       9 PRO9      -0.5748
    113 N            12.0620      -6.5462       0.0088 N.am     10 LEU10     -0.4157
    114 H            11.5722      -5.9586       0.6776 H        10 LEU10      0.2719
    115 CA           13.4882      -6.2966      -0.2235 C.3      10 LEU10     -0.0518
    116 HA           13.9885      -7.2599      -0.1382 H        10 LEU10      0.0922
    117 CB           13.6872      -5.7296      -1.6536 C.3      10 LEU10     -0.1102
    118 HB2          12.7974      -5.8746      -2.2636 H        10 LEU10      0.0457
    119 HB3          13.7999      -4.6478      -1.6512 H        10 LEU10      0.0457
    120 CG           14.8910      -6.3764      -2.3488 C.3      10 LEU10      0.3531
    121 HG           15.3753      -7.1109      -1.7051 H        10 LEU10     -0.0361
    122 CD1          14.4450      -7.0842      -3.6289 C.3      10 LEU10     -0.4121
    123 HD11         13.9678      -6.3702      -4.3002 H        10 LEU10      0.1000
    124 HD12         15.3073      -7.5311      -4.1197 H        10 LEU10      0.1000
    125 HD13         13.7332      -7.8697      -3.3774 H        10 LEU10      0.1000
    126 CD2          15.9273      -5.3150      -2.7098 C.3      10 LEU10     -0.4121
    127 HD21         16.2570      -4.8173      -1.7956 H        10 LEU10      0.1000
    128 HD22         16.7848      -5.7814      -3.1904 H        10 LEU10      0.1000
    129 HD23         15.4854      -4.5750      -3.3771 H        10 LEU10      0.1000
    130 C            14.1210      -5.3663       0.8245 C.2      10 LEU10      0.5973
    131 O            14.6238      -4.2950       0.5012 O.2      10 LEU10     -0.5679
    132 N            14.1474      -5.7801       2.0882 N.am     11 ARG11     -0.3481
    133 H            13.6646      -6.6266       2.3369 H        11 ARG11      0.2764
    134 CA           14.7942      -4.9907       3.1456 C.3      11 ARG11     -0.3068
    135 HA           14.2756      -4.0400       3.2023 H        11 ARG11      0.1447
    136 CB           14.6124      -5.7301       4.4745 C.3      11 ARG11     -0.0374
    137 HB2          14.8194      -5.0533       5.3051 H        11 ARG11      0.0371
    138 HB3          13.5718      -5.9961       4.5337 H        11 ARG11      0.0371
    139 CG           15.3901      -7.0504       4.6080 C.3      11 ARG11      0.0744
    140 HG2          14.7023      -7.8249       4.9496 H        11 ARG11      0.0185
    141 HG3          15.8019      -7.3748       3.6528 H        11 ARG11      0.0185
    142 CD           16.4986      -6.9169       5.6526 C.3      11 ARG11      0.1114
    143 HD2          16.0461      -6.7147       6.6248 H        11 ARG11      0.0468
    144 HD3          17.0577      -7.8521       5.6994 H        11 ARG11      0.0468
    145 NE           17.3837      -5.8175       5.2862 N.pl3    11 ARG11     -0.5564
    146 HE           17.1368      -5.3739       4.4019 H        11 ARG11      0.3479
    147 CZ           18.6214      -5.6497       5.6226 C.cat    11 ARG11      0.8368
    148 NH1          19.0670      -5.9919       6.7984 N.pl3    11 ARG11     -0.8737
    149 HH11         18.3786      -6.3038       7.4585 H        11 ARG11      0.4493
    150 HH12         20.0136      -5.8057       7.0494 H        11 ARG11      0.4493
    151 NH2          19.4067      -5.1437       4.7266 N.pl3    11 ARG11     -0.8737
    152 HH21         18.9368      -4.8822       3.8535 H        11 ARG11      0.4493
    153 HH22         20.3658      -4.9403       4.8892 H        11 ARG11      0.4493
    154 C            16.2456      -4.6021       2.8440 C.2      11 ARG11      0.8557
    155 O            16.6639      -3.4963       3.2284 O.2      11 ARG11     -0.8266
    156 OXT          17.0540      -5.5009       2.5209 O.3      11 ARG11     -0.8266
    157 N            11.1732      -0.4534       5.2197 N.am     12 GLU1       0.0017
    158 H1           10.9629       0.1176       4.4140 H        12 GLU1       0.2391
    159 H2           11.8059       0.0421       5.8293 H        12 GLU1       0.2391
    160 H3           10.3101      -0.6510       5.7161 H        12 GLU1       0.2391
    161 CA           11.7889      -1.7267       4.7972 C.3      12 GLU1       0.0588
    162 HA           12.2513      -2.2111       5.6598 H        12 GLU1       0.1202
    163 CB           10.7283      -2.6720       4.2760 C.3      12 GLU1       0.0909
    164 HB2           9.8625      -2.6332       4.9333 H        12 GLU1      -0.0232
    165 HB3          10.4258      -2.2986       3.3197 H        12 GLU1      -0.0232
    166 CG           11.2973      -4.0821       4.0989 C.3      12 GLU1      -0.0236
    167 HG2          11.1136      -4.4168       3.0858 H        12 GLU1      -0.0315
    168 HG3          12.3751      -4.0458       4.2195 H        12 GLU1      -0.0315
    169 CD           10.7432      -5.0844       5.1111 C.2      12 GLU1       0.8087
    170 OE1           9.5878      -4.8980       5.5375 O.co2    12 GLU1      -0.8189
    171 OE2          11.4790      -6.0412       5.4372 O.co2    12 GLU1      -0.8189
    172 C            12.8766      -1.5090       3.7504 C.2      12 GLU1       0.5621
    173 O            14.0192      -1.8296       4.0108 O.2      12 GLU1      -0.5889
    174 N            12.5549      -0.8996       2.6094 N.am     13 GLU2      -0.5163
    175 H            11.5871      -0.7479       2.3760 H        13 GLU2       0.2936
    176 CA           13.5306      -0.6460       1.5381 C.3      13 GLU2       0.0397
    177 HA           14.5423      -0.8517       1.8955 H        13 GLU2       0.1105
    178 CB           13.2459      -1.6286       0.3997 C.3      13 GLU2       0.0560
    179 HB2          14.1585      -1.7854      -0.1768 H        13 GLU2      -0.0173
    180 HB3          12.9491      -2.5644       0.8692 H        13 GLU2      -0.0173
    181 CG           12.1422      -1.1656      -0.5587 C.3      13 GLU2       0.0136
    182 HG2          11.4380      -0.5197      -0.0318 H        13 GLU2      -0.0425
    183 HG3          12.5884      -0.5691      -1.3568 H        13 GLU2      -0.0425
    184 CD           11.3842      -2.3142      -1.2100 C.2      13 GLU2       0.8054
    185 OE1          11.7117      -3.4956      -1.0127 O.co2    13 GLU2      -0.8188
    186 OE2          10.4424      -1.9802      -1.9524 O.co2    13 GLU2      -0.8188
    187 C            13.4767       0.8172       1.0873 C.2      13 GLU2       0.5366
    188 O            12.9054       1.6433       1.7967 O.2      13 GLU2      -0.5819
    189 N            14.0148       1.1313      -0.1005 N.am     14 TYR3      -0.4157
    190 H            14.4592       0.3826      -0.6131 H        14 TYR3       0.2719
    191 CA           13.9135       2.4463      -0.7435 C.3      14 TYR3      -0.0014
    192 HA           14.7326       3.0630      -0.3733 H        14 TYR3       0.0876
    193 CB           14.0726       2.3009      -2.2723 C.3      14 TYR3      -0.0152
    194 HB2          15.1328       2.2178      -2.5144 H        14 TYR3       0.0295
    195 HB3          13.5870       1.3768      -2.5911 H        14 TYR3       0.0295
    196 CG           13.4687       3.4560      -3.0593 C.ar     14 TYR3      -0.0011
    197 CD1          13.7732       4.7829      -2.6942 C.ar     14 TYR3      -0.1906
    198 HD1          14.4880       4.9762      -1.9050 H        14 TYR3       0.1699
    199 CE1          13.1357       5.8594      -3.3334 C.ar     14 TYR3      -0.2341
    200 HE1          13.3697       6.8710      -3.0428 H        14 TYR3       0.1656
    201 CZ           12.1944       5.6115      -4.3524 C.ar     14 TYR3       0.3226
    202 OH           11.6008       6.6613      -4.9782 O.3      14 TYR3      -0.5579
    203 HH           12.2265       7.3777      -5.0993 H        14 TYR3       0.3992
    204 CE2          11.8856       4.2859      -4.7226 C.ar     14 TYR3      -0.2341
    205 HE2          11.1599       4.1039      -5.5016 H        14 TYR3       0.1656
    206 CD2          12.5171       3.2085      -4.0701 C.ar     14 TYR3      -0.1906
    207 HD2          12.2619       2.1910      -4.3401 H        14 TYR3       0.1699
    208 C            12.6166       3.2032      -0.3939 C.2      14 TYR3       0.5973
    209 O            12.6376       4.1594       0.3783 O.2      14 TYR3      -0.5679
    210 N            11.4832       2.8072      -0.9736 N.am     15 LYS4      -0.3479
    211 H            11.5283       2.0082      -1.5921 H        15 LYS4       0.2747
    212 CA           10.1777       3.4131      -0.7109 C.3      15 LYS4      -0.2400
    213 HA           10.1097       3.6815       0.3440 H        15 LYS4       0.1426
    214 CB            9.9074       4.6552      -1.5860 C.3      15 LYS4      -0.0094
    215 HB2          10.3737       4.5393      -2.5606 H        15 LYS4       0.0362
    216 HB3           8.8304       4.7217      -1.7501 H        15 LYS4       0.0362
    217 CG           10.3341       5.9750      -0.9378 C.3      15 LYS4       0.0187
    218 HG2          10.0696       5.9818       0.1209 H        15 LYS4       0.0103
    219 HG3          11.4161       6.0712      -1.0225 H        15 LYS4       0.0103
    220 CD            9.6710       7.1717      -1.6376 C.3      15 LYS4      -0.0479
    221 HD2          10.2650       8.0644      -1.4356 H        15 LYS4       0.0621
    222 HD3           9.6633       6.9983      -2.7162 H        15 LYS4       0.0621
    223 CE            8.2474       7.3919      -1.1105 C.3      15 LYS4      -0.0143
    224 HE2           7.7203       6.4333      -1.1497 H        15 LYS4       0.1135
    225 HE3           8.2915       7.7079      -0.0651 H        15 LYS4       0.1135
    226 NZ            7.5005       8.3770      -1.9264 N.4      15 LYS4      -0.3854
    227 HZ1           7.6122       8.1651      -2.9087 H        15 LYS4       0.3400
    228 HZ2           6.5034       8.2798      -1.7228 H        15 LYS4       0.3400
    229 HZ3           7.8050       9.3214      -1.7430 H        15 LYS4       0.3400
    230 C             9.1274       2.3699      -0.9962 C.2      15 LYS4       0.7341
    231 O             8.7054       2.2563      -2.1397 O.2      15 LYS4      -0.5894
    232 N             8.6994       1.6632       0.0425 N.am     16 CYX5      -0.4157
    233 H             9.2272       1.6926       0.9000 H        16 CYX5       0.2719
    234 CA            7.5831       0.7260      -0.0575 C.3      16 CYX5       0.0429
    235 HA            7.9294      -0.1584      -0.5986 H        16 CYX5       0.0766
    236 CB            7.1092       0.3103       1.3420 C.3      16 CYX5      -0.0790
    237 HB2           6.6190       1.1497       1.8323 H        16 CYX5       0.0910
    238 HB3           6.3728      -0.4866       1.2267 H        16 CYX5       0.0910
    239 SG            8.4328      -0.3154       2.3918 S.3      16 CYX5      -0.1081
    240 C             6.4043       1.3023      -0.8469 C.2      16 CYX5       0.5973
    241 O             6.2276       2.5233      -0.9480 O.2      16 CYX5      -0.5679
    242 N             5.5781       0.4192      -1.3866 N.am     17 TYR6      -0.4157
    243 H             5.8046      -0.5707      -1.3123 H        17 TYR6       0.2719
    244 CA            4.4723       0.7937      -2.2670 C.3      17 TYR6      -0.0014
    245 HA            4.4508       1.8708      -2.4001 H        17 TYR6       0.0876
    246 CB            4.6330       0.1798      -3.6678 C.3      17 TYR6      -0.0152
    247 HB2           3.8434      -0.5550      -3.8319 H        17 TYR6       0.0295
    248 HB3           4.4898       0.9657      -4.4101 H        17 TYR6       0.0295
    249 CG            5.9749      -0.4820      -3.9132 C.ar     17 TYR6      -0.0011
    250 CD1           7.1607       0.2733      -3.8614 C.ar     17 TYR6      -0.1906
    251 HD1           7.1137       1.3369      -3.7036 H        17 TYR6       0.1699
    252 CE1           8.4084      -0.3631      -3.9651 C.ar     17 TYR6      -0.2341
    253 HE1           9.3269       0.1949      -3.8779 H        17 TYR6       0.1656
    254 CZ            8.4654      -1.7552      -4.1687 C.ar     17 TYR6       0.3226
    255 OH            9.6585      -2.3770      -4.2982 O.3      17 TYR6      -0.5579
    256 HH           10.1006      -2.3036      -3.4123 H        17 TYR6       0.3992
    257 CE2           7.2813      -2.5068      -4.2529 C.ar     17 TYR6      -0.2341
    258 HE2           7.3487      -3.5672      -4.4297 H        17 TYR6       0.1656
    259 CD2           6.0373      -1.8672      -4.1303 C.ar     17 TYR6      -0.1906
    260 HD2           5.1261      -2.4338      -4.2344 H        17 TYR6       0.1699
    261 C             3.1805       0.3814      -1.5879 C.2      17 TYR6       0.5973
    262 O             2.9947      -0.7913      -1.2723 O.2      17 TYR6      -0.5679
    263 N             2.3189       1.3380      -1.2678 N.am     18 CYX7      -0.4157
    264 H             2.4033       2.2259      -1.7490 H        18 CYX7       0.2719
    265 CA            1.0588       0.9904      -0.6372 C.3      18 CYX7       0.0429
    266 HA            1.2391       0.2730       0.1652 H        18 CYX7       0.0766
    267 CB            0.4288       2.2384      -0.0292 C.3      18 CYX7      -0.0790
    268 HB2           1.1258       2.6835       0.6798 H        18 CYX7       0.0910
    269 HB3           0.2492       2.9606      -0.8243 H        18 CYX7       0.0910
    270 SG           -1.1209       1.8829       0.8291 S.3      18 CYX7      -0.1081
    271 C             0.1675       0.3294      -1.6871 C.2      18 CYX7       0.5973
    272 O            -0.0908       0.9317      -2.7250 O.2      18 CYX7      -0.5679
    273 N            -0.2804      -0.8979      -1.4353 N.am     19 THR8      -0.4157
    274 H             0.0844      -1.4194      -0.6440 H        19 THR8       0.2719
    275 CA           -1.1424      -1.6285      -2.3776 C.3      19 THR8      -0.0389
    276 HA           -1.5951      -0.9185      -3.0541 H        19 THR8       0.1007
    277 CB           -0.3800      -2.6336      -3.2399 C.3      19 THR8       0.3654
    278 HB           -1.0494      -3.0000      -4.0193 H        19 THR8       0.0043
    279 CG2           0.8396      -2.0158      -3.9304 C.3      19 THR8      -0.2438
    280 HG21          1.5955      -1.7428      -3.1999 H        19 THR8       0.0642
    281 HG22          1.2588      -2.7401      -4.6261 H        19 THR8       0.0642
    282 HG23          0.5323      -1.1294      -4.4856 H        19 THR8       0.0642
    283 OG1           0.0056      -3.7251      -2.4416 O.3      19 THR8      -0.6761
    284 HG1          -0.7795      -4.2124      -2.1379 H        19 THR8       0.4102
    285 C            -2.3084      -2.3170      -1.6994 C.2      19 THR8       0.5973
    286 O            -2.9357      -3.1805      -2.3047 O.2      19 THR8      -0.5679
    287 N            -2.6282      -1.9256      -0.4642 N.am     20 ASP9      -0.5163
    288 H            -2.0233      -1.2888       0.0243 H        20 ASP9       0.2936
    289 CA           -3.7843      -2.4852       0.2314 C.3      20 ASP9       0.0381
    290 HA           -3.6874      -3.5723       0.2480 H        20 ASP9       0.0880
    291 CB           -3.8055      -1.9932       1.6843 C.3      20 ASP9      -0.0303
    292 HB2          -2.8597      -2.2511       2.1497 H        20 ASP9      -0.0122
    293 HB3          -3.8566      -0.9225       1.7369 H        20 ASP9      -0.0122
    294 CG           -4.9485      -2.5665       2.5146 C.2      20 ASP9       0.7994
    295 OD1          -4.7401      -3.6073       3.1527 O.co2    20 ASP9      -0.8014
    296 OD2          -6.0002      -1.9184       2.5790 O.co2    20 ASP9      -0.8014
    297 C            -5.0712      -2.2072      -0.5446 C.2      20 ASP9       0.5366
    298 O            -5.1020      -1.3715      -1.4590 O.2      20 ASP9      -0.5819
    299 N            -6.1249      -2.9262      -0.1993 N.am     21 THR10     -0.4157
    300 H            -6.0907      -3.4207       0.6857 H        21 THR10      0.2719
    301 CA           -7.4166      -2.8043      -0.8484 C.3      21 THR10     -0.0389
    302 HA           -7.3065      -2.1113      -1.6710 H        21 THR10      0.1007
    303 CB           -7.8662      -4.1675      -1.3885 C.3      21 THR10      0.3654
    304 HB           -8.8533      -4.0539      -1.8277 H        21 THR10      0.0043
    305 CG2          -6.8973      -4.7377      -2.4326 C.3      21 THR10     -0.2438
    306 HG21         -5.9962      -5.0974      -1.9305 H        21 THR10      0.0642
    307 HG22         -7.3418      -5.5689      -2.9634 H        21 THR10      0.0642
    308 HG23         -6.5694      -3.9830      -3.1418 H        21 THR10      0.0642
    309 OG1          -7.9629      -5.1361      -0.3768 O.3      21 THR10     -0.6761
    310 HG1          -7.1023      -5.1763       0.0631 H        21 THR10      0.4102
    311 C            -8.4461      -2.1894       0.0859 C.2      21 THR10      0.5973
    312 O            -8.4279      -2.4147       1.2848 O.2      21 THR10     -0.5679
    313 N            -9.4050      -1.4307      -0.4406 N.am     22 TYR11     -0.4157
    314 H            -9.4063      -1.2734      -1.4327 H        22 TYR11      0.2719
    315 CA          -10.3464      -0.6751       0.4138 C.3      22 TYR11     -0.0014
    316 HA          -10.4490      -1.1871       1.3717 H        22 TYR11      0.0876
    317 CB           -9.8165       0.7422       0.7039 C.3      22 TYR11     -0.0152
    318 HB2         -10.2317       1.4321      -0.0290 H        22 TYR11      0.0295
    319 HB3         -10.1608       1.0631       1.6878 H        22 TYR11      0.0295
    320 CG           -8.3214       0.8664       0.6310 C.ar     22 TYR11     -0.0011
    321 CD1          -7.7381       1.0984      -0.6215 C.ar     22 TYR11     -0.1906
    322 HD1          -8.3583       1.3103      -1.4694 H        22 TYR11      0.1699
    323 CE1          -6.3539       1.0699      -0.7682 C.ar     22 TYR11     -0.2341
    324 HE1          -5.9344       1.1935      -1.7466 H        22 TYR11      0.1656
    325 CZ           -5.5418       0.8560       0.3605 C.ar     22 TYR11      0.3226
    326 OH           -4.1980       0.7999       0.2309 O.3      22 TYR11     -0.5579
    327 HH           -4.0008       0.0561      -0.3529 H        22 TYR11      0.3992
    328 CE2          -6.1271       0.6758       1.6226 C.ar     22 TYR11     -0.2341
    329 HE2          -5.5005       0.4575       2.4710 H        22 TYR11      0.1656
    330 CD2          -7.5215       0.6490       1.7600 C.ar     22 TYR11     -0.1906
    331 HD2          -7.9639       0.3767       2.7073 H        22 TYR11      0.1699
    332 C           -11.7417      -0.6056      -0.1918 C.2      22 TYR11      0.5973
    333 O           -12.0319      -1.2732      -1.1725 O.2      22 TYR11     -0.5679
    334 N           -12.6225       0.2070       0.3662 N.am     23 SER12     -0.4157
    335 H           -12.3977       0.6500       1.2424 H        23 SER12      0.2719
    336 CA          -13.9480       0.4590      -0.2110 C.3      23 SER12     -0.0249
    337 HA          -14.2059      -0.3216      -0.9261 H        23 SER12      0.0843
    338 CB          -15.0055       0.4343       0.8893 C.3      23 SER12      0.2117
    339 HB2         -15.0201       1.4020       1.3938 H        23 SER12      0.0352
    340 HB3         -15.9857       0.2558       0.4442 H        23 SER12      0.0352
    341 OG          -14.7128      -0.5691       1.8499 O.3      23 SER12     -0.6546
    342 HG          -15.4359      -0.6099       2.4815 H        23 SER12      0.4275
    343 C           -14.0144       1.7966      -0.9457 C.2      23 SER12      0.5973
    344 O           -15.0476       2.1152      -1.5176 O.2      23 SER12     -0.5679
    345 N           -12.9473       2.5909      -0.8963 N.am     24 ASP13     -0.5163
    346 H           -12.1275       2.2873      -0.3966 H        24 ASP13      0.2936
    347 CA          -12.8386       3.9065      -1.5240 C.3      24 ASP13      0.0381
    348 HA          -13.1199       3.8587      -2.5685 H        24 ASP13      0.0880
    349 CB          -13.7917       4.8849      -0.8326 C.3      24 ASP13     -0.0303
    350 HB2         -14.8032       4.4830      -0.7836 H        24 ASP13     -0.0122
    351 HB3         -13.4518       5.0681       0.1891 H        24 ASP13     -0.0122
    352 CG          -13.8366       6.1895      -1.6114 C.2      24 ASP13      0.7994
    353 OD1         -13.0422       7.0820      -1.2636 O.co2    24 ASP13     -0.8014
    354 OD2         -14.5798       6.2442      -2.6127 O.co2    24 ASP13     -0.8014
    355 C           -11.3873       4.3910      -1.4212 C.2      24 ASP13      0.5366
    356 O           -10.6583       3.8842      -0.5653 O.2      24 ASP13     -0.5819
    357 N           -10.9686       5.3478      -2.2540 N.am     25 CYX14     -0.4157
    358 H           -11.6728       5.8511      -2.7770 H        25 CYX14      0.2719
    359 CA           -9.6505       5.9665      -2.1310 C.3      25 CYX14      0.0429
    360 HA           -8.9076       5.2319      -2.4101 H        25 CYX14      0.0766
    361 CB           -9.5111       7.1590      -3.0763 C.3      25 CYX14     -0.0790
    362 HB2         -10.5024       7.5666      -3.2833 H        25 CYX14      0.0910
    363 HB3          -8.9341       7.9424      -2.5831 H        25 CYX14      0.0910
    364 SG           -8.6756       6.7748      -4.6280 S.3      25 CYX14     -0.1081
    365 C            -9.3957       6.4059      -0.6915 C.2      25 CYX14      0.5973
    366 O           -10.0370       7.3261      -0.1829 O.2      25 CYX14     -0.5679
    367 N            -8.4524       5.7548      -0.0075 N.am     26 PRO15     -0.2548
    368 CD           -7.6494       4.6319      -0.4660 C.3      26 PRO15      0.0192
    369 HD2          -7.0913       4.8531      -1.3686 H        26 PRO15      0.0391
    370 HD3          -8.2839       3.7668      -0.6418 H        26 PRO15      0.0391
    371 CG           -6.7208       4.3270       0.6856 C.3      26 PRO15      0.0189
    372 HG2          -5.8026       4.8869       0.5946 H        26 PRO15      0.0213
    373 HG3          -6.5360       3.2662       0.7708 H        26 PRO15      0.0213
    374 CB           -7.4420       4.8709       1.9076 C.3      26 PRO15     -0.0070
    375 HB2          -6.7534       5.2088       2.6704 H        26 PRO15      0.0253
    376 HB3          -8.1347       4.1209       2.2932 H        26 PRO15      0.0253
    377 CA           -8.2125       6.0627       1.3823 C.3      26 PRO15     -0.0266
    378 HA           -9.1607       6.1432       1.9156 H        26 PRO15      0.0641
    379 C            -7.4461       7.3780       1.5186 C.2      26 PRO15      0.5896
    380 O            -6.7093       7.7870       0.6243 O.2      26 PRO15     -0.5748
    381 N            -7.5225       8.0197       2.6866 N.am     27 GLY16     -0.4157
    382 H            -8.1870       7.6993       3.3745 H        27 GLY16      0.2719
    383 CA           -6.7927       9.2754       2.9135 C.3      27 GLY16     -0.0252
    384 HA2          -7.1618      10.0313       2.2186 H        27 GLY16      0.0698
    385 HA3          -6.9732       9.6182       3.9314 H        27 GLY16      0.0698
    386 C            -5.2767       9.1391       2.7084 C.2      27 GLY16      0.5973
    387 O            -4.6096      10.0862       2.3064 O.2      27 GLY16     -0.5679
    388 N            -4.7213       7.9479       2.9306 N.am     28 PHE17     -0.4157
    389 H            -5.3115       7.1862       3.2257 H        28 PHE17      0.2719
    390 CA           -3.3103       7.6712       2.6506 C.3      28 PHE17     -0.0024
    391 HA           -2.7163       8.5600       2.8687 H        28 PHE17      0.0978
    392 CB           -2.8389       6.5448       3.5712 C.3      28 PHE17     -0.0343
    393 HB2          -1.8390       6.2252       3.2735 H        28 PHE17      0.0295
    394 HB3          -2.7681       6.9352       4.5873 H        28 PHE17      0.0295
    395 CG           -3.7693       5.3573       3.5684 C.ar     28 PHE17      0.0118
    396 CD1          -3.6942       4.4232       2.5297 C.ar     28 PHE17     -0.1256
    397 HD1          -2.9526       4.5201       1.7503 H        28 PHE17      0.1330
    398 CE1          -4.5549       3.3267       2.5362 C.ar     28 PHE17     -0.1704
    399 HE1          -4.4569       2.6152       1.7475 H        28 PHE17      0.1430
    400 CZ           -5.4985       3.1515       3.5643 C.ar     28 PHE17     -0.1072
    401 HZ           -6.1573       2.2977       3.5813 H        28 PHE17      0.1297
    402 CE2          -5.5828       4.0950       4.5962 C.ar     28 PHE17     -0.1704
    403 HE2          -6.3005       3.9588       5.3917 H        28 PHE17      0.1430
    404 CD2          -4.7208       5.2029       4.5941 C.ar     28 PHE17     -0.1256
    405 HD2          -4.7704       5.9194       5.4013 H        28 PHE17      0.1330
    406 C            -3.0453       7.3242       1.1808 C.2      28 PHE17      0.5973
    407 O            -1.9144       7.4714       0.7336 O.2      28 PHE17     -0.5679
    408 N            -4.0560       6.8755       0.4363 N.am     29 CYX18     -0.4157
    409 H            -4.9918       6.9046       0.8207 H        29 CYX18      0.2719
    410 CA           -3.9383       6.5314      -0.9757 C.3      29 CYX18      0.0429
    411 HA           -2.9755       6.8934      -1.3438 H        29 CYX18      0.0766
    412 CB           -3.9542       5.0197      -1.1857 C.3      29 CYX18     -0.0790
    413 HB2          -3.4318       4.5348      -0.3650 H        29 CYX18      0.0910
    414 HB3          -4.9634       4.6309      -1.2536 H        29 CYX18      0.0910
    415 SG           -3.1262       4.5792      -2.6974 S.3      29 CYX18     -0.1081
    416 C            -5.0116       7.2483      -1.7856 C.2      29 CYX18      0.5973
    417 O            -5.9426       6.6509      -2.3202 O.2      29 CYX18     -0.5679
    418 N            -4.8705       8.5677      -1.8931 N.am     30 LYS19     -0.3479
    419 H            -4.1266       8.9981      -1.3660 H        30 LYS19      0.2747
    420 CA           -5.7196       9.3988      -2.7630 C.3      30 LYS19     -0.2400
    421 HA           -6.7344       9.4176      -2.3586 H        30 LYS19      0.1426
    422 CB           -5.1643      10.8239      -2.7941 C.3      30 LYS19     -0.0094
    423 HB2          -5.7111      11.4074      -3.5372 H        30 LYS19      0.0362
    424 HB3          -5.3572      11.2809      -1.8228 H        30 LYS19      0.0362
    425 CG           -3.6590      10.8449      -3.1325 C.3      30 LYS19      0.0187
    426 HG2          -3.2530       9.8425      -3.2656 H        30 LYS19      0.0103
    427 HG3          -3.5393      11.3321      -4.1003 H        30 LYS19      0.0103
    428 CD           -2.8292      11.5464      -2.0446 C.3      30 LYS19     -0.0479
    429 HD2          -3.3532      11.5591      -1.0870 H        30 LYS19      0.0621
    430 HD3          -1.9029      10.9863      -1.8913 H        30 LYS19      0.0621
    431 CE           -2.4954      12.9710      -2.4832 C.3      30 LYS19     -0.0143
    432 HE2          -3.4228      13.4867      -2.7515 H        30 LYS19      0.1135
    433 HE3          -2.0371      13.4966      -1.6401 H        30 LYS19      0.1135
    434 NZ           -1.5569      12.9275      -3.6332 N.4      30 LYS19     -0.3854
    435 HZ1          -1.9768      12.4155      -4.4008 H        30 LYS19      0.3400
    436 HZ2          -1.3132      13.8556      -3.9484 H        30 LYS19      0.3400
    437 HZ3          -0.7136      12.4303      -3.3738 H        30 LYS19      0.3400
    438 C            -5.8428       8.8574      -4.1918 C.2      30 LYS19      0.7341
    439 O            -6.7947       9.2021      -4.8785 O.2      30 LYS19     -0.5894
    440 N            -4.8817       8.0541      -4.6448 N.am     31 THR20     -0.4157
    441 H            -4.1362       7.7979      -4.0177 H        31 THR20      0.2719
    442 CA           -4.9249       7.3784      -5.9386 C.3      31 THR20     -0.0389
    443 HA           -5.6823       7.8332      -6.5763 H        31 THR20      0.1007
    444 CB           -3.5762       7.4926      -6.6466 C.3      31 THR20      0.3654
    445 HB           -2.8092       7.0174      -6.0356 H        31 THR20      0.0043
    446 CG2          -3.5941       6.8193      -8.0182 C.3      31 THR20     -0.2438
    447 HG21         -4.4285       7.1967      -8.6091 H        31 THR20      0.0642
    448 HG22         -2.6593       7.0361      -8.5354 H        31 THR20      0.0642
    449 HG23         -3.6769       5.7383      -7.9053 H        31 THR20      0.0642
    450 OG1          -3.2247       8.8450      -6.8239 O.3      31 THR20     -0.6761
    451 HG1          -2.3316       8.8871      -6.4628 H        31 THR20      0.4102
    452 C            -5.2499       5.9079      -5.7462 C.2      31 THR20      0.5973
    453 O            -4.4836       5.1666      -5.1505 O.2      31 THR20     -0.5679
    454 N            -6.3441       5.4277      -6.3067 N.am     32 CYX21     -0.4157
    455 H            -6.9778       6.0456      -6.7923 H        32 CYX21      0.2719
    456 CA           -6.7537       4.0427      -6.1280 C.3      32 CYX21      0.0429
    457 HA           -5.8737       3.4031      -6.0975 H        32 CYX21      0.0766
    458 CB           -7.5022       3.9591      -4.7949 C.3      32 CYX21     -0.0790
    459 HB2          -7.6722       2.9148      -4.5387 H        32 CYX21      0.0910
    460 HB3          -6.9079       4.4114      -3.9976 H        32 CYX21      0.0910
    461 SG           -9.0806       4.8269      -4.9441 S.3      32 CYX21     -0.1081
    462 C            -7.6359       3.6018      -7.2996 C.2      32 CYX21      0.5973
    463 O            -7.8991       4.3752      -8.2219 O.2      32 CYX21     -0.5679
    464 N            -8.1267       2.3652      -7.2660 N.am     33 LYS22     -0.3479
    465 H            -7.8009       1.7456      -6.5343 H        33 LYS22      0.2747
    466 CA           -9.0782       1.8510      -8.2631 C.3      33 LYS22     -0.2400
    467 HA           -9.6716       2.6748      -8.6640 H        33 LYS22      0.1426
    468 CB           -8.3037       1.1603      -9.3914 C.3      33 LYS22     -0.0094
    469 HB2          -7.3150       0.8514      -9.0447 H        33 LYS22      0.0362
    470 HB3          -8.8426       0.2652      -9.7085 H        33 LYS22      0.0362
    471 CG           -8.1818       2.0843     -10.6005 C.3      33 LYS22      0.0187
    472 HG2          -9.1772       2.3621     -10.9518 H        33 LYS22      0.0103
    473 HG3          -7.6279       2.9823     -10.3301 H        33 LYS22      0.0103
    474 CD           -7.4328       1.3580     -11.7106 C.3      33 LYS22     -0.0479
    475 HD2          -6.4400       1.0706     -11.3588 H        33 LYS22      0.0621
    476 HD3          -7.9953       0.4591     -11.9800 H        33 LYS22      0.0621
    477 CE           -7.3135       2.2786     -12.9226 C.3      33 LYS22     -0.0143
    478 HE2          -8.3068       2.6802     -13.1488 H        33 LYS22      0.1135
    479 HE3          -6.6509       3.1139     -12.6765 H        33 LYS22      0.1135
    480 NZ           -6.8039       1.5106     -14.0802 N.4      33 LYS22     -0.3854
    481 HZ1          -7.4466       0.7466     -14.2713 H        33 LYS22      0.3400
    482 HZ2          -6.7366       2.0895     -14.9059 H        33 LYS22      0.3400
    483 HZ3          -5.9033       1.1068     -13.8631 H        33 LYS22      0.3400
    484 C           -10.0450       0.8684      -7.6403 C.2      33 LYS22      0.7341
    485 O            -9.5858       0.0454      -6.8679 O.2      33 LYS22     -0.5894
    486 N           -11.3299       0.9281      -7.9756 N.am     34 ALA23     -0.4157
    487 H           -11.6404       1.6230      -8.6316 H        34 ALA23      0.2719
    488 CA          -12.3175      -0.0321      -7.4896 C.3      34 ALA23      0.0337
    489 HA          -12.0235      -0.3625      -6.5002 H        34 ALA23      0.0823
    490 CB          -13.6871       0.6368      -7.3611 C.3      34 ALA23     -0.1825
    491 HB1         -14.1290       0.7989      -8.3445 H        34 ALA23      0.0603
    492 HB2         -14.3509       0.0038      -6.7714 H        34 ALA23      0.0603
    493 HB3         -13.5976       1.6038      -6.8920 H        34 ALA23      0.0603
    494 C           -12.4095      -1.2234      -8.4461 C.2      34 ALA23      0.5973
    495 O           -12.9566      -1.0952      -9.5367 O.2      34 ALA23     -0.5679
    496 N           -11.9054      -2.3832      -8.0632 N.am     35 GLU24     -0.5163
    497 H           -11.6103      -2.4894      -7.0972 H        35 GLU24      0.2936
    498 CA          -11.9504      -3.5735      -8.9080 C.3      35 GLU24      0.0397
    499 HA          -12.6328      -3.4342      -9.7493 H        35 GLU24      0.1105
    500 CB          -10.5715      -3.8680      -9.4697 C.3      35 GLU24      0.0560
    501 HB2          -9.9253      -4.0434      -8.6224 H        35 GLU24     -0.0173
    502 HB3         -10.6303      -4.7822     -10.0490 H        35 GLU24     -0.0173
    503 CG           -9.9745      -2.7662     -10.3515 C.3      35 GLU24      0.0136
    504 HG2         -10.0702      -1.7896      -9.8744 H        35 GLU24     -0.0425
    505 HG3          -8.9060      -2.9671     -10.4585 H        35 GLU24     -0.0425
    506 CD          -10.5851      -2.7488     -11.7543 C.2      35 GLU24      0.8054
    507 OE1         -11.2986      -3.7182     -12.1038 O.co2    35 GLU24     -0.8188
    508 OE2         -10.2631      -1.7839     -12.4863 O.co2    35 GLU24     -0.8188
    509 C           -12.4393      -4.7513      -8.0864 C.2      35 GLU24      0.5366
    510 O           -12.2381      -4.7917      -6.8722 O.2      35 GLU24     -0.5819
    511 N           -13.1140      -5.7233      -8.7110 N.am     36 PHE25     -0.4157
    512 H           -13.2200      -5.6676      -9.7160 H        36 PHE25      0.2719
    513 CA          -13.6273      -6.9058      -7.9901 C.3      36 PHE25     -0.0024
    514 HA          -14.3231      -7.4068      -8.6627 H        36 PHE25      0.0978
    515 CB          -12.4831      -7.9138      -7.6903 C.3      36 PHE25     -0.0343
    516 HB2         -12.5846      -8.3304      -6.6891 H        36 PHE25      0.0295
    517 HB3         -12.5977      -8.7517      -8.3793 H        36 PHE25      0.0295
    518 CG          -11.0680      -7.3810      -7.8564 C.ar     36 PHE25      0.0118
    519 CD1         -10.5022      -7.2787      -9.1372 C.ar     36 PHE25     -0.1256
    520 HD1         -11.0467      -7.6243     -10.0048 H        36 PHE25      0.1330
    521 CE1          -9.2334      -6.6965      -9.2999 C.ar     36 PHE25     -0.1704
    522 HE1          -8.8088      -6.6071     -10.2909 H        36 PHE25      0.1430
    523 CZ           -8.5447      -6.1732      -8.1917 C.ar     36 PHE25     -0.1072
    524 HZ           -7.5909      -5.6831      -8.3304 H        36 PHE25      0.1297
    525 CE2          -9.1114      -6.2606      -6.9104 C.ar     36 PHE25     -0.1704
    526 HE2          -8.5987      -5.8189      -6.0670 H        36 PHE25      0.1430
    527 CD2         -10.3558      -6.8956      -6.7498 C.ar     36 PHE25     -0.1256
    528 HD2         -10.8255      -6.9524      -5.7949 H        36 PHE25      0.1330
    529 C           -14.4785      -6.5339      -6.7487 C.2      36 PHE25      0.5973
    530 O           -14.6564      -7.3426      -5.8410 O.2      36 PHE25     -0.5679
    531 N           -14.9867      -5.2981      -6.6850 N.am     37 GLY26     -0.4157
    532 H           -14.7383      -4.6603      -7.4266 H        37 GLY26      0.2719
    533 CA          -15.7376      -4.7432      -5.5581 C.3      37 GLY26     -0.0252
    534 HA2         -16.4357      -3.9974      -5.9382 H        37 GLY26      0.0698
    535 HA3         -16.3197      -5.5372      -5.0900 H        37 GLY26      0.0698
    536 C           -14.8985      -4.0748      -4.4609 C.2      37 GLY26      0.5973
    537 O           -15.4456      -3.2796      -3.7055 O.2      37 GLY26     -0.5679
    538 N           -13.5974      -4.3532      -4.3560 N.am     38 LYS27     -0.3479
    539 H           -13.1684      -4.8378      -5.1377 H        38 LYS27      0.2747
    540 CA          -12.7050      -3.6621      -3.4027 C.3      38 LYS27     -0.2400
    541 HA          -13.2972      -3.1624      -2.6328 H        38 LYS27      0.1426
    542 CB          -11.7942      -4.6810      -2.7039 C.3      38 LYS27     -0.0094
    543 HB2         -11.3421      -4.2253      -1.8207 H        38 LYS27      0.0362
    544 HB3         -12.4010      -5.5260      -2.3760 H        38 LYS27      0.0362
    545 CG          -10.6837      -5.1420      -3.6516 C.3      38 LYS27      0.0187
    546 HG2         -11.1113      -5.3108      -4.6298 H        38 LYS27      0.0103
    547 HG3          -9.9426      -4.3626      -3.7659 H        38 LYS27      0.0103
    548 CD           -9.9635      -6.3947      -3.1748 C.3      38 LYS27     -0.0479
    549 HD2          -9.1007      -6.5346      -3.8253 H        38 LYS27      0.0621
    550 HD3          -9.6172      -6.2685      -2.1486 H        38 LYS27      0.0621
    551 CE          -10.8751      -7.6147      -3.2592 C.3      38 LYS27     -0.0143
    552 HE2         -11.3079      -7.7991      -2.2710 H        38 LYS27      0.1135
    553 HE3         -11.6966      -7.3978      -3.9501 H        38 LYS27      0.1135
    554 NZ          -10.1005      -8.7827      -3.7362 N.4      38 LYS27     -0.3854
    555 HZ1          -9.3341      -8.9671      -3.0982 H        38 LYS27      0.3400
    556 HZ2         -10.6892      -9.6009      -3.7995 H        38 LYS27      0.3400
    557 HZ3          -9.7016      -8.5848      -4.6467 H        38 LYS27      0.3400
    558 C           -11.9244      -2.5650      -4.1225 C.2      38 LYS27      0.7341
    559 O           -12.1504      -2.3143      -5.2955 O.2      38 LYS27     -0.5894
    560 N           -10.9669      -1.9529      -3.4514 N.am     39 TYR28     -0.4157
    561 H           -10.9244      -2.1234      -2.4577 H        39 TYR28      0.2719
    562 CA          -10.0702      -0.9660      -4.0259 C.3      39 TYR28     -0.0014
    563 HA          -10.4239      -0.7577      -5.0193 H        39 TYR28      0.0876
    564 CB          -10.1061       0.3348      -3.2464 C.3      39 TYR28     -0.0152
    565 HB2         -10.2778       0.1841      -2.1954 H        39 TYR28      0.0295
    566 HB3          -9.1529       0.8480      -3.3537 H        39 TYR28      0.0295
    567 CG          -11.1535       1.2332      -3.7979 C.ar     39 TYR28     -0.0011
    568 CD1         -12.5112       1.0208      -3.5325 C.ar     39 TYR28     -0.1906
    569 HD1         -12.8317       0.1959      -2.9193 H        39 TYR28      0.1699
    570 CE1         -13.4661       1.8843      -4.0914 C.ar     39 TYR28     -0.2341
    571 HE1         -14.5183       1.7439      -3.8949 H        39 TYR28      0.1656
    572 CZ          -13.0536       2.9517      -4.9103 C.ar     39 TYR28      0.3226
    573 OH          -13.9607       3.8178      -5.4215 O.3      39 TYR28     -0.5579
    574 HH          -14.5425       4.1602      -4.7322 H        39 TYR28      0.3992
    575 CE2         -11.7026       3.0825      -5.2624 C.ar     39 TYR28     -0.2341
    576 HE2         -11.4240       3.8575      -5.9582 H        39 TYR28      0.1656
    577 CD2         -10.7556       2.2134      -4.7063 C.ar     39 TYR28     -0.1906
    578 HD2          -9.7235       2.2806      -4.9905 H        39 TYR28      0.1699
    579 C            -8.6603      -1.4820      -4.1430 C.2      39 TYR28      0.5973
    580 O            -8.3759      -2.5248      -3.6011 O.2      39 TYR28     -0.5679
    581 N            -7.7648      -0.7636      -4.8009 N.am     40 ILE29     -0.4157
    582 H            -8.0930       0.0150      -5.3526 H        40 ILE29      0.2719
    583 CA           -6.3435      -1.1035      -4.8384 C.3      40 ILE29     -0.0597
    584 HA           -6.0902      -1.7219      -3.9745 H        40 ILE29      0.0869
    585 CB           -5.9835      -1.8744      -6.1227 C.3      40 ILE29      0.1303
    586 HB           -5.9366      -1.1696      -6.9546 H        40 ILE29      0.0187
    587 CG2          -4.5797      -2.4754      -5.9905 C.3      40 ILE29     -0.3204
    588 HG21         -4.5471      -3.1871      -5.1620 H        40 ILE29      0.0882
    589 HG22         -4.2953      -2.9847      -6.9107 H        40 ILE29      0.0882
    590 HG23         -3.8416      -1.6941      -5.8057 H        40 ILE29      0.0882
    591 CG1          -6.9630      -3.0091      -6.4869 C.3      40 ILE29     -0.0430
    592 HG12         -6.4166      -3.7818      -7.0293 H        40 ILE29      0.0236
    593 HG13         -7.3677      -3.4982      -5.6050 H        40 ILE29      0.0236
    594 CD1          -8.0741      -2.5393      -7.4244 C.3      40 ILE29     -0.0660
    595 HD11         -8.0406      -3.1731      -8.3047 H        40 ILE29      0.0186
    596 HD12         -9.0430      -2.6202      -6.9308 H        40 ILE29      0.0186
    597 HD13         -7.9083      -1.5207      -7.7667 H        40 ILE29      0.0186
    598 C            -5.5401       0.1806      -4.7573 C.2      40 ILE29      0.5973
    599 O            -5.8111       1.1057      -5.5248 O.2      40 ILE29     -0.5679
    600 N            -4.5837       0.2592      -3.8394 N.am     41 CYX30     -0.4157
    601 H            -4.4432      -0.5190      -3.2006 H        41 CYX30      0.2719
    602 CA           -3.6904       1.4084      -3.7770 C.3      41 CYX30      0.0429
    603 HA           -4.2483       2.3000      -4.0679 H        41 CYX30      0.0766
    604 CB           -3.2196       1.6333      -2.3545 C.3      41 CYX30     -0.0790
    605 HB2          -4.0832       1.9238      -1.7801 H        41 CYX30      0.0910
    606 HB3          -2.7719       0.7215      -1.9623 H        41 CYX30      0.0910
    607 SG           -2.0728       2.9855      -2.1365 S.3      41 CYX30     -0.1081
    608 C            -2.5260       1.2709      -4.7500 C.2      41 CYX30      0.5973
    609 O            -2.0490       0.1719      -5.0263 O.2      41 CYX30     -0.5679
    610 N            -2.0762       2.4025      -5.2804 N.am     42 LEU31     -0.4157
    611 H            -2.5151       3.2730      -5.0073 H        42 LEU31      0.2719
    612 CA           -0.9243       2.4584      -6.1718 C.3      42 LEU31     -0.0518
    613 HA           -0.3402       1.5488      -6.0199 H        42 LEU31      0.0922
    614 CB           -1.4165       2.5092      -7.6287 C.3      42 LEU31     -0.1102
    615 HB2          -2.4481       2.1600      -7.6971 H        42 LEU31      0.0457
    616 HB3          -1.4087       3.5431      -7.9760 H        42 LEU31      0.0457
    617 CG           -0.5289       1.6310      -8.5246 C.3      42 LEU31      0.3531
    618 HG            0.4936       1.6101      -8.1458 H        42 LEU31     -0.0361
    619 CD1          -1.0856       0.2042      -8.5738 C.3      42 LEU31     -0.4121
    620 HD11         -2.0968       0.2003      -8.9786 H        42 LEU31      0.1000
    621 HD12         -0.4404      -0.4208      -9.1906 H        42 LEU31      0.1000
    622 HD13         -1.1051      -0.2096      -7.5635 H        42 LEU31      0.1000
    623 CD2          -0.4916       2.1865      -9.9462 C.3      42 LEU31     -0.4121
    624 HD21         -0.0740       3.1940      -9.9230 H        42 LEU31      0.1000
    625 HD22          0.1463       1.5591     -10.5676 H        42 LEU31      0.1000
    626 HD23         -1.4976       2.2190     -10.3624 H        42 LEU31      0.1000
    627 C             0.0123       3.6121      -5.8011 C.2      42 LEU31      0.5973
    628 O             0.6154       4.2363      -6.6692 O.2      42 LEU31     -0.5679
    629 N             0.1003       3.9192      -4.5094 N.am     43 ASP32     -0.5163
    630 H            -0.3781       3.3184      -3.8522 H        43 ASP32      0.2936
    631 CA            0.9710       4.9781      -3.9930 C.3      43 ASP32      0.0381
    632 HA            1.1982       5.6734      -4.8034 H        43 ASP32      0.0880
    633 CB            0.2761       5.7797      -2.8749 C.3      43 ASP32     -0.0303
    634 HB2          -0.4443       5.1642      -2.3508 H        43 ASP32     -0.0122
    635 HB3           1.0110       6.0636      -2.1265 H        43 ASP32     -0.0122
    636 CG           -0.3848       7.0767      -3.3638 C.2      43 ASP32      0.7994
    637 OD1          -0.7062       7.2016      -4.5643 O.co2    43 ASP32     -0.8014
    638 OD2          -0.5032       8.0067      -2.5355 O.co2    43 ASP32     -0.8014
    639 C             2.3227       4.4321      -3.5190 C.2      43 ASP32      0.5366
    640 O             2.5434       3.2285      -3.4032 O.2      43 ASP32     -0.5819
    641 N             3.2533       5.3326      -3.1969 N.am     44 LEU33     -0.4157
    642 H             3.0066       6.3066      -3.2791 H        44 LEU33      0.2719
    643 CA            4.5883       4.9858      -2.7021 C.3      44 LEU33     -0.0518
    644 HA            4.6266       3.9313      -2.4381 H        44 LEU33      0.0922
    645 CB            5.6465       5.2616      -3.7810 C.3      44 LEU33     -0.1102
    646 HB2           5.3564       6.1065      -4.4074 H        44 LEU33      0.0457
    647 HB3           6.5722       5.5304      -3.2715 H        44 LEU33      0.0457
    648 CG            5.9534       4.0302      -4.6424 C.3      44 LEU33      0.3531
    649 HG            5.9228       3.1372      -4.0238 H        44 LEU33     -0.0361
    650 CD1           4.9799       3.8643      -5.8048 C.3      44 LEU33     -0.4121
    651 HD11          4.9741       4.7538      -6.4329 H        44 LEU33      0.1000
    652 HD12          5.2717       3.0041      -6.4069 H        44 LEU33      0.1000
    653 HD13          3.9755       3.6754      -5.4410 H        44 LEU33      0.1000
    654 CD2           7.3675       4.1690      -5.2096 C.3      44 LEU33     -0.4121
    655 HD21          8.0928       4.1799      -4.3955 H        44 LEU33      0.1000
    656 HD22          7.5881       3.3050      -5.8378 H        44 LEU33      0.1000
    657 HD23          7.4514       5.0767      -5.8058 H        44 LEU33      0.1000
    658 C             4.9270       5.7662      -1.4420 C.2      44 LEU33      0.5973
    659 O             5.1647       6.9761      -1.5110 O.2      44 LEU33     -0.5679
    660 N             5.0228       5.0859      -0.3033 N.am     45 ILE34     -0.4157
    661 H             4.9667       4.0697      -0.3504 H        45 ILE34      0.2719
    662 CA            5.2832       5.6856       1.0083 C.3      45 ILE34     -0.0597
    663 HA            6.0168       6.4834       0.9010 H        45 ILE34      0.0869
    664 CB            3.9728       6.2839       1.5890 C.3      45 ILE34      0.1303
    665 HB            3.1605       5.5736       1.4168 H        45 ILE34      0.0187
    666 CG2           4.0439       6.4902       3.1050 C.3      45 ILE34     -0.3204
    667 HG21          4.9328       7.0588       3.3788 H        45 ILE34      0.0882
    668 HG22          3.1583       7.0233       3.4544 H        45 ILE34      0.0882
    669 HG23          4.0140       5.5096       3.5753 H        45 ILE34      0.0882
    670 CG1           3.5989       7.6435       0.9526 C.3      45 ILE34     -0.0430
    671 HG12          3.2438       8.3436       1.7098 H        45 ILE34      0.0236
    672 HG13          4.4683       8.1172       0.5023 H        45 ILE34      0.0236
    673 CD1           2.4617       7.5014      -0.0653 C.3      45 ILE34     -0.0660
    674 HD11          1.5323       7.2682       0.4561 H        45 ILE34      0.0186
    675 HD12          2.3327       8.4401      -0.6049 H        45 ILE34      0.0186
    676 HD13          2.6602       6.7064      -0.7735 H        45 ILE34      0.0186
    677 C             5.8875       4.6253       1.9318 C.2      45 ILE34      0.5973
    678 O             5.4916       3.4665       1.9027 O.2      45 ILE34     -0.5679
    679 N             6.8195       5.0243       2.7971 N.am     46 SER35     -0.4157
    680 H             7.1319       5.9821       2.7801 H        46 SER35      0.2719
    681 CA            7.4227       4.1172       3.7764 C.3      46 SER35     -0.0249
    682 HA            6.6605       3.4399       4.1627 H        46 SER35      0.0843
    683 CB            8.4732       3.2497       3.0901 C.3      46 SER35      0.2117
    684 HB2           8.0377       2.7966       2.2058 H        46 SER35      0.0352
    685 HB3           9.3267       3.8587       2.7875 H        46 SER35      0.0352
    686 OG            8.8988       2.2380       3.9709 O.3      46 SER35     -0.6546
    687 HG            8.3081       1.4737       3.9381 H        46 SER35      0.4275
    688 C             8.0196       4.9087       4.9424 C.2      46 SER35      0.5973
    689 O             9.2063       5.2128       4.9590 O.2      46 SER35     -0.5679
    690 N             7.1864       5.3386       5.9035 N.am     47 PRO36     -0.2548
    691 CD            5.7471       5.1550       5.9362 C.3      47 PRO36      0.0192
    692 HD2           5.4671       4.1006       5.9241 H        47 PRO36      0.0391
    693 HD3           5.3329       5.6762       5.0908 H        47 PRO36      0.0391
    694 CG            5.2452       5.8340       7.2054 C.3      47 PRO36      0.0189
    695 HG2           5.1306       5.0929       7.9963 H        47 PRO36      0.0213
    696 HG3           4.3041       6.3581       7.0363 H        47 PRO36      0.0213
    697 CB            6.3710       6.8002       7.5750 C.3      47 PRO36     -0.0070
    698 HB2           6.4090       6.9861       8.6492 H        47 PRO36      0.0253
    699 HB3           6.2227       7.7413       7.0428 H        47 PRO36      0.0253
    700 CA            7.6414       6.1243       7.0451 C.3      47 PRO36     -0.0266
    701 HA            8.3476       6.8900       6.7208 H        47 PRO36      0.0641
    702 C             8.3448       5.2607       8.1025 C.2      47 PRO36      0.5896
    703 O             8.6827       5.7681       9.1615 O.2      47 PRO36     -0.5748
    704 N             8.4836       3.9519       7.8688 N.am     48 ASN37     -0.4157
    705 H             8.3426       3.5999       6.9296 H        48 ASN37      0.2719
    706 CA            9.0509       2.9841       8.8100 C.3      48 ASN37      0.0143
    707 HA           10.0663       3.2838       9.0759 H        48 ASN37      0.1048
    708 CB            8.1883       2.9318      10.0900 C.3      48 ASN37     -0.2041
    709 HB2           8.7396       2.3915      10.8604 H        48 ASN37      0.0797
    710 HB3           7.9973       3.9194      10.4988 H        48 ASN37      0.0797
    711 CG            6.8638       2.2319       9.8936 C.2      48 ASN37      0.7130
    712 OD1           6.5772       1.2718      10.5662 O.2      48 ASN37     -0.5931
    713 ND2           6.0400       2.6235       8.9511 N.am     48 ASN37     -0.9191
    714 HD21          5.2773       1.9852       8.8112 H        48 ASN37      0.4196
    715 HD22          6.3665       3.2883       8.2815 H        48 ASN37      0.4196
    716 C             9.1104       1.5976       8.1392 C.2      48 ASN37      0.5973
    717 O             8.9766       1.5057       6.9208 O.2      48 ASN37     -0.5679
    718 N             9.2444       0.5313       8.9273 N.am     49 ASP38     -0.5163
    719 H             9.3481       0.6523       9.9231 H        49 ASP38      0.2936
    720 CA            9.1607      -0.8465       8.4385 C.3      49 ASP38      0.0381
    721 HA            9.9720      -1.0154       7.7314 H        49 ASP38      0.0880
    722 CB            9.3419      -1.8279       9.6072 C.3      49 ASP38     -0.0303
    723 HB2           9.5419      -1.2847      10.5339 H        49 ASP38     -0.0122
    724 HB3           8.4433      -2.4255       9.7684 H        49 ASP38     -0.0122
    725 CG           10.5111      -2.7524       9.3116 C.2      49 ASP38      0.7994
    726 OD1          10.2594      -3.8017       8.7048 O.co2    49 ASP38     -0.8014
    727 OD2          11.6426      -2.3553       9.6587 O.co2    49 ASP38     -0.8014
    728 C             7.8517      -1.0856       7.6821 C.2      49 ASP38      0.5366
    729 O             7.8728      -1.1838       6.4586 O.2      49 ASP38     -0.5819
    730 N             6.7189      -1.0616       8.3880 N.am     50 CYX39     -0.4157
    731 H             6.7797      -0.8892       9.3830 H        50 CYX39      0.2719
    732 CA            5.3940      -1.3260       7.8336 C.3      50 CYX39      0.0429
    733 HA            5.2091      -0.6555       6.9945 H        50 CYX39      0.0766
    734 CB            5.3609      -2.7762       7.3272 C.3      50 CYX39     -0.0790
    735 HB2           6.1491      -3.3536       7.8165 H        50 CYX39      0.0910
    736 HB3           4.4171      -3.2657       7.5697 H        50 CYX39      0.0910
    737 SG            5.6097      -2.9096       5.5415 S.3      50 CYX39     -0.1081
    738 C             4.3104      -1.0795       8.8911 C.2      50 CYX39      0.5973
    739 O             4.5857      -0.6543      10.0091 O.2      50 CYX39     -0.5679
    740 N             3.0459      -1.3211       8.5510 N.am     51 VAL40     -0.4157
    741 H             2.8499      -1.7644       7.6609 H        51 VAL40      0.2719
    742 CA            1.9160      -1.1270       9.4784 C.3      51 VAL40     -0.0875
    743 HA            2.2454      -0.4992      10.3038 H        51 VAL40      0.0969
    744 CB            0.7449      -0.3878       8.8092 C.3      51 VAL40      0.2985
    745 HB            0.2476      -1.0724       8.1316 H        51 VAL40     -0.0297
    746 CG1          -0.2970       0.1692       9.7976 C.3      51 VAL40     -0.3192
    747 HG11          0.1915       0.7600      10.5708 H        51 VAL40      0.0791
    748 HG12         -1.0217       0.7785       9.2601 H        51 VAL40      0.0791
    749 HG13         -0.8729      -0.6252      10.2671 H        51 VAL40      0.0791
    750 CG2           1.2583       0.8390       8.0308 C.3      51 VAL40     -0.3192
    751 HG21          1.8822       0.5142       7.1977 H        51 VAL40      0.0791
    752 HG22          0.4125       1.3722       7.6039 H        51 VAL40      0.0791
    753 HG23          1.8298       1.4883       8.6923 H        51 VAL40      0.0791
    754 C             1.4880      -2.4440      10.1213 C.2      51 VAL40      0.5973
    755 O             0.3115      -2.6240      10.4100 O.2      51 VAL40     -0.5679
    756 N             2.4403      -3.3398      10.4128 N.am     52 LYS41     -0.3481
    757 H             3.3821      -3.1610      10.1122 H        52 LYS41      0.2764
    758 CA            2.1103      -4.6576      10.9829 C.3      52 LYS41     -0.2903
    759 HA            2.9809      -5.3063      10.9446 H        52 LYS41      0.1438
    760 CB            1.6603      -4.4457      12.4529 C.3      52 LYS41     -0.0538
    761 HB2           1.1972      -3.4669      12.5701 H        52 LYS41      0.0482
    762 HB3           0.8872      -5.1580      12.7389 H        52 LYS41      0.0482
    763 CG            2.8095      -4.5422      13.4540 C.3      52 LYS41      0.0227
    764 HG2           3.7576      -4.2961      12.9726 H        52 LYS41      0.0134
    765 HG3           2.6333      -3.8369      14.2672 H        52 LYS41      0.0134
    766 CD            2.8452      -5.9591      14.0312 C.3      52 LYS41     -0.0392
    767 HD2           1.8998      -6.1943      14.5238 H        52 LYS41      0.0611
    768 HD3           2.9705      -6.6545      13.1974 H        52 LYS41      0.0611
    769 CE            4.0273      -6.1375      14.9858 C.3      52 LYS41     -0.0176
    770 HE2           4.4869      -7.1075      14.7714 H        52 LYS41      0.1121
    771 HE3           4.7745      -5.3666      14.7691 H        52 LYS41      0.1121
    772 NZ            3.6009      -6.0885      16.4053 N.4      52 LYS41     -0.3741
    773 HZ1           2.9104      -6.8079      16.5823 H        52 LYS41      0.3374
    774 HZ2           4.3914      -6.2259      17.0210 H        52 LYS41      0.3374
    775 HZ3           3.1822      -5.1863      16.5944 H        52 LYS41      0.3374
    776 C             1.0743      -5.3914      10.1109 C.2      52 LYS41      0.8488
    777 O             1.2372      -5.3090       8.8795 O.2      52 LYS41     -0.8252
    778 OXT           0.2054      -6.0693      10.6937 O.3      52 LYS41     -0.8252
@<TRIPOS>BOND
      1      15      16 2
      2      15      17 am
      3       7       9 1
      4       7      13 1
      5       5       7 1
      6       5      15 1
      7       1       5 1
      8      25      26 2
      9      25      27 am
     10      19      21 1
     11      19      25 1
     12      17      19 1
     13      35      36 2
     14      35      37 am
     15      34     270 1
     16      31      34 1
     17      29      31 1
     18      29      35 1
     19      27      29 1
     20      46      47 2
     21      46      48 am
     22      41      44 1
     23      39      41 1
     24      39      46 1
     25      37      39 1
     26      61      62 2
     27      61      63 am
     28      58      59 ar
     29      58      60 ar
     30      55      58 1
     31      52      55 1
     32      50      52 1
     33      50      61 1
     34      48      50 1
     35      71      72 2
     36      71      73 am
     37      70     737 1
     38      67      70 1
     39      65      67 1
     40      65      71 1
     41      63      65 1
     42      87      88 2
     43      87      89 am
     44      77      79 1
     45      77      83 1
     46      75      77 1
     47      75      87 1
     48      73      75 1
     49      97      98 2
     50      97      99 am
     51      96     239 1
     52      93      96 1
     53      91      93 1
     54      91      97 1
     55      89      91 1
     56     111     112 2
     57     111     113 am
     58     109     111 1
     59     106     109 1
     60     103     106 1
     61     100     103 1
     62      99     100 1
     63      99     109 1
     64     130     131 2
     65     130     132 am
     66     120     122 1
     67     120     126 1
     68     117     120 1
     69     115     117 1
     70     115     130 1
     71     113     115 1
     72     154     155 2
     73     154     156 1
     74     147     148 ar
     75     147     151 ar
     76     145     147 ar
     77     142     145 1
     78     139     142 1
     79     136     139 1
     80     134     136 1
     81     134     154 1
     82     132     134 1
     83     172     173 2
     84     172     174 am
     85     169     170 ar
     86     169     171 ar
     87     166     169 1
     88     163     166 1
     89     161     163 1
     90     161     172 1
     91     157     161 1
     92     187     188 2
     93     187     189 am
     94     184     185 ar
     95     184     186 ar
     96     181     184 1
     97     178     181 1
     98     176     178 1
     99     176     187 1
    100     174     176 1
    101     208     209 2
    102     208     210 am
    103     204     206 ar
    104     201     202 1
    105     201     204 ar
    106     199     201 ar
    107     197     199 ar
    108     196     197 ar
    109     196     206 ar
    110     193     196 1
    111     191     193 1
    112     191     208 1
    113     189     191 1
    114     230     231 2
    115     230     232 am
    116     223     226 1
    117     220     223 1
    118     217     220 1
    119     214     217 1
    120     212     214 1
    121     212     230 1
    122     210     212 1
    123     240     241 2
    124     240     242 am
    125     236     239 1
    126     234     236 1
    127     234     240 1
    128     232     234 1
    129     261     262 2
    130     261     263 am
    131     257     259 ar
    132     254     255 1
    133     254     257 ar
    134     252     254 ar
    135     250     252 ar
    136     249     250 ar
    137     249     259 ar
    138     246     249 1
    139     244     246 1
    140     244     261 1
    141     242     244 1
    142     271     272 2
    143     271     273 am
    144     267     270 1
    145     265     267 1
    146     265     271 1
    147     263     265 1
    148     285     286 2
    149     285     287 am
    150     277     279 1
    151     277     283 1
    152     275     277 1
    153     275     285 1
    154     273     275 1
    155     297     298 2
    156     297     299 am
    157     294     295 ar
    158     294     296 ar
    159     291     294 1
    160     289     291 1
    161     289     297 1
    162     287     289 1
    163     311     312 2
    164     311     313 am
    165     303     305 1
    166     303     309 1
    167     301     303 1
    168     301     311 1
    169     299     301 1
    170     332     333 2
    171     332     334 am
    172     328     330 ar
    173     325     326 1
    174     325     328 ar
    175     323     325 ar
    176     321     323 ar
    177     320     321 ar
    178     320     330 ar
    179     317     320 1
    180     315     317 1
    181     315     332 1
    182     313     315 1
    183     343     344 2
    184     343     345 am
    185     338     341 1
    186     336     338 1
    187     336     343 1
    188     334     336 1
    189     355     356 2
    190     355     357 am
    191     352     353 ar
    192     352     354 ar
    193     349     352 1
    194     347     349 1
    195     347     355 1
    196     345     347 1
    197     365     366 2
    198     365     367 am
    199     364     461 1
    200     361     364 1
    201     359     361 1
    202     359     365 1
    203     357     359 1
    204     379     380 2
    205     379     381 am
    206     377     379 1
    207     374     377 1
    208     371     374 1
    209     368     371 1
    210     367     368 1
    211     367     377 1
    212     386     387 2
    213     386     388 am
    214     383     386 1
    215     381     383 1
    216     406     407 2
    217     406     408 am
    218     402     404 ar
    219     400     402 ar
    220     398     400 ar
    221     396     398 ar
    222     395     396 ar
    223     395     404 ar
    224     392     395 1
    225     390     392 1
    226     390     406 1
    227     388     390 1
    228     416     417 2
    229     416     418 am
    230     415     607 1
    231     412     415 1
    232     410     412 1
    233     410     416 1
    234     408     410 1
    235     438     439 2
    236     438     440 am
    237     431     434 1
    238     428     431 1
    239     425     428 1
    240     422     425 1
    241     420     422 1
    242     420     438 1
    243     418     420 1
    244     452     453 2
    245     452     454 am
    246     444     446 1
    247     444     450 1
    248     442     444 1
    249     442     452 1
    250     440     442 1
    251     462     463 2
    252     462     464 am
    253     458     461 1
    254     456     458 1
    255     456     462 1
    256     454     456 1
    257     484     485 2
    258     484     486 am
    259     477     480 1
    260     474     477 1
    261     471     474 1
    262     468     471 1
    263     466     468 1
    264     466     484 1
    265     464     466 1
    266     494     495 2
    267     494     496 am
    268     488     490 1
    269     488     494 1
    270     486     488 1
    271     509     510 2
    272     509     511 am
    273     506     507 ar
    274     506     508 ar
    275     503     506 1
    276     500     503 1
    277     498     500 1
    278     498     509 1
    279     496     498 1
    280     529     530 2
    281     529     531 am
    282     525     527 ar
    283     523     525 ar
    284     521     523 ar
    285     519     521 ar
    286     518     519 ar
    287     518     527 ar
    288     515     518 1
    289     513     515 1
    290     513     529 1
    291     511     513 1
    292     536     537 2
    293     536     538 am
    294     533     536 1
    295     531     533 1
    296     558     559 2
    297     558     560 am
    298     551     554 1
    299     548     551 1
    300     545     548 1
    301     542     545 1
    302     540     542 1
    303     540     558 1
    304     538     540 1
    305     579     580 2
    306     579     581 am
    307     575     577 ar
    308     572     573 1
    309     572     575 ar
    310     570     572 ar
    311     568     570 ar
    312     567     568 ar
    313     567     577 ar
    314     564     567 1
    315     562     564 1
    316     562     579 1
    317     560     562 1
    318     598     599 2
    319     598     600 am
    320     591     594 1
    321     585     587 1
    322     585     591 1
    323     583     585 1
    324     583     598 1
    325     581     583 1
    326     608     609 2
    327     608     610 am
    328     604     607 1
    329     602     604 1
    330     602     608 1
    331     600     602 1
    332     627     628 2
    333     627     629 am
    334     617     619 1
    335     617     623 1
    336     614     617 1
    337     612     614 1
    338     612     627 1
    339     610     612 1
    340     639     640 2
    341     639     641 am
    342     636     637 ar
    343     636     638 ar
    344     633     636 1
    345     631     633 1
    346     631     639 1
    347     629     631 1
    348     658     659 2
    349     658     660 am
    350     648     650 1
    351     648     654 1
    352     645     648 1
    353     643     645 1
    354     643     658 1
    355     641     643 1
    356     677     678 2
    357     677     679 am
    358     670     673 1
    359     664     666 1
    360     664     670 1
    361     662     664 1
    362     662     677 1
    363     660     662 1
    364     688     689 2
    365     688     690 am
    366     683     686 1
    367     681     683 1
    368     681     688 1
    369     679     681 1
    370     702     703 2
    371     702     704 am
    372     700     702 1
    373     697     700 1
    374     694     697 1
    375     691     694 1
    376     690     691 1
    377     690     700 1
    378     716     717 2
    379     716     718 am
    380     711     712 2
    381     711     713 am
    382     708     711 1
    383     706     708 1
    384     706     716 1
    385     704     706 1
    386     728     729 2
    387     728     730 am
    388     725     726 ar
    389     725     727 ar
    390     722     725 1
    391     720     722 1
    392     720     728 1
    393     718     720 1
    394     738     739 2
    395     738     740 am
    396     734     737 1
    397     732     734 1
    398     732     738 1
    399     730     732 1
    400     754     755 2
    401     754     756 am
    402     744     746 1
    403     744     750 1
    404     742     744 1
    405     742     754 1
    406     740     742 1
    407     776     777 2
    408     776     778 1
    409     769     772 1
    410     766     769 1
    411     763     766 1
    412     760     763 1
    413     758     760 1
    414     758     776 1
    415     756     758 1
    416      13      14 1
    417       9      10 1
    418       9      11 1
    419       9      12 1
    420       7       8 1
    421       5       6 1
    422       1       2 1
    423       1       3 1
    424       1       4 1
    425      21      22 1
    426      21      23 1
    427      21      24 1
    428      19      20 1
    429      17      18 1
    430      31      32 1
    431      31      33 1
    432      29      30 1
    433      27      28 1
    434      44      45 1
    435      41      42 1
    436      41      43 1
    437      39      40 1
    438      37      38 1
    439      55      56 1
    440      55      57 1
    441      52      53 1
    442      52      54 1
    443      50      51 1
    444      48      49 1
    445      67      68 1
    446      67      69 1
    447      65      66 1
    448      63      64 1
    449      83      84 1
    450      83      85 1
    451      83      86 1
    452      79      80 1
    453      79      81 1
    454      79      82 1
    455      77      78 1
    456      75      76 1
    457      73      74 1
    458      93      94 1
    459      93      95 1
    460      91      92 1
    461      89      90 1
    462     109     110 1
    463     106     107 1
    464     106     108 1
    465     103     104 1
    466     103     105 1
    467     100     101 1
    468     100     102 1
    469     126     127 1
    470     126     128 1
    471     126     129 1
    472     122     123 1
    473     122     124 1
    474     122     125 1
    475     120     121 1
    476     117     118 1
    477     117     119 1
    478     115     116 1
    479     113     114 1
    480     151     152 1
    481     151     153 1
    482     148     149 1
    483     148     150 1
    484     145     146 1
    485     142     143 1
    486     142     144 1
    487     139     140 1
    488     139     141 1
    489     136     137 1
    490     136     138 1
    491     134     135 1
    492     132     133 1
    493     166     167 1
    494     166     168 1
    495     163     164 1
    496     163     165 1
    497     161     162 1
    498     157     158 1
    499     157     159 1
    500     157     160 1
    501     181     182 1
    502     181     183 1
    503     178     179 1
    504     178     180 1
    505     176     177 1
    506     174     175 1
    507     206     207 1
    508     204     205 1
    509     202     203 1
    510     199     200 1
    511     197     198 1
    512     193     194 1
    513     193     195 1
    514     191     192 1
    515     189     190 1
    516     226     227 1
    517     226     228 1
    518     226     229 1
    519     223     224 1
    520     223     225 1
    521     220     221 1
    522     220     222 1
    523     217     218 1
    524     217     219 1
    525     214     215 1
    526     214     216 1
    527     212     213 1
    528     210     211 1
    529     236     237 1
    530     236     238 1
    531     234     235 1
    532     232     233 1
    533     259     260 1
    534     257     258 1
    535     255     256 1
    536     252     253 1
    537     250     251 1
    538     246     247 1
    539     246     248 1
    540     244     245 1
    541     242     243 1
    542     267     268 1
    543     267     269 1
    544     265     266 1
    545     263     264 1
    546     283     284 1
    547     279     280 1
    548     279     281 1
    549     279     282 1
    550     277     278 1
    551     275     276 1
    552     273     274 1
    553     291     292 1
    554     291     293 1
    555     289     290 1
    556     287     288 1
    557     309     310 1
    558     305     306 1
    559     305     307 1
    560     305     308 1
    561     303     304 1
    562     301     302 1
    563     299     300 1
    564     330     331 1
    565     328     329 1
    566     326     327 1
    567     323     324 1
    568     321     322 1
    569     317     318 1
    570     317     319 1
    571     315     316 1
    572     313     314 1
    573     341     342 1
    574     338     339 1
    575     338     340 1
    576     336     337 1
    577     334     335 1
    578     349     350 1
    579     349     351 1
    580     347     348 1
    581     345     346 1
    582     361     362 1
    583     361     363 1
    584     359     360 1
    585     357     358 1
    586     377     378 1
    587     374     375 1
    588     374     376 1
    589     371     372 1
    590     371     373 1
    591     368     369 1
    592     368     370 1
    593     383     384 1
    594     383     385 1
    595     381     382 1
    596     404     405 1
    597     402     403 1
    598     400     401 1
    599     398     399 1
    600     396     397 1
    601     392     393 1
    602     392     394 1
    603     390     391 1
    604     388     389 1
    605     412     413 1
    606     412     414 1
    607     410     411 1
    608     408     409 1
    609     434     435 1
    610     434     436 1
    611     434     437 1
    612     431     432 1
    613     431     433 1
    614     428     429 1
    615     428     430 1
    616     425     426 1
    617     425     427 1
    618     422     423 1
    619     422     424 1
    620     420     421 1
    621     418     419 1
    622     450     451 1
    623     446     447 1
    624     446     448 1
    625     446     449 1
    626     444     445 1
    627     442     443 1
    628     440     441 1
    629     458     459 1
    630     458     460 1
    631     456     457 1
    632     454     455 1
    633     480     481 1
    634     480     482 1
    635     480     483 1
    636     477     478 1
    637     477     479 1
    638     474     475 1
    639     474     476 1
    640     471     472 1
    641     471     473 1
    642     468     469 1
    643     468     470 1
    644     466     467 1
    645     464     465 1
    646     490     491 1
    647     490     492 1
    648     490     493 1
    649     488     489 1
    650     486     487 1
    651     503     504 1
    652     503     505 1
    653     500     501 1
    654     500     502 1
    655     498     499 1
    656     496     497 1
    657     527     528 1
    658     525     526 1
    659     523     524 1
    660     521     522 1
    661     519     520 1
    662     515     516 1
    663     515     517 1
    664     513     514 1
    665     511     512 1
    666     533     534 1
    667     533     535 1
    668     531     532 1
    669     554     555 1
    670     554     556 1
    671     554     557 1
    672     551     552 1
    673     551     553 1
    674     548     549 1
    675     548     550 1
    676     545     546 1
    677     545     547 1
    678     542     543 1
    679     542     544 1
    680     540     541 1
    681     538     539 1
    682     577     578 1
    683     575     576 1
    684     573     574 1
    685     570     571 1
    686     568     569 1
    687     564     565 1
    688     564     566 1
    689     562     563 1
    690     560     561 1
    691     594     595 1
    692     594     596 1
    693     594     597 1
    694     591     592 1
    695     591     593 1
    696     587     588 1
    697     587     589 1
    698     587     590 1
    699     585     586 1
    700     583     584 1
    701     581     582 1
    702     604     605 1
    703     604     606 1
    704     602     603 1
    705     600     601 1
    706     623     624 1
    707     623     625 1
    708     623     626 1
    709     619     620 1
    710     619     621 1
    711     619     622 1
    712     617     618 1
    713     614     615 1
    714     614     616 1
    715     612     613 1
    716     610     611 1
    717     633     634 1
    718     633     635 1
    719     631     632 1
    720     629     630 1
    721     654     655 1
    722     654     656 1
    723     654     657 1
    724     650     651 1
    725     650     652 1
    726     650     653 1
    727     648     649 1
    728     645     646 1
    729     645     647 1
    730     643     644 1
    731     641     642 1
    732     673     674 1
    733     673     675 1
    734     673     676 1
    735     670     671 1
    736     670     672 1
    737     666     667 1
    738     666     668 1
    739     666     669 1
    740     664     665 1
    741     662     663 1
    742     660     661 1
    743     686     687 1
    744     683     684 1
    745     683     685 1
    746     681     682 1
    747     679     680 1
    748     700     701 1
    749     697     698 1
    750     697     699 1
    751     694     695 1
    752     694     696 1
    753     691     692 1
    754     691     693 1
    755     713     714 1
    756     713     715 1
    757     708     709 1
    758     708     710 1
    759     706     707 1
    760     704     705 1
    761     722     723 1
    762     722     724 1
    763     720     721 1
    764     718     719 1
    765     734     735 1
    766     734     736 1
    767     732     733 1
    768     730     731 1
    769     750     751 1
    770     750     752 1
    771     750     753 1
    772     746     747 1
    773     746     748 1
    774     746     749 1
    775     744     745 1
    776     742     743 1
    777     740     741 1
    778     772     773 1
    779     772     774 1
    780     772     775 1
    781     769     770 1
    782     769     771 1
    783     766     767 1
    784     766     768 1
    785     763     764 1
    786     763     765 1
    787     760     761 1
    788     760     762 1
    789     758     759 1
    790     756     757 1
@<TRIPOS>SUBSTRUCTURE
      1 THR1           1 RESIDUE    4    L THR
      2 ALA2          17 RESIDUE    4    L ALA
      3 CYX3          27 RESIDUE    4    L CYX
      4 SER4          37 RESIDUE    4    L SER
      5 GLU5          48 RESIDUE    4    L GLU
      6 CYX6          63 RESIDUE    4    L CYX
      7 VAL7          73 RESIDUE    4    L VAL
      8 CYX8          89 RESIDUE    4    L CYX
      9 PRO9          99 RESIDUE    4    L PRO
     10 LEU10        113 RESIDUE    4    L LEU
     11 ARG11        132 RESIDUE    4    L ARG
     12 GLU1         157 RESIDUE    4    H GLU
     13 GLU2         174 RESIDUE    4    H GLU
     14 TYR3         189 RESIDUE    4    H TYR
     15 LYS4         210 RESIDUE    4    H LYS
     16 CYX5         232 RESIDUE    4    H CYX
     17 TYR6         242 RESIDUE    4    H TYR
     18 CYX7         263 RESIDUE    4    H CYX
     19 THR8         273 RESIDUE    4    H THR
     20 ASP9         287 RESIDUE    4    H ASP
     21 THR10        299 RESIDUE    4    H THR
     22 TYR11        313 RESIDUE    4    H TYR
     23 SER12        334 RESIDUE    4    H SER
     24 ASP13        345 RESIDUE    4    H ASP
     25 CYX14        357 RESIDUE    4    H CYX
     26 PRO15        367 RESIDUE    4    H PRO
     27 GLY16        381 RESIDUE    4    H GLY
     28 PHE17        388 RESIDUE    4    H PHE
     29 CYX18        408 RESIDUE    4    H CYX
     30 LYS19        418 RESIDUE    4    H LYS
     31 THR20        440 RESIDUE    4    H THR
     32 CYX21        454 RESIDUE    4    H CYX
     33 LYS22        464 RESIDUE    4    H LYS
     34 ALA23        486 RESIDUE    4    H ALA
     35 GLU24        496 RESIDUE    4    H GLU
     36 PHE25        511 RESIDUE    4    H PHE
     37 GLY26        531 RESIDUE    4    H GLY
     38 LYS27        538 RESIDUE    4    H LYS
     39 TYR28        560 RESIDUE    4    H TYR
     40 ILE29        581 RESIDUE    4    H ILE
     41 CYX30        600 RESIDUE    4    H CYX
     42 LEU31        610 RESIDUE    4    H LEU
     43 ASP32        629 RESIDUE    4    H ASP
     44 LEU33        641 RESIDUE    4    H LEU
     45 ILE34        660 RESIDUE    4    H ILE
     46 SER35        679 RESIDUE    4    H SER
     47 PRO36        690 RESIDUE    4    H PRO
     48 ASN37        704 RESIDUE    4    H ASN
     49 ASP38        718 RESIDUE    4    H ASP
     50 CYX39        730 RESIDUE    4    H CYX
     51 VAL40        740 RESIDUE    4    H VAL
     52 LYS41        756 RESIDUE    4    H LYS
