# Supplementary material for: Improved Structure-Based Histidine pKa Prediction for pH-Responsive Protein Design
Source: J Chem Inf Model. 2025 Jan 18;65(3):1560–9. doi: 10.1021/acs.jcim.4c01957 (PMC11815838; doi:10.1021/acs.jcim.4c01957)
Supplement: Supplementary file 3 — ci4c01957_si_003.zip [file ci4c01957_si_003.zip › structures/prep_mol2/1BNI_A_prep.mol2]

@<TRIPOS>MOLECULE
Cpptraj generated mol2 file.
 1684  1705   107     0     0
SMALL
USER_CHARGES


@<TRIPOS>ATOM
      1 N            19.7131      41.4404      43.4467 N.am      1 ILE4       0.0311
      2 H1           20.0247      41.2881      42.4940 H         1 ILE4       0.2329
      3 H2           18.7176      41.2842      43.5195 H         1 ILE4       0.2329
      4 H3           20.2114      40.7575      44.0063 H         1 ILE4       0.2329
      5 CA           20.0860      42.8016      43.8930 C.3       1 ILE4       0.0257
      6 HA           19.1914      43.4010      44.0577 H         1 ILE4       0.1031
      7 CB           20.9087      42.7725      45.2009 C.3       1 ILE4       0.1885
      8 HB           21.8686      42.3224      44.9718 H         1 ILE4       0.0213
      9 CG2          21.1414      44.1957      45.7281 C.3       1 ILE4      -0.3720
     10 HG21         20.2020      44.6467      46.0495 H         1 ILE4       0.0947
     11 HG22         21.8208      44.1657      46.5821 H         1 ILE4       0.0947
     12 HG23         21.6078      44.8183      44.9662 H         1 ILE4       0.0947
     13 CG1          20.2603      41.8718      46.2754 C.3       1 ILE4      -0.0387
     14 HG12         19.9432      40.9208      45.8521 H         1 ILE4       0.0201
     15 HG13         19.3802      42.3666      46.6893 H         1 ILE4       0.0201
     16 CD1          21.2202      41.5136      47.4105 C.3       1 ILE4      -0.0908
     17 HD11         21.4424      42.4104      47.9823 H         1 ILE4       0.0226
     18 HD12         20.7435      40.7925      48.0753 H         1 ILE4       0.0226
     19 HD13         22.1393      41.0821      47.0265 H         1 ILE4       0.0226
     20 C            20.8801      43.4035      42.7504 C.2       1 ILE4       0.6123
     21 O            22.0210      43.0117      42.5505 O.2       1 ILE4      -0.5713
     22 N            20.2311      44.2289      41.9345 N.am      2 ASN5      -0.4157
     23 H            19.2616      44.4579      42.1127 H         2 ASN5       0.2719
     24 CA           20.8069      44.8337      40.7299 C.3       2 ASN5       0.0143
     25 HA           21.8961      44.8212      40.8106 H         2 ASN5       0.1048
     26 CB           20.4040      44.0113      39.4763 C.3       2 ASN5      -0.2041
     27 HB2          21.0289      44.3346      38.6434 H         2 ASN5       0.0797
     28 HB3          20.5958      42.9517      39.6381 H         2 ASN5       0.0797
     29 CG           18.9486      44.2012      39.0642 C.2       2 ASN5       0.7130
     30 OD1          18.1254      44.6301      39.8585 O.2       2 ASN5      -0.5931
     31 ND2          18.5698      43.8653      37.8519 N.am      2 ASN5      -0.9191
     32 HD21         17.6019      44.0053      37.6227 H         2 ASN5       0.4196
     33 HD22         19.1947      43.4640      37.1563 H         2 ASN5       0.4196
     34 C            20.4094      46.3170      40.6103 C.2       2 ASN5       0.5973
     35 O            20.6273      46.9005      39.5582 O.2       2 ASN5      -0.5679
     36 N            19.7953      46.9104      41.6434 N.am      3 THR6      -0.4157
     37 H            19.6748      46.4155      42.5101 H         3 THR6       0.2719
     38 CA           19.4583      48.3448      41.6602 C.3       3 THR6      -0.0389
     39 HA           19.3640      48.7021      40.6335 H         3 THR6       0.1007
     40 CB           18.1221      48.6559      42.3621 C.3       3 THR6       0.3654
     41 HB           17.9804      49.7373      42.3499 H         3 THR6       0.0043
     42 CG2          16.9161      48.0338      41.6631 C.3       3 THR6      -0.2438
     43 HG21         16.9926      46.9464      41.6718 H         3 THR6       0.0642
     44 HG22         15.9973      48.3385      42.1645 H         3 THR6       0.0642
     45 HG23         16.8803      48.3764      40.6274 H         3 THR6       0.0642
     46 OG1          18.1355      48.2400      43.7138 O.3       3 THR6      -0.6761
     47 HG1          17.2906      48.4942      44.1035 H         3 THR6       0.4102
     48 C            20.5730      49.1441      42.3222 C.2       3 THR6       0.5973
     49 O            21.3381      48.5956      43.1110 O.2       3 THR6      -0.5679
     50 N            20.6582      50.4444      42.0222 N.am      4 PHE7      -0.4157
     51 H            20.0154      50.8352      41.3511 H         4 PHE7       0.2719
     52 CA           21.6721      51.3331      42.6056 C.3       4 PHE7      -0.0024
     53 HA           22.6584      51.0097      42.2703 H         4 PHE7       0.0978
     54 CB           21.4415      52.7901      42.1928 C.3       4 PHE7      -0.0343
     55 HB2          20.3797      53.0346      42.2598 H         4 PHE7       0.0295
     56 HB3          21.9721      53.4480      42.8841 H         4 PHE7       0.0295
     57 CG           21.9631      53.0788      40.8174 C.ar      4 PHE7       0.0118
     58 CD1          23.3483      53.0091      40.5884 C.ar      4 PHE7      -0.1256
     59 HD1          24.0306      52.7895      41.3973 H         4 PHE7       0.1330
     60 CE1          23.8421      53.1839      39.2895 C.ar      4 PHE7      -0.1704
     61 HE1          24.9000      53.0833      39.0960 H         4 PHE7       0.1430
     62 CZ           22.9640      53.4759      38.2338 C.ar      4 PHE7      -0.1072
     63 HZ           23.3579      53.6144      37.2342 H         4 PHE7       0.1297
     64 CE2          21.5783      53.5484      38.4646 C.ar      4 PHE7      -0.1704
     65 HE2          20.9035      53.7136      37.6325 H         4 PHE7       0.1430
     66 CD2          21.0749      53.3476      39.7616 C.ar      4 PHE7      -0.1256
     67 HD2          20.0088      53.3691      39.9379 H         4 PHE7       0.1330
     68 C            21.6991      51.2953      44.1211 C.2       4 PHE7       0.5973
     69 O            22.7560      51.0299      44.6788 O.2       4 PHE7      -0.5679
     70 N            20.5503      51.5501      44.7516 N.am      5 ASP8      -0.5163
     71 H            19.7554      51.8857      44.2282 H         5 ASP8       0.2936
     72 CA           20.4194      51.5026      46.2056 C.3       5 ASP8       0.0381
     73 HA           21.1835      52.1395      46.6555 H         5 ASP8       0.0880
     74 CB           19.0412      52.0140      46.6294 C.3       5 ASP8      -0.0303
     75 HB2          18.2623      51.5850      45.9948 H         5 ASP8      -0.0122
     76 HB3          18.8477      51.7276      47.6647 H         5 ASP8      -0.0122
     77 CG           19.0523      53.5309      46.5390 C.2       5 ASP8       0.7994
     78 OD1          19.8131      54.1280      47.3400 O.co2     5 ASP8      -0.8014
     79 OD2          18.4188      54.0534      45.5955 O.co2     5 ASP8      -0.8014
     80 C            20.6549      50.1073      46.7422 C.2       5 ASP8       0.5366
     81 O            21.3982      49.9518      47.7006 O.2       5 ASP8      -0.5819
     82 N            20.1106      49.0930      46.0622 N.am      6 GLY9      -0.4157
     83 H            19.5428      49.3005      45.2554 H         6 GLY9       0.2719
     84 CA           20.2584      47.7063      46.4747 C.3       6 GLY9      -0.0252
     85 HA2          19.8575      47.5902      47.4832 H         6 GLY9       0.0698
     86 HA3          19.6981      47.0723      45.7912 H         6 GLY9       0.0698
     87 C            21.7149      47.2542      46.4822 C.2       6 GLY9       0.5973
     88 O            22.1507      46.6105      47.4288 O.2       6 GLY9      -0.5679
     89 N            22.4780      47.5625      45.4314 N.am      7 VAL10     -0.4157
     90 H            22.0698      48.1126      44.6842 H         7 VAL10      0.2719
     91 CA           23.8935      47.1866      45.3394 C.3       7 VAL10     -0.0875
     92 HA           24.0091      46.1932      45.7722 H         7 VAL10      0.0969
     93 CB           24.3817      47.1012      43.8801 C.3       7 VAL10      0.2985
     94 HB           24.3359      48.0944      43.4337 H         7 VAL10     -0.0297
     95 CG1          25.8259      46.5826      43.8051 C.3       7 VAL10     -0.3192
     96 HG11         25.9131      45.6272      44.3226 H         7 VAL10      0.0791
     97 HG12         26.1210      46.4532      42.7626 H         7 VAL10      0.0791
     98 HG13         26.5088      47.2973      44.2634 H         7 VAL10      0.0791
     99 CG2          23.5338      46.1484      43.0286 C.3       7 VAL10     -0.3192
    100 HG21         22.4814      46.4061      43.0803 H         7 VAL10      0.0791
    101 HG22         23.8476      46.2333      41.9926 H         7 VAL10      0.0791
    102 HG23         23.6679      45.1210      43.3645 H         7 VAL10      0.0791
    103 C            24.7686      48.1231      46.1740 C.2       7 VAL10      0.5973
    104 O            25.6991      47.6285      46.8032 O.2       7 VAL10     -0.5679
    105 N            24.4839      49.4327      46.2186 N.am      8 ALA11     -0.4157
    106 H            23.6947      49.8044      45.7013 H         8 ALA11      0.2719
    107 CA           25.2202      50.3632      47.0727 C.3       8 ALA11      0.0337
    108 HA           26.2766      50.3192      46.8072 H         8 ALA11      0.0823
    109 CB           24.7245      51.7975      46.8514 C.3       8 ALA11     -0.1825
    110 HB1          23.6788      51.8817      47.1517 H         8 ALA11      0.0603
    111 HB2          25.3234      52.4742      47.4519 H         8 ALA11      0.0603
    112 HB3          24.8209      52.0808      45.8084 H         8 ALA11      0.0603
    113 C            25.0998      49.9389      48.5442 C.2       8 ALA11      0.5973
    114 O            26.1179      49.7462      49.2055 O.2       8 ALA11     -0.5679
    115 N            23.8845      49.6811      49.0385 N.am      9 ASP12     -0.5163
    116 H            23.0605      49.8530      48.4678 H         9 ASP12      0.2936
    117 CA           23.6745      49.2302      50.4250 C.3       9 ASP12      0.0381
    118 HA           24.0996      49.9715      51.1043 H         9 ASP12      0.0880
    119 CB           22.1722      49.0984      50.7362 C.3       9 ASP12     -0.0303
    120 HB2          21.6940      48.4999      49.9581 H         9 ASP12     -0.0122
    121 HB3          22.0646      48.5543      51.6763 H         9 ASP12     -0.0122
    122 CG           21.4298      50.4300      50.9007 C.2       9 ASP12      0.7994
    123 OD1          22.0964      51.4825      51.0825 O.co2     9 ASP12     -0.8014
    124 OD2          20.1818      50.3877      50.8418 O.co2     9 ASP12     -0.8014
    125 C            24.3701      47.8968      50.7416 C.2       9 ASP12      0.5366
    126 O            24.9014      47.6996      51.8370 O.2       9 ASP12     -0.5819
    127 N            24.3857      46.9665      49.7864 N.am     10 TYR13     -0.4157
    128 H            23.9079      47.1833      48.9210 H        10 TYR13      0.2719
    129 CA           24.9808      45.6381      49.9414 C.3      10 TYR13     -0.0014
    130 HA           24.6211      45.1888      50.8687 H        10 TYR13      0.0876
    131 CB           24.4987      44.7965      48.7547 C.3      10 TYR13     -0.0152
    132 HB2          23.4173      44.8974      48.6852 H        10 TYR13      0.0295
    133 HB3          24.9271      45.1795      47.8278 H        10 TYR13      0.0295
    134 CG           24.7936      43.3253      48.8696 C.ar     10 TYR13     -0.0011
    135 CD1          26.0623      42.8511      48.5407 C.ar     10 TYR13     -0.1906
    136 HD1          26.7571      43.5732      48.1686 H        10 TYR13      0.1699
    137 CE1          26.4015      41.4979      48.7241 C.ar     10 TYR13     -0.2341
    138 HE1          27.3983      41.1520      48.5053 H        10 TYR13      0.1656
    139 CZ           25.4193      40.6015      49.1892 C.ar     10 TYR13      0.3226
    140 OH           25.7124      39.2855      49.3386 O.3      10 TYR13     -0.5579
    141 HH           26.6092      39.0752      49.0791 H        10 TYR13      0.3992
    142 CE2          24.1181      41.0672      49.4675 C.ar     10 TYR13     -0.2341
    143 HE2          23.3813      40.3723      49.8405 H        10 TYR13      0.1656
    144 CD2          23.8144      42.4357      49.3326 C.ar     10 TYR13     -0.1906
    145 HD2          22.8436      42.8065      49.6279 H        10 TYR13      0.1699
    146 C            26.5120      45.6886      49.9939 C.2      10 TYR13      0.5973
    147 O            27.1544      45.0366      50.8152 O.2      10 TYR13     -0.5679
    148 N            27.0972      46.5074      49.1196 N.am     11 LEU14     -0.4157
    149 H            26.5007      47.0346      48.4890 H        11 LEU14      0.2719
    150 CA           28.5389      46.7180      49.0294 C.3      11 LEU14     -0.0518
    151 HA           29.0258      45.7809      48.7671 H        11 LEU14      0.0922
    152 CB           28.8415      47.8212      47.9972 C.3      11 LEU14     -0.1102
    153 HB2          28.0786      48.5952      48.0636 H        11 LEU14      0.0457
    154 HB3          29.7992      48.2864      48.2379 H        11 LEU14      0.0457
    155 CG           28.9219      47.3146      46.5582 C.3      11 LEU14      0.3531
    156 HG           28.0439      46.7087      46.3386 H        11 LEU14     -0.0361
    157 CD1          28.9729      48.4900      45.5792 C.3      11 LEU14     -0.4121
    158 HD11         29.8014      49.1468      45.8357 H        11 LEU14      0.1000
    159 HD12         29.1034      48.1178      44.5629 H        11 LEU14      0.1000
    160 HD13         28.0375      49.0455      45.6364 H        11 LEU14      0.1000
    161 CD2          30.1617      46.4452      46.3381 C.3      11 LEU14     -0.4121
    162 HD21         30.4852      45.9568      47.2547 H        11 LEU14      0.1000
    163 HD22         29.9298      45.6781      45.6064 H        11 LEU14      0.1000
    164 HD23         30.9722      47.0453      45.9304 H        11 LEU14      0.1000
    165 C            29.1077      47.1689      50.3575 C.2      11 LEU14      0.5973
    166 O            30.1559      46.6982      50.7587 O.2      11 LEU14     -0.5679
    167 N            28.4104      48.0835      51.0199 N.am     12 GLN15     -0.4157
    168 H            27.5678      48.4517      50.5913 H        12 GLN15      0.2719
    169 CA           28.8331      48.6263      52.3021 C.3      12 GLN15     -0.0031
    170 HA           29.9250      48.6483      52.3235 H        12 GLN15      0.0850
    171 CB           28.3381      50.0815      52.4305 C.3      12 GLN15     -0.0036
    172 HB2          27.3254      50.1720      52.0321 H        12 GLN15      0.0171
    173 HB3          28.3207      50.3598      53.4852 H        12 GLN15      0.0171
    174 CG           29.2954      51.0461      51.6961 C.3      12 GLN15     -0.0645
    175 HG2          30.2877      50.9551      52.1388 H        12 GLN15      0.0352
    176 HG3          29.3685      50.7457      50.6519 H        12 GLN15      0.0352
    177 CD           28.8942      52.5226      51.7341 C.2      12 GLN15      0.6951
    178 OE1          27.8126      52.9190      52.1405 O.2      12 GLN15     -0.6086
    179 NE2          29.7535      53.4155      51.2857 N.am     12 GLN15     -0.9407
    180 HE21         29.4764      54.3752      51.3673 H        12 GLN15      0.4251
    181 HE22         30.6528      53.1579      50.8876 H        12 GLN15      0.4251
    182 C            28.4368      47.7184      53.4744 C.2      12 GLN15      0.5973
    183 O            29.1880      47.6705      54.4471 O.2      12 GLN15     -0.5679
    184 N            27.3350      46.9525      53.3875 N.am     13 THR16     -0.4157
    185 H            26.7062      47.0755      52.6028 H        13 THR16      0.2719
    186 CA           27.0271      45.9601      54.4378 C.3      13 THR16     -0.0389
    187 HA           27.0968      46.4587      55.4050 H        13 THR16      0.1007
    188 CB           25.6161      45.3395      54.3332 C.3      13 THR16      0.3654
    189 HB           25.5785      44.6654      53.4779 H        13 THR16      0.0043
    190 CG2          25.2962      44.5557      55.6137 C.3      13 THR16     -0.2438
    191 HG21         25.3848      45.2085      56.4819 H        13 THR16      0.0642
    192 HG22         24.2759      44.1773      55.5550 H        13 THR16      0.0642
    193 HG23         25.9729      43.7084      55.7200 H        13 THR16      0.0642
    194 OG1          24.5825      46.2902      54.1856 O.3      13 THR16     -0.6761
    195 HG1          24.7226      46.8098      53.3736 H        13 THR16      0.4102
    196 C            28.0679      44.8305      54.4377 C.2      13 THR16      0.5973
    197 O            28.6385      44.4950      55.4728 O.2      13 THR16     -0.5679
    198 N            28.3108      44.2338      53.2675 N.am     14 TYR17     -0.4157
    199 H            27.8256      44.5923      52.4527 H        14 TYR17      0.2719
    200 CA           29.1078      43.0162      53.0821 C.3      14 TYR17     -0.0014
    201 HA           29.1569      42.4698      54.0242 H        14 TYR17      0.0876
    202 CB           28.4185      42.1510      52.0284 C.3      14 TYR17     -0.0152
    203 HB2          28.3762      42.6842      51.0771 H        14 TYR17      0.0295
    204 HB3          28.9921      41.2370      51.8709 H        14 TYR17      0.0295
    205 CG           27.0378      41.7594      52.4610 C.ar     14 TYR17     -0.0011
    206 CD1          26.8807      40.8509      53.5175 C.ar     14 TYR17     -0.1906
    207 HD1          27.7495      40.4260      54.0005 H        14 TYR17      0.1699
    208 CE1          25.5904      40.4811      53.9348 C.ar     14 TYR17     -0.2341
    209 HE1          25.4654      39.7619      54.7286 H        14 TYR17      0.1656
    210 CZ           24.4599      41.0476      53.3089 C.ar     14 TYR17      0.3226
    211 OH           23.2061      40.6787      53.6743 O.3      14 TYR17     -0.5579
    212 HH           23.2169      40.0828      54.4222 H        14 TYR17      0.3992
    213 CE2          24.6260      42.0092      52.3047 C.ar     14 TYR17     -0.2341
    214 HE2          23.7540      42.4848      51.8884 H        14 TYR17      0.1656
    215 CD2          25.9139      42.3435      51.8691 C.ar     14 TYR17     -0.1906
    216 HD2          26.0337      43.0563      51.0851 H        14 TYR17      0.1699
    217 C            30.5322      43.2091      52.5938 C.2      14 TYR17      0.5973
    218 O            31.2995      42.2440      52.6167 O.2      14 TYR17     -0.5679
    219 N            30.8623      44.3839      52.0606 N.am     15 HIE18     -0.4157
    220 H            30.2117      45.1594      52.1097 H        15 HIE18      0.2719
    221 CA           32.1182      44.6305      51.3379 C.3      15 HIE18     -0.0581
    222 HA           32.1287      45.6584      50.9835 H        15 HIE18      0.1360
    223 CB           33.3134      44.5576      52.2857 C.3      15 HIE18     -0.0074
    224 HB2          33.3996      43.5678      52.7305 H        15 HIE18      0.0367
    225 HB3          34.2345      44.7537      51.7444 H        15 HIE18      0.0367
    226 CG           33.1895      45.5854      53.3644 C.2      15 HIE18      0.1868
    227 ND1          32.6929      46.8710      53.1733 N.2      15 HIE18     -0.5432
    228 CE1          32.7369      47.4677      54.3646 C.2      15 HIE18      0.1635
    229 HE1          32.3723      48.4678      54.5608 H        15 HIE18      0.1435
    230 NE2          33.2697      46.6354      55.2766 N.pl3    15 HIE18     -0.2795
    231 HE2          33.3438      46.8338      56.2625 H        15 HIE18      0.3339
    232 CD2          33.5641      45.4379      54.6629 C.2      15 HIE18     -0.2207
    233 HD2          33.9701      44.5455      55.1138 H        15 HIE18      0.1862
    234 C            32.2739      43.8159      50.0655 C.2      15 HIE18      0.5973
    235 O            33.3876      43.5421      49.6116 O.2      15 HIE18     -0.5679
    236 N            31.1602      43.3942      49.4638 N.am     16 LYS19     -0.3479
    237 H            30.2664      43.6608      49.8571 H        16 LYS19      0.2747
    238 CA           31.2056      42.7006      48.1796 C.3      16 LYS19     -0.2400
    239 HA           31.9531      43.2203      47.5780 H        16 LYS19      0.1426
    240 CB           31.6958      41.2481      48.3326 C.3      16 LYS19     -0.0094
    241 HB2          31.9760      40.9053      47.3351 H        16 LYS19      0.0362
    242 HB3          32.6162      41.2546      48.9168 H        16 LYS19      0.0362
    243 CG           30.7618      40.1893      48.9343 C.3      16 LYS19      0.0187
    244 HG2          30.4692      40.4807      49.9437 H        16 LYS19      0.0103
    245 HG3          29.8745      40.0732      48.3154 H        16 LYS19      0.0103
    246 CD           31.5559      38.8725      48.9750 C.3      16 LYS19     -0.0479
    247 HD2          31.9453      38.6616      47.9768 H        16 LYS19      0.0621
    248 HD3          32.3932      38.9872      49.6662 H        16 LYS19      0.0621
    249 CE           30.6876      37.6957      49.4158 C.3      16 LYS19     -0.0143
    250 HE2          30.2771      37.9086      50.4083 H        16 LYS19      0.1135
    251 HE3          29.8473      37.6072      48.7167 H        16 LYS19      0.1135
    252 NZ           31.4708      36.4357      49.4335 N.4      16 LYS19     -0.3854
    253 HZ1          32.2065      36.4789      50.1247 H        16 LYS19      0.3400
    254 HZ2          30.8575      35.6560      49.6404 H        16 LYS19      0.3400
    255 HZ3          31.8741      36.2697      48.5194 H        16 LYS19      0.3400
    256 C            29.9208      42.8140      47.4051 C.2      16 LYS19      0.7341
    257 O            28.9097      43.2379      47.9364 O.2      16 LYS19     -0.5894
    258 N            30.0113      42.4420      46.1352 N.am     17 LEU20     -0.4157
    259 H            30.8895      42.0740      45.8130 H        17 LEU20      0.2719
    260 CA           28.8702      42.3401      45.2520 C.3      17 LEU20     -0.0518
    261 HA           28.3179      43.2674      45.3619 H        17 LEU20      0.0922
    262 CB           29.3214      42.1901      43.7868 C.3      17 LEU20     -0.1102
    263 HB2          30.0174      41.3517      43.7219 H        17 LEU20      0.0457
    264 HB3          28.4563      41.9375      43.1753 H        17 LEU20      0.0457
    265 CG           29.9832      43.4441      43.1896 C.3      17 LEU20      0.3531
    266 HG           30.8052      43.7628      43.8306 H        17 LEU20     -0.0361
    267 CD1          30.5424      43.1428      41.7999 C.3      17 LEU20     -0.4121
    268 HD11         29.7327      42.8676      41.1243 H        17 LEU20      0.1000
    269 HD12         31.0385      44.0282      41.4100 H        17 LEU20      0.1000
    270 HD13         31.2576      42.3209      41.8524 H        17 LEU20      0.1000
    271 CD2          28.9931      44.6020      43.0291 C.3      17 LEU20     -0.4121
    272 HD21         28.5684      44.8871      43.9878 H        17 LEU20      0.1000
    273 HD22         29.5062      45.4701      42.6148 H        17 LEU20      0.1000
    274 HD23         28.1845      44.3089      42.3578 H        17 LEU20      0.1000
    275 C            27.9840      41.1609      45.6730 C.2      17 LEU20      0.5973
    276 O            28.4953      40.1473      46.1617 O.2      17 LEU20     -0.5679
    277 N            26.6717      41.2853      45.4434 N.am     18 PRO21     -0.2548
    278 CD           26.0068      42.4986      44.9923 C.3      18 PRO21      0.0192
    279 HD2          26.1928      42.6595      43.9328 H        18 PRO21      0.0391
    280 HD3          26.3140      43.3699      45.5705 H        18 PRO21      0.0391
    281 CG           24.5363      42.2584      45.2471 C.3      18 PRO21      0.0189
    282 HG2          23.9349      42.8090      44.5270 H        18 PRO21      0.0213
    283 HG3          24.2799      42.5358      46.2685 H        18 PRO21      0.0213
    284 CB           24.4176      40.7457      45.0730 C.3      18 PRO21     -0.0070
    285 HB2          24.3163      40.5591      44.0093 H        18 PRO21      0.0253
    286 HB3          23.5812      40.3119      45.6148 H        18 PRO21      0.0253
    287 CA           25.7545      40.1568      45.5215 C.3      18 PRO21     -0.0266
    288 HA           25.6895      39.7931      46.5459 H        18 PRO21      0.0641
    289 C            26.2166      39.0288      44.5757 C.2      18 PRO21      0.5896
    290 O            26.8254      39.3271      43.5455 O.2      18 PRO21     -0.5748
    291 N            25.8976      37.7508      44.8359 N.am     19 ASP22     -0.5163
    292 H            25.4965      37.4924      45.7285 H        19 ASP22      0.2936
    293 CA           26.3493      36.6497      43.9476 C.3      19 ASP22      0.0381
    294 HA           27.3974      36.8671      43.7341 H        19 ASP22      0.0880
    295 CB           26.3671      35.2218      44.5593 C.3      19 ASP22     -0.0303
    296 HB2          25.8438      34.5321      43.8952 H        19 ASP22     -0.0122
    297 HB3          27.4064      34.8885      44.5631 H        19 ASP22     -0.0122
    298 CG           25.8157      34.9900      45.9623 C.2      19 ASP22      0.7994
    299 OD1          26.4803      35.4451      46.9212 O.co2    19 ASP22     -0.8014
    300 OD2          24.7585      34.3278      46.0602 O.co2    19 ASP22     -0.8014
    301 C            25.6881      36.6129      42.5510 C.2      19 ASP22      0.5366
    302 O            25.9873      35.7339      41.7376 O.2      19 ASP22     -0.5819
    303 N            24.8182      37.5713      42.2122 N.am     20 ASN23     -0.4157
    304 H            24.6161      38.2922      42.8887 H        20 ASN23      0.2719
    305 CA           24.3363      37.7185      40.8398 C.3      20 ASN23      0.0143
    306 HA           24.1935      36.7146      40.4467 H        20 ASN23      0.1048
    307 CB           22.9424      38.3683      40.8037 C.3      20 ASN23     -0.2041
    308 HB2          22.6150      38.4440      39.7669 H        20 ASN23      0.0797
    309 HB3          22.2455      37.6993      41.3076 H        20 ASN23      0.0797
    310 CG           22.8144      39.7268      41.4554 C.2      20 ASN23      0.7130
    311 OD1          22.5243      39.8448      42.6370 O.2      20 ASN23     -0.5931
    312 ND2          22.8934      40.7922      40.6972 N.am     20 ASN23     -0.9191
    313 HD21         22.9164      41.6814      41.1756 H        20 ASN23      0.4196
    314 HD22         23.1799      40.7070      39.7330 H        20 ASN23      0.4196
    315 C            25.3737      38.3690      39.9025 C.2      20 ASN23      0.5973
    316 O            25.0960      38.5242      38.7132 O.2      20 ASN23     -0.5679
    317 N            26.5488      38.7467      40.3999 N.am     21 TYR24     -0.4157
    318 H            26.7644      38.5736      41.3728 H        21 TYR24      0.2719
    319 CA           27.5838      39.3504      39.5717 C.3      21 TYR24     -0.0014
    320 HA           27.1217      39.7598      38.6818 H        21 TYR24      0.0876
    321 CB           28.1948      40.5282      40.3114 C.3      21 TYR24     -0.0152
    322 HB2          28.4564      40.2412      41.3313 H        21 TYR24      0.0295
    323 HB3          29.1052      40.8451      39.7992 H        21 TYR24      0.0295
    324 CG           27.2063      41.6688      40.3107 C.ar     21 TYR24     -0.0011
    325 CD1          27.1482      42.4926      39.1769 C.ar     21 TYR24     -0.1906
    326 HD1          27.8134      42.3057      38.3497 H        21 TYR24      0.1699
    327 CE1          26.2099      43.5305      39.0966 C.ar     21 TYR24     -0.2341
    328 HE1          26.1777      44.1590      38.2165 H        21 TYR24      0.1656
    329 CZ           25.3107      43.7407      40.1582 C.ar     21 TYR24      0.3226
    330 OH           24.4046      44.7451      40.0564 O.3      21 TYR24     -0.5579
    331 HH           24.5573      45.2659      39.2480 H        21 TYR24      0.3992
    332 CE2          25.3373      42.8893      41.2854 C.ar     21 TYR24     -0.2341
    333 HE2          24.6290      43.0470      42.0813 H        21 TYR24      0.1656
    334 CD2          26.2819      41.8463      41.3555 C.ar     21 TYR24     -0.1906
    335 HD2          26.2967      41.1818      42.2020 H        21 TYR24      0.1699
    336 C            28.6251      38.3499      39.1084 C.2      21 TYR24      0.5973
    337 O            29.0921      37.5362      39.8972 O.2      21 TYR24     -0.5679
    338 N            28.9926      38.4455      37.8346 N.am     22 ILE25     -0.4157
    339 H            28.5360      39.1328      37.2468 H        22 ILE25      0.2719
    340 CA           30.1069      37.7056      37.2504 C.3      22 ILE25     -0.0597
    341 HA           30.7343      37.3551      38.0687 H        22 ILE25      0.0869
    342 CB           29.6502      36.4594      36.4530 C.3      22 ILE25      0.1303
    343 HB           30.5575      35.9292      36.1729 H        22 ILE25      0.0187
    344 CG2          28.8310      35.5123      37.3410 C.3      22 ILE25     -0.3204
    345 HG21         27.8844      35.9868      37.5491 H        22 ILE25      0.0882
    346 HG22         28.6913      34.5473      36.8594 H        22 ILE25      0.0882
    347 HG23         29.3709      35.3530      38.2764 H        22 ILE25      0.0882
    348 CG1          28.8833      36.7883      35.1524 C.3      22 ILE25     -0.0430
    349 HG12         27.9563      37.3112      35.3889 H        22 ILE25      0.0236
    350 HG13         29.4947      37.4467      34.5379 H        22 ILE25      0.0236
    351 CD1          28.5668      35.5401      34.3152 C.3      22 ILE25     -0.0660
    352 HD11         27.8224      34.9224      34.8128 H        22 ILE25      0.0186
    353 HD12         28.1660      35.8440      33.3493 H        22 ILE25      0.0186
    354 HD13         29.4765      34.9605      34.1581 H        22 ILE25      0.0186
    355 C            30.9440      38.6773      36.4292 C.2      22 ILE25      0.5973
    356 O            30.4026      39.5669      35.7715 O.2      22 ILE25     -0.5679
    357 N            32.2627      38.5508      36.4764 N.am     23 THR26     -0.4157
    358 H            32.6434      37.8066      37.0595 H        23 THR26      0.2719
    359 CA           33.1599      39.4039      35.6856 C.3      23 THR26     -0.0389
    360 HA           32.8266      40.4335      35.8138 H        23 THR26      0.1007
    361 CB           34.6334      39.3797      36.1462 C.3      23 THR26      0.3654
    362 HB           35.1555      40.1550      35.5927 H        23 THR26      0.0043
    363 CG2          34.8402      39.6652      37.6328 C.3      23 THR26     -0.2438
    364 HG21         34.3495      38.9035      38.2408 H        23 THR26      0.0642
    365 HG22         35.9069      39.6808      37.8569 H        23 THR26      0.0642
    366 HG23         34.4131      40.6380      37.8716 H        23 THR26      0.0642
    367 OG1          35.2759      38.1721      35.8487 O.3      23 THR26     -0.6761
    368 HG1          35.0678      37.5688      36.5712 H        23 THR26      0.4102
    369 C            33.0272      39.0826      34.1961 C.2      23 THR26      0.5973
    370 O            32.4857      38.0468      33.7867 O.2      23 THR26     -0.5679
    371 N            33.5160      39.9763      33.3301 N.am     24 LYS27     -0.3479
    372 H            33.9150      40.8428      33.6961 H        24 LYS27      0.2747
    373 CA           33.4555      39.7415      31.8786 C.3      24 LYS27     -0.2400
    374 HA           32.4127      39.6116      31.5837 H        24 LYS27      0.1426
    375 CB           34.0712      40.9114      31.0953 C.3      24 LYS27     -0.0094
    376 HB2          34.9949      41.2332      31.5821 H        24 LYS27      0.0362
    377 HB3          34.3083      40.5837      30.0812 H        24 LYS27      0.0362
    378 CG           33.0907      42.0825      30.9979 C.3      24 LYS27      0.0187
    379 HG2          32.2032      41.7385      30.4657 H        24 LYS27      0.0103
    380 HG3          32.7794      42.3710      31.9981 H        24 LYS27      0.0103
    381 CD           33.6495      43.3070      30.2521 C.3      24 LYS27     -0.0479
    382 HD2          34.1538      42.9747      29.3427 H        24 LYS27      0.0621
    383 HD3          32.8064      43.9295      29.9523 H        24 LYS27      0.0621
    384 CE           34.6167      44.1757      31.0767 C.3      24 LYS27     -0.0143
    385 HE2          35.5185      43.5894      31.2846 H        24 LYS27      0.1135
    386 HE3          34.9164      45.0401      30.4774 H        24 LYS27      0.1135
    387 NZ           34.0367      44.6347      32.3689 N.4      24 LYS27     -0.3854
    388 HZ1          33.9147      43.8400      33.0091 H        24 LYS27      0.3400
    389 HZ2          34.6557      45.2871      32.8426 H        24 LYS27      0.3400
    390 HZ3          33.1447      45.0911      32.2710 H        24 LYS27      0.3400
    391 C            34.1584      38.4528      31.4873 C.2      24 LYS27      0.7341
    392 O            33.6893      37.7799      30.5730 O.2      24 LYS27     -0.5894
    393 N            35.3023      38.1372      32.0916 N.am     25 SER28     -0.4157
    394 H            35.6102      38.6712      32.8959 H        25 SER28      0.2719
    395 CA           36.0518      36.9372      31.7093 C.3      25 SER28     -0.0249
    396 HA           36.0936      36.8776      30.6237 H        25 SER28      0.0843
    397 CB           37.4995      37.0232      32.1881 C.3      25 SER28      0.2117
    398 HB2          38.0568      36.1802      31.7777 H        25 SER28      0.0352
    399 HB3          37.9536      37.9553      31.8476 H        25 SER28      0.0352
    400 OG           37.5265      36.9547      33.5911 O.3      25 SER28     -0.6546
    401 HG           38.3693      36.5974      33.8865 H        25 SER28      0.4275
    402 C            35.3403      35.6602      32.1774 C.2      25 SER28      0.5973
    403 O            35.3453      34.6819      31.4343 O.2      25 SER28     -0.5679
    404 N            34.6201      35.6753      33.3095 N.am     26 GLU29     -0.5163
    405 H            34.6683      36.4809      33.9229 H        26 GLU29      0.2936
    406 CA           33.7944      34.5164      33.7159 C.3      26 GLU29      0.0397
    407 HA           34.4182      33.6224      33.6735 H        26 GLU29      0.1105
    408 CB           33.2117      34.6091      35.1465 C.3      26 GLU29      0.0560
    409 HB2          32.1676      34.9109      35.0902 H        26 GLU29     -0.0173
    410 HB3          33.2283      33.6049      35.5710 H        26 GLU29     -0.0173
    411 CG           33.9072      35.5601      36.1093 C.3      26 GLU29      0.0136
    412 HG2          34.9898      35.4457      36.0184 H        26 GLU29     -0.0425
    413 HG3          33.6145      36.5362      35.7574 H        26 GLU29     -0.0425
    414 CD           33.5113      35.4217      37.5841 C.2      26 GLU29      0.8054
    415 OE1          33.9452      34.4327      38.2042 O.co2    26 GLU29     -0.8188
    416 OE2          32.8539      36.3527      38.0998 O.co2    26 GLU29     -0.8188
    417 C            32.6219      34.2987      32.7498 C.2      26 GLU29      0.5366
    418 O            32.3628      33.1785      32.3199 O.2      26 GLU29     -0.5819
    419 N            31.9374      35.3878      32.3731 N.am     27 ALA30     -0.4157
    420 H            32.1849      36.2702      32.8117 H        27 ALA30      0.2719
    421 CA           30.8166      35.3889      31.4330 C.3      27 ALA30      0.0337
    422 HA           30.0273      34.7462      31.8243 H        27 ALA30      0.0823
    423 CB           30.2831      36.8250      31.3157 C.3      27 ALA30     -0.1825
    424 HB1          31.0487      37.4824      30.9059 H        27 ALA30      0.0603
    425 HB2          29.4110      36.8375      30.6623 H        27 ALA30      0.0603
    426 HB3          29.9956      37.1924      32.2988 H        27 ALA30      0.0603
    427 C            31.2291      34.8355      30.0617 C.2      27 ALA30      0.5973
    428 O            30.5206      34.0246      29.4633 O.2      27 ALA30     -0.5679
    429 N            32.4062      35.2381      29.5822 N.am     28 GLN31     -0.4157
    430 H            32.9419      35.9016      30.1295 H        28 GLN31      0.2719
    431 CA           32.9669      34.7503      28.3193 C.3      28 GLN31     -0.0031
    432 HA           32.2382      34.9087      27.5213 H        28 GLN31      0.0850
    433 CB           34.2293      35.5557      27.9932 C.3      28 GLN31     -0.0036
    434 HB2          34.8668      35.6202      28.8758 H        28 GLN31      0.0171
    435 HB3          34.7845      35.0609      27.1948 H        28 GLN31      0.0171
    436 CG           33.8284      36.9568      27.5120 C.3      28 GLN31     -0.0645
    437 HG2          33.3429      36.8736      26.5388 H        28 GLN31      0.0352
    438 HG3          33.1214      37.4026      28.2001 H        28 GLN31      0.0352
    439 CD           35.0177      37.8948      27.3928 C.2      28 GLN31      0.6951
    440 OE1          35.4611      38.2363      26.3160 O.2      28 GLN31     -0.6086
    441 NE2          35.5776      38.3790      28.4786 N.am     28 GLN31     -0.9407
    442 HE21         36.4040      38.9292      28.3384 H        28 GLN31      0.4251
    443 HE22         35.1723      38.1386      29.3702 H        28 GLN31      0.4251
    444 C            33.2586      33.2449      28.3403 C.2      28 GLN31      0.5973
    445 O            32.9734      32.5517      27.3635 O.2      28 GLN31     -0.5679
    446 N            33.7520      32.7275      29.4687 N.am     29 ALA32     -0.4157
    447 H            33.9598      33.3489      30.2428 H        29 ALA32      0.2719
    448 CA           33.9754      31.2983      29.6700 C.3      29 ALA32      0.0337
    449 HA           34.5520      30.9177      28.8257 H        29 ALA32      0.0823
    450 CB           34.8056      31.1038      30.9450 C.3      29 ALA32     -0.1825
    451 HB1          34.2405      31.4388      31.8148 H        29 ALA32      0.0603
    452 HB2          35.0457      30.0469      31.0654 H        29 ALA32      0.0603
    453 HB3          35.7319      31.6755      30.8776 H        29 ALA32      0.0603
    454 C            32.6655      30.4933      29.7178 C.2      29 ALA32      0.5973
    455 O            32.6896      29.2999      29.4321 O.2      29 ALA32     -0.5679
    456 N            31.5261      31.1206      30.0315 N.am     30 LEU33     -0.4157
    457 H            31.5762      32.0881      30.3272 H        30 LEU33      0.2719
    458 CA           30.2025      30.4847      29.9429 C.3      30 LEU33     -0.0518
    459 HA           30.2995      29.4287      30.1941 H        30 LEU33      0.0922
    460 CB           29.2383      31.1465      30.9397 C.3      30 LEU33     -0.1102
    461 HB2          29.1150      32.1945      30.6685 H        30 LEU33      0.0457
    462 HB3          28.2598      30.6687      30.8613 H        30 LEU33      0.0457
    463 CG           29.7076      31.0587      32.3961 C.3      30 LEU33      0.3531
    464 HG           30.6827      31.5090      32.5075 H        30 LEU33     -0.0361
    465 CD1          28.7339      31.8216      33.2901 C.3      30 LEU33     -0.4121
    466 HD11         27.7354      31.3927      33.1979 H        30 LEU33      0.1000
    467 HD12         29.0679      31.7611      34.3250 H        30 LEU33      0.1000
    468 HD13         28.7171      32.8668      32.9868 H        30 LEU33      0.1000
    469 CD2          29.8142      29.6076      32.8575 C.3      30 LEU33     -0.4121
    470 HD21         30.6140      29.1013      32.3190 H        30 LEU33      0.1000
    471 HD22         30.0559      29.5818      33.9188 H        30 LEU33      0.1000
    472 HD23         28.8690      29.0915      32.6883 H        30 LEU33      0.1000
    473 C            29.5909      30.5177      28.5374 C.2      30 LEU33      0.5973
    474 O            28.5027      29.9886      28.3345 O.2      30 LEU33     -0.5679
    475 N            30.2492      31.1514      27.5648 N.am     31 GLY34     -0.4157
    476 H            31.1685      31.5262      27.7670 H        31 GLY34      0.2719
    477 CA           29.7149      31.3179      26.2128 C.3      31 GLY34     -0.0252
    478 HA2          30.5449      31.2432      25.5112 H        31 GLY34      0.0698
    479 HA3          29.0118      30.5155      25.9865 H        31 GLY34      0.0698
    480 C            29.0122      32.6537      25.9548 C.2      31 GLY34      0.5973
    481 O            28.3267      32.7840      24.9348 O.2      31 GLY34     -0.5679
    482 N            29.1678      33.6573      26.8286 N.am     32 TRP35     -0.4157
    483 H            29.7136      33.5099      27.6710 H        32 TRP35      0.2719
    484 CA           28.6864      35.0081      26.5266 C.3      32 TRP35     -0.0275
    485 HA           27.6296      34.9378      26.2688 H        32 TRP35      0.1123
    486 CB           28.8033      35.9373      27.7409 C.3      32 TRP35     -0.0050
    487 HB2          28.2117      35.5375      28.5655 H        32 TRP35      0.0339
    488 HB3          29.8474      35.9628      28.0408 H        32 TRP35      0.0339
    489 CG           28.3971      37.3580      27.4916 C.2      32 TRP35     -0.1415
    490 CD1          27.2131      37.7544      26.9754 C.2      32 TRP35     -0.1638
    491 HD1          26.4083      37.0800      26.7014 H        32 TRP35      0.2062
    492 NE1          27.1989      39.1274      26.8338 N.pl3    32 TRP35     -0.3418
    493 HE1          26.4103      39.6303      26.4556 H        32 TRP35      0.3412
    494 CE2          28.3881      39.6871      27.2411 C.ar     32 TRP35      0.1380
    495 CZ2          28.8595      41.0077      27.2617 C.ar     32 TRP35     -0.2601
    496 HZ2          28.2329      41.8089      26.9052 H        32 TRP35      0.1572
    497 CH2          30.1713      41.2526      27.7016 C.ar     32 TRP35     -0.1134
    498 HH2          30.5707      42.2553      27.6956 H        32 TRP35      0.1417
    499 CZ3          30.9784      40.1832      28.1300 C.ar     32 TRP35     -0.1972
    500 HZ3          31.9913      40.3652      28.4611 H        32 TRP35      0.1447
    501 CE3          30.4833      38.8651      28.1200 C.ar     32 TRP35     -0.2387
    502 HE3          31.1000      38.0506      28.4643 H        32 TRP35      0.1700
    503 CD2          29.1794      38.5789      27.6673 C.ar     32 TRP35      0.1243
    504 C            29.4314      35.5982      25.3212 C.2      32 TRP35      0.5973
    505 O            30.6586      35.6730      25.2892 O.2      32 TRP35     -0.5679
    506 N            28.6811      36.0881      24.3404 N.am     33 VAL36     -0.4157
    507 H            27.6733      35.9867      24.4228 H        33 VAL36      0.2719
    508 CA           29.2050      36.8109      23.1832 C.3      33 VAL36     -0.0875
    509 HA           30.2832      36.9445      23.2800 H        33 VAL36      0.0969
    510 CB           28.9254      36.0494      21.8767 C.3      33 VAL36      0.2985
    511 HB           27.8687      36.1505      21.6951 H        33 VAL36     -0.0297
    512 CG1          29.6876      36.6535      20.6872 C.3      33 VAL36     -0.3192
    513 HG11         30.7612      36.5513      20.8539 H        33 VAL36      0.0791
    514 HG12         29.4224      36.1304      19.7698 H        33 VAL36      0.0791
    515 HG13         29.4400      37.7082      20.5786 H        33 VAL36      0.0791
    516 CG2          29.1986      34.5438      21.9417 C.3      33 VAL36     -0.3192
    517 HG21         28.5096      34.0687      22.6405 H        33 VAL36      0.0791
    518 HG22         29.0558      34.0860      20.9647 H        33 VAL36      0.0791
    519 HG23         30.2203      34.3666      22.2818 H        33 VAL36      0.0791
    520 C            28.5174      38.1689      23.1879 C.2      33 VAL36      0.5973
    521 O            27.3133      38.2517      22.9400 O.2      33 VAL36     -0.5679
    522 N            29.2671      39.2410      23.4479 N.am     34 ALA37     -0.4157
    523 H            30.2303      39.0921      23.7088 H        34 ALA37      0.2719
    524 CA           28.7143      40.5919      23.5857 C.3      34 ALA37      0.0337
    525 HA           28.0851      40.6126      24.4755 H        34 ALA37      0.0823
    526 CB           29.8906      41.5503      23.8112 C.3      34 ALA37     -0.1825
    527 HB1          30.5540      41.5456      22.9449 H        34 ALA37      0.0603
    528 HB2          29.5131      42.5620      23.9626 H        34 ALA37      0.0603
    529 HB3          30.4532      41.2478      24.6960 H        34 ALA37      0.0603
    530 C            27.8168      40.9970      22.3929 C.2      34 ALA37      0.5973
    531 O            26.7119      41.4995      22.5906 O.2      34 ALA37     -0.5679
    532 N            28.2367      40.6646      21.1665 N.am     35 SER38     -0.4157
    533 H            29.1774      40.3139      21.0771 H        35 SER38      0.2719
    534 CA           27.4895      40.9151      19.9231 C.3      35 SER38     -0.0249
    535 HA           27.3104      41.9875      19.8249 H        35 SER38      0.0843
    536 CB           28.3162      40.4436      18.7259 C.3      35 SER38      0.2117
    537 HB2          28.8534      39.5231      18.9600 H        35 SER38      0.0352
    538 HB3          27.6628      40.2692      17.8689 H        35 SER38      0.0352
    539 OG           29.2085      41.4703      18.3849 O.3      35 SER38     -0.6546
    540 HG           29.3623      41.4738      17.4351 H        35 SER38      0.4275
    541 C            26.1349      40.2273      19.7963 C.2      35 SER38      0.5973
    542 O            25.3212      40.6561      18.9870 O.2      35 SER38     -0.5679
    543 N            25.9099      39.1234      20.5089 N.am     36 LYS39     -0.3479
    544 H            26.6005      38.8542      21.2024 H        36 LYS39      0.2747
    545 CA           24.6689      38.3394      20.4370 C.3      36 LYS39     -0.2400
    546 HA           24.1932      38.4749      19.4638 H        36 LYS39      0.1426
    547 CB           24.9774      36.8474      20.6594 C.3      36 LYS39     -0.0094
    548 HB2          25.2492      36.7255      21.7098 H        36 LYS39      0.0362
    549 HB3          24.0718      36.2602      20.4947 H        36 LYS39      0.0362
    550 CG           26.1325      36.2562      19.8319 C.3      36 LYS39      0.0187
    551 HG2          26.9586      36.9601      19.7463 H        36 LYS39      0.0103
    552 HG3          26.4782      35.3642      20.3532 H        36 LYS39      0.0103
    553 CD           25.7291      35.7695      18.4484 C.3      36 LYS39     -0.0479
    554 HD2          25.0598      34.9142      18.5650 H        36 LYS39      0.0621
    555 HD3          25.1967      36.5662      17.9248 H        36 LYS39      0.0621
    556 CE           26.9718      35.3697      17.6445 C.3      36 LYS39     -0.0143
    557 HE2          27.5248      36.2753      17.3758 H        36 LYS39      0.1135
    558 HE3          27.6157      34.7592      18.2866 H        36 LYS39      0.1135
    559 NZ           26.5971      34.6000      16.4321 N.4      36 LYS39     -0.3854
    560 HZ1          25.9855      35.1483      15.8394 H        36 LYS39      0.3400
    561 HZ2          27.4195      34.3416      15.9019 H        36 LYS39      0.3400
    562 HZ3          26.1072      33.7532      16.6955 H        36 LYS39      0.3400
    563 C            23.6559      38.8049      21.4825 C.2      36 LYS39      0.7341
    564 O            22.5007      38.4162      21.3963 O.2      36 LYS39     -0.5894
    565 N            24.0935      39.5745      22.4849 N.am     37 GLY40     -0.4157
    566 H            25.0359      39.9364      22.4498 H        37 GLY40      0.2719
    567 CA           23.2406      39.9535      23.6077 C.3      37 GLY40     -0.0252
    568 HA2          23.7964      40.6026      24.2820 H        37 GLY40      0.0698
    569 HA3          22.3723      40.4984      23.2336 H        37 GLY40      0.0698
    570 C            22.7448      38.7366      24.3926 C.2      37 GLY40      0.5973
    571 O            21.6510      38.7869      24.9378 O.2      37 GLY40     -0.5679
    572 N            23.5172      37.6419      24.4266 N.am     38 ASN41     -0.4157
    573 H            24.4182      37.6673      23.9735 H        38 ASN41      0.2719
    574 CA           23.0659      36.3456      24.9413 C.3      38 ASN41      0.0143
    575 HA           21.9771      36.3134      24.8430 H        38 ASN41      0.1048
    576 CB           23.6075      35.2088      24.0386 C.3      38 ASN41     -0.2041
    577 HB2          23.0219      34.3125      24.2536 H        38 ASN41      0.0797
    578 HB3          23.4365      35.4532      22.9923 H        38 ASN41      0.0797
    579 CG           25.0789      34.8764      24.2461 C.2      38 ASN41      0.7130
    580 OD1          25.8805      35.7333      24.5870 O.2      38 ASN41     -0.5931
    581 ND2          25.4851      33.6428      24.0394 N.am     38 ASN41     -0.9191
    582 HD21         26.4387      33.4041      24.2978 H        38 ASN41      0.4196
    583 HD22         24.7994      32.9196      23.8964 H        38 ASN41      0.4196
    584 C            23.3404      36.0867      26.4405 C.2      38 ASN41      0.5973
    585 O            23.2292      34.9358      26.8454 O.2      38 ASN41     -0.5679
    586 N            23.7104      37.0736      27.2802 N.am     39 LEU42     -0.4157
    587 H            23.7168      38.0220      26.9425 H        39 LEU42      0.2719
    588 CA           24.1200      36.8007      28.6832 C.3      39 LEU42     -0.0518
    589 HA           24.9922      36.1501      28.6504 H        39 LEU42      0.0922
    590 CB           24.5364      38.0971      29.4078 C.3      39 LEU42     -0.1102
    591 HB2          25.3487      38.5708      28.8608 H        39 LEU42      0.0457
    592 HB3          23.6885      38.7728      29.3883 H        39 LEU42      0.0457
    593 CG           24.9670      37.9177      30.8858 C.3      39 LEU42      0.3531
    594 HG           24.1945      37.4040      31.4544 H        39 LEU42     -0.0361
    595 CD1          26.2905      37.1647      31.0261 C.3      39 LEU42     -0.4121
    596 HD11         27.0692      37.6550      30.4435 H        39 LEU42      0.1000
    597 HD12         26.5810      37.1278      32.0753 H        39 LEU42      0.1000
    598 HD13         26.1673      36.1412      30.6721 H        39 LEU42      0.1000
    599 CD2          25.1724      39.2854      31.5294 C.3      39 LEU42     -0.4121
    600 HD21         24.2421      39.8450      31.4987 H        39 LEU42      0.1000
    601 HD22         25.4604      39.1606      32.5734 H        39 LEU42      0.1000
    602 HD23         25.9424      39.8365      30.9932 H        39 LEU42      0.1000
    603 C            23.0503      36.0608      29.5057 C.2      39 LEU42      0.5973
    604 O            23.3940      35.2084      30.3192 O.2      39 LEU42     -0.5679
    605 N            21.7771      36.3863      29.2777 N.am     40 ALA43     -0.4157
    606 H            21.5970      37.1036      28.5963 H        40 ALA43      0.2719
    607 CA           20.6211      35.7768      29.9302 C.3      40 ALA43      0.0337
    608 HA           20.7012      35.9251      31.0077 H        40 ALA43      0.0823
    609 CB           19.3773      36.5053      29.4065 C.3      40 ALA43     -0.1825
    610 HB1          19.2854      36.3676      28.3274 H        40 ALA43      0.0603
    611 HB2          18.4895      36.0960      29.8904 H        40 ALA43      0.0603
    612 HB3          19.4523      37.5647      29.6409 H        40 ALA43      0.0603
    613 C            20.5186      34.2646      29.6705 C.2      40 ALA43      0.5973
    614 O            20.1812      33.5092      30.5802 O.2      40 ALA43     -0.5679
    615 N            20.8489      33.8412      28.4486 N.am     41 ASP44     -0.5163
    616 H            21.1344      34.5213      27.7616 H        41 ASP44      0.2936
    617 CA           20.8073      32.4414      28.0183 C.3      41 ASP44      0.0381
    618 HA           19.8334      32.0170      28.2687 H        41 ASP44      0.0880
    619 CB           21.0083      32.3408      26.4931 C.3      41 ASP44     -0.0303
    620 HB2          21.9795      32.7588      26.2286 H        41 ASP44     -0.0122
    621 HB3          21.0265      31.2843      26.2201 H        41 ASP44     -0.0122
    622 CG           19.9269      33.0175      25.6477 C.2      41 ASP44      0.7994
    623 OD1          18.8153      33.2472      26.1694 O.co2    41 ASP44     -0.8014
    624 OD2          20.2324      33.3112      24.4693 O.co2    41 ASP44     -0.8014
    625 C            21.8810      31.5914      28.6978 C.2      41 ASP44      0.5366
    626 O            21.6297      30.4478      29.0723 O.2      41 ASP44     -0.5819
    627 N            23.0863      32.1483      28.8318 N.am     42 VAL45     -0.4157
    628 H            23.1900      33.0944      28.4888 H        42 VAL45      0.2719
    629 CA           24.2931      31.4134      29.2404 C.3      42 VAL45     -0.0875
    630 HA           24.1370      30.3530      29.0384 H        42 VAL45      0.0969
    631 CB           25.4884      31.8660      28.3838 C.3      42 VAL45      0.2985
    632 HB           26.3254      31.2152      28.6185 H        42 VAL45     -0.0297
    633 CG1          25.1852      31.7345      26.8835 C.3      42 VAL45     -0.3192
    634 HG11         24.4385      32.4644      26.5718 H        42 VAL45      0.0791
    635 HG12         26.1016      31.8908      26.3174 H        42 VAL45      0.0791
    636 HG13         24.8163      30.7296      26.6763 H        42 VAL45      0.0791
    637 CG2          25.9238      33.3093      28.6570 C.3      42 VAL45     -0.3192
    638 HG21         26.2745      33.4123      29.6829 H        42 VAL45      0.0791
    639 HG22         26.7376      33.5682      27.9888 H        42 VAL45      0.0791
    640 HG23         25.0916      33.9848      28.4840 H        42 VAL45      0.0791
    641 C            24.5933      31.5264      30.7359 C.2      42 VAL45      0.5973
    642 O            25.2188      30.6439      31.3221 O.2      42 VAL45     -0.5679
    643 N            24.1348      32.6056      31.3689 N.am     43 ALA46     -0.4157
    644 H            23.6386      33.2993      30.8192 H        43 ALA46      0.2719
    645 CA           24.2820      32.8626      32.7935 C.3      43 ALA46      0.0337
    646 HA           24.4339      31.9161      33.3135 H        43 ALA46      0.0823
    647 CB           25.5258      33.7199      33.0267 C.3      43 ALA46     -0.1825
    648 HB1          25.3691      34.7221      32.6272 H        43 ALA46      0.0603
    649 HB2          25.7354      33.7754      34.0894 H        43 ALA46      0.0603
    650 HB3          26.3794      33.2736      32.5189 H        43 ALA46      0.0603
    651 C            22.9809      33.4886      33.3067 C.2      43 ALA46      0.5973
    652 O            22.9090      34.6928      33.5802 O.2      43 ALA46     -0.5679
    653 N            21.9292      32.6611      33.4265 N.am     44 PRO47     -0.2548
    654 CD           21.8892      31.2282      33.1383 C.3      44 PRO47      0.0192
    655 HD2          22.1809      30.6702      34.0285 H        44 PRO47      0.0391
    656 HD3          22.5098      30.9348      32.2956 H        44 PRO47      0.0391
    657 CG           20.4390      30.9322      32.7953 C.3      44 PRO47      0.0189
    658 HG2          20.1763      29.8952      33.0059 H        44 PRO47      0.0213
    659 HG3          20.2484      31.1718      31.7486 H        44 PRO47      0.0213
    660 CB           19.6937      31.9086      33.7073 C.3      44 PRO47     -0.0070
    661 HB2          19.5932      31.4650      34.6995 H        44 PRO47      0.0253
    662 HB3          18.7119      32.1582      33.3032 H        44 PRO47      0.0253
    663 CA           20.6032      33.1416      33.7742 C.3      44 PRO47     -0.0266
    664 HA           20.2892      33.8508      33.0093 H        44 PRO47      0.0641
    665 C            20.5994      33.8443      35.1375 C.2      44 PRO47      0.5896
    666 O            21.1947      33.3701      36.1086 O.2      44 PRO47     -0.5748
    667 N            19.9434      35.0038      35.2141 N.am     45 GLY48     -0.4157
    668 H            19.4976      35.3581      34.3797 H        45 GLY48      0.2719
    669 CA           19.8918      35.8083      36.4418 C.3      45 GLY48     -0.0252
    670 HA2          19.1198      36.5684      36.3273 H        45 GLY48      0.0698
    671 HA3          19.6189      35.1656      37.2796 H        45 GLY48      0.0698
    672 C            21.2005      36.5249      36.7979 C.2      45 GLY48      0.5973
    673 O            21.2812      37.0962      37.8881 O.2      45 GLY48     -0.5679
    674 N            22.2072      36.4900      35.9072 N.am     46 LYS49     -0.3479
    675 H            22.0682      35.9934      35.0318 H        46 LYS49      0.2747
    676 CA           23.4638      37.2277      36.0518 C.3      46 LYS49     -0.2400
    677 HA           23.5224      37.5452      37.0868 H        46 LYS49      0.1426
    678 CB           24.7279      36.4214      35.6759 C.3      46 LYS49     -0.0094
    679 HB2          24.7002      36.1843      34.6124 H        46 LYS49      0.0362
    680 HB3          25.6114      37.0395      35.8444 H        46 LYS49      0.0362
    681 CG           24.9170      35.1311      36.4695 C.3      46 LYS49      0.0187
    682 HG2          24.0707      34.4730      36.2656 H        46 LYS49      0.0103
    683 HG3          25.8288      34.6306      36.1480 H        46 LYS49      0.0103
    684 CD           25.0221      35.4084      37.9759 C.3      46 LYS49     -0.0479
    685 HD2          26.0396      35.5805      38.3049 H        46 LYS49      0.0621
    686 HD3          24.4448      36.2727      38.2461 H        46 LYS49      0.0621
    687 CE           24.3821      34.3036      38.7853 C.3      46 LYS49     -0.0143
    688 HE2          24.2082      34.6707      39.8024 H        46 LYS49      0.1135
    689 HE3          23.4138      34.0523      38.3377 H        46 LYS49      0.1135
    690 NZ           25.2646      33.1255      38.8380 N.4      46 LYS49     -0.3854
    691 HZ1          26.1089      33.3688      39.3475 H        46 LYS49      0.3400
    692 HZ2          24.8114      32.3637      39.3246 H        46 LYS49      0.3400
    693 HZ3          25.5163      32.8359      37.9020 H        46 LYS49      0.3400
    694 C            23.5202      38.5160      35.2740 C.2      46 LYS49      0.7341
    695 O            22.9834      38.6643      34.1789 O.2      46 LYS49     -0.5894
    696 N            24.3138      39.3727      35.9001 N.am     47 SER50     -0.4157
    697 H            24.6802      39.0517      36.7904 H        47 SER50      0.2719
    698 CA           24.7939      40.6727      35.4900 C.3      47 SER50     -0.0249
    699 HA           24.4478      40.8998      34.4807 H        47 SER50      0.0843
    700 CB           24.2773      41.7395      36.4646 C.3      47 SER50      0.2117
    701 HB2          24.6764      41.5381      37.4614 H        47 SER50      0.0352
    702 HB3          24.6402      42.7175      36.1430 H        47 SER50      0.0352
    703 OG           22.8634      41.7735      36.5370 O.3      47 SER50     -0.6546
    704 HG           22.5662      42.6846      36.4700 H        47 SER50      0.4275
    705 C            26.3242      40.6841      35.5394 C.2      47 SER50      0.5973
    706 O            26.9393      40.0580      36.4050 O.2      47 SER50     -0.5679
    707 N            26.9205      41.4560      34.6319 N.am     48 ILE51     -0.4157
    708 H            26.3433      41.9547      33.9725 H        48 ILE51      0.2719
    709 CA           28.3567      41.7311      34.6118 C.3      48 ILE51     -0.0597
    710 HA           28.8675      40.7903      34.7417 H        48 ILE51      0.0869
    711 CB           28.8058      42.3350      33.2633 C.3      48 ILE51      0.1303
    712 HB           28.2553      43.2644      33.1137 H        48 ILE51      0.0187
    713 CG2          30.3002      42.7065      33.2765 C.3      48 ILE51     -0.3204
    714 HG21         30.9036      41.8369      33.5468 H        48 ILE51      0.0882
    715 HG22         30.5887      43.0616      32.2903 H        48 ILE51      0.0882
    716 HG23         30.4883      43.5091      33.9897 H        48 ILE51      0.0882
    717 CG1          28.4864      41.4285      32.0534 C.3      48 ILE51     -0.0430
    718 HG12         27.4070      41.4214      31.9046 H        48 ILE51      0.0236
    719 HG13         28.9288      41.8653      31.1575 H        48 ILE51      0.0236
    720 CD1          28.9629      39.9741      32.1701 C.3      48 ILE51     -0.0660
    721 HD11         28.4181      39.4546      32.9586 H        48 ILE51      0.0186
    722 HD12         28.7751      39.4624      31.2263 H        48 ILE51      0.0186
    723 HD13         30.0314      39.9393      32.3818 H        48 ILE51      0.0186
    724 C            28.7391      42.6700      35.7555 C.2      48 ILE51      0.5973
    725 O            28.1213      43.7221      35.9324 O.2      48 ILE51     -0.5679
    726 N            29.7944      42.3499      36.4942 N.am     49 GLY52     -0.4157
    727 H            30.2531      41.4505      36.3566 H        49 GLY52      0.2719
    728 CA           30.3766      43.2861      37.4456 C.3      49 GLY52     -0.0252
    729 HA2          30.7271      44.1604      36.8978 H        49 GLY52      0.0698
    730 HA3          29.6328      43.6013      38.1762 H        49 GLY52      0.0698
    731 C            31.5617      42.7021      38.1840 C.2      49 GLY52      0.5973
    732 O            31.8383      41.5118      38.0991 O.2      49 GLY52     -0.5679
    733 N            32.2687      43.5677      38.9018 N.am     50 GLY53     -0.4157
    734 H            32.0075      44.5478      38.8642 H        50 GLY53      0.2719
    735 CA           33.4800      43.2201      39.6391 C.3      50 GLY53     -0.0252
    736 HA2          33.5152      43.7930      40.5590 H        50 GLY53      0.0698
    737 HA3          33.4602      42.1614      39.9013 H        50 GLY53      0.0698
    738 C            34.7729      43.4888      38.8722 C.2      50 GLY53      0.5973
    739 O            35.8523      43.3309      39.4416 O.2      50 GLY53     -0.5679
    740 N            34.6898      43.9292      37.6167 N.am     51 ASP54     -0.5163
    741 H            33.7749      44.1061      37.2344 H        51 ASP54      0.2936
    742 CA           35.8604      44.2845      36.8163 C.3      51 ASP54      0.0381
    743 HA           36.6166      43.5068      36.9452 H        51 ASP54      0.0880
    744 CB           35.4925      44.3272      35.3358 C.3      51 ASP54     -0.0303
    745 HB2          34.6162      44.9647      35.1995 H        51 ASP54     -0.0122
    746 HB3          36.3166      44.7718      34.7747 H        51 ASP54     -0.0122
    747 CG           35.2278      42.9385      34.7627 C.2      51 ASP54      0.7994
    748 OD1          36.1963      42.1711      34.6207 O.co2    51 ASP54     -0.8014
    749 OD2          34.0871      42.7096      34.2968 O.co2    51 ASP54     -0.8014
    750 C            36.4801      45.6194      37.2407 C.2      51 ASP54      0.5366
    751 O            35.7885      46.5362      37.6878 O.2      51 ASP54     -0.5819
    752 N            37.8006      45.7349      37.0735 N.am     52 ILE55     -0.4157
    753 H            38.2871      44.9724      36.6268 H        52 ILE55      0.2719
    754 CA           38.5539      46.9611      37.3571 C.3      52 ILE55     -0.0597
    755 HA           38.2691      47.3192      38.3433 H        52 ILE55      0.0869
    756 CB           40.0770      46.6928      37.3752 C.3      52 ILE55      0.1303
    757 HB           40.2998      46.0036      36.5583 H        52 ILE55      0.0187
    758 CG2          40.9490      47.9460      37.1452 C.3      52 ILE55     -0.3204
    759 HG21         40.6562      48.7526      37.8212 H        52 ILE55      0.0882
    760 HG22         41.9987      47.7020      37.3114 H        52 ILE55      0.0882
    761 HG23         40.8424      48.2894      36.1158 H        52 ILE55      0.0882
    762 CG1          40.4633      45.9889      38.6981 C.3      52 ILE55     -0.0430
    763 HG12         39.7312      45.2122      38.9215 H        52 ILE55      0.0236
    764 HG13         41.4228      45.4912      38.5514 H        52 ILE55      0.0236
    765 CD1          40.5983      46.9049      39.9251 C.3      52 ILE55     -0.0660
    766 HD11         39.7303      47.5387      40.0259 H        52 ILE55      0.0186
    767 HD12         40.7078      46.2973      40.8226 H        52 ILE55      0.0186
    768 HD13         41.4831      47.5346      39.8281 H        52 ILE55      0.0186
    769 C            38.1613      48.0526      36.3709 C.2      52 ILE55      0.5973
    770 O            38.2674      47.8905      35.1537 O.2      52 ILE55     -0.5679
    771 N            37.7442      49.1825      36.9359 N.am     53 PHE56     -0.4157
    772 H            37.7716      49.2448      37.9470 H        53 PHE56      0.2719
    773 CA           37.5866      50.4223      36.2085 C.3      53 PHE56     -0.0024
    774 HA           37.3715      50.1999      35.1616 H        53 PHE56      0.0978
    775 CB           36.4362      51.2581      36.7618 C.3      53 PHE56     -0.0343
    776 HB2          35.5123      50.6837      36.6831 H        53 PHE56      0.0295
    777 HB3          36.6126      51.4754      37.8152 H        53 PHE56      0.0295
    778 CG           36.2873      52.5494      35.9812 C.ar     53 PHE56      0.0118
    779 CD1          35.7988      52.4971      34.6625 C.ar     53 PHE56     -0.1256
    780 HD1          35.5047      51.5491      34.2285 H        53 PHE56      0.1330
    781 CE1          35.6703      53.6745      33.9075 C.ar     53 PHE56     -0.1704
    782 HE1          35.2822      53.6277      32.8982 H        53 PHE56      0.1430
    783 CZ           36.0140      54.9122      34.4723 C.ar     53 PHE56     -0.1072
    784 HZ           35.8902      55.8222      33.9013 H        53 PHE56      0.1297
    785 CE2          36.4900      54.9682      35.7901 C.ar     53 PHE56     -0.1704
    786 HE2          36.7369      55.9309      36.2100 H        53 PHE56      0.1430
    787 CD2          36.6398      53.7896      36.5462 C.ar     53 PHE56     -0.1256
    788 HD2          36.9969      53.8347      37.5652 H        53 PHE56      0.1330
    789 C            38.9052      51.1677      36.3039 C.2      53 PHE56      0.5973
    790 O            39.3597      51.5120      37.3950 O.2      53 PHE56     -0.5679
    791 N            39.5424      51.3961      35.1611 N.am     54 SER57     -0.4157
    792 H            39.1606      51.0596      34.2900 H        54 SER57      0.2719
    793 CA           40.8842      51.9660      35.1945 C.3      54 SER57     -0.0249
    794 HA           41.4454      51.4531      35.9775 H        54 SER57      0.0843
    795 CB           41.6158      51.6817      33.8878 C.3      54 SER57      0.2117
    796 HB2          42.6625      51.9727      33.9910 H        54 SER57      0.0352
    797 HB3          41.5655      50.6135      33.6719 H        54 SER57      0.0352
    798 OG           41.0272      52.4146      32.8310 O.3      54 SER57     -0.6546
    799 HG           41.1583      51.9149      32.0203 H        54 SER57      0.4275
    800 C            40.9037      53.4525      35.5682 C.2      54 SER57      0.5973
    801 O            41.9513      53.9228      35.9936 O.2      54 SER57     -0.5679
    802 N            39.7940      54.1992      35.4566 N.am     55 ASN58     -0.4157
    803 H            38.9394      53.7431      35.1760 H        55 ASN58      0.2719
    804 CA           39.7438      55.6253      35.8154 C.3      55 ASN58      0.0143
    805 HA           38.8315      56.0261      35.3787 H        55 ASN58      0.1048
    806 CB           39.6396      55.7883      37.3385 C.3      55 ASN58     -0.2041
    807 HB2          38.8281      55.1872      37.7388 H        55 ASN58      0.0797
    808 HB3          40.5724      55.4592      37.7953 H        55 ASN58      0.0797
    809 CG           39.3814      57.2426      37.6896 C.2      55 ASN58      0.7130
    810 OD1          38.6247      57.9446      37.0288 O.2      55 ASN58     -0.5931
    811 ND2          40.0176      57.7349      38.7262 N.am     55 ASN58     -0.9191
    812 HD21         39.8440      58.7050      38.9738 H        55 ASN58      0.4196
    813 HD22         40.7208      57.1876      39.1809 H        55 ASN58      0.4196
    814 C            40.8721      56.4652      35.1804 C.2      55 ASN58      0.5973
    815 O            41.4712      57.3561      35.7867 O.2      55 ASN58     -0.5679
    816 N            41.1682      56.1702      33.9130 N.am     56 ARG59     -0.3479
    817 H            40.7332      55.3531      33.5088 H        56 ARG59      0.2747
    818 CA           42.2863      56.8106      33.2190 C.3      56 ARG59     -0.2637
    819 HA           43.1314      56.8284      33.9139 H        56 ARG59      0.1560
    820 CB           42.7246      55.9655      32.0275 C.3      56 ARG59     -0.0007
    821 HB2          43.6456      56.4197      31.6575 H        56 ARG59      0.0327
    822 HB3          42.9884      54.9654      32.3780 H        56 ARG59      0.0327
    823 CG           41.7190      55.8344      30.9053 C.3      56 ARG59      0.0390
    824 HG2          41.0900      54.9560      31.0580 H        56 ARG59      0.0285
    825 HG3          41.0847      56.7194      30.8792 H        56 ARG59      0.0285
    826 CD           42.4861      55.7264      29.5836 C.3      56 ARG59      0.0486
    827 HD2          43.2884      56.4671      29.5510 H        56 ARG59      0.0687
    828 HD3          42.9378      54.7348      29.5095 H        56 ARG59      0.0687
    829 NE           41.6001      55.9627      28.4398 N.pl3    56 ARG59     -0.5295
    830 HE           41.2940      55.1306      27.9635 H        56 ARG59      0.3456
    831 CZ           40.9160      57.0586      28.1483 C.cat    56 ARG59      0.8076
    832 NH1          41.2825      58.2718      28.4703 N.pl3    56 ARG59     -0.8627
    833 HH11         42.1497      58.4099      28.9605 H        56 ARG59      0.4478
    834 HH12         40.7142      59.0698      28.2433 H        56 ARG59      0.4478
    835 NH2          39.7803      56.9204      27.5271 N.pl3    56 ARG59     -0.8627
    836 HH21         39.4189      56.0079      27.3120 H        56 ARG59      0.4478
    837 HH22         39.2436      57.7374      27.2886 H        56 ARG59      0.4478
    838 C            42.0713      58.2814      32.8654 C.2      56 ARG59      0.7341
    839 O            43.0384      59.0012      32.6682 O.2      56 ARG59     -0.5894
    840 N            40.8266      58.7377      32.7643 N.am     57 GLU60     -0.5163
    841 H            40.0649      58.1150      32.9720 H        57 GLU60      0.2936
    842 CA           40.5456      60.1642      32.5546 C.3      57 GLU60      0.0397
    843 HA           41.3091      60.5983      31.9067 H        57 GLU60      0.1105
    844 CB           39.2098      60.3055      31.8676 C.3      57 GLU60      0.0560
    845 HB2          39.1803      59.6099      31.0252 H        57 GLU60     -0.0173
    846 HB3          38.4542      60.0075      32.5979 H        57 GLU60     -0.0173
    847 CG           38.9565      61.7336      31.3306 C.3      57 GLU60      0.0136
    848 HG2          38.8663      62.4792      32.1140 H        57 GLU60     -0.0425
    849 HG3          39.7498      62.0145      30.6337 H        57 GLU60     -0.0425
    850 CD           37.6331      61.6948      30.6395 C.2      57 GLU60      0.8054
    851 OE1          36.8078      61.0178      31.2382 O.co2    57 GLU60     -0.8188
    852 OE2          37.4354      62.1131      29.4887 O.co2    57 GLU60     -0.8188
    853 C            40.5588      60.9804      33.8498 C.2      57 GLU60      0.5366
    854 O            40.3894      62.1907      33.8196 O.2      57 GLU60     -0.5819
    855 N            40.7389      60.3460      35.0092 N.am     58 GLY61     -0.4157
    856 H            40.9297      59.3530      35.0170 H        58 GLY61      0.2719
    857 CA           40.8505      61.0774      36.2736 C.3      58 GLY61     -0.0252
    858 HA2          41.1729      60.3818      37.0479 H        58 GLY61      0.0698
    859 HA3          41.6151      61.8484      36.1723 H        58 GLY61      0.0698
    860 C            39.5652      61.7563      36.7671 C.2      58 GLY61      0.5973
    861 O            39.6370      62.5763      37.6773 O.2      58 GLY61     -0.5679
    862 N            38.4007      61.4039      36.1989 N.am     59 LYS62     -0.3479
    863 H            38.4649      60.7660      35.4224 H        59 LYS62      0.2747
    864 CA           37.0580      61.8681      36.5984 C.3      59 LYS62     -0.2400
    865 HA           37.0400      62.9595      36.5835 H        59 LYS62      0.1426
    866 CB           36.0023      61.3222      35.6154 C.3      59 LYS62     -0.0094
    867 HB2          36.1311      60.2445      35.4988 H        59 LYS62      0.0362
    868 HB3          35.0114      61.5070      36.0330 H        59 LYS62      0.0362
    869 CG           36.0723      62.0038      34.2421 C.3      59 LYS62      0.0187
    870 HG2          35.9069      63.0733      34.3821 H        59 LYS62      0.0103
    871 HG3          37.0629      61.8621      33.8107 H        59 LYS62      0.0103
    872 CD           35.0152      61.4599      33.2705 C.3      59 LYS62     -0.0479
    873 HD2          35.2783      60.4440      32.9746 H        59 LYS62      0.0621
    874 HD3          34.0488      61.4214      33.7747 H        59 LYS62      0.0621
    875 CE           34.8492      62.4009      32.0574 C.3      59 LYS62     -0.0143
    876 HE2          34.1176      63.1726      32.3100 H        59 LYS62      0.1135
    877 HE3          35.8040      62.8933      31.8597 H        59 LYS62      0.1135
    878 NZ           34.4163      61.6565      30.8426 N.4      59 LYS62     -0.3854
    879 HZ1          33.5718      61.1351      31.0361 H        59 LYS62      0.3400
    880 HZ2          34.3079      62.2821      30.0623 H        59 LYS62      0.3400
    881 HZ3          35.1970      61.0343      30.6271 H        59 LYS62      0.3400
    882 C            36.6776      61.4536      38.0223 C.2      59 LYS62      0.7341
    883 O            36.0503      62.2293      38.7390 O.2      59 LYS62     -0.5894
    884 N            37.0235      60.2304      38.4306 N.am     60 LEU63     -0.4157
    885 H            37.5501      59.6469      37.7950 H        60 LEU63      0.2719
    886 CA           36.8033      59.7549      39.7954 C.3      60 LEU63     -0.0518
    887 HA           35.9017      60.2361      40.1728 H        60 LEU63      0.0922
    888 CB           36.5808      58.2307      39.8273 C.3      60 LEU63     -0.1102
    889 HB2          37.4363      57.7558      39.3648 H        60 LEU63      0.0457
    890 HB3          36.5650      57.8922      40.8626 H        60 LEU63      0.0457
    891 CG           35.2931      57.7530      39.1342 C.3      60 LEU63      0.3531
    892 HG           35.1040      58.3643      38.2524 H        60 LEU63     -0.0361
    893 CD1          35.3995      56.3033      38.6828 C.3      60 LEU63     -0.4121
    894 HD11         35.2331      55.6247      39.5199 H        60 LEU63      0.1000
    895 HD12         34.6527      56.1431      37.9077 H        60 LEU63      0.1000
    896 HD13         36.3909      56.1159      38.2866 H        60 LEU63      0.1000
    897 CD2          34.1052      57.8566      40.0915 C.3      60 LEU63     -0.4121
    898 HD21         33.9669      58.8918      40.4019 H        60 LEU63      0.1000
    899 HD22         33.2022      57.5237      39.5796 H        60 LEU63      0.1000
    900 HD23         34.2676      57.2326      40.9716 H        60 LEU63      0.1000
    901 C            37.9923      60.1589      40.6782 C.2      60 LEU63      0.5973
    902 O            39.1387      60.1080      40.2156 O.2      60 LEU63     -0.5679
    903 N            37.7535      60.4919      41.9613 N.am     61 PRO64     -0.2548
    904 CD           36.4601      60.5130      42.6298 C.3      61 PRO64      0.0192
    905 HD2          35.8469      59.6514      42.3619 H        61 PRO64      0.0391
    906 HD3          35.9386      61.4386      42.3801 H        61 PRO64      0.0391
    907 CG           36.7719      60.4795      44.1227 C.3      61 PRO64      0.0189
    908 HG2          36.8274      59.4489      44.4676 H        61 PRO64      0.0213
    909 HG3          36.0265      61.0281      44.6982 H        61 PRO64      0.0213
    910 CB           38.1512      61.1286      44.2313 C.3      61 PRO64     -0.0070
    911 HB2          38.7248      60.7219      45.0627 H        61 PRO64      0.0253
    912 HB3          38.0268      62.2048      44.3624 H        61 PRO64      0.0253
    913 CA           38.8187      60.8708      42.8759 C.3      61 PRO64     -0.0266
    914 HA           39.2546      61.8081      42.5245 H        61 PRO64      0.0641
    915 C            39.9165      59.8013      42.9150 C.2      61 PRO64      0.5896
    916 O            39.6817      58.6312      43.2492 O.2      61 PRO64     -0.5748
    917 N            41.1263      60.2346      42.5668 N.am     62 GLY65     -0.4157
    918 H            41.2065      61.1909      42.2482 H        62 GLY65      0.2719
    919 CA           42.3302      59.4147      42.5360 C.3      62 GLY65     -0.0252
    920 HA2          42.0713      58.3980      42.2373 H        62 GLY65      0.0698
    921 HA3          43.0201      59.8169      41.7934 H        62 GLY65      0.0698
    922 C            43.0429      59.3782      43.8838 C.2      62 GLY65      0.5973
    923 O            42.8453      60.2453      44.7378 O.2      62 GLY65     -0.5679
    924 N            43.8553      58.3371      44.0845 N.am     63 LYS66     -0.3479
    925 H            43.9369      57.6381      43.3551 H        63 LYS66      0.2747
    926 CA           44.6824      58.1554      45.2832 C.3      63 LYS66     -0.2400
    927 HA           45.3008      59.0453      45.4157 H        63 LYS66      0.1426
    928 CB           43.7526      58.0148      46.5039 C.3      63 LYS66     -0.0094
    929 HB2          43.3922      59.0083      46.7716 H        63 LYS66      0.0362
    930 HB3          42.8875      57.4212      46.2041 H        63 LYS66      0.0362
    931 CG           44.3262      57.3834      47.7780 C.3      63 LYS66      0.0187
    932 HG2          44.5186      56.3276      47.5913 H        63 LYS66      0.0103
    933 HG3          45.2411      57.8888      48.0893 H        63 LYS66      0.0103
    934 CD           43.2533      57.5151      48.8673 C.3      63 LYS66     -0.0479
    935 HD2          43.2304      58.5327      49.2614 H        63 LYS66      0.0621
    936 HD3          42.2873      57.3140      48.4107 H        63 LYS66      0.0621
    937 CE           43.3765      56.4910      49.9956 C.3      63 LYS66     -0.0143
    938 HE2          42.3894      56.3805      50.4623 H        63 LYS66      0.1135
    939 HE3          43.6394      55.5175      49.5671 H        63 LYS66      0.1135
    940 NZ           44.3660      56.8959      51.0219 N.4      63 LYS66     -0.3854
    941 HZ1          44.1299      57.7973      51.4159 H        63 LYS66      0.3400
    942 HZ2          44.3819      56.2159      51.7731 H        63 LYS66      0.3400
    943 HZ3          45.2925      56.9332      50.6174 H        63 LYS66      0.3400
    944 C            45.6117      56.9591      45.1199 C.2      63 LYS66      0.7341
    945 O            45.2802      55.9832      44.4481 O.2      63 LYS66     -0.5894
    946 N            46.7571      57.0329      45.7934 N.am     64 SER67     -0.4157
    947 H            46.9665      57.8649      46.3185 H        64 SER67      0.2719
    948 CA           47.6933      55.9163      45.8344 C.3      64 SER67     -0.0249
    949 HA           47.8217      55.5714      44.8058 H        64 SER67      0.0843
    950 CB           49.0759      56.3549      46.3206 C.3      64 SER67      0.2117
    951 HB2          49.2353      57.4057      46.0732 H        64 SER67      0.0352
    952 HB3          49.1605      56.2219      47.4006 H        64 SER67      0.0352
    953 OG           50.0506      55.5895      45.6465 O.3      64 SER67     -0.6546
    954 HG           50.9303      55.8946      45.8927 H        64 SER67      0.4275
    955 C            47.1069      54.7583      46.6526 C.2      64 SER67      0.5973
    956 O            46.6602      54.9200      47.7947 O.2      64 SER67     -0.5679
    957 N            47.0520      53.5939      46.0091 N.am     65 GLY68     -0.4157
    958 H            47.4493      53.5525      45.0807 H        65 GLY68      0.2719
    959 CA           46.4555      52.3667      46.5423 C.3      65 GLY68     -0.0252
    960 HA2          46.8194      51.5202      45.9596 H        65 GLY68      0.0698
    961 HA3          46.7775      52.2297      47.5757 H        65 GLY68      0.0698
    962 C            44.9242      52.3217      46.5150 C.2      65 GLY68      0.5973
    963 O            44.3368      51.3857      47.0615 O.2      65 GLY68     -0.5679
    964 N            44.2659      53.3184      45.8948 N.am     66 ARG69     -0.3479
    965 H            44.8069      54.0507      45.4490 H        66 ARG69      0.2747
    966 CA           42.8310      53.2624      45.6074 C.3      66 ARG69     -0.2637
    967 HA           42.3666      52.5949      46.3275 H        66 ARG69      0.1560
    968 CB           42.1051      54.5953      45.7337 C.3      66 ARG69     -0.0007
    969 HB2          42.1664      54.9423      46.7660 H        66 ARG69      0.0327
    970 HB3          42.5757      55.3270      45.0750 H        66 ARG69      0.0327
    971 CG           40.6292      54.3971      45.3148 C.3      66 ARG69      0.0390
    972 HG2          40.5297      53.9913      44.3092 H        66 ARG69      0.0285
    973 HG3          40.1463      53.7212      46.0209 H        66 ARG69      0.0285
    974 CD           39.9126      55.7248      45.2788 C.3      66 ARG69      0.0486
    975 HD2          40.4490      56.4001      44.6107 H        66 ARG69      0.0687
    976 HD3          38.9054      55.5701      44.8919 H        66 ARG69      0.0687
    977 NE           39.8235      56.2551      46.6338 N.pl3    66 ARG69     -0.5295
    978 HE           39.5809      55.6000      47.3816 H        66 ARG69      0.3456
    979 CZ           39.8353      57.5189      46.9625 C.cat    66 ARG69      0.8076
    980 NH1          39.9374      58.4702      46.0789 N.pl3    66 ARG69     -0.8627
    981 HH11         39.9385      58.2405      45.0903 H        66 ARG69      0.4478
    982 HH12         40.0314      59.4227      46.3652 H        66 ARG69      0.4478
    983 NH2          39.7476      57.8512      48.2132 N.pl3    66 ARG69     -0.8627
    984 HH21         39.6278      57.0830      48.8895 H        66 ARG69      0.4478
    985 HH22         39.6097      58.7957      48.5036 H        66 ARG69      0.4478
    986 C            42.6080      52.7096      44.2189 C.2      66 ARG69      0.7341
    987 O            42.9390      53.3236      43.2079 O.2      66 ARG69     -0.5894
    988 N            41.9166      51.5930      44.2169 N.am     67 THR70     -0.4157
    989 H            41.5925      51.2234      45.1038 H        67 THR70      0.2719
    990 CA           41.5661      50.8701      43.0165 C.3      67 THR70     -0.0389
    991 HA           42.0335      51.3496      42.1551 H        67 THR70      0.1007
    992 CB           42.2208      49.4860      43.1760 C.3      67 THR70      0.3654
    993 HB           42.9717      49.5394      43.9669 H        67 THR70      0.0043
    994 CG2          41.2813      48.3437      43.5375 C.3      67 THR70     -0.2438
    995 HG21         40.5600      48.1940      42.7338 H        67 THR70      0.0642
    996 HG22         41.8613      47.4328      43.6793 H        67 THR70      0.0642
    997 HG23         40.7547      48.5821      44.4590 H        67 THR70      0.0642
    998 OG1          42.9286      49.1801      42.0043 O.3      67 THR70     -0.6761
    999 HG1          43.8191      48.9148      42.2462 H        67 THR70      0.4102
   1000 C            40.0444      50.9767      42.8233 C.2      67 THR70      0.5973
   1001 O            39.2893      50.9030      43.7976 O.2      67 THR70     -0.5679
   1002 N            39.5893      51.2535      41.5990 N.am     68 TRP71     -0.4157
   1003 H            40.2446      51.2822      40.8307 H        68 TRP71      0.2719
   1004 CA           38.1679      51.4132      41.2613 C.3      68 TRP71     -0.0275
   1005 HA           37.5824      51.5618      42.1699 H        68 TRP71      0.1123
   1006 CB           37.9608      52.6363      40.3583 C.3      68 TRP71     -0.0050
   1007 HB2          38.6919      52.6274      39.5515 H        68 TRP71      0.0339
   1008 HB3          36.9670      52.5845      39.9121 H        68 TRP71      0.0339
   1009 CG           38.0511      53.9312      41.0881 C.2      68 TRP71     -0.1415
   1010 CD1          39.0978      54.7892      41.1047 C.2      68 TRP71     -0.1638
   1011 HD1          40.0205      54.6476      40.5528 H        68 TRP71      0.2062
   1012 NE1          38.8065      55.8512      41.9411 N.pl3    68 TRP71     -0.3418
   1013 HE1          39.3979      56.6648      42.0608 H        68 TRP71      0.3412
   1014 CE2          37.5556      55.7146      42.5029 C.ar     68 TRP71      0.1380
   1015 CZ2          36.8184      56.5005      43.3944 C.ar     68 TRP71     -0.2601
   1016 HZ2          37.2434      57.4085      43.7868 H        68 TRP71      0.1572
   1017 CH2          35.5215      56.0943      43.7525 C.ar     68 TRP71     -0.1134
   1018 HH2          34.9355      56.6917      44.4335 H        68 TRP71      0.1417
   1019 CZ3          34.9837      54.9065      43.2245 C.ar     68 TRP71     -0.1972
   1020 HZ3          33.9828      54.5990      43.5024 H        68 TRP71      0.1447
   1021 CE3          35.7408      54.1156      42.3418 C.ar     68 TRP71     -0.2387
   1022 HE3          35.3196      53.2084      41.9332 H        68 TRP71      0.1700
   1023 CD2          37.0432      54.5016      41.9640 C.ar     68 TRP71      0.1243
   1024 C            37.6325      50.1722      40.5689 C.2      68 TRP71      0.5973
   1025 O            38.3362      49.5463      39.7787 O.2      68 TRP71     -0.5679
   1026 N            36.3634      49.8513      40.7922 N.am     69 ARG72     -0.3479
   1027 H            35.8350      50.3598      41.4989 H        69 ARG72      0.2747
   1028 CA           35.6728      48.7836      40.0735 C.3      69 ARG72     -0.2637
   1029 HA           36.1857      48.5684      39.1368 H        69 ARG72      0.1560
   1030 CB           35.6425      47.5294      40.9263 C.3      69 ARG72     -0.0007
   1031 HB2          35.4363      47.8083      41.9629 H        69 ARG72      0.0327
   1032 HB3          34.8606      46.8478      40.5841 H        69 ARG72      0.0327
   1033 CG           36.9784      46.8222      40.7994 C.3      69 ARG72      0.0390
   1034 HG2          37.0477      46.3048      39.8479 H        69 ARG72      0.0285
   1035 HG3          37.8059      47.5017      40.9470 H        69 ARG72      0.0285
   1036 CD           37.0128      45.8369      41.9301 C.3      69 ARG72      0.0486
   1037 HD2          37.1768      46.3702      42.8670 H        69 ARG72      0.0687
   1038 HD3          36.0454      45.3324      41.9967 H        69 ARG72      0.0687
   1039 NE           38.0186      44.8206      41.6609 N.pl3    69 ARG72     -0.5295
   1040 HE           37.8355      44.2311      40.8585 H        69 ARG72      0.3456
   1041 CZ           39.0151      44.5138      42.4514 C.cat    69 ARG72      0.8076
   1042 NH1          39.3067      45.2110      43.5188 N.pl3    69 ARG72     -0.8627
   1043 HH11         38.7604      46.0285      43.7284 H        69 ARG72      0.4478
   1044 HH12         40.0692      44.9377      44.1066 H        69 ARG72      0.4478
   1045 NH2          39.7239      43.4616      42.1625 N.pl3    69 ARG72     -0.8627
   1046 HH21         39.4582      42.8885      41.3770 H        69 ARG72      0.4478
   1047 HH22         40.4856      43.1772      42.7481 H        69 ARG72      0.4478
   1048 C            34.2743      49.1719      39.6973 C.2      69 ARG72      0.7341
   1049 O            33.7107      50.0887      40.2833 O.2      69 ARG72     -0.5894
   1050 N            33.7386      48.4302      38.7408 N.am     70 GLU73     -0.5163
   1051 H            34.3055      47.6937      38.3251 H        70 GLU73      0.2936
   1052 CA           32.4055      48.6366      38.2024 C.3      70 GLU73      0.0397
   1053 HA           31.9258      49.4380      38.7566 H        70 GLU73      0.1105
   1054 CB           32.5070      49.0847      36.7450 C.3      70 GLU73      0.0560
   1055 HB2          31.5081      49.3547      36.3997 H        70 GLU73     -0.0173
   1056 HB3          33.1371      49.9718      36.6757 H        70 GLU73     -0.0173
   1057 CG           33.0865      47.9736      35.8541 C.3      70 GLU73      0.0136
   1058 HG2          34.1363      47.8140      36.1057 H        70 GLU73     -0.0425
   1059 HG3          32.5493      47.0343      35.9927 H        70 GLU73     -0.0425
   1060 CD           32.9612      48.3508      34.3917 C.2      70 GLU73      0.8054
   1061 OE1          31.8191      48.5749      33.9432 O.co2    70 GLU73     -0.8188
   1062 OE2          33.9707      48.3545      33.6644 O.co2    70 GLU73     -0.8188
   1063 C            31.5123      47.4016      38.2995 C.2      70 GLU73      0.5366
   1064 O            31.9671      46.2609      38.3808 O.2      70 GLU73     -0.5819
   1065 N            30.2161      47.6498      38.2008 N.am     71 ALA74     -0.4157
   1066 H            29.9214      48.6193      38.1888 H        71 ALA74      0.2719
   1067 CA           29.1825      46.6440      38.0656 C.3      71 ALA74      0.0337
   1068 HA           29.5586      45.8138      37.4749 H        71 ALA74      0.0823
   1069 CB           28.8232      46.1525      39.4716 C.3      71 ALA74     -0.1825
   1070 HB1          28.6230      46.9859      40.1363 H        71 ALA74      0.0603
   1071 HB2          27.9419      45.5172      39.4254 H        71 ALA74      0.0603
   1072 HB3          29.6521      45.5768      39.8821 H        71 ALA74      0.0603
   1073 C            27.9929      47.2391      37.3107 C.2      71 ALA74      0.5973
   1074 O            27.6685      48.4101      37.5167 O.2      71 ALA74     -0.5679
   1075 N            27.3607      46.4519      36.4408 N.am     72 ASP75     -0.5163
   1076 H            27.7370      45.5260      36.2609 H        72 ASP75      0.2936
   1077 CA           26.1363      46.8054      35.7217 C.3      72 ASP75      0.0381
   1078 HA           26.2843      47.7639      35.2312 H        72 ASP75      0.0880
   1079 CB           25.7965      45.7653      34.6356 C.3      72 ASP75     -0.0303
   1080 HB2          25.7376      44.7763      35.0927 H        72 ASP75     -0.0122
   1081 HB3          24.8051      46.0016      34.2447 H        72 ASP75     -0.0122
   1082 CG           26.7654      45.7110      33.4460 C.2      72 ASP75      0.7994
   1083 OD1          27.9118      46.2055      33.5038 O.co2    72 ASP75     -0.8014
   1084 OD2          26.3812      45.1788      32.3826 O.co2    72 ASP75     -0.8014
   1085 C            24.9542      46.9530      36.6880 C.2      72 ASP75      0.5366
   1086 O            24.7715      46.1386      37.6013 O.2      72 ASP75     -0.5819
   1087 N            24.1254      47.9717      36.4723 N.am     73 ILE76     -0.4157
   1088 H            24.3075      48.5912      35.6856 H        73 ILE76      0.2719
   1089 CA           22.9111      48.2117      37.2616 C.3      73 ILE76     -0.0597
   1090 HA           22.8109      47.4419      38.0239 H        73 ILE76      0.0869
   1091 CB           23.0150      49.5712      37.9815 C.3      73 ILE76      0.1303
   1092 HB           23.3170      50.3155      37.2463 H        73 ILE76      0.0187
   1093 CG2          21.6744      50.0313      38.5675 C.3      73 ILE76     -0.3204
   1094 HG21         21.2084      49.2445      39.1496 H        73 ILE76      0.0882
   1095 HG22         21.8436      50.8804      39.2186 H        73 ILE76      0.0882
   1096 HG23         21.0167      50.3466      37.7617 H        73 ILE76      0.0882
   1097 CG1          24.1040      49.5599      39.0774 C.3      73 ILE76     -0.0430
   1098 HG12         25.0573      49.2695      38.6354 H        73 ILE76      0.0236
   1099 HG13         24.2215      50.5741      39.4450 H        73 ILE76      0.0236
   1100 CD1          23.8328      48.6527      40.2862 C.3      73 ILE76     -0.0660
   1101 HD11         23.7619      47.6124      39.9735 H        73 ILE76      0.0186
   1102 HD12         24.6534      48.7438      40.9961 H        73 ILE76      0.0186
   1103 HD13         22.9129      48.9463      40.7853 H        73 ILE76      0.0186
   1104 C            21.6855      48.0617      36.3653 C.2      73 ILE76      0.5973
   1105 O            21.7724      48.2495      35.1606 O.2      73 ILE76     -0.5679
   1106 N            20.5483      47.6610      36.9268 N.am     74 ASN77     -0.4157
   1107 H            20.5359      47.5342      37.9309 H        74 ASN77      0.2719
   1108 CA           19.2835      47.4815      36.2144 C.3      74 ASN77      0.0143
   1109 HA           18.5666      47.0697      36.9259 H        74 ASN77      0.1048
   1110 CB           18.7500      48.8553      35.7688 C.3      74 ASN77     -0.2041
   1111 HB2          19.4489      49.3217      35.0753 H        74 ASN77      0.0797
   1112 HB3          17.8106      48.7250      35.2331 H        74 ASN77      0.0797
   1113 CG           18.4565      49.8092      36.8997 C.2      74 ASN77      0.7130
   1114 OD1          17.9992      49.4314      37.9689 O.2      74 ASN77     -0.5931
   1115 ND2          18.7015      51.0808      36.6972 N.am     74 ASN77     -0.9191
   1116 HD21         18.4181      51.7333      37.3941 H        74 ASN77      0.4196
   1117 HD22         19.1706      51.3753      35.8289 H        74 ASN77      0.4196
   1118 C            19.3107      46.4822      35.0416 C.2      74 ASN77      0.5973
   1119 O            18.4135      46.5124      34.2020 O.2      74 ASN77     -0.5679
   1120 N            20.3140      45.6037      34.9361 N.am     75 TYR78     -0.4157
   1121 H            21.0777      45.6543      35.5894 H        75 TYR78      0.2719
   1122 CA           20.3470      44.6105      33.8566 C.3      75 TYR78     -0.0014
   1123 HA           20.0140      45.0981      32.9388 H        75 TYR78      0.0876
   1124 CB           21.7685      44.0924      33.6034 C.3      75 TYR78     -0.0152
   1125 HB2          22.4113      44.9331      33.3377 H        75 TYR78      0.0295
   1126 HB3          22.1600      43.6488      34.5189 H        75 TYR78      0.0295
   1127 CG           21.8166      43.0609      32.4855 C.ar     75 TYR78     -0.0011
   1128 CD1          21.7410      43.4846      31.1460 C.ar     75 TYR78     -0.1906
   1129 HD1          21.6736      44.5375      30.9133 H        75 TYR78      0.1699
   1130 CE1          21.7154      42.5395      30.1033 C.ar     75 TYR78     -0.2341
   1131 HE1          21.6151      42.8755      29.0835 H        75 TYR78      0.1656
   1132 CZ           21.7546      41.1584      30.3866 C.ar     75 TYR78      0.3226
   1133 OH           21.7146      40.2573      29.3667 O.3      75 TYR78     -0.5579
   1134 HH           21.7419      40.7036      28.5029 H        75 TYR78      0.3992
   1135 CE2          21.8149      40.7336      31.7304 C.ar     75 TYR78     -0.2341
   1136 HE2          21.8232      39.6754      31.9547 H        75 TYR78      0.1656
   1137 CD2          21.8528      41.6808      32.7746 C.ar     75 TYR78     -0.1906
   1138 HD2          21.8792      41.3329      33.8004 H        75 TYR78      0.1699
   1139 C            19.4024      43.4374      34.1328 C.2      75 TYR78      0.5973
   1140 O            19.4023      42.8950      35.2437 O.2      75 TYR78     -0.5679
   1141 N            18.6666      43.0007      33.1071 N.am     76 THR79     -0.4157
   1142 H            18.6953      43.5036      32.2335 H        76 THR79      0.2719
   1143 CA           17.9104      41.7413      33.1593 C.3      76 THR79     -0.0389
   1144 HA           18.2977      41.1529      33.9908 H        76 THR79      0.1007
   1145 CB           16.4132      41.9438      33.4542 C.3      76 THR79      0.3654
   1146 HB           15.9128      40.9789      33.3654 H        76 THR79      0.0043
   1147 CG2          16.1484      42.4902      34.8609 C.3      76 THR79     -0.2438
   1148 HG21         16.5632      43.4948      34.9523 H        76 THR79      0.0642
   1149 HG22         15.0750      42.5270      35.0440 H        76 THR79      0.0642
   1150 HG23         16.6157      41.8395      35.6000 H        76 THR79      0.0642
   1151 OG1          15.8506      42.8329      32.5181 O.3      76 THR79     -0.6761
   1152 HG1          14.8958      42.7353      32.5490 H        76 THR79      0.4102
   1153 C            18.1295      40.8437      31.9414 C.2      76 THR79      0.5973
   1154 O            18.3427      39.6564      32.1584 O.2      76 THR79     -0.5679
   1155 N            18.1237      41.3092      30.6894 N.am     77 SER80     -0.4157
   1156 H            17.9338      42.2822      30.5029 H        77 SER80      0.2719
   1157 CA           18.3776      40.4217      29.5379 C.3      77 SER80     -0.0249
   1158 HA           19.2090      39.7682      29.7944 H        77 SER80      0.0843
   1159 CB           17.1559      39.5307      29.2557 C.3      77 SER80      0.2117
   1160 HB2          17.4183      38.7923      28.4969 H        77 SER80      0.0352
   1161 HB3          16.8753      38.9962      30.1636 H        77 SER80      0.0352
   1162 OG           16.0547      40.2888      28.7971 O.3      77 SER80     -0.6546
   1163 HG           15.3058      39.6976      28.6715 H        77 SER80      0.4275
   1164 C            18.7855      41.1974      28.2862 C.2      77 SER80      0.5973
   1165 O            18.7361      42.4268      28.2713 O.2      77 SER80     -0.5679
   1166 N            19.2164      40.4882      27.2386 N.am     78 GLY81     -0.4157
   1167 H            19.2592      39.4838      27.3073 H        78 GLY81      0.2719
   1168 CA           19.6321      41.1086      25.9852 C.3      78 GLY81     -0.0252
   1169 HA2          19.7281      40.3478      25.2114 H        78 GLY81      0.0698
   1170 HA3          18.8602      41.8118      25.6703 H        78 GLY81      0.0698
   1171 C            20.9614      41.8526      26.1161 C.2      78 GLY81      0.5973
   1172 O            21.8479      41.4734      26.8938 O.2      78 GLY81     -0.5679
   1173 N            21.1094      42.9266      25.3408 N.am     79 PHE82     -0.4157
   1174 H            20.3291      43.2251      24.7788 H        79 PHE82      0.2719
   1175 CA           22.3010      43.7707      25.3841 C.3      79 PHE82     -0.0024
   1176 HA           23.1646      43.1074      25.3281 H        79 PHE82      0.0978
   1177 CB           22.3730      44.6981      24.1584 C.3      79 PHE82     -0.0343
   1178 HB2          21.4658      45.3028      24.1115 H        79 PHE82      0.0295
   1179 HB3          23.2133      45.3826      24.2830 H        79 PHE82      0.0295
   1180 CG           22.5507      43.9492      22.8462 C.ar     79 PHE82      0.0118
   1181 CD1          21.4268      43.4476      22.1619 C.ar     79 PHE82     -0.1256
   1182 HD1          20.4325      43.6229      22.5450 H        79 PHE82      0.1330
   1183 CE1          21.5890      42.7154      20.9734 C.ar     79 PHE82     -0.1704
   1184 HE1          20.7240      42.3282      20.4527 H        79 PHE82      0.1430
   1185 CZ           22.8752      42.4924      20.4533 C.ar     79 PHE82     -0.1072
   1186 HZ           22.9996      41.9340      19.5353 H        79 PHE82      0.1297
   1187 CE2          24.0005      42.9961      21.1277 C.ar     79 PHE82     -0.1704
   1188 HE2          24.9897      42.8265      20.7284 H        79 PHE82      0.1430
   1189 CD2          23.8389      43.7177      22.3231 C.ar     79 PHE82     -0.1256
   1190 HD2          24.7117      44.0932      22.8356 H        79 PHE82      0.1330
   1191 C            22.4055      44.5188      26.7222 C.2      79 PHE82      0.5973
   1192 O            21.4162      44.8209      27.3902 O.2      79 PHE82     -0.5679
   1193 N            23.6529      44.7969      27.1167 N.am     80 ARG83     -0.3479
   1194 H            24.3973      44.5758      26.4778 H        80 ARG83      0.2747
   1195 CA           23.9866      45.5521      28.3320 C.3      80 ARG83     -0.2637
   1196 HA           23.4706      45.1116      29.1869 H        80 ARG83      0.1560
   1197 CB           25.5032      45.5345      28.5777 C.3      80 ARG83     -0.0007
   1198 HB2          26.0193      45.7994      27.6529 H        80 ARG83      0.0327
   1199 HB3          25.7470      46.2859      29.3318 H        80 ARG83      0.0327
   1200 CG           25.9972      44.1726      29.0867 C.3      80 ARG83      0.0390
   1201 HG2          25.5819      43.9677      30.0749 H        80 ARG83      0.0285
   1202 HG3          25.6579      43.3921      28.4049 H        80 ARG83      0.0285
   1203 CD           27.5280      44.1225      29.1387 C.3      80 ARG83      0.0486
   1204 HD2          27.8275      43.0827      29.2871 H        80 ARG83      0.0687
   1205 HD3          27.9231      44.4583      28.1795 H        80 ARG83      0.0687
   1206 NE           28.0772      44.9245      30.2450 N.pl3    80 ARG83     -0.5295
   1207 HE           27.4764      45.0241      31.0701 H        80 ARG83      0.3456
   1208 CZ           29.2876      45.4336      30.3503 C.cat    80 ARG83      0.8076
   1209 NH1          30.1491      45.3174      29.3743 N.pl3    80 ARG83     -0.8627
   1210 HH11         29.8633      44.8649      28.5279 H        80 ARG83      0.4478
   1211 HH12         31.0419      45.7614      29.4588 H        80 ARG83      0.4478
   1212 NH2          29.6687      46.0638      31.4254 N.pl3    80 ARG83     -0.8627
   1213 HH21         29.0001      46.1093      32.2147 H        80 ARG83      0.4478
   1214 HH22         30.5360      46.5520      31.5361 H        80 ARG83      0.4478
   1215 C            23.4970      46.9923      28.1949 C.2      80 ARG83      0.7341
   1216 O            23.5811      47.5610      27.1103 O.2      80 ARG83     -0.5894
   1217 N            23.0482      47.5916      29.2933 N.am     81 ASN84     -0.4157
   1218 H            23.0728      47.0930      30.1681 H        81 ASN84      0.2719
   1219 CA           22.6136      48.9903      29.3151 C.3      81 ASN84      0.0143
   1220 HA           22.2251      49.2593      28.3310 H        81 ASN84      0.1048
   1221 CB           21.4443      49.1112      30.3115 C.3      81 ASN84     -0.2041
   1222 HB2          20.9976      50.1024      30.2453 H        81 ASN84      0.0797
   1223 HB3          20.6723      48.3929      30.0340 H        81 ASN84      0.0797
   1224 CG           21.8290      48.8789      31.7588 C.2      81 ASN84      0.7130
   1225 OD1          22.9799      49.0244      32.1516 O.2      81 ASN84     -0.5931
   1226 ND2          20.8771      48.4952      32.5680 N.am     81 ASN84     -0.9191
   1227 HD21         21.1433      48.4174      33.5461 H        81 ASN84      0.4196
   1228 HD22         19.9117      48.4367      32.2961 H        81 ASN84      0.4196
   1229 C            23.7921      49.9462      29.5974 C.2      81 ASN84      0.5973
   1230 O            24.9617      49.5418      29.5403 O.2      81 ASN84     -0.5679
   1231 N            23.4952      51.2093      29.9174 N.am     82 SER85     -0.4157
   1232 H            22.5290      51.5085      29.9398 H        82 SER85      0.2719
   1233 CA           24.4955      52.2386      30.2380 C.3      82 SER85     -0.0249
   1234 HA           25.4800      51.8614      29.9670 H        82 SER85      0.0843
   1235 CB           24.2643      53.4639      29.3474 C.3      82 SER85      0.2117
   1236 HB2          25.0974      54.1620      29.4392 H        82 SER85      0.0352
   1237 HB3          24.1910      53.1177      28.3219 H        82 SER85      0.0352
   1238 OG           23.0570      54.1298      29.6202 O.3      82 SER85     -0.6546
   1239 HG           23.1997      54.8311      30.2749 H        82 SER85      0.4275
   1240 C            24.6075      52.6039      31.7270 C.2      82 SER85      0.5973
   1241 O            25.3528      53.5303      32.0457 O.2      82 SER85     -0.5679
   1242 N            23.9373      51.8728      32.6291 N.am     83 ASP86     -0.5163
   1243 H            23.3793      51.0932      32.3091 H        83 ASP86      0.2936
   1244 CA           23.9917      52.0907      34.0787 C.3      83 ASP86      0.0381
   1245 HA           24.1789      53.1480      34.2615 H        83 ASP86      0.0880
   1246 CB           22.6658      51.7383      34.7633 C.3      83 ASP86     -0.0303
   1247 HB2          22.5122      50.6647      34.6686 H        83 ASP86     -0.0122
   1248 HB3          22.7560      51.9640      35.8230 H        83 ASP86     -0.0122
   1249 CG           21.4112      52.4409      34.2455 C.2      83 ASP86      0.7994
   1250 OD1          21.5160      53.5273      33.6351 O.co2    83 ASP86     -0.8014
   1251 OD2          20.3240      51.9014      34.5541 O.co2    83 ASP86     -0.8014
   1252 C            25.1033      51.2650      34.7312 C.2      83 ASP86      0.5366
   1253 O            25.1901      50.0399      34.5804 O.2      83 ASP86     -0.5819
   1254 N            25.9565      51.9429      35.4935 N.am     84 ARG87     -0.3479
   1255 H            25.8266      52.9513      35.5624 H        84 ARG87      0.2747
   1256 CA           27.0667      51.3435      36.2306 C.3      84 ARG87     -0.2637
   1257 HA           26.8733      50.2795      36.3509 H        84 ARG87      0.1560
   1258 CB           28.4116      51.5347      35.5151 C.3      84 ARG87     -0.0007
   1259 HB2          28.6972      52.5736      35.5785 H        84 ARG87      0.0327
   1260 HB3          29.1794      50.9683      36.0465 H        84 ARG87      0.0327
   1261 CG           28.4316      51.1372      34.0424 C.3      84 ARG87      0.0390
   1262 HG2          27.5972      51.5851      33.5029 H        84 ARG87      0.0285
   1263 HG3          29.3486      51.5210      33.6016 H        84 ARG87      0.0285
   1264 CD           28.4161      49.6189      33.8935 C.3      84 ARG87      0.0486
   1265 HD2          29.2971      49.2016      34.3855 H        84 ARG87      0.0687
   1266 HD3          27.5380      49.1985      34.3765 H        84 ARG87      0.0687
   1267 NE           28.4531      49.2636      32.4718 N.pl3    84 ARG87     -0.5295
   1268 HE           29.3757      49.2254      32.0661 H        84 ARG87      0.3456
   1269 CZ           27.3980      49.0863      31.6965 C.cat    84 ARG87      0.8076
   1270 NH1          26.1722      49.1636      32.1274 N.pl3    84 ARG87     -0.8627
   1271 HH11         25.9771      49.3809      33.1015 H        84 ARG87      0.4478
   1272 HH12         25.3921      49.0470      31.5030 H        84 ARG87      0.4478
   1273 NH2          27.5353      48.8405      30.4243 N.pl3    84 ARG87     -0.8627
   1274 HH21         28.4450      48.7783      30.0217 H        84 ARG87      0.4478
   1275 HH22         26.6811      48.8394      29.8769 H        84 ARG87      0.4478
   1276 C            27.1626      51.9764      37.5969 C.2      84 ARG87      0.7341
   1277 O            27.0290      53.1920      37.7448 O.2      84 ARG87     -0.5894
   1278 N            27.4519      51.1548      38.5859 N.am     85 ILE88     -0.4157
   1279 H            27.5780      50.1721      38.3574 H        85 ILE88      0.2719
   1280 CA           27.8881      51.6031      39.9018 C.3      85 ILE88     -0.0597
   1281 HA           27.6181      52.6501      40.0437 H        85 ILE88      0.0869
   1282 CB           27.1503      50.7704      40.9687 C.3      85 ILE88      0.1303
   1283 HB           26.1001      50.7811      40.6835 H        85 ILE88      0.0187
   1284 CG2          27.6122      49.3034      40.9684 C.3      85 ILE88     -0.3204
   1285 HG21         28.6623      49.2286      41.2526 H        85 ILE88      0.0882
   1286 HG22         27.0216      48.7093      41.6633 H        85 ILE88      0.0882
   1287 HG23         27.4700      48.8773      39.9788 H        85 ILE88      0.0882
   1288 CG1          27.2079      51.3823      42.3773 C.3      85 ILE88     -0.0430
   1289 HG12         28.1709      51.1533      42.8347 H        85 ILE88      0.0236
   1290 HG13         27.1024      52.4655      42.3066 H        85 ILE88      0.0236
   1291 CD1          26.0687      50.8524      43.2644 C.3      85 ILE88     -0.0660
   1292 HD11         26.1506      49.7758      43.3993 H        85 ILE88      0.0186
   1293 HD12         26.1478      51.3154      44.2426 H        85 ILE88      0.0186
   1294 HD13         25.0999      51.0958      42.8290 H        85 ILE88      0.0186
   1295 C            29.4106      51.4970      39.9061 C.2      85 ILE88      0.5973
   1296 O            29.9640      50.5576      39.3350 O.2      85 ILE88     -0.5679
   1297 N            30.0935      52.4502      40.5204 N.am     86 LEU89     -0.4157
   1298 H            29.5857      53.1821      41.0016 H        86 LEU89      0.2719
   1299 CA           31.5349      52.4335      40.6726 C.3      86 LEU89     -0.0518
   1300 HA           31.8966      51.4588      40.3674 H        86 LEU89      0.0922
   1301 CB           32.2140      53.5102      39.8246 C.3      86 LEU89     -0.1102
   1302 HB2          31.6306      54.4315      39.8349 H        86 LEU89      0.0457
   1303 HB3          33.1920      53.7276      40.2570 H        86 LEU89      0.0457
   1304 CG           32.3834      52.9431      38.4063 C.3      86 LEU89      0.3531
   1305 HG           32.1487      51.8802      38.3681 H        86 LEU89     -0.0361
   1306 CD1          31.4500      53.6255      37.4209 C.3      86 LEU89     -0.4121
   1307 HD11         31.4828      54.6951      37.5860 H        86 LEU89      0.1000
   1308 HD12         31.7252      53.3683      36.3995 H        86 LEU89      0.1000
   1309 HD13         30.4316      53.2836      37.6033 H        86 LEU89      0.1000
   1310 CD2          33.8256      53.0495      37.9710 C.3      86 LEU89     -0.4121
   1311 HD21         34.4697      52.5448      38.6902 H        86 LEU89      0.1000
   1312 HD22         33.9120      52.5587      37.0052 H        86 LEU89      0.1000
   1313 HD23         34.1046      54.0890      37.8674 H        86 LEU89      0.1000
   1314 C            31.8649      52.5541      42.1264 C.2      86 LEU89      0.5973
   1315 O            31.3991      53.4728      42.7883 O.2      86 LEU89     -0.5679
   1316 N            32.6522      51.6075      42.6052 N.am     87 TYR90     -0.4157
   1317 H            33.0316      50.9156      41.9651 H        87 TYR90      0.2719
   1318 CA           33.0450      51.5143      43.9886 C.3      87 TYR90     -0.0014
   1319 HA           32.7632      52.4389      44.4571 H        87 TYR90      0.0876
   1320 CB           32.2926      50.4121      44.7333 C.3      87 TYR90     -0.0152
   1321 HB2          32.5728      50.4425      45.7881 H        87 TYR90      0.0295
   1322 HB3          31.2245      50.6173      44.6645 H        87 TYR90      0.0295
   1323 CG           32.5510      49.0329      44.1839 C.ar     87 TYR90     -0.0011
   1324 CD1          31.9244      48.6519      42.9823 C.ar     87 TYR90     -0.1906
   1325 HD1          31.2509      49.3295      42.4769 H        87 TYR90      0.1699
   1326 CE1          32.1798      47.3944      42.4222 C.ar     87 TYR90     -0.2341
   1327 HE1          31.7143      47.1110      41.4898 H        87 TYR90      0.1656
   1328 CZ           33.0517      46.5111      43.0849 C.ar     87 TYR90      0.3226
   1329 OH           33.2877      45.2969      42.5393 O.3      87 TYR90     -0.5579
   1330 HH           32.6963      45.1387      41.8026 H        87 TYR90      0.3992
   1331 CE2          33.6755      46.8801      44.2956 C.ar     87 TYR90     -0.2341
   1332 HE2          34.3343      46.1854      44.7923 H        87 TYR90      0.1656
   1333 CD2          33.4320      48.1542      44.8440 C.ar     87 TYR90     -0.1906
   1334 HD2          33.9164      48.4571      45.7667 H        87 TYR90      0.1699
   1335 C            34.5532      51.3898      44.0528 C.2      87 TYR90      0.5973
   1336 O            35.1948      50.7240      43.2291 O.2      87 TYR90     -0.5679
   1337 N            35.1036      52.1243      45.0071 N.am     88 SER91     -0.4157
   1338 H            34.4940      52.6666      45.6133 H        88 SER91      0.2719
   1339 CA           36.5245      52.1447      45.2946 C.3      88 SER91     -0.0249
   1340 HA           37.0782      51.9029      44.3899 H        88 SER91      0.0843
   1341 CB           36.9609      53.5317      45.7588 C.3      88 SER91      0.2117
   1342 HB2          38.0449      53.5497      45.7972 H        88 SER91      0.0352
   1343 HB3          36.6387      54.2838      45.0537 H        88 SER91      0.0352
   1344 OG           36.4658      53.8340      47.0449 O.3      88 SER91     -0.6546
   1345 HG           37.2182      54.1719      47.5902 H        88 SER91      0.4275
   1346 C            36.8709      51.1248      46.3651 C.2      88 SER91      0.5973
   1347 O            36.0142      50.6311      47.1002 O.2      88 SER91     -0.5679
   1348 N            38.1698      50.8686      46.5082 N.am     89 SER92     -0.4157
   1349 H            38.8192      51.2051      45.8089 H        89 SER92      0.2719
   1350 CA           38.6903      50.0310      47.5866 C.3      89 SER92     -0.0249
   1351 HA           38.1191      49.1011      47.5793 H        89 SER92      0.0843
   1352 CB           40.1532      49.6502      47.3414 C.3      89 SER92      0.2117
   1353 HB2          40.5734      49.2281      48.2560 H        89 SER92      0.0352
   1354 HB3          40.1772      48.8710      46.5808 H        89 SER92      0.0352
   1355 OG           40.9650      50.7240      46.8972 O.3      89 SER92     -0.6546
   1356 HG           41.7421      50.7384      47.4762 H        89 SER92      0.4275
   1357 C            38.4931      50.6032      48.9925 C.2      89 SER92      0.5973
   1358 O            38.5466      49.8219      49.9315 O.2      89 SER92     -0.5679
   1359 N            38.2226      51.8997      49.1647 N.am     90 ASP93     -0.5163
   1360 H            38.1937      52.5015      48.3538 H        90 ASP93      0.2936
   1361 CA           37.8280      52.5110      50.4512 C.3      90 ASP93      0.0381
   1362 HA           38.0295      51.7919      51.2463 H        90 ASP93      0.0880
   1363 CB           38.6908      53.7402      50.7627 C.3      90 ASP93     -0.0303
   1364 HB2          38.2666      54.2905      51.6031 H        90 ASP93     -0.0122
   1365 HB3          39.6628      53.3698      51.0934 H        90 ASP93     -0.0122
   1366 CG           38.9565      54.7082      49.6075 C.2      90 ASP93      0.7994
   1367 OD1          38.5466      54.5209      48.4342 O.co2    90 ASP93     -0.8014
   1368 OD2          39.6792      55.6942      49.8688 O.co2    90 ASP93     -0.8014
   1369 C            36.3122      52.7692      50.5607 C.2      90 ASP93      0.5366
   1370 O            35.8324      53.5562      51.3789 O.2      90 ASP93     -0.5819
   1371 N            35.5626      52.0503      49.7265 N.am     91 TRP94     -0.4157
   1372 H            36.0446      51.4107      49.1076 H        91 TRP94      0.2719
   1373 CA           34.1033      51.9687      49.7075 C.3      91 TRP94     -0.0275
   1374 HA           33.8575      51.3254      48.8628 H        91 TRP94      0.1123
   1375 CB           33.5998      51.2434      50.9603 C.3      91 TRP94     -0.0050
   1376 HB2          33.8576      51.8110      51.8548 H        91 TRP94      0.0339
   1377 HB3          32.5146      51.1485      50.9164 H        91 TRP94      0.0339
   1378 CG           34.1719      49.8753      51.0441 C.2      91 TRP94     -0.1415
   1379 CD1          35.1568      49.4423      51.8620 C.2      91 TRP94     -0.1638
   1380 HD1          35.6404      50.0429      52.6211 H        91 TRP94      0.2062
   1381 NE1          35.4752      48.1384      51.5366 N.pl3    91 TRP94     -0.3418
   1382 HE1          36.1644      47.5952      52.0315 H        91 TRP94      0.3412
   1383 CE2          34.7198      47.6868      50.4763 C.ar     91 TRP94      0.1380
   1384 CZ2          34.6947      46.4919      49.7511 C.ar     91 TRP94     -0.2601
   1385 HZ2          35.3669      45.6864      49.9999 H        91 TRP94      0.1572
   1386 CH2          33.7952      46.3704      48.6814 C.ar     91 TRP94     -0.1134
   1387 HH2          33.7792      45.4676      48.0898 H        91 TRP94      0.1417
   1388 CZ3          32.9308      47.4263      48.3627 C.ar     91 TRP94     -0.1972
   1389 HZ3          32.2661      47.3378      47.5313 H        91 TRP94      0.1447
   1390 CE3          32.9536      48.6185      49.0949 C.ar     91 TRP94     -0.2387
   1391 HE3          32.2865      49.4272      48.8430 H        91 TRP94      0.1700
   1392 CD2          33.8595      48.7740      50.1599 C.ar     91 TRP94      0.1243
   1393 C            33.3784      53.2726      49.4050 C.2      91 TRP94      0.5973
   1394 O            32.2589      53.4883      49.8699 O.2      91 TRP94     -0.5679
   1395 N            33.9967      54.1316      48.5924 N.am     92 LEU95     -0.4157
   1396 H            34.9049      53.8628      48.2314 H        92 LEU95      0.2719
   1397 CA           33.3177      55.2574      47.9684 C.3      92 LEU95     -0.0518
   1398 HA           32.6471      55.7279      48.6898 H        92 LEU95      0.0922
   1399 CB           34.3032      56.2898      47.4148 C.3      92 LEU95     -0.1102
   1400 HB2          34.8930      55.8184      46.6298 H        92 LEU95      0.0457
   1401 HB3          33.7153      57.0798      46.9533 H        92 LEU95      0.0457
   1402 CG           35.2629      56.9263      48.4204 C.3      92 LEU95      0.3531
   1403 HG           35.9003      56.1646      48.8690 H        92 LEU95     -0.0361
   1404 CD1          36.1418      57.9203      47.6525 C.3      92 LEU95     -0.4121
   1405 HD11         35.5290      58.6941      47.1934 H        92 LEU95      0.1000
   1406 HD12         36.8478      58.3762      48.3445 H        92 LEU95      0.1000
   1407 HD13         36.6977      57.3843      46.8822 H        92 LEU95      0.1000
   1408 CD2          34.5003      57.6684      49.5195 C.3      92 LEU95     -0.4121
   1409 HD21         33.9355      56.9486      50.1142 H        92 LEU95      0.1000
   1410 HD22         35.2100      58.1610      50.1844 H        92 LEU95      0.1000
   1411 HD23         33.8267      58.4015      49.0860 H        92 LEU95      0.1000
   1412 C            32.5054      54.7303      46.8088 C.2      92 LEU95      0.5973
   1413 O            33.0360      53.9808      45.9919 O.2      92 LEU95     -0.5679
   1414 N            31.2572      55.1733      46.7063 N.am     93 ILE96     -0.4157
   1415 H            30.8763      55.8028      47.4092 H        93 ILE96      0.2719
   1416 CA           30.3591      54.6836      45.6735 C.3      93 ILE96     -0.0597
   1417 HA           30.9371      54.0727      44.9885 H        93 ILE96      0.0869
   1418 CB           29.3085      53.7272      46.2608 C.3      93 ILE96      0.1303
   1419 HB           28.6678      54.2933      46.9264 H        93 ILE96      0.0187
   1420 CG2          28.4212      53.1676      45.1412 C.3      93 ILE96     -0.3204
   1421 HG21         29.0243      52.5533      44.4731 H        93 ILE96      0.0882
   1422 HG22         27.6221      52.5677      45.5731 H        93 ILE96      0.0882
   1423 HG23         27.9625      53.9710      44.5694 H        93 ILE96      0.0882
   1424 CG1          30.0282      52.6006      47.0513 C.3      93 ILE96     -0.0430
   1425 HG12         30.7311      52.0937      46.3941 H        93 ILE96      0.0236
   1426 HG13         30.5917      53.0376      47.8725 H        93 ILE96      0.0236
   1427 CD1          29.1212      51.5533      47.6944 C.3      93 ILE96     -0.0660
   1428 HD11         28.5691      51.0070      46.9335 H        93 ILE96      0.0186
   1429 HD12         29.7322      50.8481      48.2574 H        93 ILE96      0.0186
   1430 HD13         28.4185      52.0372      48.3736 H        93 ILE96      0.0186
   1431 C            29.8052      55.8504      44.8639 C.2      93 ILE96      0.5973
   1432 O            29.2113      56.8035      45.3766 O.2      93 ILE96     -0.5679
   1433 N            30.0240      55.7383      43.5640 N.am     94 TYR97     -0.4157
   1434 H            30.5095      54.8982      43.2662 H        94 TYR97      0.2719
   1435 CA           29.5888      56.6312      42.5104 C.3      94 TYR97     -0.0014
   1436 HA           29.0050      57.4418      42.9427 H        94 TYR97      0.0876
   1437 CB           30.8097      57.2272      41.8018 C.3      94 TYR97     -0.0152
   1438 HB2          31.5161      56.4332      41.5520 H        94 TYR97      0.0295
   1439 HB3          30.4910      57.6892      40.8680 H        94 TYR97      0.0295
   1440 CG           31.4980      58.2699      42.6519 C.ar     94 TYR97     -0.0011
   1441 CD1          32.3332      57.8850      43.7185 C.ar     94 TYR97     -0.1906
   1442 HD1          32.5189      56.8348      43.9051 H        94 TYR97      0.1699
   1443 CE1          32.9121      58.8674      44.5415 C.ar     94 TYR97     -0.2341
   1444 HE1          33.5416      58.5779      45.3633 H        94 TYR97      0.1656
   1445 CZ           32.6503      60.2305      44.2961 C.ar     94 TYR97      0.3226
   1446 OH           33.1942      61.1728      45.1028 O.3      94 TYR97     -0.5579
   1447 HH           34.0239      60.8869      45.4820 H        94 TYR97      0.3992
   1448 CE2          31.8345      60.6177      43.2164 C.ar     94 TYR97     -0.2341
   1449 HE2          31.6608      61.6670      43.0261 H        94 TYR97      0.1656
   1450 CD2          31.2600      59.6329      42.3949 C.ar     94 TYR97     -0.1906
   1451 HD2          30.6372      59.9298      41.5635 H        94 TYR97      0.1699
   1452 C            28.7019      55.8743      41.5370 C.2      94 TYR97      0.5973
   1453 O            28.7110      54.6452      41.4732 O.2      94 TYR97     -0.5679
   1454 N            27.9292      56.6170      40.7559 N.am     95 LYS98     -0.3479
   1455 H            27.9410      57.6271      40.8808 H        95 LYS98      0.2747
   1456 CA           27.1511      56.0489      39.6620 C.3      95 LYS98     -0.2400
   1457 HA           27.5054      55.0358      39.4624 H        95 LYS98      0.1426
   1458 CB           25.6744      55.9466      40.0272 C.3      95 LYS98     -0.0094
   1459 HB2          25.2280      55.2998      39.2817 H        95 LYS98      0.0362
   1460 HB3          25.5698      55.4596      40.9985 H        95 LYS98      0.0362
   1461 CG           24.9505      57.3041      40.0430 C.3      95 LYS98      0.0187
   1462 HG2          24.5875      57.4569      41.0521 H        95 LYS98      0.0103
   1463 HG3          25.6195      58.1404      39.8537 H        95 LYS98      0.0103
   1464 CD           23.7646      57.3699      39.0714 C.3      95 LYS98     -0.0479
   1465 HD2          23.9450      58.1556      38.3343 H        95 LYS98      0.0621
   1466 HD3          23.6288      56.4265      38.5420 H        95 LYS98      0.0621
   1467 CE           22.5013      57.6815      39.8744 C.3      95 LYS98     -0.0143
   1468 HE2          22.4471      56.9876      40.7198 H        95 LYS98      0.1135
   1469 HE3          22.5756      58.6980      40.2714 H        95 LYS98      0.1135
   1470 NZ           21.2903      57.5312      39.0354 N.4      95 LYS98     -0.3854
   1471 HZ1          21.2069      56.5772      38.7059 H        95 LYS98      0.3400
   1472 HZ2          20.4569      57.7575      39.5628 H        95 LYS98      0.3400
   1473 HZ3          21.3440      58.1292      38.2188 H        95 LYS98      0.3400
   1474 C            27.3472      56.8212      38.3792 C.2      95 LYS98      0.7341
   1475 O            27.6085      58.0200      38.4165 O.2      95 LYS98     -0.5894
   1476 N            27.1248      56.1198      37.2832 N.am     96 THR99     -0.4157
   1477 H            26.9354      55.1259      37.3863 H        96 THR99      0.2719
   1478 CA           26.9800      56.6695      35.9453 C.3      96 THR99     -0.0389
   1479 HA           26.7877      57.7403      36.0268 H        96 THR99      0.1007
   1480 CB           28.2697      56.5287      35.1148 C.3      96 THR99      0.3654
   1481 HB           29.0874      57.0318      35.6305 H        96 THR99      0.0043
   1482 CG2          28.6834      55.0876      34.8441 C.3      96 THR99     -0.2438
   1483 HG21         27.8775      54.5369      34.3587 H        96 THR99      0.0642
   1484 HG22         29.5721      55.0573      34.2186 H        96 THR99      0.0642
   1485 HG23         28.9333      54.6397      35.8019 H        96 THR99      0.0642
   1486 OG1          28.0983      57.1163      33.8578 O.3      96 THR99     -0.6761
   1487 HG1          28.1994      58.0849      33.9170 H        96 THR99      0.4102
   1488 C            25.7532      56.0257      35.3055 C.2      96 THR99      0.5973
   1489 O            25.3842      54.8845      35.5985 O.2      96 THR99     -0.5679
   1490 N            25.0774      56.8092      34.4838 N.am     97 THR100    -0.4157
   1491 H            25.4253      57.7446      34.3257 H        97 THR100     0.2719
   1492 CA           23.9452      56.3838      33.6487 C.3      97 THR100    -0.0389
   1493 HA           23.8661      55.2964      33.6447 H        97 THR100     0.1007
   1494 CB           22.6013      56.9510      34.1334 C.3      97 THR100     0.3654
   1495 HB           21.8177      56.6700      33.4290 H        97 THR100     0.0043
   1496 CG2          22.1971      56.4052      35.5044 C.3      97 THR100    -0.2438
   1497 HG21         22.9163      56.7283      36.2529 H        97 THR100     0.0642
   1498 HG22         21.2007      56.7677      35.7512 H        97 THR100     0.0642
   1499 HG23         22.1786      55.3155      35.4635 H        97 THR100     0.0642
   1500 OG1          22.6746      58.3638      34.1976 O.3      97 THR100    -0.6761
   1501 HG1          22.6678      58.6821      33.2853 H        97 THR100     0.4102
   1502 C            24.1931      56.7935      32.2091 C.2      97 THR100     0.5973
   1503 O            23.2678      56.8379      31.4068 O.2      97 THR100    -0.5679
   1504 N            25.4318      57.1370      31.8737 N.am     98 ASP101    -0.5163
   1505 H            26.1824      57.1003      32.5540 H        98 ASP101     0.2936
   1506 CA           25.7546      57.6824      30.5661 C.3      98 ASP101     0.0381
   1507 HA           24.9918      57.3860      29.8457 H        98 ASP101     0.0880
   1508 CB           25.7511      59.2221      30.6192 C.3      98 ASP101    -0.0303
   1509 HB2          25.9265      59.6162      29.6172 H        98 ASP101    -0.0122
   1510 HB3          24.7576      59.5528      30.9273 H        98 ASP101    -0.0122
   1511 CG           26.7849      59.8254      31.5757 C.2      98 ASP101     0.7994
   1512 OD1          27.7202      59.1197      32.0186 O.co2    98 ASP101    -0.8014
   1513 OD2          26.6421      61.0118      31.9311 O.co2    98 ASP101    -0.8014
   1514 C            27.0533      57.0868      30.0388 C.2      98 ASP101     0.5366
   1515 O            27.7750      57.7691      29.3276 O.2      98 ASP101    -0.5819
   1516 N            27.3750      55.8231      30.3485 N.am     99 HIE102    -0.4157
   1517 H            26.7571      55.2926      30.9476 H        99 HIE102     0.2719
   1518 CA           28.6131      55.2276      29.8217 C.3      99 HIE102    -0.0581
   1519 HA           28.6381      54.1920      30.1536 H        99 HIE102     0.1360
   1520 CB           28.6249      55.2204      28.2705 C.3      99 HIE102    -0.0074
   1521 HB2          28.6819      56.2168      27.8396 H        99 HIE102     0.0367
   1522 HB3          29.5280      54.7046      27.9430 H        99 HIE102     0.0367
   1523 CG           27.4845      54.4845      27.6573 C.2      99 HIE102     0.1868
   1524 ND1          26.4783      55.0079      26.8497 N.2      99 HIE102    -0.5432
   1525 CE1          25.7495      53.9554      26.4604 C.2      99 HIE102     0.1635
   1526 HE1          24.8781      54.0254      25.8222 H        99 HIE102     0.1435
   1527 NE2          26.2483      52.8145      26.9735 N.pl3    99 HIE102    -0.2795
   1528 HE2          25.8712      51.8925      26.8042 H        99 HIE102     0.3339
   1529 CD2          27.3413      53.1341      27.7418 C.2      99 HIE102    -0.2207
   1530 HD2          27.9955      52.4568      28.2689 H        99 HIE102     0.1862
   1531 C            29.9056      55.8597      30.3555 C.2      99 HIE102     0.5973
   1532 O            30.8163      56.1405      29.5751 O.2      99 HIE102    -0.5679
   1533 N            30.0498      56.0078      31.6764 N.am    100 TYR103    -0.4157
   1534 H            29.2315      55.8992      32.2615 H       100 TYR103     0.2719
   1535 CA           31.2927      56.4849      32.3093 C.3     100 TYR103    -0.0014
   1536 HA           31.0970      56.5229      33.3790 H       100 TYR103     0.0876
   1537 CB           32.4555      55.4751      32.0907 C.3     100 TYR103    -0.0152
   1538 HB2          32.9149      55.7021      31.1280 H       100 TYR103     0.0295
   1539 HB3          33.2303      55.6493      32.8288 H       100 TYR103     0.0295
   1540 CG           32.1252      53.9836      32.0935 C.ar    100 TYR103    -0.0011
   1541 CD1          31.7290      53.3693      30.8893 C.ar    100 TYR103    -0.1906
   1542 HD1          31.6864      53.9438      29.9775 H       100 TYR103     0.1699
   1543 CE1          31.4272      52.0010      30.8407 C.ar    100 TYR103    -0.2341
   1544 HE1          31.1143      51.5428      29.9174 H       100 TYR103     0.1656
   1545 CZ           31.5820      51.2087      31.9882 C.ar    100 TYR103     0.3226
   1546 OH           31.2826      49.8870      31.8955 O.3     100 TYR103    -0.5579
   1547 HH           31.5813      49.4052      32.7160 H       100 TYR103     0.3992
   1548 CE2          32.0316      51.7988      33.1932 C.ar    100 TYR103    -0.2341
   1549 HE2          32.1644      51.1806      34.0695 H       100 TYR103     0.1656
   1550 CD2          32.2897      53.1873      33.2474 C.ar    100 TYR103    -0.1906
   1551 HD2          32.6300      53.6407      34.1684 H       100 TYR103     0.1699
   1552 C            31.6517      57.9383      31.9069 C.2     100 TYR103     0.5973
   1553 O            32.7926      58.3779      32.0868 O.2     100 TYR103    -0.5679
   1554 N            30.6900      58.6892      31.3446 N.am    101 GLN104    -0.4157
   1555 H            29.7520      58.3070      31.2561 H       101 GLN104     0.2719
   1556 CA           30.8657      60.0846      30.9351 C.3     101 GLN104    -0.0031
   1557 HA           31.8733      60.1995      30.5422 H       101 GLN104     0.0850
   1558 CB           29.8948      60.4730      29.8057 C.3     101 GLN104    -0.0036
   1559 HB2          28.8769      60.3967      30.1701 H       101 GLN104     0.0171
   1560 HB3          30.0676      61.5242      29.5702 H       101 GLN104     0.0171
   1561 CG           29.9965      59.6733      28.4944 C.3     101 GLN104    -0.0645
   1562 HG2          30.9682      59.8611      28.0398 H       101 GLN104     0.0352
   1563 HG3          29.9339      58.6068      28.6890 H       101 GLN104     0.0352
   1564 CD           28.9105      60.0944      27.4982 C.2     101 GLN104     0.6951
   1565 OE1          28.2752      61.1292      27.6138 O.2     101 GLN104    -0.6086
   1566 NE2          28.6944      59.3518      26.4345 N.am    101 GLN104    -0.9407
   1567 HE21         27.8792      59.6144      25.9147 H       101 GLN104     0.4251
   1568 HE22         29.0679      58.4229      26.4158 H       101 GLN104     0.4251
   1569 C            30.7240      61.0492      32.1303 C.2     101 GLN104     0.5973
   1570 O            31.5955      61.9087      32.2884 O.2     101 GLN104    -0.5679
   1571 N            29.7080      60.8603      32.9872 N.am    102 THR105    -0.4157
   1572 H            28.9930      60.1946      32.6937 H       102 THR105     0.2719
   1573 CA           29.4330      61.5928      34.2405 C.3     102 THR105    -0.0389
   1574 HA           30.2434      62.3002      34.4105 H       102 THR105     0.1007
   1575 CB           28.0985      62.3748      34.2536 C.3     102 THR105     0.3654
   1576 HB           27.2773      61.6830      34.4462 H       102 THR105     0.0043
   1577 CG2          28.0611      63.4777      35.3212 C.3     102 THR105    -0.2438
   1578 HG21         28.9261      64.1314      35.2089 H       102 THR105     0.0642
   1579 HG22         27.1534      64.0680      35.1937 H       102 THR105     0.0642
   1580 HG23         28.0478      63.0453      36.3201 H       102 THR105     0.0642
   1581 OG1          27.8307      63.0016      33.0350 O.3     102 THR105    -0.6761
   1582 HG1          27.3972      62.3057      32.4793 H       102 THR105     0.4102
   1583 C            29.3308      60.6392      35.4231 C.2     102 THR105     0.5973
   1584 O            28.6993      59.5765      35.3566 O.2     102 THR105    -0.5679
   1585 N            29.8780      61.0923      36.5521 N.am    103 PHE106    -0.4157
   1586 H            30.3283      61.9955      36.5453 H       103 PHE106     0.2719
   1587 CA           29.7713      60.4093      37.8298 C.3     103 PHE106    -0.0024
   1588 HA           29.0487      59.6152      37.7057 H       103 PHE106     0.0978
   1589 CB           31.0905      59.7488      38.2381 C.3     103 PHE106    -0.0343
   1590 HB2          31.7891      60.5273      38.5501 H       103 PHE106     0.0295
   1591 HB3          30.9081      59.1141      39.1035 H       103 PHE106     0.0295
   1592 CG           31.7521      58.9235      37.1579 C.ar    103 PHE106     0.0118
   1593 CD1          32.6091      59.5714      36.2521 C.ar    103 PHE106    -0.1256
   1594 HD1          32.7658      60.6378      36.3209 H       103 PHE106     0.1330
   1595 CE1          33.2734      58.8353      35.2654 C.ar    103 PHE106    -0.1704
   1596 HE1          33.9351      59.3177      34.5671 H       103 PHE106     0.1430
   1597 CZ           33.0861      57.4547      35.1828 C.ar    103 PHE106    -0.1072
   1598 HZ           33.6307      56.8988      34.4412 H       103 PHE106     0.1297
   1599 CE2          32.1952      56.8071      36.0461 C.ar    103 PHE106    -0.1704
   1600 HE2          32.0290      55.7551      35.9045 H       103 PHE106     0.1430
   1601 CD2          31.5298      57.5362      37.0501 C.ar    103 PHE106    -0.1256
   1602 HD2          30.8476      57.0391      37.7226 H       103 PHE106     0.1330
   1603 C            29.2615      61.3310      38.9328 C.2     103 PHE106     0.5973
   1604 O            29.7469      62.4463      39.1272 O.2     103 PHE106    -0.5679
   1605 N            28.3241      60.7897      39.7039 N.am    104 THR107    -0.4157
   1606 H            27.9641      59.8820      39.4326 H       104 THR107     0.2719
   1607 CA           27.7581      61.4208      40.8972 C.3     104 THR107    -0.0389
   1608 HA           28.2836      62.3563      41.0923 H       104 THR107     0.1007
   1609 CB           26.2630      61.7391      40.7221 C.3     104 THR107     0.3654
   1610 HB           25.6896      60.8108      40.7231 H       104 THR107     0.0043
   1611 CG2          25.7588      62.6481      41.8458 C.3     104 THR107    -0.2438
   1612 HG21         26.3650      63.5534      41.8945 H       104 THR107     0.0642
   1613 HG22         24.7235      62.9277      41.6524 H       104 THR107     0.0642
   1614 HG23         25.7919      62.1322      42.8034 H       104 THR107     0.0642
   1615 OG1          26.0395      62.4009      39.4989 O.3     104 THR107    -0.6761
   1616 HG1          25.1140      62.6418      39.4315 H       104 THR107     0.4102
   1617 C            27.9434      60.4897      42.0887 C.2     104 THR107     0.5973
   1618 O            27.7594      59.2771      41.9550 O.2     104 THR107    -0.5679
   1619 N            28.2815      61.0463      43.2541 N.am    105 LYS108    -0.3479
   1620 H            28.3899      62.0491      43.2798 H       105 LYS108     0.2747
   1621 CA           28.3640      60.3102      44.5239 C.3     105 LYS108    -0.2400
   1622 HA           29.0310      59.4552      44.3922 H       105 LYS108     0.1426
   1623 CB           28.9583      61.2448      45.5950 C.3     105 LYS108    -0.0094
   1624 HB2          29.8582      61.7149      45.1937 H       105 LYS108     0.0362
   1625 HB3          28.2372      62.0284      45.8355 H       105 LYS108     0.0362
   1626 CG           29.3430      60.4898      46.8742 C.3     105 LYS108     0.0187
   1627 HG2          28.4454      60.0637      47.3252 H       105 LYS108     0.0103
   1628 HG3          30.0276      59.6798      46.6170 H       105 LYS108     0.0103
   1629 CD           30.0147      61.4332      47.8851 C.3     105 LYS108    -0.0479
   1630 HD2          30.9658      61.7856      47.4817 H       105 LYS108     0.0621
   1631 HD3          29.3671      62.2966      48.0501 H       105 LYS108     0.0621
   1632 CE           30.2445      60.7451      49.2362 C.3     105 LYS108    -0.0143
   1633 HE2          30.6753      61.4636      49.9382 H       105 LYS108     0.1135
   1634 HE3          29.2737      60.4299      49.6381 H       105 LYS108     0.1135
   1635 NZ           31.1121      59.5522      49.1299 N.4     105 LYS108    -0.3854
   1636 HZ1          32.0423      59.7363      48.8015 H       105 LYS108     0.3400
   1637 HZ2          31.0971      59.0587      50.0202 H       105 LYS108     0.3400
   1638 HZ3          30.6390      58.8449      48.5564 H       105 LYS108     0.3400
   1639 C            26.9737      59.7794      44.9126 C.2     105 LYS108     0.7341
   1640 O            26.0076      60.5333      44.8304 O.2     105 LYS108    -0.5894
   1641 N            26.8634      58.5114      45.3257 N.am    106 ILE109    -0.4157
   1642 H            27.7028      57.9404      45.3163 H       106 ILE109     0.2719
   1643 CA           25.6175      57.9477      45.9027 C.3     106 ILE109    -0.0597
   1644 HA           24.9265      58.7780      46.0590 H       106 ILE109     0.0869
   1645 CB           24.8593      56.9440      44.9871 C.3     106 ILE109     0.1303
   1646 HB           23.9450      56.6829      45.5235 H       106 ILE109     0.0187
   1647 CG2          24.4140      57.6540      43.7025 C.3     106 ILE109    -0.3204
   1648 HG21         25.2903      57.8942      43.0999 H       106 ILE109     0.0882
   1649 HG22         23.7249      57.0234      43.1447 H       106 ILE109     0.0882
   1650 HG23         23.9003      58.5812      43.9621 H       106 ILE109     0.0882
   1651 CG1          25.5885      55.6132      44.6880 C.3     106 ILE109    -0.0430
   1652 HG12         26.4050      55.7977      43.9886 H       106 ILE109     0.0236
   1653 HG13         26.0166      55.2284      45.6137 H       106 ILE109     0.0236
   1654 CD1          24.6638      54.5201      44.1172 C.3     106 ILE109    -0.0660
   1655 HD11         24.2565      54.8257      43.1546 H       106 ILE109     0.0186
   1656 HD12         25.2396      53.6075      43.9713 H       106 ILE109     0.0186
   1657 HD13         23.8479      54.3191      44.8127 H       106 ILE109     0.0186
   1658 C            25.8142      57.3852      47.3100 C.2     106 ILE109     0.5973
   1659 O            24.8318      57.2749      48.0406 O.2     106 ILE109    -0.5679
   1660 N            27.0497      57.0573      47.7076 N.am    107 ARG110    -0.3481
   1661 H            27.8165      57.1405      47.0493 H       107 ARG110     0.2764
   1662 CA           27.4364      56.7576      49.1002 C.3     107 ARG110    -0.3068
   1663 HA           26.7444      57.2551      49.7811 H       107 ARG110     0.1447
   1664 CB           27.4248      55.2440      49.4270 C.3     107 ARG110    -0.0374
   1665 HB2          28.2327      54.7603      48.8904 H       107 ARG110     0.0371
   1666 HB3          27.6783      55.1467      50.4830 H       107 ARG110     0.0371
   1667 CG           26.1257      54.4467      49.2022 C.3     107 ARG110     0.0744
   1668 HG2          25.7709      54.6090      48.1853 H       107 ARG110     0.0185
   1669 HG3          26.3554      53.3876      49.3276 H       107 ARG110     0.0185
   1670 CD           25.0260      54.8166      50.2102 C.3     107 ARG110     0.1114
   1671 HD2          25.4074      54.6342      51.2166 H       107 ARG110     0.0468
   1672 HD3          24.7891      55.8769      50.1282 H       107 ARG110     0.0468
   1673 NE           23.7969      54.0197      50.0246 N.pl3   107 ARG110    -0.5564
   1674 HE           23.6230      53.2602      50.6764 H       107 ARG110     0.3479
   1675 CZ           22.8464      54.1653      49.1211 C.cat   107 ARG110     0.8368
   1676 NH1          22.8674      55.0481      48.1611 N.pl3   107 ARG110    -0.8737
   1677 HH11         23.5553      55.7876      48.2033 H       107 ARG110     0.4493
   1678 HH12         22.0101      55.1247      47.6301 H       107 ARG110     0.4493
   1679 NH2          21.8067      53.3989      49.1596 N.pl3   107 ARG110    -0.8737
   1680 HH21         21.7276      52.6824      49.8918 H       107 ARG110     0.4493
   1681 HH22         21.0021      53.5888      48.5615 H       107 ARG110     0.4493
   1682 C            28.8043      57.3831      49.3923 C.2     107 ARG110     0.8557
   1683 O            29.6967      57.3565      48.5105 O.2     107 ARG110    -0.8266
   1684 OXT          28.9575      58.0469      50.4320 O.3     107 ARG110    -0.8266
@<TRIPOS>BOND
      1      20      21 2
      2      20      22 am
      3      13      16 1
      4       7       9 1
      5       7      13 1
      6       5       7 1
      7       5      20 1
      8       1       5 1
      9      34      35 2
     10      34      36 am
     11      29      30 2
     12      29      31 am
     13      26      29 1
     14      24      26 1
     15      24      34 1
     16      22      24 1
     17      48      49 2
     18      48      50 am
     19      40      42 1
     20      40      46 1
     21      38      40 1
     22      38      48 1
     23      36      38 1
     24      68      69 2
     25      68      70 am
     26      64      66 ar
     27      62      64 ar
     28      60      62 ar
     29      58      60 ar
     30      57      58 ar
     31      57      66 ar
     32      54      57 1
     33      52      54 1
     34      52      68 1
     35      50      52 1
     36      80      81 2
     37      80      82 am
     38      77      78 ar
     39      77      79 ar
     40      74      77 1
     41      72      74 1
     42      72      80 1
     43      70      72 1
     44      87      88 2
     45      87      89 am
     46      84      87 1
     47      82      84 1
     48     103     104 2
     49     103     105 am
     50      93      95 1
     51      93      99 1
     52      91      93 1
     53      91     103 1
     54      89      91 1
     55     113     114 2
     56     113     115 am
     57     107     109 1
     58     107     113 1
     59     105     107 1
     60     125     126 2
     61     125     127 am
     62     122     123 ar
     63     122     124 ar
     64     119     122 1
     65     117     119 1
     66     117     125 1
     67     115     117 1
     68     146     147 2
     69     146     148 am
     70     142     144 ar
     71     139     140 1
     72     139     142 ar
     73     137     139 ar
     74     135     137 ar
     75     134     135 ar
     76     134     144 ar
     77     131     134 1
     78     129     131 1
     79     129     146 1
     80     127     129 1
     81     165     166 2
     82     165     167 am
     83     155     157 1
     84     155     161 1
     85     152     155 1
     86     150     152 1
     87     150     165 1
     88     148     150 1
     89     182     183 2
     90     182     184 am
     91     177     178 2
     92     177     179 am
     93     174     177 1
     94     171     174 1
     95     169     171 1
     96     169     182 1
     97     167     169 1
     98     196     197 2
     99     196     198 am
    100     188     190 1
    101     188     194 1
    102     186     188 1
    103     186     196 1
    104     184     186 1
    105     217     218 2
    106     217     219 am
    107     213     215 ar
    108     210     211 1
    109     210     213 ar
    110     208     210 ar
    111     206     208 ar
    112     205     206 ar
    113     205     215 ar
    114     202     205 1
    115     200     202 1
    116     200     217 1
    117     198     200 1
    118     234     235 2
    119     234     236 am
    120     230     232 1
    121     228     230 1
    122     227     228 2
    123     226     227 1
    124     226     232 2
    125     223     226 1
    126     221     223 1
    127     221     234 1
    128     219     221 1
    129     256     257 2
    130     256     258 am
    131     249     252 1
    132     246     249 1
    133     243     246 1
    134     240     243 1
    135     238     240 1
    136     238     256 1
    137     236     238 1
    138     275     276 2
    139     275     277 am
    140     265     267 1
    141     265     271 1
    142     262     265 1
    143     260     262 1
    144     260     275 1
    145     258     260 1
    146     289     290 2
    147     289     291 am
    148     287     289 1
    149     284     287 1
    150     281     284 1
    151     278     281 1
    152     277     278 1
    153     277     287 1
    154     301     302 2
    155     301     303 am
    156     298     299 ar
    157     298     300 ar
    158     295     298 1
    159     293     295 1
    160     293     301 1
    161     291     293 1
    162     315     316 2
    163     315     317 am
    164     310     311 2
    165     310     312 am
    166     307     310 1
    167     305     307 1
    168     305     315 1
    169     303     305 1
    170     336     337 2
    171     336     338 am
    172     332     334 ar
    173     329     330 1
    174     329     332 ar
    175     327     329 ar
    176     325     327 ar
    177     324     325 ar
    178     324     334 ar
    179     321     324 1
    180     319     321 1
    181     319     336 1
    182     317     319 1
    183     355     356 2
    184     355     357 am
    185     348     351 1
    186     342     344 1
    187     342     348 1
    188     340     342 1
    189     340     355 1
    190     338     340 1
    191     369     370 2
    192     369     371 am
    193     361     363 1
    194     361     367 1
    195     359     361 1
    196     359     369 1
    197     357     359 1
    198     391     392 2
    199     391     393 am
    200     384     387 1
    201     381     384 1
    202     378     381 1
    203     375     378 1
    204     373     375 1
    205     373     391 1
    206     371     373 1
    207     402     403 2
    208     402     404 am
    209     397     400 1
    210     395     397 1
    211     395     402 1
    212     393     395 1
    213     417     418 2
    214     417     419 am
    215     414     415 ar
    216     414     416 ar
    217     411     414 1
    218     408     411 1
    219     406     408 1
    220     406     417 1
    221     404     406 1
    222     427     428 2
    223     427     429 am
    224     421     423 1
    225     421     427 1
    226     419     421 1
    227     444     445 2
    228     444     446 am
    229     439     440 2
    230     439     441 am
    231     436     439 1
    232     433     436 1
    233     431     433 1
    234     431     444 1
    235     429     431 1
    236     454     455 2
    237     454     456 am
    238     448     450 1
    239     448     454 1
    240     446     448 1
    241     473     474 2
    242     473     475 am
    243     463     465 1
    244     463     469 1
    245     460     463 1
    246     458     460 1
    247     458     473 1
    248     456     458 1
    249     480     481 2
    250     480     482 am
    251     477     480 1
    252     475     477 1
    253     504     505 2
    254     504     506 am
    255     501     503 ar
    256     499     501 ar
    257     497     499 ar
    258     495     497 ar
    259     494     495 ar
    260     494     503 ar
    261     492     494 1
    262     490     492 1
    263     489     490 2
    264     489     503 1
    265     486     489 1
    266     484     486 1
    267     484     504 1
    268     482     484 1
    269     520     521 2
    270     520     522 am
    271     510     512 1
    272     510     516 1
    273     508     510 1
    274     508     520 1
    275     506     508 1
    276     530     531 2
    277     530     532 am
    278     524     526 1
    279     524     530 1
    280     522     524 1
    281     541     542 2
    282     541     543 am
    283     536     539 1
    284     534     536 1
    285     534     541 1
    286     532     534 1
    287     563     564 2
    288     563     565 am
    289     556     559 1
    290     553     556 1
    291     550     553 1
    292     547     550 1
    293     545     547 1
    294     545     563 1
    295     543     545 1
    296     570     571 2
    297     570     572 am
    298     567     570 1
    299     565     567 1
    300     584     585 2
    301     584     586 am
    302     579     580 2
    303     579     581 am
    304     576     579 1
    305     574     576 1
    306     574     584 1
    307     572     574 1
    308     603     604 2
    309     603     605 am
    310     593     595 1
    311     593     599 1
    312     590     593 1
    313     588     590 1
    314     588     603 1
    315     586     588 1
    316     613     614 2
    317     613     615 am
    318     607     609 1
    319     607     613 1
    320     605     607 1
    321     625     626 2
    322     625     627 am
    323     622     623 ar
    324     622     624 ar
    325     619     622 1
    326     617     619 1
    327     617     625 1
    328     615     617 1
    329     641     642 2
    330     641     643 am
    331     631     633 1
    332     631     637 1
    333     629     631 1
    334     629     641 1
    335     627     629 1
    336     651     652 2
    337     651     653 am
    338     645     647 1
    339     645     651 1
    340     643     645 1
    341     665     666 2
    342     665     667 am
    343     663     665 1
    344     660     663 1
    345     657     660 1
    346     654     657 1
    347     653     654 1
    348     653     663 1
    349     672     673 2
    350     672     674 am
    351     669     672 1
    352     667     669 1
    353     694     695 2
    354     694     696 am
    355     687     690 1
    356     684     687 1
    357     681     684 1
    358     678     681 1
    359     676     678 1
    360     676     694 1
    361     674     676 1
    362     705     706 2
    363     705     707 am
    364     700     703 1
    365     698     700 1
    366     698     705 1
    367     696     698 1
    368     724     725 2
    369     724     726 am
    370     717     720 1
    371     711     713 1
    372     711     717 1
    373     709     711 1
    374     709     724 1
    375     707     709 1
    376     731     732 2
    377     731     733 am
    378     728     731 1
    379     726     728 1
    380     738     739 2
    381     738     740 am
    382     735     738 1
    383     733     735 1
    384     750     751 2
    385     750     752 am
    386     747     748 ar
    387     747     749 ar
    388     744     747 1
    389     742     744 1
    390     742     750 1
    391     740     742 1
    392     769     770 2
    393     769     771 am
    394     762     765 1
    395     756     758 1
    396     756     762 1
    397     754     756 1
    398     754     769 1
    399     752     754 1
    400     789     790 2
    401     789     791 am
    402     785     787 ar
    403     783     785 ar
    404     781     783 ar
    405     779     781 ar
    406     778     779 ar
    407     778     787 ar
    408     775     778 1
    409     773     775 1
    410     773     789 1
    411     771     773 1
    412     800     801 2
    413     800     802 am
    414     795     798 1
    415     793     795 1
    416     793     800 1
    417     791     793 1
    418     814     815 2
    419     814     816 am
    420     809     810 2
    421     809     811 am
    422     806     809 1
    423     804     806 1
    424     804     814 1
    425     802     804 1
    426     838     839 2
    427     838     840 am
    428     831     832 ar
    429     831     835 ar
    430     829     831 ar
    431     826     829 1
    432     823     826 1
    433     820     823 1
    434     818     820 1
    435     818     838 1
    436     816     818 1
    437     853     854 2
    438     853     855 am
    439     850     851 ar
    440     850     852 ar
    441     847     850 1
    442     844     847 1
    443     842     844 1
    444     842     853 1
    445     840     842 1
    446     860     861 2
    447     860     862 am
    448     857     860 1
    449     855     857 1
    450     882     883 2
    451     882     884 am
    452     875     878 1
    453     872     875 1
    454     869     872 1
    455     866     869 1
    456     864     866 1
    457     864     882 1
    458     862     864 1
    459     901     902 2
    460     901     903 am
    461     891     893 1
    462     891     897 1
    463     888     891 1
    464     886     888 1
    465     886     901 1
    466     884     886 1
    467     915     916 2
    468     915     917 am
    469     913     915 1
    470     910     913 1
    471     907     910 1
    472     904     907 1
    473     903     904 1
    474     903     913 1
    475     922     923 2
    476     922     924 am
    477     919     922 1
    478     917     919 1
    479     944     945 2
    480     944     946 am
    481     937     940 1
    482     934     937 1
    483     931     934 1
    484     928     931 1
    485     926     928 1
    486     926     944 1
    487     924     926 1
    488     955     956 2
    489     955     957 am
    490     950     953 1
    491     948     950 1
    492     948     955 1
    493     946     948 1
    494     962     963 2
    495     962     964 am
    496     959     962 1
    497     957     959 1
    498     986     987 2
    499     986     988 am
    500     979     980 ar
    501     979     983 ar
    502     977     979 ar
    503     974     977 1
    504     971     974 1
    505     968     971 1
    506     966     968 1
    507     966     986 1
    508     964     966 1
    509    1000    1001 2
    510    1000    1002 am
    511     992     994 1
    512     992     998 1
    513     990     992 1
    514     990    1000 1
    515     988     990 1
    516    1024    1025 2
    517    1024    1026 am
    518    1021    1023 ar
    519    1019    1021 ar
    520    1017    1019 ar
    521    1015    1017 ar
    522    1014    1015 ar
    523    1014    1023 ar
    524    1012    1014 1
    525    1010    1012 1
    526    1009    1010 2
    527    1009    1023 1
    528    1006    1009 1
    529    1004    1006 1
    530    1004    1024 1
    531    1002    1004 1
    532    1048    1049 2
    533    1048    1050 am
    534    1041    1042 ar
    535    1041    1045 ar
    536    1039    1041 ar
    537    1036    1039 1
    538    1033    1036 1
    539    1030    1033 1
    540    1028    1030 1
    541    1028    1048 1
    542    1026    1028 1
    543    1063    1064 2
    544    1063    1065 am
    545    1060    1061 ar
    546    1060    1062 ar
    547    1057    1060 1
    548    1054    1057 1
    549    1052    1054 1
    550    1052    1063 1
    551    1050    1052 1
    552    1073    1074 2
    553    1073    1075 am
    554    1067    1069 1
    555    1067    1073 1
    556    1065    1067 1
    557    1085    1086 2
    558    1085    1087 am
    559    1082    1083 ar
    560    1082    1084 ar
    561    1079    1082 1
    562    1077    1079 1
    563    1077    1085 1
    564    1075    1077 1
    565    1104    1105 2
    566    1104    1106 am
    567    1097    1100 1
    568    1091    1093 1
    569    1091    1097 1
    570    1089    1091 1
    571    1089    1104 1
    572    1087    1089 1
    573    1118    1119 2
    574    1118    1120 am
    575    1113    1114 2
    576    1113    1115 am
    577    1110    1113 1
    578    1108    1110 1
    579    1108    1118 1
    580    1106    1108 1
    581    1139    1140 2
    582    1139    1141 am
    583    1135    1137 ar
    584    1132    1133 1
    585    1132    1135 ar
    586    1130    1132 ar
    587    1128    1130 ar
    588    1127    1128 ar
    589    1127    1137 ar
    590    1124    1127 1
    591    1122    1124 1
    592    1122    1139 1
    593    1120    1122 1
    594    1153    1154 2
    595    1153    1155 am
    596    1145    1147 1
    597    1145    1151 1
    598    1143    1145 1
    599    1143    1153 1
    600    1141    1143 1
    601    1164    1165 2
    602    1164    1166 am
    603    1159    1162 1
    604    1157    1159 1
    605    1157    1164 1
    606    1155    1157 1
    607    1171    1172 2
    608    1171    1173 am
    609    1168    1171 1
    610    1166    1168 1
    611    1191    1192 2
    612    1191    1193 am
    613    1187    1189 ar
    614    1185    1187 ar
    615    1183    1185 ar
    616    1181    1183 ar
    617    1180    1181 ar
    618    1180    1189 ar
    619    1177    1180 1
    620    1175    1177 1
    621    1175    1191 1
    622    1173    1175 1
    623    1215    1216 2
    624    1215    1217 am
    625    1208    1209 ar
    626    1208    1212 ar
    627    1206    1208 ar
    628    1203    1206 1
    629    1200    1203 1
    630    1197    1200 1
    631    1195    1197 1
    632    1195    1215 1
    633    1193    1195 1
    634    1229    1230 2
    635    1229    1231 am
    636    1224    1225 2
    637    1224    1226 am
    638    1221    1224 1
    639    1219    1221 1
    640    1219    1229 1
    641    1217    1219 1
    642    1240    1241 2
    643    1240    1242 am
    644    1235    1238 1
    645    1233    1235 1
    646    1233    1240 1
    647    1231    1233 1
    648    1252    1253 2
    649    1252    1254 am
    650    1249    1250 ar
    651    1249    1251 ar
    652    1246    1249 1
    653    1244    1246 1
    654    1244    1252 1
    655    1242    1244 1
    656    1276    1277 2
    657    1276    1278 am
    658    1269    1270 ar
    659    1269    1273 ar
    660    1267    1269 ar
    661    1264    1267 1
    662    1261    1264 1
    663    1258    1261 1
    664    1256    1258 1
    665    1256    1276 1
    666    1254    1256 1
    667    1295    1296 2
    668    1295    1297 am
    669    1288    1291 1
    670    1282    1284 1
    671    1282    1288 1
    672    1280    1282 1
    673    1280    1295 1
    674    1278    1280 1
    675    1314    1315 2
    676    1314    1316 am
    677    1304    1306 1
    678    1304    1310 1
    679    1301    1304 1
    680    1299    1301 1
    681    1299    1314 1
    682    1297    1299 1
    683    1335    1336 2
    684    1335    1337 am
    685    1331    1333 ar
    686    1328    1329 1
    687    1328    1331 ar
    688    1326    1328 ar
    689    1324    1326 ar
    690    1323    1324 ar
    691    1323    1333 ar
    692    1320    1323 1
    693    1318    1320 1
    694    1318    1335 1
    695    1316    1318 1
    696    1346    1347 2
    697    1346    1348 am
    698    1341    1344 1
    699    1339    1341 1
    700    1339    1346 1
    701    1337    1339 1
    702    1357    1358 2
    703    1357    1359 am
    704    1352    1355 1
    705    1350    1352 1
    706    1350    1357 1
    707    1348    1350 1
    708    1369    1370 2
    709    1369    1371 am
    710    1366    1367 ar
    711    1366    1368 ar
    712    1363    1366 1
    713    1361    1363 1
    714    1361    1369 1
    715    1359    1361 1
    716    1393    1394 2
    717    1393    1395 am
    718    1390    1392 ar
    719    1388    1390 ar
    720    1386    1388 ar
    721    1384    1386 ar
    722    1383    1384 ar
    723    1383    1392 ar
    724    1381    1383 1
    725    1379    1381 1
    726    1378    1379 2
    727    1378    1392 1
    728    1375    1378 1
    729    1373    1375 1
    730    1373    1393 1
    731    1371    1373 1
    732    1412    1413 2
    733    1412    1414 am
    734    1402    1404 1
    735    1402    1408 1
    736    1399    1402 1
    737    1397    1399 1
    738    1397    1412 1
    739    1395    1397 1
    740    1431    1432 2
    741    1431    1433 am
    742    1424    1427 1
    743    1418    1420 1
    744    1418    1424 1
    745    1416    1418 1
    746    1416    1431 1
    747    1414    1416 1
    748    1452    1453 2
    749    1452    1454 am
    750    1448    1450 ar
    751    1445    1446 1
    752    1445    1448 ar
    753    1443    1445 ar
    754    1441    1443 ar
    755    1440    1441 ar
    756    1440    1450 ar
    757    1437    1440 1
    758    1435    1437 1
    759    1435    1452 1
    760    1433    1435 1
    761    1474    1475 2
    762    1474    1476 am
    763    1467    1470 1
    764    1464    1467 1
    765    1461    1464 1
    766    1458    1461 1
    767    1456    1458 1
    768    1456    1474 1
    769    1454    1456 1
    770    1488    1489 2
    771    1488    1490 am
    772    1480    1482 1
    773    1480    1486 1
    774    1478    1480 1
    775    1478    1488 1
    776    1476    1478 1
    777    1502    1503 2
    778    1502    1504 am
    779    1494    1496 1
    780    1494    1500 1
    781    1492    1494 1
    782    1492    1502 1
    783    1490    1492 1
    784    1514    1515 2
    785    1514    1516 am
    786    1511    1512 ar
    787    1511    1513 ar
    788    1508    1511 1
    789    1506    1508 1
    790    1506    1514 1
    791    1504    1506 1
    792    1531    1532 2
    793    1531    1533 am
    794    1527    1529 1
    795    1525    1527 1
    796    1524    1525 2
    797    1523    1524 1
    798    1523    1529 2
    799    1520    1523 1
    800    1518    1520 1
    801    1518    1531 1
    802    1516    1518 1
    803    1552    1553 2
    804    1552    1554 am
    805    1548    1550 ar
    806    1545    1546 1
    807    1545    1548 ar
    808    1543    1545 ar
    809    1541    1543 ar
    810    1540    1541 ar
    811    1540    1550 ar
    812    1537    1540 1
    813    1535    1537 1
    814    1535    1552 1
    815    1533    1535 1
    816    1569    1570 2
    817    1569    1571 am
    818    1564    1565 2
    819    1564    1566 am
    820    1561    1564 1
    821    1558    1561 1
    822    1556    1558 1
    823    1556    1569 1
    824    1554    1556 1
    825    1583    1584 2
    826    1583    1585 am
    827    1575    1577 1
    828    1575    1581 1
    829    1573    1575 1
    830    1573    1583 1
    831    1571    1573 1
    832    1603    1604 2
    833    1603    1605 am
    834    1599    1601 ar
    835    1597    1599 ar
    836    1595    1597 ar
    837    1593    1595 ar
    838    1592    1593 ar
    839    1592    1601 ar
    840    1589    1592 1
    841    1587    1589 1
    842    1587    1603 1
    843    1585    1587 1
    844    1617    1618 2
    845    1617    1619 am
    846    1609    1611 1
    847    1609    1615 1
    848    1607    1609 1
    849    1607    1617 1
    850    1605    1607 1
    851    1639    1640 2
    852    1639    1641 am
    853    1632    1635 1
    854    1629    1632 1
    855    1626    1629 1
    856    1623    1626 1
    857    1621    1623 1
    858    1621    1639 1
    859    1619    1621 1
    860    1658    1659 2
    861    1658    1660 am
    862    1651    1654 1
    863    1645    1647 1
    864    1645    1651 1
    865    1643    1645 1
    866    1643    1658 1
    867    1641    1643 1
    868    1682    1683 2
    869    1682    1684 1
    870    1675    1676 ar
    871    1675    1679 ar
    872    1673    1675 ar
    873    1670    1673 1
    874    1667    1670 1
    875    1664    1667 1
    876    1662    1664 1
    877    1662    1682 1
    878    1660    1662 1
    879      16      17 1
    880      16      18 1
    881      16      19 1
    882      13      14 1
    883      13      15 1
    884       9      10 1
    885       9      11 1
    886       9      12 1
    887       7       8 1
    888       5       6 1
    889       1       2 1
    890       1       3 1
    891       1       4 1
    892      31      32 1
    893      31      33 1
    894      26      27 1
    895      26      28 1
    896      24      25 1
    897      22      23 1
    898      46      47 1
    899      42      43 1
    900      42      44 1
    901      42      45 1
    902      40      41 1
    903      38      39 1
    904      36      37 1
    905      66      67 1
    906      64      65 1
    907      62      63 1
    908      60      61 1
    909      58      59 1
    910      54      55 1
    911      54      56 1
    912      52      53 1
    913      50      51 1
    914      74      75 1
    915      74      76 1
    916      72      73 1
    917      70      71 1
    918      84      85 1
    919      84      86 1
    920      82      83 1
    921      99     100 1
    922      99     101 1
    923      99     102 1
    924      95      96 1
    925      95      97 1
    926      95      98 1
    927      93      94 1
    928      91      92 1
    929      89      90 1
    930     109     110 1
    931     109     111 1
    932     109     112 1
    933     107     108 1
    934     105     106 1
    935     119     120 1
    936     119     121 1
    937     117     118 1
    938     115     116 1
    939     144     145 1
    940     142     143 1
    941     140     141 1
    942     137     138 1
    943     135     136 1
    944     131     132 1
    945     131     133 1
    946     129     130 1
    947     127     128 1
    948     161     162 1
    949     161     163 1
    950     161     164 1
    951     157     158 1
    952     157     159 1
    953     157     160 1
    954     155     156 1
    955     152     153 1
    956     152     154 1
    957     150     151 1
    958     148     149 1
    959     179     180 1
    960     179     181 1
    961     174     175 1
    962     174     176 1
    963     171     172 1
    964     171     173 1
    965     169     170 1
    966     167     168 1
    967     194     195 1
    968     190     191 1
    969     190     192 1
    970     190     193 1
    971     188     189 1
    972     186     187 1
    973     184     185 1
    974     215     216 1
    975     213     214 1
    976     211     212 1
    977     208     209 1
    978     206     207 1
    979     202     203 1
    980     202     204 1
    981     200     201 1
    982     198     199 1
    983     232     233 1
    984     230     231 1
    985     228     229 1
    986     223     224 1
    987     223     225 1
    988     221     222 1
    989     219     220 1
    990     252     253 1
    991     252     254 1
    992     252     255 1
    993     249     250 1
    994     249     251 1
    995     246     247 1
    996     246     248 1
    997     243     244 1
    998     243     245 1
    999     240     241 1
   1000     240     242 1
   1001     238     239 1
   1002     236     237 1
   1003     271     272 1
   1004     271     273 1
   1005     271     274 1
   1006     267     268 1
   1007     267     269 1
   1008     267     270 1
   1009     265     266 1
   1010     262     263 1
   1011     262     264 1
   1012     260     261 1
   1013     258     259 1
   1014     287     288 1
   1015     284     285 1
   1016     284     286 1
   1017     281     282 1
   1018     281     283 1
   1019     278     279 1
   1020     278     280 1
   1021     295     296 1
   1022     295     297 1
   1023     293     294 1
   1024     291     292 1
   1025     312     313 1
   1026     312     314 1
   1027     307     308 1
   1028     307     309 1
   1029     305     306 1
   1030     303     304 1
   1031     334     335 1
   1032     332     333 1
   1033     330     331 1
   1034     327     328 1
   1035     325     326 1
   1036     321     322 1
   1037     321     323 1
   1038     319     320 1
   1039     317     318 1
   1040     351     352 1
   1041     351     353 1
   1042     351     354 1
   1043     348     349 1
   1044     348     350 1
   1045     344     345 1
   1046     344     346 1
   1047     344     347 1
   1048     342     343 1
   1049     340     341 1
   1050     338     339 1
   1051     367     368 1
   1052     363     364 1
   1053     363     365 1
   1054     363     366 1
   1055     361     362 1
   1056     359     360 1
   1057     357     358 1
   1058     387     388 1
   1059     387     389 1
   1060     387     390 1
   1061     384     385 1
   1062     384     386 1
   1063     381     382 1
   1064     381     383 1
   1065     378     379 1
   1066     378     380 1
   1067     375     376 1
   1068     375     377 1
   1069     373     374 1
   1070     371     372 1
   1071     400     401 1
   1072     397     398 1
   1073     397     399 1
   1074     395     396 1
   1075     393     394 1
   1076     411     412 1
   1077     411     413 1
   1078     408     409 1
   1079     408     410 1
   1080     406     407 1
   1081     404     405 1
   1082     423     424 1
   1083     423     425 1
   1084     423     426 1
   1085     421     422 1
   1086     419     420 1
   1087     441     442 1
   1088     441     443 1
   1089     436     437 1
   1090     436     438 1
   1091     433     434 1
   1092     433     435 1
   1093     431     432 1
   1094     429     430 1
   1095     450     451 1
   1096     450     452 1
   1097     450     453 1
   1098     448     449 1
   1099     446     447 1
   1100     469     470 1
   1101     469     471 1
   1102     469     472 1
   1103     465     466 1
   1104     465     467 1
   1105     465     468 1
   1106     463     464 1
   1107     460     461 1
   1108     460     462 1
   1109     458     459 1
   1110     456     457 1
   1111     477     478 1
   1112     477     479 1
   1113     475     476 1
   1114     501     502 1
   1115     499     500 1
   1116     497     498 1
   1117     495     496 1
   1118     492     493 1
   1119     490     491 1
   1120     486     487 1
   1121     486     488 1
   1122     484     485 1
   1123     482     483 1
   1124     516     517 1
   1125     516     518 1
   1126     516     519 1
   1127     512     513 1
   1128     512     514 1
   1129     512     515 1
   1130     510     511 1
   1131     508     509 1
   1132     506     507 1
   1133     526     527 1
   1134     526     528 1
   1135     526     529 1
   1136     524     525 1
   1137     522     523 1
   1138     539     540 1
   1139     536     537 1
   1140     536     538 1
   1141     534     535 1
   1142     532     533 1
   1143     559     560 1
   1144     559     561 1
   1145     559     562 1
   1146     556     557 1
   1147     556     558 1
   1148     553     554 1
   1149     553     555 1
   1150     550     551 1
   1151     550     552 1
   1152     547     548 1
   1153     547     549 1
   1154     545     546 1
   1155     543     544 1
   1156     567     568 1
   1157     567     569 1
   1158     565     566 1
   1159     581     582 1
   1160     581     583 1
   1161     576     577 1
   1162     576     578 1
   1163     574     575 1
   1164     572     573 1
   1165     599     600 1
   1166     599     601 1
   1167     599     602 1
   1168     595     596 1
   1169     595     597 1
   1170     595     598 1
   1171     593     594 1
   1172     590     591 1
   1173     590     592 1
   1174     588     589 1
   1175     586     587 1
   1176     609     610 1
   1177     609     611 1
   1178     609     612 1
   1179     607     608 1
   1180     605     606 1
   1181     619     620 1
   1182     619     621 1
   1183     617     618 1
   1184     615     616 1
   1185     637     638 1
   1186     637     639 1
   1187     637     640 1
   1188     633     634 1
   1189     633     635 1
   1190     633     636 1
   1191     631     632 1
   1192     629     630 1
   1193     627     628 1
   1194     647     648 1
   1195     647     649 1
   1196     647     650 1
   1197     645     646 1
   1198     643     644 1
   1199     663     664 1
   1200     660     661 1
   1201     660     662 1
   1202     657     658 1
   1203     657     659 1
   1204     654     655 1
   1205     654     656 1
   1206     669     670 1
   1207     669     671 1
   1208     667     668 1
   1209     690     691 1
   1210     690     692 1
   1211     690     693 1
   1212     687     688 1
   1213     687     689 1
   1214     684     685 1
   1215     684     686 1
   1216     681     682 1
   1217     681     683 1
   1218     678     679 1
   1219     678     680 1
   1220     676     677 1
   1221     674     675 1
   1222     703     704 1
   1223     700     701 1
   1224     700     702 1
   1225     698     699 1
   1226     696     697 1
   1227     720     721 1
   1228     720     722 1
   1229     720     723 1
   1230     717     718 1
   1231     717     719 1
   1232     713     714 1
   1233     713     715 1
   1234     713     716 1
   1235     711     712 1
   1236     709     710 1
   1237     707     708 1
   1238     728     729 1
   1239     728     730 1
   1240     726     727 1
   1241     735     736 1
   1242     735     737 1
   1243     733     734 1
   1244     744     745 1
   1245     744     746 1
   1246     742     743 1
   1247     740     741 1
   1248     765     766 1
   1249     765     767 1
   1250     765     768 1
   1251     762     763 1
   1252     762     764 1
   1253     758     759 1
   1254     758     760 1
   1255     758     761 1
   1256     756     757 1
   1257     754     755 1
   1258     752     753 1
   1259     787     788 1
   1260     785     786 1
   1261     783     784 1
   1262     781     782 1
   1263     779     780 1
   1264     775     776 1
   1265     775     777 1
   1266     773     774 1
   1267     771     772 1
   1268     798     799 1
   1269     795     796 1
   1270     795     797 1
   1271     793     794 1
   1272     791     792 1
   1273     811     812 1
   1274     811     813 1
   1275     806     807 1
   1276     806     808 1
   1277     804     805 1
   1278     802     803 1
   1279     835     836 1
   1280     835     837 1
   1281     832     833 1
   1282     832     834 1
   1283     829     830 1
   1284     826     827 1
   1285     826     828 1
   1286     823     824 1
   1287     823     825 1
   1288     820     821 1
   1289     820     822 1
   1290     818     819 1
   1291     816     817 1
   1292     847     848 1
   1293     847     849 1
   1294     844     845 1
   1295     844     846 1
   1296     842     843 1
   1297     840     841 1
   1298     857     858 1
   1299     857     859 1
   1300     855     856 1
   1301     878     879 1
   1302     878     880 1
   1303     878     881 1
   1304     875     876 1
   1305     875     877 1
   1306     872     873 1
   1307     872     874 1
   1308     869     870 1
   1309     869     871 1
   1310     866     867 1
   1311     866     868 1
   1312     864     865 1
   1313     862     863 1
   1314     897     898 1
   1315     897     899 1
   1316     897     900 1
   1317     893     894 1
   1318     893     895 1
   1319     893     896 1
   1320     891     892 1
   1321     888     889 1
   1322     888     890 1
   1323     886     887 1
   1324     884     885 1
   1325     913     914 1
   1326     910     911 1
   1327     910     912 1
   1328     907     908 1
   1329     907     909 1
   1330     904     905 1
   1331     904     906 1
   1332     919     920 1
   1333     919     921 1
   1334     917     918 1
   1335     940     941 1
   1336     940     942 1
   1337     940     943 1
   1338     937     938 1
   1339     937     939 1
   1340     934     935 1
   1341     934     936 1
   1342     931     932 1
   1343     931     933 1
   1344     928     929 1
   1345     928     930 1
   1346     926     927 1
   1347     924     925 1
   1348     953     954 1
   1349     950     951 1
   1350     950     952 1
   1351     948     949 1
   1352     946     947 1
   1353     959     960 1
   1354     959     961 1
   1355     957     958 1
   1356     983     984 1
   1357     983     985 1
   1358     980     981 1
   1359     980     982 1
   1360     977     978 1
   1361     974     975 1
   1362     974     976 1
   1363     971     972 1
   1364     971     973 1
   1365     968     969 1
   1366     968     970 1
   1367     966     967 1
   1368     964     965 1
   1369     998     999 1
   1370     994     995 1
   1371     994     996 1
   1372     994     997 1
   1373     992     993 1
   1374     990     991 1
   1375     988     989 1
   1376    1021    1022 1
   1377    1019    1020 1
   1378    1017    1018 1
   1379    1015    1016 1
   1380    1012    1013 1
   1381    1010    1011 1
   1382    1006    1007 1
   1383    1006    1008 1
   1384    1004    1005 1
   1385    1002    1003 1
   1386    1045    1046 1
   1387    1045    1047 1
   1388    1042    1043 1
   1389    1042    1044 1
   1390    1039    1040 1
   1391    1036    1037 1
   1392    1036    1038 1
   1393    1033    1034 1
   1394    1033    1035 1
   1395    1030    1031 1
   1396    1030    1032 1
   1397    1028    1029 1
   1398    1026    1027 1
   1399    1057    1058 1
   1400    1057    1059 1
   1401    1054    1055 1
   1402    1054    1056 1
   1403    1052    1053 1
   1404    1050    1051 1
   1405    1069    1070 1
   1406    1069    1071 1
   1407    1069    1072 1
   1408    1067    1068 1
   1409    1065    1066 1
   1410    1079    1080 1
   1411    1079    1081 1
   1412    1077    1078 1
   1413    1075    1076 1
   1414    1100    1101 1
   1415    1100    1102 1
   1416    1100    1103 1
   1417    1097    1098 1
   1418    1097    1099 1
   1419    1093    1094 1
   1420    1093    1095 1
   1421    1093    1096 1
   1422    1091    1092 1
   1423    1089    1090 1
   1424    1087    1088 1
   1425    1115    1116 1
   1426    1115    1117 1
   1427    1110    1111 1
   1428    1110    1112 1
   1429    1108    1109 1
   1430    1106    1107 1
   1431    1137    1138 1
   1432    1135    1136 1
   1433    1133    1134 1
   1434    1130    1131 1
   1435    1128    1129 1
   1436    1124    1125 1
   1437    1124    1126 1
   1438    1122    1123 1
   1439    1120    1121 1
   1440    1151    1152 1
   1441    1147    1148 1
   1442    1147    1149 1
   1443    1147    1150 1
   1444    1145    1146 1
   1445    1143    1144 1
   1446    1141    1142 1
   1447    1162    1163 1
   1448    1159    1160 1
   1449    1159    1161 1
   1450    1157    1158 1
   1451    1155    1156 1
   1452    1168    1169 1
   1453    1168    1170 1
   1454    1166    1167 1
   1455    1189    1190 1
   1456    1187    1188 1
   1457    1185    1186 1
   1458    1183    1184 1
   1459    1181    1182 1
   1460    1177    1178 1
   1461    1177    1179 1
   1462    1175    1176 1
   1463    1173    1174 1
   1464    1212    1213 1
   1465    1212    1214 1
   1466    1209    1210 1
   1467    1209    1211 1
   1468    1206    1207 1
   1469    1203    1204 1
   1470    1203    1205 1
   1471    1200    1201 1
   1472    1200    1202 1
   1473    1197    1198 1
   1474    1197    1199 1
   1475    1195    1196 1
   1476    1193    1194 1
   1477    1226    1227 1
   1478    1226    1228 1
   1479    1221    1222 1
   1480    1221    1223 1
   1481    1219    1220 1
   1482    1217    1218 1
   1483    1238    1239 1
   1484    1235    1236 1
   1485    1235    1237 1
   1486    1233    1234 1
   1487    1231    1232 1
   1488    1246    1247 1
   1489    1246    1248 1
   1490    1244    1245 1
   1491    1242    1243 1
   1492    1273    1274 1
   1493    1273    1275 1
   1494    1270    1271 1
   1495    1270    1272 1
   1496    1267    1268 1
   1497    1264    1265 1
   1498    1264    1266 1
   1499    1261    1262 1
   1500    1261    1263 1
   1501    1258    1259 1
   1502    1258    1260 1
   1503    1256    1257 1
   1504    1254    1255 1
   1505    1291    1292 1
   1506    1291    1293 1
   1507    1291    1294 1
   1508    1288    1289 1
   1509    1288    1290 1
   1510    1284    1285 1
   1511    1284    1286 1
   1512    1284    1287 1
   1513    1282    1283 1
   1514    1280    1281 1
   1515    1278    1279 1
   1516    1310    1311 1
   1517    1310    1312 1
   1518    1310    1313 1
   1519    1306    1307 1
   1520    1306    1308 1
   1521    1306    1309 1
   1522    1304    1305 1
   1523    1301    1302 1
   1524    1301    1303 1
   1525    1299    1300 1
   1526    1297    1298 1
   1527    1333    1334 1
   1528    1331    1332 1
   1529    1329    1330 1
   1530    1326    1327 1
   1531    1324    1325 1
   1532    1320    1321 1
   1533    1320    1322 1
   1534    1318    1319 1
   1535    1316    1317 1
   1536    1344    1345 1
   1537    1341    1342 1
   1538    1341    1343 1
   1539    1339    1340 1
   1540    1337    1338 1
   1541    1355    1356 1
   1542    1352    1353 1
   1543    1352    1354 1
   1544    1350    1351 1
   1545    1348    1349 1
   1546    1363    1364 1
   1547    1363    1365 1
   1548    1361    1362 1
   1549    1359    1360 1
   1550    1390    1391 1
   1551    1388    1389 1
   1552    1386    1387 1
   1553    1384    1385 1
   1554    1381    1382 1
   1555    1379    1380 1
   1556    1375    1376 1
   1557    1375    1377 1
   1558    1373    1374 1
   1559    1371    1372 1
   1560    1408    1409 1
   1561    1408    1410 1
   1562    1408    1411 1
   1563    1404    1405 1
   1564    1404    1406 1
   1565    1404    1407 1
   1566    1402    1403 1
   1567    1399    1400 1
   1568    1399    1401 1
   1569    1397    1398 1
   1570    1395    1396 1
   1571    1427    1428 1
   1572    1427    1429 1
   1573    1427    1430 1
   1574    1424    1425 1
   1575    1424    1426 1
   1576    1420    1421 1
   1577    1420    1422 1
   1578    1420    1423 1
   1579    1418    1419 1
   1580    1416    1417 1
   1581    1414    1415 1
   1582    1450    1451 1
   1583    1448    1449 1
   1584    1446    1447 1
   1585    1443    1444 1
   1586    1441    1442 1
   1587    1437    1438 1
   1588    1437    1439 1
   1589    1435    1436 1
   1590    1433    1434 1
   1591    1470    1471 1
   1592    1470    1472 1
   1593    1470    1473 1
   1594    1467    1468 1
   1595    1467    1469 1
   1596    1464    1465 1
   1597    1464    1466 1
   1598    1461    1462 1
   1599    1461    1463 1
   1600    1458    1459 1
   1601    1458    1460 1
   1602    1456    1457 1
   1603    1454    1455 1
   1604    1486    1487 1
   1605    1482    1483 1
   1606    1482    1484 1
   1607    1482    1485 1
   1608    1480    1481 1
   1609    1478    1479 1
   1610    1476    1477 1
   1611    1500    1501 1
   1612    1496    1497 1
   1613    1496    1498 1
   1614    1496    1499 1
   1615    1494    1495 1
   1616    1492    1493 1
   1617    1490    1491 1
   1618    1508    1509 1
   1619    1508    1510 1
   1620    1506    1507 1
   1621    1504    1505 1
   1622    1529    1530 1
   1623    1527    1528 1
   1624    1525    1526 1
   1625    1520    1521 1
   1626    1520    1522 1
   1627    1518    1519 1
   1628    1516    1517 1
   1629    1550    1551 1
   1630    1548    1549 1
   1631    1546    1547 1
   1632    1543    1544 1
   1633    1541    1542 1
   1634    1537    1538 1
   1635    1537    1539 1
   1636    1535    1536 1
   1637    1533    1534 1
   1638    1566    1567 1
   1639    1566    1568 1
   1640    1561    1562 1
   1641    1561    1563 1
   1642    1558    1559 1
   1643    1558    1560 1
   1644    1556    1557 1
   1645    1554    1555 1
   1646    1581    1582 1
   1647    1577    1578 1
   1648    1577    1579 1
   1649    1577    1580 1
   1650    1575    1576 1
   1651    1573    1574 1
   1652    1571    1572 1
   1653    1601    1602 1
   1654    1599    1600 1
   1655    1597    1598 1
   1656    1595    1596 1
   1657    1593    1594 1
   1658    1589    1590 1
   1659    1589    1591 1
   1660    1587    1588 1
   1661    1585    1586 1
   1662    1615    1616 1
   1663    1611    1612 1
   1664    1611    1613 1
   1665    1611    1614 1
   1666    1609    1610 1
   1667    1607    1608 1
   1668    1605    1606 1
   1669    1635    1636 1
   1670    1635    1637 1
   1671    1635    1638 1
   1672    1632    1633 1
   1673    1632    1634 1
   1674    1629    1630 1
   1675    1629    1631 1
   1676    1626    1627 1
   1677    1626    1628 1
   1678    1623    1624 1
   1679    1623    1625 1
   1680    1621    1622 1
   1681    1619    1620 1
   1682    1654    1655 1
   1683    1654    1656 1
   1684    1654    1657 1
   1685    1651    1652 1
   1686    1651    1653 1
   1687    1647    1648 1
   1688    1647    1649 1
   1689    1647    1650 1
   1690    1645    1646 1
   1691    1643    1644 1
   1692    1641    1642 1
   1693    1679    1680 1
   1694    1679    1681 1
   1695    1676    1677 1
   1696    1676    1678 1
   1697    1673    1674 1
   1698    1670    1671 1
   1699    1670    1672 1
   1700    1667    1668 1
   1701    1667    1669 1
   1702    1664    1665 1
   1703    1664    1666 1
   1704    1662    1663 1
   1705    1660    1661 1
@<TRIPOS>SUBSTRUCTURE
      1 ILE4           1 RESIDUE    4    B ILE
      2 ASN5          22 RESIDUE    4    B ASN
      3 THR6          36 RESIDUE    4    B THR
      4 PHE7          50 RESIDUE    4    B PHE
      5 ASP8          70 RESIDUE    4    B ASP
      6 GLY9          82 RESIDUE    4    B GLY
      7 VAL10         89 RESIDUE    4    B VAL
      8 ALA11        105 RESIDUE    4    B ALA
      9 ASP12        115 RESIDUE    4    B ASP
     10 TYR13        127 RESIDUE    4    B TYR
     11 LEU14        148 RESIDUE    4    B LEU
     12 GLN15        167 RESIDUE    4    B GLN
     13 THR16        184 RESIDUE    4    B THR
     14 TYR17        198 RESIDUE    4    B TYR
     15 HIE18        219 RESIDUE    4    B HIE
     16 LYS19        236 RESIDUE    4    B LYS
     17 LEU20        258 RESIDUE    4    B LEU
     18 PRO21        277 RESIDUE    4    B PRO
     19 ASP22        291 RESIDUE    4    B ASP
     20 ASN23        303 RESIDUE    4    B ASN
     21 TYR24        317 RESIDUE    4    B TYR
     22 ILE25        338 RESIDUE    4    B ILE
     23 THR26        357 RESIDUE    4    B THR
     24 LYS27        371 RESIDUE    4    B LYS
     25 SER28        393 RESIDUE    4    B SER
     26 GLU29        404 RESIDUE    4    B GLU
     27 ALA30        419 RESIDUE    4    B ALA
     28 GLN31        429 RESIDUE    4    B GLN
     29 ALA32        446 RESIDUE    4    B ALA
     30 LEU33        456 RESIDUE    4    B LEU
     31 GLY34        475 RESIDUE    4    B GLY
     32 TRP35        482 RESIDUE    4    B TRP
     33 VAL36        506 RESIDUE    4    B VAL
     34 ALA37        522 RESIDUE    4    B ALA
     35 SER38        532 RESIDUE    4    B SER
     36 LYS39        543 RESIDUE    4    B LYS
     37 GLY40        565 RESIDUE    4    B GLY
     38 ASN41        572 RESIDUE    4    B ASN
     39 LEU42        586 RESIDUE    4    B LEU
     40 ALA43        605 RESIDUE    4    B ALA
     41 ASP44        615 RESIDUE    4    B ASP
     42 VAL45        627 RESIDUE    4    B VAL
     43 ALA46        643 RESIDUE    4    B ALA
     44 PRO47        653 RESIDUE    4    B PRO
     45 GLY48        667 RESIDUE    4    B GLY
     46 LYS49        674 RESIDUE    4    B LYS
     47 SER50        696 RESIDUE    4    B SER
     48 ILE51        707 RESIDUE    4    B ILE
     49 GLY52        726 RESIDUE    4    B GLY
     50 GLY53        733 RESIDUE    4    B GLY
     51 ASP54        740 RESIDUE    4    B ASP
     52 ILE55        752 RESIDUE    4    B ILE
     53 PHE56        771 RESIDUE    4    B PHE
     54 SER57        791 RESIDUE    4    B SER
     55 ASN58        802 RESIDUE    4    B ASN
     56 ARG59        816 RESIDUE    4    B ARG
     57 GLU60        840 RESIDUE    4    B GLU
     58 GLY61        855 RESIDUE    4    B GLY
     59 LYS62        862 RESIDUE    4    B LYS
     60 LEU63        884 RESIDUE    4    B LEU
     61 PRO64        903 RESIDUE    4    B PRO
     62 GLY65        917 RESIDUE    4    B GLY
     63 LYS66        924 RESIDUE    4    B LYS
     64 SER67        946 RESIDUE    4    B SER
     65 GLY68        957 RESIDUE    4    B GLY
     66 ARG69        964 RESIDUE    4    B ARG
     67 THR70        988 RESIDUE    4    B THR
     68 TRP71       1002 RESIDUE    4    B TRP
     69 ARG72       1026 RESIDUE    4    B ARG
     70 GLU73       1050 RESIDUE    4    B GLU
     71 ALA74       1065 RESIDUE    4    B ALA
     72 ASP75       1075 RESIDUE    4    B ASP
     73 ILE76       1087 RESIDUE    4    B ILE
     74 ASN77       1106 RESIDUE    4    B ASN
     75 TYR78       1120 RESIDUE    4    B TYR
     76 THR79       1141 RESIDUE    4    B THR
     77 SER80       1155 RESIDUE    4    B SER
     78 GLY81       1166 RESIDUE    4    B GLY
     79 PHE82       1173 RESIDUE    4    B PHE
     80 ARG83       1193 RESIDUE    4    B ARG
     81 ASN84       1217 RESIDUE    4    B ASN
     82 SER85       1231 RESIDUE    4    B SER
     83 ASP86       1242 RESIDUE    4    B ASP
     84 ARG87       1254 RESIDUE    4    B ARG
     85 ILE88       1278 RESIDUE    4    B ILE
     86 LEU89       1297 RESIDUE    4    B LEU
     87 TYR90       1316 RESIDUE    4    B TYR
     88 SER91       1337 RESIDUE    4    B SER
     89 SER92       1348 RESIDUE    4    B SER
     90 ASP93       1359 RESIDUE    4    B ASP
     91 TRP94       1371 RESIDUE    4    B TRP
     92 LEU95       1395 RESIDUE    4    B LEU
     93 ILE96       1414 RESIDUE    4    B ILE
     94 TYR97       1433 RESIDUE    4    B TYR
     95 LYS98       1454 RESIDUE    4    B LYS
     96 THR99       1476 RESIDUE    4    B THR
     97 THR100      1490 RESIDUE    4    B THR
     98 ASP101      1504 RESIDUE    4    B ASP
     99 HIE102      1516 RESIDUE    4    B HIE
    100 TYR103      1533 RESIDUE    4    B TYR
    101 GLN104      1554 RESIDUE    4    B GLN
    102 THR105      1571 RESIDUE    4    B THR
    103 PHE106      1585 RESIDUE    4    B PHE
    104 THR107      1605 RESIDUE    4    B THR
    105 LYS108      1619 RESIDUE    4    B LYS
    106 ILE109      1641 RESIDUE    4    B ILE
    107 ARG110      1660 RESIDUE    4    B ARG
