# Supplementary material for: Improved Structure-Based Histidine pKa Prediction for pH-Responsive Protein Design
Source: J Chem Inf Model. 2025 Jan 18;65(3):1560–9. doi: 10.1021/acs.jcim.4c01957 (PMC11815838; doi:10.1021/acs.jcim.4c01957)
Supplement: Supplementary file 3 — ci4c01957_si_003.zip [file ci4c01957_si_003.zip › structures/prep_mol2/1BNI_B_prep.mol2]

@<TRIPOS>MOLECULE
Cpptraj generated mol2 file.
 1684  1705   107     0     0
SMALL
USER_CHARGES


@<TRIPOS>ATOM
      1 N           -13.7108      34.7819      58.3819 N.am      1 ILE4       0.0311
      2 H1          -13.2295      35.6473      58.6225 H         1 ILE4       0.2329
      3 H2          -14.3318      34.5479      59.1447 H         1 ILE4       0.2329
      4 H3          -14.2482      34.9439      57.5404 H         1 ILE4       0.2329
      5 CA          -12.7020      33.7164      58.1682 C.3       1 ILE4       0.0257
      6 HA          -13.1814      32.7410      58.0941 H         1 ILE4       0.1031
      7 CB          -11.9502      33.9962      56.8511 C.3       1 ILE4       0.1885
      8 HB          -11.6272      35.0392      56.8630 H         1 ILE4       0.0213
      9 CG2         -10.7087      33.1320      56.6429 C.3       1 ILE4      -0.3720
     10 HG21        -10.9642      32.0777      56.7299 H         1 ILE4       0.0947
     11 HG22        -10.3055      33.3256      55.6471 H         1 ILE4       0.0947
     12 HG23         -9.9419      33.3887      57.3686 H         1 ILE4       0.0947
     13 CG1         -12.9396      33.7794      55.6814 C.3       1 ILE4      -0.0387
     14 HG12        -13.9759      33.7854      56.0190 H         1 ILE4       0.0201
     15 HG13        -12.7642      32.8093      55.2125 H         1 ILE4       0.0201
     16 CD1         -12.7965      34.8787      54.6278 C.3       1 ILE4      -0.0908
     17 HD11        -11.7809      34.8807      54.2315 H         1 ILE4       0.0226
     18 HD12        -13.4936      34.6922      53.8103 H         1 ILE4       0.0226
     19 HD13        -13.0154      35.8536      55.0651 H         1 ILE4       0.0226
     20 C           -11.7989      33.7320      59.3859 C.2       1 ILE4       0.6123
     21 O           -11.1481      34.7467      59.5967 O.2       1 ILE4      -0.5713
     22 N           -11.8371      32.7053      60.2330 N.am      2 ASN5      -0.4157
     23 H           -12.4560      31.9191      60.0776 H         2 ASN5       0.2719
     24 CA          -11.0045      32.6515      61.4431 C.3       2 ASN5       0.0143
     25 HA          -10.1620      33.3375      61.3271 H         2 ASN5       0.1048
     26 CB          -11.8035      33.1162      62.6872 C.3       2 ASN5      -0.2041
     27 HB2         -11.1048      33.2668      63.5113 H         2 ASN5       0.0797
     28 HB3         -12.2879      34.0713      62.4914 H         2 ASN5       0.0797
     29 CG          -12.8511      32.1083      63.1392 C.2       2 ASN5       0.7130
     30 OD1         -13.2342      31.2123      62.4018 O.2       2 ASN5      -0.5931
     31 ND2         -13.3826      32.2309      64.3312 N.am      2 ASN5      -0.9191
     32 HD21        -14.0605      31.5398      64.6021 H         2 ASN5       0.4196
     33 HD22        -13.1364      32.9714      64.9807 H         2 ASN5       0.4196
     34 C           -10.3671      31.2652      61.6282 C.2       2 ASN5       0.5973
     35 O            -9.9174      30.9822      62.7288 O.2       2 ASN5      -0.5679
     36 N           -10.3647      30.4115      60.5913 N.am      3 THR6      -0.4157
     37 H           -10.7033      30.7341      59.7009 H         3 THR6       0.2719
     38 CA           -9.7354      29.0767      60.5860 C.3       3 THR6      -0.0389
     39 HA           -9.7106      28.6926      61.6081 H         3 THR6       0.1007
     40 CB          -10.5344      28.0748      59.7241 C.3       3 THR6       0.3654
     41 HB          -10.0457      27.1023      59.7942 H         3 THR6       0.0043
     42 CG2         -11.9890      27.9046      60.1649 C.3       3 THR6      -0.2438
     43 HG21        -12.5428      28.8332      60.0291 H         3 THR6       0.0642
     44 HG22        -12.4622      27.1113      59.5863 H         3 THR6       0.0642
     45 HG23        -12.0163      27.6291      61.2201 H         3 THR6       0.0642
     46 OG1         -10.5537      28.4609      58.3656 O.3       3 THR6      -0.6761
     47 HG1         -11.0475      27.7863      57.8839 H         3 THR6       0.4102
     48 C            -8.2924      29.1503      60.0702 C.2       3 THR6       0.5973
     49 O            -7.9621      30.0638      59.3121 O.2       3 THR6      -0.5679
     50 N            -7.4273      28.1912      60.4420 N.am      4 PHE7      -0.4157
     51 H            -7.7272      27.4749      61.0828 H         4 PHE7       0.2719
     52 CA           -6.0247      28.2011      59.9903 C.3       4 PHE7      -0.0024
     53 HA           -5.5703      29.1387      60.3163 H         4 PHE7       0.0978
     54 CB           -5.1827      27.0479      60.5651 C.3       4 PHE7      -0.0343
     55 HB2          -5.7114      26.1095      60.3914 H         4 PHE7       0.0295
     56 HB3          -4.2543      26.9925      59.9934 H         4 PHE7       0.0295
     57 CG           -4.7882      27.1485      62.0265 C.ar      4 PHE7       0.0118
     58 CD1          -3.8235      28.0830      62.4463 C.ar      4 PHE7      -0.1256
     59 HD1          -3.3744      28.7645      61.7372 H         4 PHE7       0.1330
     60 CE1          -3.4777      28.1587      63.8049 C.ar      4 PHE7      -0.1704
     61 HE1          -2.7748      28.9009      64.1300 H         4 PHE7       0.1430
     62 CZ           -4.0371      27.2781      64.7420 C.ar      4 PHE7      -0.1072
     63 HZ           -3.7654      27.3613      65.7870 H         4 PHE7       0.1297
     64 CE2          -5.0015      26.3474      64.3288 C.ar      4 PHE7      -0.1704
     65 HE2          -5.4848      25.7198      65.0689 H         4 PHE7       0.1430
     66 CD2          -5.3773      26.2870      62.9733 C.ar      4 PHE7      -0.1256
     67 HD2          -6.1478      25.5946      62.6638 H         4 PHE7       0.1330
     68 C            -5.9080      28.1882      58.4630 C.2       4 PHE7       0.5973
     69 O            -5.1650      29.0177      57.9480 O.2       4 PHE7      -0.5679
     70 N            -6.6206      27.3098      57.7401 N.am      5 ASP8      -0.5163
     71 H            -7.1296      26.5606      58.1846 H         5 ASP8       0.2936
     72 CA           -6.5406      27.3140      56.2693 C.3       5 ASP8       0.0381
     73 HA           -5.4930      27.4128      55.9766 H         5 ASP8       0.0880
     74 CB           -7.0718      26.0425      55.6053 C.3       5 ASP8      -0.0303
     75 HB2          -8.1174      25.8978      55.8866 H         5 ASP8      -0.0122
     76 HB3          -7.0221      26.1551      54.5207 H         5 ASP8      -0.0122
     77 CG           -6.2517      24.8303      56.0019 C.2       5 ASP8       0.7994
     78 OD1          -5.0590      24.7705      55.6121 O.co2     5 ASP8      -0.8014
     79 OD2          -6.8047      24.0344      56.7896 O.co2     5 ASP8      -0.8014
     80 C            -7.2803      28.4797      55.6642 C.2       5 ASP8       0.5366
     81 O            -6.7630      29.0450      54.7160 O.2       5 ASP8      -0.5819
     82 N            -8.4269      28.8798      56.2248 N.am      6 GLY9      -0.4157
     83 H            -8.7872      28.3950      57.0323 H         6 GLY9       0.2719
     84 CA           -9.1690      29.9972      55.6622 C.3       6 GLY9      -0.0252
     85 HA2          -9.4036      29.7874      54.6167 H         6 GLY9       0.0698
     86 HA3         -10.0909      30.1306      56.2211 H         6 GLY9       0.0698
     87 C            -8.3414      31.2761      55.7255 C.2       6 GLY9       0.5973
     88 O            -8.2799      32.0416      54.7667 O.2       6 GLY9      -0.5679
     89 N            -7.6907      31.5259      56.8638 N.am      7 VAL10     -0.4157
     90 H            -7.7461      30.8507      57.6193 H         7 VAL10      0.2719
     91 CA           -6.8679      32.7259      57.0480 C.3       7 VAL10     -0.0875
     92 HA           -7.4065      33.5783      56.6358 H         7 VAL10      0.0969
     93 CB           -6.6316      33.0124      58.5406 C.3       7 VAL10      0.2985
     94 HB           -6.1355      32.1568      58.9991 H         7 VAL10     -0.0297
     95 CG1          -5.7527      34.2522      58.7310 C.3       7 VAL10     -0.3192
     96 HG11         -6.1925      35.1058      58.2147 H         7 VAL10      0.0791
     97 HG12         -5.6689      34.4881      59.7920 H         7 VAL10      0.0791
     98 HG13         -4.7529      34.0913      58.3349 H         7 VAL10      0.0791
     99 CG2          -7.9420      33.2971      59.2886 C.3       7 VAL10     -0.3192
    100 HG21         -8.6405      32.4746      59.1656 H         7 VAL10      0.0791
    101 HG22         -7.7348      33.4045      60.3524 H         7 VAL10      0.0791
    102 HG23         -8.3946      34.2170      58.9212 H         7 VAL10      0.0791
    103 C            -5.5458      32.6432      56.2792 C.2       7 VAL10      0.5973
    104 O            -5.1185      33.6603      55.7269 O.2       7 VAL10     -0.5679
    105 N            -4.9093      31.4643      56.2353 N.am      8 ALA11     -0.4157
    106 H            -5.2929      30.6606      56.7206 H         8 ALA11      0.2719
    107 CA           -3.6874      31.2641      55.4580 C.3       8 ALA11      0.0337
    108 HA           -2.9540      32.0139      55.7571 H         8 ALA11      0.0823
    109 CB           -3.0992      29.8764      55.7449 C.3       8 ALA11     -0.1825
    110 HB1          -3.8065      29.1030      55.4424 H         8 ALA11      0.0603
    111 HB2          -2.1771      29.7512      55.1793 H         8 ALA11      0.0603
    112 HB3          -2.8825      29.7654      56.8052 H         8 ALA11      0.0603
    113 C            -3.9714      31.4773      53.9671 C.2       8 ALA11      0.5973
    114 O            -3.2693      32.2615      53.3321 O.2       8 ALA11     -0.5679
    115 N            -5.0533      30.8812      53.4528 N.am      9 ASP12     -0.5163
    116 H            -5.5821      30.2346      54.0312 H         9 ASP12      0.2936
    117 CA           -5.5366      31.0963      52.0853 C.3       9 ASP12      0.0381
    118 HA           -4.7434      30.8129      51.3910 H         9 ASP12      0.0880
    119 CB           -6.7814      30.2325      51.7918 C.3       9 ASP12     -0.0303
    120 HB2          -7.5197      30.3559      52.5852 H         9 ASP12     -0.0122
    121 HB3          -7.2318      30.5799      50.8606 H         9 ASP12     -0.0122
    122 CG           -6.4230      28.7548      51.6121 C.2       9 ASP12      0.7994
    123 OD1          -5.2319      28.4852      51.3171 O.co2     9 ASP12     -0.8014
    124 OD2          -7.3173      27.8965      51.7734 O.co2     9 ASP12     -0.8014
    125 C            -5.8177      32.5696      51.8163 C.2       9 ASP12      0.5366
    126 O            -5.2866      33.1284      50.8525 O.2       9 ASP12     -0.5819
    127 N            -6.5633      33.2476      52.6949 N.am     10 TYR13     -0.4157
    128 H            -6.9889      32.7453      53.4677 H        10 TYR13      0.2719
    129 CA           -6.7970      34.6858      52.5350 C.3      10 TYR13     -0.0014
    130 HA           -7.3376      34.8323      51.5987 H        10 TYR13      0.0876
    131 CB           -7.6738      35.2021      53.6829 C.3      10 TYR13     -0.0152
    132 HB2          -8.4905      34.4978      53.8426 H        10 TYR13      0.0295
    133 HB3          -7.0926      35.2392      54.6053 H        10 TYR13      0.0295
    134 CG           -8.2791      36.5644      53.4130 C.ar     10 TYR13     -0.0011
    135 CD1          -7.5488      37.7355      53.6417 C.ar     10 TYR13     -0.1906
    136 HD1          -6.5526      37.6215      54.0199 H        10 TYR13      0.1699
    137 CE1          -8.1112      39.0010      53.3757 C.ar     10 TYR13     -0.2341
    138 HE1          -7.5521      39.8945      53.5835 H        10 TYR13      0.1656
    139 CZ           -9.4178      39.0875      52.8519 C.ar     10 TYR13      0.3226
    140 OH           -9.9790      40.2962      52.5731 O.3      10 TYR13     -0.5579
    141 HH          -10.1836      40.8135      53.3596 H        10 TYR13      0.3992
    142 CE2         -10.1488      37.9069      52.6135 C.ar     10 TYR13     -0.2341
    143 HE2         -11.1389      37.9772      52.1885 H        10 TYR13      0.1656
    144 CD2          -9.5799      36.6515      52.8952 C.ar     10 TYR13     -0.1906
    145 HD2         -10.1359      35.7497      52.6802 H        10 TYR13      0.1699
    146 C            -5.4889      35.4974      52.4379 C.2      10 TYR13      0.5973
    147 O            -5.3098      36.2778      51.5052 O.2      10 TYR13     -0.5679
    148 N            -4.5520      35.3063      53.3744 N.am     11 LEU14     -0.4157
    149 H            -4.7280      34.5917      54.0757 H        11 LEU14      0.2719
    150 CA           -3.2770      36.0403      53.4537 C.3      11 LEU14     -0.0518
    151 HA           -3.4838      37.1055      53.5367 H        11 LEU14      0.0922
    152 CB           -2.4779      35.5541      54.6743 C.3      11 LEU14     -0.1102
    153 HB2          -2.5590      34.4668      54.7192 H        11 LEU14      0.0457
    154 HB3          -1.4208      35.7818      54.5210 H        11 LEU14      0.0457
    155 CG           -2.8739      36.1493      56.0264 C.3      11 LEU14      0.3531
    156 HG           -3.9528      36.0691      56.1575 H        11 LEU14     -0.0361
    157 CD1          -2.1722      35.3241      57.1051 C.3      11 LEU14     -0.4121
    158 HD11         -1.0935      35.3538      56.9556 H        11 LEU14      0.1000
    159 HD12         -2.4101      35.7281      58.0885 H        11 LEU14      0.1000
    160 HD13         -2.5111      34.2898      57.0543 H        11 LEU14      0.1000
    161 CD2          -2.4651      37.6201      56.1742 C.3      11 LEU14     -0.4121
    162 HD21         -2.6149      38.1522      55.2407 H        11 LEU14      0.1000
    163 HD22         -3.0660      38.0827      56.9512 H        11 LEU14      0.1000
    164 HD23         -1.4292      37.7035      56.4756 H        11 LEU14      0.1000
    165 C            -2.3661      35.8474      52.2388 C.2      11 LEU14      0.5973
    166 O            -1.5369      36.6942      51.9615 O.2      11 LEU14     -0.5679
    167 N            -2.4589      34.7388      51.5203 N.am     12 GLN15     -0.4157
    168 H            -3.0706      33.9942      51.8417 H        12 GLN15      0.2719
    169 CA           -1.6760      34.5306      50.2953 C.3      12 GLN15     -0.0031
    170 HA           -0.7486      35.1013      50.3451 H        12 GLN15      0.0850
    171 CB           -1.3109      33.0521      50.1752 C.3      12 GLN15     -0.0036
    172 HB2          -2.2115      32.4368      50.1294 H        12 GLN15      0.0171
    173 HB3          -0.7514      32.9173      49.2477 H        12 GLN15      0.0171
    174 CG           -0.4372      32.6034      51.3510 C.3      12 GLN15     -0.0645
    175 HG2           0.1249      33.4572      51.7320 H        12 GLN15      0.0352
    176 HG3          -1.0595      32.2230      52.1563 H        12 GLN15      0.0352
    177 CD            0.5489      31.5259      50.9479 C.2      12 GLN15      0.6951
    178 OE1           0.1936      30.4776      50.4355 O.2      12 GLN15     -0.6086
    179 NE2           1.8238      31.7324      51.1950 N.am     12 GLN15     -0.9407
    180 HE21          2.4552      30.9803      50.9808 H        12 GLN15      0.4251
    181 HE22          2.1407      32.5377      51.7095 H        12 GLN15      0.4251
    182 C            -2.4014      34.9848      49.0283 C.2      12 GLN15      0.5973
    183 O            -1.7613      35.2426      48.0123 O.2      12 GLN15     -0.5679
    184 N            -3.7322      35.0622      49.0714 N.am     13 THR16     -0.4157
    185 H            -4.2085      34.7398      49.9069 H        13 THR16      0.2719
    186 CA           -4.5229      35.6054      47.9601 C.3      13 THR16     -0.0389
    187 HA           -4.0893      35.2920      47.0099 H        13 THR16      0.1007
    188 CB           -5.9775      35.1182      48.0024 C.3      13 THR16      0.3654
    189 HB           -6.4217      35.3883      48.9612 H        13 THR16      0.0043
    190 CG2          -6.8191      35.7326      46.8829 C.3      13 THR16     -0.2438
    191 HG21         -6.3506      35.5296      45.9202 H        13 THR16      0.0642
    192 HG22         -7.8134      35.2875      46.8978 H        13 THR16      0.0642
    193 HG23         -6.9187      36.8066      47.0198 H        13 THR16      0.0642
    194 OG1          -6.0385      33.7165      47.8564 O.3      13 THR16     -0.6761
    195 HG1          -5.7288      33.3227      48.6844 H        13 THR16      0.4102
    196 C            -4.5012      37.1261      48.0018 C.2      13 THR16      0.5973
    197 O            -4.4170      37.7735      46.9602 O.2      13 THR16     -0.5679
    198 N            -4.5822      37.6996      49.2058 N.am     14 TYR17     -0.4157
    199 H            -4.7143      37.1086      50.0182 H        14 TYR17      0.2719
    200 CA           -4.6299      39.1483      49.3745 C.3      14 TYR17     -0.0014
    201 HA           -4.4966      39.6190      48.4001 H        14 TYR17      0.0876
    202 CB           -5.9913      39.6136      49.9050 C.3      14 TYR17     -0.0152
    203 HB2          -6.0373      39.3905      50.9725 H        14 TYR17      0.0295
    204 HB3          -6.0563      40.6967      49.7978 H        14 TYR17      0.0295
    205 CG           -7.1963      39.0005      49.2328 C.ar     14 TYR17     -0.0011
    206 CD1          -7.6481      39.4603      47.9803 C.ar     14 TYR17     -0.1906
    207 HD1          -7.1073      40.2422      47.4658 H        14 TYR17      0.1699
    208 CE1          -8.7823      38.8699      47.3867 C.ar     14 TYR17     -0.2341
    209 HE1          -9.1276      39.2095      46.4230 H        14 TYR17      0.1656
    210 CZ           -9.4515      37.8144      48.0484 C.ar     14 TYR17      0.3226
    211 OH          -10.5330      37.2170      47.4864 O.3      14 TYR17     -0.5579
    212 HH          -10.5911      37.4001      46.5484 H        14 TYR17      0.3992
    213 CE2          -8.9864      37.3525      49.2931 C.ar     14 TYR17     -0.2341
    214 HE2          -9.4924      36.5327      49.7803 H        14 TYR17      0.1656
    215 CD2          -7.8608      37.9473      49.8810 C.ar     14 TYR17     -0.1906
    216 HD2          -7.4991      37.5827      50.8324 H        14 TYR17      0.1699
    217 C            -3.5308      39.7360      50.2450 C.2      14 TYR17      0.5973
    218 O            -3.4678      40.9585      50.2877 O.2      14 TYR17     -0.5679
    219 N            -2.7032      38.9576      50.9523 N.am     15 HIE18     -0.4157
    220 H            -2.7178      37.9586      50.8001 H        15 HIE18      0.2719
    221 CA           -1.5576      39.5088      51.7148 C.3      15 HIE18     -0.0581
    222 HA           -1.1322      38.7746      52.3846 H        15 HIE18      0.1360
    223 CB           -0.4220      39.8461      50.7445 C.3      15 HIE18     -0.0074
    224 HB2          -0.7226      40.7176      50.1615 H        15 HIE18      0.0367
    225 HB3           0.4754      40.1324      51.2713 H        15 HIE18      0.0367
    226 CG           -0.0931      38.7418      49.7681 C.2      15 HIE18      0.1868
    227 ND1          -0.6015      38.6885      48.4749 N.2      15 HIE18     -0.5432
    228 CE1          -0.1032      37.5758      47.9241 C.2      15 HIE18      0.1635
    229 HE1          -0.3515      37.2227      46.9310 H        15 HIE18      0.1435
    230 NE2           0.6817      36.9256      48.7994 N.pl3    15 HIE18     -0.2795
    231 HE2           1.1132      36.0280      48.6344 H        15 HIE18      0.3339
    232 CD2           0.6902      37.6419      49.9764 C.2      15 HIE18     -0.2207
    233 HD2           1.1840      37.3804      50.8985 H        15 HIE18      0.1862
    234 C            -1.9665      40.6045      52.6975 C.2      15 HIE18      0.5973
    235 O            -1.4254      41.7042      52.7467 O.2      15 HIE18     -0.5679
    236 N            -2.9853      40.2701      53.4851 N.am     16 LYS19     -0.3479
    237 H            -3.4100      39.3741      53.2837 H        16 LYS19      0.2747
    238 CA           -3.5701      41.0236      54.5984 C.3      16 LYS19     -0.2400
    239 HA           -2.7926      41.2507      55.3269 H        16 LYS19      0.1426
    240 CB           -4.2133      42.3400      54.1130 C.3      16 LYS19     -0.0094
    241 HB2          -4.6939      42.8359      54.9577 H        16 LYS19      0.0362
    242 HB3          -3.4581      43.0117      53.7029 H        16 LYS19      0.0362
    243 CG           -5.2611      42.0240      53.0400 C.3      16 LYS19      0.0187
    244 HG2          -4.7658      41.7323      52.1241 H        16 LYS19      0.0103
    245 HG3          -5.8548      41.1815      53.3692 H        16 LYS19      0.0103
    246 CD           -6.2400      43.1383      52.7054 C.3      16 LYS19     -0.0479
    247 HD2          -6.5405      43.6728      53.6091 H        16 LYS19      0.0621
    248 HD3          -5.7722      43.8243      51.9975 H        16 LYS19      0.0621
    249 CE           -7.4635      42.4335      52.1029 C.3      16 LYS19     -0.0143
    250 HE2          -7.1416      41.4838      51.6636 H        16 LYS19      0.1135
    251 HE3          -8.1615      42.1961      52.9130 H        16 LYS19      0.1135
    252 NZ           -8.1318      43.2352      51.0596 N.4      16 LYS19     -0.3854
    253 HZ1          -7.4958      43.4173      50.2969 H        16 LYS19      0.3400
    254 HZ2          -8.9321      42.7199      50.7116 H        16 LYS19      0.3400
    255 HZ3          -8.4637      44.1095      51.4468 H        16 LYS19      0.3400
    256 C            -4.6247      40.1345      55.2515 C.2      16 LYS19      0.7341
    257 O            -5.1151      39.1894      54.6410 O.2      16 LYS19     -0.5894
    258 N            -4.9862      40.4631      56.4777 N.am     17 LEU20     -0.4157
    259 H            -4.6030      41.2986      56.8864 H        17 LEU20      0.2719
    260 CA           -6.0213      39.7522      57.2066 C.3      17 LEU20     -0.0518
    261 HA           -5.8283      38.6904      57.0773 H        17 LEU20      0.0922
    262 CB           -5.9057      40.1029      58.6989 C.3      17 LEU20     -0.1102
    263 HB2          -5.9707      41.1874      58.8054 H        17 LEU20      0.0457
    264 HB3          -6.7572      39.6779      59.2281 H        17 LEU20      0.0457
    265 CG           -4.6147      39.6030      59.3738 C.3      17 LEU20      0.3531
    266 HG           -3.7446      39.9408      58.8116 H        17 LEU20     -0.0361
    267 CD1          -4.5260      40.1638      60.7899 C.3      17 LEU20     -0.4121
    268 HD11         -5.3867      39.8354      61.3738 H        17 LEU20      0.1000
    269 HD12         -3.6228      39.8054      61.2719 H        17 LEU20      0.1000
    270 HD13         -4.5166      41.2544      60.7607 H        17 LEU20      0.1000
    271 CD2          -4.5829      38.0752      59.4818 C.3      17 LEU20     -0.4121
    272 HD21         -4.6366      37.6103      58.5007 H        17 LEU20      0.1000
    273 HD22         -3.6521      37.7600      59.9523 H        17 LEU20      0.1000
    274 HD23         -5.4244      37.7282      60.0836 H        17 LEU20      0.1000
    275 C            -7.4198      40.0617      56.6397 C.2      17 LEU20      0.5973
    276 O            -7.6439      41.1653      56.1329 O.2      17 LEU20     -0.5679
    277 N            -8.3569      39.0985      56.7372 N.am     18 PRO21     -0.2548
    278 CD           -8.1319      37.7414      57.2113 C.3      18 PRO21      0.0192
    279 HD2          -7.8339      37.7468      58.2590 H        18 PRO21      0.0391
    280 HD3          -7.3593      37.2574      56.6119 H        18 PRO21      0.0391
    281 CG           -9.4392      36.9777      57.0428 C.3      18 PRO21      0.0189
    282 HG2          -9.7476      36.5465      57.9941 H        18 PRO21      0.0213
    283 HG3          -9.3147      36.1892      56.2995 H        18 PRO21      0.0213
    284 CB          -10.4735      37.9951      56.5581 C.3      18 PRO21     -0.0070
    285 HB2         -11.3240      38.0342      57.2295 H        18 PRO21      0.0253
    286 HB3         -10.8191      37.7132      55.5632 H        18 PRO21      0.0253
    287 CA           -9.7630      39.3510      56.4821 C.3      18 PRO21     -0.0266
    288 HA           -9.8740      39.7538      55.4766 H        18 PRO21      0.0641
    289 C           -10.3145      40.3880      57.4705 C.2      18 PRO21      0.5896
    290 O            -9.7406      40.6627      58.5246 O.2      18 PRO21     -0.5748
    291 N           -11.4655      40.9550      57.1299 N.am     19 ASP22     -0.5163
    292 H           -11.8672      40.7237      56.2357 H        19 ASP22      0.2936
    293 CA          -11.9952      42.1569      57.7794 C.3      19 ASP22      0.0381
    294 HA          -11.1735      42.8708      57.8753 H        19 ASP22      0.0880
    295 CB          -13.0164      42.7821      56.8097 C.3      19 ASP22     -0.0303
    296 HB2         -13.8357      42.0774      56.6516 H        19 ASP22     -0.0122
    297 HB3         -13.4316      43.6819      57.2666 H        19 ASP22     -0.0122
    298 CG          -12.3900      43.1706      55.4523 C.2      19 ASP22      0.7994
    299 OD1         -11.3731      43.8927      55.4539 O.co2    19 ASP22     -0.8014
    300 OD2         -12.8976      42.7108      54.4066 O.co2    19 ASP22     -0.8014
    301 C           -12.5428      41.9449      59.2150 C.2      19 ASP22      0.5366
    302 O           -12.8278      42.9102      59.9324 O.2      19 ASP22     -0.5819
    303 N           -12.6831      40.7002      59.6877 N.am     20 ASN23     -0.4157
    304 H           -12.3885      39.9390      59.0880 H        20 ASN23      0.2719
    305 CA          -13.0544      40.3857      61.0756 C.3      20 ASN23      0.0143
    306 HA          -13.8437      41.0704      61.3867 H        20 ASN23      0.1048
    307 CB          -13.6246      38.9587      61.1441 C.3      20 ASN23     -0.2041
    308 HB2         -13.8028      38.6881      62.1835 H        20 ASN23      0.0797
    309 HB3         -14.5804      38.9293      60.6230 H        20 ASN23      0.0797
    310 CG          -12.7067      37.9388      60.5083 C.2      20 ASN23      0.7130
    311 OD1         -12.5706      37.8658      59.2969 O.2      20 ASN23     -0.5931
    312 ND2         -12.0996      37.0772      61.2805 N.am     20 ASN23     -0.9191
    313 HD21        -11.3923      36.4933      60.8552 H        20 ASN23      0.4196
    314 HD22        -12.1375      37.1946      62.2831 H        20 ASN23      0.4196
    315 C           -11.8934      40.5887      62.0736 C.2      20 ASN23      0.5973
    316 O           -12.0924      40.4365      63.2727 O.2      20 ASN23     -0.5679
    317 N           -10.6869      40.9141      61.6219 N.am     21 TYR24     -0.4157
    318 H           -10.5476      41.0773      60.6321 H        21 TYR24      0.2719
    319 CA           -9.5460      41.1539      62.5028 C.3      21 TYR24     -0.0014
    320 HA           -9.7053      40.6083      63.4253 H        21 TYR24      0.0876
    321 CB           -8.2746      40.5850      61.8742 C.3      21 TYR24     -0.0152
    322 HB2          -8.1996      40.9027      60.8337 H        21 TYR24      0.0295
    323 HB3          -7.4084      40.9810      62.4071 H        21 TYR24      0.0295
    324 CG           -8.2453      39.0763      61.9760 C.ar     21 TYR24     -0.0011
    325 CD1          -7.9005      38.4977      63.2075 C.ar     21 TYR24     -0.1906
    326 HD1          -7.6436      39.1336      64.0400 H        21 TYR24      0.1699
    327 CE1          -7.9143      37.1064      63.3688 C.ar     21 TYR24     -0.2341
    328 HE1          -7.6428      36.6798      64.3219 H        21 TYR24      0.1656
    329 CZ           -8.2823      36.2821      62.2880 C.ar     21 TYR24      0.3226
    330 OH           -8.3157      34.9373      62.4460 O.3      21 TYR24     -0.5579
    331 HH           -7.9953      34.6993      63.3398 H        21 TYR24      0.3992
    332 CE2          -8.6368      36.8571      61.0491 C.ar     21 TYR24     -0.2341
    333 HE2          -8.9209      36.2120      60.2344 H        21 TYR24      0.1656
    334 CD2          -8.6293      38.2593      60.8958 C.ar     21 TYR24     -0.1906
    335 HD2          -8.9328      38.7164      59.9642 H        21 TYR24      0.1699
    336 C            -9.3918      42.6283      62.8687 C.2      21 TYR24      0.5973
    337 O            -9.5322      43.4922      62.0086 O.2      21 TYR24     -0.5679
    338 N            -9.0996      42.8891      64.1422 N.am     22 ILE25     -0.4157
    339 H            -9.0224      42.1057      64.7807 H        22 ILE25      0.2719
    340 CA           -8.7390      44.2063      64.6821 C.3      22 ILE25     -0.0597
    341 HA           -8.4152      44.8542      63.8645 H        22 ILE25      0.0869
    342 CB           -9.9141      44.8975      65.4119 C.3      22 ILE25      0.1303
    343 HB           -9.5335      45.8476      65.7798 H        22 ILE25      0.0187
    344 CG2         -11.0388      45.2439      64.4234 C.3      22 ILE25     -0.3204
    345 HG21        -11.5061      44.3284      64.0709 H        22 ILE25      0.0882
    346 HG22        -11.7705      45.9059      64.8826 H        22 ILE25      0.0882
    347 HG23        -10.6015      45.7648      63.5687 H        22 ILE25      0.0882
    348 CG1         -10.4164      44.1076      66.6435 C.3      22 ILE25     -0.0430
    349 HG12        -10.7698      43.1226      66.3385 H        22 ILE25      0.0236
    350 HG13         -9.5960      43.9760      67.3483 H        22 ILE25      0.0236
    351 CD1         -11.5431      44.8396      67.3812 C.3      22 ILE25     -0.0660
    352 HD11        -12.4559      44.8402      66.7861 H        22 ILE25      0.0186
    353 HD12        -11.7495      44.3279      68.3208 H        22 ILE25      0.0186
    354 HD13        -11.2390      45.8645      67.5954 H        22 ILE25      0.0186
    355 C            -7.5534      44.0305      65.6199 C.2      22 ILE25      0.5973
    356 O            -7.4206      42.9973      66.2745 O.2      22 ILE25     -0.5679
    357 N            -6.6811      45.0147      65.7101 N.am     23 THR26     -0.4157
    358 H            -6.8610      45.8586      65.1665 H        23 THR26      0.2719
    359 CA           -5.5135      44.9337      66.5927 C.3      23 THR26     -0.0389
    360 HA           -5.0502      43.9528      66.4788 H        23 THR26      0.1007
    361 CB           -4.4769      45.9737      66.1734 C.3      23 THR26      0.3654
    362 HB           -3.5639      45.8141      66.7438 H        23 THR26      0.0043
    363 CG2          -4.1532      45.9403      64.6743 C.3      23 THR26     -0.2438
    364 HG21         -5.0110      46.2446      64.0736 H        23 THR26      0.0642
    365 HG22         -3.3238      46.6181      64.4752 H        23 THR26      0.0642
    366 HG23         -3.8588      44.9302      64.3902 H        23 THR26      0.0642
    367 OG1          -4.9889      47.2511      66.4768 O.3      23 THR26     -0.6761
    368 HG1          -5.6095      47.4591      65.7618 H        23 THR26      0.4102
    369 C            -5.9148      45.0934      68.0672 C.2      23 THR26      0.5973
    370 O            -7.0333      45.5066      68.3940 O.2      23 THR26     -0.5679
    371 N            -5.0036      44.7910      69.0019 N.am     24 LYS27     -0.3479
    372 H            -4.1047      44.4166      68.6907 H        24 LYS27      0.2747
    373 CA           -5.2651      44.9845      70.4501 C.3      24 LYS27     -0.2400
    374 HA           -6.1175      44.3734      70.7497 H        24 LYS27      0.1426
    375 CB           -4.0249      44.6033      71.2682 C.3      24 LYS27     -0.0094
    376 HB2          -3.1229      44.9538      70.7615 H        24 LYS27      0.0362
    377 HB3          -4.0764      45.0665      72.2563 H        24 LYS27      0.0362
    378 CG           -3.9972      43.0864      71.4496 C.3      24 LYS27      0.0187
    379 HG2          -4.8790      42.7766      72.0087 H        24 LYS27      0.0103
    380 HG3          -4.0362      42.6141      70.4701 H        24 LYS27      0.0103
    381 CD           -2.7530      42.5825      72.1814 C.3      24 LYS27     -0.0479
    382 HD2          -2.5823      43.1616      73.0914 H        24 LYS27      0.0621
    383 HD3          -2.9291      41.5404      72.4495 H        24 LYS27      0.0621
    384 CE           -1.5460      42.6861      71.2389 C.3      24 LYS27     -0.0143
    385 HE2          -1.9162      42.7642      70.2084 H        24 LYS27      0.1135
    386 HE3          -1.0085      43.6166      71.4482 H        24 LYS27      0.1135
    387 NZ           -0.6441      41.5089      71.3350 N.4      24 LYS27     -0.3854
    388 HZ1          -1.1003      40.6704      71.0003 H        24 LYS27      0.3400
    389 HZ2           0.1465      41.6534      70.7122 H        24 LYS27      0.3400
    390 HZ3          -0.2814      41.3855      72.2693 H        24 LYS27      0.3400
    391 C            -5.6409      46.4177      70.8037 C.2      24 LYS27      0.7341
    392 O            -6.5164      46.6541      71.6296 O.2      24 LYS27     -0.5894
    393 N            -4.9491      47.3644      70.1821 N.am     25 SER28     -0.4157
    394 H            -4.2381      47.0645      69.5305 H        25 SER28      0.2719
    395 CA           -5.1632      48.8028      70.3362 C.3      25 SER28     -0.0249
    396 HA           -5.0781      49.0753      71.3877 H        25 SER28      0.0843
    397 CB           -4.0993      49.5619      69.5431 C.3      25 SER28      0.2117
    398 HB2          -4.0619      49.1917      68.5163 H        25 SER28      0.0352
    399 HB3          -4.3435      50.6255      69.5318 H        25 SER28      0.0352
    400 OG           -2.8473      49.3818      70.1731 O.3      25 SER28     -0.6546
    401 HG           -2.1679      49.7599      69.6069 H        25 SER28      0.4275
    402 C            -6.5446      49.2218      69.8508 C.2      25 SER28      0.5973
    403 O            -7.2415      49.9467      70.5565 O.2      25 SER28     -0.5679
    404 N            -6.9612      48.7150      68.6869 N.am     26 GLU29     -0.5163
    405 H            -6.3321      48.1319      68.1474 H        26 GLU29      0.2936
    406 CA           -8.3181      48.9055      68.1655 C.3      26 GLU29      0.0397
    407 HA           -8.5319      49.9722      68.0848 H        26 GLU29      0.1105
    408 CB           -8.4644      48.2609      66.7807 C.3      26 GLU29      0.0560
    409 HB2          -8.0459      47.2575      66.8062 H        26 GLU29     -0.0173
    410 HB3          -9.5193      48.2051      66.5080 H        26 GLU29     -0.0173
    411 CG           -7.7320      49.1136      65.7461 C.3      26 GLU29      0.0136
    412 HG2          -8.2508      50.0728      65.6713 H        26 GLU29     -0.0425
    413 HG3          -6.7201      49.3199      66.1000 H        26 GLU29     -0.0425
    414 CD           -7.6194      48.4795      64.3596 C.2      26 GLU29      0.8054
    415 OE1          -7.4975      47.2375      64.2562 O.co2    26 GLU29     -0.8188
    416 OE2          -7.5592      49.2789      63.4096 O.co2    26 GLU29     -0.8188
    417 C            -9.3540      48.3164      69.1121 C.2      26 GLU29      0.5366
    418 O           -10.2984      49.0014      69.4865 O.2      26 GLU29     -0.5819
    419 N            -9.1604      47.0773      69.5628 N.am     27 ALA30     -0.4157
    420 H            -8.3756      46.5413      69.2044 H        27 ALA30      0.2719
    421 CA          -10.0783      46.4474      70.5000 C.3      27 ALA30      0.0337
    422 HA          -11.0695      46.4072      70.0465 H        27 ALA30      0.0823
    423 CB           -9.5910      45.0161      70.7260 C.3      27 ALA30     -0.1825
    424 HB1          -8.5798      45.0180      71.1316 H        27 ALA30      0.0603
    425 HB2         -10.2599      44.5070      71.4172 H        27 ALA30      0.0603
    426 HB3          -9.5898      44.4824      69.7760 H        27 ALA30      0.0603
    427 C           -10.2059      47.2495      71.8091 C.2      27 ALA30      0.5973
    428 O           -11.3126      47.5073      72.2864 O.2      27 ALA30     -0.5679
    429 N            -9.0859      47.6860      72.3885 N.am     28 GLN31     -0.4157
    430 H            -8.1952      47.4564      71.9598 H        28 GLN31      0.2719
    431 CA           -9.0986      48.4842      73.6187 C.3      28 GLN31     -0.0031
    432 HA           -9.6058      47.9258      74.4077 H        28 GLN31      0.0850
    433 CB           -7.6703      48.7828      74.0672 C.3      28 GLN31     -0.0036
    434 HB2          -7.1453      49.1876      73.2014 H        28 GLN31      0.0171
    435 HB3          -7.6861      49.5445      74.8489 H        28 GLN31      0.0171
    436 CG           -6.9321      47.5472      74.6097 C.3      28 GLN31     -0.0645
    437 HG2          -7.2885      47.3461      75.6201 H        28 GLN31      0.0352
    438 HG3          -7.1508      46.6768      74.0013 H        28 GLN31      0.0352
    439 CD           -5.4160      47.7226      74.6503 C.2      28 GLN31      0.6951
    440 OE1          -4.6783      46.8301      75.0391 O.2      28 GLN31     -0.6086
    441 NE2          -4.8731      48.8633      74.2715 N.am     28 GLN31     -0.9407
    442 HE21         -3.8725      48.9184      74.3116 H        28 GLN31      0.4251
    443 HE22         -5.4460      49.6238      73.9522 H        28 GLN31      0.4251
    444 C            -9.8521      49.8074      73.4387 C.2      28 GLN31      0.5973
    445 O           -10.5883      50.1985      74.3413 O.2      28 GLN31     -0.5679
    446 N            -9.7323      50.4559      72.2730 N.am     29 ALA32     -0.4157
    447 H            -9.1113      50.0782      71.5644 H        29 ALA32      0.2719
    448 CA          -10.4850      51.6697      71.9389 C.3      29 ALA32      0.0337
    449 HA          -10.2381      52.4475      72.6628 H        29 ALA32      0.0823
    450 CB          -10.0766      52.1458      70.5384 C.3      29 ALA32     -0.1825
    451 HB1         -10.4231      51.4483      69.7784 H        29 ALA32      0.0603
    452 HB2         -10.5261      53.1201      70.3434 H        29 ALA32      0.0603
    453 HB3          -8.9917      52.2379      70.4770 H        29 ALA32      0.0603
    454 C           -12.0062      51.4682      71.9691 C.2      29 ALA32      0.5973
    455 O           -12.7437      52.4040      72.2725 O.2      29 ALA32     -0.5679
    456 N           -12.4575      50.2550      71.6399 N.am     30 LEU33     -0.4157
    457 H           -11.7717      49.5600      71.3694 H        30 LEU33      0.2719
    458 CA          -13.8624      49.8545      71.6329 C.3      30 LEU33     -0.0518
    459 HA          -14.4610      50.6962      71.2872 H        30 LEU33      0.0922
    460 CB          -14.0347      48.6766      70.6441 C.3      30 LEU33     -0.1102
    461 HB2         -13.4065      47.8464      70.9593 H        30 LEU33      0.0457
    462 HB3         -15.0700      48.3340      70.6869 H        30 LEU33      0.0457
    463 CG          -13.6960      49.0395      69.1824 C.3      30 LEU33      0.3531
    464 HG          -12.6957      49.4535      69.1170 H        30 LEU33     -0.0361
    465 CD1         -13.7716      47.8172      68.2669 C.3      30 LEU33     -0.4121
    466 HD11        -14.7892      47.4278      68.2481 H        30 LEU33      0.1000
    467 HD12        -13.4593      48.0919      67.2602 H        30 LEU33      0.1000
    468 HD13        -13.0980      47.0508      68.6461 H        30 LEU33      0.1000
    469 CD2         -14.6764      50.0758      68.6403 C.3      30 LEU33     -0.4121
    470 HD21        -14.5429      51.0240      69.1586 H        30 LEU33      0.1000
    471 HD22        -14.4829      50.2436      67.5822 H        30 LEU33      0.1000
    472 HD23        -15.7015      49.7289      68.7714 H        30 LEU33      0.1000
    473 C           -14.3942      49.5344      73.0389 C.2      30 LEU33      0.5973
    474 O           -15.6037      49.4478      73.2249 O.2      30 LEU33     -0.5679
    475 N           -13.5204      49.3722      74.0356 N.am     31 GLY34     -0.4157
    476 H           -12.5449      49.5672      73.8445 H        31 GLY34      0.2719
    477 CA          -13.8884      48.9560      75.3885 C.3      31 GLY34     -0.0252
    478 HA2         -13.3061      49.5462      76.0956 H        31 GLY34      0.0698
    479 HA3         -14.9465      49.1471      75.5709 H        31 GLY34      0.0698
    480 C           -13.6076      47.4780      75.6660 C.2      31 GLY34      0.5973
    481 O           -14.1943      46.9121      76.5958 O.2      31 GLY34     -0.5679
    482 N           -12.7362      46.8283      74.8789 N.am     32 TRP35     -0.4157
    483 H           -12.3154      47.3078      74.0904 H        32 TRP35      0.2719
    484 CA          -12.2959      45.4703      75.2013 C.3      32 TRP35     -0.0275
    485 HA          -13.1788      44.8565      75.3833 H        32 TRP35      0.1123
    486 CB          -11.5177      44.8173      74.0609 C.3      32 TRP35     -0.0050
    487 HB2         -12.1790      44.6866      73.2038 H        32 TRP35      0.0339
    488 HB3         -10.7184      45.4952      73.7752 H        32 TRP35      0.0339
    489 CG          -10.8807      43.4987      74.3973 C.2      32 TRP35     -0.1415
    490 CD1         -11.4802      42.3976      74.9080 C.2      32 TRP35     -0.1638
    491 HD1         -12.5383      42.3265      75.1304 H        32 TRP35      0.2062
    492 NE1         -10.5502      41.3850      75.0695 N.pl3    32 TRP35     -0.3418
    493 HE1         -10.7890      40.4633      75.4039 H        32 TRP35      0.3412
    494 CE2          -9.2940      41.8016      74.6868 C.ar     32 TRP35      0.1380
    495 CZ2          -8.0367      41.1828      74.6711 C.ar     32 TRP35     -0.2601
    496 HZ2          -7.9320      40.1646      75.0074 H        32 TRP35      0.1572
    497 CH2          -6.9196      41.9264      74.2478 C.ar     32 TRP35     -0.1134
    498 HH2          -5.9356      41.4808      74.2470 H        32 TRP35      0.1417
    499 CZ3          -7.0744      43.2658      73.8458 C.ar     32 TRP35     -0.1972
    500 HZ3          -6.2147      43.8529      73.5508 H        32 TRP35      0.1447
    501 CE3          -8.3413      43.8686      73.8489 C.ar     32 TRP35     -0.2387
    502 HE3          -8.4481      44.8981      73.5408 H        32 TRP35      0.1700
    503 CD2          -9.4773      43.1526      74.2689 C.ar     32 TRP35      0.1243
    504 C           -11.4560      45.4860      76.4744 C.2      32 TRP35      0.5973
    505 O           -10.4726      46.2146      76.5882 O.2      32 TRP35     -0.5679
    506 N           -11.8242      44.6415      77.4283 N.am     33 VAL36     -0.4157
    507 H           -12.6310      44.0542      77.2560 H        33 VAL36      0.2719
    508 CA          -11.1194      44.4759      78.6904 C.3      33 VAL36     -0.0875
    509 HA          -10.2318      45.1096      78.6969 H        33 VAL36      0.0969
    510 CB          -12.0019      44.9345      79.8674 C.3      33 VAL36      0.2985
    511 HB          -12.9022      44.3230      79.9095 H        33 VAL36     -0.0297
    512 CG1         -11.2495      44.7932      81.1951 C.3      33 VAL36     -0.3192
    513 HG11        -10.3372      45.3911      81.1719 H        33 VAL36      0.0791
    514 HG12        -11.8765      45.1444      82.0147 H        33 VAL36      0.0791
    515 HG13        -10.9966      43.7505      81.3795 H        33 VAL36      0.0791
    516 CG2         -12.4277      46.4008      79.7056 C.3      33 VAL36     -0.3192
    517 HG21        -13.0883      46.5081      78.8480 H        33 VAL36      0.0791
    518 HG22        -12.9670      46.7369      80.5897 H        33 VAL36      0.0791
    519 HG23        -11.5514      47.0330      79.5551 H        33 VAL36      0.0791
    520 C           -10.6583      43.0252      78.7586 C.2      33 VAL36      0.5973
    521 O           -11.4621      42.1172      78.9654 O.2      33 VAL36     -0.5679
    522 N            -9.3543      42.7943      78.5810 N.am     34 ALA37     -0.4157
    523 H            -8.7625      43.5793      78.3497 H        34 ALA37      0.2719
    524 CA           -8.7670      41.4518      78.5134 C.3      34 ALA37      0.0337
    525 HA           -9.1490      40.9514      77.6228 H        34 ALA37      0.0823
    526 CB           -7.2460      41.5912      78.3780 C.3      34 ALA37     -0.1825
    527 HB1          -6.8308      42.1072      79.2456 H        34 ALA37      0.0603
    528 HB2          -6.7938      40.6012      78.3043 H        34 ALA37      0.0603
    529 HB3          -7.0048      42.1555      77.4752 H        34 ALA37      0.0603
    530 C            -9.1338      40.5826      79.7263 C.2      34 ALA37      0.5973
    531 O            -9.5822      39.4476      79.5543 O.2      34 ALA37     -0.5679
    532 N            -9.0131      41.1659      80.9284 N.am     35 SER38     -0.4157
    533 H            -8.5473      42.0594      80.9763 H        35 SER38      0.2719
    534 CA           -9.3536      40.5271      82.2094 C.3      35 SER38     -0.0249
    535 HA           -8.8285      39.5727      82.2692 H        35 SER38      0.0843
    536 CB           -8.9016      41.3824      83.4024 C.3      35 SER38      0.2117
    537 HB2          -9.3761      42.3643      83.3578 H        35 SER38      0.0352
    538 HB3          -9.1977      40.8872      84.3296 H        35 SER38      0.0352
    539 OG           -7.4972      41.5283      83.3939 O.3      35 SER38     -0.6546
    540 HG           -7.2026      41.7730      84.2782 H        35 SER38      0.4275
    541 C           -10.8441      40.2219      82.3754 C.2      35 SER38      0.5973
    542 O           -11.1936      39.4421      83.2556 O.2      35 SER38     -0.5679
    543 N           -11.7228      40.8232      81.5512 N.am     36 LYS39     -0.3479
    544 H           -11.3514      41.4313      80.8318 H        36 LYS39      0.2747
    545 CA          -13.1475      40.4590      81.4504 C.3      36 LYS39     -0.2400
    546 HA          -13.4775      40.0440      82.4051 H        36 LYS39      0.1426
    547 CB          -14.0727      41.6430      81.0759 C.3      36 LYS39     -0.0094
    548 HB2         -13.6559      42.1968      80.2375 H        36 LYS39      0.0362
    549 HB3         -15.0177      41.2200      80.7338 H        36 LYS39      0.0362
    550 CG          -14.4424      42.6062      82.2081 C.3      36 LYS39      0.0187
    551 HG2         -14.6424      42.0421      83.1201 H        36 LYS39      0.0103
    552 HG3         -13.5842      43.2520      82.3946 H        36 LYS39      0.0103
    553 CD          -15.6711      43.4833      81.8781 C.3      36 LYS39     -0.0479
    554 HD2         -15.5669      44.3973      82.4658 H        36 LYS39      0.0621
    555 HD3         -15.6545      43.7641      80.8227 H        36 LYS39      0.0621
    556 CE          -17.0211      42.8343      82.2386 C.3      36 LYS39     -0.0143
    557 HE2         -17.2421      42.0451      81.5113 H        36 LYS39      0.1135
    558 HE3         -16.9330      42.3637      83.2233 H        36 LYS39      0.1135
    559 NZ          -18.1103      43.8475      82.2598 N.4      36 LYS39     -0.3854
    560 HZ1         -18.1867      44.3027      81.3579 H        36 LYS39      0.3400
    561 HZ2         -18.9968      43.3954      82.4505 H        36 LYS39      0.3400
    562 HZ3         -17.9437      44.5440      82.9748 H        36 LYS39      0.3400
    563 C           -13.4255      39.3579      80.4270 C.2      36 LYS39      0.7341
    564 O           -14.4644      38.7276      80.5634 O.2      36 LYS39     -0.5894
    565 N           -12.6123      39.1580      79.3856 N.am     37 GLY40     -0.4157
    566 H           -11.7191      39.6298      79.3474 H        37 GLY40      0.2719
    567 CA          -12.9980      38.2188      78.3210 C.3      37 GLY40     -0.0252
    568 HA2         -12.1684      38.1065      77.6248 H        37 GLY40      0.0698
    569 HA3         -13.2164      37.2432      78.7595 H        37 GLY40      0.0698
    570 C           -14.2337      38.6812      77.5273 C.2      37 GLY40      0.5973
    571 O           -15.0286      37.8591      77.0824 O.2      37 GLY40     -0.5679
    572 N           -14.4027      40.0002      77.3592 N.am     38 ASN41     -0.4157
    573 H           -13.7018      40.6242      77.7329 H        38 ASN41      0.2719
    574 CA          -15.6124      40.6202      76.7932 C.3      38 ASN41      0.0143
    575 HA          -16.4340      39.9033      76.8825 H        38 ASN41      0.1048
    576 CB          -15.9997      41.8447      77.6538 C.3      38 ASN41     -0.2041
    577 HB2         -17.0242      42.1164      77.3939 H        38 ASN41      0.0797
    578 HB3         -15.9993      41.5695      78.7039 H        38 ASN41      0.0797
    579 CG          -15.1148      43.0661      77.4448 C.2      38 ASN41      0.7130
    580 OD1         -13.9807      42.9630      77.0126 O.2      38 ASN41     -0.5931
    581 ND2         -15.5860      44.2581      77.7433 N.am     38 ASN41     -0.9191
    582 HD21        -15.0292      45.0554      77.4444 H        38 ASN41      0.4196
    583 HD22        -16.5773      44.3719      77.8470 H        38 ASN41      0.4196
    584 C           -15.5535      40.9919      75.2926 C.2      38 ASN41      0.5973
    585 O           -16.3779      41.7858      74.8433 O.2      38 ASN41     -0.5679
    586 N           -14.5892      40.4983      74.5040 N.am     39 LEU42     -0.4157
    587 H           -13.9708      39.7911      74.8685 H        39 LEU42      0.2719
    588 CA          -14.4092      40.9758      73.1213 C.3      39 LEU42     -0.0518
    589 HA          -14.2871      42.0577      73.1575 H        39 LEU42      0.0922
    590 CB          -13.1173      40.3899      72.5351 C.3      39 LEU42     -0.1102
    591 HB2         -12.2735      40.6211      73.1752 H        39 LEU42      0.0457
    592 HB3         -13.2279      39.3093      72.5260 H        39 LEU42      0.0457
    593 CG          -12.7912      40.8445      71.0976 C.3      39 LEU42      0.3531
    594 HG          -13.6668      40.7486      70.4583 H        39 LEU42     -0.0361
    595 CD1         -12.2780      42.2835      71.0271 C.3      39 LEU42     -0.4121
    596 HD11        -11.4153      42.4055      71.6800 H        39 LEU42      0.1000
    597 HD12        -11.9956      42.5208      70.0018 H        39 LEU42      0.1000
    598 HD13        -13.0682      42.9693      71.3330 H        39 LEU42      0.1000
    599 CD2         -11.7202      39.9117      70.5370 C.3      39 LEU42     -0.4121
    600 HD21        -12.0961      38.8925      70.5017 H        39 LEU42      0.1000
    601 HD22        -11.4684      40.2152      69.5203 H        39 LEU42      0.1000
    602 HD23        -10.8293      39.9501      71.1615 H        39 LEU42      0.1000
    603 C           -15.6222      40.7032      72.2111 C.2      39 LEU42      0.5973
    604 O           -16.0003      41.5934      71.4532 O.2      39 LEU42     -0.5679
    605 N           -16.2380      39.5191      72.2831 N.am     40 ALA43     -0.4157
    606 H           -15.8629      38.7969      72.8765 H        40 ALA43      0.2719
    607 CA          -17.4463      39.2487      71.5033 C.3      40 ALA43      0.0337
    608 HA          -17.2375      39.5098      70.4646 H        40 ALA43      0.0823
    609 CB          -17.7565      37.7495      71.5456 C.3      40 ALA43     -0.1825
    610 HB1         -17.9867      37.4477      72.5678 H        40 ALA43      0.0603
    611 HB2         -18.6161      37.5383      70.9082 H        40 ALA43      0.0603
    612 HB3         -16.8948      37.1963      71.1776 H        40 ALA43      0.0603
    613 C           -18.6335      40.1357      71.9376 C.2      40 ALA43      0.5973
    614 O           -19.4839      40.4036      71.0991 O.2      40 ALA43     -0.5679
    615 N           -18.6644      40.6605      73.1733 N.am     41 ASP44     -0.5163
    616 H           -17.9246      40.4489      73.8220 H        41 ASP44      0.2936
    617 CA          -19.7034      41.6134      73.6039 C.3      41 ASP44      0.0381
    618 HA          -20.6767      41.2497      73.2686 H        41 ASP44      0.0880
    619 CB          -19.7606      41.7809      75.1324 C.3      41 ASP44     -0.0303
    620 HB2         -18.8253      42.2211      75.4788 H        41 ASP44     -0.0122
    621 HB3         -20.5517      42.4957      75.3657 H        41 ASP44     -0.0122
    622 CG          -20.0371      40.5172      75.9381 C.2      41 ASP44      0.7994
    623 OD1         -20.7722      39.6405      75.4350 O.co2    41 ASP44     -0.8014
    624 OD2         -19.5056      40.4678      77.0749 O.co2    41 ASP44     -0.8014
    625 C           -19.4992      43.0136      73.0207 C.2      41 ASP44      0.5366
    626 O           -20.4594      43.6513      72.5970 O.2      41 ASP44     -0.5819
    627 N           -18.2667      43.5325      73.0350 N.am     42 VAL45     -0.4157
    628 H           -17.5106      42.9746      73.4116 H        42 VAL45      0.2719
    629 CA          -18.0092      44.9041      72.5678 C.3      42 VAL45     -0.0875
    630 HA          -18.8880      45.5063      72.7993 H        42 VAL45      0.0969
    631 CB          -16.8353      45.5683      73.3147 C.3      42 VAL45      0.2985
    632 HB          -16.7859      46.6107      72.9990 H        42 VAL45     -0.0297
    633 CG1         -17.0697      45.5470      74.8326 C.3      42 VAL45     -0.3192
    634 HG11        -17.0271      44.5257      75.2101 H        42 VAL45      0.0791
    635 HG12        -16.3117      46.1525      75.3237 H        42 VAL45      0.0791
    636 HG13        -18.0498      45.9716      75.0500 H        42 VAL45      0.0791
    637 CG2         -15.4687      44.9353      73.0453 C.3      42 VAL45     -0.3192
    638 HG21        -15.2434      44.9744      71.9807 H        42 VAL45      0.0791
    639 HG22        -14.7018      45.4942      73.5732 H        42 VAL45      0.0791
    640 HG23        -15.4645      43.9007      73.3796 H        42 VAL45      0.0791
    641 C           -17.8695      44.9743      71.0466 C.2      42 VAL45      0.5973
    642 O           -18.2703      45.9616      70.4362 O.2      42 VAL45     -0.5679
    643 N           -17.3521      43.9297      70.4011 N.am     43 ALA46     -0.4157
    644 H           -17.0511      43.1232      70.9369 H        43 ALA46      0.2719
    645 CA          -17.1216      43.9334      68.9631 C.3      43 ALA46      0.0337
    646 HA          -17.7342      44.7067      68.4991 H        43 ALA46      0.0823
    647 CB          -15.6546      44.3219      68.7432 C.3      43 ALA46     -0.1825
    648 HB1         -14.9958      43.4822      68.9685 H        43 ALA46      0.0603
    649 HB2         -15.5152      44.6621      67.7239 H        43 ALA46      0.0603
    650 HB3         -15.3944      45.1566      69.3955 H        43 ALA46      0.0603
    651 C           -17.5529      42.6004      68.3397 C.2      43 ALA46      0.5973
    652 O           -16.6977      41.8162      67.9067 O.2      43 ALA46     -0.5679
    653 N           -18.8717      42.3283      68.2935 N.am     44 PRO47     -0.2548
    654 CD          -19.9807      43.1546      68.7711 C.3      44 PRO47      0.0192
    655 HD2         -20.2321      43.8985      68.0144 H        44 PRO47      0.0391
    656 HD3         -19.7699      43.6418      69.7204 H        44 PRO47      0.0391
    657 CG          -21.1511      42.1948      68.9658 C.3      44 PRO47      0.0189
    658 HG2         -22.1051      42.6970      68.8031 H        44 PRO47      0.0213
    659 HG3         -21.1305      41.7629      69.9628 H        44 PRO47      0.0213
    660 CB          -20.8911      41.1283      67.8985 C.3      44 PRO47     -0.0070
    661 HB2         -21.2809      41.4764      66.9405 H        44 PRO47      0.0253
    662 HB3         -21.3402      40.1724      68.1700 H        44 PRO47      0.0253
    663 CA          -19.3618      41.0378      67.8395 C.3      44 PRO47     -0.0266
    664 HA          -19.0382      40.2909      68.5651 H        44 PRO47      0.0641
    665 C           -18.8017      40.6667      66.4575 C.2      44 PRO47      0.5896
    666 O           -18.8038      41.4671      65.5206 O.2      44 PRO47     -0.5748
    667 N           -18.2928      39.4388      66.3338 N.am     45 GLY48     -0.4157
    668 H           -18.2917      38.8484      67.1523 H        45 GLY48      0.2719
    669 CA          -17.7391      38.8979      65.0870 C.3      45 GLY48     -0.0252
    670 HA2         -17.8770      37.8170      65.0917 H        45 GLY48      0.0698
    671 HA3         -18.2986      39.3016      64.2421 H        45 GLY48      0.0698
    672 C           -16.2522      39.1703      64.8368 C.2      45 GLY48      0.5973
    673 O           -15.7313      38.7119      63.8184 O.2      45 GLY48     -0.5679
    674 N           -15.5697      39.8950      65.7289 N.am     46 LYS49     -0.3479
    675 H           -16.0570      40.2603      66.5427 H        46 LYS49      0.2747
    676 CA          -14.1580      40.2546      65.5609 C.3      46 LYS49     -0.2400
    677 HA          -13.9349      40.1832      64.5061 H        46 LYS49      0.1426
    678 CB          -13.9258      41.7024      66.0152 C.3      46 LYS49     -0.0094
    679 HB2         -14.0950      41.7415      67.0930 H        46 LYS49      0.0362
    680 HB3         -12.8861      41.9867      65.8449 H        46 LYS49      0.0362
    681 CG          -14.8657      42.7269      65.3557 C.3      46 LYS49      0.0187
    682 HG2         -15.8285      42.2836      65.1043 H        46 LYS49      0.0103
    683 HG3         -15.0651      43.5183      66.0644 H        46 LYS49      0.0103
    684 CD          -14.2535      43.3856      64.1219 C.3      46 LYS49     -0.0479
    685 HD2         -13.7922      44.3276      64.4208 H        46 LYS49      0.0621
    686 HD3         -13.4852      42.7342      63.7019 H        46 LYS49      0.0621
    687 CE          -15.3110      43.6403      63.0483 C.3      46 LYS49     -0.0143
    688 HE2         -15.7787      42.6861      62.7861 H        46 LYS49      0.1135
    689 HE3         -16.0825      44.2940      63.4651 H        46 LYS49      0.1135
    690 NZ          -14.6951      44.2590      61.8431 N.4      46 LYS49     -0.3854
    691 HZ1         -13.9820      43.6573      61.4240 H        46 LYS49      0.3400
    692 HZ2         -15.3818      44.4455      61.1254 H        46 LYS49      0.3400
    693 HZ3         -14.2226      45.1248      62.0663 H        46 LYS49      0.3400
    694 C           -13.2020      39.3263      66.3105 C.2      46 LYS49      0.7341
    695 O           -13.5490      38.7769      67.3530 O.2      46 LYS49     -0.5894
    696 N           -11.9703      39.2309      65.8221 N.am     47 SER50     -0.4157
    697 H           -11.7699      39.7307      64.9636 H        47 SER50      0.2719
    698 CA          -10.8619      38.5127      66.4587 C.3      47 SER50     -0.0249
    699 HA          -11.1445      38.2341      67.4744 H        47 SER50      0.0843
    700 CB          -10.5655      37.2184      65.6790 C.3      47 SER50      0.2117
    701 HB2         -10.1889      37.4947      64.6939 H        47 SER50      0.0352
    702 HB3          -9.7885      36.6513      66.1943 H        47 SER50      0.0352
    703 OG          -11.7120      36.3931      65.4918 O.3      47 SER50     -0.6546
    704 HG          -12.0360      36.0989      66.3496 H        47 SER50      0.4275
    705 C            -9.6280      39.4318      66.5547 C.2      47 SER50      0.5973
    706 O            -9.4445      40.3016      65.7026 O.2      47 SER50     -0.5679
    707 N            -8.7713      39.2684      67.5740 N.am     48 ILE51     -0.4157
    708 H            -8.9147      38.5212      68.2354 H        48 ILE51      0.2719
    709 CA           -7.5215      40.0498      67.6544 C.3      48 ILE51     -0.0597
    710 HA           -7.7583      41.0882      67.4601 H        48 ILE51      0.0869
    711 CB           -6.8617      39.9746      69.0511 C.3      48 ILE51      0.1303
    712 HB           -6.6714      38.9224      69.2673 H        48 ILE51      0.0187
    713 CG2          -5.4957      40.6843      69.1072 C.3      48 ILE51     -0.3204
    714 HG21         -5.6039      41.7315      68.8174 H        48 ILE51      0.0882
    715 HG22         -5.0943      40.6196      70.1155 H        48 ILE51      0.0882
    716 HG23         -4.7888      40.2025      68.4306 H        48 ILE51      0.0882
    717 CG1          -7.7784      40.5044      70.1779 C.3      48 ILE51     -0.0430
    718 HG12         -8.5925      39.7929      70.3154 H        48 ILE51      0.0236
    719 HG13         -7.2151      40.5248      71.1114 H        48 ILE51      0.0236
    720 CD1          -8.3981      41.8911      69.9580 C.3      48 ILE51     -0.0660
    721 HD11         -9.0968      41.8698      69.1215 H        48 ILE51      0.0186
    722 HD12         -8.9419      42.1798      70.8573 H        48 ILE51      0.0186
    723 HD13         -7.6189      42.6279      69.7637 H        48 ILE51      0.0186
    724 C            -6.5647      39.5672      66.5625 C.2      48 ILE51      0.5973
    725 O            -6.3339      38.3671      66.4328 O.2      48 ILE51     -0.5679
    726 N            -5.9809      40.4676      65.7782 N.am     49 GLY52     -0.4157
    727 H            -6.2563      41.4455      65.8472 H        49 GLY52      0.2719
    728 CA           -4.9336      40.1101      64.8257 C.3      49 GLY52     -0.0252
    729 HA2          -4.1260      39.6379      65.3823 H        49 GLY52      0.0698
    730 HA3          -5.3146      39.4075      64.0865 H        49 GLY52      0.0698
    731 C            -4.3395      41.3082      64.1051 C.2      49 GLY52      0.5973
    732 O            -4.9622      42.3557      64.0051 O.2      49 GLY52     -0.5679
    733 N            -3.1138      41.1516      63.6132 N.am     50 GLY53     -0.4157
    734 H            -2.6495      40.2643      63.7721 H        50 GLY53      0.2719
    735 CA           -2.3502      42.1918      62.9248 C.3      50 GLY53     -0.0252
    736 HA2          -1.9916      41.8053      61.9755 H        50 GLY53      0.0698
    737 HA3          -2.9963      43.0451      62.7142 H        50 GLY53      0.0698
    738 C            -1.1479      42.7120      63.7120 C.2      50 GLY53      0.5973
    739 O            -0.2869      43.3726      63.1236 O.2      50 GLY53     -0.5679
    740 N            -1.0345      42.4092      65.0072 N.am     51 ASP54     -0.5163
    741 H            -1.7522      41.8549      65.4475 H        51 ASP54      0.2936
    742 CA            0.0645      42.9167      65.8345 C.3      51 ASP54      0.0381
    743 HA            0.1909      43.9727      65.5905 H        51 ASP54      0.0880
    744 CB           -0.3056      42.8674      67.3205 C.3      51 ASP54     -0.0303
    745 HB2          -0.5482      41.8394      67.5984 H        51 ASP54     -0.0122
    746 HB3           0.5565      43.1818      67.9124 H        51 ASP54     -0.0122
    747 CG           -1.4857      43.7923      67.6395 C.2      51 ASP54      0.7994
    748 OD1          -1.2927      45.0202      67.5537 O.co2    51 ASP54     -0.8014
    749 OD2          -2.5495      43.2763      68.0517 O.co2    51 ASP54     -0.8014
    750 C             1.4078      42.2284      65.5409 C.2      51 ASP54      0.5366
    751 O             1.4765      41.0124      65.3582 O.2      51 ASP54     -0.5819
    752 N             2.4922      43.0154      65.5004 N.am     52 ILE55     -0.4157
    753 H             2.3789      43.9868      65.7373 H        52 ILE55      0.2719
    754 CA            3.8574      42.4875      65.3778 C.3      52 ILE55     -0.0597
    755 HA            3.9471      41.9534      64.4339 H        52 ILE55      0.0869
    756 CB            4.9205      43.6108      65.4335 C.3      52 ILE55      0.1303
    757 HB            4.5210      44.4098      66.0617 H        52 ILE55      0.0187
    758 CG2           6.2694      43.1847      66.0603 C.3      52 ILE55     -0.3204
    759 HG21          6.6697      42.3075      65.5462 H        52 ILE55      0.0882
    760 HG22          6.9895      43.9976      65.9656 H        52 ILE55      0.0882
    761 HG23          6.1566      42.9724      67.1239 H        52 ILE55      0.0882
    762 CG1           5.1731      44.1598      64.0118 C.3      52 ILE55     -0.0430
    763 HG12          6.0683      43.7059      63.5831 H        52 ILE55      0.0236
    764 HG13          4.3386      43.9031      63.3633 H        52 ILE55      0.0236
    765 CD1           5.3116      45.6860      64.0086 C.3      52 ILE55     -0.0660
    766 HD11          6.1400      45.9870      64.6508 H        52 ILE55      0.0186
    767 HD12          5.5078      46.0291      62.9927 H        52 ILE55      0.0186
    768 HD13          4.3892      46.1439      64.3677 H        52 ILE55      0.0186
    769 C             4.1045      41.4949      66.4974 C.2      52 ILE55      0.5973
    770 O             3.8793      41.7993      67.6690 O.2      52 ILE55     -0.5679
    771 N             4.6374      40.3441      66.1237 N.am     53 PHE56     -0.4157
    772 H             4.8350      40.2136      65.1404 H        53 PHE56      0.2719
    773 CA            5.1300      39.3379      67.0334 C.3      53 PHE56     -0.0024
    774 HA            4.6615      39.4789      68.0092 H        53 PHE56      0.0978
    775 CB            4.6794      37.9738      66.5169 C.3      53 PHE56     -0.0343
    776 HB2           3.5992      37.8916      66.5889 H        53 PHE56      0.0295
    777 HB3           4.9507      37.8770      65.4649 H        53 PHE56      0.0295
    778 CG            5.3002      36.8493      67.2940 C.ar     53 PHE56      0.0118
    779 CD1           4.8475      36.5517      68.5908 C.ar     53 PHE56     -0.1256
    780 HD1           4.0085      37.0913      69.0126 H        53 PHE56      0.1330
    781 CE1           5.4752      35.5361      69.3300 C.ar     53 PHE56     -0.1704
    782 HE1           5.1169      35.2949      70.3217 H        53 PHE56      0.1430
    783 CZ            6.5538      34.8273      68.7740 C.ar     53 PHE56     -0.1072
    784 HZ            7.0333      34.0423      69.3432 H        53 PHE56      0.1297
    785 CE2           7.0124      35.1392      67.4860 C.ar     53 PHE56     -0.1704
    786 HE2           7.8646      34.6104      67.0873 H        53 PHE56      0.1430
    787 CD2           6.3855      36.1500      66.7426 C.ar     53 PHE56     -0.1256
    788 HD2           6.7539      36.4003      65.7596 H        53 PHE56      0.1330
    789 C             6.6555      39.4821      67.1992 C.2      53 PHE56      0.5973
    790 O             7.4211      39.3952      66.2403 O.2      53 PHE56     -0.5679
    791 N             7.0803      39.6960      68.4486 N.am     54 SER57     -0.4157
    792 H             6.3726      39.7226      69.1645 H        54 SER57      0.2719
    793 CA            8.4609      39.9934      68.8651 C.3      54 SER57     -0.0249
    794 HA            8.7432      40.9747      68.4812 H        54 SER57      0.0843
    795 CB            8.5214      40.0154      70.4034 C.3      54 SER57      0.2117
    796 HB2           9.5326      40.2803      70.7155 H        54 SER57      0.0352
    797 HB3           7.8380      40.7833      70.7692 H        54 SER57      0.0352
    798 OG            8.1740      38.7577      70.9845 O.3      54 SER57     -0.6546
    799 HG            7.5064      38.9069      71.6643 H        54 SER57      0.4275
    800 C             9.4937      38.9854      68.3623 C.2      54 SER57      0.5973
    801 O            10.5543      39.3743      67.8780 O.2      54 SER57     -0.5679
    802 N             9.1636      37.6970      68.5152 N.am     55 ASN58     -0.4157
    803 H             8.2453      37.5162      68.8942 H        55 ASN58      0.2719
    804 CA           10.0479      36.5532      68.3175 C.3      55 ASN58      0.0143
    805 HA            9.4916      35.6648      68.6143 H        55 ASN58      0.1048
    806 CB           10.3594      36.4105      66.8158 C.3      55 ASN58     -0.2041
    807 HB2           9.4468      36.5580      66.2396 H        55 ASN58      0.0797
    808 HB3          11.0648      37.1914      66.5316 H        55 ASN58      0.0797
    809 CG           10.9344      35.0632      66.4132 C.2      55 ASN58      0.7130
    810 OD1          10.7469      34.0387      67.0555 O.2      55 ASN58     -0.5931
    811 ND2          11.6325      35.0217      65.3000 N.am     55 ASN58     -0.9191
    812 HD21         12.0599      34.1316      65.0697 H        55 ASN58      0.4196
    813 HD22         11.8640      35.8783      64.8347 H        55 ASN58      0.4196
    814 C            11.2479      36.6243      69.2741 C.2      55 ASN58      0.5973
    815 O            12.3966      36.4247      68.8869 O.2      55 ASN58     -0.5679
    816 N            10.9525      36.9307      70.5504 N.am     56 ARG59     -0.3479
    817 H             9.9898      37.1729      70.7480 H        56 ARG59      0.2747
    818 CA           11.9552      37.0990      71.6146 C.3      56 ARG59     -0.2637
    819 HA           12.6135      37.9251      71.3363 H        56 ARG59      0.1560
    820 CB           11.2624      37.4223      72.9511 C.3      56 ARG59     -0.0007
    821 HB2          10.6413      38.3109      72.8229 H        56 ARG59      0.0327
    822 HB3          10.6215      36.5887      73.2446 H        56 ARG59      0.0327
    823 CG           12.2974      37.6885      74.0559 C.3      56 ARG59      0.0390
    824 HG2          12.9334      36.8129      74.1939 H        56 ARG59      0.0285
    825 HG3          12.9206      38.5367      73.7676 H        56 ARG59      0.0285
    826 CD           11.6082      37.9932      75.3856 C.3      56 ARG59      0.0486
    827 HD2          10.9611      38.8633      75.2545 H        56 ARG59      0.0687
    828 HD3          10.9947      37.1331      75.6650 H        56 ARG59      0.0687
    829 NE           12.5951      38.2645      76.4476 N.pl3    56 ARG59     -0.5295
    830 HE           13.5667      38.2000      76.1876 H        56 ARG59      0.3456
    831 CZ           12.3152      38.5533      77.7053 C.cat    56 ARG59      0.8076
    832 NH1          11.0828      38.6019      78.1335 N.pl3    56 ARG59     -0.8627
    833 HH11         10.3460      38.3416      77.5027 H        56 ARG59      0.4478
    834 HH12         10.8799      38.7969      79.0965 H        56 ARG59      0.4478
    835 NH2          13.2733      38.7945      78.5556 N.pl3    56 ARG59     -0.8627
    836 HH21         14.2326      38.7364      78.2609 H        56 ARG59      0.4478
    837 HH22         13.0600      38.9920      79.5157 H        56 ARG59      0.4478
    838 C            12.8546      35.8712      71.7339 C.2      56 ARG59      0.7341
    839 O            14.0705      36.0004      71.7101 O.2      56 ARG59     -0.5894
    840 N            12.2276      34.7042      71.8634 N.am     57 GLU60     -0.5163
    841 H            11.2236      34.7195      71.8509 H        57 GLU60      0.2936
    842 CA           12.8728      33.3897      72.0043 C.3      57 GLU60      0.0397
    843 HA           13.7745      33.5055      72.6077 H        57 GLU60      0.1105
    844 CB           11.9153      32.4487      72.7593 C.3      57 GLU60      0.0560
    845 HB2          11.5298      32.9756      73.6345 H        57 GLU60     -0.0173
    846 HB3          11.0729      32.2064      72.1089 H        57 GLU60     -0.0173
    847 CG           12.5878      31.1512      73.2411 C.3      57 GLU60      0.0136
    848 HG2          12.9785      30.5424      72.4362 H        57 GLU60     -0.0425
    849 HG3          13.4201      31.4111      73.9004 H        57 GLU60     -0.0425
    850 CD           11.5964      30.2616      73.9647 C.2      57 GLU60      0.8054
    851 OE1          10.8264      29.5632      73.2632 O.co2    57 GLU60     -0.8188
    852 OE2          11.6170      30.3213      75.2133 O.co2    57 GLU60     -0.8188
    853 C            13.3256      32.7761      70.6652 C.2      57 GLU60      0.5366
    854 O            13.7302      31.6247      70.6098 O.2      57 GLU60     -0.5819
    855 N            13.2386      33.5091      69.5508 N.am     58 GLY61     -0.4157
    856 H            12.9615      34.4794      69.6214 H        58 GLY61      0.2719
    857 CA           13.7467      33.0470      68.2529 C.3      58 GLY61     -0.0252
    858 HA2          13.4265      33.7494      67.4853 H        58 GLY61      0.0698
    859 HA3          14.8368      33.0507      68.2827 H        58 GLY61      0.0698
    860 C            13.2965      31.6440      67.8233 C.2      58 GLY61      0.5973
    861 O            14.0784      30.8986      67.2388 O.2      58 GLY61     -0.5679
    862 N            12.0601      31.2496      68.1338 N.am     59 LYS62     -0.3479
    863 H            11.5123      31.8638      68.7164 H        59 LYS62      0.2747
    864 CA           11.5584      29.9124      67.8074 C.3      59 LYS62     -0.2400
    865 HA           12.3799      29.2005      67.9254 H        59 LYS62      0.1426
    866 CB           10.4959      29.6059      68.8402 C.3      59 LYS62     -0.0094
    867 HB2          10.8734      29.8473      69.8383 H        59 LYS62      0.0362
    868 HB3           9.6258      30.2125      68.6292 H        59 LYS62      0.0362
    869 CG           10.1951      28.1221      68.7820 C.3      59 LYS62      0.0187
    870 HG2           9.8921      27.8200      67.7863 H        59 LYS62      0.0103
    871 HG3          11.1063      27.5669      69.0134 H        59 LYS62      0.0103
    872 CD            9.1741      27.8054      69.8417 C.3      59 LYS62     -0.0479
    873 HD2           9.6665      27.3057      70.6799 H        59 LYS62      0.0621
    874 HD3           8.7264      28.7219      70.2412 H        59 LYS62      0.0621
    875 CE            8.1905      26.8692      69.2118 C.3      59 LYS62     -0.0143
    876 HE2           8.3214      26.7859      68.1324 H        59 LYS62      0.1135
    877 HE3           8.3297      25.8818      69.6529 H        59 LYS62      0.1135
    878 NZ            6.9192      27.5003      69.5440 N.4      59 LYS62     -0.3854
    879 HZ1           6.7546      28.3420      69.0117 H        59 LYS62      0.3400
    880 HZ2           6.1160      26.8985      69.4535 H        59 LYS62      0.3400
    881 HZ3           6.9520      27.8113      70.5123 H        59 LYS62      0.3400
    882 C            11.0678      29.7895      66.3568 C.2      59 LYS62      0.7341
    883 O            11.0446      28.7124      65.7625 O.2      59 LYS62     -0.5894
    884 N            10.6491      30.9174      65.7915 N.am     60 LEU63     -0.4157
    885 H            10.7511      31.7544      66.3487 H        60 LEU63      0.2719
    886 CA           10.3448      31.1007      64.3760 C.3      60 LEU63     -0.0518
    887 HA            9.9730      30.1645      63.9613 H        60 LEU63      0.0922
    888 CB            9.2890      32.2065      64.2421 C.3      60 LEU63     -0.1102
    889 HB2           9.6398      33.0680      64.8074 H        60 LEU63      0.0457
    890 HB3           9.2122      32.5201      63.2022 H        60 LEU63      0.0457
    891 CG            7.8964      31.8084      64.7373 C.3      60 LEU63      0.3531
    892 HG            7.9842      31.2914      65.6911 H        60 LEU63     -0.0361
    893 CD1           7.0270      33.0439      64.9414 C.3      60 LEU63     -0.4121
    894 HD11          6.3724      33.2086      64.0847 H        60 LEU63      0.1000
    895 HD12          6.4392      32.8847      65.8393 H        60 LEU63      0.1000
    896 HD13          7.6360      33.9367      65.0588 H        60 LEU63      0.1000
    897 CD2           7.2302      30.8924      63.7093 C.3      60 LEU63     -0.4121
    898 HD21          7.7739      29.9524      63.6302 H        60 LEU63      0.1000
    899 HD22          6.2105      30.6785      64.0265 H        60 LEU63      0.1000
    900 HD23          7.1950      31.3778      62.7322 H        60 LEU63      0.1000
    901 C            11.6087      31.5205      63.6148 C.2      60 LEU63      0.5973
    902 O            12.4590      32.2017      64.1949 O.2      60 LEU63     -0.5679
    903 N            11.7123      31.2160      62.3055 N.am     61 PRO64     -0.2548
    904 CD           10.7227      30.5324      61.4803 C.3      61 PRO64      0.0192
    905 HD2           9.7250      30.9545      61.6045 H        61 PRO64      0.0391
    906 HD3          10.7131      29.4703      61.7323 H        61 PRO64      0.0391
    907 CG           11.1972      30.7173      60.0355 C.3      61 PRO64      0.0189
    908 HG2          10.8380      31.6346      59.5887 H        61 PRO64      0.0213
    909 HG3          10.9169      29.8796      59.4061 H        61 PRO64      0.0213
    910 CB           12.7091      30.7841      60.1857 C.3      61 PRO64     -0.0070
    911 HB2          13.1846      31.2989      59.3511 H        61 PRO64      0.0253
    912 HB3          13.1057      29.7707      60.2721 H        61 PRO64      0.0253
    913 CA           12.9030      31.5129      61.5171 C.3      61 PRO64     -0.0266
    914 HA           13.7747      31.0895      62.0205 H        61 PRO64      0.0641
    915 C            13.1318      33.0139      61.3146 C.2      61 PRO64      0.5896
    916 O            12.2982      33.7297      60.7518 O.2      61 PRO64     -0.5748
    917 N            14.3180      33.4721      61.7093 N.am     62 GLY65     -0.4157
    918 H            14.9404      32.8246      62.1751 H        62 GLY65      0.2719
    919 CA           14.8055      34.8371      61.5212 C.3      62 GLY65     -0.0252
    920 HA2          13.9720      35.5344      61.6170 H        62 GLY65      0.0698
    921 HA3          15.5255      35.0713      62.3061 H        62 GLY65      0.0698
    922 C            15.4928      35.0477      60.1697 C.2      62 GLY65      0.5973
    923 O            16.1956      34.1791      59.6570 O.2      62 GLY65     -0.5679
    924 N            15.2716      36.2186      59.5750 N.am     63 LYS66     -0.3479
    925 H            14.7099      36.9054      60.0654 H        63 LYS66      0.2747
    926 CA           15.9171      36.6762      58.3372 C.3      63 LYS66     -0.2400
    927 HA           16.9519      36.3274      58.3375 H        63 LYS66      0.1426
    928 CB           15.1979      36.0604      57.1262 C.3      63 LYS66     -0.0094
    929 HB2          15.3609      34.9821      57.1685 H        63 LYS66      0.0362
    930 HB3          14.1296      36.2516      57.2187 H        63 LYS66      0.0362
    931 CG           15.6506      36.5933      55.7565 C.3      63 LYS66      0.0187
    932 HG2          15.0692      37.4866      55.5199 H        63 LYS66      0.0103
    933 HG3          16.7074      36.8608      55.7865 H        63 LYS66      0.0103
    934 CD           15.4624      35.5221      54.6702 C.3      63 LYS66     -0.0479
    935 HD2          16.4115      35.0024      54.5236 H        63 LYS66      0.0621
    936 HD3          14.7193      34.7944      54.9983 H        63 LYS66      0.0621
    937 CE           14.9724      36.1098      53.3464 C.3      63 LYS66     -0.0143
    938 HE2          13.9956      36.5799      53.5158 H        63 LYS66      0.1135
    939 HE3          15.6674      36.8923      53.0240 H        63 LYS66      0.1135
    940 NZ           14.8558      35.0604      52.3040 N.4      63 LYS66     -0.3854
    941 HZ1          14.1966      34.3497      52.5927 H        63 LYS66      0.3400
    942 HZ2          14.4938      35.4757      51.4524 H        63 LYS66      0.3400
    943 HZ3          15.7562      34.6446      52.1021 H        63 LYS66      0.3400
    944 C            15.9516      38.2037      58.3527 C.2      63 LYS66      0.7341
    945 O            15.1065      38.8321      58.9840 O.2      63 LYS66     -0.5894
    946 N            16.9586      38.8116      57.7316 N.am     64 SER67     -0.4157
    947 H            17.6398      38.2720      57.2243 H        64 SER67      0.2719
    948 CA           17.1212      40.2649      57.8236 C.3      64 SER67     -0.0249
    949 HA           17.0049      40.5323      58.8762 H        64 SER67      0.0843
    950 CB           18.5288      40.7089      57.4321 C.3      64 SER67      0.2117
    951 HB2          19.2516      39.9758      57.7938 H        64 SER67      0.0352
    952 HB3          18.6069      40.7763      56.3454 H        64 SER67      0.0352
    953 OG           18.8321      41.9443      58.0145 O.3      64 SER67     -0.6546
    954 HG           19.7089      42.2285      57.7322 H        64 SER67      0.4275
    955 C            16.0345      40.9971      57.0324 C.2      64 SER67      0.5973
    956 O            15.7309      40.6523      55.8868 O.2      64 SER67     -0.5679
    957 N            15.4308      41.9702      57.7181 N.am     65 GLY68     -0.4157
    958 H            15.8085      42.1881      58.6295 H        65 GLY68      0.2719
    959 CA           14.2511      42.7300      57.2996 C.3      65 GLY68     -0.0252
    960 HA2          14.1731      43.6298      57.9095 H        65 GLY68      0.0698
    961 HA3          14.3718      43.0299      56.2578 H        65 GLY68      0.0698
    962 C            12.9290      41.9648      57.4180 C.2      65 GLY68      0.5973
    963 O            11.8661      42.5361      57.1623 O.2      65 GLY68     -0.5679
    964 N            12.9658      40.6821      57.8094 N.am     66 ARG69     -0.3479
    965 H            13.8534      40.2814      58.0850 H        66 ARG69      0.2747
    966 CA           11.7550      39.9121      58.0693 C.3      66 ARG69     -0.2637
    967 HA           11.0444      40.1290      57.2851 H        66 ARG69      0.1560
    968 CB           12.0034      38.4032      58.0396 C.3      66 ARG69     -0.0007
    969 HB2          12.2431      38.0967      57.0201 H        66 ARG69      0.0327
    970 HB3          12.8394      38.1676      58.6886 H        66 ARG69      0.0327
    971 CG           10.8027      37.6108      58.5656 C.3      66 ARG69      0.0390
    972 HG2          10.4954      37.9485      59.5538 H        66 ARG69      0.0285
    973 HG3           9.9994      37.7766      57.8609 H        66 ARG69      0.0285
    974 CD           11.1206      36.1289      58.7075 C.3      66 ARG69      0.0486
    975 HD2          11.9788      36.0169      59.3713 H        66 ARG69      0.0687
    976 HD3          10.2618      35.6340      59.1627 H        66 ARG69      0.0687
    977 NE           11.3788      35.5120      57.4022 N.pl3    66 ARG69     -0.5295
    978 HE           10.8956      35.9206      56.5948 H        66 ARG69      0.3456
    979 CZ           12.0919      34.4326      57.1722 C.cat    66 ARG69      0.8076
    980 NH1          12.7141      33.7897      58.1071 N.pl3    66 ARG69     -0.8627
    981 HH11         12.5274      34.0582      59.0673 H        66 ARG69      0.4478
    982 HH12         13.3334      33.0345      57.9031 H        66 ARG69      0.4478
    983 NH2          12.2266      33.9449      55.9796 N.pl3    66 ARG69     -0.8627
    984 HH21         11.7365      34.4766      55.2514 H        66 ARG69      0.4478
    985 HH22         12.5853      33.0307      55.8205 H        66 ARG69      0.4478
    986 C            11.1867      40.3414      59.4053 C.2      66 ARG69      0.7341
    987 O            11.8804      40.3232      60.4182 O.2      66 ARG69     -0.5894
    988 N             9.8936      40.6065      59.4230 N.am     67 THR70     -0.4157
    989 H             9.3680      40.5742      58.5573 H        67 THR70      0.2719
    990 CA            9.1702      40.7450      60.6769 C.3      67 THR70     -0.0389
    991 HA            9.7849      40.3244      61.4729 H        67 THR70      0.1007
    992 CB            8.9878      42.2160      61.0517 C.3      67 THR70      0.3654
    993 HB            9.9518      42.7193      60.9647 H        67 THR70      0.0043
    994 CG2           7.9660      42.9507      60.1824 C.3      67 THR70     -0.2438
    995 HG21          6.9773      42.5120      60.3189 H        67 THR70      0.0642
    996 HG22          7.9365      44.0005      60.4715 H        67 THR70      0.0642
    997 HG23          8.2536      42.8796      59.1334 H        67 THR70      0.0642
    998 OG1           8.5900      42.2546      62.4021 O.3      67 THR70     -0.6761
    999 HG1           9.0797      42.9629      62.8318 H        67 THR70      0.4102
   1000 C             7.9100      39.8960      60.6697 C.2      67 THR70      0.5973
   1001 O             7.3346      39.6175      59.6151 O.2      67 THR70     -0.5679
   1002 N             7.5558      39.4173      61.8574 N.am     68 TRP71     -0.4157
   1003 H             8.0249      39.7947      62.6700 H        68 TRP71      0.2719
   1004 CA            6.4291      38.5300      62.1076 C.3      68 TRP71     -0.0275
   1005 HA            6.1332      38.0465      61.1759 H        68 TRP71      0.1123
   1006 CB            6.8239      37.4394      63.1042 C.3      68 TRP71     -0.0050
   1007 HB2           7.2357      37.9060      63.9998 H        68 TRP71      0.0339
   1008 HB3           5.9273      36.8896      63.3956 H        68 TRP71      0.0339
   1009 CG            7.7975      36.4483      62.5695 C.2      68 TRP71     -0.1415
   1010 CD1           9.1282      36.4516      62.8063 C.2      68 TRP71     -0.1638
   1011 HD1           9.6355      37.1726      63.4374 H        68 TRP71      0.2062
   1012 NE1           9.7165      35.4095      62.1224 N.pl3    68 TRP71     -0.3418
   1013 HE1          10.6960      35.1741      62.1798 H        68 TRP71      0.3412
   1014 CE2           8.7861      34.7012      61.4010 C.ar     68 TRP71      0.1380
   1015 CZ2           8.8992      33.6006      60.5554 C.ar     68 TRP71     -0.2601
   1016 HZ2           9.8698      33.2032      60.3625 H        68 TRP71      0.1572
   1017 CH2           7.7464      33.0561      59.9723 C.ar     68 TRP71     -0.1134
   1018 HH2           7.8195      32.2066      59.3119 H        68 TRP71      0.1417
   1019 CZ3           6.4909      33.6278      60.2462 C.ar     68 TRP71     -0.1972
   1020 HZ3           5.5982      33.2129      59.7919 H        68 TRP71      0.1447
   1021 CE3           6.3881      34.7515      61.0916 C.ar     68 TRP71     -0.2387
   1022 HE3           5.4214      35.1885      61.2922 H        68 TRP71      0.1700
   1023 CD2           7.5375      35.3208      61.6827 C.ar     68 TRP71      0.1243
   1024 C             5.2316      39.2941      62.6455 C.2      68 TRP71      0.5973
   1025 O             5.3598      40.2167      63.4505 O.2      68 TRP71     -0.5679
   1026 N             4.0520      38.8431      62.2435 N.am     69 ARG72     -0.3479
   1027 H             4.0266      38.1174      61.5312 H        69 ARG72      0.2747
   1028 CA            2.7792      39.2250      62.8376 C.3      69 ARG72     -0.2637
   1029 HA            2.9466      39.7929      63.7529 H        69 ARG72      0.1560
   1030 CB            1.9401      40.0529      61.8719 C.3      69 ARG72     -0.0007
   1031 HB2           1.9979      39.5838      60.8884 H        69 ARG72      0.0327
   1032 HB3           0.8954      40.0780      62.1880 H        69 ARG72      0.0327
   1033 CG            2.4346      41.4831      61.8049 C.3      69 ARG72      0.0390
   1034 HG2           2.2174      41.9978      62.7393 H        69 ARG72      0.0285
   1035 HG3           3.5119      41.4807      61.6323 H        69 ARG72      0.0285
   1036 CD            1.7379      42.1683      60.6325 C.3      69 ARG72      0.0486
   1037 HD2           1.6663      41.4732      59.7946 H        69 ARG72      0.0687
   1038 HD3           0.7254      42.4618      60.9180 H        69 ARG72      0.0687
   1039 NE            2.5257      43.3236      60.1941 N.pl3    69 ARG72     -0.5295
   1040 HE            2.9867      43.2394      59.3053 H        69 ARG72      0.3456
   1041 CZ            2.7357      44.4216      60.8918 C.cat    69 ARG72      0.8076
   1042 NH1           2.1558      44.6458      62.0436 N.pl3    69 ARG72     -0.8627
   1043 HH11          1.4338      44.0002      62.3632 H        69 ARG72      0.4478
   1044 HH12          2.2425      45.5210      62.5202 H        69 ARG72      0.4478
   1045 NH2           3.5273      45.3402      60.4134 N.pl3    69 ARG72     -0.8627
   1046 HH21          3.9644      45.2182      59.5211 H        69 ARG72      0.4478
   1047 HH22          3.6679      46.1869      60.9321 H        69 ARG72      0.4478
   1048 C             1.9979      38.0033      63.2155 C.2      69 ARG72      0.7341
   1049 O             2.2354      36.9032      62.7209 O.2      69 ARG72     -0.5894
   1050 N             1.0286      38.2701      64.0627 N.am     70 GLU73     -0.5163
   1051 H             0.9440      39.2140      64.4299 H        70 GLU73      0.2936
   1052 CA            0.1152      37.2757      64.5625 C.3      70 GLU73      0.0397
   1053 HA            0.2497      36.3686      63.9805 H        70 GLU73      0.1105
   1054 CB            0.4813      36.9195      66.0118 C.3      70 GLU73      0.0560
   1055 HB2          -0.2964      36.2718      66.4183 H        70 GLU73     -0.0173
   1056 HB3           1.4162      36.3583      66.0162 H        70 GLU73     -0.0173
   1057 CG            0.6615      38.1606      66.9003 C.3      70 GLU73      0.0136
   1058 HG2           1.6028      38.6571      66.6740 H        70 GLU73     -0.0425
   1059 HG3          -0.1432      38.8667      66.6807 H        70 GLU73     -0.0425
   1060 CD            0.5902      37.8260      68.3860 C.2      70 GLU73      0.8054
   1061 OE1          -0.4856      37.3626      68.8285 O.co2    70 GLU73     -0.8188
   1062 OE2           1.5677      38.0258      69.1362 O.co2    70 GLU73     -0.8188
   1063 C            -1.3385      37.6982      64.3642 C.2      70 GLU73      0.5366
   1064 O            -1.6796      38.8645      64.1607 O.2      70 GLU73     -0.5819
   1065 N            -2.1890      36.6850      64.3932 N.am     71 ALA74     -0.4157
   1066 H            -1.7913      35.7547      64.4636 H        71 ALA74      0.2719
   1067 CA           -3.6330      36.7733      64.4100 C.3      71 ALA74      0.0337
   1068 HA           -3.9224      37.6582      64.9666 H        71 ALA74      0.0823
   1069 CB           -4.1682      36.8949      62.9760 C.3      71 ALA74     -0.1825
   1070 HB1          -3.7348      36.1470      62.3254 H        71 ALA74      0.0603
   1071 HB2          -5.2513      36.7887      62.9754 H        71 ALA74      0.0603
   1072 HB3          -3.9107      37.8753      62.5816 H        71 ALA74      0.0603
   1073 C            -4.1864      35.5746      65.1821 C.2      71 ALA74      0.5973
   1074 O            -3.6714      34.4569      65.0862 O.2      71 ALA74     -0.5679
   1075 N            -5.2242      35.8168      65.9723 N.am     72 ASP75     -0.5163
   1076 H            -5.5534      36.7729      66.0675 H        72 ASP75      0.2936
   1077 CA           -5.9514      34.7930      66.7125 C.3      72 ASP75      0.0381
   1078 HA           -5.2365      34.1615      67.2368 H        72 ASP75      0.0880
   1079 CB           -6.8704      35.4359      67.7589 C.3      72 ASP75     -0.0303
   1080 HB2          -7.4634      36.2264      67.2988 H        72 ASP75     -0.0122
   1081 HB3          -7.5746      34.6700      68.0908 H        72 ASP75     -0.0122
   1082 CG           -6.1769      35.9734      69.0131 C.2      72 ASP75      0.7994
   1083 OD1          -4.9437      36.1926      69.0555 O.co2    72 ASP75     -0.8014
   1084 OD2          -6.9008      36.1737      70.0133 O.co2    72 ASP75     -0.8014
   1085 C            -6.7722      33.8928      65.7773 C.2      72 ASP75      0.5366
   1086 O            -7.5079      34.3678      64.9063 O.2      72 ASP75     -0.5819
   1087 N            -6.6771      32.5784      65.9736 N.am     73 ILE76     -0.4157
   1088 H            -6.1044      32.2433      66.7469 H        73 ILE76      0.2719
   1089 CA           -7.4159      31.5749      65.1927 C.3      73 ILE76     -0.0597
   1090 HA           -7.9625      32.0676      64.3904 H        73 ILE76      0.0869
   1091 CB           -6.4465      30.5624      64.5514 C.3      73 ILE76      0.1303
   1092 HB           -5.8363      30.1359      65.3437 H        73 ILE76      0.0187
   1093 CG2          -7.1645      29.4113      63.8347 C.3      73 ILE76     -0.3204
   1094 HG21         -7.8980      29.7764      63.1278 H        73 ILE76      0.0882
   1095 HG22         -6.4371      28.8078      63.3044 H        73 ILE76      0.0882
   1096 HG23         -7.6344      28.7804      64.5732 H        73 ILE76      0.0882
   1097 CG1          -5.4826      31.2485      63.5674 C.3      73 ILE76     -0.0430
   1098 HG12         -4.9783      32.0776      64.0629 H        73 ILE76      0.0236
   1099 HG13         -4.7125      30.5369      63.2833 H        73 ILE76      0.0236
   1100 CD1          -6.1445      31.7740      62.2853 C.3      73 ILE76     -0.0660
   1101 HD11         -6.9614      32.4523      62.5234 H        73 ILE76      0.0186
   1102 HD12         -5.4159      32.3234      61.6939 H        73 ILE76      0.0186
   1103 HD13         -6.5196      30.9515      61.6790 H        73 ILE76      0.0186
   1104 C            -8.4647      30.9089      66.0696 C.2      73 ILE76      0.5973
   1105 O            -8.2812      30.7882      67.2753 O.2      73 ILE76     -0.5679
   1106 N            -9.5788      30.4993      65.4643 N.am     74 ASN77     -0.4157
   1107 H            -9.6321      30.5996      64.4561 H        74 ASN77      0.2719
   1108 CA          -10.6864      29.8102      66.1274 C.3      74 ASN77      0.0143
   1109 HA          -11.4690      29.6687      65.3808 H        74 ASN77      0.1048
   1110 CB          -10.2382      28.4100      66.5937 C.3      74 ASN77     -0.2041
   1111 HB2          -9.4973      28.5096      67.3867 H        74 ASN77      0.0797
   1112 HB3         -11.0895      27.8802      67.0178 H        74 ASN77      0.0797
   1113 CG           -9.6780      27.5221      65.5064 C.2      74 ASN77      0.7130
   1114 OD1         -10.1590      27.4596      64.3855 O.2      74 ASN77     -0.5931
   1115 ND2          -8.6284      26.7976      65.7831 N.am     74 ASN77     -0.9191
   1116 HD21         -8.3153      26.1503      65.0969 H        74 ASN77      0.4196
   1117 HD22         -8.2033      26.8344      66.7151 H        74 ASN77      0.4196
   1118 C           -11.3432      30.5981      67.2753 C.2      74 ASN77      0.5973
   1119 O           -11.9931      29.9961      68.1282 O.2      74 ASN77     -0.5679
   1120 N           -11.1685      31.9226      67.3566 N.am     75 TYR78     -0.4157
   1121 H           -10.5799      32.3899      66.6873 H        75 TYR78      0.2719
   1122 CA          -11.8234      32.6962      68.4141 C.3      75 TYR78     -0.0014
   1123 HA          -11.7924      32.1119      69.3354 H        75 TYR78      0.0876
   1124 CB          -11.1127      34.0274      68.7025 C.3      75 TYR78     -0.0152
   1125 HB2         -10.0864      33.8203      69.0092 H        75 TYR78      0.0295
   1126 HB3         -11.0717      34.6187      67.7874 H        75 TYR78      0.0295
   1127 CG          -11.8016      34.8368      69.7956 C.ar     75 TYR78     -0.0011
   1128 CD1         -11.6089      34.4839      71.1447 C.ar     75 TYR78     -0.1906
   1129 HD1         -10.9576      33.6587      71.3974 H        75 TYR78      0.1699
   1130 CE1         -12.2827      35.1827      72.1637 C.ar     75 TYR78     -0.2341
   1131 HE1         -12.1501      34.8789      73.1909 H        75 TYR78      0.1656
   1132 CZ          -13.1700      36.2322      71.8432 C.ar     75 TYR78      0.3226
   1133 OH          -13.8335      36.8845      72.8350 O.3      75 TYR78     -0.5579
   1134 HH          -13.5072      36.6027      73.7088 H        75 TYR78      0.3992
   1135 CE2         -13.3855      36.5701      70.4919 C.ar     75 TYR78     -0.2341
   1136 HE2         -14.0876      37.3540      70.2426 H        75 TYR78      0.1656
   1137 CD2         -12.6982      35.8796      69.4734 C.ar     75 TYR78     -0.1906
   1138 HD2         -12.8974      36.1401      68.4431 H        75 TYR78      0.1699
   1139 C           -13.2855      32.9357      68.0565 C.2      75 TYR78      0.5973
   1140 O           -13.5806      33.3658      66.9372 O.2      75 TYR78     -0.5679
   1141 N           -14.1861      32.7310      69.0135 N.am     76 THR79     -0.4157
   1142 H           -13.9041      32.3015      69.8817 H        76 THR79      0.2719
   1143 CA          -15.5667      33.2051      68.8692 C.3      76 THR79     -0.0389
   1144 HA          -15.6104      33.9224      68.0501 H        76 THR79      0.1007
   1145 CB          -16.5684      32.0970      68.5229 C.3      76 THR79      0.3654
   1146 HB          -17.5768      32.4979      68.6329 H        76 THR79      0.0043
   1147 CG2         -16.4166      31.5974      67.0833 C.3      76 THR79     -0.2438
   1148 HG21        -15.4388      31.1307      66.9572 H        76 THR79      0.0642
   1149 HG22        -17.1948      30.8665      66.8663 H        76 THR79      0.0642
   1150 HG23        -16.5075      32.4348      66.3917 H        76 THR79      0.0642
   1151 OG1         -16.4056      31.0338      69.4290 O.3      76 THR79     -0.6761
   1152 HG1         -17.2038      30.5007      69.4008 H        76 THR79      0.4102
   1153 C           -16.0296      33.9899      70.0747 C.2      76 THR79      0.5973
   1154 O           -16.6718      35.0115      69.8609 O.2      76 THR79     -0.5679
   1155 N           -15.7133      33.6073      71.3110 N.am     77 SER80     -0.4157
   1156 H           -15.2116      32.7477      71.4783 H        77 SER80      0.2719
   1157 CA          -16.0657      34.4426      72.4607 C.3      77 SER80     -0.0249
   1158 HA          -15.8436      35.4777      72.2122 H        77 SER80      0.0843
   1159 CB          -17.5657      34.3622      72.7693 C.3      77 SER80      0.2117
   1160 HB2         -17.8271      35.1565      73.4697 H        77 SER80      0.0352
   1161 HB3         -18.1476      34.5097      71.8590 H        77 SER80      0.0352
   1162 OG          -17.9016      33.1217      73.3506 O.3      77 SER80     -0.6546
   1163 HG          -18.8485      33.1155      73.5183 H        77 SER80      0.4275
   1164 C           -15.2513      34.0808      73.6906 C.2      77 SER80      0.5973
   1165 O           -14.5267      33.0847      73.6968 O.2      77 SER80     -0.5679
   1166 N           -15.3636      34.9179      74.7222 N.am     78 GLY81     -0.4157
   1167 H           -15.9856      35.7075      74.6388 H        78 GLY81      0.2719
   1168 CA          -14.6951      34.7182      75.9997 C.3      78 GLY81     -0.0252
   1169 HA2         -15.2598      35.2214      76.7850 H        78 GLY81      0.0698
   1170 HA3         -14.6774      33.6518      76.2298 H        78 GLY81      0.0698
   1171 C           -13.2696      35.2518      76.0227 C.2      78 GLY81      0.5973
   1172 O           -12.9087      36.1692      75.2756 O.2      78 GLY81     -0.5679
   1173 N           -12.4549      34.6678      76.9002 N.am     79 PHE82     -0.4157
   1174 H           -12.8179      33.9062      77.4495 H        79 PHE82      0.2719
   1175 CA          -11.0161      34.9079      76.9324 C.3      79 PHE82     -0.0024
   1176 HA          -10.8526      35.9846      76.9703 H        79 PHE82      0.0978
   1177 CB          -10.3924      34.2925      78.1942 C.3      79 PHE82     -0.0343
   1178 HB2         -10.5243      33.2095      78.1647 H        79 PHE82      0.0295
   1179 HB3          -9.3196      34.4898      78.1894 H        79 PHE82      0.0295
   1180 CG          -10.9818      34.8321      79.4841 C.ar     79 PHE82      0.0118
   1181 CD1         -12.0819      34.1823      80.0758 C.ar     79 PHE82     -0.1256
   1182 HD1         -12.4905      33.2852      79.6346 H        79 PHE82      0.1330
   1183 CE1         -12.6536      34.6977      81.2496 C.ar     79 PHE82     -0.1704
   1184 HE1         -13.5000      34.2023      81.7057 H        79 PHE82      0.1430
   1185 CZ          -12.1194      35.8554      81.8418 C.ar     79 PHE82     -0.1072
   1186 HZ          -12.5556      36.2482      82.7506 H        79 PHE82      0.1297
   1187 CE2         -11.0158      36.5042      81.2607 C.ar     79 PHE82     -0.1704
   1188 HE2         -10.6031      37.3872      81.7260 H        79 PHE82      0.1430
   1189 CD2         -10.4514      35.9975      80.0772 C.ar     79 PHE82     -0.1256
   1190 HD2          -9.6078      36.5052      79.6331 H        79 PHE82      0.1330
   1191 C           -10.3748      34.3783      75.6414 C.2      79 PHE82      0.5973
   1192 O           -10.8590      33.4319      75.0223 O.2      79 PHE82     -0.5679
   1193 N            -9.2795      35.0044      75.2040 N.am     80 ARG83     -0.3479
   1194 H            -8.8879      35.7396      75.7680 H        80 ARG83      0.2747
   1195 CA           -8.5457      34.5439      74.0158 C.3      80 ARG83     -0.2637
   1196 HA           -9.2293      34.4897      73.1661 H        80 ARG83      0.1560
   1197 CB           -7.3939      35.4930      73.6851 C.3      80 ARG83     -0.0007
   1198 HB2          -6.7720      35.6164      74.5737 H        80 ARG83      0.0327
   1199 HB3          -6.7829      35.0502      72.8956 H        80 ARG83      0.0327
   1200 CG           -7.8901      36.8591      73.2021 C.3      80 ARG83      0.0390
   1201 HG2          -8.3494      36.7638      72.2166 H        80 ARG83      0.0285
   1202 HG3          -8.6414      37.2425      73.8926 H        80 ARG83      0.0285
   1203 CD           -6.7393      37.8665      73.1535 C.3      80 ARG83      0.0486
   1204 HD2          -7.1671      38.8545      72.9724 H        80 ARG83      0.0687
   1205 HD3          -6.2510      37.8786      74.1287 H        80 ARG83      0.0687
   1206 NE           -5.7715      37.5772      72.0767 N.pl3    80 ARG83     -0.5295
   1207 HE           -6.1215      37.0655      71.2565 H        80 ARG83      0.3456
   1208 CZ           -4.5109      37.9575      72.0224 C.cat    80 ARG83      0.8076
   1209 NH1          -3.9692      38.5786      73.0349 N.pl3    80 ARG83     -0.8627
   1210 HH11         -4.5359      38.7428      73.8445 H        80 ARG83      0.4478
   1211 HH12         -2.9866      38.7503      73.0312 H        80 ARG83      0.4478
   1212 NH2          -3.7601      37.7248      70.9831 N.pl3    80 ARG83     -0.8627
   1213 HH21         -4.1871      37.2009      70.1962 H        80 ARG83      0.4478
   1214 HH22         -2.7966      37.9760      70.8922 H        80 ARG83      0.4478
   1215 C            -7.9845      33.1450      74.2541 C.2      80 ARG83      0.7341
   1216 O            -7.4585      32.8788      75.3318 O.2      80 ARG83     -0.5894
   1217 N            -8.0532      32.3007      73.2304 N.am     81 ASN84     -0.4157
   1218 H            -8.4578      32.6299      72.3703 H        81 ASN84      0.2719
   1219 CA           -7.4768      30.9567      73.2323 C.3      81 ASN84      0.0143
   1220 HA           -7.6042      30.5176      74.2239 H        81 ASN84      0.1048
   1221 CB           -8.2933      30.1065      72.2301 C.3      81 ASN84     -0.2041
   1222 HB2          -7.9930      29.0610      72.3002 H        81 ASN84      0.0797
   1223 HB3          -9.3490      30.1604      72.4956 H        81 ASN84      0.0797
   1224 CG           -8.1324      30.5410      70.7822 C.2      81 ASN84      0.7130
   1225 OD1          -7.1768      31.2146      70.4263 O.2      81 ASN84     -0.5931
   1226 ND2          -9.0605      30.2130      69.9200 N.am     81 ASN84     -0.9191
   1227 HD21         -8.8483      30.4436      68.9508 H        81 ASN84      0.4196
   1228 HD22         -9.8258      29.6023      70.1432 H        81 ASN84      0.4196
   1229 C            -5.9527      30.9957      72.9588 C.2      81 ASN84      0.5973
   1230 O            -5.3283      32.0638      72.9734 O.2      81 ASN84     -0.5679
   1231 N            -5.3441      29.8398      72.6960 N.am     82 SER85     -0.4157
   1232 H            -5.8659      28.9740      72.7371 H        82 SER85      0.2719
   1233 CA           -3.9109      29.6846      72.3988 C.3      82 SER85     -0.0249
   1234 HA           -3.3797      30.5884      72.6922 H        82 SER85      0.0843
   1235 CB           -3.3768      28.5472      73.2680 C.3      82 SER85      0.2117
   1236 HB2          -2.3473      28.3191      73.0049 H        82 SER85      0.0352
   1237 HB3          -3.4143      28.8515      74.3151 H        82 SER85      0.0352
   1238 OG           -4.1844      27.3983      73.0949 O.3      82 SER85     -0.6546
   1239 HG           -3.7259      26.7852      72.4896 H        82 SER85      0.4275
   1240 C            -3.5854      29.4503      70.9167 C.2      82 SER85      0.5973
   1241 O            -2.4150      29.2673      70.5758 O.2      82 SER85     -0.5679
   1242 N            -4.5859      29.4924      70.0350 N.am     83 ASP86     -0.5163
   1243 H            -5.5176      29.6933      70.3630 H        83 ASP86      0.2936
   1244 CA           -4.4134      29.2856      68.5997 C.3      83 ASP86      0.0381
   1245 HA           -3.6184      28.5569      68.4523 H        83 ASP86      0.0880
   1246 CB           -5.6709      28.7096      67.9411 C.3      83 ASP86     -0.0303
   1247 HB2          -6.4909      29.3951      68.1270 H        83 ASP86     -0.0122
   1248 HB3          -5.5016      28.6440      66.8687 H        83 ASP86     -0.0122
   1249 CG           -6.0893      27.3241      68.4217 C.2      83 ASP86      0.7994
   1250 OD1          -5.3091      26.6599      69.1315 O.co2    83 ASP86     -0.8014
   1251 OD2          -7.1878      26.8995      68.0075 O.co2    83 ASP86     -0.8014
   1252 C            -4.0104      30.5851      67.9151 C.2      83 ASP86      0.5366
   1253 O            -4.7012      31.6090      67.9921 O.2      83 ASP86     -0.5819
   1254 N            -2.8750      30.5441      67.2272 N.am     84 ARG87     -0.3479
   1255 H            -2.3281      29.6882      67.2640 H        84 ARG87      0.2747
   1256 CA           -2.3222      31.6914      66.5204 C.3      84 ARG87     -0.2637
   1257 HA           -3.1138      32.4243      66.3557 H        84 ARG87      0.1560
   1258 CB           -1.2050      32.3593      67.3273 C.3      84 ARG87     -0.0007
   1259 HB2          -0.3717      31.6827      67.3768 H        84 ARG87      0.0327
   1260 HB3          -0.8642      33.2506      66.7968 H        84 ARG87      0.0327
   1261 CG           -1.5546      32.7396      68.7598 C.3      84 ARG87      0.0390
   1262 HG2          -2.0108      31.9014      69.2857 H        84 ARG87      0.0285
   1263 HG3          -0.6295      32.9741      69.2765 H        84 ARG87      0.0285
   1264 CD           -2.4722      33.9564      68.7996 C.3      84 ARG87      0.0486
   1265 HD2          -1.9818      34.7980      68.3047 H        84 ARG87      0.0687
   1266 HD3          -3.4009      33.7543      68.2688 H        84 ARG87      0.0687
   1267 NE           -2.7248      34.3116      70.1944 N.pl3    84 ARG87     -0.5295
   1268 HE           -2.0483      34.9363      70.6049 H        84 ARG87      0.3456
   1269 CZ           -3.7140      33.8591      70.9312 C.cat    84 ARG87      0.8076
   1270 NH1          -4.6355      33.0664      70.4620 N.pl3    84 ARG87     -0.8627
   1271 HH11         -4.6129      32.7555      69.4936 H        84 ARG87      0.4478
   1272 HH12         -5.3405      32.6741      71.0665 H        84 ARG87      0.4478
   1273 NH2          -3.7591      34.1681      72.1947 N.pl3    84 ARG87     -0.8627
   1274 HH21         -3.0462      34.7358      72.5889 H        84 ARG87      0.4478
   1275 HH22         -4.4297      33.6399      72.7438 H        84 ARG87      0.4478
   1276 C            -1.7871      31.2816      65.1687 C.2      84 ARG87      0.7341
   1277 O            -1.1049      30.2640      65.0268 O.2      84 ARG87     -0.5894
   1278 N            -2.0589      32.1203      64.1813 N.am     85 ILE88     -0.4157
   1279 H            -2.6087      32.9448      64.4071 H        85 ILE88      0.2719
   1280 CA           -1.3801      32.0999      62.8870 C.3      85 ILE88     -0.0597
   1281 HA           -0.9243      31.1205      62.7441 H        85 ILE88      0.0869
   1282 CB           -2.3744      32.3329      61.7285 C.3      85 ILE88      0.1303
   1283 HB           -3.2224      31.6765      61.9107 H        85 ILE88      0.0187
   1284 CG2          -2.8888      33.7788      61.6686 C.3      85 ILE88     -0.3204
   1285 HG21         -2.0850      34.4696      61.4152 H        85 ILE88      0.0882
   1286 HG22         -3.6767      33.8702      60.9248 H        85 ILE88      0.0882
   1287 HG23         -3.3085      34.0415      62.6351 H        85 ILE88      0.0882
   1288 CG1          -1.7642      31.8912      60.3839 C.3      85 ILE88     -0.0430
   1289 HG12         -1.0046      32.6088      60.0717 H        85 ILE88      0.0236
   1290 HG13         -1.2785      30.9241      60.5193 H        85 ILE88      0.0236
   1291 CD1          -2.7960      31.7250      59.2614 C.3      85 ILE88     -0.0660
   1292 HD11         -3.2002      32.6940      58.9867 H        85 ILE88      0.0186
   1293 HD12         -2.3173      31.2957      58.3878 H        85 ILE88      0.0186
   1294 HD13         -3.6017      31.0642      59.5827 H        85 ILE88      0.0186
   1295 C            -0.2644      33.1304      62.9508 C.2      85 ILE88      0.5973
   1296 O            -0.4735      34.2221      63.4749 O.2      85 ILE88     -0.5679
   1297 N             0.9151      32.7903      62.4498 N.am     86 LEU89     -0.4157
   1298 H             1.0274      31.8745      62.0313 H        86 LEU89      0.2719
   1299 CA            2.0554      33.6873      62.4174 C.3      86 LEU89     -0.0518
   1300 HA            1.7158      34.6791      62.6926 H        86 LEU89      0.0922
   1301 CB            3.0996      33.2508      63.4490 C.3      86 LEU89     -0.1102
   1302 HB2           3.3477      32.1971      63.3212 H        86 LEU89      0.0457
   1303 HB3           4.0031      33.8297      63.2574 H        86 LEU89      0.0457
   1304 CG            2.5761      33.5461      64.8726 C.3      86 LEU89      0.3531
   1305 HG            1.7680      34.2729      64.8394 H        86 LEU89     -0.0361
   1306 CD1           2.0625      32.2951      65.5803 C.3      86 LEU89     -0.4121
   1307 HD11          2.6852      31.4432      65.3305 H        86 LEU89      0.1000
   1308 HD12          2.0205      32.4660      66.6555 H        86 LEU89      0.1000
   1309 HD13          1.0570      32.0811      65.2242 H        86 LEU89      0.1000
   1310 CD2           3.6757      34.1984      65.6910 C.3      86 LEU89     -0.4121
   1311 HD21          4.1051      35.0429      65.1516 H        86 LEU89      0.1000
   1312 HD22          3.2547      34.5746      66.6236 H        86 LEU89      0.1000
   1313 HD23          4.4376      33.4671      65.9258 H        86 LEU89      0.1000
   1314 C             2.5513      33.7970      60.9886 C.2      86 LEU89      0.5973
   1315 O             2.8050      32.7890      60.3374 O.2      86 LEU89     -0.5679
   1316 N             2.6241      35.0202      60.4794 N.am     87 TYR90     -0.4157
   1317 H             2.4211      35.8121      61.0836 H        87 TYR90      0.2719
   1318 CA            2.9269      35.3064      59.0879 C.3      87 TYR90     -0.0014
   1319 HA            3.3506      34.4161      58.6473 H        87 TYR90      0.0876
   1320 CB            1.6500      35.6244      58.3020 C.3      87 TYR90     -0.0152
   1321 HB2           1.9179      35.7929      57.2580 H        87 TYR90      0.0295
   1322 HB3           1.0004      34.7490      58.3296 H        87 TYR90      0.0295
   1323 CG            0.8748      36.8200      58.8213 C.ar     87 TYR90     -0.0011
   1324 CD1           0.0129      36.6842      59.9302 C.ar     87 TYR90     -0.1906
   1325 HD1          -0.0927      35.7244      60.4177 H        87 TYR90      0.1699
   1326 CE1          -0.6900      37.7993      60.4252 C.ar     87 TYR90     -0.2341
   1327 HE1          -1.3257      37.7029      61.2936 H        87 TYR90      0.1656
   1328 CZ           -0.5358      39.0466      59.7838 C.ar     87 TYR90      0.3226
   1329 OH           -1.1701      40.1502      60.2446 O.3      87 TYR90     -0.5579
   1330 HH           -1.8741      39.9182      60.8527 H        87 TYR90      0.3992
   1331 CE2           0.3196      39.1840      58.6742 C.ar     87 TYR90     -0.2341
   1332 HE2           0.4391      40.1483      58.2071 H        87 TYR90      0.1656
   1333 CD2           1.0434      38.0745      58.2104 C.ar     87 TYR90     -0.1906
   1334 HD2           1.7559      38.1888      57.4037 H        87 TYR90      0.1699
   1335 C             3.9817      36.4034      59.0248 C.2      87 TYR90      0.5973
   1336 O             3.9260      37.4023      59.7555 O.2      87 TYR90     -0.5679
   1337 N             4.9885      36.1685      58.1922 N.am     88 SER91     -0.4157
   1338 H             4.9862      35.3188      57.6358 H        88 SER91      0.2719
   1339 CA            6.0989      37.0935      58.0402 C.3      88 SER91     -0.0249
   1340 HA            6.1428      37.7134      58.9285 H        88 SER91      0.0843
   1341 CB            7.4159      36.3350      57.9893 C.3      88 SER91      0.2117
   1342 HB2           8.2027      37.0661      58.0519 H        88 SER91      0.0352
   1343 HB3           7.4960      35.6786      58.8509 H        88 SER91      0.0352
   1344 OG            7.5597      35.5776      56.8107 O.3      88 SER91     -0.6546
   1345 HG            8.3127      35.9798      56.3089 H        88 SER91      0.4275
   1346 C             5.9054      38.0327      56.8550 C.2      88 SER91      0.5973
   1347 O             5.0399      37.8285      56.0042 O.2      88 SER91     -0.5679
   1348 N             6.7439      39.0701      56.7981 N.am     89 SER92     -0.4157
   1349 H             7.3640      39.2282      57.5832 H        89 SER92      0.2719
   1350 CA            6.7619      40.0610      55.7124 C.3      89 SER92     -0.0249
   1351 HA            5.7644      40.4937      55.6325 H        89 SER92      0.0843
   1352 CB            7.7434      41.2011      56.0252 C.3      89 SER92      0.2117
   1353 HB2           7.9908      41.7239      55.0995 H        89 SER92      0.0352
   1354 HB3           7.2399      41.9098      56.6843 H        89 SER92      0.0352
   1355 OG            8.9316      40.7832      56.6690 O.3      89 SER92     -0.6546
   1356 HG            9.6091      41.4397      56.4467 H        89 SER92      0.4275
   1357 C             7.0635      39.4516      54.3456 C.2      89 SER92      0.5973
   1358 O             6.5750      39.9542      53.3389 O.2      89 SER92     -0.5679
   1359 N             7.8354      38.3659      54.3296 N.am     90 ASP93     -0.5163
   1360 H             8.2218      38.0470      55.2102 H        90 ASP93      0.2936
   1361 CA            8.1277      37.5425      53.1574 C.3      90 ASP93      0.0381
   1362 HA            8.0508      38.1812      52.2765 H        90 ASP93      0.0880
   1363 CB            9.5861      37.0448      53.2141 C.3      90 ASP93     -0.0303
   1364 HB2           9.7461      36.3087      52.4253 H        90 ASP93     -0.0122
   1365 HB3          10.2218      37.8976      52.9711 H        90 ASP93     -0.0122
   1366 CG           10.1076      36.4763      54.5367 C.2      90 ASP93      0.7994
   1367 OD1           9.5253      36.6515      55.6305 O.co2    90 ASP93     -0.8014
   1368 OD2          11.1867      35.8473      54.4997 O.co2    90 ASP93     -0.8014
   1369 C             7.1071      36.4110      52.9042 C.2      90 ASP93      0.5366
   1370 O             7.2741      35.6440      51.9588 O.2      90 ASP93     -0.5819
   1371 N             6.0404      36.3256      53.7047 N.am     91 TRP94     -0.4157
   1372 H             5.9298      37.0435      54.4115 H        91 TRP94      0.2719
   1373 CA            4.8930      35.4249      53.5260 C.3      91 TRP94     -0.0275
   1374 HA            4.2101      35.7185      54.3197 H        91 TRP94      0.1123
   1375 CB            4.1605      35.7505      52.2114 C.3      91 TRP94     -0.0050
   1376 HB2           4.8165      35.5974      51.3550 H        91 TRP94      0.0339
   1377 HB3           3.3130      35.0738      52.0986 H        91 TRP94      0.0339
   1378 CG            3.6168      37.1429      52.1984 C.2      91 TRP94     -0.1415
   1379 CD1           3.9476      38.1646      51.3765 C.2      91 TRP94     -0.1638
   1380 HD1           4.6856      38.1082      50.5861 H        91 TRP94      0.2062
   1381 NE1           3.2278      39.2914      51.7335 N.pl3    91 TRP94     -0.3418
   1382 HE1           3.3430      40.1830      51.2790 H        91 TRP94      0.3412
   1383 CE2           2.3993      39.0451      52.8090 C.ar     91 TRP94      0.1380
   1384 CZ2           1.4842      39.8249      53.5345 C.ar     91 TRP94     -0.2601
   1385 HZ2           1.3256      40.8631      53.2795 H        91 TRP94      0.1572
   1386 CH2           0.7601      39.2273      54.5796 C.ar     91 TRP94     -0.1134
   1387 HH2           0.0379      39.8060      55.1372 H        91 TRP94      0.1417
   1388 CZ3           0.9789      37.8759      54.8982 C.ar     91 TRP94     -0.1972
   1389 HZ3           0.4377      37.3962      55.6922 H        91 TRP94      0.1447
   1390 CE3           1.9018      37.1115      54.1791 C.ar     91 TRP94     -0.2387
   1391 HE3           2.0382      36.0697      54.4207 H        91 TRP94      0.1700
   1392 CD2           2.6296      37.6759      53.1175 C.ar     91 TRP94      0.1243
   1393 C             5.1067      33.9338      53.8257 C.2      91 TRP94      0.5973
   1394 O             4.4081      33.0736      53.2868 O.2      91 TRP94     -0.5679
   1395 N             6.0190      33.6384      54.7625 N.am     92 LEU95     -0.4157
   1396 H             6.5081      34.4162      55.1860 H        92 LEU95      0.2719
   1397 CA            6.0364      32.3653      55.4831 C.3      92 LEU95     -0.0518
   1398 HA            5.9330      31.5346      54.7820 H        92 LEU95      0.0922
   1399 CB            7.3018      32.2077      56.3443 C.3      92 LEU95     -0.1102
   1400 HB2           7.4287      33.0993      56.9533 H        92 LEU95      0.0457
   1401 HB3           7.0992      31.3925      57.0333 H        92 LEU95      0.0457
   1402 CG            8.6215      31.8905      55.6405 C.3      92 LEU95      0.3531
   1403 HG            8.9089      32.7203      54.9950 H        92 LEU95     -0.0361
   1404 CD1           9.7092      31.6781      56.7028 C.3      92 LEU95     -0.4121
   1405 HD11          9.4976      30.7988      57.3015 H        92 LEU95      0.1000
   1406 HD12         10.6694      31.5471      56.2095 H        92 LEU95      0.1000
   1407 HD13          9.7523      32.5562      57.3488 H        92 LEU95      0.1000
   1408 CD2           8.5260      30.6043      54.8179 C.3      92 LEU95     -0.4121
   1409 HD21          7.8375      30.7576      53.9841 H        92 LEU95      0.1000
   1410 HD22          9.5031      30.3518      54.4105 H        92 LEU95      0.1000
   1411 HD23          8.1526      29.7949      55.4416 H        92 LEU95      0.1000
   1412 C             4.8489      32.3360      56.4375 C.2      92 LEU95      0.5973
   1413 O             4.6471      33.3035      57.1718 O.2      92 LEU95     -0.5679
   1414 N             4.1220      31.2207      56.4999 N.am     93 ILE96     -0.4157
   1415 H             4.3442      30.4415      55.8759 H        93 ILE96      0.2719
   1416 CA            2.9812      31.0809      57.4149 C.3      93 ILE96     -0.0597
   1417 HA            2.9370      31.9642      58.0490 H        93 ILE96      0.0869
   1418 CB            1.6265      31.0270      56.6755 C.3      93 ILE96      0.1303
   1419 HB            1.5171      30.0482      56.2129 H        93 ILE96      0.0187
   1420 CG2           0.4771      31.2029      57.6840 C.3      93 ILE96     -0.3204
   1421 HG21          0.4848      32.2147      58.0905 H        93 ILE96      0.0882
   1422 HG22         -0.4691      31.0131      57.1810 H        93 ILE96      0.0882
   1423 HG23          0.5690      30.4904      58.5020 H        93 ILE96      0.0882
   1424 CG1           1.5762      32.1222      55.5824 C.3      93 ILE96     -0.0430
   1425 HG12          1.9507      33.0536      56.0110 H        93 ILE96      0.0236
   1426 HG13          2.2448      31.8581      54.7634 H        93 ILE96      0.0236
   1427 CD1           0.1990      32.4369      54.9932 C.3      93 ILE96     -0.0660
   1428 HD11         -0.4448      32.8926      55.7455 H        93 ILE96      0.0186
   1429 HD12          0.3160      33.1463      54.1746 H        93 ILE96      0.0186
   1430 HD13         -0.2668      31.5282      54.6170 H        93 ILE96      0.0186
   1431 C             3.2007      29.8837      58.3244 C.2      93 ILE96      0.5973
   1432 O             3.4048      28.7681      57.8550 O.2      93 ILE96     -0.5679
   1433 N             3.1566      30.1240      59.6289 N.am     94 TYR97     -0.4157
   1434 H             2.9958      31.0886      59.9045 H        94 TYR97      0.2719
   1435 CA            3.2364      29.1428      60.6978 C.3      94 TYR97     -0.0014
   1436 HA            3.3293      28.1561      60.2542 H        94 TYR97      0.0876
   1437 CB            4.4689      29.4047      61.5797 C.3      94 TYR97     -0.0152
   1438 HB2           4.4934      30.4608      61.8544 H        94 TYR97      0.0295
   1439 HB3           4.3638      28.8360      62.5047 H        94 TYR97      0.0295
   1440 CG            5.7944      29.0354      60.9395 C.ar     94 TYR97     -0.0011
   1441 CD1           6.2886      29.7624      59.8391 C.ar     94 TYR97     -0.1906
   1442 HD1           5.7313      30.6032      59.4477 H        94 TYR97      0.1699
   1443 CE1           7.5026      29.3888      59.2374 C.ar     94 TYR97     -0.2341
   1444 HE1           7.8489      29.9089      58.3680 H        94 TYR97      0.1656
   1445 CZ            8.2450      28.3148      59.7651 C.ar     94 TYR97      0.3226
   1446 OH            9.4030      27.9146      59.1905 O.3      94 TYR97     -0.5579
   1447 HH            9.6450      28.4724      58.4538 H        94 TYR97      0.3992
   1448 CE2           7.7733      27.6101      60.8822 C.ar     94 TYR97     -0.2341
   1449 HE2           8.3490      26.7838      61.2736 H        94 TYR97      0.1656
   1450 CD2           6.5383      27.9547      61.4496 C.ar     94 TYR97     -0.1906
   1451 HD2           6.1499      27.3610      62.2578 H        94 TYR97      0.1699
   1452 C             1.9504      29.1762      61.5216 C.2      94 TYR97      0.5973
   1453 O             1.2186      30.1606      61.5489 O.2      94 TYR97     -0.5679
   1454 N             1.6776      28.0916      62.2297 N.am     95 LYS98     -0.3479
   1455 H             2.3121      27.3048      62.1270 H        95 LYS98      0.2747
   1456 CA            0.6464      28.0098      63.2594 C.3      95 LYS98     -0.2400
   1457 HA            0.1591      28.9802      63.3599 H        95 LYS98      0.1426
   1458 CB           -0.4254      26.9749      62.8875 C.3      95 LYS98     -0.0094
   1459 HB2          -1.2721      27.1502      63.5345 H        95 LYS98      0.0362
   1460 HB3          -0.7290      27.1090      61.8536 H        95 LYS98      0.0362
   1461 CG            0.0193      25.5302      63.1424 C.3      95 LYS98      0.0187
   1462 HG2           0.9857      25.3860      62.6664 H        95 LYS98      0.0103
   1463 HG3           0.1351      25.3722      64.2157 H        95 LYS98      0.0103
   1464 CD           -0.9293      24.4510      62.6193 C.3      95 LYS98     -0.0479
   1465 HD2          -0.8964      24.4477      61.5314 H        95 LYS98      0.0621
   1466 HD3          -0.5651      23.4858      62.9758 H        95 LYS98      0.0621
   1467 CE           -2.3755      24.6566      63.0742 C.3      95 LYS98     -0.0143
   1468 HE2          -2.3858      24.8364      64.1545 H        95 LYS98      0.1135
   1469 HE3          -2.7796      25.5518      62.5891 H        95 LYS98      0.1135
   1470 NZ           -3.2077      23.4733      62.7503 N.4      95 LYS98     -0.3854
   1471 HZ1          -2.8699      22.6638      63.2528 H        95 LYS98      0.3400
   1472 HZ2          -4.1636      23.6399      63.0409 H        95 LYS98      0.3400
   1473 HZ3          -3.1972      23.2820      61.7554 H        95 LYS98      0.3400
   1474 C             1.3105      27.6858      64.5850 C.2      95 LYS98      0.7341
   1475 O             2.3540      27.0304      64.6069 O.2      95 LYS98     -0.5894
   1476 N             0.6665      28.0645      65.6688 N.am     96 THR99     -0.4157
   1477 H            -0.1399      28.6743      65.5530 H        96 THR99      0.2719
   1478 CA            0.9359      27.5904      67.0234 C.3      96 THR99     -0.0389
   1479 HA            1.3973      26.6039      66.9688 H        96 THR99      0.1007
   1480 CB            1.9203      28.5012      67.7728 C.3      96 THR99      0.3654
   1481 HB            2.8221      28.5717      67.1791 H        96 THR99      0.0043
   1482 CG2           1.3762      29.8985      68.0215 C.3      96 THR99     -0.2438
   1483 HG21          0.4982      29.8594      68.6670 H        96 THR99      0.0642
   1484 HG22          2.1265      30.5369      68.4780 H        96 THR99      0.0642
   1485 HG23          1.1146      30.3054      67.0532 H        96 THR99      0.0642
   1486 OG1           2.2624      27.9721      69.0205 O.3      96 THR99     -0.6761
   1487 HG1           2.8305      27.1848      68.9060 H        96 THR99      0.4102
   1488 C            -0.4161      27.4400      67.7039 C.2      96 THR99      0.5973
   1489 O            -1.3381      28.2140      67.4557 O.2      96 THR99     -0.5679
   1490 N            -0.5691      26.3654      68.4570 N.am     97 THR100    -0.4157
   1491 H             0.2050      25.7225      68.5292 H        97 THR100     0.2719
   1492 CA           -1.7921      26.0104      69.2028 C.3      97 THR100    -0.0389
   1493 HA           -2.5380      26.8020      69.1451 H        97 THR100     0.1007
   1494 CB           -2.4092      24.7145      68.6554 C.3      97 THR100     0.3654
   1495 HB           -3.2205      24.3979      69.3126 H        97 THR100     0.0043
   1496 CG2          -2.9742      24.8536      67.2425 C.3      97 THR100    -0.2438
   1497 HG21         -2.1933      25.1778      66.5567 H        97 THR100     0.0642
   1498 HG22         -3.3771      23.8934      66.9241 H        97 THR100     0.0642
   1499 HG23         -3.7811      25.5841      67.2613 H        97 THR100     0.0642
   1500 OG1          -1.4202      23.7010      68.6245 O.3      97 THR100    -0.6761
   1501 HG1          -1.3561      23.3386      69.5158 H        97 THR100     0.4102
   1502 C            -1.4832      25.8042      70.6795 C.2      97 THR100     0.5973
   1503 O            -2.3789      25.7663      71.5187 O.2      97 THR100    -0.5679
   1504 N            -0.1985      25.6640      71.0051 N.am     98 ASP101    -0.5163
   1505 H             0.5155      25.7726      70.2984 H        98 ASP101     0.2936
   1506 CA            0.3171      25.4973      72.3577 C.3      98 ASP101     0.0381
   1507 HA           -0.4939      25.1703      73.0101 H        98 ASP101     0.0880
   1508 CB            1.3744      24.3985      72.3696 C.3      98 ASP101    -0.0303
   1509 HB2           1.6059      24.1581      73.4085 H        98 ASP101    -0.0122
   1510 HB3           0.9534      23.5016      71.9120 H        98 ASP101    -0.0122
   1511 CG            2.6640      24.7528      71.6555 C.2      98 ASP101     0.7994
   1512 OD1           2.7222      25.7413      70.8817 O.co2    98 ASP101    -0.8014
   1513 OD2           3.6175      23.9673      71.8329 O.co2    98 ASP101    -0.8014
   1514 C             0.8258      26.8300      72.9243 C.2      98 ASP101     0.5366
   1515 O             1.8000      26.8948      73.6685 O.2      98 ASP101    -0.5819
   1516 N             0.1526      27.9162      72.5515 N.am     99 HIE102    -0.4157
   1517 H            -0.6257      27.7909      71.9202 H        99 HIE102     0.2719
   1518 CA            0.4633      29.2573      73.0231 C.3      99 HIE102    -0.0581
   1519 HA           -0.1918      29.9031      72.4486 H        99 HIE102     0.1360
   1520 CB            0.1143      29.3924      74.5241 C.3      99 HIE102    -0.0074
   1521 HB2          -0.7717      28.7977      74.7447 H        99 HIE102     0.0367
   1522 HB3           0.9280      29.0000      75.1355 H        99 HIE102     0.0367
   1523 CG           -0.1867      30.8079      74.9454 C.2      99 HIE102     0.1868
   1524 ND1          -0.1771      31.2833      76.2568 N.2      99 HIE102    -0.5432
   1525 CE1          -0.5940      32.5492      76.2042 C.2      99 HIE102     0.1635
   1526 HE1          -0.6909      33.1936      77.0685 H        99 HIE102     0.1435
   1527 NE2          -0.8885      32.8878      74.9387 N.pl3    99 HIE102    -0.2795
   1528 HE2          -1.2199      33.7904      74.6455 H        99 HIE102     0.3339
   1529 CD2          -0.6505      31.8029      74.1303 C.2      99 HIE102    -0.2207
   1530 HD2          -0.8144      31.7460      73.0641 H        99 HIE102     0.1862
   1531 C             1.8971      29.7075      72.6961 C.2      99 HIE102     0.5973
   1532 O             2.6441      30.1267      73.5748 O.2      99 HIE102    -0.5679
   1533 N             2.2822      29.6727      71.4176 N.am    100 TYR103    -0.4157
   1534 H             1.6911      29.1827      70.7591 H       100 TYR103     0.2719
   1535 CA            3.6114      30.0788      70.9340 C.3     100 TYR103    -0.0014
   1536 HA            3.6042      29.9084      69.8638 H       100 TYR103     0.0876
   1537 CB            3.8974      31.6002      71.1078 C.3     100 TYR103    -0.0152
   1538 HB2           4.2656      31.7367      72.1264 H       100 TYR103     0.0295
   1539 HB3           4.7312      31.8851      70.4769 H       100 TYR103     0.0295
   1540 CG            2.7736      32.6191      70.9086 C.ar    100 TYR103    -0.0011
   1541 CD1           1.9434      32.8979      72.0111 C.ar    100 TYR103    -0.1906
   1542 HD1           2.0945      32.3816      72.9509 H       100 TYR103     0.1699
   1543 CE1           0.9433      33.8748      71.9319 C.ar    100 TYR103    -0.2341
   1544 HE1           0.3206      34.0797      72.7840 H       100 TYR103     0.1656
   1545 CZ            0.7860      34.6329      70.7590 C.ar    100 TYR103     0.3226
   1546 OH           -0.1989      35.5748      70.7351 O.3     100 TYR103    -0.5579
   1547 HH           -0.1134      36.2051      69.9770 H       100 TYR103     0.3992
   1548 CE2           1.6308      34.3923      69.6529 C.ar    100 TYR103    -0.2341
   1549 HE2           1.5243      34.9934      68.7623 H       100 TYR103     0.1656
   1550 CD2           2.6204      33.3814      69.7265 C.ar    100 TYR103    -0.1906
   1551 HD2           3.2842      33.2151      68.8899 H       100 TYR103     0.1699
   1552 C             4.7804      29.1935      71.4350 C.2     100 TYR103     0.5973
   1553 O             5.9309      29.5994      71.2541 O.2     100 TYR103    -0.5679
   1554 N             4.5672      27.9716      71.9665 N.am    101 GLN104    -0.4157
   1555 H             3.6107      27.6508      72.0958 H       101 GLN104     0.2719
   1556 CA            5.6513      27.0872      72.4711 C.3     101 GLN104    -0.0031
   1557 HA            6.5030      27.7257      72.7167 H       101 GLN104     0.0850
   1558 CB            5.2844      26.3937      73.7768 C.3     101 GLN104    -0.0036
   1559 HB2           4.9934      27.1384      74.5193 H       101 GLN104     0.0171
   1560 HB3           4.4489      25.7144      73.6143 H       101 GLN104     0.0171
   1561 CG            6.5128      25.6057      74.2889 C.3     101 GLN104    -0.0645
   1562 HG2           6.8629      24.8777      73.5662 H       101 GLN104     0.0352
   1563 HG3           7.3234      26.2962      74.5252 H       101 GLN104     0.0352
   1564 CD            6.2327      24.7379      75.4801 C.2     101 GLN104     0.6951
   1565 OE1           5.1366      24.6369      75.9909 O.2     101 GLN104    -0.6086
   1566 NE2           7.2369      24.0407      75.9600 N.am    101 GLN104    -0.9407
   1567 HE21          7.0218      23.4739      76.7580 H       101 GLN104     0.4251
   1568 HE22          8.1520      24.1351      75.5654 H       101 GLN104     0.4251
   1569 C             6.1859      26.0033      71.5145 C.2     101 GLN104     0.5973
   1570 O             7.4013      25.8193      71.5015 O.2     101 GLN104    -0.5679
   1571 N             5.4132      25.4928      70.5445 N.am    102 THR105    -0.4157
   1572 H             4.4089      25.5696      70.7090 H       102 THR105     0.2719
   1573 CA            5.7937      24.8241      69.2678 C.3     102 THR105    -0.0389
   1574 HA            6.8704      24.8019      69.1628 H       102 THR105     0.1007
   1575 CB            5.3905      23.3534      69.1655 C.3     102 THR105     0.3654
   1576 HB            5.4998      23.0537      68.1225 H       102 THR105     0.0043
   1577 CG2           6.2269      22.3718      69.9747 C.3     102 THR105    -0.2438
   1578 HG21          6.1529      22.6191      71.0353 H       102 THR105     0.0642
   1579 HG22          5.8536      21.3600      69.8166 H       102 THR105     0.0642
   1580 HG23          7.2690      22.4243      69.6640 H       102 THR105     0.0642
   1581 OG1           4.0520      23.2031      69.4970 O.3     102 THR105    -0.6761
   1582 HG1           3.9402      23.4590      70.4514 H       102 THR105     0.4102
   1583 C             5.1809      25.5761      68.0719 C.2     102 THR105     0.5973
   1584 O             4.1716      26.2643      68.2004 O.2     102 THR105    -0.5679
   1585 N             5.8543      25.5225      66.9201 N.am    103 PHE106    -0.4157
   1586 H             6.6331      24.8821      66.8492 H       103 PHE106     0.2719
   1587 CA            5.4442      26.1583      65.6659 C.3     103 PHE106    -0.0024
   1588 HA            4.4220      26.5196      65.7626 H       103 PHE106     0.0978
   1589 CB            6.3619      27.3448      65.3310 C.3     103 PHE106    -0.0343
   1590 HB2           7.4048      27.0245      65.3649 H       103 PHE106     0.0295
   1591 HB3           6.1493      27.6753      64.3204 H       103 PHE106     0.0295
   1592 CG            6.1527      28.5418      66.2207 C.ar    103 PHE106     0.0118
   1593 CD1           4.9656      29.2800      66.1184 C.ar    103 PHE106    -0.1256
   1594 HD1           4.2097      29.0040      65.3959 H       103 PHE106     0.1330
   1595 CE1           4.7463      30.3689      66.9763 C.ar    103 PHE106    -0.1704
   1596 HE1           3.8323      30.9253      66.9440 H       103 PHE106     0.1430
   1597 CZ            5.6938      30.7243      67.9353 C.ar    103 PHE106    -0.1072
   1598 HZ            5.5251      31.5765      68.5725 H       103 PHE106     0.1297
   1599 CE2           6.8873      30.0117      68.0182 C.ar    103 PHE106    -0.1704
   1600 HE2           7.6103      30.3318      68.7497 H       103 PHE106     0.1430
   1601 CD2           7.1386      28.9543      67.1224 C.ar    103 PHE106    -0.1256
   1602 HD2           8.0970      28.4795      67.0866 H       103 PHE106     0.1330
   1603 C             5.4815      25.1469      64.5234 C.2     103 PHE106     0.5973
   1604 O             6.4415      24.3883      64.4067 O.2     103 PHE106    -0.5679
   1605 N             4.4817      25.1929      63.6419 N.am    104 THR107    -0.4157
   1606 H             3.7018      25.8136      63.8349 H       104 THR107     0.2719
   1607 CA            4.4139      24.3450      62.4409 C.3     104 THR107    -0.0389
   1608 HA            5.3531      23.8023      62.3278 H       104 THR107     0.1007
   1609 CB            3.2938      23.2940      62.5155 C.3     104 THR107     0.3654
   1610 HB            2.3284      23.7867      62.5834 H       104 THR107     0.0043
   1611 CG2           3.2731      22.3391      61.3209 C.3     104 THR107    -0.2438
   1612 HG21          4.2438      21.8526      61.2141 H       104 THR107     0.0642
   1613 HG22          2.5069      21.5786      61.4690 H       104 THR107     0.0642
   1614 HG23          3.0390      22.8815      60.4053 H       104 THR107     0.0642
   1615 OG1           3.4685      22.5035      63.6600 O.3     104 THR107    -0.6761
   1616 HG1           2.8874      21.7431      63.5989 H       104 THR107     0.4102
   1617 C             4.2114      25.2114      61.2175 C.2     104 THR107     0.5973
   1618 O             3.2643      25.9943      61.1659 O.2     104 THR107    -0.5679
   1619 N             5.0788      25.0551      60.2246 N.am    105 LYS108    -0.3479
   1620 H             5.8088      24.3656      60.3259 H       105 LYS108     0.2747
   1621 CA            4.9434      25.7310      58.9377 C.3     105 LYS108    -0.2400
   1622 HA            4.8193      26.8050      59.0922 H       105 LYS108     0.1426
   1623 CB            6.2328      25.4739      58.1642 C.3     105 LYS108    -0.0094
   1624 HB2           7.0843      25.8160      58.7536 H       105 LYS108     0.0362
   1625 HB3           6.3447      24.4055      57.9665 H       105 LYS108     0.0362
   1626 CG            6.1947      26.2372      56.8487 C.3     105 LYS108     0.0187
   1627 HG2           5.3827      25.8643      56.2220 H       105 LYS108     0.0103
   1628 HG3           6.0287      27.2972      57.0549 H       105 LYS108     0.0103
   1629 CD            7.5132      26.0665      56.1003 C.3     105 LYS108    -0.0479
   1630 HD2           8.3484      26.4353      56.6974 H       105 LYS108     0.0621
   1631 HD3           7.6576      25.0159      55.8419 H       105 LYS108     0.0621
   1632 CE            7.3287      26.9150      54.8421 C.3     105 LYS108    -0.0143
   1633 HE2           6.3547      26.6690      54.3987 H       105 LYS108     0.1135
   1634 HE3           7.2509      27.9688      55.1244 H       105 LYS108     0.1135
   1635 NZ            8.3759      26.7195      53.8177 N.4     105 LYS108    -0.3854
   1636 HZ1           8.4021      25.7492      53.5387 H       105 LYS108     0.3400
   1637 HZ2           8.1178      27.2654      53.0004 H       105 LYS108     0.3400
   1638 HZ3           9.2787      27.0121      54.1531 H       105 LYS108     0.3400
   1639 C             3.7305      25.1922      58.1710 C.2     105 LYS108     0.7341
   1640 O             3.6124      23.9795      58.0401 O.2     105 LYS108    -0.5894
   1641 N             2.8795      26.0601      57.6316 N.am    106 ILE109    -0.4157
   1642 H             3.0668      27.0454      57.7741 H       106 ILE109     0.2719
   1643 CA            1.6810      25.6813      56.8598 C.3     106 ILE109    -0.0597
   1644 HA            1.7230      24.6088      56.6644 H       106 ILE109     0.0869
   1645 CB            0.3922      25.9300      57.6804 C.3     106 ILE109     0.1303
   1646 HB           -0.4384      25.5330      57.0937 H       106 ILE109     0.0187
   1647 CG2           0.4265      25.1400      59.0020 C.3     106 ILE109    -0.3204
   1648 HG21          1.0619      25.6419      59.7318 H       106 ILE109     0.0882
   1649 HG22         -0.5845      25.0436      59.3902 H       106 ILE109     0.0882
   1650 HG23          0.8141      24.1366      58.8178 H       106 ILE109     0.0882
   1651 CG1           0.1030      27.4250      57.9414 C.3     106 ILE109    -0.0430
   1652 HG12          0.9368      27.8682      58.4851 H       106 ILE109     0.0236
   1653 HG13         -0.0011      27.9452      56.9887 H       106 ILE109     0.0236
   1654 CD1          -1.1767      27.6573      58.7571 C.3     106 ILE109    -0.0660
   1655 HD11         -1.0828      27.2439      59.7545 H       106 ILE109     0.0186
   1656 HD12         -1.3569      28.7291      58.8436 H       106 ILE109     0.0186
   1657 HD13         -2.0272      27.1996      58.2502 H       106 ILE109     0.0186
   1658 C             1.6070      26.3223      55.4672 C.2     106 ILE109     0.5973
   1659 O             0.8077      25.8797      54.6453 O.2     106 ILE109    -0.5679
   1660 N             2.4070      27.3521      55.1782 N.am    107 ARG110    -0.3481
   1661 H             3.0227      27.7274      55.8927 H       107 ARG110     0.2764
   1662 CA            2.6079      27.9086      53.8287 C.3     107 ARG110    -0.3068
   1663 HA            2.5459      27.1050      53.0947 H       107 ARG110     0.1447
   1664 CB            1.5643      28.9877      53.4451 C.3     107 ARG110    -0.0374
   1665 HB2           1.7430      29.8507      54.0691 H       107 ARG110     0.0371
   1666 HB3           1.8019      29.2998      52.4291 H       107 ARG110     0.0371
   1667 CG            0.0496      28.6817      53.4809 C.3     107 ARG110     0.0744
   1668 HG2          -0.2196      28.3024      54.4651 H       107 ARG110     0.0185
   1669 HG3          -0.4696      29.6306      53.3478 H       107 ARG110     0.0185
   1670 CD           -0.4691      27.7363      52.3802 C.3     107 ARG110     0.1114
   1671 HD2          -0.1436      28.1204      51.4125 H       107 ARG110     0.0468
   1672 HD3          -0.0387      26.7426      52.5011 H       107 ARG110     0.0468
   1673 NE           -1.9486      27.6639      52.3774 N.pl3   107 ARG110    -0.5564
   1674 HE           -2.4561      28.1735      51.6662 H       107 ARG110     0.3479
   1675 CZ           -2.6789      26.9973      53.2483 C.cat   107 ARG110     0.8368
   1676 NH1          -2.1357      26.3059      54.2081 N.pl3   107 ARG110    -0.8737
   1677 HH11         -1.1311      26.1902      54.2321 H       107 ARG110     0.4493
   1678 HH12         -2.7514      25.7369      54.7689 H       107 ARG110     0.4493
   1679 NH2          -3.9723      26.9941      53.2069 N.pl3   107 ARG110    -0.8737
   1680 HH21         -4.4621      27.5092      52.4636 H       107 ARG110     0.4493
   1681 HH22         -4.5086      26.3921      53.8089 H       107 ARG110     0.4493
   1682 C             4.0475      28.4412      53.7287 C.2     107 ARG110     0.8557
   1683 O             4.6171      28.8146      54.7843 O.2     107 ARG110    -0.8266
   1684 OXT           4.6333      28.3398      52.6358 O.3     107 ARG110    -0.8266
@<TRIPOS>BOND
      1      20      21 2
      2      20      22 am
      3      13      16 1
      4       7       9 1
      5       7      13 1
      6       5       7 1
      7       5      20 1
      8       1       5 1
      9      34      35 2
     10      34      36 am
     11      29      30 2
     12      29      31 am
     13      26      29 1
     14      24      26 1
     15      24      34 1
     16      22      24 1
     17      48      49 2
     18      48      50 am
     19      40      42 1
     20      40      46 1
     21      38      40 1
     22      38      48 1
     23      36      38 1
     24      68      69 2
     25      68      70 am
     26      64      66 ar
     27      62      64 ar
     28      60      62 ar
     29      58      60 ar
     30      57      58 ar
     31      57      66 ar
     32      54      57 1
     33      52      54 1
     34      52      68 1
     35      50      52 1
     36      80      81 2
     37      80      82 am
     38      77      78 ar
     39      77      79 ar
     40      74      77 1
     41      72      74 1
     42      72      80 1
     43      70      72 1
     44      87      88 2
     45      87      89 am
     46      84      87 1
     47      82      84 1
     48     103     104 2
     49     103     105 am
     50      93      95 1
     51      93      99 1
     52      91      93 1
     53      91     103 1
     54      89      91 1
     55     113     114 2
     56     113     115 am
     57     107     109 1
     58     107     113 1
     59     105     107 1
     60     125     126 2
     61     125     127 am
     62     122     123 ar
     63     122     124 ar
     64     119     122 1
     65     117     119 1
     66     117     125 1
     67     115     117 1
     68     146     147 2
     69     146     148 am
     70     142     144 ar
     71     139     140 1
     72     139     142 ar
     73     137     139 ar
     74     135     137 ar
     75     134     135 ar
     76     134     144 ar
     77     131     134 1
     78     129     131 1
     79     129     146 1
     80     127     129 1
     81     165     166 2
     82     165     167 am
     83     155     157 1
     84     155     161 1
     85     152     155 1
     86     150     152 1
     87     150     165 1
     88     148     150 1
     89     182     183 2
     90     182     184 am
     91     177     178 2
     92     177     179 am
     93     174     177 1
     94     171     174 1
     95     169     171 1
     96     169     182 1
     97     167     169 1
     98     196     197 2
     99     196     198 am
    100     188     190 1
    101     188     194 1
    102     186     188 1
    103     186     196 1
    104     184     186 1
    105     217     218 2
    106     217     219 am
    107     213     215 ar
    108     210     211 1
    109     210     213 ar
    110     208     210 ar
    111     206     208 ar
    112     205     206 ar
    113     205     215 ar
    114     202     205 1
    115     200     202 1
    116     200     217 1
    117     198     200 1
    118     234     235 2
    119     234     236 am
    120     230     232 1
    121     228     230 1
    122     227     228 2
    123     226     227 1
    124     226     232 2
    125     223     226 1
    126     221     223 1
    127     221     234 1
    128     219     221 1
    129     256     257 2
    130     256     258 am
    131     249     252 1
    132     246     249 1
    133     243     246 1
    134     240     243 1
    135     238     240 1
    136     238     256 1
    137     236     238 1
    138     275     276 2
    139     275     277 am
    140     265     267 1
    141     265     271 1
    142     262     265 1
    143     260     262 1
    144     260     275 1
    145     258     260 1
    146     289     290 2
    147     289     291 am
    148     287     289 1
    149     284     287 1
    150     281     284 1
    151     278     281 1
    152     277     278 1
    153     277     287 1
    154     301     302 2
    155     301     303 am
    156     298     299 ar
    157     298     300 ar
    158     295     298 1
    159     293     295 1
    160     293     301 1
    161     291     293 1
    162     315     316 2
    163     315     317 am
    164     310     311 2
    165     310     312 am
    166     307     310 1
    167     305     307 1
    168     305     315 1
    169     303     305 1
    170     336     337 2
    171     336     338 am
    172     332     334 ar
    173     329     330 1
    174     329     332 ar
    175     327     329 ar
    176     325     327 ar
    177     324     325 ar
    178     324     334 ar
    179     321     324 1
    180     319     321 1
    181     319     336 1
    182     317     319 1
    183     355     356 2
    184     355     357 am
    185     348     351 1
    186     342     344 1
    187     342     348 1
    188     340     342 1
    189     340     355 1
    190     338     340 1
    191     369     370 2
    192     369     371 am
    193     361     363 1
    194     361     367 1
    195     359     361 1
    196     359     369 1
    197     357     359 1
    198     391     392 2
    199     391     393 am
    200     384     387 1
    201     381     384 1
    202     378     381 1
    203     375     378 1
    204     373     375 1
    205     373     391 1
    206     371     373 1
    207     402     403 2
    208     402     404 am
    209     397     400 1
    210     395     397 1
    211     395     402 1
    212     393     395 1
    213     417     418 2
    214     417     419 am
    215     414     415 ar
    216     414     416 ar
    217     411     414 1
    218     408     411 1
    219     406     408 1
    220     406     417 1
    221     404     406 1
    222     427     428 2
    223     427     429 am
    224     421     423 1
    225     421     427 1
    226     419     421 1
    227     444     445 2
    228     444     446 am
    229     439     440 2
    230     439     441 am
    231     436     439 1
    232     433     436 1
    233     431     433 1
    234     431     444 1
    235     429     431 1
    236     454     455 2
    237     454     456 am
    238     448     450 1
    239     448     454 1
    240     446     448 1
    241     473     474 2
    242     473     475 am
    243     463     465 1
    244     463     469 1
    245     460     463 1
    246     458     460 1
    247     458     473 1
    248     456     458 1
    249     480     481 2
    250     480     482 am
    251     477     480 1
    252     475     477 1
    253     504     505 2
    254     504     506 am
    255     501     503 ar
    256     499     501 ar
    257     497     499 ar
    258     495     497 ar
    259     494     495 ar
    260     494     503 ar
    261     492     494 1
    262     490     492 1
    263     489     490 2
    264     489     503 1
    265     486     489 1
    266     484     486 1
    267     484     504 1
    268     482     484 1
    269     520     521 2
    270     520     522 am
    271     510     512 1
    272     510     516 1
    273     508     510 1
    274     508     520 1
    275     506     508 1
    276     530     531 2
    277     530     532 am
    278     524     526 1
    279     524     530 1
    280     522     524 1
    281     541     542 2
    282     541     543 am
    283     536     539 1
    284     534     536 1
    285     534     541 1
    286     532     534 1
    287     563     564 2
    288     563     565 am
    289     556     559 1
    290     553     556 1
    291     550     553 1
    292     547     550 1
    293     545     547 1
    294     545     563 1
    295     543     545 1
    296     570     571 2
    297     570     572 am
    298     567     570 1
    299     565     567 1
    300     584     585 2
    301     584     586 am
    302     579     580 2
    303     579     581 am
    304     576     579 1
    305     574     576 1
    306     574     584 1
    307     572     574 1
    308     603     604 2
    309     603     605 am
    310     593     595 1
    311     593     599 1
    312     590     593 1
    313     588     590 1
    314     588     603 1
    315     586     588 1
    316     613     614 2
    317     613     615 am
    318     607     609 1
    319     607     613 1
    320     605     607 1
    321     625     626 2
    322     625     627 am
    323     622     623 ar
    324     622     624 ar
    325     619     622 1
    326     617     619 1
    327     617     625 1
    328     615     617 1
    329     641     642 2
    330     641     643 am
    331     631     633 1
    332     631     637 1
    333     629     631 1
    334     629     641 1
    335     627     629 1
    336     651     652 2
    337     651     653 am
    338     645     647 1
    339     645     651 1
    340     643     645 1
    341     665     666 2
    342     665     667 am
    343     663     665 1
    344     660     663 1
    345     657     660 1
    346     654     657 1
    347     653     654 1
    348     653     663 1
    349     672     673 2
    350     672     674 am
    351     669     672 1
    352     667     669 1
    353     694     695 2
    354     694     696 am
    355     687     690 1
    356     684     687 1
    357     681     684 1
    358     678     681 1
    359     676     678 1
    360     676     694 1
    361     674     676 1
    362     705     706 2
    363     705     707 am
    364     700     703 1
    365     698     700 1
    366     698     705 1
    367     696     698 1
    368     724     725 2
    369     724     726 am
    370     717     720 1
    371     711     713 1
    372     711     717 1
    373     709     711 1
    374     709     724 1
    375     707     709 1
    376     731     732 2
    377     731     733 am
    378     728     731 1
    379     726     728 1
    380     738     739 2
    381     738     740 am
    382     735     738 1
    383     733     735 1
    384     750     751 2
    385     750     752 am
    386     747     748 ar
    387     747     749 ar
    388     744     747 1
    389     742     744 1
    390     742     750 1
    391     740     742 1
    392     769     770 2
    393     769     771 am
    394     762     765 1
    395     756     758 1
    396     756     762 1
    397     754     756 1
    398     754     769 1
    399     752     754 1
    400     789     790 2
    401     789     791 am
    402     785     787 ar
    403     783     785 ar
    404     781     783 ar
    405     779     781 ar
    406     778     779 ar
    407     778     787 ar
    408     775     778 1
    409     773     775 1
    410     773     789 1
    411     771     773 1
    412     800     801 2
    413     800     802 am
    414     795     798 1
    415     793     795 1
    416     793     800 1
    417     791     793 1
    418     814     815 2
    419     814     816 am
    420     809     810 2
    421     809     811 am
    422     806     809 1
    423     804     806 1
    424     804     814 1
    425     802     804 1
    426     838     839 2
    427     838     840 am
    428     831     832 ar
    429     831     835 ar
    430     829     831 ar
    431     826     829 1
    432     823     826 1
    433     820     823 1
    434     818     820 1
    435     818     838 1
    436     816     818 1
    437     853     854 2
    438     853     855 am
    439     850     851 ar
    440     850     852 ar
    441     847     850 1
    442     844     847 1
    443     842     844 1
    444     842     853 1
    445     840     842 1
    446     860     861 2
    447     860     862 am
    448     857     860 1
    449     855     857 1
    450     882     883 2
    451     882     884 am
    452     875     878 1
    453     872     875 1
    454     869     872 1
    455     866     869 1
    456     864     866 1
    457     864     882 1
    458     862     864 1
    459     901     902 2
    460     901     903 am
    461     891     893 1
    462     891     897 1
    463     888     891 1
    464     886     888 1
    465     886     901 1
    466     884     886 1
    467     915     916 2
    468     915     917 am
    469     913     915 1
    470     910     913 1
    471     907     910 1
    472     904     907 1
    473     903     904 1
    474     903     913 1
    475     922     923 2
    476     922     924 am
    477     919     922 1
    478     917     919 1
    479     944     945 2
    480     944     946 am
    481     937     940 1
    482     934     937 1
    483     931     934 1
    484     928     931 1
    485     926     928 1
    486     926     944 1
    487     924     926 1
    488     955     956 2
    489     955     957 am
    490     950     953 1
    491     948     950 1
    492     948     955 1
    493     946     948 1
    494     962     963 2
    495     962     964 am
    496     959     962 1
    497     957     959 1
    498     986     987 2
    499     986     988 am
    500     979     980 ar
    501     979     983 ar
    502     977     979 ar
    503     974     977 1
    504     971     974 1
    505     968     971 1
    506     966     968 1
    507     966     986 1
    508     964     966 1
    509    1000    1001 2
    510    1000    1002 am
    511     992     994 1
    512     992     998 1
    513     990     992 1
    514     990    1000 1
    515     988     990 1
    516    1024    1025 2
    517    1024    1026 am
    518    1021    1023 ar
    519    1019    1021 ar
    520    1017    1019 ar
    521    1015    1017 ar
    522    1014    1015 ar
    523    1014    1023 ar
    524    1012    1014 1
    525    1010    1012 1
    526    1009    1010 2
    527    1009    1023 1
    528    1006    1009 1
    529    1004    1006 1
    530    1004    1024 1
    531    1002    1004 1
    532    1048    1049 2
    533    1048    1050 am
    534    1041    1042 ar
    535    1041    1045 ar
    536    1039    1041 ar
    537    1036    1039 1
    538    1033    1036 1
    539    1030    1033 1
    540    1028    1030 1
    541    1028    1048 1
    542    1026    1028 1
    543    1063    1064 2
    544    1063    1065 am
    545    1060    1061 ar
    546    1060    1062 ar
    547    1057    1060 1
    548    1054    1057 1
    549    1052    1054 1
    550    1052    1063 1
    551    1050    1052 1
    552    1073    1074 2
    553    1073    1075 am
    554    1067    1069 1
    555    1067    1073 1
    556    1065    1067 1
    557    1085    1086 2
    558    1085    1087 am
    559    1082    1083 ar
    560    1082    1084 ar
    561    1079    1082 1
    562    1077    1079 1
    563    1077    1085 1
    564    1075    1077 1
    565    1104    1105 2
    566    1104    1106 am
    567    1097    1100 1
    568    1091    1093 1
    569    1091    1097 1
    570    1089    1091 1
    571    1089    1104 1
    572    1087    1089 1
    573    1118    1119 2
    574    1118    1120 am
    575    1113    1114 2
    576    1113    1115 am
    577    1110    1113 1
    578    1108    1110 1
    579    1108    1118 1
    580    1106    1108 1
    581    1139    1140 2
    582    1139    1141 am
    583    1135    1137 ar
    584    1132    1133 1
    585    1132    1135 ar
    586    1130    1132 ar
    587    1128    1130 ar
    588    1127    1128 ar
    589    1127    1137 ar
    590    1124    1127 1
    591    1122    1124 1
    592    1122    1139 1
    593    1120    1122 1
    594    1153    1154 2
    595    1153    1155 am
    596    1145    1147 1
    597    1145    1151 1
    598    1143    1145 1
    599    1143    1153 1
    600    1141    1143 1
    601    1164    1165 2
    602    1164    1166 am
    603    1159    1162 1
    604    1157    1159 1
    605    1157    1164 1
    606    1155    1157 1
    607    1171    1172 2
    608    1171    1173 am
    609    1168    1171 1
    610    1166    1168 1
    611    1191    1192 2
    612    1191    1193 am
    613    1187    1189 ar
    614    1185    1187 ar
    615    1183    1185 ar
    616    1181    1183 ar
    617    1180    1181 ar
    618    1180    1189 ar
    619    1177    1180 1
    620    1175    1177 1
    621    1175    1191 1
    622    1173    1175 1
    623    1215    1216 2
    624    1215    1217 am
    625    1208    1209 ar
    626    1208    1212 ar
    627    1206    1208 ar
    628    1203    1206 1
    629    1200    1203 1
    630    1197    1200 1
    631    1195    1197 1
    632    1195    1215 1
    633    1193    1195 1
    634    1229    1230 2
    635    1229    1231 am
    636    1224    1225 2
    637    1224    1226 am
    638    1221    1224 1
    639    1219    1221 1
    640    1219    1229 1
    641    1217    1219 1
    642    1240    1241 2
    643    1240    1242 am
    644    1235    1238 1
    645    1233    1235 1
    646    1233    1240 1
    647    1231    1233 1
    648    1252    1253 2
    649    1252    1254 am
    650    1249    1250 ar
    651    1249    1251 ar
    652    1246    1249 1
    653    1244    1246 1
    654    1244    1252 1
    655    1242    1244 1
    656    1276    1277 2
    657    1276    1278 am
    658    1269    1270 ar
    659    1269    1273 ar
    660    1267    1269 ar
    661    1264    1267 1
    662    1261    1264 1
    663    1258    1261 1
    664    1256    1258 1
    665    1256    1276 1
    666    1254    1256 1
    667    1295    1296 2
    668    1295    1297 am
    669    1288    1291 1
    670    1282    1284 1
    671    1282    1288 1
    672    1280    1282 1
    673    1280    1295 1
    674    1278    1280 1
    675    1314    1315 2
    676    1314    1316 am
    677    1304    1306 1
    678    1304    1310 1
    679    1301    1304 1
    680    1299    1301 1
    681    1299    1314 1
    682    1297    1299 1
    683    1335    1336 2
    684    1335    1337 am
    685    1331    1333 ar
    686    1328    1329 1
    687    1328    1331 ar
    688    1326    1328 ar
    689    1324    1326 ar
    690    1323    1324 ar
    691    1323    1333 ar
    692    1320    1323 1
    693    1318    1320 1
    694    1318    1335 1
    695    1316    1318 1
    696    1346    1347 2
    697    1346    1348 am
    698    1341    1344 1
    699    1339    1341 1
    700    1339    1346 1
    701    1337    1339 1
    702    1357    1358 2
    703    1357    1359 am
    704    1352    1355 1
    705    1350    1352 1
    706    1350    1357 1
    707    1348    1350 1
    708    1369    1370 2
    709    1369    1371 am
    710    1366    1367 ar
    711    1366    1368 ar
    712    1363    1366 1
    713    1361    1363 1
    714    1361    1369 1
    715    1359    1361 1
    716    1393    1394 2
    717    1393    1395 am
    718    1390    1392 ar
    719    1388    1390 ar
    720    1386    1388 ar
    721    1384    1386 ar
    722    1383    1384 ar
    723    1383    1392 ar
    724    1381    1383 1
    725    1379    1381 1
    726    1378    1379 2
    727    1378    1392 1
    728    1375    1378 1
    729    1373    1375 1
    730    1373    1393 1
    731    1371    1373 1
    732    1412    1413 2
    733    1412    1414 am
    734    1402    1404 1
    735    1402    1408 1
    736    1399    1402 1
    737    1397    1399 1
    738    1397    1412 1
    739    1395    1397 1
    740    1431    1432 2
    741    1431    1433 am
    742    1424    1427 1
    743    1418    1420 1
    744    1418    1424 1
    745    1416    1418 1
    746    1416    1431 1
    747    1414    1416 1
    748    1452    1453 2
    749    1452    1454 am
    750    1448    1450 ar
    751    1445    1446 1
    752    1445    1448 ar
    753    1443    1445 ar
    754    1441    1443 ar
    755    1440    1441 ar
    756    1440    1450 ar
    757    1437    1440 1
    758    1435    1437 1
    759    1435    1452 1
    760    1433    1435 1
    761    1474    1475 2
    762    1474    1476 am
    763    1467    1470 1
    764    1464    1467 1
    765    1461    1464 1
    766    1458    1461 1
    767    1456    1458 1
    768    1456    1474 1
    769    1454    1456 1
    770    1488    1489 2
    771    1488    1490 am
    772    1480    1482 1
    773    1480    1486 1
    774    1478    1480 1
    775    1478    1488 1
    776    1476    1478 1
    777    1502    1503 2
    778    1502    1504 am
    779    1494    1496 1
    780    1494    1500 1
    781    1492    1494 1
    782    1492    1502 1
    783    1490    1492 1
    784    1514    1515 2
    785    1514    1516 am
    786    1511    1512 ar
    787    1511    1513 ar
    788    1508    1511 1
    789    1506    1508 1
    790    1506    1514 1
    791    1504    1506 1
    792    1531    1532 2
    793    1531    1533 am
    794    1527    1529 1
    795    1525    1527 1
    796    1524    1525 2
    797    1523    1524 1
    798    1523    1529 2
    799    1520    1523 1
    800    1518    1520 1
    801    1518    1531 1
    802    1516    1518 1
    803    1552    1553 2
    804    1552    1554 am
    805    1548    1550 ar
    806    1545    1546 1
    807    1545    1548 ar
    808    1543    1545 ar
    809    1541    1543 ar
    810    1540    1541 ar
    811    1540    1550 ar
    812    1537    1540 1
    813    1535    1537 1
    814    1535    1552 1
    815    1533    1535 1
    816    1569    1570 2
    817    1569    1571 am
    818    1564    1565 2
    819    1564    1566 am
    820    1561    1564 1
    821    1558    1561 1
    822    1556    1558 1
    823    1556    1569 1
    824    1554    1556 1
    825    1583    1584 2
    826    1583    1585 am
    827    1575    1577 1
    828    1575    1581 1
    829    1573    1575 1
    830    1573    1583 1
    831    1571    1573 1
    832    1603    1604 2
    833    1603    1605 am
    834    1599    1601 ar
    835    1597    1599 ar
    836    1595    1597 ar
    837    1593    1595 ar
    838    1592    1593 ar
    839    1592    1601 ar
    840    1589    1592 1
    841    1587    1589 1
    842    1587    1603 1
    843    1585    1587 1
    844    1617    1618 2
    845    1617    1619 am
    846    1609    1611 1
    847    1609    1615 1
    848    1607    1609 1
    849    1607    1617 1
    850    1605    1607 1
    851    1639    1640 2
    852    1639    1641 am
    853    1632    1635 1
    854    1629    1632 1
    855    1626    1629 1
    856    1623    1626 1
    857    1621    1623 1
    858    1621    1639 1
    859    1619    1621 1
    860    1658    1659 2
    861    1658    1660 am
    862    1651    1654 1
    863    1645    1647 1
    864    1645    1651 1
    865    1643    1645 1
    866    1643    1658 1
    867    1641    1643 1
    868    1682    1683 2
    869    1682    1684 1
    870    1675    1676 ar
    871    1675    1679 ar
    872    1673    1675 ar
    873    1670    1673 1
    874    1667    1670 1
    875    1664    1667 1
    876    1662    1664 1
    877    1662    1682 1
    878    1660    1662 1
    879      16      17 1
    880      16      18 1
    881      16      19 1
    882      13      14 1
    883      13      15 1
    884       9      10 1
    885       9      11 1
    886       9      12 1
    887       7       8 1
    888       5       6 1
    889       1       2 1
    890       1       3 1
    891       1       4 1
    892      31      32 1
    893      31      33 1
    894      26      27 1
    895      26      28 1
    896      24      25 1
    897      22      23 1
    898      46      47 1
    899      42      43 1
    900      42      44 1
    901      42      45 1
    902      40      41 1
    903      38      39 1
    904      36      37 1
    905      66      67 1
    906      64      65 1
    907      62      63 1
    908      60      61 1
    909      58      59 1
    910      54      55 1
    911      54      56 1
    912      52      53 1
    913      50      51 1
    914      74      75 1
    915      74      76 1
    916      72      73 1
    917      70      71 1
    918      84      85 1
    919      84      86 1
    920      82      83 1
    921      99     100 1
    922      99     101 1
    923      99     102 1
    924      95      96 1
    925      95      97 1
    926      95      98 1
    927      93      94 1
    928      91      92 1
    929      89      90 1
    930     109     110 1
    931     109     111 1
    932     109     112 1
    933     107     108 1
    934     105     106 1
    935     119     120 1
    936     119     121 1
    937     117     118 1
    938     115     116 1
    939     144     145 1
    940     142     143 1
    941     140     141 1
    942     137     138 1
    943     135     136 1
    944     131     132 1
    945     131     133 1
    946     129     130 1
    947     127     128 1
    948     161     162 1
    949     161     163 1
    950     161     164 1
    951     157     158 1
    952     157     159 1
    953     157     160 1
    954     155     156 1
    955     152     153 1
    956     152     154 1
    957     150     151 1
    958     148     149 1
    959     179     180 1
    960     179     181 1
    961     174     175 1
    962     174     176 1
    963     171     172 1
    964     171     173 1
    965     169     170 1
    966     167     168 1
    967     194     195 1
    968     190     191 1
    969     190     192 1
    970     190     193 1
    971     188     189 1
    972     186     187 1
    973     184     185 1
    974     215     216 1
    975     213     214 1
    976     211     212 1
    977     208     209 1
    978     206     207 1
    979     202     203 1
    980     202     204 1
    981     200     201 1
    982     198     199 1
    983     232     233 1
    984     230     231 1
    985     228     229 1
    986     223     224 1
    987     223     225 1
    988     221     222 1
    989     219     220 1
    990     252     253 1
    991     252     254 1
    992     252     255 1
    993     249     250 1
    994     249     251 1
    995     246     247 1
    996     246     248 1
    997     243     244 1
    998     243     245 1
    999     240     241 1
   1000     240     242 1
   1001     238     239 1
   1002     236     237 1
   1003     271     272 1
   1004     271     273 1
   1005     271     274 1
   1006     267     268 1
   1007     267     269 1
   1008     267     270 1
   1009     265     266 1
   1010     262     263 1
   1011     262     264 1
   1012     260     261 1
   1013     258     259 1
   1014     287     288 1
   1015     284     285 1
   1016     284     286 1
   1017     281     282 1
   1018     281     283 1
   1019     278     279 1
   1020     278     280 1
   1021     295     296 1
   1022     295     297 1
   1023     293     294 1
   1024     291     292 1
   1025     312     313 1
   1026     312     314 1
   1027     307     308 1
   1028     307     309 1
   1029     305     306 1
   1030     303     304 1
   1031     334     335 1
   1032     332     333 1
   1033     330     331 1
   1034     327     328 1
   1035     325     326 1
   1036     321     322 1
   1037     321     323 1
   1038     319     320 1
   1039     317     318 1
   1040     351     352 1
   1041     351     353 1
   1042     351     354 1
   1043     348     349 1
   1044     348     350 1
   1045     344     345 1
   1046     344     346 1
   1047     344     347 1
   1048     342     343 1
   1049     340     341 1
   1050     338     339 1
   1051     367     368 1
   1052     363     364 1
   1053     363     365 1
   1054     363     366 1
   1055     361     362 1
   1056     359     360 1
   1057     357     358 1
   1058     387     388 1
   1059     387     389 1
   1060     387     390 1
   1061     384     385 1
   1062     384     386 1
   1063     381     382 1
   1064     381     383 1
   1065     378     379 1
   1066     378     380 1
   1067     375     376 1
   1068     375     377 1
   1069     373     374 1
   1070     371     372 1
   1071     400     401 1
   1072     397     398 1
   1073     397     399 1
   1074     395     396 1
   1075     393     394 1
   1076     411     412 1
   1077     411     413 1
   1078     408     409 1
   1079     408     410 1
   1080     406     407 1
   1081     404     405 1
   1082     423     424 1
   1083     423     425 1
   1084     423     426 1
   1085     421     422 1
   1086     419     420 1
   1087     441     442 1
   1088     441     443 1
   1089     436     437 1
   1090     436     438 1
   1091     433     434 1
   1092     433     435 1
   1093     431     432 1
   1094     429     430 1
   1095     450     451 1
   1096     450     452 1
   1097     450     453 1
   1098     448     449 1
   1099     446     447 1
   1100     469     470 1
   1101     469     471 1
   1102     469     472 1
   1103     465     466 1
   1104     465     467 1
   1105     465     468 1
   1106     463     464 1
   1107     460     461 1
   1108     460     462 1
   1109     458     459 1
   1110     456     457 1
   1111     477     478 1
   1112     477     479 1
   1113     475     476 1
   1114     501     502 1
   1115     499     500 1
   1116     497     498 1
   1117     495     496 1
   1118     492     493 1
   1119     490     491 1
   1120     486     487 1
   1121     486     488 1
   1122     484     485 1
   1123     482     483 1
   1124     516     517 1
   1125     516     518 1
   1126     516     519 1
   1127     512     513 1
   1128     512     514 1
   1129     512     515 1
   1130     510     511 1
   1131     508     509 1
   1132     506     507 1
   1133     526     527 1
   1134     526     528 1
   1135     526     529 1
   1136     524     525 1
   1137     522     523 1
   1138     539     540 1
   1139     536     537 1
   1140     536     538 1
   1141     534     535 1
   1142     532     533 1
   1143     559     560 1
   1144     559     561 1
   1145     559     562 1
   1146     556     557 1
   1147     556     558 1
   1148     553     554 1
   1149     553     555 1
   1150     550     551 1
   1151     550     552 1
   1152     547     548 1
   1153     547     549 1
   1154     545     546 1
   1155     543     544 1
   1156     567     568 1
   1157     567     569 1
   1158     565     566 1
   1159     581     582 1
   1160     581     583 1
   1161     576     577 1
   1162     576     578 1
   1163     574     575 1
   1164     572     573 1
   1165     599     600 1
   1166     599     601 1
   1167     599     602 1
   1168     595     596 1
   1169     595     597 1
   1170     595     598 1
   1171     593     594 1
   1172     590     591 1
   1173     590     592 1
   1174     588     589 1
   1175     586     587 1
   1176     609     610 1
   1177     609     611 1
   1178     609     612 1
   1179     607     608 1
   1180     605     606 1
   1181     619     620 1
   1182     619     621 1
   1183     617     618 1
   1184     615     616 1
   1185     637     638 1
   1186     637     639 1
   1187     637     640 1
   1188     633     634 1
   1189     633     635 1
   1190     633     636 1
   1191     631     632 1
   1192     629     630 1
   1193     627     628 1
   1194     647     648 1
   1195     647     649 1
   1196     647     650 1
   1197     645     646 1
   1198     643     644 1
   1199     663     664 1
   1200     660     661 1
   1201     660     662 1
   1202     657     658 1
   1203     657     659 1
   1204     654     655 1
   1205     654     656 1
   1206     669     670 1
   1207     669     671 1
   1208     667     668 1
   1209     690     691 1
   1210     690     692 1
   1211     690     693 1
   1212     687     688 1
   1213     687     689 1
   1214     684     685 1
   1215     684     686 1
   1216     681     682 1
   1217     681     683 1
   1218     678     679 1
   1219     678     680 1
   1220     676     677 1
   1221     674     675 1
   1222     703     704 1
   1223     700     701 1
   1224     700     702 1
   1225     698     699 1
   1226     696     697 1
   1227     720     721 1
   1228     720     722 1
   1229     720     723 1
   1230     717     718 1
   1231     717     719 1
   1232     713     714 1
   1233     713     715 1
   1234     713     716 1
   1235     711     712 1
   1236     709     710 1
   1237     707     708 1
   1238     728     729 1
   1239     728     730 1
   1240     726     727 1
   1241     735     736 1
   1242     735     737 1
   1243     733     734 1
   1244     744     745 1
   1245     744     746 1
   1246     742     743 1
   1247     740     741 1
   1248     765     766 1
   1249     765     767 1
   1250     765     768 1
   1251     762     763 1
   1252     762     764 1
   1253     758     759 1
   1254     758     760 1
   1255     758     761 1
   1256     756     757 1
   1257     754     755 1
   1258     752     753 1
   1259     787     788 1
   1260     785     786 1
   1261     783     784 1
   1262     781     782 1
   1263     779     780 1
   1264     775     776 1
   1265     775     777 1
   1266     773     774 1
   1267     771     772 1
   1268     798     799 1
   1269     795     796 1
   1270     795     797 1
   1271     793     794 1
   1272     791     792 1
   1273     811     812 1
   1274     811     813 1
   1275     806     807 1
   1276     806     808 1
   1277     804     805 1
   1278     802     803 1
   1279     835     836 1
   1280     835     837 1
   1281     832     833 1
   1282     832     834 1
   1283     829     830 1
   1284     826     827 1
   1285     826     828 1
   1286     823     824 1
   1287     823     825 1
   1288     820     821 1
   1289     820     822 1
   1290     818     819 1
   1291     816     817 1
   1292     847     848 1
   1293     847     849 1
   1294     844     845 1
   1295     844     846 1
   1296     842     843 1
   1297     840     841 1
   1298     857     858 1
   1299     857     859 1
   1300     855     856 1
   1301     878     879 1
   1302     878     880 1
   1303     878     881 1
   1304     875     876 1
   1305     875     877 1
   1306     872     873 1
   1307     872     874 1
   1308     869     870 1
   1309     869     871 1
   1310     866     867 1
   1311     866     868 1
   1312     864     865 1
   1313     862     863 1
   1314     897     898 1
   1315     897     899 1
   1316     897     900 1
   1317     893     894 1
   1318     893     895 1
   1319     893     896 1
   1320     891     892 1
   1321     888     889 1
   1322     888     890 1
   1323     886     887 1
   1324     884     885 1
   1325     913     914 1
   1326     910     911 1
   1327     910     912 1
   1328     907     908 1
   1329     907     909 1
   1330     904     905 1
   1331     904     906 1
   1332     919     920 1
   1333     919     921 1
   1334     917     918 1
   1335     940     941 1
   1336     940     942 1
   1337     940     943 1
   1338     937     938 1
   1339     937     939 1
   1340     934     935 1
   1341     934     936 1
   1342     931     932 1
   1343     931     933 1
   1344     928     929 1
   1345     928     930 1
   1346     926     927 1
   1347     924     925 1
   1348     953     954 1
   1349     950     951 1
   1350     950     952 1
   1351     948     949 1
   1352     946     947 1
   1353     959     960 1
   1354     959     961 1
   1355     957     958 1
   1356     983     984 1
   1357     983     985 1
   1358     980     981 1
   1359     980     982 1
   1360     977     978 1
   1361     974     975 1
   1362     974     976 1
   1363     971     972 1
   1364     971     973 1
   1365     968     969 1
   1366     968     970 1
   1367     966     967 1
   1368     964     965 1
   1369     998     999 1
   1370     994     995 1
   1371     994     996 1
   1372     994     997 1
   1373     992     993 1
   1374     990     991 1
   1375     988     989 1
   1376    1021    1022 1
   1377    1019    1020 1
   1378    1017    1018 1
   1379    1015    1016 1
   1380    1012    1013 1
   1381    1010    1011 1
   1382    1006    1007 1
   1383    1006    1008 1
   1384    1004    1005 1
   1385    1002    1003 1
   1386    1045    1046 1
   1387    1045    1047 1
   1388    1042    1043 1
   1389    1042    1044 1
   1390    1039    1040 1
   1391    1036    1037 1
   1392    1036    1038 1
   1393    1033    1034 1
   1394    1033    1035 1
   1395    1030    1031 1
   1396    1030    1032 1
   1397    1028    1029 1
   1398    1026    1027 1
   1399    1057    1058 1
   1400    1057    1059 1
   1401    1054    1055 1
   1402    1054    1056 1
   1403    1052    1053 1
   1404    1050    1051 1
   1405    1069    1070 1
   1406    1069    1071 1
   1407    1069    1072 1
   1408    1067    1068 1
   1409    1065    1066 1
   1410    1079    1080 1
   1411    1079    1081 1
   1412    1077    1078 1
   1413    1075    1076 1
   1414    1100    1101 1
   1415    1100    1102 1
   1416    1100    1103 1
   1417    1097    1098 1
   1418    1097    1099 1
   1419    1093    1094 1
   1420    1093    1095 1
   1421    1093    1096 1
   1422    1091    1092 1
   1423    1089    1090 1
   1424    1087    1088 1
   1425    1115    1116 1
   1426    1115    1117 1
   1427    1110    1111 1
   1428    1110    1112 1
   1429    1108    1109 1
   1430    1106    1107 1
   1431    1137    1138 1
   1432    1135    1136 1
   1433    1133    1134 1
   1434    1130    1131 1
   1435    1128    1129 1
   1436    1124    1125 1
   1437    1124    1126 1
   1438    1122    1123 1
   1439    1120    1121 1
   1440    1151    1152 1
   1441    1147    1148 1
   1442    1147    1149 1
   1443    1147    1150 1
   1444    1145    1146 1
   1445    1143    1144 1
   1446    1141    1142 1
   1447    1162    1163 1
   1448    1159    1160 1
   1449    1159    1161 1
   1450    1157    1158 1
   1451    1155    1156 1
   1452    1168    1169 1
   1453    1168    1170 1
   1454    1166    1167 1
   1455    1189    1190 1
   1456    1187    1188 1
   1457    1185    1186 1
   1458    1183    1184 1
   1459    1181    1182 1
   1460    1177    1178 1
   1461    1177    1179 1
   1462    1175    1176 1
   1463    1173    1174 1
   1464    1212    1213 1
   1465    1212    1214 1
   1466    1209    1210 1
   1467    1209    1211 1
   1468    1206    1207 1
   1469    1203    1204 1
   1470    1203    1205 1
   1471    1200    1201 1
   1472    1200    1202 1
   1473    1197    1198 1
   1474    1197    1199 1
   1475    1195    1196 1
   1476    1193    1194 1
   1477    1226    1227 1
   1478    1226    1228 1
   1479    1221    1222 1
   1480    1221    1223 1
   1481    1219    1220 1
   1482    1217    1218 1
   1483    1238    1239 1
   1484    1235    1236 1
   1485    1235    1237 1
   1486    1233    1234 1
   1487    1231    1232 1
   1488    1246    1247 1
   1489    1246    1248 1
   1490    1244    1245 1
   1491    1242    1243 1
   1492    1273    1274 1
   1493    1273    1275 1
   1494    1270    1271 1
   1495    1270    1272 1
   1496    1267    1268 1
   1497    1264    1265 1
   1498    1264    1266 1
   1499    1261    1262 1
   1500    1261    1263 1
   1501    1258    1259 1
   1502    1258    1260 1
   1503    1256    1257 1
   1504    1254    1255 1
   1505    1291    1292 1
   1506    1291    1293 1
   1507    1291    1294 1
   1508    1288    1289 1
   1509    1288    1290 1
   1510    1284    1285 1
   1511    1284    1286 1
   1512    1284    1287 1
   1513    1282    1283 1
   1514    1280    1281 1
   1515    1278    1279 1
   1516    1310    1311 1
   1517    1310    1312 1
   1518    1310    1313 1
   1519    1306    1307 1
   1520    1306    1308 1
   1521    1306    1309 1
   1522    1304    1305 1
   1523    1301    1302 1
   1524    1301    1303 1
   1525    1299    1300 1
   1526    1297    1298 1
   1527    1333    1334 1
   1528    1331    1332 1
   1529    1329    1330 1
   1530    1326    1327 1
   1531    1324    1325 1
   1532    1320    1321 1
   1533    1320    1322 1
   1534    1318    1319 1
   1535    1316    1317 1
   1536    1344    1345 1
   1537    1341    1342 1
   1538    1341    1343 1
   1539    1339    1340 1
   1540    1337    1338 1
   1541    1355    1356 1
   1542    1352    1353 1
   1543    1352    1354 1
   1544    1350    1351 1
   1545    1348    1349 1
   1546    1363    1364 1
   1547    1363    1365 1
   1548    1361    1362 1
   1549    1359    1360 1
   1550    1390    1391 1
   1551    1388    1389 1
   1552    1386    1387 1
   1553    1384    1385 1
   1554    1381    1382 1
   1555    1379    1380 1
   1556    1375    1376 1
   1557    1375    1377 1
   1558    1373    1374 1
   1559    1371    1372 1
   1560    1408    1409 1
   1561    1408    1410 1
   1562    1408    1411 1
   1563    1404    1405 1
   1564    1404    1406 1
   1565    1404    1407 1
   1566    1402    1403 1
   1567    1399    1400 1
   1568    1399    1401 1
   1569    1397    1398 1
   1570    1395    1396 1
   1571    1427    1428 1
   1572    1427    1429 1
   1573    1427    1430 1
   1574    1424    1425 1
   1575    1424    1426 1
   1576    1420    1421 1
   1577    1420    1422 1
   1578    1420    1423 1
   1579    1418    1419 1
   1580    1416    1417 1
   1581    1414    1415 1
   1582    1450    1451 1
   1583    1448    1449 1
   1584    1446    1447 1
   1585    1443    1444 1
   1586    1441    1442 1
   1587    1437    1438 1
   1588    1437    1439 1
   1589    1435    1436 1
   1590    1433    1434 1
   1591    1470    1471 1
   1592    1470    1472 1
   1593    1470    1473 1
   1594    1467    1468 1
   1595    1467    1469 1
   1596    1464    1465 1
   1597    1464    1466 1
   1598    1461    1462 1
   1599    1461    1463 1
   1600    1458    1459 1
   1601    1458    1460 1
   1602    1456    1457 1
   1603    1454    1455 1
   1604    1486    1487 1
   1605    1482    1483 1
   1606    1482    1484 1
   1607    1482    1485 1
   1608    1480    1481 1
   1609    1478    1479 1
   1610    1476    1477 1
   1611    1500    1501 1
   1612    1496    1497 1
   1613    1496    1498 1
   1614    1496    1499 1
   1615    1494    1495 1
   1616    1492    1493 1
   1617    1490    1491 1
   1618    1508    1509 1
   1619    1508    1510 1
   1620    1506    1507 1
   1621    1504    1505 1
   1622    1529    1530 1
   1623    1527    1528 1
   1624    1525    1526 1
   1625    1520    1521 1
   1626    1520    1522 1
   1627    1518    1519 1
   1628    1516    1517 1
   1629    1550    1551 1
   1630    1548    1549 1
   1631    1546    1547 1
   1632    1543    1544 1
   1633    1541    1542 1
   1634    1537    1538 1
   1635    1537    1539 1
   1636    1535    1536 1
   1637    1533    1534 1
   1638    1566    1567 1
   1639    1566    1568 1
   1640    1561    1562 1
   1641    1561    1563 1
   1642    1558    1559 1
   1643    1558    1560 1
   1644    1556    1557 1
   1645    1554    1555 1
   1646    1581    1582 1
   1647    1577    1578 1
   1648    1577    1579 1
   1649    1577    1580 1
   1650    1575    1576 1
   1651    1573    1574 1
   1652    1571    1572 1
   1653    1601    1602 1
   1654    1599    1600 1
   1655    1597    1598 1
   1656    1595    1596 1
   1657    1593    1594 1
   1658    1589    1590 1
   1659    1589    1591 1
   1660    1587    1588 1
   1661    1585    1586 1
   1662    1615    1616 1
   1663    1611    1612 1
   1664    1611    1613 1
   1665    1611    1614 1
   1666    1609    1610 1
   1667    1607    1608 1
   1668    1605    1606 1
   1669    1635    1636 1
   1670    1635    1637 1
   1671    1635    1638 1
   1672    1632    1633 1
   1673    1632    1634 1
   1674    1629    1630 1
   1675    1629    1631 1
   1676    1626    1627 1
   1677    1626    1628 1
   1678    1623    1624 1
   1679    1623    1625 1
   1680    1621    1622 1
   1681    1619    1620 1
   1682    1654    1655 1
   1683    1654    1656 1
   1684    1654    1657 1
   1685    1651    1652 1
   1686    1651    1653 1
   1687    1647    1648 1
   1688    1647    1649 1
   1689    1647    1650 1
   1690    1645    1646 1
   1691    1643    1644 1
   1692    1641    1642 1
   1693    1679    1680 1
   1694    1679    1681 1
   1695    1676    1677 1
   1696    1676    1678 1
   1697    1673    1674 1
   1698    1670    1671 1
   1699    1670    1672 1
   1700    1667    1668 1
   1701    1667    1669 1
   1702    1664    1665 1
   1703    1664    1666 1
   1704    1662    1663 1
   1705    1660    1661 1
@<TRIPOS>SUBSTRUCTURE
      1 ILE4           1 RESIDUE    4    B ILE
      2 ASN5          22 RESIDUE    4    B ASN
      3 THR6          36 RESIDUE    4    B THR
      4 PHE7          50 RESIDUE    4    B PHE
      5 ASP8          70 RESIDUE    4    B ASP
      6 GLY9          82 RESIDUE    4    B GLY
      7 VAL10         89 RESIDUE    4    B VAL
      8 ALA11        105 RESIDUE    4    B ALA
      9 ASP12        115 RESIDUE    4    B ASP
     10 TYR13        127 RESIDUE    4    B TYR
     11 LEU14        148 RESIDUE    4    B LEU
     12 GLN15        167 RESIDUE    4    B GLN
     13 THR16        184 RESIDUE    4    B THR
     14 TYR17        198 RESIDUE    4    B TYR
     15 HIE18        219 RESIDUE    4    B HIE
     16 LYS19        236 RESIDUE    4    B LYS
     17 LEU20        258 RESIDUE    4    B LEU
     18 PRO21        277 RESIDUE    4    B PRO
     19 ASP22        291 RESIDUE    4    B ASP
     20 ASN23        303 RESIDUE    4    B ASN
     21 TYR24        317 RESIDUE    4    B TYR
     22 ILE25        338 RESIDUE    4    B ILE
     23 THR26        357 RESIDUE    4    B THR
     24 LYS27        371 RESIDUE    4    B LYS
     25 SER28        393 RESIDUE    4    B SER
     26 GLU29        404 RESIDUE    4    B GLU
     27 ALA30        419 RESIDUE    4    B ALA
     28 GLN31        429 RESIDUE    4    B GLN
     29 ALA32        446 RESIDUE    4    B ALA
     30 LEU33        456 RESIDUE    4    B LEU
     31 GLY34        475 RESIDUE    4    B GLY
     32 TRP35        482 RESIDUE    4    B TRP
     33 VAL36        506 RESIDUE    4    B VAL
     34 ALA37        522 RESIDUE    4    B ALA
     35 SER38        532 RESIDUE    4    B SER
     36 LYS39        543 RESIDUE    4    B LYS
     37 GLY40        565 RESIDUE    4    B GLY
     38 ASN41        572 RESIDUE    4    B ASN
     39 LEU42        586 RESIDUE    4    B LEU
     40 ALA43        605 RESIDUE    4    B ALA
     41 ASP44        615 RESIDUE    4    B ASP
     42 VAL45        627 RESIDUE    4    B VAL
     43 ALA46        643 RESIDUE    4    B ALA
     44 PRO47        653 RESIDUE    4    B PRO
     45 GLY48        667 RESIDUE    4    B GLY
     46 LYS49        674 RESIDUE    4    B LYS
     47 SER50        696 RESIDUE    4    B SER
     48 ILE51        707 RESIDUE    4    B ILE
     49 GLY52        726 RESIDUE    4    B GLY
     50 GLY53        733 RESIDUE    4    B GLY
     51 ASP54        740 RESIDUE    4    B ASP
     52 ILE55        752 RESIDUE    4    B ILE
     53 PHE56        771 RESIDUE    4    B PHE
     54 SER57        791 RESIDUE    4    B SER
     55 ASN58        802 RESIDUE    4    B ASN
     56 ARG59        816 RESIDUE    4    B ARG
     57 GLU60        840 RESIDUE    4    B GLU
     58 GLY61        855 RESIDUE    4    B GLY
     59 LYS62        862 RESIDUE    4    B LYS
     60 LEU63        884 RESIDUE    4    B LEU
     61 PRO64        903 RESIDUE    4    B PRO
     62 GLY65        917 RESIDUE    4    B GLY
     63 LYS66        924 RESIDUE    4    B LYS
     64 SER67        946 RESIDUE    4    B SER
     65 GLY68        957 RESIDUE    4    B GLY
     66 ARG69        964 RESIDUE    4    B ARG
     67 THR70        988 RESIDUE    4    B THR
     68 TRP71       1002 RESIDUE    4    B TRP
     69 ARG72       1026 RESIDUE    4    B ARG
     70 GLU73       1050 RESIDUE    4    B GLU
     71 ALA74       1065 RESIDUE    4    B ALA
     72 ASP75       1075 RESIDUE    4    B ASP
     73 ILE76       1087 RESIDUE    4    B ILE
     74 ASN77       1106 RESIDUE    4    B ASN
     75 TYR78       1120 RESIDUE    4    B TYR
     76 THR79       1141 RESIDUE    4    B THR
     77 SER80       1155 RESIDUE    4    B SER
     78 GLY81       1166 RESIDUE    4    B GLY
     79 PHE82       1173 RESIDUE    4    B PHE
     80 ARG83       1193 RESIDUE    4    B ARG
     81 ASN84       1217 RESIDUE    4    B ASN
     82 SER85       1231 RESIDUE    4    B SER
     83 ASP86       1242 RESIDUE    4    B ASP
     84 ARG87       1254 RESIDUE    4    B ARG
     85 ILE88       1278 RESIDUE    4    B ILE
     86 LEU89       1297 RESIDUE    4    B LEU
     87 TYR90       1316 RESIDUE    4    B TYR
     88 SER91       1337 RESIDUE    4    B SER
     89 SER92       1348 RESIDUE    4    B SER
     90 ASP93       1359 RESIDUE    4    B ASP
     91 TRP94       1371 RESIDUE    4    B TRP
     92 LEU95       1395 RESIDUE    4    B LEU
     93 ILE96       1414 RESIDUE    4    B ILE
     94 TYR97       1433 RESIDUE    4    B TYR
     95 LYS98       1454 RESIDUE    4    B LYS
     96 THR99       1476 RESIDUE    4    B THR
     97 THR100      1490 RESIDUE    4    B THR
     98 ASP101      1504 RESIDUE    4    B ASP
     99 HIE102      1516 RESIDUE    4    B HIE
    100 TYR103      1533 RESIDUE    4    B TYR
    101 GLN104      1554 RESIDUE    4    B GLN
    102 THR105      1571 RESIDUE    4    B THR
    103 PHE106      1585 RESIDUE    4    B PHE
    104 THR107      1605 RESIDUE    4    B THR
    105 LYS108      1619 RESIDUE    4    B LYS
    106 ILE109      1641 RESIDUE    4    B ILE
    107 ARG110      1660 RESIDUE    4    B ARG
