# Supplementary material for: Improved Structure-Based Histidine pKa Prediction for pH-Responsive Protein Design
Source: J Chem Inf Model. 2025 Jan 18;65(3):1560–9. doi: 10.1021/acs.jcim.4c01957 (PMC11815838; doi:10.1021/acs.jcim.4c01957)
Supplement: Supplementary file 3 — ci4c01957_si_003.zip [file ci4c01957_si_003.zip › structures/prep_mol2/1BNI_C_prep.mol2]

@<TRIPOS>MOLECULE
Cpptraj generated mol2 file.
 1684  1705   107     0     0
SMALL
USER_CHARGES


@<TRIPOS>ATOM
      1 N            16.1423      14.6715      40.9985 N.am      1 ILE4       0.0311
      2 H1           16.6013      15.5544      41.2208 H         1 ILE4       0.2329
      3 H2           15.4624      14.5183      41.7304 H         1 ILE4       0.2329
      4 H3           15.6697      14.7604      40.1110 H         1 ILE4       0.2329
      5 CA           17.1445      13.5804      40.9686 C.3       1 ILE4       0.0257
      6 HA           16.6455      12.6128      40.9304 H         1 ILE4       0.1031
      7 CB           18.0316      13.7252      39.7160 C.3       1 ILE4       0.1885
      8 HB           18.4853      14.7144      39.7005 H         1 ILE4       0.0213
      9 CG2          19.1618      12.7095      39.7544 C.3       1 ILE4      -0.3720
     10 HG21         18.7768      11.6941      39.8601 H         1 ILE4       0.0947
     11 HG22         19.6711      12.7940      38.8044 H         1 ILE4       0.0947
     12 HG23         19.8730      12.9312      40.5467 H         1 ILE4       0.0947
     13 CG1          17.2384      13.5202      38.4011 C.3       1 ILE4      -0.0387
     14 HG12         16.4269      12.8101      38.5674 H         1 ILE4       0.0201
     15 HG13         17.8854      13.0848      37.6379 H         1 ILE4       0.0201
     16 CD1          16.6726      14.8041      37.7810 C.3       1 ILE4      -0.0908
     17 HD11         17.4840      15.5061      37.5903 H         1 ILE4       0.0226
     18 HD12         16.1950      14.5624      36.8305 H         1 ILE4       0.0226
     19 HD13         15.9336      15.2686      38.4302 H         1 ILE4       0.0226
     20 C            17.9827      13.6516      42.2435 C.2       1 ILE4       0.6123
     21 O            18.4205      14.7546      42.5480 O.2       1 ILE4      -0.5713
     22 N            18.1987      12.5501      42.9789 N.am      2 ASN5      -0.4157
     23 H            17.7960      11.6578      42.7231 H         2 ASN5       0.2719
     24 CA           18.9694      12.6088      44.2366 C.3       2 ASN5       0.0143
     25 HA           19.6032      13.4985      44.2003 H         2 ASN5       0.1048
     26 CB           18.0138      12.8119      45.4393 C.3       2 ASN5      -0.2041
     27 HB2          18.6026      13.2172      46.2627 H         2 ASN5       0.0797
     28 HB3          17.2467      13.5460      45.1990 H         2 ASN5       0.0797
     29 CG           17.3420      11.5451      45.9477 C.2       2 ASN5       0.7130
     30 OD1          17.1972      10.5737      45.2217 O.2       2 ASN5      -0.5931
     31 ND2          16.9017      11.5230      47.1882 N.am      2 ASN5      -0.9191
     32 HD21         16.4762      10.6696      47.5049 H         2 ASN5       0.4196
     33 HD22         16.9653      12.3136      47.8201 H         2 ASN5       0.4196
     34 C            19.9863      11.4680      44.4483 C.2       2 ASN5       0.5973
     35 O            20.5431      11.3707      45.5350 O.2       2 ASN5      -0.5679
     36 N            20.2418      10.6248      43.4421 N.am      3 THR6      -0.4157
     37 H            19.8048      10.7738      42.5484 H         3 THR6       0.2719
     38 CA           21.2484       9.5448      43.4890 C.3       3 THR6      -0.0389
     39 HA           21.4264       9.2589      44.5270 H         3 THR6       0.1007
     40 CB           20.7374       8.3003      42.7402 C.3       3 THR6       0.3654
     41 HB           21.4943       7.5182      42.8082 H         3 THR6       0.0043
     42 CG2          19.4230       7.7499      43.2994 C.3       3 THR6      -0.2438
     43 HG21         18.6159       8.4705      43.1676 H         3 THR6       0.0642
     44 HG22         19.1645       6.8210      42.7913 H         3 THR6       0.0642
     45 HG23         19.5410       7.5449      44.3650 H         3 THR6       0.0642
     46 OG1          20.5301       8.6122      41.3758 O.3       3 THR6      -0.6761
     47 HG1          20.2192       7.8117      40.9383 H         3 THR6       0.4102
     48 C            22.5799      10.0170      42.8845 C.2       3 THR6       0.5973
     49 O            22.5935      10.9787      42.1168 O.2       3 THR6      -0.5679
     50 N            23.7031       9.3526      43.1977 N.am      4 PHE7      -0.4157
     51 H            23.6455       8.5791      43.8406 H         4 PHE7       0.2719
     52 CA           25.0367       9.7738      42.7178 C.3       4 PHE7      -0.0024
     53 HA           25.2376      10.7763      43.0980 H         4 PHE7       0.0978
     54 CB           26.1315       8.8271      43.2493 C.3       4 PHE7      -0.0343
     55 HB2          25.8175       7.7924      43.1015 H         4 PHE7       0.0295
     56 HB3          27.0308       8.9737      42.6484 H         4 PHE7       0.0295
     57 CG           26.5252       9.0435      44.6991 C.ar      4 PHE7       0.0118
     58 CD1          27.2464      10.1981      45.0446 C.ar      4 PHE7      -0.1256
     59 HD1          27.5158      10.9212      44.2886 H         4 PHE7       0.1330
     60 CE1          27.5860      10.4353      46.3829 C.ar      4 PHE7      -0.1704
     61 HE1          28.1112      11.3324      46.6347 H         4 PHE7       0.1430
     62 CZ           27.2443       9.5220      47.3893 C.ar      4 PHE7      -0.1072
     63 HZ           27.5098       9.7223      48.4201 H         4 PHE7       0.1297
     64 CE2          26.5266       8.3644      47.0504 C.ar      4 PHE7      -0.1704
     65 HE2          26.2255       7.6778      47.8334 H         4 PHE7       0.1430
     66 CD2          26.1694       8.1228      45.7072 C.ar      4 PHE7      -0.1256
     67 HD2          25.5965       7.2410      45.4558 H         4 PHE7       0.1330
     68 C            25.1239       9.8748      41.1844 C.2       4 PHE7       0.5973
     69 O            25.5240      10.9076      40.6607 O.2       4 PHE7      -0.5679
     70 N            24.7158       8.8229      40.4743 N.am      5 ASP8      -0.5163
     71 H            24.5190       7.9598      40.9557 H         5 ASP8       0.2936
     72 CA           24.6952       8.7664      39.0040 C.3       5 ASP8       0.0381
     73 HA           25.6814       9.0254      38.6113 H         5 ASP8       0.0880
     74 CB           24.3256       7.3498      38.5611 C.3       5 ASP8      -0.0303
     75 HB2          23.6816       6.8599      39.2953 H         5 ASP8      -0.0122
     76 HB3          23.8081       7.3691      37.5996 H         5 ASP8      -0.0122
     77 CG           25.6298       6.6095      38.3932 C.2       5 ASP8       0.7994
     78 OD1          26.1129       6.0808      39.4188 O.co2     5 ASP8      -0.8014
     79 OD2          26.2108       6.7424      37.2934 O.co2     5 ASP8      -0.8014
     80 C            23.7122       9.7154      38.3615 C.2       5 ASP8       0.5366
     81 O            24.0507      10.4113      37.4108 O.2       5 ASP8      -0.5819
     82 N            22.5050       9.7674      38.9237 N.am      6 GLY9      -0.4157
     83 H            22.3061       9.1690      39.7097 H         6 GLY9       0.2719
     84 CA           21.4733      10.6375      38.4072 C.3       6 GLY9      -0.0252
     85 HA2          21.2574      10.3727      37.3705 H         6 GLY9       0.0698
     86 HA3          20.5766      10.5237      39.0096 H         6 GLY9       0.0698
     87 C            21.9551      12.0819      38.4556 C.2       6 GLY9       0.5973
     88 O            21.8196      12.8033      37.4697 O.2       6 GLY9      -0.5679
     89 N            22.4778      12.5200      39.6102 N.am      7 VAL10     -0.4157
     90 H            22.5790      11.8671      40.3818 H         7 VAL10      0.2719
     91 CA           23.0170      13.8743      39.7614 C.3       7 VAL10     -0.0875
     92 HA           22.2868      14.5729      39.3549 H         7 VAL10      0.0969
     93 CB           23.2555      14.2670      41.2315 C.3       7 VAL10      0.2985
     94 HB           23.9653      13.5748      41.6845 H         7 VAL10     -0.0297
     95 CG1          23.8087      15.6953      41.3477 C.3       7 VAL10     -0.3192
     96 HG11         23.1905      16.3883      40.7765 H         7 VAL10      0.0791
     97 HG12         23.8182      16.0097      42.3913 H         7 VAL10      0.0791
     98 HG13         24.8289      15.7295      40.9716 H         7 VAL10      0.0791
     99 CG2          21.9415      14.2168      42.0181 C.3       7 VAL10     -0.3192
    100 HG21         21.5537      13.2045      42.0572 H         7 VAL10      0.0791
    101 HG22         22.1179      14.5395      43.0415 H         7 VAL10      0.0791
    102 HG23         21.2029      14.8755      41.5641 H         7 VAL10      0.0791
    103 C            24.2820      14.0503      38.9323 C.2       7 VAL10      0.5973
    104 O            24.3730      15.0794      38.2675 O.2       7 VAL10     -0.5679
    105 N            25.2201      13.0924      38.9286 N.am      8 ALA11     -0.4157
    106 H            25.0969      12.2511      39.4813 H         8 ALA11      0.2719
    107 CA           26.4285      13.1988      38.1081 C.3       8 ALA11      0.0337
    108 HA           26.9669      14.0934      38.4210 H         8 ALA11      0.0823
    109 CB           27.3511      11.9917      38.3329 C.3       8 ALA11     -0.1825
    110 HB1          26.8429      11.0773      38.0237 H         8 ALA11      0.0603
    111 HB2          28.2553      12.1112      37.7383 H         8 ALA11      0.0603
    112 HB3          27.6245      11.9100      39.3812 H         8 ALA11      0.0603
    113 C            26.0844      13.3854      36.6186 C.2       8 ALA11      0.5973
    114 O            26.6043      14.3071      35.9869 O.2       8 ALA11     -0.5679
    115 N            25.1599      12.5989      36.0649 N.am      9 ASP12     -0.5163
    116 H            24.7854      11.8179      36.5966 H         9 ASP12      0.2936
    117 CA           24.7512      12.7293      34.6589 C.3       9 ASP12      0.0381
    118 HA           25.6380      12.6778      34.0240 H         9 ASP12      0.0880
    119 CB           23.8018      11.5914      34.2756 C.3       9 ASP12     -0.0303
    120 HB2          23.0089      11.5046      35.0215 H         9 ASP12     -0.0122
    121 HB3          23.3404      11.8245      33.3141 H         9 ASP12     -0.0122
    122 CG           24.5399      10.2660      34.1312 C.2       9 ASP12      0.7994
    123 OD1          25.7920      10.2727      34.0038 O.co2     9 ASP12     -0.8014
    124 OD2          23.8383       9.2385      34.1595 O.co2     9 ASP12     -0.8014
    125 C            24.0816      14.0584      34.3533 C.2       9 ASP12      0.5366
    126 O            24.3722      14.7102      33.3482 O.2       9 ASP12     -0.5819
    127 N            23.2072      14.4976      35.2499 N.am     10 TYR13     -0.4157
    128 H            23.0011      13.9048      36.0481 H        10 TYR13      0.2719
    129 CA           22.5212      15.7668      35.1159 C.3      10 TYR13     -0.0014
    130 HA           21.9904      15.7772      34.1633 H        10 TYR13      0.0876
    131 CB           21.5120      15.8536      36.2559 C.3      10 TYR13     -0.0152
    132 HB2          20.9559      14.9178      36.3112 H        10 TYR13      0.0295
    133 HB3          22.0321      15.9923      37.2045 H        10 TYR13      0.0295
    134 CG           20.5293      16.9698      36.0528 C.ar     10 TYR13     -0.0011
    135 CD1          20.9032      18.2937      36.3324 C.ar     10 TYR13     -0.1906
    136 HD1          21.8895      18.4950      36.7193 H        10 TYR13      0.1699
    137 CE1          20.0019      19.3443      36.1062 C.ar     10 TYR13     -0.2341
    138 HE1          20.2815      20.3544      36.3559 H        10 TYR13      0.1656
    139 CZ           18.7160      19.0495      35.6069 C.ar     10 TYR13      0.3226
    140 OH           17.8079      20.0397      35.4288 O.3      10 TYR13     -0.5579
    141 HH           16.9062      19.7042      35.3831 H        10 TYR13      0.3992
    142 CE2          18.3399      17.7203      35.3310 C.ar     10 TYR13     -0.2341
    143 HE2          17.3627      17.5041      34.9269 H        10 TYR13      0.1656
    144 CD2          19.2529      16.6777      35.5474 C.ar     10 TYR13     -0.1906
    145 HD2          18.9806      15.6585      35.3061 H        10 TYR13      0.1699
    146 C            23.5033      16.9443      35.1314 C.2      10 TYR13      0.5973
    147 O            23.3707      17.8809      34.3538 O.2      10 TYR13     -0.5679
    148 N            24.5221      16.9079      35.9873 N.am     11 LEU14     -0.4157
    149 H            24.6198      16.1022      36.6005 H        11 LEU14      0.2719
    150 CA           25.5384      17.9612      36.0237 C.3      11 LEU14     -0.0518
    151 HA           25.0449      18.9312      36.0942 H        11 LEU14      0.0922
    152 CB           26.4548      17.7721      37.2393 C.3      11 LEU14     -0.1102
    153 HB2          26.6650      16.7056      37.3368 H        11 LEU14      0.0457
    154 HB3          27.4091      18.2672      37.0492 H        11 LEU14      0.0457
    155 CG           25.8928      18.3134      38.5619 C.3      11 LEU14      0.3531
    156 HG           24.8328      18.0703      38.6411 H        11 LEU14     -0.0361
    157 CD1          26.6433      17.6364      39.7095 C.3      11 LEU14     -0.4121
    158 HD11         27.7035      17.8810      39.6564 H        11 LEU14      0.1000
    159 HD12         26.2473      17.9782      40.6647 H        11 LEU14      0.1000
    160 HD13         26.5284      16.5553      39.6375 H        11 LEU14      0.1000
    161 CD2          26.0832      19.8311      38.6764 C.3      11 LEU14     -0.4121
    162 HD21         25.7161      20.3233      37.7792 H        11 LEU14      0.1000
    163 HD22         25.5513      20.2118      39.5447 H        11 LEU14      0.1000
    164 HD23         27.1399      20.0556      38.8016 H        11 LEU14      0.1000
    165 C            26.3755      17.9792      34.7426 C.2      11 LEU14      0.5973
    166 O            26.6664      19.0584      34.2460 O.2      11 LEU14     -0.5679
    167 N            26.7598      16.8260      34.1939 N.am     12 GLN15     -0.4157
    168 H            26.5236      15.9537      34.6598 H        12 GLN15      0.2719
    169 CA           27.5665      16.7778      32.9625 C.3      12 GLN15     -0.0031
    170 HA           28.3988      17.4761      33.0613 H        12 GLN15      0.0850
    171 CB           28.1451      15.3657      32.7959 C.3      12 GLN15     -0.0036
    172 HB2          27.3447      14.6252      32.8488 H        12 GLN15      0.0171
    173 HB3          28.6352      15.2854      31.8243 H        12 GLN15      0.0171
    174 CG           29.1713      15.1175      33.9183 C.3      12 GLN15     -0.0645
    175 HG2          29.1757      15.9302      34.6444 H        12 GLN15      0.0352
    176 HG3          28.8644      14.2222      34.4578 H        12 GLN15      0.0352
    177 CD           30.5979      14.8882      33.4428 C.2      12 GLN15      0.6951
    178 OE1          30.9436      13.8202      32.9690 O.2      12 GLN15     -0.6086
    179 NE2          31.4996      15.8249      33.6468 N.am     12 GLN15     -0.9407
    180 HE21         32.4606      15.5569      33.5102 H        12 GLN15      0.4251
    181 HE22         31.2812      16.6603      34.1537 H        12 GLN15      0.4251
    182 C            26.7751      17.2374      31.7334 C.2      12 GLN15      0.5973
    183 O            27.3006      17.9372      30.8706 O.2      12 GLN15     -0.5679
    184 N            25.4937      16.8761      31.7190 N.am     13 THR16     -0.4157
    185 H            25.1982      16.2438      32.4535 H        13 THR16      0.2719
    186 CA           24.4965      17.2220      30.7050 C.3      13 THR16     -0.0389
    187 HA           24.9168      17.0520      29.7136 H        13 THR16      0.1007
    188 CB           23.2798      16.2934      30.8867 C.3      13 THR16      0.3654
    189 HB           22.8708      16.4379      31.8875 H        13 THR16      0.0043
    190 CG2          22.1538      16.5343      29.8849 C.3      13 THR16     -0.2438
    191 HG21         22.5446      16.4547      28.8705 H        13 THR16      0.0642
    192 HG22         21.3731      15.7877      30.0290 H        13 THR16      0.0642
    193 HG23         21.7251      17.5249      30.0315 H        13 THR16      0.0642
    194 OG1          23.6878      14.9475      30.7693 O.3      13 THR16     -0.6761
    195 HG1          24.0082      14.6713      31.6464 H        13 THR16      0.4102
    196 C            24.0669      18.6910      30.7860 C.2      13 THR16      0.5973
    197 O            24.0851      19.3968      29.7839 O.2      13 THR16     -0.5679
    198 N            23.6519      19.1648      31.9649 N.am     14 TYR17     -0.4157
    199 H            23.6747      18.5481      32.7655 H        14 TYR17      0.2719
    200 CA           23.0828      20.5088      32.1517 C.3      14 TYR17     -0.0014
    201 HA           22.7625      20.8920      31.1818 H        14 TYR17      0.0876
    202 CB           21.8653      20.4879      33.0764 C.3      14 TYR17     -0.0152
    203 HB2          22.1327      20.0735      34.0484 H        14 TYR17      0.0295
    204 HB3          21.5051      21.5020      33.2400 H        14 TYR17      0.0295
    205 CG           20.7429      19.7280      32.4597 C.ar     14 TYR17     -0.0011
    206 CD1          19.9546      20.3006      31.4454 C.ar     14 TYR17     -0.1906
    207 HD1          20.1427      21.3105      31.1039 H        14 TYR17      0.1699
    208 CE1          18.9592      19.5152      30.8338 C.ar     14 TYR17     -0.2341
    209 HE1          18.3506      19.9285      30.0449 H        14 TYR17      0.1656
    210 CZ           18.7823      18.1677      31.2299 C.ar     14 TYR17      0.3226
    211 OH           17.8371      17.3836      30.6580 O.3      14 TYR17     -0.5579
    212 HH           17.5676      17.7191      29.8022 H        14 TYR17      0.3992
    213 CE2          19.5864      17.6099      32.2336 C.ar     14 TYR17     -0.2341
    214 HE2          19.4531      16.5756      32.5141 H        14 TYR17      0.1656
    215 CD2          20.5574      18.3994      32.8479 C.ar     14 TYR17     -0.1906
    216 HD2          21.1670      17.9678      33.6168 H        14 TYR17      0.1699
    217 C            24.0019      21.5588      32.7308 C.2      14 TYR17      0.5973
    218 O            23.5968      22.7186      32.7404 O.2      14 TYR17     -0.5679
    219 N            25.1411      21.1787      33.3027 N.am     15 HIE18     -0.4157
    220 H            25.4451      20.2159      33.2052 H        15 HIE18      0.2719
    221 CA           26.0452      22.0989      34.0006 C.3      15 HIE18     -0.0581
    222 HA           26.7615      21.4935      34.5508 H        15 HIE18      0.1360
    223 CB           26.8471      22.9123      32.9796 C.3      15 HIE18     -0.0074
    224 HB2          26.1760      23.4638      32.3206 H        15 HIE18      0.0367
    225 HB3          27.4903      23.6265      33.4889 H        15 HIE18      0.0367
    226 CG           27.7079      21.9848      32.1669 C.2      15 HIE18      0.1868
    227 ND1          27.6508      21.8112      30.7893 N.2      15 HIE18     -0.5432
    228 CE1          28.4511      20.7716      30.5132 C.2      15 HIE18      0.1635
    229 HE1          28.5708      20.3354      29.5307 H        15 HIE18      0.1435
    230 NE2          29.0090      20.2933      31.6343 N.pl3    15 HIE18     -0.2795
    231 HE2          29.5344      19.4341      31.6960 H        15 HIE18      0.3339
    232 CD2          28.5242      21.0260      32.6857 C.2      15 HIE18     -0.2207
    233 HD2          28.6562      20.8102      33.7303 H        15 HIE18      0.1862
    234 C            25.3644      22.9085      35.0971 C.2      15 HIE18      0.5973
    235 O            25.6724      24.0696      35.3417 O.2      15 HIE18     -0.5679
    236 N            24.4294      22.2679      35.7926 N.am     16 LYS19     -0.3479
    237 H            24.2150      21.3218      35.5075 H        16 LYS19      0.2747
    238 CA           23.7541      22.7826      36.9838 C.3      16 LYS19     -0.2400
    239 HA           24.4972      23.2619      37.6231 H        16 LYS19      0.1426
    240 CB           22.6788      23.8330      36.6275 C.3      16 LYS19     -0.0094
    241 HB2          22.1232      24.0906      37.5309 H        16 LYS19      0.0362
    242 HB3          23.1671      24.7414      36.2702 H        16 LYS19      0.0362
    243 CG           21.6960      23.3516      35.5520 C.3      16 LYS19      0.0187
    244 HG2          22.1951      23.3849      34.5908 H        16 LYS19      0.0103
    245 HG3          21.4110      22.3231      35.7657 H        16 LYS19      0.0103
    246 CD           20.4282      24.2052      35.4566 C.3      16 LYS19     -0.0479
    247 HD2          19.8896      24.1663      36.4066 H        16 LYS19      0.0621
    248 HD3          20.7100      25.2415      35.2631 H        16 LYS19      0.0621
    249 CE           19.5123      23.7186      34.3257 C.3      16 LYS19     -0.0143
    250 HE2          18.6606      24.4025      34.2607 H        16 LYS19      0.1135
    251 HE3          20.0649      23.7719      33.3830 H        16 LYS19      0.1135
    252 NZ           19.0273      22.3386      34.5552 N.4      16 LYS19     -0.3854
    253 HZ1          18.5741      22.2507      35.4610 H        16 LYS19      0.3400
    254 HZ2          18.3500      22.0568      33.8604 H        16 LYS19      0.3400
    255 HZ3          19.7887      21.6747      34.5306 H        16 LYS19      0.3400
    256 C            23.1483      21.6226      37.7543 C.2      16 LYS19      0.7341
    257 O            22.9497      20.5371      37.2049 O.2      16 LYS19     -0.5894
    258 N            22.8352      21.8757      39.0165 N.am     17 LEU20     -0.4157
    259 H            22.9468      22.8137      39.3649 H        17 LEU20      0.2719
    260 CA           22.0799      20.9252      39.8118 C.3      17 LEU20     -0.0518
    261 HA           22.5494      19.9569      39.6725 H        17 LEU20      0.0922
    262 CB           22.1353      21.3026      41.2991 C.3      17 LEU20     -0.1102
    263 HB2          21.8330      22.3460      41.4071 H        17 LEU20      0.0457
    264 HB3          21.4025      20.6998      41.8345 H        17 LEU20      0.0457
    265 CG           23.4995      21.0956      41.9733 C.3      17 LEU20      0.3531
    266 HG           24.2548      21.6852      41.4545 H        17 LEU20     -0.0361
    267 CD1          23.4219      21.5558      43.4264 C.3      17 LEU20     -0.4121
    268 HD11         22.7163      20.9376      43.9820 H        17 LEU20      0.1000
    269 HD12         24.4034      21.4700      43.8839 H        17 LEU20      0.1000
    270 HD13         23.0904      22.5945      43.4741 H        17 LEU20      0.1000
    271 CD2          23.9236      19.6228      41.9790 C.3      17 LEU20     -0.4121
    272 HD21         24.0354      19.2383      40.9695 H        17 LEU20      0.1000
    273 HD22         24.8862      19.5260      42.4819 H        17 LEU20      0.1000
    274 HD23         23.1820      19.0266      42.5136 H        17 LEU20      0.1000
    275 C            20.6267      20.8383      39.3142 C.2      17 LEU20      0.5973
    276 O            20.0917      21.8347      38.8195 O.2      17 LEU20     -0.5679
    277 N            19.9945      19.6568      39.4419 N.am     18 PRO21     -0.2548
    278 CD           20.6148      18.4014      39.8418 C.3      18 PRO21      0.0192
    279 HD2          20.8470      18.4239      40.9057 H        18 PRO21      0.0391
    280 HD3          21.5203      18.2045      39.2667 H        18 PRO21      0.0391
    281 CG           19.6023      17.3068      39.5490 C.3      18 PRO21      0.0189
    282 HG2          19.6118      16.5606      40.3423 H        18 PRO21      0.0213
    283 HG3          19.8244      16.8403      38.5931 H        18 PRO21      0.0213
    284 CB           18.2578      18.0217      39.4735 C.3      18 PRO21     -0.0070
    285 HB2          17.7758      17.9324      40.4383 H        18 PRO21      0.0253
    286 HB3          17.6222      17.6040      38.6935 H        18 PRO21      0.0253
    287 CA           18.5671      19.4960      39.2042 C.3      18 PRO21     -0.0266
    288 HA           18.3462      19.7385      38.1679 H        18 PRO21      0.0641
    289 C            17.7183      20.3949      40.1117 C.2      18 PRO21      0.5896
    290 O            18.1641      20.8467      41.1648 O.2      18 PRO21     -0.5748
    291 N            16.4477      20.5460      39.7481 N.am     19 ASP22     -0.5163
    292 H            16.1792      20.2279      38.8332 H        19 ASP22      0.2936
    293 CA           15.5007      21.4648      40.3968 C.3      19 ASP22      0.0381
    294 HA           15.9488      22.4616      40.3921 H        19 ASP22      0.0880
    295 CB           14.2321      21.5131      39.5230 C.3      19 ASP22     -0.0303
    296 HB2          13.8757      20.4976      39.3371 H        19 ASP22     -0.0122
    297 HB3          13.4525      22.0556      40.0598 H        19 ASP22     -0.0122
    298 CG           14.4873      22.2409      38.1907 C.2      19 ASP22      0.7994
    299 OD1          15.4731      23.0022      38.0900 O.co2    19 ASP22     -0.8014
    300 OD2          13.7224      21.9908      37.2392 O.co2    19 ASP22     -0.8014
    301 C            15.1811      21.1884      41.8785 C.2      19 ASP22      0.5366
    302 O            14.6907      22.0651      42.5839 O.2      19 ASP22     -0.5819
    303 N            15.4614      19.9914      42.3962 N.am     20 ASN23     -0.4157
    304 H            15.9531      19.3333      41.8092 H        20 ASN23      0.2719
    305 CA           15.2091      19.6386      43.7971 C.3      20 ASN23      0.0143
    306 HA           14.2892      20.1352      44.1037 H        20 ASN23      0.1048
    307 CB           14.9711      18.1261      43.8860 C.3      20 ASN23     -0.2041
    308 HB2          14.7439      17.8600      44.9177 H        20 ASN23      0.0797
    309 HB3          14.1044      17.8659      43.2801 H        20 ASN23      0.0797
    310 CG           16.1528      17.3128      43.4059 C.2      20 ASN23      0.7130
    311 OD1          16.4052      17.1814      42.2162 O.2      20 ASN23     -0.5931
    312 ND2          16.8516      16.6560      44.2943 N.am     20 ASN23     -0.9191
    313 HD21         17.7027      16.2151      43.9755 H        20 ASN23      0.4196
    314 HD22         16.6942      16.8370      45.2746 H        20 ASN23      0.4196
    315 C            16.2937      20.1102      44.7872 C.2      20 ASN23      0.5973
    316 O            16.1699      19.8508      45.9823 O.2      20 ASN23     -0.5679
    317 N            17.3578      20.7494      44.3151 N.am     21 TYR24     -0.4157
    318 H            17.3920      20.9900      43.3307 H        21 TYR24      0.2719
    319 CA           18.4244      21.2839      45.1545 C.3      21 TYR24     -0.0014
    320 HA           18.4653      20.7185      46.0808 H        21 TYR24      0.0876
    321 CB           19.7641      21.1178      44.4418 C.3      21 TYR24     -0.0152
    322 HB2          19.6818      21.4296      43.3999 H        21 TYR24      0.0295
    323 HB3          20.5143      21.7438      44.9287 H        21 TYR24      0.0295
    324 CG           20.1904      19.6799      44.5487 C.ar     21 TYR24     -0.0011
    325 CD1          20.7123      19.2442      45.7770 C.ar     21 TYR24     -0.1906
    326 HD1          20.8581      19.9542      46.5787 H        21 TYR24      0.1699
    327 CE1          21.0073      17.8903      45.9773 C.ar     21 TYR24     -0.2341
    328 HE1          21.4148      17.5618      46.9228 H        21 TYR24      0.1656
    329 CZ           20.7775      16.9717      44.9344 C.ar     21 TYR24      0.3226
    330 OH           21.0502      15.6603      45.1270 O.3      21 TYR24     -0.5579
    331 HH           21.5318      15.5348      45.9688 H        21 TYR24      0.3992
    332 CE2          20.2489      17.4064      43.6997 C.ar     21 TYR24     -0.2341
    333 HE2          20.0722      16.6866      42.9194 H        21 TYR24      0.1656
    334 CD2          19.9419      18.7662      43.5095 C.ar     21 TYR24     -0.1906
    335 HD2          19.4916      19.1127      42.5891 H        21 TYR24      0.1699
    336 C            18.1865      22.7388      45.5186 C.2      21 TYR24      0.5973
    337 O            17.8027      23.5316      44.6680 O.2      21 TYR24     -0.5679
    338 N            18.4541      23.0921      46.7660 N.am     22 ILE25     -0.4157
    339 H            18.7556      22.3853      47.4286 H        22 ILE25      0.2719
    340 CA           18.4464      24.4779      47.2312 C.3      22 ILE25     -0.0597
    341 HA           18.5378      25.1519      46.3781 H        22 ILE25      0.0869
    342 CB           17.1338      24.8115      47.9836 C.3      22 ILE25      0.1303
    343 HB           17.2770      25.7834      48.4506 H        22 ILE25      0.0187
    344 CG2          15.9440      24.9608      47.0167 C.3      22 ILE25     -0.3204
    345 HG21         15.6854      23.9935      46.5905 H        22 ILE25      0.0882
    346 HG22         15.0883      25.3979      47.5269 H        22 ILE25      0.0882
    347 HG23         16.2357      25.6347      46.2077 H        22 ILE25      0.0882
    348 CG1          16.8152      23.8003      49.1081 C.3      22 ILE25     -0.0430
    349 HG12         16.6385      22.8134      48.6835 H        22 ILE25      0.0236
    350 HG13         17.6725      23.7311      49.7767 H        22 ILE25      0.0236
    351 CD1          15.6010      24.2015      49.9543 C.3      22 ILE25     -0.0660
    352 HD11         14.6829      24.1019      49.3767 H        22 ILE25      0.0186
    353 HD12         15.5331      23.5482      50.8231 H        22 ILE25      0.0186
    354 HD13         15.7104      25.2326      50.2884 H        22 ILE25      0.0186
    355 C            19.6901      24.6701      48.0941 C.2      22 ILE25      0.5973
    356 O            20.0864      23.7425      48.8015 O.2      22 ILE25     -0.5679
    357 N            20.3360      25.8271      48.0635 N.am     23 THR26     -0.4157
    358 H            19.9265      26.5702      47.4990 H        23 THR26      0.2719
    359 CA           21.5057      26.0862      48.9200 C.3      23 THR26     -0.0389
    360 HA           22.2159      25.2670      48.8068 H        23 THR26      0.1007
    361 CB           22.2213      27.3746      48.5036 C.3      23 THR26      0.3654
    362 HB           23.1117      27.4967      49.1189 H        23 THR26      0.0043
    363 CG2          22.6381      27.4018      47.0304 C.3      23 THR26     -0.2438
    364 HG21         21.7628      27.3780      46.3795 H        23 THR26      0.0642
    365 HG22         23.2072      28.3104      46.8356 H        23 THR26      0.0642
    366 HG23         23.2650      26.5364      46.8184 H        23 THR26      0.0642
    367 OG1          21.3630      28.4597      48.7376 O.3      23 THR26     -0.6761
    368 HG1          20.6904      28.4429      48.0442 H        23 THR26      0.4102
    369 C            21.0952      26.1453      50.3992 C.2      23 THR26      0.5973
    370 O            19.9086      26.2177      50.7457 O.2      23 THR26     -0.5679
    371 N            22.0679      26.1529      51.3187 N.am     24 LYS27     -0.3479
    372 H            23.0322      26.0291      50.9932 H        24 LYS27      0.2747
    373 CA           21.7910      26.3125      52.7605 C.3      24 LYS27     -0.2400
    374 HA           21.1417      25.5034      53.0964 H        24 LYS27      0.1426
    375 CB           23.1119      26.2814      53.5350 C.3      24 LYS27     -0.0094
    376 HB2          23.8056      26.9619      53.0332 H        24 LYS27      0.0362
    377 HB3          22.9426      26.6665      54.5426 H        24 LYS27      0.0362
    378 CG           23.7551      24.8916      53.6612 C.3      24 LYS27      0.0187
    379 HG2          23.2538      24.3277      54.4487 H        24 LYS27      0.0103
    380 HG3          23.6816      24.3515      52.7189 H        24 LYS27      0.0103
    381 CD           25.2376      25.1014      53.9969 C.3      24 LYS27     -0.0479
    382 HD2          25.7599      25.4290      53.0930 H        24 LYS27      0.0621
    383 HD3          25.3138      25.9058      54.7317 H        24 LYS27      0.0621
    384 CE           25.9116      23.8413      54.5413 C.3      24 LYS27     -0.0143
    385 HE2          25.1359      23.1016      54.7559 H        24 LYS27      0.1135
    386 HE3          26.5598      23.4339      53.7558 H        24 LYS27      0.1135
    387 NZ           26.6963      24.1511      55.7643 N.4      24 LYS27     -0.3854
    388 HZ1          26.1292      24.6122      56.4629 H        24 LYS27      0.3400
    389 HZ2          27.1219      23.3185      56.1469 H        24 LYS27      0.3400
    390 HZ3          27.4486      24.7830      55.5108 H        24 LYS27      0.3400
    391 C            21.0564      27.6223      53.0746 C.2      24 LYS27      0.7341
    392 O            20.2026      27.6439      53.9580 O.2      24 LYS27     -0.5894
    393 N            21.3948      28.7334      52.4193 N.am     25 SER28     -0.4157
    394 H            22.0214      28.6603      51.6246 H        25 SER28      0.2719
    395 CA           20.7389      30.0294      52.6764 C.3      25 SER28     -0.0249
    396 HA           20.7094      30.2298      53.7397 H        25 SER28      0.0843
    397 CB           21.5274      31.1667      52.0364 C.3      25 SER28      0.2117
    398 HB2          21.0550      32.1189      52.2836 H        25 SER28      0.0352
    399 HB3          22.5535      31.1639      52.4068 H        25 SER28      0.0352
    400 OG           21.5197      30.9848      50.6427 O.3      25 SER28     -0.6546
    401 HG           21.9276      31.7332      50.1980 H        25 SER28      0.4275
    402 C            19.2882      30.0442      52.1984 C.2      25 SER28      0.5973
    403 O            18.4251      30.5366      52.9192 O.2      25 SER28     -0.5679
    404 N            19.0027      29.4298      51.0521 N.am     26 GLU29     -0.5163
    405 H            19.7695      29.1283      50.4611 H        26 GLU29      0.2936
    406 CA           17.6345      29.2670      50.5541 C.3      26 GLU29      0.0397
    407 HA           17.1429      30.2394      50.5015 H        26 GLU29      0.1105
    408 CB           17.6238      28.6280      49.1674 C.3      26 GLU29      0.0560
    409 HB2          18.1372      27.6707      49.2358 H        26 GLU29     -0.0173
    410 HB3          16.5931      28.4571      48.8512 H        26 GLU29     -0.0173
    411 CG           18.3284      29.4891      48.1282 C.3      26 GLU29      0.0136
    412 HG2          17.7636      30.4199      48.0307 H        26 GLU29     -0.0425
    413 HG3          19.3251      29.7637      48.4615 H        26 GLU29     -0.0425
    414 CD           18.4095      28.8021      46.7654 C.2      26 GLU29      0.8054
    415 OE1          18.6386      27.5753      46.7029 O.co2    26 GLU29     -0.8188
    416 OE2          18.2987      29.5414      45.7747 O.co2    26 GLU29     -0.8188
    417 C            16.8130      28.3731      51.4747 C.2      26 GLU29      0.5366
    418 O            15.6883      28.7286      51.8184 O.2      26 GLU29     -0.5819
    419 N            17.3684      27.2412      51.9240 N.am     27 ALA30     -0.4157
    420 H            18.2725      26.9538      51.5600 H        27 ALA30      0.2719
    421 CA           16.6694      26.3730      52.8667 C.3      27 ALA30      0.0337
    422 HA           15.6978      26.1123      52.4455 H        27 ALA30      0.0823
    423 CB           17.4684      25.0837      53.0669 C.3      27 ALA30     -0.1825
    424 HB1          18.4466      25.3138      53.4891 H        27 ALA30      0.0603
    425 HB2          16.9294      24.4179      53.7376 H        27 ALA30      0.0603
    426 HB3          17.6074      24.5881      52.1065 H        27 ALA30      0.0603
    427 C            16.4074      27.0891      54.1981 C.2      27 ALA30      0.5973
    428 O            15.3137      26.9711      54.7493 O.2      27 ALA30     -0.5679
    429 N            17.3826      27.8560      54.7043 N.am     28 GLN31     -0.4157
    430 H            18.2605      27.9222      54.2019 H        28 GLN31      0.2719
    431 CA           17.2048      28.6506      55.9223 C.3      28 GLN31     -0.0031
    432 HA           16.8876      27.9964      56.7362 H        28 GLN31      0.0850
    433 CB           18.5060      29.3440      56.3338 C.3      28 GLN31     -0.0036
    434 HB2          18.9123      29.8559      55.4619 H        28 GLN31      0.0171
    435 HB3          18.2787      30.1012      57.0864 H        28 GLN31      0.0171
    436 CG           19.5567      28.3998      56.9292 C.3      28 GLN31     -0.0645
    437 HG2          19.2155      28.0605      57.9080 H        28 GLN31      0.0352
    438 HG3          19.7002      27.5290      56.3023 H        28 GLN31      0.0352
    439 CD           20.8826      29.1337      57.0837 C.2      28 GLN31      0.6951
    440 OE1          21.3930      29.3273      58.1697 O.2      28 GLN31     -0.6086
    441 NE2          21.4967      29.5850      56.0140 N.am     28 GLN31     -0.9407
    442 HE21         22.3218      30.1326      56.1699 H        28 GLN31      0.4251
    443 HE22         21.0873      29.3859      55.1177 H        28 GLN31      0.4251
    444 C            16.1090      29.7011      55.7419 C.2      28 GLN31      0.5973
    445 O            15.2824      29.8574      56.6375 O.2      28 GLN31     -0.5679
    446 N            16.0556      30.3733      54.5858 N.am     29 ALA32     -0.4157
    447 H            16.7769      30.2210      53.8885 H        29 ALA32      0.2719
    448 CA           14.9849      31.3159      54.2738 C.3      29 ALA32      0.0337
    449 HA           14.9914      32.1048      55.0271 H        29 ALA32      0.0823
    450 CB           15.2704      31.9533      52.9046 C.3      29 ALA32     -0.1825
    451 HB1          15.2301      31.1996      52.1197 H        29 ALA32      0.0603
    452 HB2          14.5202      32.7171      52.6976 H        29 ALA32      0.0603
    453 HB3          16.2579      32.4160      52.9083 H        29 ALA32      0.0603
    454 C            13.5980      30.6396      54.3409 C.2      29 ALA32      0.5973
    455 O            12.6502      31.2317      54.8510 O.2      29 ALA32     -0.5679
    456 N            13.4802      29.3821      53.8969 N.am     30 LEU33     -0.4157
    457 H            14.2934      28.9523      53.4662 H        30 LEU33      0.2719
    458 CA           12.2362      28.5983      53.9631 C.3      30 LEU33     -0.0518
    459 HA           11.4153      29.2308      53.6318 H        30 LEU33      0.0922
    460 CB           12.3726      27.3845      53.0328 C.3      30 LEU33     -0.1102
    461 HB2          13.2889      26.8454      53.2648 H        30 LEU33      0.0457
    462 HB3          11.5380      26.7036      53.2124 H        30 LEU33      0.0457
    463 CG           12.3652      27.7640      51.5501 C.3      30 LEU33      0.3531
    464 HG           13.1917      28.4311      51.3182 H        30 LEU33     -0.0361
    465 CD1          12.5142      26.4882      50.7243 C.3      30 LEU33     -0.4121
    466 HD11         11.6605      25.8339      50.8991 H        30 LEU33      0.1000
    467 HD12         12.5701      26.7474      49.6680 H        30 LEU33      0.1000
    468 HD13         13.4343      25.9802      51.0102 H        30 LEU33      0.1000
    469 CD2          11.0509      28.4502      51.1708 C.3      30 LEU33     -0.4121
    470 HD21         11.0200      29.4602      51.5767 H        30 LEU33      0.1000
    471 HD22         10.9804      28.5299      50.0874 H        30 LEU33      0.1000
    472 HD23         10.2035      27.8757      51.5463 H        30 LEU33      0.1000
    473 C            11.8107      28.1315      55.3597 C.2      30 LEU33      0.5973
    474 O            10.7146      27.5957      55.5134 O.2      30 LEU33     -0.5679
    475 N            12.6594      28.3257      56.3686 N.am     31 GLY34     -0.4157
    476 H            13.5034      28.8541      56.1804 H        31 GLY34      0.2719
    477 CA           12.4383      27.8636      57.7373 C.3      31 GLY34     -0.0252
    478 HA2          12.7334      28.6616      58.4174 H        31 GLY34      0.0698
    479 HA3          11.3805      27.6518      57.8962 H        31 GLY34      0.0698
    480 C            13.2384      26.6134      58.1069 C.2      31 GLY34      0.5973
    481 O            12.9507      25.9904      59.1355 O.2      31 GLY34     -0.5679
    482 N            14.2382      26.2195      57.3079 N.am     32 TRP35     -0.4157
    483 H            14.4249      26.7225      56.4463 H        32 TRP35      0.2719
    484 CA           15.0964      25.0945      57.6786 C.3      32 TRP35     -0.0275
    485 HA           14.4602      24.2499      57.9387 H        32 TRP35      0.1123
    486 CB           16.0166      24.6523      56.5440 C.3      32 TRP35     -0.0050
    487 HB2          15.4187      24.3115      55.6978 H        32 TRP35      0.0339
    488 HB3          16.6174      25.5045      56.2465 H        32 TRP35      0.0339
    489 CG           16.9765      23.5806      56.9464 C.2      32 TRP35     -0.1415
    490 CD1          16.6608      22.4020      57.5251 C.2      32 TRP35     -0.1638
    491 HD1          15.6487      22.0770      57.7264 H        32 TRP35      0.2062
    492 NE1          17.8088      21.6968      57.8194 N.pl3    32 TRP35     -0.3418
    493 HE1          17.7954      20.7809      58.2417 H        32 TRP35      0.3412
    494 CE2          18.9274      22.3903      57.4129 C.ar     32 TRP35      0.1380
    495 CZ2          20.2960      22.0997      57.4494 C.ar     32 TRP35     -0.2601
    496 HZ2          20.6389      21.1748      57.8833 H        32 TRP35      0.1572
    497 CH2          21.2018      23.0464      56.9361 C.ar     32 TRP35     -0.1134
    498 HH2          22.2626      22.8502      56.9623 H        32 TRP35      0.1417
    499 CZ3          20.7349      24.2608      56.3973 C.ar     32 TRP35     -0.1972
    500 HZ3          21.4282      24.9920      56.0055 H        32 TRP35      0.1447
    501 CE3          19.3577      24.5345      56.3599 C.ar     32 TRP35     -0.2387
    502 HE3          18.9969      25.4547      55.9243 H        32 TRP35      0.1700
    503 CD2          18.4251      23.6062      56.8623 C.ar     32 TRP35      0.1243
    504 C            15.9358      25.4563      58.8993 C.2      32 TRP35      0.5973
    505 O            16.7215      26.4006      58.8642 O.2      32 TRP35     -0.5679
    506 N            15.8281      24.6812      59.9744 N.am     33 VAL36     -0.4157
    507 H            15.1784      23.9035      59.9371 H        33 VAL36      0.2719
    508 CA           16.6683      24.8359      61.1612 C.3      33 VAL36     -0.0875
    509 HA           17.3491      25.6768      61.0272 H        33 VAL36      0.0969
    510 CB           15.8345      25.1192      62.4250 C.3      33 VAL36      0.2985
    511 HB           15.2064      24.2562      62.6417 H        33 VAL36     -0.0297
    512 CG1          16.7764      25.3568      63.6142 C.3      33 VAL36     -0.3192
    513 HG11         17.4397      26.1961      63.3996 H        33 VAL36      0.0791
    514 HG12         16.1921      25.5925      64.5028 H        33 VAL36      0.0791
    515 HG13         17.3683      24.4666      63.8201 H        33 VAL36      0.0791
    516 CG2          14.9171      26.3390      62.2955 C.3      33 VAL36     -0.3192
    517 HG21         14.1750      26.1624      61.5166 H        33 VAL36      0.0791
    518 HG22         14.3922      26.5236      63.2312 H        33 VAL36      0.0791
    519 HG23         15.5013      27.2192      62.0235 H        33 VAL36      0.0791
    520 C            17.4911      23.5663      61.3089 C.2      33 VAL36      0.5973
    521 O            16.9310      22.5238      61.6532 O.2      33 VAL36     -0.5679
    522 N            18.8137      23.6384      61.1051 N.am     34 ALA37     -0.4157
    523 H            19.2021      24.5095      60.7747 H        34 ALA37      0.2719
    524 CA           19.6709      22.4458      61.1329 C.3      34 ALA37      0.0337
    525 HA           19.3897      21.8217      60.2839 H        34 ALA37      0.0823
    526 CB           21.1401      22.8412      60.9539 C.3      34 ALA37     -0.1825
    527 HB1          21.4627      23.4695      61.7859 H        34 ALA37      0.0603
    528 HB2          21.7600      21.9443      60.9218 H        34 ALA37      0.0603
    529 HB3          21.2633      23.3913      60.0201 H        34 ALA37      0.0603
    530 C            19.4867      21.5823      62.3952 C.2      34 ALA37      0.5973
    531 O            19.3466      20.3705      62.2557 O.2      34 ALA37     -0.5679
    532 N            19.4060      22.1869      63.5917 N.am     35 SER38     -0.4157
    533 H            19.6036      23.1745      63.6427 H        35 SER38      0.2719
    534 CA           19.2048      21.4661      64.8683 C.3      35 SER38     -0.0249
    535 HA           19.9879      20.7141      64.9746 H        35 SER38      0.0843
    536 CB           19.2844      22.4104      66.0667 C.3      35 SER38      0.2117
    537 HB2          18.6062      23.2551      65.9360 H        35 SER38      0.0352
    538 HB3          19.0282      21.8739      66.9821 H        35 SER38      0.0352
    539 OG           20.6108      22.8561      66.1665 O.3      35 SER38     -0.6546
    540 HG           20.8293      23.0225      67.0903 H        35 SER38      0.4275
    541 C            17.8766      20.7468      65.0175 C.2      35 SER38      0.5973
    542 O            17.7287      19.9402      65.9304 O.2      35 SER38     -0.5679
    543 N            16.8813      21.0715      64.1947 N.am     36 LYS39     -0.3479
    544 H            17.0583      21.7229      63.4359 H        36 LYS39      0.2747
    545 CA           15.6035      20.3622      64.2219 C.3      36 LYS39     -0.2400
    546 HA           15.4425      19.9018      65.1977 H        36 LYS39      0.1426
    547 CB           14.4338      21.3098      63.9234 C.3      36 LYS39     -0.0094
    548 HB2          14.5289      21.6463      62.8895 H        36 LYS39      0.0362
    549 HB3          13.4902      20.7666      64.0075 H        36 LYS39      0.0362
    550 CG           14.3665      22.5593      64.8044 C.3      36 LYS39      0.0187
    551 HG2          15.3228      23.0812      64.7881 H        36 LYS39      0.0103
    552 HG3          13.6139      23.2273      64.3820 H        36 LYS39      0.0103
    553 CD           13.9803      22.2514      66.2505 C.3      36 LYS39     -0.0479
    554 HD2          12.9995      21.7710      66.2650 H        36 LYS39      0.0621
    555 HD3          14.7196      21.5826      66.6952 H        36 LYS39      0.0621
    556 CE           13.9371      23.5710      67.0249 C.3      36 LYS39     -0.0143
    557 HE2          14.9345      24.0218      67.0092 H        36 LYS39      0.1135
    558 HE3          13.2505      24.2522      66.5113 H        36 LYS39      0.1135
    559 NZ           13.4898      23.3538      68.4206 N.4      36 LYS39     -0.3854
    560 HZ1          14.1219      22.7272      68.9038 H        36 LYS39      0.3400
    561 HZ2          13.4522      24.2305      68.9242 H        36 LYS39      0.3400
    562 HZ3          12.5657      22.9394      68.4313 H        36 LYS39      0.3400
    563 C            15.5634      19.2164      63.2272 C.2      36 LYS39      0.7341
    564 O            14.5889      18.4844      63.2892 O.2      36 LYS39     -0.5894
    565 N            16.5252      19.0907      62.3027 N.am     37 GLY40     -0.4157
    566 H            17.3454      19.6795      62.3481 H        37 GLY40      0.2719
    567 CA           16.4189      18.0976      61.2309 C.3      37 GLY40     -0.0252
    568 HA2          17.2347      18.2328      60.5231 H        37 GLY40      0.0698
    569 HA3          16.4830      17.0959      61.6579 H        37 GLY40      0.0698
    570 C            15.0851      18.2184      60.4800 C.2      37 GLY40      0.5973
    571 O            14.4268      17.2170      60.2239 O.2      37 GLY40     -0.5679
    572 N            14.6585      19.4504      60.1790 N.am     38 ASN41     -0.4157
    573 H            15.2258      20.2445      60.4334 H        38 ASN41      0.2719
    574 CA           13.3026      19.7193      59.6834 C.3      38 ASN41      0.0143
    575 HA           12.6772      18.8384      59.8590 H        38 ASN41      0.1048
    576 CB           12.6700      20.8665      60.4909 C.3      38 ASN41     -0.2041
    577 HB2          11.5973      20.8605      60.2903 H        38 ASN41      0.0797
    578 HB3          12.7934      20.6792      61.5544 H        38 ASN41      0.0797
    579 CG           13.2062      22.2444      60.1449 C.2      38 ASN41      0.7130
    580 OD1          14.2790      22.4004      59.5862 O.2      38 ASN41     -0.5931
    581 ND2          12.4858      23.2874      60.4839 N.am     38 ASN41     -0.9191
    582 HD21         12.7449      24.1885      60.0893 H        38 ASN41      0.4196
    583 HD22         11.5456      23.1457      60.8079 H        38 ASN41      0.4196
    584 C            13.2136      19.9966      58.1797 C.2      38 ASN41      0.5973
    585 O            12.1883      20.5100      57.7427 O.2      38 ASN41     -0.5679
    586 N            14.2667      19.7358      57.3931 N.am     39 LEU42     -0.4157
    587 H            15.0574      19.2491      57.7800 H        39 LEU42      0.2719
    588 CA           14.2869      20.1636      55.9934 C.3      39 LEU42     -0.0518
    589 HA           14.1982      21.2502      55.9885 H        39 LEU42      0.0922
    590 CB           15.6126      19.7793      55.3240 C.3      39 LEU42     -0.1102
    591 HB2          16.4365      20.2339      55.8698 H        39 LEU42      0.0457
    592 HB3          15.7343      18.7018      55.3686 H        39 LEU42      0.0457
    593 CG           15.6843      20.2161      53.8488 C.3      39 LEU42      0.3531
    594 HG           14.9060      19.7252      53.2654 H        39 LEU42     -0.0361
    595 CD1          15.5562      21.7323      53.6925 C.3      39 LEU42     -0.4121
    596 HD11         16.2822      22.2350      54.3293 H        39 LEU42      0.1000
    597 HD12         15.7315      22.0069      52.6533 H        39 LEU42      0.1000
    598 HD13         14.5503      22.0603      53.9537 H        39 LEU42      0.1000
    599 CD2          17.0371      19.7885      53.2937 C.3      39 LEU42     -0.4121
    600 HD21         17.1179      18.7013      53.3240 H        39 LEU42      0.1000
    601 HD22         17.1237      20.1098      52.2556 H        39 LEU42      0.1000
    602 HD23         17.8302      20.2354      53.8881 H        39 LEU42      0.1000
    603 C            13.0883      19.6244      55.2114 C.2      39 LEU42      0.5973
    604 O            12.4313      20.3968      54.5209 O.2      39 LEU42     -0.5679
    605 N            12.7833      18.3352      55.3538 N.am     40 ALA43     -0.4157
    606 H            13.3863      17.7459      55.9047 H        40 ALA43      0.2719
    607 CA           11.6322      17.7466      54.6828 C.3      40 ALA43      0.0337
    608 HA           11.7221      17.9569      53.6158 H        40 ALA43      0.0823
    609 CB           11.6870      16.2329      54.8664 C.3      40 ALA43     -0.1825
    610 HB1          11.6606      15.9976      55.9301 H        40 ALA43      0.0603
    611 HB2          10.8272      15.7752      54.3752 H        40 ALA43      0.0603
    612 HB3          12.5975      15.8519      54.4080 H        40 ALA43      0.0603
    613 C            10.2762      18.3357      55.1234 C.2      40 ALA43      0.5973
    614 O             9.3386      18.2472      54.3375 O.2      40 ALA43     -0.5679
    615 N            10.1649      18.9633      56.2998 N.am     41 ASP44     -0.5163
    616 H            10.9779      19.0489      56.8909 H        41 ASP44      0.2936
    617 CA            8.9267      19.6083      56.7706 C.3      41 ASP44      0.0381
    618 HA            8.0720      18.9760      56.5210 H        41 ASP44      0.0880
    619 CB            8.9746      19.7827      58.2963 C.3      41 ASP44     -0.0303
    620 HB2           9.8360      20.3840      58.5821 H        41 ASP44     -0.0122
    621 HB3           8.0806      20.3226      58.6131 H        41 ASP44     -0.0122
    622 CG            8.9977      18.4485      59.0329 C.2      41 ASP44      0.7994
    623 OD1           8.3335      17.5104      58.5435 O.co2    41 ASP44     -0.8014
    624 OD2           9.6723      18.3807      60.0850 O.co2    41 ASP44     -0.8014
    625 C             8.6795      20.9805      56.1478 C.2      41 ASP44      0.5366
    626 O             7.5523      21.3329      55.8050 O.2      41 ASP44     -0.5819
    627 N             9.7373      21.7757      56.0122 N.am     42 VAL45     -0.4157
    628 H            10.6324      21.4264      56.3340 H        42 VAL45      0.2719
    629 CA            9.6394      23.1520      55.5070 C.3      42 VAL45     -0.0875
    630 HA            8.6392      23.5317      55.7176 H        42 VAL45      0.0969
    631 CB           10.6253      24.0599      56.2426 C.3      42 VAL45      0.2985
    632 HB           10.4048      25.0891      55.9719 H        42 VAL45     -0.0297
    633 CG1          10.4000      23.9037      57.7550 C.3      42 VAL45     -0.3192
    634 HG11         10.7619      22.9375      58.1054 H        42 VAL45      0.0791
    635 HG12         10.9322      24.6939      58.2769 H        42 VAL45      0.0791
    636 HG13          9.3373      23.9988      57.9805 H        42 VAL45      0.0791
    637 CG2          12.0803      23.7621      55.8664 C.3      42 VAL45     -0.3192
    638 HG21         12.2574      24.0031      54.8190 H        42 VAL45      0.0791
    639 HG22         12.7268      24.3770      56.4711 H        42 VAL45      0.0791
    640 HG23         12.3168      22.7156      56.0505 H        42 VAL45      0.0791
    641 C             9.8067      23.2140      53.9969 C.2      42 VAL45      0.5973
    642 O             9.3567      24.1592      53.3532 O.2      42 VAL45     -0.5679
    643 N            10.4178      22.1894      53.4038 N.am     43 ALA46     -0.4157
    644 H            10.8178      21.4625      53.9870 H        43 ALA46      0.2719
    645 CA           10.6213      22.1232      51.9653 C.3      43 ALA46      0.0337
    646 HA            9.8343      22.6954      51.4731 H        43 ALA46      0.0823
    647 CB           11.9587      22.8193      51.6632 C.3      43 ALA46     -0.1825
    648 HB1          12.7772      22.2525      52.1092 H        43 ALA46      0.0603
    649 HB2          12.1095      22.8820      50.5875 H        43 ALA46      0.0603
    650 HB3          11.9576      23.8248      52.0841 H        43 ALA46      0.0603
    651 C            10.5211      20.6840      51.4173 C.2      43 ALA46      0.5973
    652 O            11.5318      20.1399      50.9592 O.2      43 ALA46     -0.5679
    653 N             9.3247      20.0572      51.3992 N.am     44 PRO47     -0.2548
    654 CD            8.0572      20.5628      51.9184 C.3      44 PRO47      0.0192
    655 HD2           7.6619      21.3180      51.2385 H        44 PRO47      0.0391
    656 HD3           8.1656      20.9792      52.9203 H        44 PRO47      0.0391
    657 CG            7.1090      19.3651      51.9712 C.3      44 PRO47      0.0189
    658 HG2           6.0810      19.6566      51.7541 H        44 PRO47      0.0213
    659 HG3           7.1673      18.9015      52.9567 H        44 PRO47      0.0213
    660 CB            7.6599      18.4018      50.9205 C.3      44 PRO47     -0.0070
    661 HB2           7.2148      18.6410      49.9532 H        44 PRO47      0.0253
    662 HB3           7.4586      17.3631      51.1851 H        44 PRO47      0.0253
    663 CA            9.1635      18.6956      50.8904 C.3      44 PRO47     -0.0266
    664 HA            9.6536      18.0268      51.6000 H        44 PRO47      0.0641
    665 C             9.7748      18.4868      49.4902 C.2      44 PRO47      0.5896
    666 O             9.6270      19.3135      48.5816 O.2      44 PRO47     -0.5748
    667 N            10.4759      17.3572      49.3336 N.am     45 GLY48     -0.4157
    668 H            10.5529      16.7568      50.1420 H        45 GLY48      0.2719
    669 CA           11.1529      16.9176      48.1045 C.3      45 GLY48     -0.0252
    670 HA2          11.3027      15.8395      48.1585 H        45 GLY48      0.0698
    671 HA3          10.5024      17.1244      47.2543 H        45 GLY48      0.0698
    672 C            12.5176      17.5598      47.8105 C.2      45 GLY48      0.5973
    673 O            13.1690      17.1524      46.8454 O.2      45 GLY48     -0.5679
    674 N            12.9407      18.5493      48.6086 N.am     46 LYS49     -0.3479
    675 H            12.3707      18.7964      49.4134 H        46 LYS49      0.2747
    676 CA           14.1935      19.2910      48.4301 C.3      46 LYS49     -0.2400
    677 HA           14.4529      19.2368      47.3794 H        46 LYS49      0.1426
    678 CB           14.0048      20.7672      48.8178 C.3      46 LYS49     -0.0094
    679 HB2          13.7246      20.8294      49.8695 H        46 LYS49      0.0362
    680 HB3          14.9649      21.2729      48.7173 H        46 LYS49      0.0362
    681 CG           12.9762      21.5391      47.9726 C.3      46 LYS49      0.0187
    682 HG2          11.9864      21.0971      48.0941 H        46 LYS49      0.0103
    683 HG3          12.9421      22.5606      48.3528 H        46 LYS49      0.0103
    684 CD           13.3478      21.5879      46.4816 C.3      46 LYS49     -0.0479
    685 HD2          14.4265      21.7258      46.3958 H        46 LYS49      0.0621
    686 HD3          13.0859      20.6354      46.0198 H        46 LYS49      0.0621
    687 CE           12.6943      22.7404      45.7084 C.3      46 LYS49     -0.0143
    688 HE2          13.1318      23.6815      46.0588 H        46 LYS49      0.1135
    689 HE3          12.9566      22.6409      44.6476 H        46 LYS49      0.1135
    690 NZ           11.2236      22.7683      45.8915 N.4      46 LYS49     -0.3854
    691 HZ1          11.0047      22.9297      46.8666 H        46 LYS49      0.3400
    692 HZ2          10.8176      23.5025      45.3258 H        46 LYS49      0.3400
    693 HZ3          10.8267      21.8802      45.6170 H        46 LYS49      0.3400
    694 C            15.3755      18.6990      49.2041 C.2      46 LYS49      0.7341
    695 O            15.2197      18.1715      50.3026 O.2      46 LYS49     -0.5894
    696 N            16.5632      18.8747      48.6364 N.am     47 SER50     -0.4157
    697 H            16.5781      19.3483      47.7392 H        47 SER50      0.2719
    698 CA           17.8615      18.5361      49.2240 C.3      47 SER50     -0.0249
    699 HA           17.7249      18.1598      50.2391 H        47 SER50      0.0843
    700 CB           18.5667      17.4537      48.3980 C.3      47 SER50      0.2117
    701 HB2          18.5955      17.7540      47.3493 H        47 SER50      0.0352
    702 HB3          19.5906      17.3410      48.7586 H        47 SER50      0.0352
    703 OG           17.9102      16.2083      48.5173 O.3      47 SER50     -0.6546
    704 HG           18.5550      15.5076      48.3833 H        47 SER50      0.4275
    705 C            18.7500      19.7769      49.2792 C.2      47 SER50      0.5973
    706 O            18.6020      20.6744      48.4496 O.2      47 SER50     -0.5679
    707 N            19.6991      19.8040      50.2235 N.am     48 ILE51     -0.4157
    708 H            19.7872      19.0188      50.8501 H        48 ILE51      0.2719
    709 CA           20.7431      20.8420      50.2657 C.3      48 ILE51     -0.0597
    710 HA           20.2724      21.8021      50.0772 H        48 ILE51      0.0869
    711 CB           21.4496      20.9266      51.6422 C.3      48 ILE51      0.1303
    712 HB           21.9045      19.9542      51.8332 H        48 ILE51      0.0187
    713 CG2          22.5977      21.9547      51.6438 C.3      48 ILE51     -0.3204
    714 HG21         22.2381      22.9246      51.2945 H        48 ILE51      0.0882
    715 HG22         23.0034      22.0560      52.6477 H        48 ILE51      0.0882
    716 HG23         23.4023      21.6213      50.9870 H        48 ILE51      0.0882
    717 CG1          20.4933      21.2040      52.8253 C.3      48 ILE51     -0.0430
    718 HG12         19.8213      20.3538      52.9156 H        48 ILE51      0.0236
    719 HG13         21.0789      21.2445      53.7436 H        48 ILE51      0.0236
    720 CD1          19.6544      22.4872      52.7410 C.3      48 ILE51     -0.0660
    721 HD11         18.9818      22.4407      51.8842 H        48 ILE51      0.0186
    722 HD12         19.0597      22.5868      53.6492 H        48 ILE51      0.0186
    723 HD13         20.3017      23.3580      52.6459 H        48 ILE51      0.0186
    724 C            21.7689      20.5885      49.1536 C.2      48 ILE51      0.5973
    725 O            22.2282      19.4596      48.9688 O.2      48 ILE51     -0.5679
    726 N            22.1596      21.6299      48.4232 N.am     49 GLY52     -0.4157
    727 H            21.6789      22.5219      48.5342 H        49 GLY52      0.2719
    728 CA           23.2591      21.5604      47.4613 C.3      49 GLY52     -0.0252
    729 HA2          24.1768      21.3489      48.0091 H        49 GLY52      0.0698
    730 HA3          23.0806      20.7593      46.7447 H        49 GLY52      0.0698
    731 C            23.4704      22.8570      46.6917 C.2      49 GLY52      0.5973
    732 O            22.5945      23.7113      46.6510 O.2      49 GLY52     -0.5679
    733 N            24.6479      23.0079      46.0853 N.am     50 GLY53     -0.4157
    734 H            25.3405      22.2731      46.2064 H        50 GLY53      0.2719
    735 CA           25.0407      24.2095      45.3387 C.3      50 GLY53     -0.0252
    736 HA2          25.4491      23.9302      44.3783 H        50 GLY53      0.0698
    737 HA3          24.1620      24.8272      45.1504 H        50 GLY53      0.0698
    738 C            26.0633      25.0797      46.0649 C.2      50 GLY53      0.5973
    739 O            26.6558      25.9781      45.4557 O.2      50 GLY53     -0.5679
    740 N            26.3037      24.8090      47.3478 N.am     51 ASP54     -0.5163
    741 H            25.8065      24.0539      47.7933 H        51 ASP54      0.2936
    742 CA           27.2701      25.5590      48.1417 C.3      51 ASP54      0.0381
    743 HA           27.1569      26.6140      47.8851 H        51 ASP54      0.0880
    744 CB           26.9736      25.4594      49.6437 C.3      51 ASP54     -0.0303
    745 HB2          26.9783      24.4085      49.9407 H        51 ASP54     -0.0122
    746 HB3          27.7690      25.9643      50.1948 H        51 ASP54     -0.0122
    747 CG           25.6361      26.1023      50.0309 C.2      51 ASP54      0.7994
    748 OD1          25.5681      27.3495      50.0506 O.co2    51 ASP54     -0.8014
    749 OD2          24.6909      25.3524      50.3688 O.co2    51 ASP54     -0.8014
    750 C            28.7182      25.1676      47.8201 C.2      51 ASP54      0.5366
    751 O            29.0325      24.0246      47.4901 O.2      51 ASP54     -0.5819
    752 N            29.6056      26.1620      47.9210 N.am     52 ILE55     -0.4157
    753 H            29.2603      27.0433      48.2655 H        52 ILE55      0.2719
    754 CA           31.0563      26.0201      47.7741 C.3      52 ILE55     -0.0597
    755 HA           31.2600      25.5400      46.8186 H        52 ILE55      0.0869
    756 CB           31.7753      27.3988      47.7850 C.3      52 ILE55      0.1303
    757 HB           31.3370      27.9768      48.6008 H        52 ILE55      0.0187
    758 CG2          33.2829      27.2856      48.0949 C.3      52 ILE55     -0.3204
    759 HG21         33.7600      26.5668      47.4249 H        52 ILE55      0.0882
    760 HG22         33.7621      28.2581      47.9780 H        52 ILE55      0.0882
    761 HG23         33.4355      26.9666      49.1260 H        52 ILE55      0.0882
    762 CG1          31.5770      28.2311      46.4906 C.3      52 ILE55     -0.0430
    763 HG12         30.5246      28.1949      46.2114 H        52 ILE55      0.0236
    764 HG13         31.8096      29.2712      46.7234 H        52 ILE55      0.0236
    765 CD1          32.4245      27.8340      45.2666 C.3      52 ILE55     -0.0660
    766 HD11         32.2303      26.7956      45.0003 H        52 ILE55      0.0186
    767 HD12         32.1654      28.4722      44.4233 H        52 ILE55      0.0186
    768 HD13         33.4857      27.9626      45.4770 H        52 ILE55      0.0186
    769 C            31.5878      25.1080      48.8837 C.2      52 ILE55      0.5973
    770 O            31.3522      25.3161      50.0754 O.2      52 ILE55     -0.5679
    771 N            32.3827      24.1387      48.4537 N.am     53 PHE56     -0.4157
    772 H            32.5471      24.0933      47.4549 H        53 PHE56      0.2719
    773 CA           33.1848      23.2552      49.2715 C.3      53 PHE56     -0.0024
    774 HA           32.7610      23.2039      50.2765 H        53 PHE56      0.0978
    775 CB           33.1433      21.8660      48.6448 C.3      53 PHE56     -0.0343
    776 HB2          32.1183      21.4917      48.6609 H        53 PHE56      0.0295
    777 HB3          33.4735      21.9152      47.6067 H        53 PHE56      0.0295
    778 CG           34.0264      20.9268      49.4179 C.ar     53 PHE56      0.0118
    779 CD1          33.6287      20.5401      50.7095 C.ar     53 PHE56     -0.1256
    780 HD1          32.6818      20.8798      51.1163 H        53 PHE56      0.1330
    781 CE1          34.4385      19.6733      51.4565 C.ar     53 PHE56     -0.1704
    782 HE1          34.1172      19.3472      52.4378 H        53 PHE56      0.1430
    783 CZ           35.6318      19.1824      50.9024 C.ar     53 PHE56     -0.1072
    784 HZ           36.2356      18.4826      51.4648 H        53 PHE56      0.1297
    785 CE2          36.0220      19.5616      49.6075 C.ar     53 PHE56     -0.1704
    786 HE2          36.9318      19.1578      49.1881 H        53 PHE56      0.1430
    787 CD2          35.2324      20.4550      48.8668 C.ar     53 PHE56     -0.1256
    788 HD2          35.5335      20.7458      47.8708 H        53 PHE56      0.1330
    789 C            34.6267      23.7741      49.3394 C.2      53 PHE56      0.5973
    790 O            35.2495      24.0167      48.3060 O.2      53 PHE56     -0.5679
    791 N            35.1880      23.9505      50.5406 N.am     54 SER57     -0.4157
    792 H            34.6601      23.7303      51.3715 H        54 SER57      0.2719
    793 CA           36.5086      24.5978      50.6299 C.3      54 SER57     -0.0249
    794 HA           36.5222      25.4115      49.9013 H        54 SER57      0.0843
    795 CB           36.7374      25.2548      51.9899 C.3      54 SER57      0.2117
    796 HB2          36.3923      24.6077      52.7975 H        54 SER57      0.0352
    797 HB3          37.7992      25.4507      52.0993 H        54 SER57      0.0352
    798 OG           36.1087      26.5179      52.0417 O.3      54 SER57     -0.6546
    799 HG           35.1961      26.4325      51.7388 H        54 SER57      0.4275
    800 C            37.7087      23.7242      50.2419 C.2      54 SER57      0.5973
    801 O            38.7333      24.2929      49.8834 O.2      54 SER57     -0.5679
    802 N            37.6430      22.3878      50.3146 N.am     55 ASN58     -0.4157
    803 H            36.7526      21.9538      50.5145 H        55 ASN58      0.2719
    804 CA           38.7799      21.5160      49.9562 C.3      55 ASN58      0.0143
    805 HA           38.5106      20.5105      50.2781 H        55 ASN58      0.1048
    806 CB           38.9652      21.4742      48.4293 C.3      55 ASN58     -0.2041
    807 HB2          38.0040      21.3305      47.9386 H        55 ASN58      0.0797
    808 HB3          39.3894      22.4190      48.0896 H        55 ASN58      0.0797
    809 CG           39.8769      20.3283      48.0161 C.2      55 ASN58      0.7130
    810 OD1          39.8993      19.2549      48.6066 O.2      55 ASN58     -0.5931
    811 ND2          40.6281      20.5139      46.9571 N.am     55 ASN58     -0.9191
    812 HD21         41.2554      19.7626      46.6839 H        55 ASN58      0.4196
    813 HD22         40.6411      21.4082      46.5134 H        55 ASN58      0.4196
    814 C            40.0956      21.8349      50.6983 C.2      55 ASN58      0.5973
    815 O            41.1863      21.7981      50.1323 O.2      55 ASN58     -0.5679
    816 N            40.0072      22.1592      51.9904 N.am     56 ARG59     -0.3479
    817 H            39.0939      22.1508      52.4148 H        56 ARG59      0.2747
    818 CA           41.1604      22.6374      52.7670 C.3      56 ARG59     -0.2637
    819 HA           41.6548      23.4213      52.1861 H        56 ARG59      0.1560
    820 CB           40.6899      23.2377      54.0936 C.3      56 ARG59     -0.0007
    821 HB2          40.0012      22.5554      54.5957 H        56 ARG59      0.0327
    822 HB3          41.5529      23.4126      54.7401 H        56 ARG59      0.0327
    823 CG           40.0136      24.5779      53.8006 C.3      56 ARG59      0.0390
    824 HG2          40.7282      25.2534      53.3266 H        56 ARG59      0.0285
    825 HG3          39.1837      24.4005      53.1278 H        56 ARG59      0.0285
    826 CD           39.4852      25.2151      55.0792 C.3      56 ARG59      0.0486
    827 HD2          38.7492      24.5433      55.5267 H        56 ARG59      0.0687
    828 HD3          40.3181      25.3416      55.7752 H        56 ARG59      0.0687
    829 NE           38.8650      26.5241      54.8085 N.pl3    56 ARG59     -0.5295
    830 HE           38.8801      26.8615      53.8589 H        56 ARG59      0.3456
    831 CZ           38.3144      27.3056      55.7174 C.cat    56 ARG59      0.8076
    832 NH1          38.2685      26.9617      56.9758 N.pl3    56 ARG59     -0.8627
    833 HH11         38.6898      26.0937      57.2550 H        56 ARG59      0.4478
    834 HH12         37.8318      27.5547      57.6556 H        56 ARG59      0.4478
    835 NH2          37.7999      28.4546      55.3797 N.pl3    56 ARG59     -0.8627
    836 HH21         37.7909      28.7408      54.4144 H        56 ARG59      0.4478
    837 HH22         37.3737      29.0440      56.0701 H        56 ARG59      0.4478
    838 C            42.2654      21.6126      52.9910 C.2      56 ARG59      0.7341
    839 O            43.4190      22.0081      52.9606 O.2      56 ARG59     -0.5894
    840 N            41.9592      20.3351      53.2018 N.am     57 GLU60     -0.5163
    841 H            40.9935      20.0648      53.2708 H        57 GLU60      0.2936
    842 CA           43.0029      19.3163      53.4476 C.3      57 GLU60      0.0397
    843 HA           43.8469      19.7827      53.9596 H        57 GLU60      0.1105
    844 CB           42.4786      18.2019      54.3519 C.3      57 GLU60      0.0560
    845 HB2          41.8742      17.5277      53.7482 H        57 GLU60     -0.0173
    846 HB3          43.3232      17.6426      54.7573 H        57 GLU60     -0.0173
    847 CG           41.5971      18.6926      55.4989 C.3      57 GLU60      0.0136
    848 HG2          42.1618      19.3866      56.1261 H        57 GLU60     -0.0425
    849 HG3          40.7148      19.2096      55.1131 H        57 GLU60     -0.0425
    850 CD           41.1448      17.4810      56.3032 C.2      57 GLU60      0.8054
    851 OE1          41.7999      17.1843      57.3201 O.co2    57 GLU60     -0.8188
    852 OE2          40.1896      16.8042      55.8438 O.co2    57 GLU60     -0.8188
    853 C            43.5512      18.7121      52.1500 C.2      57 GLU60      0.5366
    854 O            44.1979      17.6689      52.1731 O.2      57 GLU60     -0.5819
    855 N            43.2013      19.3328      51.0165 N.am     58 GLY61     -0.4157
    856 H            42.6880      20.1985      51.1038 H        58 GLY61      0.2719
    857 CA           43.6744      19.0050      49.6761 C.3      58 GLY61     -0.0252
    858 HA2          43.2565      19.7255      48.9734 H        58 GLY61      0.0698
    859 HA3          44.7608      19.0942      49.6542 H        58 GLY61      0.0698
    860 C            43.3085      17.6105      49.1843 C.2      58 GLY61      0.5973
    861 O            44.0054      17.0668      48.3327 O.2      58 GLY61     -0.5679
    862 N            42.2369      17.0202      49.7255 N.am     59 LYS62     -0.3479
    863 H            41.7513      17.5277      50.4475 H        59 LYS62      0.2747
    864 CA           41.7903      15.6674      49.3726 C.3      59 LYS62     -0.2400
    865 HA           42.6513      14.9968      49.4182 H        59 LYS62      0.1426
    866 CB           40.7410      15.1929      50.3869 C.3      59 LYS62     -0.0094
    867 HB2          39.9035      15.8923      50.4173 H        59 LYS62      0.0362
    868 HB3          40.3767      14.2152      50.0685 H        59 LYS62      0.0362
    869 CG           41.3715      15.0541      51.7831 C.3      59 LYS62      0.0187
    870 HG2          42.2959      14.4791      51.7104 H        59 LYS62      0.0103
    871 HG3          41.6052      16.0438      52.1676 H        59 LYS62      0.0103
    872 CD           40.4293      14.3436      52.7539 C.3      59 LYS62     -0.0479
    873 HD2          39.5098      14.9270      52.8031 H        59 LYS62      0.0621
    874 HD3          40.2002      13.3383      52.3949 H        59 LYS62      0.0621
    875 CE           41.0087      14.2703      54.1654 C.3      59 LYS62     -0.0143
    876 HE2          41.7164      13.4398      54.2210 H        59 LYS62      0.1135
    877 HE3          41.5410      15.2016      54.3874 H        59 LYS62      0.1135
    878 NZ           39.9192      14.1071      55.1518 N.4      59 LYS62     -0.3854
    879 HZ1          39.2603      13.3905      54.8632 H        59 LYS62      0.3400
    880 HZ2          40.3033      13.9136      56.0640 H        59 LYS62      0.3400
    881 HZ3          39.4650      15.0171      55.2696 H        59 LYS62      0.3400
    882 C            41.2872      15.5726      47.9302 C.2      59 LYS62      0.7341
    883 O            41.3919      14.5121      47.3177 O.2      59 LYS62     -0.5894
    884 N            40.7496      16.6698      47.3842 N.am     60 LEU63     -0.4157
    885 H            40.6919      17.5023      47.9581 H        60 LEU63      0.2719
    886 CA           40.3301      16.7694      45.9873 C.3      60 LEU63     -0.0518
    887 HA           40.2258      15.7520      45.6188 H        60 LEU63      0.0922
    888 CB           38.9501      17.4446      45.8622 C.3      60 LEU63     -0.1102
    889 HB2          39.0141      18.4409      46.2878 H        60 LEU63      0.0457
    890 HB3          38.7105      17.5735      44.8096 H        60 LEU63      0.0457
    891 CG           37.7824      16.7035      46.5267 C.3      60 LEU63      0.3531
    892 HG           38.0410      16.4300      47.5497 H        60 LEU63     -0.0361
    893 CD1          36.5511      17.5953      46.5596 C.3      60 LEU63     -0.4121
    894 HD11         36.2222      17.8205      45.5463 H        60 LEU63      0.1000
    895 HD12         35.7708      17.0474      47.0745 H        60 LEU63      0.1000
    896 HD13         36.7690      18.5233      47.0797 H        60 LEU63      0.1000
    897 CD2          37.3994      15.4521      45.7382 C.3      60 LEU63     -0.4121
    898 HD21         38.2168      14.7322      45.7618 H        60 LEU63      0.1000
    899 HD22         36.5250      14.9873      46.1907 H        60 LEU63      0.1000
    900 HD23         37.1730      15.7147      44.7047 H        60 LEU63      0.1000
    901 C            41.3818      17.4998      45.1273 C.2      60 LEU63      0.5973
    902 O            42.0471      18.4245      45.6070 O.2      60 LEU63     -0.5679
    903 N            41.4743      17.1462      43.8308 N.am     61 PRO64     -0.2548
    904 CD           40.6973      16.0823      43.2035 C.3      61 PRO64      0.0192
    905 HD2          39.6426      16.3552      43.1695 H        61 PRO64      0.0391
    906 HD3          40.8210      15.1363      43.7329 H        61 PRO64      0.0391
    907 CG           41.2268      15.9233      41.7893 C.3      61 PRO64      0.0189
    908 HG2          40.4144      15.8130      41.0723 H        61 PRO64      0.0213
    909 HG3          41.8981      15.0640      41.7514 H        61 PRO64      0.0213
    910 CB           42.0200      17.1923      41.5138 C.3      61 PRO64     -0.0070
    911 HB2          41.3688      17.8728      40.9689 H        61 PRO64      0.0253
    912 HB3          42.9115      16.9815      40.9219 H        61 PRO64      0.0253
    913 CA           42.3889      17.7750      42.8858 C.3      61 PRO64     -0.0266
    914 HA           43.4077      17.4786      43.1415 H        61 PRO64      0.0641
    915 C            42.2731      19.3086      42.9063 C.2      61 PRO64      0.5896
    916 O            41.2442      19.8720      42.5169 O.2      61 PRO64     -0.5748
    917 N            43.3327      19.9987      43.3230 N.am     62 GLY65     -0.4157
    918 H            44.1337      19.4866      43.6693 H        62 GLY65      0.2719
    919 CA           43.4156      21.4601      43.3199 C.3      62 GLY65     -0.0252
    920 HA2          42.4269      21.8957      43.4677 H        62 GLY65      0.0698
    921 HA3          44.0591      21.7895      44.1364 H        62 GLY65      0.0698
    922 C            44.0104      21.9565      42.0067 C.2      62 GLY65      0.5973
    923 O            44.8938      21.3219      41.4404 O.2      62 GLY65     -0.5679
    924 N            43.5167      23.0750      41.4863 N.am     63 LYS66     -0.3479
    925 H            42.8080      23.5786      42.0077 H        63 LYS66      0.2747
    926 CA           44.0419      23.7331      40.2820 C.3      63 LYS66     -0.2400
    927 HA           45.1286      23.6186      40.2539 H        63 LYS66      0.1426
    928 CB           43.4286      23.1012      39.0118 C.3      63 LYS66     -0.0094
    929 HB2          43.7170      22.0495      38.9811 H        63 LYS66      0.0362
    930 HB3          42.3427      23.1557      39.0791 H        63 LYS66      0.0362
    931 CG           43.8741      23.7644      37.6948 C.3      63 LYS66      0.0187
    932 HG2          43.5759      24.8093      37.6861 H        63 LYS66      0.0103
    933 HG3          44.9638      23.7269      37.6532 H        63 LYS66      0.0103
    934 CD           43.3157      23.0854      36.4263 C.3      63 LYS66     -0.0479
    935 HD2          44.1619      22.9694      35.7453 H        63 LYS66      0.0621
    936 HD3          42.9666      22.0777      36.6496 H        63 LYS66      0.0621
    937 CE           42.2418      23.8578      35.6367 C.3      63 LYS66     -0.0143
    938 HE2          42.5020      24.9214      35.6581 H        63 LYS66      0.1135
    939 HE3          42.2976      23.5363      34.5918 H        63 LYS66      0.1135
    940 NZ           40.8521      23.6724      36.1082 N.4      63 LYS66     -0.3854
    941 HZ1          40.7466      23.9113      37.0808 H        63 LYS66      0.3400
    942 HZ2          40.2235      24.2580      35.5735 H        63 LYS66      0.3400
    943 HZ3          40.5168      22.7208      35.9539 H        63 LYS66      0.3400
    944 C            43.7149      25.2100      40.4224 C.2      63 LYS66      0.7341
    945 O            42.6771      25.5416      40.9903 O.2      63 LYS66     -0.5894
    946 N            44.5673      26.0903      39.9098 N.am     64 SER67     -0.4157
    947 H            45.4003      25.7657      39.4462 H        64 SER67      0.2719
    948 CA           44.2612      27.5215      39.9089 C.3      64 SER67     -0.0249
    949 HA           44.0493      27.8275      40.9350 H        64 SER67      0.0843
    950 CB           45.4612      28.3320      39.4326 C.3      64 SER67      0.2117
    951 HB2          46.3269      28.1149      40.0603 H        64 SER67      0.0352
    952 HB3          45.6885      28.0937      38.3920 H        64 SER67      0.0352
    953 OG           45.1189      29.6909      39.5512 O.3      64 SER67     -0.6546
    954 HG           45.8811      30.2357      39.3235 H        64 SER67      0.4275
    955 C            43.0176      27.8088      39.0548 C.2      64 SER67      0.5973
    956 O            42.8462      27.2297      37.9791 O.2      64 SER67     -0.5679
    957 N            42.1133      28.6460      39.5652 N.am     65 GLY68     -0.4157
    958 H            42.3482      29.1258      40.4228 H        65 GLY68      0.2719
    959 CA           40.8129      28.9365      38.9492 C.3      65 GLY68     -0.0252
    960 HA2          40.4477      29.8914      39.3283 H        65 GLY68      0.0698
    961 HA3          40.9427      29.0319      37.8704 H        65 GLY68      0.0698
    962 C            39.7266      27.8830      39.2051 C.2      65 GLY68      0.5973
    963 O            38.5456      28.1704      39.0100 O.2      65 GLY68     -0.5679
    964 N            40.0841      26.6729      39.6658 N.am     66 ARG69     -0.3479
    965 H            41.0528      26.5312      39.9261 H        66 ARG69      0.2747
    966 CA           39.1150      25.6341      40.0296 C.3      66 ARG69     -0.2637
    967 HA           38.3350      25.6482      39.2824 H        66 ARG69      0.1560
    968 CB           39.7411      24.2381      40.0067 C.3      66 ARG69     -0.0007
    969 HB2          40.1178      24.0389      39.0046 H        66 ARG69      0.0327
    970 HB3          40.5653      24.1968      40.7174 H        66 ARG69      0.0327
    971 CG           38.7041      23.1710      40.4001 C.3      66 ARG69      0.0390
    972 HG2          38.3098      23.3585      41.3983 H        66 ARG69      0.0285
    973 HG3          37.8863      23.2030      39.6817 H        66 ARG69      0.0285
    974 CD           39.3217      21.7833      40.4356 C.3      66 ARG69      0.0486
    975 HD2          40.1831      21.8016      41.1041 H        66 ARG69      0.0687
    976 HD3          38.5858      21.0805      40.8303 H        66 ARG69      0.0687
    977 NE           39.6932      21.3695      39.0801 N.pl3    66 ARG69     -0.5295
    978 HE           38.9955      21.5281      38.3487 H        66 ARG69      0.3456
    979 CZ           40.7267      20.6337      38.7483 C.cat    66 ARG69      0.8076
    980 NH1          41.5626      20.1670      39.6308 N.pl3    66 ARG69     -0.8627
    981 HH11         41.3388      20.2768      40.6157 H        66 ARG69      0.4478
    982 HH12         42.3807      19.6602      39.3516 H        66 ARG69      0.4478
    983 NH2          40.9475      20.3468      37.5006 N.pl3    66 ARG69     -0.8627
    984 HH21         40.2272      20.6263      36.8248 H        66 ARG69      0.4478
    985 HH22         41.6294      19.6651      37.2380 H        66 ARG69      0.4478
    986 C            38.4802      25.8962      41.3928 C.2      66 ARG69      0.7341
    987 O            39.1707      25.9959      42.4025 O.2      66 ARG69     -0.5894
    988 N            37.1564      25.8444      41.4328 N.am     67 THR70     -0.4157
    989 H            36.6464      25.7069      40.5698 H        67 THR70      0.2719
    990 CA           36.3796      25.8160      42.6755 C.3      67 THR70     -0.0389
    991 HA           37.0665      25.7610      43.5195 H        67 THR70      0.1007
    992 CB           35.5815      27.1223      42.8661 C.3      67 THR70      0.3654
    993 HB           35.0251      27.0550      43.8011 H        67 THR70      0.0043
    994 CG2          36.5051      28.3453      42.9409 C.3      67 THR70     -0.2438
    995 HG21         37.0147      28.4996      41.9889 H        67 THR70      0.0642
    996 HG22         35.9231      29.2342      43.1839 H        67 THR70      0.0642
    997 HG23         37.2506      28.1942      43.7227 H        67 THR70      0.0642
    998 OG1          34.6741      27.3711      41.8162 O.3      67 THR70     -0.6761
    999 HG1          34.5054      28.3165      41.8097 H        67 THR70      0.4102
   1000 C            35.5504      24.5308      42.7322 C.2      67 THR70      0.5973
   1001 O            35.2597      23.9366      41.6950 O.2      67 THR70     -0.5679
   1002 N            35.2522      24.0515      43.9419 N.am     68 TRP71     -0.4157
   1003 H            35.5205      24.5841      44.7568 H        68 TRP71      0.2719
   1004 CA           34.4153      22.8795      44.2047 C.3      68 TRP71     -0.0275
   1005 HA           34.1529      22.3956      43.2647 H        68 TRP71      0.1123
   1006 CB           35.1445      21.8466      45.0776 C.3      68 TRP71     -0.0050
   1007 HB2          35.4631      22.3293      46.0028 H        68 TRP71      0.0339
   1008 HB3          34.4380      21.0591      45.3448 H        68 TRP71      0.0339
   1009 CG           36.3304      21.1928      44.4388 C.2      68 TRP71     -0.1415
   1010 CD1          37.6000      21.6523      44.5193 C.2      68 TRP71     -0.1638
   1011 HD1          37.8972      22.5348      45.0738 H        68 TRP71      0.2062
   1012 NE1          38.4391      20.8292      43.7969 N.pl3    68 TRP71     -0.3418
   1013 HE1          39.4437      20.9357      43.7485 H        68 TRP71      0.3412
   1014 CE2          37.7443      19.8038      43.2015 C.ar     68 TRP71      0.1380
   1015 CZ2          38.1510      18.7387      42.3893 C.ar     68 TRP71     -0.2601
   1016 HZ2          39.1850      18.6181      42.1201 H        68 TRP71      0.1572
   1017 CH2          37.1958      17.8100      41.9556 C.ar     68 TRP71     -0.1134
   1018 HH2          37.4908      16.9757      41.3413 H        68 TRP71      0.1417
   1019 CZ3          35.8478      17.9677      42.3194 C.ar     68 TRP71     -0.1972
   1020 HZ3          35.1030      17.2638      41.9693 H        68 TRP71      0.1447
   1021 CE3          35.4481      19.0454      43.1339 C.ar     68 TRP71     -0.2387
   1022 HE3          34.4093      19.1523      43.4115 H        68 TRP71      0.1700
   1023 CD2          36.3869      19.9945      43.5996 C.ar     68 TRP71      0.1243
   1024 C            33.1319      23.3339      44.8835 C.2      68 TRP71      0.5973
   1025 O            33.1442      24.2520      45.7045 O.2      68 TRP71     -0.5679
   1026 N            32.0422      22.6612      44.5467 N.am     69 ARG72     -0.3479
   1027 H            32.1327      21.9522      43.8218 H        69 ARG72      0.2747
   1028 CA           30.7455      22.7435      45.1991 C.3      69 ARG72     -0.2637
   1029 HA           30.8211      23.3421      46.1037 H        69 ARG72      0.1560
   1030 CB           29.7124      23.3443      44.2509 C.3      69 ARG72     -0.0007
   1031 HB2          29.7832      22.8248      43.2952 H        69 ARG72      0.0327
   1032 HB3          28.7085      23.2141      44.6596 H        69 ARG72      0.0327
   1033 CG           29.9639      24.8289      44.0512 C.3      69 ARG72      0.0390
   1034 HG2          29.7879      25.3652      44.9834 H        69 ARG72      0.0285
   1035 HG3          30.9944      24.9851      43.7307 H        69 ARG72      0.0285
   1036 CD           29.0277      25.3441      42.9674 C.3      69 ARG72      0.0486
   1037 HD2          29.0859      24.6893      42.0957 H        69 ARG72      0.0687
   1038 HD3          27.9972      25.3431      43.3287 H        69 ARG72      0.0687
   1039 NE           29.4631      26.6861      42.5843 N.pl3    69 ARG72     -0.5295
   1040 HE           30.0615      26.7414      41.7797 H        69 ARG72      0.3456
   1041 CZ           29.2428      27.7973      43.2522 C.cat    69 ARG72      0.8076
   1042 NH1          28.4229      27.8657      44.2690 N.pl3    69 ARG72     -0.8627
   1043 HH11         27.8617      27.0524      44.5323 H        69 ARG72      0.4478
   1044 HH12         28.2529      28.7215      44.7566 H        69 ARG72      0.4478
   1045 NH2          29.8660      28.8812      42.8811 N.pl3    69 ARG72     -0.8627
   1046 HH21         30.4909      28.8737      42.0967 H        69 ARG72      0.4478
   1047 HH22         29.6844      29.7377      43.3694 H        69 ARG72      0.4478
   1048 C            30.3178      21.3557      45.6040 C.2      69 ARG72      0.7341
   1049 O            30.8029      20.3597      45.0697 O.2      69 ARG72     -0.5894
   1050 N            29.3692      21.3108      46.5084 N.am     70 GLU73     -0.5163
   1051 H            29.0273      22.1835      46.9053 H        70 GLU73      0.2936
   1052 CA           28.8055      20.0691      47.0022 C.3      70 GLU73      0.0397
   1053 HA           29.2181      19.2354      46.4429 H        70 GLU73      0.1105
   1054 CB           29.2189      19.8871      48.4594 C.3      70 GLU73      0.0560
   1055 HB2          28.7458      18.9818      48.8428 H        70 GLU73     -0.0173
   1056 HB3          30.3000      19.7523      48.5155 H        70 GLU73     -0.0173
   1057 CG           28.8238      21.0964      49.3178 C.3      70 GLU73      0.0136
   1058 HG2          29.4489      21.9538      49.0614 H        70 GLU73     -0.0425
   1059 HG3          27.7778      21.3589      49.1470 H        70 GLU73     -0.0425
   1060 CD           29.0062      20.7552      50.7849 C.2      70 GLU73      0.8054
   1061 OE1          28.2600      19.8765      51.2761 O.co2    70 GLU73     -0.8188
   1062 OE2          29.9048      21.3163      51.4437 O.co2    70 GLU73     -0.8188
   1063 C            27.2905      20.0357      46.8187 C.2      70 GLU73      0.5366
   1064 O            26.6464      21.0756      46.6645 O.2      70 GLU73     -0.5819
   1065 N            26.7228      18.8372      46.8447 N.am     71 ALA74     -0.4157
   1066 H            27.3327      18.0273      46.9070 H        71 ALA74      0.2719
   1067 CA           25.2909      18.6049      46.9368 C.3      71 ALA74      0.0337
   1068 HA           24.8323      19.4222      47.4854 H        71 ALA74      0.0823
   1069 CB           24.6788      18.5379      45.5311 C.3      71 ALA74     -0.1825
   1070 HB1          25.2278      17.8659      44.8864 H        71 ALA74      0.0603
   1071 HB2          23.6425      18.2129      45.5935 H        71 ALA74      0.0603
   1072 HB3          24.7094      19.5295      45.0863 H        71 ALA74      0.0603
   1073 C            25.0495      17.3379      47.7546 C.2      71 ALA74      0.5973
   1074 O            25.8422      16.3967      47.6813 O.2      71 ALA74     -0.5679
   1075 N            23.9753      17.2884      48.5355 N.am     72 ASP75     -0.5163
   1076 H            23.3974      18.1161      48.6433 H        72 ASP75      0.2936
   1077 CA           23.6011      16.0916      49.2909 C.3      72 ASP75      0.0381
   1078 HA           24.4953      15.6794      49.7530 H        72 ASP75      0.0880
   1079 CB           22.6020      16.4006      50.4167 C.3      72 ASP75     -0.0303
   1080 HB2          21.7242      16.8864      49.9872 H        72 ASP75     -0.0122
   1081 HB3          22.2715      15.4520      50.8442 H        72 ASP75     -0.0122
   1082 CG           23.1272      17.2644      51.5701 C.2      72 ASP75      0.7994
   1083 OD1          24.2627      17.7833      51.5439 O.co2    72 ASP75     -0.8014
   1084 OD2          22.4002      17.4033      52.5797 O.co2    72 ASP75     -0.8014
   1085 C            23.0173      15.0070      48.3813 C.2      72 ASP75      0.5366
   1086 O            22.2018      15.2749      47.4931 O.2      72 ASP75     -0.5819
   1087 N            23.3846      13.7553      48.6297 N.am     73 ILE76     -0.4157
   1088 H            23.9937      13.5667      49.4235 H        73 ILE76      0.2719
   1089 CA           22.8719      12.6139      47.8619 C.3      73 ILE76     -0.0597
   1090 HA           22.1779      12.9495      47.0940 H        73 ILE76      0.0869
   1091 CB           24.0501      11.9156      47.1623 C.3      73 ILE76      0.1303
   1092 HB           24.8158      11.7231      47.9154 H        73 ILE76      0.0187
   1093 CG2          23.7007      10.5657      46.5258 C.3      73 ILE76     -0.3204
   1094 HG21         22.8200      10.6466      45.9010 H        73 ILE76      0.0882
   1095 HG22         24.5312      10.2292      45.9192 H        73 ILE76      0.0882
   1096 HG23         23.5335       9.8386      47.3115 H        73 ILE76      0.0882
   1097 CG1          24.6823      12.8441      46.1056 C.3      73 ILE76     -0.0430
   1098 HG12         24.9492      13.8008      46.5538 H        73 ILE76      0.0236
   1099 HG13         25.6096      12.3754      45.7879 H        73 ILE76      0.0236
   1100 CD1          23.8396      13.1046      44.8500 C.3      73 ILE76     -0.0660
   1101 HD11         22.8779      13.5371      45.1186 H        73 ILE76      0.0186
   1102 HD12         24.3665      13.8045      44.2035 H        73 ILE76      0.0186
   1103 HD13         23.6808      12.1814      44.2996 H        73 ILE76      0.0186
   1104 C            22.0633      11.7272      48.7923 C.2      73 ILE76      0.5973
   1105 O            22.3055      11.7360      49.9909 O.2      73 ILE76     -0.5679
   1106 N            21.0679      11.0134      48.2707 N.am     74 ASN77     -0.4157
   1107 H            20.9343      11.0542      47.2660 H        74 ASN77      0.2719
   1108 CA           20.1871      10.1207      49.0257 C.3      74 ASN77      0.0143
   1109 HA           19.4223       9.7750      48.3289 H        74 ASN77      0.1048
   1110 CB           20.9614       8.8728      49.4999 C.3      74 ASN77     -0.2041
   1111 HB2          21.6898       9.1621      50.2574 H        74 ASN77      0.0797
   1112 HB3          20.2738       8.1642      49.9595 H        74 ASN77      0.0797
   1113 CG           21.6703       8.1423      48.3863 C.2      74 ASN77      0.7130
   1114 OD1          21.1389       7.9354      47.3031 O.2      74 ASN77     -0.5931
   1115 ND2          22.9019       7.7414      48.5988 N.am     74 ASN77     -0.9191
   1116 HD21         23.3383       7.1876      47.8938 H        74 ASN77      0.4196
   1117 HD22         23.3589       7.9031      49.5075 H        74 ASN77      0.4196
   1118 C            19.4154      10.7720      50.1855 C.2      74 ASN77      0.5973
   1119 O            18.8795      10.0361      51.0087 O.2      74 ASN77     -0.5679
   1120 N            19.3427      12.1029      50.3151 N.am     75 TYR78     -0.4157
   1121 H            19.8527      12.6982      49.6849 H        75 TYR78      0.2719
   1122 CA           18.5246      12.6898      51.3814 C.3      75 TYR78     -0.0014
   1123 HA           18.7573      12.1731      52.3138 H        75 TYR78      0.0876
   1124 CB           18.8537      14.1708      51.5805 C.3      75 TYR78     -0.0152
   1125 HB2          19.9040      14.2731      51.8583 H        75 TYR78      0.0295
   1126 HB3          18.6965      14.7071      50.6450 H        75 TYR78      0.0295
   1127 CG           17.9882      14.7798      52.6639 C.ar     75 TYR78     -0.0011
   1128 CD1          18.2787      14.5145      54.0136 C.ar     75 TYR78     -0.1906
   1129 HD1          19.1336      13.9071      54.2729 H        75 TYR78      0.1699
   1130 CE1          17.4363      15.0083      55.0246 C.ar     75 TYR78     -0.2341
   1131 HE1          17.6507      14.7676      56.0527 H        75 TYR78      0.1656
   1132 CZ           16.2887      15.7622      54.6909 C.ar     75 TYR78      0.3226
   1133 OH           15.4765      16.2477      55.6687 O.3      75 TYR78     -0.5579
   1134 HH           15.8903      16.1290      56.5420 H        75 TYR78      0.3992
   1135 CE2          15.9861      16.0036      53.3363 C.ar     75 TYR78     -0.2341
   1136 HE2          15.1002      16.5672      53.0764 H        75 TYR78      0.1656
   1137 CD2          16.8362      15.5163      52.3250 C.ar     75 TYR78     -0.1906
   1138 HD2          16.5848      15.7005      51.2861 H        75 TYR78      0.1699
   1139 C            17.0260      12.4923      51.0961 C.2      75 TYR78      0.5973
   1140 O            16.5819      12.7590      49.9752 O.2      75 TYR78     -0.5679
   1141 N            16.2383      12.0683      52.0883 N.am     76 THR79     -0.4157
   1142 H            16.6501      11.7977      52.9687 H        76 THR79      0.2719
   1143 CA           14.7738      11.9645      51.9416 C.3      76 THR79     -0.0389
   1144 HA           14.4706      12.4458      51.0124 H        76 THR79      0.1007
   1145 CB           14.3090      10.5010      51.8541 C.3      76 THR79      0.3654
   1146 HB           13.2286      10.4595      51.9969 H        76 THR79      0.0043
   1147 CG2          14.6358       9.9280      50.4723 C.3      76 THR79     -0.2438
   1148 HG21         15.7163       9.9131      50.3210 H        76 THR79      0.0642
   1149 HG22         14.2487       8.9122      50.3968 H        76 THR79      0.0642
   1150 HG23         14.1723      10.5408      49.6989 H        76 THR79      0.0642
   1151 OG1          14.9429       9.7331      52.8589 O.3      76 THR79     -0.6761
   1152 HG1          14.7368       8.8075      52.7096 H        76 THR79      0.4102
   1153 C            14.0525      12.7554      53.0199 C.2      76 THR79      0.5973
   1154 O            13.2515      13.6336      52.6999 O.2      76 THR79     -0.5679
   1155 N            14.3696      12.5093      54.2878 N.am     77 SER80     -0.4157
   1156 H            15.0184      11.7652      54.5031 H        77 SER80      0.2719
   1157 CA           13.8950      13.3307      55.3952 C.3      77 SER80     -0.0249
   1158 HA           13.9756      14.3666      55.0863 H        77 SER80      0.0843
   1159 CB           12.4106      13.0630      55.6740 C.3      77 SER80      0.2117
   1160 HB2          12.0246      13.8516      56.3186 H        77 SER80      0.0352
   1161 HB3          11.8400      13.0653      54.7447 H        77 SER80      0.0352
   1162 OG           12.2342      11.8391      56.3445 O.3      77 SER80     -0.6546
   1163 HG           11.2925      11.6991      56.4835 H        77 SER80      0.4275
   1164 C            14.7653      13.1616      56.6462 C.2      77 SER80      0.5973
   1165 O            15.6295      12.2853      56.7097 O.2      77 SER80     -0.5679
   1166 N            14.5719      14.0615      57.6175 N.am     78 GLY81     -0.4157
   1167 H            13.8326      14.7355      57.4883 H        78 GLY81      0.2719
   1168 CA           15.3141      14.1248      58.8802 C.3      78 GLY81     -0.0252
   1169 HA2          14.6549      14.5173      59.6556 H        78 GLY81      0.0698
   1170 HA3          15.5957      13.1120      59.1714 H        78 GLY81      0.0698
   1171 C            16.5790      14.9935      58.8562 C.2      78 GLY81      0.5973
   1172 O            16.7354      15.9178      58.0468 O.2      78 GLY81     -0.5679
   1173 N            17.5079      14.6853      59.7651 N.am     79 PHE82     -0.4157
   1174 H            17.3341      13.8969      60.3673 H        79 PHE82      0.2719
   1175 CA           18.8641      15.2320      59.7340 C.3      79 PHE82     -0.0024
   1176 HA           18.8010      16.3196      59.7336 H        79 PHE82      0.0978
   1177 CB           19.6581      14.7876      60.9663 C.3      79 PHE82     -0.0343
   1178 HB2          19.5464      13.7117      61.1120 H        79 PHE82      0.0295
   1179 HB3          20.7182      14.9899      60.8055 H        79 PHE82      0.0295
   1180 CG           19.2120      15.5285      62.2028 C.ar     79 PHE82      0.0118
   1181 CD1          19.7803      16.7806      62.4992 C.ar     79 PHE82     -0.1256
   1182 HD1          20.5649      17.1877      61.8802 H        79 PHE82      0.1330
   1183 CE1          19.3363      17.5021      63.6178 C.ar     79 PHE82     -0.1704
   1184 HE1          19.7925      18.4480      63.8675 H        79 PHE82      0.1430
   1185 CZ           18.3056      16.9903      64.4207 C.ar     79 PHE82     -0.1072
   1186 HZ           17.9650      17.5391      65.2866 H        79 PHE82      0.1297
   1187 CE2          17.7288      15.7471      64.1184 C.ar     79 PHE82     -0.1704
   1188 HE2          16.9379      15.3524      64.7421 H        79 PHE82      0.1430
   1189 CD2          18.1867      15.0099      63.0146 C.ar     79 PHE82     -0.1256
   1190 HD2          17.7409      14.0520      62.7891 H        79 PHE82      0.1330
   1191 C            19.5620      14.7989      58.4486 C.2      79 PHE82      0.5973
   1192 O            19.2780      13.7419      57.8946 O.2      79 PHE82     -0.5679
   1193 N            20.4798      15.6270      57.9566 N.am     80 ARG83     -0.3479
   1194 H            20.7231      16.4374      58.4975 H        80 ARG83      0.2747
   1195 CA           21.2454      15.3341      56.7435 C.3      80 ARG83     -0.2637
   1196 HA           20.5486      15.1242      55.9290 H        80 ARG83      0.1560
   1197 CB           22.0933      16.5585      56.3842 C.3      80 ARG83     -0.0007
   1198 HB2          22.7799      16.7703      57.2058 H        80 ARG83      0.0327
   1199 HB3          22.6815      16.3227      55.4950 H        80 ARG83      0.0327
   1200 CG           21.2288      17.8010      56.1017 C.3      80 ARG83      0.0390
   1201 HG2          20.6343      17.6241      55.2030 H        80 ARG83      0.0285
   1202 HG3          20.5480      17.9936      56.9304 H        80 ARG83      0.0285
   1203 CD           22.0814      19.0537      55.9016 C.3      80 ARG83      0.0486
   1204 HD2          21.4132      19.8904      55.6876 H        80 ARG83      0.0687
   1205 HD3          22.6001      19.2569      56.8388 H        80 ARG83      0.0687
   1206 NE           23.0516      18.9217      54.7966 N.pl3    80 ARG83     -0.5295
   1207 HE           22.7867      18.3155      54.0080 H        80 ARG83      0.3456
   1208 CZ           24.1996      19.5589      54.6646 C.cat    80 ARG83      0.8076
   1209 NH1          24.6001      20.4056      55.5719 N.pl3    80 ARG83     -0.8627
   1210 HH11         24.0215      20.5293      56.3784 H        80 ARG83      0.4478
   1211 HH12         25.5523      20.6976      55.5283 H        80 ARG83      0.4478
   1212 NH2          24.9980      19.3756      53.6559 N.pl3    80 ARG83     -0.8627
   1213 HH21         24.6877      18.7521      52.8870 H        80 ARG83      0.4478
   1214 HH22         25.8215      19.9163      53.4663 H        80 ARG83      0.4478
   1215 C            22.1084      14.0792      56.9451 C.2      80 ARG83      0.7341
   1216 O            22.6296      13.8577      58.0336 O.2      80 ARG83     -0.5894
   1217 N            22.2947      13.2863      55.8945 N.am     81 ASN84     -0.4157
   1218 H            21.8859      13.5525      55.0136 H        81 ASN84      0.2719
   1219 CA           23.1919      12.1232      55.8970 C.3      81 ASN84      0.0143
   1220 HA           23.1526      11.6341      56.8732 H        81 ASN84      0.1048
   1221 CB           22.6828      11.1275      54.8430 C.3      81 ASN84     -0.2041
   1222 HB2          23.2772      10.2144      54.8548 H        81 ASN84      0.0797
   1223 HB3          21.6636      10.8448      55.1073 H        81 ASN84      0.0797
   1224 CG           22.6797      11.6763      53.4325 C.2      81 ASN84      0.7130
   1225 OD1          23.4299      12.5764      53.0811 O.2      81 ASN84     -0.5931
   1226 ND2          21.7996      11.1657      52.6179 N.am     81 ASN84     -0.9191
   1227 HD21         21.9040      11.4466      51.6468 H        81 ASN84      0.4196
   1228 HD22         21.2356      10.3710      52.8586 H        81 ASN84      0.4196
   1229 C            24.6546      12.5416      55.6584 C.2      81 ASN84      0.5973
   1230 O            24.9765      13.7293      55.7140 O.2      81 ASN84     -0.5679
   1231 N            25.5295      11.5828      55.3648 N.am     82 SER85     -0.4157
   1232 H            25.2280      10.6164      55.3841 H        82 SER85      0.2719
   1233 CA           26.9615      11.7733      55.0968 C.3      82 SER85     -0.0249
   1234 HA           27.2587      12.7903      55.3486 H        82 SER85      0.0843
   1235 CB           27.6994      10.8175      56.0299 C.3      82 SER85      0.2117
   1236 HB2          28.7671      10.8539      55.8584 H        82 SER85      0.0352
   1237 HB3          27.4973      11.0947      57.0641 H        82 SER85      0.0352
   1238 OG           27.2278       9.5023      55.8207 O.3      82 SER85     -0.6546
   1239 HG           27.7817       9.0534      55.1579 H        82 SER85      0.4275
   1240 C            27.3616      11.5401      53.6315 C.2      82 SER85      0.5973
   1241 O            28.5488      11.5764      53.3075 O.2      82 SER85     -0.5679
   1242 N            26.3751      11.3242      52.7585 N.am     83 ASP86     -0.5163
   1243 H            25.4265      11.3425      53.0936 H        83 ASP86      0.2936
   1244 CA           26.5536      11.1799      51.3188 C.3      83 ASP86      0.0381
   1245 HA           27.5064      10.6898      51.1317 H        83 ASP86      0.0880
   1246 CB           25.4535      10.3199      50.7009 C.3      83 ASP86     -0.0303
   1247 HB2          24.4891      10.7666      50.9377 H        83 ASP86     -0.0122
   1248 HB3          25.5695      10.3182      49.6179 H        83 ASP86     -0.0122
   1249 CG           25.4479       8.8759      51.1809 C.2      83 ASP86      0.7994
   1250 OD1          26.4172       8.4374      51.8364 O.co2    83 ASP86     -0.8014
   1251 OD2          24.4553       8.2039      50.8220 O.co2    83 ASP86     -0.8014
   1252 C            26.5442      12.5419      50.6447 C.2      83 ASP86      0.5366
   1253 O            25.5914      13.3227      50.7646 O.2      83 ASP86     -0.5819
   1254 N            27.6163      12.8354      49.9192 N.am     84 ARG87     -0.3479
   1255 H            28.3761      12.1578      49.8891 H        84 ARG87      0.2747
   1256 CA           27.7517      14.0848      49.1773 C.3      84 ARG87     -0.2637
   1257 HA           26.7616      14.5125      49.0134 H        84 ARG87      0.1560
   1258 CB           28.6071      15.1251      49.9201 C.3      84 ARG87     -0.0007
   1259 HB2          29.6361      14.7794      49.9274 H        84 ARG87      0.0327
   1260 HB3          28.5969      16.0625      49.3602 H        84 ARG87      0.0327
   1261 CG           28.2102      15.4088      51.3697 C.3      84 ARG87      0.0390
   1262 HG2          28.0068      14.4802      51.9008 H        84 ARG87      0.0285
   1263 HG3          29.0598      15.8571      51.8669 H        84 ARG87      0.0285
   1264 CD           27.0170      16.3524      51.4890 C.3      84 ARG87      0.0486
   1265 HD2          27.2526      17.2955      50.9903 H        84 ARG87      0.0687
   1266 HD3          26.1495      15.9209      50.9938 H        84 ARG87      0.0687
   1267 NE           26.7373      16.6221      52.9025 N.pl3    84 ARG87     -0.5295
   1268 HE           27.2498      17.3950      53.2993 H        84 ARG87      0.3456
   1269 CZ           25.9637      15.8802      53.6638 C.cat    84 ARG87      0.8076
   1270 NH1          25.3758      14.8065      53.2120 N.pl3    84 ARG87     -0.8627
   1271 HH11         25.4833      14.5134      52.2429 H        84 ARG87      0.4478
   1272 HH12         24.8229      14.2221      53.8160 H        84 ARG87      0.4478
   1273 NH2          25.7962      16.1950      54.9175 N.pl3    84 ARG87     -0.8627
   1274 HH21         26.3025      16.9644      55.2928 H        84 ARG87      0.4478
   1275 HH22         25.3502      15.4806      55.4826 H        84 ARG87      0.4478
   1276 C            28.3630      13.8007      47.8282 C.2      84 ARG87      0.7341
   1277 O            29.2829      12.9895      47.6934 O.2      84 ARG87     -0.5894
   1278 N            27.8848      14.5310      46.8378 N.am     85 ILE88     -0.4157
   1279 H            27.1512      15.1999      47.0589 H        85 ILE88      0.2719
   1280 CA           28.5550      14.6649      45.5521 C.3      85 ILE88     -0.0597
   1281 HA           29.2677      13.8460      45.4494 H        85 ILE88      0.0869
   1282 CB           27.5355      14.5311      44.4012 C.3      85 ILE88      0.1303
   1283 HB           26.8840      13.7040      44.6642 H        85 ILE88      0.0187
   1284 CG2          26.6527      15.7713      44.2060 C.3      85 ILE88     -0.3204
   1285 HG21         27.2522      16.6353      43.9180 H        85 ILE88      0.0882
   1286 HG22         25.8972      15.5889      43.4465 H        85 ILE88      0.0882
   1287 HG23         26.1465      15.9712      45.1468 H        85 ILE88      0.0882
   1288 CG1          28.2308      14.1173      43.0948 C.3      85 ILE88     -0.0430
   1289 HG12         28.6744      14.9943      42.6234 H        85 ILE88      0.0236
   1290 HG13         29.0253      13.4036      43.3123 H        85 ILE88      0.0236
   1291 CD1          27.2653      13.4307      42.1190 C.3      85 ILE88     -0.0660
   1292 HD11         26.4757      14.1156      41.8162 H        85 ILE88      0.0186
   1293 HD12         27.8056      13.1256      41.2303 H        85 ILE88      0.0186
   1294 HD13         26.8236      12.5498      42.5834 H        85 ILE88      0.0186
   1295 C            29.3598      15.9622      45.5683 C.2      85 ILE88      0.5973
   1296 O            28.8991      16.9652      46.1089 O.2      85 ILE88     -0.5679
   1297 N            30.5527      15.9402      44.9820 N.am     86 LEU89     -0.4157
   1298 H            30.8679      15.0699      44.5694 H        86 LEU89      0.2719
   1299 CA           31.4269      17.0923      44.8391 C.3      86 LEU89     -0.0518
   1300 HA           30.8717      17.9771      45.1420 H        86 LEU89      0.0922
   1301 CB           32.6717      16.9666      45.7316 C.3      86 LEU89     -0.1102
   1302 HB2          33.0629      15.9487      45.7132 H        86 LEU89      0.0457
   1303 HB3          33.4414      17.6283      45.3331 H        86 LEU89      0.0457
   1304 CG           32.3002      17.4157      47.1564 C.3      86 LEU89      0.3531
   1305 HG           31.3574      17.9601      47.1491 H        86 LEU89     -0.0361
   1306 CD1          32.1256      16.2291      48.0953 C.3      86 LEU89     -0.4121
   1307 HD11         32.9565      15.5421      47.9781 H        86 LEU89      0.1000
   1308 HD12         32.0437      16.5746      49.1239 H        86 LEU89      0.1000
   1309 HD13         31.2072      15.7031      47.8352 H        86 LEU89      0.1000
   1310 CD2          33.3108      18.3772      47.7330 C.3      86 LEU89     -0.4121
   1311 HD21         33.5776      19.1409      47.0043 H        86 LEU89      0.1000
   1312 HD22         32.8268      18.8525      48.5824 H        86 LEU89      0.1000
   1313 HD23         34.1821      17.8524      48.1056 H        86 LEU89      0.1000
   1314 C            31.7642      17.3178      43.3833 C.2      86 LEU89      0.5973
   1315 O            32.1749      16.3960      42.6815 O.2      86 LEU89     -0.5679
   1316 N            31.5739      18.5551      42.9428 N.am     87 TYR90     -0.4157
   1317 H            31.2538      19.2689      43.5920 H        87 TYR90      0.2719
   1318 CA           31.7196      18.9268      41.5507 C.3      87 TYR90     -0.0014
   1319 HA           32.3188      18.1604      41.0732 H        87 TYR90      0.0876
   1320 CB           30.3639      18.9091      40.8353 C.3      87 TYR90     -0.0152
   1321 HB2          30.5355      19.0787      39.7712 H        87 TYR90      0.0295
   1322 HB3          29.9374      17.9095      40.9299 H        87 TYR90      0.0295
   1323 CG           29.3493      19.9131      41.3432 C.ar     87 TYR90     -0.0011
   1324 CD1          28.5934      19.6635      42.5088 C.ar     87 TYR90     -0.1906
   1325 HD1          28.7402      18.7501      43.0684 H        87 TYR90      0.1699
   1326 CE1          27.6652      20.6200      42.9599 C.ar     87 TYR90     -0.2341
   1327 HE1          27.1036      20.4463      43.8673 H        87 TYR90      0.1656
   1328 CZ           27.4954      21.8193      42.2349 C.ar     87 TYR90      0.3226
   1329 OH           26.6310      22.7692      42.6586 O.3      87 TYR90     -0.5579
   1330 HH           26.0879      22.4444      43.3804 H        87 TYR90      0.3992
   1331 CE2          28.2462      22.0686      41.0714 C.ar     87 TYR90     -0.2341
   1332 HE2          28.1038      22.9903      40.5301 H        87 TYR90      0.1656
   1333 CD2          29.1768      21.1141      40.6314 C.ar     87 TYR90     -0.1906
   1334 HD2          29.7687      21.3076      39.7449 H        87 TYR90      0.1699
   1335 C            32.4906      20.2310      41.4162 C.2      87 TYR90      0.5973
   1336 O            32.2715      21.2047      42.1456 O.2      87 TYR90     -0.5679
   1337 N            33.4568      20.2011      40.5038 N.am     88 SER91     -0.4157
   1338 H            33.5716      19.3648      39.9368 H        88 SER91      0.2719
   1339 CA           34.2986      21.3453      40.2071 C.3      88 SER91     -0.0249
   1340 HA           34.3254      21.9514      41.1018 H        88 SER91      0.0843
   1341 CB           35.7412      20.9329      39.9121 C.3      88 SER91      0.2117
   1342 HB2          36.3474      21.8300      39.8688 H        88 SER91      0.0352
   1343 HB3          36.1110      20.3115      40.7259 H        88 SER91      0.0352
   1344 OG           35.8768      20.2313      38.6949 O.3      88 SER91     -0.6546
   1345 HG           36.5044      20.7317      38.1199 H        88 SER91      0.4275
   1346 C            33.7368      22.2033      39.0822 C.2      88 SER91      0.5973
   1347 O            32.8997      21.7846      38.2808 O.2      88 SER91     -0.5679
   1348 N            34.2820      23.4156      39.0098 N.am     89 SER92     -0.4157
   1349 H            34.9010      23.6967      39.7627 H        89 SER92      0.2719
   1350 CA           34.0204      24.4016      37.9636 C.3      89 SER92     -0.0249
   1351 HA           32.9509      24.6133      37.9468 H        89 SER92      0.0843
   1352 CB           34.7642      25.6975      38.3062 C.3      89 SER92      0.2117
   1353 HB2          34.6613      26.3911      37.4698 H        89 SER92      0.0352
   1354 HB3          34.2881      26.1490      39.1781 H        89 SER92      0.0352
   1355 OG           36.1395      25.5133      38.5964 O.3      89 SER92     -0.6546
   1356 HG           36.5511      26.3771      38.4545 H        89 SER92      0.4275
   1357 C            34.3931      23.9238      36.5602 C.2      89 SER92      0.5973
   1358 O            33.8514      24.4220      35.5822 O.2      89 SER92     -0.5679
   1359 N            35.2939      22.9563      36.4460 N.am     90 ASP93     -0.5163
   1360 H            35.7267      22.6003      37.2861 H        90 ASP93      0.2936
   1361 CA           35.6789      22.3307      35.1817 C.3      90 ASP93      0.0381
   1362 HA           35.2062      22.8659      34.3571 H        90 ASP93      0.0880
   1363 CB           37.1891      22.4719      35.0077 C.3      90 ASP93     -0.0303
   1364 HB2          37.4841      22.0321      34.0538 H        90 ASP93     -0.0122
   1365 HB3          37.4369      23.5344      34.9680 H        90 ASP93     -0.0122
   1366 CG           38.0030      21.8347      36.1331 C.2      90 ASP93      0.7994
   1367 OD1          37.5474      21.6172      37.2799 O.co2    90 ASP93     -0.8014
   1368 OD2          39.2186      21.6507      35.9136 O.co2    90 ASP93     -0.8014
   1369 C            35.1655      20.8838      35.0752 C.2      90 ASP93      0.5366
   1370 O            35.7255      20.0601      34.3561 O.2      90 ASP93     -0.5819
   1371 N            34.0818      20.5828      35.7935 N.am     91 TRP94     -0.4157
   1372 H            33.6794      21.3169      36.3651 H        91 TRP94      0.2719
   1373 CA           33.2666      19.3739      35.6315 C.3      91 TRP94     -0.0275
   1374 HA           32.4700      19.4771      36.3649 H        91 TRP94      0.1123
   1375 CB           32.5931      19.3858      34.2489 C.3      91 TRP94     -0.0050
   1376 HB2          33.3342      19.2278      33.4645 H        91 TRP94      0.0339
   1377 HB3          31.8454      18.5959      34.1928 H        91 TRP94      0.0339
   1378 CG           31.9157      20.6934      34.0571 C.2      91 TRP94     -0.1415
   1379 CD1          32.2622      21.6997      33.2222 C.2      91 TRP94     -0.1638
   1380 HD1          33.0668      21.6577      32.4981 H        91 TRP94      0.2062
   1381 NE1          31.4642      22.7979      33.4842 N.pl3    91 TRP94     -0.3418
   1382 HE1          31.5314      23.6713      32.9827 H        91 TRP94      0.3412
   1383 CE2          30.5935      22.5478      34.5247 C.ar     91 TRP94      0.1380
   1384 CZ2          29.6094      23.3080      35.1662 C.ar     91 TRP94     -0.2601
   1385 HZ2          29.4251      24.3267      34.8599 H        91 TRP94      0.1572
   1386 CH2          28.8568      22.7191      36.1958 C.ar     91 TRP94     -0.1134
   1387 HH2          28.0880      23.2979      36.6897 H        91 TRP94      0.1417
   1388 CZ3          29.0937      21.3867      36.5766 C.ar     91 TRP94     -0.1972
   1389 HZ3          28.5124      20.9467      37.3692 H        91 TRP94      0.1447
   1390 CE3          30.0798      20.6270      35.9309 C.ar     91 TRP94     -0.2387
   1391 HE3          30.2427      19.6016      36.2229 H        91 TRP94      0.1700
   1392 CD2          30.8490      21.1972      34.8934 C.ar     91 TRP94      0.1243
   1393 C            33.9086      18.0456      36.0106 C.2      91 TRP94      0.5973
   1394 O            33.5108      17.0048      35.4899 O.2      91 TRP94     -0.5679
   1395 N            34.8521      18.0536      36.9579 N.am     92 LEU95     -0.4157
   1396 H            35.1002      18.9426      37.3749 H        92 LEU95      0.2719
   1397 CA           35.2188      16.8282      37.6666 C.3      92 LEU95     -0.0518
   1398 HA           35.2964      16.0018      36.9558 H        92 LEU95      0.0922
   1399 CB           36.5364      16.9664      38.4451 C.3      92 LEU95     -0.1102
   1400 HB2          36.3482      17.6179      39.2987 H        92 LEU95      0.0457
   1401 HB3          36.7693      15.9774      38.8364 H        92 LEU95      0.0457
   1402 CG           37.7767      17.5182      37.7333 C.3      92 LEU95      0.3531
   1403 HG           37.6488      18.5795      37.5265 H        92 LEU95     -0.0361
   1404 CD1          38.9770      17.3393      38.6743 C.3      92 LEU95     -0.4121
   1405 HD11         39.1147      16.2888      38.9199 H        92 LEU95      0.1000
   1406 HD12         39.8740      17.7117      38.1845 H        92 LEU95      0.1000
   1407 HD13         38.8083      17.9181      39.5817 H        92 LEU95      0.1000
   1408 CD2          38.0732      16.7999      36.4202 C.3      92 LEU95     -0.4121
   1409 HD21         37.2553      16.9816      35.7188 H        92 LEU95      0.1000
   1410 HD22         38.9858      17.1967      35.9771 H        92 LEU95      0.1000
   1411 HD23         38.1718      15.7318      36.5832 H        92 LEU95      0.1000
   1412 C            34.1131      16.5178      38.6736 C.2      92 LEU95      0.5973
   1413 O            33.6273      17.4480      39.3192 O.2      92 LEU95     -0.5679
   1414 N            33.7961      15.2332      38.8772 N.am     93 ILE96     -0.4157
   1415 H            34.2449      14.5169      38.3038 H        93 ILE96      0.2719
   1416 CA           32.8040      14.7858      39.8674 C.3      93 ILE96     -0.0597
   1417 HA           32.5857      15.6376      40.5048 H        93 ILE96      0.0869
   1418 CB           31.4508      14.3751      39.2323 C.3      93 ILE96      0.1303
   1419 HB           31.5739      13.4341      38.6984 H        93 ILE96      0.0187
   1420 CG2          30.4147      14.1540      40.3485 C.3      93 ILE96     -0.3204
   1421 HG21         30.2274      15.0940      40.8687 H        93 ILE96      0.0882
   1422 HG22         29.4897      13.7840      39.9108 H        93 ILE96      0.0882
   1423 HG23         30.7592      13.4114      41.0646 H        93 ILE96      0.0882
   1424 CG1          30.9770      15.4669      38.2395 C.3      93 ILE96     -0.0430
   1425 HG12         31.1849      16.4427      38.6803 H        93 ILE96      0.0236
   1426 HG13         31.5629      15.3967      37.3232 H        93 ILE96      0.0236
   1427 CD1          29.4940      15.4923      37.8555 C.3      93 ILE96     -0.0660
   1428 HD11         28.8760      15.7229      38.7227 H        93 ILE96      0.0186
   1429 HD12         29.3322      16.2644      37.1033 H        93 ILE96      0.0186
   1430 HD13         29.2042      14.5281      37.4388 H        93 ILE96      0.0186
   1431 C            33.3777      13.6875      40.7621 C.2      93 ILE96      0.5973
   1432 O            33.8809      12.6715      40.2903 O.2      93 ILE96     -0.5679
   1433 N            33.2825      13.8943      42.0696 N.am     94 TYR97     -0.4157
   1434 H            32.8279      14.7557      42.3597 H        94 TYR97      0.2719
   1435 CA           33.7062      12.9807      43.1234 C.3      94 TYR97     -0.0014
   1436 HA           34.0026      12.0289      42.6872 H        94 TYR97      0.0876
   1437 CB           34.8967      13.5619      43.9008 C.3      94 TYR97     -0.0152
   1438 HB2          34.6855      14.6030      44.1529 H        94 TYR97      0.0295
   1439 HB3          35.0017      13.0245      44.8424 H        94 TYR97      0.0295
   1440 CG           36.2196      13.4947      43.1710 C.ar     94 TYR97     -0.0011
   1441 CD1          36.4568      14.3120      42.0499 C.ar     94 TYR97     -0.1906
   1442 HD1          35.6927      14.9960      41.7080 H        94 TYR97      0.1699
   1443 CE1          37.6796      14.2237      41.3627 C.ar     94 TYR97     -0.2341
   1444 HE1          37.8469      14.8232      40.4863 H        94 TYR97      0.1656
   1445 CZ           38.6779      13.3406      41.8208 C.ar     94 TYR97      0.3226
   1446 OH           39.8542      13.2277      41.1579 O.3      94 TYR97     -0.5579
   1447 HH           39.9981      13.9423      40.5415 H        94 TYR97      0.3992
   1448 CE2          38.4558      12.5475      42.9600 C.ar     94 TYR97     -0.2341
   1449 HE2          39.2341      11.8835      43.3088 H        94 TYR97      0.1656
   1450 CD2          37.2224      12.6173      43.6266 C.ar     94 TYR97     -0.1906
   1451 HD2          37.0574      12.0013      44.4989 H        94 TYR97      0.1699
   1452 C            32.5526      12.7185      44.0782 C.2      94 TYR97      0.5973
   1453 O            31.5715      13.4562      44.1370 O.2      94 TYR97     -0.5679
   1454 N            32.6804      11.6755      44.8763 N.am     95 LYS98     -0.3479
   1455 H            33.4876      11.0690      44.7688 H        95 LYS98      0.2747
   1456 CA           31.6915      11.3711      45.8998 C.3      95 LYS98     -0.2400
   1457 HA           31.1013      12.2633      46.1159 H        95 LYS98      0.1426
   1458 CB           30.7356      10.3075      45.3815 C.3      95 LYS98     -0.0094
   1459 HB2          30.0954       9.9977      46.2044 H        95 LYS98      0.0362
   1460 HB3          30.1133      10.7521      44.6028 H        95 LYS98      0.0362
   1461 CG           31.4716       9.0981      44.8001 C.3      95 LYS98      0.0187
   1462 HG2          31.0714       8.9422      43.8106 H        95 LYS98      0.0103
   1463 HG3          32.5389       9.2535      44.7255 H        95 LYS98      0.0103
   1464 CD           31.2820       7.8279      45.6035 C.3      95 LYS98     -0.0479
   1465 HD2          31.9480       7.0692      45.1896 H        95 LYS98      0.0621
   1466 HD3          31.5320       7.9882      46.6554 H        95 LYS98      0.0621
   1467 CE           29.8252       7.4003      45.4408 C.3      95 LYS98     -0.0143
   1468 HE2          29.2223       7.8639      46.2303 H        95 LYS98      0.1135
   1469 HE3          29.4473       7.7676      44.4813 H        95 LYS98      0.1135
   1470 NZ           29.7145       5.9284      45.4824 N.4      95 LYS98     -0.3854
   1471 HZ1          30.0437       5.5894      46.3783 H        95 LYS98      0.3400
   1472 HZ2          28.7489       5.6448      45.3798 H        95 LYS98      0.3400
   1473 HZ3          30.2606       5.5018      44.7461 H        95 LYS98      0.3400
   1474 C            32.3481      10.9883      47.2006 C.2      95 LYS98      0.7341
   1475 O            33.4407      10.4340      47.2024 O.2      95 LYS98     -0.5894
   1476 N            31.6427      11.2556      48.2787 N.am     96 THR99     -0.4157
   1477 H            30.7603      11.7462      48.1640 H        96 THR99      0.2719
   1478 CA           31.9612      10.7870      49.6201 C.3      96 THR99     -0.0389
   1479 HA           32.7180      10.0034      49.5632 H        96 THR99      0.1007
   1480 CB           32.5393      11.8930      50.5116 C.3      96 THR99      0.3654
   1481 HB           33.5128      12.2027      50.1339 H        96 THR99      0.0043
   1482 CG2          31.6211      13.1132      50.5740 C.3      96 THR99     -0.2438
   1483 HG21         30.6508      12.8383      50.9879 H        96 THR99      0.0642
   1484 HG22         32.0639      13.8755      51.2103 H        96 THR99      0.0642
   1485 HG23         31.4978      13.5366      49.5790 H        96 THR99      0.0642
   1486 OG1          32.6674      11.3942      51.8226 O.3      96 THR99     -0.6761
   1487 HG1          33.4983      10.8881      51.9193 H        96 THR99      0.4102
   1488 C            30.6945      10.1812      50.2035 C.2      96 THR99      0.5973
   1489 O            29.5770      10.6097      49.9024 O.2      96 THR99     -0.5679
   1490 N            30.8836       9.1299      50.9841 N.am     97 THR100    -0.4157
   1491 H            31.8315       8.8221      51.1497 H        97 THR100     0.2719
   1492 CA           29.8270       8.4515      51.7443 C.3      97 THR100    -0.0389
   1493 HA           28.8862       8.9911      51.6429 H        97 THR100     0.1007
   1494 CB           29.5950       7.0131      51.2387 C.3      97 THR100     0.3654
   1495 HB           28.8147       6.5495      51.8439 H        97 THR100     0.0043
   1496 CG2          29.1614       6.9342      49.7697 C.3      97 THR100    -0.2438
   1497 HG21         29.9428       7.3368      49.1277 H        97 THR100     0.0642
   1498 HG22         28.9610       5.8956      49.5116 H        97 THR100     0.0642
   1499 HG23         28.2477       7.5164      49.6486 H        97 THR100     0.0642
   1500 OG1          30.7756       6.2411      51.3525 O.3      97 THR100    -0.6761
   1501 HG1          30.9297       6.1047      52.2945 H        97 THR100     0.4102
   1502 C            30.1561       8.4575      53.2350 C.2      97 THR100     0.5973
   1503 O            29.4545       7.8445      54.0317 O.2      97 THR100    -0.5679
   1504 N            31.2415       9.1132      53.6393 N.am     98 ASP101    -0.5163
   1505 H            31.7961       9.6458      52.9790 H        98 ASP101     0.2936
   1506 CA           31.7528       9.0498      55.0041 C.3      98 ASP101     0.0381
   1507 HA           31.0167       8.5791      55.6562 H        98 ASP101     0.0880
   1508 CB           33.0185       8.1830      55.0619 C.3      98 ASP101    -0.0303
   1509 HB2          33.3448       8.0988      56.0996 H        98 ASP101    -0.0122
   1510 HB3          32.7627       7.1787      54.7186 H        98 ASP101    -0.0122
   1511 CG           34.1840       8.7063      54.2140 C.2      98 ASP101     0.7994
   1512 OD1          34.0887       9.7916      53.5914 O.co2    98 ASP101    -0.8014
   1513 OD2          35.2085       7.9994      54.1356 O.co2    98 ASP101    -0.8014
   1514 C            31.9528      10.4534      55.5528 C.2      98 ASP101     0.5366
   1515 O            32.9159      10.7120      56.2601 O.2      98 ASP101    -0.5819
   1516 N            31.0431      11.3739      55.2242 N.am     99 HIE102    -0.4157
   1517 H            30.3256      11.1262      54.5538 H        99 HIE102     0.2719
   1518 CA           31.1116      12.7434      55.7282 C.3      99 HIE102    -0.0581
   1519 HA           30.2944      13.3027      55.2751 H        99 HIE102     0.1360
   1520 CB           30.9235      12.7585      57.2598 C.3      99 HIE102    -0.0074
   1521 HB2          30.3713      11.8666      57.5581 H        99 HIE102     0.0367
   1522 HB3          31.8790      12.7129      57.7846 H        99 HIE102     0.0367
   1523 CG           30.1366      13.9440      57.7370 C.2      99 HIE102     0.1868
   1524 ND1          30.5917      15.2318      58.0416 N.2      99 HIE102    -0.5432
   1525 CE1          29.5153      15.9094      58.4538 C.2      99 HIE102     0.1635
   1526 HE1          29.5459      16.9276      58.8157 H        99 HIE102     0.1435
   1527 NE2          28.4182      15.1350      58.3933 N.pl3    99 HIE102    -0.2795
   1528 HE2          27.5061      15.3850      58.7407 H        99 HIE102     0.3339
   1529 CD2          28.7914      13.8956      57.9359 C.2      99 HIE102    -0.2207
   1530 HD2          28.1638      13.0259      57.8205 H        99 HIE102     0.1862
   1531 C            32.4027      13.4444      55.3025 C.2      99 HIE102     0.5973
   1532 O            33.0905      14.0351      56.1292 O.2      99 HIE102    -0.5679
   1533 N            32.7467      13.4034      54.0125 N.am    100 TYR103    -0.4157
   1534 H            32.2283      12.7902      53.3957 H       100 TYR103     0.2719
   1535 CA           33.9265      14.0933      53.4657 C.3     100 TYR103    -0.0014
   1536 HA           33.9462      13.8785      52.3995 H       100 TYR103     0.0876
   1537 CB           33.8350      15.6317      53.6216 C.3     100 TYR103    -0.0152
   1538 HB2          34.2175      15.8890      54.6111 H       100 TYR103     0.0295
   1539 HB3          34.5253      16.0877      52.9156 H       100 TYR103     0.0295
   1540 CG           32.4971      16.3360      53.4717 C.ar    100 TYR103    -0.0011
   1541 CD1          32.0594      16.8379      52.2270 C.ar    100 TYR103    -0.1906
   1542 HD1          32.6560      16.6663      51.3439 H       100 TYR103     0.1699
   1543 CE1          30.8694      17.5997      52.1478 C.ar    100 TYR103    -0.2341
   1544 HE1          30.5329      18.0059      51.2047 H       100 TYR103     0.1656
   1545 CZ           30.1035      17.8335      53.3166 C.ar    100 TYR103     0.3226
   1546 OH           28.9175      18.5033      53.3037 O.3     100 TYR103    -0.5579
   1547 HH           28.7946      19.0391      52.4751 H       100 TYR103     0.3992
   1548 CE2          30.5464      17.3252      54.5503 C.ar    100 TYR103    -0.2341
   1549 HE2          29.9681      17.5019      55.4421 H       100 TYR103     0.1656
   1550 CD2          31.7459      16.6030      54.6310 C.ar    100 TYR103    -0.1906
   1551 HD2          32.0898      16.2503      55.5960 H       100 TYR103     0.1699
   1552 C            35.2849      13.6010      54.0002 C.2     100 TYR103     0.5973
   1553 O            36.2829      14.3265      53.9002 O.2     100 TYR103    -0.5679
   1554 N            35.3701      12.3939      54.5602 N.am    101 GLN104    -0.4157
   1555 H            34.5477      11.7988      54.6229 H       101 GLN104     0.2719
   1556 CA           36.6505      11.8738      55.0422 C.3     101 GLN104    -0.0031
   1557 HA           37.2377      12.7075      55.4230 H       101 GLN104     0.0850
   1558 CB           36.4197      10.9281      56.2276 C.3     101 GLN104    -0.0036
   1559 HB2          35.7822      10.0936      55.9403 H       101 GLN104     0.0171
   1560 HB3          37.3830      10.5400      56.5601 H       101 GLN104     0.0171
   1561 CG           35.7606      11.7222      57.3746 C.3     101 GLN104    -0.0645
   1562 HG2          36.3028      12.6576      57.5130 H       101 GLN104     0.0352
   1563 HG3          34.7381      11.9921      57.1315 H       101 GLN104     0.0352
   1564 CD           35.7745      10.9896      58.7057 C.2     101 GLN104     0.6951
   1565 OE1          34.8207      10.3966      59.1779 O.2     101 GLN104    -0.6086
   1566 NE2          36.8920      11.0218      59.3994 N.am    101 GLN104    -0.9407
   1567 HE21         36.8574      10.5370      60.2768 H       101 GLN104     0.4251
   1568 HE22         37.6904      11.5225      59.0657 H       101 GLN104     0.4251
   1569 C            37.4606      11.2712      53.8906 C.2     101 GLN104     0.5973
   1570 O            38.6758      11.4856      53.8206 O.2     101 GLN104    -0.5679
   1571 N            36.7935      10.6257      52.9358 N.am    102 THR105    -0.4157
   1572 H            35.8066      10.4116      53.0956 H       102 THR105     0.2719
   1573 CA           37.4086      10.0794      51.7252 C.3     102 THR105    -0.0389
   1574 HA           38.3444      10.6062      51.5470 H       102 THR105     0.1007
   1575 CB           37.7530       8.5892      51.8707 C.3     102 THR105     0.3654
   1576 HB           38.2845       8.2929      50.9657 H       102 THR105     0.0043
   1577 CG2          38.6776       8.2876      53.0511 C.3     102 THR105    -0.2438
   1578 HG21         38.1513       8.4619      53.9902 H       102 THR105     0.0642
   1579 HG22         38.9788       7.2413      53.0093 H       102 THR105     0.0642
   1580 HG23         39.5638       8.9190      53.0021 H       102 THR105     0.0642
   1581 OG1          36.5980       7.7916      51.9501 O.3     102 THR105    -0.6761
   1582 HG1          36.1360       7.9407      52.8138 H       102 THR105     0.4102
   1583 C            36.5324      10.3037      50.4988 C.2     102 THR105     0.5973
   1584 O            35.3076      10.4336      50.5835 O.2     102 THR105    -0.5679
   1585 N            37.1830      10.3632      49.3347 N.am    103 PHE106    -0.4157
   1586 H            38.1650      10.1343      49.3085 H       103 PHE106     0.2719
   1587 CA           36.5245      10.6269      48.0626 C.3     103 PHE106    -0.0024
   1588 HA           35.4603      10.5223      48.2265 H       103 PHE106     0.0978
   1589 CB           36.7814      12.0522      47.5597 C.3     103 PHE106    -0.0343
   1590 HB2          37.8166      12.1278      47.2209 H       103 PHE106     0.0295
   1591 HB3          36.1384      12.2407      46.7019 H       103 PHE106     0.0295
   1592 CG           36.5394      13.1219      48.5908 C.ar    103 PHE106     0.0118
   1593 CD1          37.5295      13.3594      49.5562 C.ar    103 PHE106    -0.1256
   1594 HD1          38.4485      12.7921      49.5464 H       103 PHE106     0.1330
   1595 CE1          37.3174      14.3270      50.5426 C.ar    103 PHE106    -0.1704
   1596 HE1          38.0497      14.4852      51.3111 H       103 PHE106     0.1430
   1597 CZ           36.1446      15.0889      50.5448 C.ar    103 PHE106    -0.1072
   1598 HZ           36.0001      15.8437      51.3027 H       103 PHE106     0.1297
   1599 CE2          35.1532      14.8524      49.5848 C.ar    103 PHE106    -0.1704
   1600 HE2          34.2462      15.4278      49.6346 H       103 PHE106     0.1430
   1601 CD2          35.3401      13.8590      48.6065 C.ar    103 PHE106    -0.1256
   1602 HD2          34.5660      13.6622      47.8791 H       103 PHE106     0.1330
   1603 C            36.9311       9.6276      46.9923 C.2     103 PHE106     0.5973
   1604 O            38.0555       9.1304      46.9729 O.2     103 PHE106    -0.5679
   1605 N            36.0153       9.4356      46.0473 N.am    104 THR107    -0.4157
   1606 H            35.0910       9.8095      46.2341 H       104 THR107     0.2719
   1607 CA           36.1652       8.5790      44.8687 C.3     104 THR107    -0.0389
   1608 HA           37.2037       8.2635      44.7638 H       104 THR107     0.1007
   1609 CB           35.2725       7.3288      45.0035 C.3     104 THR107     0.3654
   1610 HB           34.2274       7.6297      44.9471 H       104 THR107     0.0043
   1611 CG2          35.5260       6.2724      43.9282 C.3     104 THR107    -0.2438
   1612 HG21         36.5656       5.9442      43.9694 H       104 THR107     0.0642
   1613 HG22         34.8703       5.4172      44.0884 H       104 THR107     0.0642
   1614 HG23         35.3200       6.6840      42.9404 H       104 THR107     0.0642
   1615 OG1          35.4751       6.7350      46.2614 O.3     104 THR107    -0.6761
   1616 HG1          35.2271       5.8097      46.2300 H       104 THR107     0.4102
   1617 C            35.7358       9.3757      43.6457 C.2     104 THR107     0.5973
   1618 O            34.5964       9.8435      43.6053 O.2     104 THR107    -0.5679
   1619 N            36.5976       9.5313      42.6378 N.am    105 LYS108    -0.3479
   1620 H            37.5234       9.1377      42.7207 H       105 LYS108     0.2747
   1621 CA           36.1928      10.1418      41.3615 C.3     105 LYS108    -0.2400
   1622 HA           35.8121      11.1483      41.5431 H       105 LYS108     0.1426
   1623 CB           37.4009      10.2325      40.4217 C.3     105 LYS108    -0.0094
   1624 HB2          38.2124      10.7576      40.9227 H       105 LYS108     0.0362
   1625 HB3          37.7458       9.2197      40.2029 H       105 LYS108     0.0362
   1626 CG           37.0842      10.9494      39.0974 C.3     105 LYS108     0.0187
   1627 HG2          36.2574      10.4557      38.5861 H       105 LYS108     0.0103
   1628 HG3          36.8122      11.9851      39.3053 H       105 LYS108     0.0103
   1629 CD           38.3210      10.8981      38.1896 C.3     105 LYS108    -0.0479
   1630 HD2          39.1550      11.3868      38.6961 H       105 LYS108     0.0621
   1631 HD3          38.5931       9.8527      38.0320 H       105 LYS108     0.0621
   1632 CE           38.1320      11.5405      36.8094 C.3     105 LYS108    -0.0143
   1633 HE2          39.0510      11.4136      36.2314 H       105 LYS108     0.1135
   1634 HE3          37.3361      10.9979      36.2842 H       105 LYS108     0.1135
   1635 NZ           37.7563      12.9715      36.8580 N.4     105 LYS108    -0.3854
   1636 HZ1          38.4191      13.5591      37.3259 H       105 LYS108     0.3400
   1637 HZ2          37.5474      13.2892      35.9152 H       105 LYS108     0.3400
   1638 HZ3          36.8196      13.0438      37.2757 H       105 LYS108     0.3400
   1639 C            35.0794       9.3017      40.7262 C.2     105 LYS108     0.7341
   1640 O            35.2083       8.0828      40.6432 O.2     105 LYS108    -0.5894
   1641 N            34.0175       9.9468      40.2550 N.am    106 ILE109    -0.4157
   1642 H            33.9884      10.9499      40.3735 H       106 ILE109     0.2719
   1643 CA           32.9343       9.2945      39.5027 C.3     106 ILE109    -0.0597
   1644 HA           33.2617       8.2786      39.2773 H       106 ILE109     0.0869
   1645 CB           31.6395       9.1333      40.3347 C.3     106 ILE109     0.1303
   1646 HB           30.9186       8.6198      39.6959 H       106 ILE109     0.0187
   1647 CG2          31.9288       8.1865      41.5122 C.3     106 ILE109    -0.3204
   1648 HG21         32.5761       8.6782      42.2361 H       106 ILE109     0.0882
   1649 HG22         30.9912       7.8617      41.9567 H       106 ILE109     0.0882
   1650 HG23         32.4415       7.2965      41.1442 H       106 ILE109     0.0882
   1651 CG1          30.9970      10.4784      40.7497 C.3     106 ILE109    -0.0430
   1652 HG12         31.6336      10.9677      41.4879 H       106 ILE109     0.0236
   1653 HG13         30.9372      11.1245      39.8732 H       106 ILE109     0.0236
   1654 CD1          29.5779      10.3462      41.3275 C.3     106 ILE109    -0.0660
   1655 HD11         29.5806       9.7229      42.2192 H       106 ILE109     0.0186
   1656 HD12         29.2098      11.3334      41.5974 H       106 ILE109     0.0186
   1657 HD13         28.9125       9.9081      40.5826 H       106 ILE109     0.0186
   1658 C            32.6888       9.8749      38.1036 C.2     106 ILE109     0.5973
   1659 O            31.9941       9.2216      37.3310 O.2     106 ILE109    -0.5679
   1660 N            33.2676      11.0292      37.7440 N.am    107 ARG110    -0.3481
   1661 H            33.7755      11.5538      38.4496 H       107 ARG110     0.2764
   1662 CA           33.3743      11.5783      36.3726 C.3     107 ARG110    -0.3068
   1663 HA           33.4812      10.7676      35.6512 H       107 ARG110     0.1447
   1664 CB           32.1607      12.4487      35.9692 C.3     107 ARG110    -0.0374
   1665 HB2          32.1989      13.3579      36.5625 H       107 ARG110     0.0371
   1666 HB3          32.3140      12.7604      34.9356 H       107 ARG110     0.0371
   1667 CG           30.7319      11.8761      36.0819 C.3     107 ARG110     0.0744
   1668 HG2          30.5730      11.4880      37.0871 H       107 ARG110     0.0185
   1669 HG3          30.0330      12.6996      35.9367 H       107 ARG110     0.0185
   1670 CD           30.3971      10.7913      35.0443 C.3     107 ARG110     0.1114
   1671 HD2          30.5332      11.2194      34.0493 H       107 ARG110     0.0468
   1672 HD3          31.0920       9.9578      35.1399 H       107 ARG110     0.0468
   1673 NE           28.9978      10.3083      35.1572 N.pl3   107 ARG110    -0.5564
   1674 HE           28.3092      10.6997      34.5256 H       107 ARG110     0.3479
   1675 CZ           28.5345       9.3469      35.9404 C.cat   107 ARG110     0.8368
   1676 NH1          29.2904       8.7199      36.7930 N.pl3   107 ARG110    -0.8737
   1677 HH11         30.2823       8.9173      36.8293 H       107 ARG110     0.4493
   1678 HH12         28.8731       7.9449      37.2774 H       107 ARG110     0.4493
   1679 NH2          27.2873       8.9847      35.8965 N.pl3   107 ARG110    -0.8737
   1680 HH21         26.6654       9.3974      35.1900 H       107 ARG110     0.4493
   1681 HH22         26.9330       8.1656      36.3958 H       107 ARG110     0.4493
   1682 C            34.6524      12.4239      36.2799 C.2     107 ARG110     0.8557
   1683 O            35.0594      12.9974      37.3212 O.2     107 ARG110    -0.8266
   1684 OXT          35.3385      12.4149      35.2411 O.3     107 ARG110    -0.8266
@<TRIPOS>BOND
      1      20      21 2
      2      20      22 am
      3      13      16 1
      4       7       9 1
      5       7      13 1
      6       5       7 1
      7       5      20 1
      8       1       5 1
      9      34      35 2
     10      34      36 am
     11      29      30 2
     12      29      31 am
     13      26      29 1
     14      24      26 1
     15      24      34 1
     16      22      24 1
     17      48      49 2
     18      48      50 am
     19      40      42 1
     20      40      46 1
     21      38      40 1
     22      38      48 1
     23      36      38 1
     24      68      69 2
     25      68      70 am
     26      64      66 ar
     27      62      64 ar
     28      60      62 ar
     29      58      60 ar
     30      57      58 ar
     31      57      66 ar
     32      54      57 1
     33      52      54 1
     34      52      68 1
     35      50      52 1
     36      80      81 2
     37      80      82 am
     38      77      78 ar
     39      77      79 ar
     40      74      77 1
     41      72      74 1
     42      72      80 1
     43      70      72 1
     44      87      88 2
     45      87      89 am
     46      84      87 1
     47      82      84 1
     48     103     104 2
     49     103     105 am
     50      93      95 1
     51      93      99 1
     52      91      93 1
     53      91     103 1
     54      89      91 1
     55     113     114 2
     56     113     115 am
     57     107     109 1
     58     107     113 1
     59     105     107 1
     60     125     126 2
     61     125     127 am
     62     122     123 ar
     63     122     124 ar
     64     119     122 1
     65     117     119 1
     66     117     125 1
     67     115     117 1
     68     146     147 2
     69     146     148 am
     70     142     144 ar
     71     139     140 1
     72     139     142 ar
     73     137     139 ar
     74     135     137 ar
     75     134     135 ar
     76     134     144 ar
     77     131     134 1
     78     129     131 1
     79     129     146 1
     80     127     129 1
     81     165     166 2
     82     165     167 am
     83     155     157 1
     84     155     161 1
     85     152     155 1
     86     150     152 1
     87     150     165 1
     88     148     150 1
     89     182     183 2
     90     182     184 am
     91     177     178 2
     92     177     179 am
     93     174     177 1
     94     171     174 1
     95     169     171 1
     96     169     182 1
     97     167     169 1
     98     196     197 2
     99     196     198 am
    100     188     190 1
    101     188     194 1
    102     186     188 1
    103     186     196 1
    104     184     186 1
    105     217     218 2
    106     217     219 am
    107     213     215 ar
    108     210     211 1
    109     210     213 ar
    110     208     210 ar
    111     206     208 ar
    112     205     206 ar
    113     205     215 ar
    114     202     205 1
    115     200     202 1
    116     200     217 1
    117     198     200 1
    118     234     235 2
    119     234     236 am
    120     230     232 1
    121     228     230 1
    122     227     228 2
    123     226     227 1
    124     226     232 2
    125     223     226 1
    126     221     223 1
    127     221     234 1
    128     219     221 1
    129     256     257 2
    130     256     258 am
    131     249     252 1
    132     246     249 1
    133     243     246 1
    134     240     243 1
    135     238     240 1
    136     238     256 1
    137     236     238 1
    138     275     276 2
    139     275     277 am
    140     265     267 1
    141     265     271 1
    142     262     265 1
    143     260     262 1
    144     260     275 1
    145     258     260 1
    146     289     290 2
    147     289     291 am
    148     287     289 1
    149     284     287 1
    150     281     284 1
    151     278     281 1
    152     277     278 1
    153     277     287 1
    154     301     302 2
    155     301     303 am
    156     298     299 ar
    157     298     300 ar
    158     295     298 1
    159     293     295 1
    160     293     301 1
    161     291     293 1
    162     315     316 2
    163     315     317 am
    164     310     311 2
    165     310     312 am
    166     307     310 1
    167     305     307 1
    168     305     315 1
    169     303     305 1
    170     336     337 2
    171     336     338 am
    172     332     334 ar
    173     329     330 1
    174     329     332 ar
    175     327     329 ar
    176     325     327 ar
    177     324     325 ar
    178     324     334 ar
    179     321     324 1
    180     319     321 1
    181     319     336 1
    182     317     319 1
    183     355     356 2
    184     355     357 am
    185     348     351 1
    186     342     344 1
    187     342     348 1
    188     340     342 1
    189     340     355 1
    190     338     340 1
    191     369     370 2
    192     369     371 am
    193     361     363 1
    194     361     367 1
    195     359     361 1
    196     359     369 1
    197     357     359 1
    198     391     392 2
    199     391     393 am
    200     384     387 1
    201     381     384 1
    202     378     381 1
    203     375     378 1
    204     373     375 1
    205     373     391 1
    206     371     373 1
    207     402     403 2
    208     402     404 am
    209     397     400 1
    210     395     397 1
    211     395     402 1
    212     393     395 1
    213     417     418 2
    214     417     419 am
    215     414     415 ar
    216     414     416 ar
    217     411     414 1
    218     408     411 1
    219     406     408 1
    220     406     417 1
    221     404     406 1
    222     427     428 2
    223     427     429 am
    224     421     423 1
    225     421     427 1
    226     419     421 1
    227     444     445 2
    228     444     446 am
    229     439     440 2
    230     439     441 am
    231     436     439 1
    232     433     436 1
    233     431     433 1
    234     431     444 1
    235     429     431 1
    236     454     455 2
    237     454     456 am
    238     448     450 1
    239     448     454 1
    240     446     448 1
    241     473     474 2
    242     473     475 am
    243     463     465 1
    244     463     469 1
    245     460     463 1
    246     458     460 1
    247     458     473 1
    248     456     458 1
    249     480     481 2
    250     480     482 am
    251     477     480 1
    252     475     477 1
    253     504     505 2
    254     504     506 am
    255     501     503 ar
    256     499     501 ar
    257     497     499 ar
    258     495     497 ar
    259     494     495 ar
    260     494     503 ar
    261     492     494 1
    262     490     492 1
    263     489     490 2
    264     489     503 1
    265     486     489 1
    266     484     486 1
    267     484     504 1
    268     482     484 1
    269     520     521 2
    270     520     522 am
    271     510     512 1
    272     510     516 1
    273     508     510 1
    274     508     520 1
    275     506     508 1
    276     530     531 2
    277     530     532 am
    278     524     526 1
    279     524     530 1
    280     522     524 1
    281     541     542 2
    282     541     543 am
    283     536     539 1
    284     534     536 1
    285     534     541 1
    286     532     534 1
    287     563     564 2
    288     563     565 am
    289     556     559 1
    290     553     556 1
    291     550     553 1
    292     547     550 1
    293     545     547 1
    294     545     563 1
    295     543     545 1
    296     570     571 2
    297     570     572 am
    298     567     570 1
    299     565     567 1
    300     584     585 2
    301     584     586 am
    302     579     580 2
    303     579     581 am
    304     576     579 1
    305     574     576 1
    306     574     584 1
    307     572     574 1
    308     603     604 2
    309     603     605 am
    310     593     595 1
    311     593     599 1
    312     590     593 1
    313     588     590 1
    314     588     603 1
    315     586     588 1
    316     613     614 2
    317     613     615 am
    318     607     609 1
    319     607     613 1
    320     605     607 1
    321     625     626 2
    322     625     627 am
    323     622     623 ar
    324     622     624 ar
    325     619     622 1
    326     617     619 1
    327     617     625 1
    328     615     617 1
    329     641     642 2
    330     641     643 am
    331     631     633 1
    332     631     637 1
    333     629     631 1
    334     629     641 1
    335     627     629 1
    336     651     652 2
    337     651     653 am
    338     645     647 1
    339     645     651 1
    340     643     645 1
    341     665     666 2
    342     665     667 am
    343     663     665 1
    344     660     663 1
    345     657     660 1
    346     654     657 1
    347     653     654 1
    348     653     663 1
    349     672     673 2
    350     672     674 am
    351     669     672 1
    352     667     669 1
    353     694     695 2
    354     694     696 am
    355     687     690 1
    356     684     687 1
    357     681     684 1
    358     678     681 1
    359     676     678 1
    360     676     694 1
    361     674     676 1
    362     705     706 2
    363     705     707 am
    364     700     703 1
    365     698     700 1
    366     698     705 1
    367     696     698 1
    368     724     725 2
    369     724     726 am
    370     717     720 1
    371     711     713 1
    372     711     717 1
    373     709     711 1
    374     709     724 1
    375     707     709 1
    376     731     732 2
    377     731     733 am
    378     728     731 1
    379     726     728 1
    380     738     739 2
    381     738     740 am
    382     735     738 1
    383     733     735 1
    384     750     751 2
    385     750     752 am
    386     747     748 ar
    387     747     749 ar
    388     744     747 1
    389     742     744 1
    390     742     750 1
    391     740     742 1
    392     769     770 2
    393     769     771 am
    394     762     765 1
    395     756     758 1
    396     756     762 1
    397     754     756 1
    398     754     769 1
    399     752     754 1
    400     789     790 2
    401     789     791 am
    402     785     787 ar
    403     783     785 ar
    404     781     783 ar
    405     779     781 ar
    406     778     779 ar
    407     778     787 ar
    408     775     778 1
    409     773     775 1
    410     773     789 1
    411     771     773 1
    412     800     801 2
    413     800     802 am
    414     795     798 1
    415     793     795 1
    416     793     800 1
    417     791     793 1
    418     814     815 2
    419     814     816 am
    420     809     810 2
    421     809     811 am
    422     806     809 1
    423     804     806 1
    424     804     814 1
    425     802     804 1
    426     838     839 2
    427     838     840 am
    428     831     832 ar
    429     831     835 ar
    430     829     831 ar
    431     826     829 1
    432     823     826 1
    433     820     823 1
    434     818     820 1
    435     818     838 1
    436     816     818 1
    437     853     854 2
    438     853     855 am
    439     850     851 ar
    440     850     852 ar
    441     847     850 1
    442     844     847 1
    443     842     844 1
    444     842     853 1
    445     840     842 1
    446     860     861 2
    447     860     862 am
    448     857     860 1
    449     855     857 1
    450     882     883 2
    451     882     884 am
    452     875     878 1
    453     872     875 1
    454     869     872 1
    455     866     869 1
    456     864     866 1
    457     864     882 1
    458     862     864 1
    459     901     902 2
    460     901     903 am
    461     891     893 1
    462     891     897 1
    463     888     891 1
    464     886     888 1
    465     886     901 1
    466     884     886 1
    467     915     916 2
    468     915     917 am
    469     913     915 1
    470     910     913 1
    471     907     910 1
    472     904     907 1
    473     903     904 1
    474     903     913 1
    475     922     923 2
    476     922     924 am
    477     919     922 1
    478     917     919 1
    479     944     945 2
    480     944     946 am
    481     937     940 1
    482     934     937 1
    483     931     934 1
    484     928     931 1
    485     926     928 1
    486     926     944 1
    487     924     926 1
    488     955     956 2
    489     955     957 am
    490     950     953 1
    491     948     950 1
    492     948     955 1
    493     946     948 1
    494     962     963 2
    495     962     964 am
    496     959     962 1
    497     957     959 1
    498     986     987 2
    499     986     988 am
    500     979     980 ar
    501     979     983 ar
    502     977     979 ar
    503     974     977 1
    504     971     974 1
    505     968     971 1
    506     966     968 1
    507     966     986 1
    508     964     966 1
    509    1000    1001 2
    510    1000    1002 am
    511     992     994 1
    512     992     998 1
    513     990     992 1
    514     990    1000 1
    515     988     990 1
    516    1024    1025 2
    517    1024    1026 am
    518    1021    1023 ar
    519    1019    1021 ar
    520    1017    1019 ar
    521    1015    1017 ar
    522    1014    1015 ar
    523    1014    1023 ar
    524    1012    1014 1
    525    1010    1012 1
    526    1009    1010 2
    527    1009    1023 1
    528    1006    1009 1
    529    1004    1006 1
    530    1004    1024 1
    531    1002    1004 1
    532    1048    1049 2
    533    1048    1050 am
    534    1041    1042 ar
    535    1041    1045 ar
    536    1039    1041 ar
    537    1036    1039 1
    538    1033    1036 1
    539    1030    1033 1
    540    1028    1030 1
    541    1028    1048 1
    542    1026    1028 1
    543    1063    1064 2
    544    1063    1065 am
    545    1060    1061 ar
    546    1060    1062 ar
    547    1057    1060 1
    548    1054    1057 1
    549    1052    1054 1
    550    1052    1063 1
    551    1050    1052 1
    552    1073    1074 2
    553    1073    1075 am
    554    1067    1069 1
    555    1067    1073 1
    556    1065    1067 1
    557    1085    1086 2
    558    1085    1087 am
    559    1082    1083 ar
    560    1082    1084 ar
    561    1079    1082 1
    562    1077    1079 1
    563    1077    1085 1
    564    1075    1077 1
    565    1104    1105 2
    566    1104    1106 am
    567    1097    1100 1
    568    1091    1093 1
    569    1091    1097 1
    570    1089    1091 1
    571    1089    1104 1
    572    1087    1089 1
    573    1118    1119 2
    574    1118    1120 am
    575    1113    1114 2
    576    1113    1115 am
    577    1110    1113 1
    578    1108    1110 1
    579    1108    1118 1
    580    1106    1108 1
    581    1139    1140 2
    582    1139    1141 am
    583    1135    1137 ar
    584    1132    1133 1
    585    1132    1135 ar
    586    1130    1132 ar
    587    1128    1130 ar
    588    1127    1128 ar
    589    1127    1137 ar
    590    1124    1127 1
    591    1122    1124 1
    592    1122    1139 1
    593    1120    1122 1
    594    1153    1154 2
    595    1153    1155 am
    596    1145    1147 1
    597    1145    1151 1
    598    1143    1145 1
    599    1143    1153 1
    600    1141    1143 1
    601    1164    1165 2
    602    1164    1166 am
    603    1159    1162 1
    604    1157    1159 1
    605    1157    1164 1
    606    1155    1157 1
    607    1171    1172 2
    608    1171    1173 am
    609    1168    1171 1
    610    1166    1168 1
    611    1191    1192 2
    612    1191    1193 am
    613    1187    1189 ar
    614    1185    1187 ar
    615    1183    1185 ar
    616    1181    1183 ar
    617    1180    1181 ar
    618    1180    1189 ar
    619    1177    1180 1
    620    1175    1177 1
    621    1175    1191 1
    622    1173    1175 1
    623    1215    1216 2
    624    1215    1217 am
    625    1208    1209 ar
    626    1208    1212 ar
    627    1206    1208 ar
    628    1203    1206 1
    629    1200    1203 1
    630    1197    1200 1
    631    1195    1197 1
    632    1195    1215 1
    633    1193    1195 1
    634    1229    1230 2
    635    1229    1231 am
    636    1224    1225 2
    637    1224    1226 am
    638    1221    1224 1
    639    1219    1221 1
    640    1219    1229 1
    641    1217    1219 1
    642    1240    1241 2
    643    1240    1242 am
    644    1235    1238 1
    645    1233    1235 1
    646    1233    1240 1
    647    1231    1233 1
    648    1252    1253 2
    649    1252    1254 am
    650    1249    1250 ar
    651    1249    1251 ar
    652    1246    1249 1
    653    1244    1246 1
    654    1244    1252 1
    655    1242    1244 1
    656    1276    1277 2
    657    1276    1278 am
    658    1269    1270 ar
    659    1269    1273 ar
    660    1267    1269 ar
    661    1264    1267 1
    662    1261    1264 1
    663    1258    1261 1
    664    1256    1258 1
    665    1256    1276 1
    666    1254    1256 1
    667    1295    1296 2
    668    1295    1297 am
    669    1288    1291 1
    670    1282    1284 1
    671    1282    1288 1
    672    1280    1282 1
    673    1280    1295 1
    674    1278    1280 1
    675    1314    1315 2
    676    1314    1316 am
    677    1304    1306 1
    678    1304    1310 1
    679    1301    1304 1
    680    1299    1301 1
    681    1299    1314 1
    682    1297    1299 1
    683    1335    1336 2
    684    1335    1337 am
    685    1331    1333 ar
    686    1328    1329 1
    687    1328    1331 ar
    688    1326    1328 ar
    689    1324    1326 ar
    690    1323    1324 ar
    691    1323    1333 ar
    692    1320    1323 1
    693    1318    1320 1
    694    1318    1335 1
    695    1316    1318 1
    696    1346    1347 2
    697    1346    1348 am
    698    1341    1344 1
    699    1339    1341 1
    700    1339    1346 1
    701    1337    1339 1
    702    1357    1358 2
    703    1357    1359 am
    704    1352    1355 1
    705    1350    1352 1
    706    1350    1357 1
    707    1348    1350 1
    708    1369    1370 2
    709    1369    1371 am
    710    1366    1367 ar
    711    1366    1368 ar
    712    1363    1366 1
    713    1361    1363 1
    714    1361    1369 1
    715    1359    1361 1
    716    1393    1394 2
    717    1393    1395 am
    718    1390    1392 ar
    719    1388    1390 ar
    720    1386    1388 ar
    721    1384    1386 ar
    722    1383    1384 ar
    723    1383    1392 ar
    724    1381    1383 1
    725    1379    1381 1
    726    1378    1379 2
    727    1378    1392 1
    728    1375    1378 1
    729    1373    1375 1
    730    1373    1393 1
    731    1371    1373 1
    732    1412    1413 2
    733    1412    1414 am
    734    1402    1404 1
    735    1402    1408 1
    736    1399    1402 1
    737    1397    1399 1
    738    1397    1412 1
    739    1395    1397 1
    740    1431    1432 2
    741    1431    1433 am
    742    1424    1427 1
    743    1418    1420 1
    744    1418    1424 1
    745    1416    1418 1
    746    1416    1431 1
    747    1414    1416 1
    748    1452    1453 2
    749    1452    1454 am
    750    1448    1450 ar
    751    1445    1446 1
    752    1445    1448 ar
    753    1443    1445 ar
    754    1441    1443 ar
    755    1440    1441 ar
    756    1440    1450 ar
    757    1437    1440 1
    758    1435    1437 1
    759    1435    1452 1
    760    1433    1435 1
    761    1474    1475 2
    762    1474    1476 am
    763    1467    1470 1
    764    1464    1467 1
    765    1461    1464 1
    766    1458    1461 1
    767    1456    1458 1
    768    1456    1474 1
    769    1454    1456 1
    770    1488    1489 2
    771    1488    1490 am
    772    1480    1482 1
    773    1480    1486 1
    774    1478    1480 1
    775    1478    1488 1
    776    1476    1478 1
    777    1502    1503 2
    778    1502    1504 am
    779    1494    1496 1
    780    1494    1500 1
    781    1492    1494 1
    782    1492    1502 1
    783    1490    1492 1
    784    1514    1515 2
    785    1514    1516 am
    786    1511    1512 ar
    787    1511    1513 ar
    788    1508    1511 1
    789    1506    1508 1
    790    1506    1514 1
    791    1504    1506 1
    792    1531    1532 2
    793    1531    1533 am
    794    1527    1529 1
    795    1525    1527 1
    796    1524    1525 2
    797    1523    1524 1
    798    1523    1529 2
    799    1520    1523 1
    800    1518    1520 1
    801    1518    1531 1
    802    1516    1518 1
    803    1552    1553 2
    804    1552    1554 am
    805    1548    1550 ar
    806    1545    1546 1
    807    1545    1548 ar
    808    1543    1545 ar
    809    1541    1543 ar
    810    1540    1541 ar
    811    1540    1550 ar
    812    1537    1540 1
    813    1535    1537 1
    814    1535    1552 1
    815    1533    1535 1
    816    1569    1570 2
    817    1569    1571 am
    818    1564    1565 2
    819    1564    1566 am
    820    1561    1564 1
    821    1558    1561 1
    822    1556    1558 1
    823    1556    1569 1
    824    1554    1556 1
    825    1583    1584 2
    826    1583    1585 am
    827    1575    1577 1
    828    1575    1581 1
    829    1573    1575 1
    830    1573    1583 1
    831    1571    1573 1
    832    1603    1604 2
    833    1603    1605 am
    834    1599    1601 ar
    835    1597    1599 ar
    836    1595    1597 ar
    837    1593    1595 ar
    838    1592    1593 ar
    839    1592    1601 ar
    840    1589    1592 1
    841    1587    1589 1
    842    1587    1603 1
    843    1585    1587 1
    844    1617    1618 2
    845    1617    1619 am
    846    1609    1611 1
    847    1609    1615 1
    848    1607    1609 1
    849    1607    1617 1
    850    1605    1607 1
    851    1639    1640 2
    852    1639    1641 am
    853    1632    1635 1
    854    1629    1632 1
    855    1626    1629 1
    856    1623    1626 1
    857    1621    1623 1
    858    1621    1639 1
    859    1619    1621 1
    860    1658    1659 2
    861    1658    1660 am
    862    1651    1654 1
    863    1645    1647 1
    864    1645    1651 1
    865    1643    1645 1
    866    1643    1658 1
    867    1641    1643 1
    868    1682    1683 2
    869    1682    1684 1
    870    1675    1676 ar
    871    1675    1679 ar
    872    1673    1675 ar
    873    1670    1673 1
    874    1667    1670 1
    875    1664    1667 1
    876    1662    1664 1
    877    1662    1682 1
    878    1660    1662 1
    879      16      17 1
    880      16      18 1
    881      16      19 1
    882      13      14 1
    883      13      15 1
    884       9      10 1
    885       9      11 1
    886       9      12 1
    887       7       8 1
    888       5       6 1
    889       1       2 1
    890       1       3 1
    891       1       4 1
    892      31      32 1
    893      31      33 1
    894      26      27 1
    895      26      28 1
    896      24      25 1
    897      22      23 1
    898      46      47 1
    899      42      43 1
    900      42      44 1
    901      42      45 1
    902      40      41 1
    903      38      39 1
    904      36      37 1
    905      66      67 1
    906      64      65 1
    907      62      63 1
    908      60      61 1
    909      58      59 1
    910      54      55 1
    911      54      56 1
    912      52      53 1
    913      50      51 1
    914      74      75 1
    915      74      76 1
    916      72      73 1
    917      70      71 1
    918      84      85 1
    919      84      86 1
    920      82      83 1
    921      99     100 1
    922      99     101 1
    923      99     102 1
    924      95      96 1
    925      95      97 1
    926      95      98 1
    927      93      94 1
    928      91      92 1
    929      89      90 1
    930     109     110 1
    931     109     111 1
    932     109     112 1
    933     107     108 1
    934     105     106 1
    935     119     120 1
    936     119     121 1
    937     117     118 1
    938     115     116 1
    939     144     145 1
    940     142     143 1
    941     140     141 1
    942     137     138 1
    943     135     136 1
    944     131     132 1
    945     131     133 1
    946     129     130 1
    947     127     128 1
    948     161     162 1
    949     161     163 1
    950     161     164 1
    951     157     158 1
    952     157     159 1
    953     157     160 1
    954     155     156 1
    955     152     153 1
    956     152     154 1
    957     150     151 1
    958     148     149 1
    959     179     180 1
    960     179     181 1
    961     174     175 1
    962     174     176 1
    963     171     172 1
    964     171     173 1
    965     169     170 1
    966     167     168 1
    967     194     195 1
    968     190     191 1
    969     190     192 1
    970     190     193 1
    971     188     189 1
    972     186     187 1
    973     184     185 1
    974     215     216 1
    975     213     214 1
    976     211     212 1
    977     208     209 1
    978     206     207 1
    979     202     203 1
    980     202     204 1
    981     200     201 1
    982     198     199 1
    983     232     233 1
    984     230     231 1
    985     228     229 1
    986     223     224 1
    987     223     225 1
    988     221     222 1
    989     219     220 1
    990     252     253 1
    991     252     254 1
    992     252     255 1
    993     249     250 1
    994     249     251 1
    995     246     247 1
    996     246     248 1
    997     243     244 1
    998     243     245 1
    999     240     241 1
   1000     240     242 1
   1001     238     239 1
   1002     236     237 1
   1003     271     272 1
   1004     271     273 1
   1005     271     274 1
   1006     267     268 1
   1007     267     269 1
   1008     267     270 1
   1009     265     266 1
   1010     262     263 1
   1011     262     264 1
   1012     260     261 1
   1013     258     259 1
   1014     287     288 1
   1015     284     285 1
   1016     284     286 1
   1017     281     282 1
   1018     281     283 1
   1019     278     279 1
   1020     278     280 1
   1021     295     296 1
   1022     295     297 1
   1023     293     294 1
   1024     291     292 1
   1025     312     313 1
   1026     312     314 1
   1027     307     308 1
   1028     307     309 1
   1029     305     306 1
   1030     303     304 1
   1031     334     335 1
   1032     332     333 1
   1033     330     331 1
   1034     327     328 1
   1035     325     326 1
   1036     321     322 1
   1037     321     323 1
   1038     319     320 1
   1039     317     318 1
   1040     351     352 1
   1041     351     353 1
   1042     351     354 1
   1043     348     349 1
   1044     348     350 1
   1045     344     345 1
   1046     344     346 1
   1047     344     347 1
   1048     342     343 1
   1049     340     341 1
   1050     338     339 1
   1051     367     368 1
   1052     363     364 1
   1053     363     365 1
   1054     363     366 1
   1055     361     362 1
   1056     359     360 1
   1057     357     358 1
   1058     387     388 1
   1059     387     389 1
   1060     387     390 1
   1061     384     385 1
   1062     384     386 1
   1063     381     382 1
   1064     381     383 1
   1065     378     379 1
   1066     378     380 1
   1067     375     376 1
   1068     375     377 1
   1069     373     374 1
   1070     371     372 1
   1071     400     401 1
   1072     397     398 1
   1073     397     399 1
   1074     395     396 1
   1075     393     394 1
   1076     411     412 1
   1077     411     413 1
   1078     408     409 1
   1079     408     410 1
   1080     406     407 1
   1081     404     405 1
   1082     423     424 1
   1083     423     425 1
   1084     423     426 1
   1085     421     422 1
   1086     419     420 1
   1087     441     442 1
   1088     441     443 1
   1089     436     437 1
   1090     436     438 1
   1091     433     434 1
   1092     433     435 1
   1093     431     432 1
   1094     429     430 1
   1095     450     451 1
   1096     450     452 1
   1097     450     453 1
   1098     448     449 1
   1099     446     447 1
   1100     469     470 1
   1101     469     471 1
   1102     469     472 1
   1103     465     466 1
   1104     465     467 1
   1105     465     468 1
   1106     463     464 1
   1107     460     461 1
   1108     460     462 1
   1109     458     459 1
   1110     456     457 1
   1111     477     478 1
   1112     477     479 1
   1113     475     476 1
   1114     501     502 1
   1115     499     500 1
   1116     497     498 1
   1117     495     496 1
   1118     492     493 1
   1119     490     491 1
   1120     486     487 1
   1121     486     488 1
   1122     484     485 1
   1123     482     483 1
   1124     516     517 1
   1125     516     518 1
   1126     516     519 1
   1127     512     513 1
   1128     512     514 1
   1129     512     515 1
   1130     510     511 1
   1131     508     509 1
   1132     506     507 1
   1133     526     527 1
   1134     526     528 1
   1135     526     529 1
   1136     524     525 1
   1137     522     523 1
   1138     539     540 1
   1139     536     537 1
   1140     536     538 1
   1141     534     535 1
   1142     532     533 1
   1143     559     560 1
   1144     559     561 1
   1145     559     562 1
   1146     556     557 1
   1147     556     558 1
   1148     553     554 1
   1149     553     555 1
   1150     550     551 1
   1151     550     552 1
   1152     547     548 1
   1153     547     549 1
   1154     545     546 1
   1155     543     544 1
   1156     567     568 1
   1157     567     569 1
   1158     565     566 1
   1159     581     582 1
   1160     581     583 1
   1161     576     577 1
   1162     576     578 1
   1163     574     575 1
   1164     572     573 1
   1165     599     600 1
   1166     599     601 1
   1167     599     602 1
   1168     595     596 1
   1169     595     597 1
   1170     595     598 1
   1171     593     594 1
   1172     590     591 1
   1173     590     592 1
   1174     588     589 1
   1175     586     587 1
   1176     609     610 1
   1177     609     611 1
   1178     609     612 1
   1179     607     608 1
   1180     605     606 1
   1181     619     620 1
   1182     619     621 1
   1183     617     618 1
   1184     615     616 1
   1185     637     638 1
   1186     637     639 1
   1187     637     640 1
   1188     633     634 1
   1189     633     635 1
   1190     633     636 1
   1191     631     632 1
   1192     629     630 1
   1193     627     628 1
   1194     647     648 1
   1195     647     649 1
   1196     647     650 1
   1197     645     646 1
   1198     643     644 1
   1199     663     664 1
   1200     660     661 1
   1201     660     662 1
   1202     657     658 1
   1203     657     659 1
   1204     654     655 1
   1205     654     656 1
   1206     669     670 1
   1207     669     671 1
   1208     667     668 1
   1209     690     691 1
   1210     690     692 1
   1211     690     693 1
   1212     687     688 1
   1213     687     689 1
   1214     684     685 1
   1215     684     686 1
   1216     681     682 1
   1217     681     683 1
   1218     678     679 1
   1219     678     680 1
   1220     676     677 1
   1221     674     675 1
   1222     703     704 1
   1223     700     701 1
   1224     700     702 1
   1225     698     699 1
   1226     696     697 1
   1227     720     721 1
   1228     720     722 1
   1229     720     723 1
   1230     717     718 1
   1231     717     719 1
   1232     713     714 1
   1233     713     715 1
   1234     713     716 1
   1235     711     712 1
   1236     709     710 1
   1237     707     708 1
   1238     728     729 1
   1239     728     730 1
   1240     726     727 1
   1241     735     736 1
   1242     735     737 1
   1243     733     734 1
   1244     744     745 1
   1245     744     746 1
   1246     742     743 1
   1247     740     741 1
   1248     765     766 1
   1249     765     767 1
   1250     765     768 1
   1251     762     763 1
   1252     762     764 1
   1253     758     759 1
   1254     758     760 1
   1255     758     761 1
   1256     756     757 1
   1257     754     755 1
   1258     752     753 1
   1259     787     788 1
   1260     785     786 1
   1261     783     784 1
   1262     781     782 1
   1263     779     780 1
   1264     775     776 1
   1265     775     777 1
   1266     773     774 1
   1267     771     772 1
   1268     798     799 1
   1269     795     796 1
   1270     795     797 1
   1271     793     794 1
   1272     791     792 1
   1273     811     812 1
   1274     811     813 1
   1275     806     807 1
   1276     806     808 1
   1277     804     805 1
   1278     802     803 1
   1279     835     836 1
   1280     835     837 1
   1281     832     833 1
   1282     832     834 1
   1283     829     830 1
   1284     826     827 1
   1285     826     828 1
   1286     823     824 1
   1287     823     825 1
   1288     820     821 1
   1289     820     822 1
   1290     818     819 1
   1291     816     817 1
   1292     847     848 1
   1293     847     849 1
   1294     844     845 1
   1295     844     846 1
   1296     842     843 1
   1297     840     841 1
   1298     857     858 1
   1299     857     859 1
   1300     855     856 1
   1301     878     879 1
   1302     878     880 1
   1303     878     881 1
   1304     875     876 1
   1305     875     877 1
   1306     872     873 1
   1307     872     874 1
   1308     869     870 1
   1309     869     871 1
   1310     866     867 1
   1311     866     868 1
   1312     864     865 1
   1313     862     863 1
   1314     897     898 1
   1315     897     899 1
   1316     897     900 1
   1317     893     894 1
   1318     893     895 1
   1319     893     896 1
   1320     891     892 1
   1321     888     889 1
   1322     888     890 1
   1323     886     887 1
   1324     884     885 1
   1325     913     914 1
   1326     910     911 1
   1327     910     912 1
   1328     907     908 1
   1329     907     909 1
   1330     904     905 1
   1331     904     906 1
   1332     919     920 1
   1333     919     921 1
   1334     917     918 1
   1335     940     941 1
   1336     940     942 1
   1337     940     943 1
   1338     937     938 1
   1339     937     939 1
   1340     934     935 1
   1341     934     936 1
   1342     931     932 1
   1343     931     933 1
   1344     928     929 1
   1345     928     930 1
   1346     926     927 1
   1347     924     925 1
   1348     953     954 1
   1349     950     951 1
   1350     950     952 1
   1351     948     949 1
   1352     946     947 1
   1353     959     960 1
   1354     959     961 1
   1355     957     958 1
   1356     983     984 1
   1357     983     985 1
   1358     980     981 1
   1359     980     982 1
   1360     977     978 1
   1361     974     975 1
   1362     974     976 1
   1363     971     972 1
   1364     971     973 1
   1365     968     969 1
   1366     968     970 1
   1367     966     967 1
   1368     964     965 1
   1369     998     999 1
   1370     994     995 1
   1371     994     996 1
   1372     994     997 1
   1373     992     993 1
   1374     990     991 1
   1375     988     989 1
   1376    1021    1022 1
   1377    1019    1020 1
   1378    1017    1018 1
   1379    1015    1016 1
   1380    1012    1013 1
   1381    1010    1011 1
   1382    1006    1007 1
   1383    1006    1008 1
   1384    1004    1005 1
   1385    1002    1003 1
   1386    1045    1046 1
   1387    1045    1047 1
   1388    1042    1043 1
   1389    1042    1044 1
   1390    1039    1040 1
   1391    1036    1037 1
   1392    1036    1038 1
   1393    1033    1034 1
   1394    1033    1035 1
   1395    1030    1031 1
   1396    1030    1032 1
   1397    1028    1029 1
   1398    1026    1027 1
   1399    1057    1058 1
   1400    1057    1059 1
   1401    1054    1055 1
   1402    1054    1056 1
   1403    1052    1053 1
   1404    1050    1051 1
   1405    1069    1070 1
   1406    1069    1071 1
   1407    1069    1072 1
   1408    1067    1068 1
   1409    1065    1066 1
   1410    1079    1080 1
   1411    1079    1081 1
   1412    1077    1078 1
   1413    1075    1076 1
   1414    1100    1101 1
   1415    1100    1102 1
   1416    1100    1103 1
   1417    1097    1098 1
   1418    1097    1099 1
   1419    1093    1094 1
   1420    1093    1095 1
   1421    1093    1096 1
   1422    1091    1092 1
   1423    1089    1090 1
   1424    1087    1088 1
   1425    1115    1116 1
   1426    1115    1117 1
   1427    1110    1111 1
   1428    1110    1112 1
   1429    1108    1109 1
   1430    1106    1107 1
   1431    1137    1138 1
   1432    1135    1136 1
   1433    1133    1134 1
   1434    1130    1131 1
   1435    1128    1129 1
   1436    1124    1125 1
   1437    1124    1126 1
   1438    1122    1123 1
   1439    1120    1121 1
   1440    1151    1152 1
   1441    1147    1148 1
   1442    1147    1149 1
   1443    1147    1150 1
   1444    1145    1146 1
   1445    1143    1144 1
   1446    1141    1142 1
   1447    1162    1163 1
   1448    1159    1160 1
   1449    1159    1161 1
   1450    1157    1158 1
   1451    1155    1156 1
   1452    1168    1169 1
   1453    1168    1170 1
   1454    1166    1167 1
   1455    1189    1190 1
   1456    1187    1188 1
   1457    1185    1186 1
   1458    1183    1184 1
   1459    1181    1182 1
   1460    1177    1178 1
   1461    1177    1179 1
   1462    1175    1176 1
   1463    1173    1174 1
   1464    1212    1213 1
   1465    1212    1214 1
   1466    1209    1210 1
   1467    1209    1211 1
   1468    1206    1207 1
   1469    1203    1204 1
   1470    1203    1205 1
   1471    1200    1201 1
   1472    1200    1202 1
   1473    1197    1198 1
   1474    1197    1199 1
   1475    1195    1196 1
   1476    1193    1194 1
   1477    1226    1227 1
   1478    1226    1228 1
   1479    1221    1222 1
   1480    1221    1223 1
   1481    1219    1220 1
   1482    1217    1218 1
   1483    1238    1239 1
   1484    1235    1236 1
   1485    1235    1237 1
   1486    1233    1234 1
   1487    1231    1232 1
   1488    1246    1247 1
   1489    1246    1248 1
   1490    1244    1245 1
   1491    1242    1243 1
   1492    1273    1274 1
   1493    1273    1275 1
   1494    1270    1271 1
   1495    1270    1272 1
   1496    1267    1268 1
   1497    1264    1265 1
   1498    1264    1266 1
   1499    1261    1262 1
   1500    1261    1263 1
   1501    1258    1259 1
   1502    1258    1260 1
   1503    1256    1257 1
   1504    1254    1255 1
   1505    1291    1292 1
   1506    1291    1293 1
   1507    1291    1294 1
   1508    1288    1289 1
   1509    1288    1290 1
   1510    1284    1285 1
   1511    1284    1286 1
   1512    1284    1287 1
   1513    1282    1283 1
   1514    1280    1281 1
   1515    1278    1279 1
   1516    1310    1311 1
   1517    1310    1312 1
   1518    1310    1313 1
   1519    1306    1307 1
   1520    1306    1308 1
   1521    1306    1309 1
   1522    1304    1305 1
   1523    1301    1302 1
   1524    1301    1303 1
   1525    1299    1300 1
   1526    1297    1298 1
   1527    1333    1334 1
   1528    1331    1332 1
   1529    1329    1330 1
   1530    1326    1327 1
   1531    1324    1325 1
   1532    1320    1321 1
   1533    1320    1322 1
   1534    1318    1319 1
   1535    1316    1317 1
   1536    1344    1345 1
   1537    1341    1342 1
   1538    1341    1343 1
   1539    1339    1340 1
   1540    1337    1338 1
   1541    1355    1356 1
   1542    1352    1353 1
   1543    1352    1354 1
   1544    1350    1351 1
   1545    1348    1349 1
   1546    1363    1364 1
   1547    1363    1365 1
   1548    1361    1362 1
   1549    1359    1360 1
   1550    1390    1391 1
   1551    1388    1389 1
   1552    1386    1387 1
   1553    1384    1385 1
   1554    1381    1382 1
   1555    1379    1380 1
   1556    1375    1376 1
   1557    1375    1377 1
   1558    1373    1374 1
   1559    1371    1372 1
   1560    1408    1409 1
   1561    1408    1410 1
   1562    1408    1411 1
   1563    1404    1405 1
   1564    1404    1406 1
   1565    1404    1407 1
   1566    1402    1403 1
   1567    1399    1400 1
   1568    1399    1401 1
   1569    1397    1398 1
   1570    1395    1396 1
   1571    1427    1428 1
   1572    1427    1429 1
   1573    1427    1430 1
   1574    1424    1425 1
   1575    1424    1426 1
   1576    1420    1421 1
   1577    1420    1422 1
   1578    1420    1423 1
   1579    1418    1419 1
   1580    1416    1417 1
   1581    1414    1415 1
   1582    1450    1451 1
   1583    1448    1449 1
   1584    1446    1447 1
   1585    1443    1444 1
   1586    1441    1442 1
   1587    1437    1438 1
   1588    1437    1439 1
   1589    1435    1436 1
   1590    1433    1434 1
   1591    1470    1471 1
   1592    1470    1472 1
   1593    1470    1473 1
   1594    1467    1468 1
   1595    1467    1469 1
   1596    1464    1465 1
   1597    1464    1466 1
   1598    1461    1462 1
   1599    1461    1463 1
   1600    1458    1459 1
   1601    1458    1460 1
   1602    1456    1457 1
   1603    1454    1455 1
   1604    1486    1487 1
   1605    1482    1483 1
   1606    1482    1484 1
   1607    1482    1485 1
   1608    1480    1481 1
   1609    1478    1479 1
   1610    1476    1477 1
   1611    1500    1501 1
   1612    1496    1497 1
   1613    1496    1498 1
   1614    1496    1499 1
   1615    1494    1495 1
   1616    1492    1493 1
   1617    1490    1491 1
   1618    1508    1509 1
   1619    1508    1510 1
   1620    1506    1507 1
   1621    1504    1505 1
   1622    1529    1530 1
   1623    1527    1528 1
   1624    1525    1526 1
   1625    1520    1521 1
   1626    1520    1522 1
   1627    1518    1519 1
   1628    1516    1517 1
   1629    1550    1551 1
   1630    1548    1549 1
   1631    1546    1547 1
   1632    1543    1544 1
   1633    1541    1542 1
   1634    1537    1538 1
   1635    1537    1539 1
   1636    1535    1536 1
   1637    1533    1534 1
   1638    1566    1567 1
   1639    1566    1568 1
   1640    1561    1562 1
   1641    1561    1563 1
   1642    1558    1559 1
   1643    1558    1560 1
   1644    1556    1557 1
   1645    1554    1555 1
   1646    1581    1582 1
   1647    1577    1578 1
   1648    1577    1579 1
   1649    1577    1580 1
   1650    1575    1576 1
   1651    1573    1574 1
   1652    1571    1572 1
   1653    1601    1602 1
   1654    1599    1600 1
   1655    1597    1598 1
   1656    1595    1596 1
   1657    1593    1594 1
   1658    1589    1590 1
   1659    1589    1591 1
   1660    1587    1588 1
   1661    1585    1586 1
   1662    1615    1616 1
   1663    1611    1612 1
   1664    1611    1613 1
   1665    1611    1614 1
   1666    1609    1610 1
   1667    1607    1608 1
   1668    1605    1606 1
   1669    1635    1636 1
   1670    1635    1637 1
   1671    1635    1638 1
   1672    1632    1633 1
   1673    1632    1634 1
   1674    1629    1630 1
   1675    1629    1631 1
   1676    1626    1627 1
   1677    1626    1628 1
   1678    1623    1624 1
   1679    1623    1625 1
   1680    1621    1622 1
   1681    1619    1620 1
   1682    1654    1655 1
   1683    1654    1656 1
   1684    1654    1657 1
   1685    1651    1652 1
   1686    1651    1653 1
   1687    1647    1648 1
   1688    1647    1649 1
   1689    1647    1650 1
   1690    1645    1646 1
   1691    1643    1644 1
   1692    1641    1642 1
   1693    1679    1680 1
   1694    1679    1681 1
   1695    1676    1677 1
   1696    1676    1678 1
   1697    1673    1674 1
   1698    1670    1671 1
   1699    1670    1672 1
   1700    1667    1668 1
   1701    1667    1669 1
   1702    1664    1665 1
   1703    1664    1666 1
   1704    1662    1663 1
   1705    1660    1661 1
@<TRIPOS>SUBSTRUCTURE
      1 ILE4           1 RESIDUE    4    B ILE
      2 ASN5          22 RESIDUE    4    B ASN
      3 THR6          36 RESIDUE    4    B THR
      4 PHE7          50 RESIDUE    4    B PHE
      5 ASP8          70 RESIDUE    4    B ASP
      6 GLY9          82 RESIDUE    4    B GLY
      7 VAL10         89 RESIDUE    4    B VAL
      8 ALA11        105 RESIDUE    4    B ALA
      9 ASP12        115 RESIDUE    4    B ASP
     10 TYR13        127 RESIDUE    4    B TYR
     11 LEU14        148 RESIDUE    4    B LEU
     12 GLN15        167 RESIDUE    4    B GLN
     13 THR16        184 RESIDUE    4    B THR
     14 TYR17        198 RESIDUE    4    B TYR
     15 HIE18        219 RESIDUE    4    B HIE
     16 LYS19        236 RESIDUE    4    B LYS
     17 LEU20        258 RESIDUE    4    B LEU
     18 PRO21        277 RESIDUE    4    B PRO
     19 ASP22        291 RESIDUE    4    B ASP
     20 ASN23        303 RESIDUE    4    B ASN
     21 TYR24        317 RESIDUE    4    B TYR
     22 ILE25        338 RESIDUE    4    B ILE
     23 THR26        357 RESIDUE    4    B THR
     24 LYS27        371 RESIDUE    4    B LYS
     25 SER28        393 RESIDUE    4    B SER
     26 GLU29        404 RESIDUE    4    B GLU
     27 ALA30        419 RESIDUE    4    B ALA
     28 GLN31        429 RESIDUE    4    B GLN
     29 ALA32        446 RESIDUE    4    B ALA
     30 LEU33        456 RESIDUE    4    B LEU
     31 GLY34        475 RESIDUE    4    B GLY
     32 TRP35        482 RESIDUE    4    B TRP
     33 VAL36        506 RESIDUE    4    B VAL
     34 ALA37        522 RESIDUE    4    B ALA
     35 SER38        532 RESIDUE    4    B SER
     36 LYS39        543 RESIDUE    4    B LYS
     37 GLY40        565 RESIDUE    4    B GLY
     38 ASN41        572 RESIDUE    4    B ASN
     39 LEU42        586 RESIDUE    4    B LEU
     40 ALA43        605 RESIDUE    4    B ALA
     41 ASP44        615 RESIDUE    4    B ASP
     42 VAL45        627 RESIDUE    4    B VAL
     43 ALA46        643 RESIDUE    4    B ALA
     44 PRO47        653 RESIDUE    4    B PRO
     45 GLY48        667 RESIDUE    4    B GLY
     46 LYS49        674 RESIDUE    4    B LYS
     47 SER50        696 RESIDUE    4    B SER
     48 ILE51        707 RESIDUE    4    B ILE
     49 GLY52        726 RESIDUE    4    B GLY
     50 GLY53        733 RESIDUE    4    B GLY
     51 ASP54        740 RESIDUE    4    B ASP
     52 ILE55        752 RESIDUE    4    B ILE
     53 PHE56        771 RESIDUE    4    B PHE
     54 SER57        791 RESIDUE    4    B SER
     55 ASN58        802 RESIDUE    4    B ASN
     56 ARG59        816 RESIDUE    4    B ARG
     57 GLU60        840 RESIDUE    4    B GLU
     58 GLY61        855 RESIDUE    4    B GLY
     59 LYS62        862 RESIDUE    4    B LYS
     60 LEU63        884 RESIDUE    4    B LEU
     61 PRO64        903 RESIDUE    4    B PRO
     62 GLY65        917 RESIDUE    4    B GLY
     63 LYS66        924 RESIDUE    4    B LYS
     64 SER67        946 RESIDUE    4    B SER
     65 GLY68        957 RESIDUE    4    B GLY
     66 ARG69        964 RESIDUE    4    B ARG
     67 THR70        988 RESIDUE    4    B THR
     68 TRP71       1002 RESIDUE    4    B TRP
     69 ARG72       1026 RESIDUE    4    B ARG
     70 GLU73       1050 RESIDUE    4    B GLU
     71 ALA74       1065 RESIDUE    4    B ALA
     72 ASP75       1075 RESIDUE    4    B ASP
     73 ILE76       1087 RESIDUE    4    B ILE
     74 ASN77       1106 RESIDUE    4    B ASN
     75 TYR78       1120 RESIDUE    4    B TYR
     76 THR79       1141 RESIDUE    4    B THR
     77 SER80       1155 RESIDUE    4    B SER
     78 GLY81       1166 RESIDUE    4    B GLY
     79 PHE82       1173 RESIDUE    4    B PHE
     80 ARG83       1193 RESIDUE    4    B ARG
     81 ASN84       1217 RESIDUE    4    B ASN
     82 SER85       1231 RESIDUE    4    B SER
     83 ASP86       1242 RESIDUE    4    B ASP
     84 ARG87       1254 RESIDUE    4    B ARG
     85 ILE88       1278 RESIDUE    4    B ILE
     86 LEU89       1297 RESIDUE    4    B LEU
     87 TYR90       1316 RESIDUE    4    B TYR
     88 SER91       1337 RESIDUE    4    B SER
     89 SER92       1348 RESIDUE    4    B SER
     90 ASP93       1359 RESIDUE    4    B ASP
     91 TRP94       1371 RESIDUE    4    B TRP
     92 LEU95       1395 RESIDUE    4    B LEU
     93 ILE96       1414 RESIDUE    4    B ILE
     94 TYR97       1433 RESIDUE    4    B TYR
     95 LYS98       1454 RESIDUE    4    B LYS
     96 THR99       1476 RESIDUE    4    B THR
     97 THR100      1490 RESIDUE    4    B THR
     98 ASP101      1504 RESIDUE    4    B ASP
     99 HIE102      1516 RESIDUE    4    B HIE
    100 TYR103      1533 RESIDUE    4    B TYR
    101 GLN104      1554 RESIDUE    4    B GLN
    102 THR105      1571 RESIDUE    4    B THR
    103 PHE106      1585 RESIDUE    4    B PHE
    104 THR107      1605 RESIDUE    4    B THR
    105 LYS108      1619 RESIDUE    4    B LYS
    106 ILE109      1641 RESIDUE    4    B ILE
    107 ARG110      1660 RESIDUE    4    B ARG
