# Supplementary material for: Improved Structure-Based Histidine pKa Prediction for pH-Responsive Protein Design
Source: J Chem Inf Model. 2025 Jan 18;65(3):1560–9. doi: 10.1021/acs.jcim.4c01957 (PMC11815838; doi:10.1021/acs.jcim.4c01957)
Supplement: Supplementary file 3 — ci4c01957_si_003.zip [file ci4c01957_si_003.zip › structures/prep_mol2/1BNJ_A_prep.mol2]

@<TRIPOS>MOLECULE
Cpptraj generated mol2 file.
 1684  1705   107     0     0
SMALL
USER_CHARGES


@<TRIPOS>ATOM
      1 N            20.4602      41.2208      43.4204 N.am      1 ILE4       0.0311
      2 H1           21.3856      40.8434      43.2105 H         1 ILE4       0.2329
      3 H2           19.9227      41.1812      42.5646 H         1 ILE4       0.2329
      4 H3           20.0254      40.6393      44.1241 H         1 ILE4       0.2329
      5 CA           20.6009      42.6189      43.8932 C.3       1 ILE4       0.0257
      6 HA           19.6191      43.0600      44.0609 H         1 ILE4       0.1031
      7 CB           21.4011      42.6811      45.2279 C.3       1 ILE4       0.1885
      8 HB           22.3760      42.2390      45.0478 H         1 ILE4       0.0213
      9 CG2          21.6111      44.1274      45.7001 C.3       1 ILE4      -0.3720
     10 HG21         20.6645      44.5757      46.0031 H         1 ILE4       0.0947
     11 HG22         22.2976      44.1548      46.5478 H         1 ILE4       0.0947
     12 HG23         22.0640      44.7304      44.9158 H         1 ILE4       0.0947
     13 CG1          20.7237      41.8436      46.3423 C.3       1 ILE4      -0.0387
     14 HG12         20.6385      40.8084      46.0116 H         1 ILE4       0.0201
     15 HG13         19.7173      42.2263      46.5191 H         1 ILE4       0.0201
     16 CD1          21.4803      41.8263      47.6807 C.3       1 ILE4      -0.0908
     17 HD11         21.4435      42.8067      48.1554 H         1 ILE4       0.0226
     18 HD12         21.0121      41.1048      48.3507 H         1 ILE4       0.0226
     19 HD13         22.5160      41.5325      47.5146 H         1 ILE4       0.0226
     20 C            21.2768      43.3591      42.7425 C.2       1 ILE4       0.6123
     21 O            22.4410      43.0812      42.4937 O.2       1 ILE4      -0.5713
     22 N            20.5336      44.1551      41.9649 N.am      2 ASN5      -0.4157
     23 H            19.5481      44.2846      42.1586 H         2 ASN5       0.2719
     24 CA           21.0365      44.8260      40.7493 C.3       2 ASN5       0.0143
     25 HA           22.1266      44.8716      40.8075 H         2 ASN5       0.1048
     26 CB           20.6795      43.9958      39.4813 C.3       2 ASN5      -0.2041
     27 HB2          21.2724      44.3726      38.6472 H         2 ASN5       0.0797
     28 HB3          20.9405      42.9488      39.6229 H         2 ASN5       0.0797
     29 CG           19.2080      44.1000      39.0975 C.2       2 ASN5       0.7130
     30 OD1          18.3786      44.3516      39.9592 O.2       2 ASN5      -0.5931
     31 ND2          18.8234      43.9087      37.8523 N.am      2 ASN5      -0.9191
     32 HD21         17.8394      43.9869      37.6610 H         2 ASN5       0.4196
     33 HD22         19.4567      43.5878      37.1251 H         2 ASN5       0.4196
     34 C            20.5824      46.3044      40.6442 C.2       2 ASN5       0.5973
     35 O            20.6809      46.8807      39.5666 O.2       2 ASN5      -0.5679
     36 N            20.0690      46.9169      41.7224 N.am      3 THR6      -0.4157
     37 H            20.0331      46.4284      42.6011 H         3 THR6       0.2719
     38 CA           19.7681      48.3653      41.7734 C.3       3 THR6      -0.0389
     39 HA           19.5890      48.7332      40.7613 H         3 THR6       0.1007
     40 CB           18.5305      48.7253      42.6168 C.3       3 THR6       0.3654
     41 HB           18.4451      49.8122      42.6472 H         3 THR6       0.0043
     42 CG2          17.2224      48.1919      42.0453 C.3       3 THR6      -0.2438
     43 HG21         17.2389      47.1025      42.0263 H         3 THR6       0.0642
     44 HG22         16.3836      48.5332      42.6517 H         3 THR6       0.0642
     45 HG23         17.0944      48.5611      41.0263 H         3 THR6       0.0642
     46 OG1          18.6794      48.2702      43.9455 O.3       3 THR6      -0.6761
     47 HG1          17.8882      48.5367      44.4282 H         3 THR6       0.4102
     48 C            20.9383      49.1450      42.3573 C.2       3 THR6       0.5973
     49 O            21.7022      48.6057      43.1558 O.2       3 THR6      -0.5679
     50 N            21.0305      50.4312      41.9974 N.am      4 PHE7      -0.4157
     51 H            20.3905      50.7774      41.2992 H         4 PHE7       0.2719
     52 CA           22.0363      51.3655      42.5116 C.3       4 PHE7      -0.0024
     53 HA           23.0124      51.0386      42.1571 H         4 PHE7       0.0978
     54 CB           21.7835      52.7999      42.0196 C.3       4 PHE7      -0.0343
     55 HB2          20.7239      53.0424      42.1177 H         4 PHE7       0.0295
     56 HB3          22.3357      53.4931      42.6559 H         4 PHE7       0.0295
     57 CG           22.2446      53.0217      40.5994 C.ar      4 PHE7       0.0118
     58 CD1          23.6208      52.9479      40.3130 C.ar      4 PHE7      -0.1256
     59 HD1          24.3384      52.7760      41.1036 H         4 PHE7       0.1330
     60 CE1          24.0644      53.0586      38.9875 C.ar      4 PHE7      -0.1704
     61 HE1          25.1140      52.9674      38.7636 H         4 PHE7       0.1430
     62 CZ           23.1452      53.2752      37.9500 C.ar      4 PHE7      -0.1072
     63 HZ           23.4952      53.3608      36.9291 H         4 PHE7       0.1297
     64 CE2          21.7713      53.3589      38.2353 C.ar      4 PHE7      -0.1704
     65 HE2          21.0668      53.4846      37.4210 H         4 PHE7       0.1430
     66 CD2          21.3157      53.2272      39.5606 C.ar      4 PHE7      -0.1256
     67 HD2          20.2564      53.2529      39.7743 H         4 PHE7       0.1330
     68 C            22.1039      51.3510      44.0297 C.2       4 PHE7       0.5973
     69 O            23.1916      51.1269      44.5376 O.2       4 PHE7      -0.5679
     70 N            20.9700      51.5166      44.7212 N.am      5 ASP8      -0.5163
     71 H            20.1342      51.8031      44.2368 H         5 ASP8       0.2936
     72 CA           20.9163      51.4685      46.1866 C.3       5 ASP8       0.0381
     73 HA           21.6780      52.1407      46.5831 H         5 ASP8       0.0880
     74 CB           19.5417      51.9433      46.6798 C.3       5 ASP8      -0.0303
     75 HB2          18.7490      51.4364      46.1243 H         5 ASP8      -0.0122
     76 HB3          19.4354      51.7000      47.7387 H         5 ASP8      -0.0122
     77 CG           19.4291      53.4563      46.5258 C.2       5 ASP8       0.7994
     78 OD1          20.3390      54.1383      47.0545 O.co2     5 ASP8      -0.8014
     79 OD2          18.4983      53.9079      45.8266 O.co2     5 ASP8      -0.8014
     80 C            21.2298      50.0903      46.7551 C.2       5 ASP8       0.5366
     81 O            22.0565      49.9674      47.6519 O.2       5 ASP8      -0.5819
     82 N            20.6201      49.0357      46.2042 N.am      6 GLY9      -0.4157
     83 H            19.9873      49.1757      45.4300 H         6 GLY9       0.2719
     84 CA           20.8240      47.6876      46.7208 C.3       6 GLY9      -0.0252
     85 HA2          20.5337      47.6568      47.7719 H         6 GLY9       0.0698
     86 HA3          20.2081      46.9915      46.1551 H         6 GLY9       0.0698
     87 C            22.2817      47.2606      46.6108 C.2       6 GLY9       0.5973
     88 O            22.8352      46.6785      47.5373 O.2       6 GLY9      -0.5679
     89 N            22.9195      47.5386      45.4770 N.am      7 VAL10     -0.4157
     90 H            22.4295      48.0463      44.7470 H         7 VAL10      0.2719
     91 CA           24.3234      47.1913      45.2727 C.3       7 VAL10     -0.0875
     92 HA           24.4915      46.1882      45.6645 H         7 VAL10      0.0969
     93 CB           24.6486      47.1568      43.7690 C.3       7 VAL10      0.2985
     94 HB           24.4953      48.1490      43.3466 H         7 VAL10     -0.0297
     95 CG1          26.0958      46.7245      43.5158 C.3       7 VAL10     -0.3192
     96 HG11         26.2869      45.7566      43.9799 H         7 VAL10      0.0791
     97 HG12         26.2792      46.6458      42.4440 H         7 VAL10      0.0791
     98 HG13         26.7862      47.4564      43.9334 H         7 VAL10      0.0791
     99 CG2          23.7487      46.1553      43.0280 C.3       7 VAL10     -0.3192
    100 HG21         22.6963      46.3586      43.1946 H         7 VAL10      0.0791
    101 HG22         23.9385      46.2290      41.9600 H         7 VAL10      0.0791
    102 HG23         23.9721      45.1415      43.3571 H         7 VAL10      0.0791
    103 C            25.2233      48.1324      46.0845 C.2       7 VAL10      0.5973
    104 O            26.1653      47.6468      46.7134 O.2       7 VAL10     -0.5679
    105 N            24.9110      49.4389      46.1294 N.am      8 ALA11     -0.4157
    106 H            24.1078      49.7867      45.6174 H         8 ALA11      0.2719
    107 CA           25.6417      50.4121      46.9468 C.3       8 ALA11      0.0337
    108 HA           26.6739      50.4509      46.5967 H         8 ALA11      0.0823
    109 CB           25.0359      51.8149      46.8017 C.3       8 ALA11     -0.1825
    110 HB1          23.9881      51.8088      47.1014 H         8 ALA11      0.0603
    111 HB2          25.5776      52.5005      47.4425 H         8 ALA11      0.0603
    112 HB3          25.1231      52.1676      45.7787 H         8 ALA11      0.0603
    113 C            25.6846      49.9940      48.4238 C.2       8 ALA11      0.5973
    114 O            26.7739      49.8607      48.9837 O.2       8 ALA11     -0.5679
    115 N            24.5337      49.7033      49.0352 N.am      9 ASP12     -0.5163
    116 H            23.6556      49.8638      48.5483 H         9 ASP12      0.2936
    117 CA           24.4775      49.2891      50.4462 C.3       9 ASP12      0.0381
    118 HA           25.0626      49.9973      51.0378 H         9 ASP12      0.0880
    119 CB           23.0296      49.3302      50.9562 C.3       9 ASP12     -0.0303
    120 HB2          22.3950      48.7251      50.3053 H         9 ASP12     -0.0122
    121 HB3          22.9950      48.9092      51.9625 H         9 ASP12     -0.0122
    122 CG           22.5028      50.7634      51.0159 C.2       9 ASP12      0.7994
    123 OD1          23.3237      51.7068      50.9640 O.co2     9 ASP12     -0.8014
    124 OD2          21.2718      50.9525      51.0509 O.co2     9 ASP12     -0.8014
    125 C            25.1026      47.9184      50.6965 C.2       9 ASP12      0.5366
    126 O            25.7018      47.6719      51.7466 O.2       9 ASP12     -0.5819
    127 N            25.0315      47.0193      49.7187 N.am     10 TYR13     -0.4157
    128 H            24.5225      47.2614      48.8762 H        10 TYR13      0.2719
    129 CA           25.6615      45.7148      49.8302 C.3      10 TYR13     -0.0014
    130 HA           25.3339      45.2492      50.7612 H        10 TYR13      0.0876
    131 CB           25.1453      44.8778      48.6630 C.3      10 TYR13     -0.0152
    132 HB2          24.0606      44.9463      48.6397 H        10 TYR13      0.0295
    133 HB3          25.5405      45.2546      47.7200 H        10 TYR13      0.0295
    134 CG           25.4852      43.4302      48.8097 C.ar     10 TYR13     -0.0011
    135 CD1          26.7891      43.0001      48.5377 C.ar     10 TYR13     -0.1906
    136 HD1          27.5227      43.7078      48.1814 H        10 TYR13      0.1699
    137 CE1          27.1359      41.6591      48.7318 C.ar     10 TYR13     -0.2341
    138 HE1          28.1288      41.3170      48.4903 H        10 TYR13      0.1656
    139 CZ           26.1577      40.7501      49.1730 C.ar     10 TYR13      0.3226
    140 OH           26.5017      39.4486      49.3363 O.3      10 TYR13     -0.5579
    141 HH           25.8904      38.8532      48.8873 H        10 TYR13      0.3992
    142 CE2          24.8418      41.1764      49.4377 C.ar     10 TYR13     -0.2341
    143 HE2          24.1078      40.4757      49.8069 H        10 TYR13      0.1656
    144 CD2          24.5119      42.5311      49.2724 C.ar     10 TYR13     -0.1906
    145 HD2          23.5201      42.8834      49.5221 H        10 TYR13      0.1699
    146 C            27.1983      45.8196      49.8757 C.2      10 TYR13      0.5973
    147 O            27.8528      45.1801      50.6972 O.2      10 TYR13     -0.5679
    148 N            27.7878      46.6648      49.0253 N.am     11 LEU14     -0.4157
    149 H            27.1870      47.2078      48.4106 H        11 LEU14      0.2719
    150 CA           29.2410      46.8511      48.9108 C.3      11 LEU14     -0.0518
    151 HA           29.7051      45.8831      48.7294 H        11 LEU14      0.0922
    152 CB           29.5345      47.8135      47.7412 C.3      11 LEU14     -0.1102
    153 HB2          28.8250      48.6413      47.7789 H        11 LEU14      0.0457
    154 HB3          30.5331      48.2372      47.8609 H        11 LEU14      0.0457
    155 CG           29.4630      47.1464      46.3613 C.3      11 LEU14      0.3531
    156 HG           28.5636      46.5348      46.2921 H        11 LEU14     -0.0361
    157 CD1          29.4312      48.1885      45.2410 C.3      11 LEU14     -0.4121
    158 HD11         30.3197      48.8123      45.2966 H        11 LEU14      0.1000
    159 HD12         29.4017      47.6918      44.2715 H        11 LEU14      0.1000
    160 HD13         28.5457      48.8150      45.3520 H        11 LEU14      0.1000
    161 CD2          30.6838      46.2475      46.1423 C.3      11 LEU14     -0.4121
    162 HD21         30.7895      45.5272      46.9481 H        11 LEU14      0.1000
    163 HD22         30.5904      45.7140      45.2007 H        11 LEU14      0.1000
    164 HD23         31.5781      46.8633      46.0888 H        11 LEU14      0.1000
    165 C            29.8886      47.4146      50.1763 C.2      11 LEU14      0.5973
    166 O            30.9405      46.9426      50.5917 O.2      11 LEU14     -0.5679
    167 N            29.2782      48.4374      50.7732 N.am     12 GLN15     -0.4157
    168 H            28.4297      48.7988      50.3486 H        12 GLN15      0.2719
    169 CA           29.8059      49.1255      51.9627 C.3      12 GLN15     -0.0031
    170 HA           30.8678      49.3334      51.8162 H        12 GLN15      0.0850
    171 CB           29.0617      50.4513      52.1557 C.3      12 GLN15     -0.0036
    172 HB2          27.9892      50.2746      52.2605 H        12 GLN15      0.0171
    173 HB3          29.4284      50.9228      53.0695 H        12 GLN15      0.0171
    174 CG           29.3199      51.3985      50.9798 C.3      12 GLN15     -0.0645
    175 HG2          30.3639      51.3260      50.6872 H        12 GLN15      0.0352
    176 HG3          28.7116      51.1135      50.1235 H        12 GLN15      0.0352
    177 CD           29.0197      52.8423      51.3342 C.2      12 GLN15      0.6951
    178 OE1          27.9729      53.1784      51.8604 O.2      12 GLN15     -0.6086
    179 NE2          29.9249      53.7533      51.0439 N.am     12 GLN15     -0.9407
    180 HE21         29.7097      54.6984      51.3065 H        12 GLN15      0.4251
    181 HE22         30.7860      53.5278      50.5576 H        12 GLN15      0.4251
    182 C            29.6865      48.3043      53.2466 C.2      12 GLN15      0.5973
    183 O            30.4050      48.5595      54.2140 O.2      12 GLN15     -0.5679
    184 N            28.7744      47.3326      53.2399 N.am     13 THR16     -0.4157
    185 H            28.1614      47.2805      52.4381 H        13 THR16      0.2719
    186 CA           28.5385      46.4010      54.3449 C.3      13 THR16     -0.0389
    187 HA           28.7805      46.8848      55.2918 H        13 THR16      0.1007
    188 CB           27.0593      45.9758      54.3714 C.3      13 THR16      0.3654
    189 HB           26.8401      45.3397      53.5121 H        13 THR16      0.0043
    190 CG2          26.6880      45.2307      55.6539 C.3      13 THR16     -0.2438
    191 HG21         26.8624      45.8749      56.5167 H        13 THR16      0.0642
    192 HG22         25.6338      44.9554      55.6185 H        13 THR16      0.0642
    193 HG23         27.2882      44.3276      55.7500 H        13 THR16      0.0642
    194 OG1          26.2277      47.1085      54.3060 O.3      13 THR16     -0.6761
    195 HG1          26.0725      47.3511      53.3728 H        13 THR16      0.4102
    196 C            29.4103      45.1611      54.2000 C.2      13 THR16      0.5973
    197 O            30.0691      44.7370      55.1454 O.2      13 THR16     -0.5679
    198 N            29.3964      44.5693      53.0030 N.am     14 TYR17     -0.4157
    199 H            28.8233      44.9745      52.2705 H        14 TYR17      0.2719
    200 CA           30.0122      43.2747      52.7324 C.3      14 TYR17     -0.0014
    201 HA           30.2728      42.8238      53.6870 H        14 TYR17      0.0876
    202 CB           29.0138      42.3745      51.9982 C.3      14 TYR17     -0.0152
    203 HB2          28.6776      42.8344      51.0698 H        14 TYR17      0.0295
    204 HB3          29.5144      41.4426      51.7688 H        14 TYR17      0.0295
    205 CG           27.8643      42.0851      52.9202 C.ar     14 TYR17     -0.0011
    206 CD1          28.1883      41.5074      54.1599 C.ar     14 TYR17     -0.1906
    207 HD1          29.1946      41.1728      54.3715 H        14 TYR17      0.1699
    208 CE1          27.2337      41.4252      55.1759 C.ar     14 TYR17     -0.2341
    209 HE1          27.4978      41.0184      56.1391 H        14 TYR17      0.1656
    210 CZ           25.9245      41.8715      54.9313 C.ar     14 TYR17      0.3226
    211 OH           25.0087      41.7828      55.9280 O.3      14 TYR17     -0.5579
    212 HH           25.4191      41.8041      56.7929 H        14 TYR17      0.3992
    213 CE2          25.5790      42.4082      53.6694 C.ar     14 TYR17     -0.2341
    214 HE2          24.5738      42.7687      53.5085 H        14 TYR17      0.1656
    215 CD2          26.5562      42.5352      52.6609 C.ar     14 TYR17     -0.1906
    216 HD2          26.3179      43.0232      51.7240 H        14 TYR17      0.1699
    217 C            31.3285      43.3018      52.0027 C.2      14 TYR17      0.5973
    218 O            31.9379      42.2403      51.8802 O.2      14 TYR17     -0.5679
    219 N            31.7305      44.4624      51.4956 N.am     15 HIE18     -0.4157
    220 H            31.1674      45.2868      51.6680 H        15 HIE18      0.2719
    221 CA           32.9985      44.6716      50.7991 C.3      15 HIE18     -0.0581
    222 HA           32.9484      45.6429      50.3108 H        15 HIE18      0.1360
    223 CB           34.1309      44.7788      51.8304 C.3      15 HIE18     -0.0074
    224 HB2          34.2960      43.7877      52.2551 H        15 HIE18      0.0367
    225 HB3          35.0609      45.0753      51.3653 H        15 HIE18      0.0367
    226 CG           33.7922      45.7193      52.9671 C.2      15 HIE18      0.1868
    227 ND1          33.7940      45.3226      54.2990 N.2      15 HIE18     -0.5432
    228 CE1          33.2177      46.3128      54.9902 C.2      15 HIE18      0.1635
    229 HE1          32.9878      46.2706      56.0470 H        15 HIE18      0.1435
    230 NE2          32.8734      47.3131      54.1685 N.pl3    15 HIE18     -0.2795
    231 HE2          32.2469      48.0781      54.4168 H        15 HIE18      0.3339
    232 CD2          33.2223      46.9588      52.8833 C.2      15 HIE18     -0.2207
    233 HD2          32.9916      47.4992      51.9772 H        15 HIE18      0.1862
    234 C            33.2065      43.6678      49.6576 C.2      15 HIE18      0.5973
    235 O            34.3208      43.2456      49.3626 O.2      15 HIE18     -0.5679
    236 N            32.1067      43.2917      48.9904 N.am     16 LYS19     -0.3479
    237 H            31.2277      43.6707      49.3175 H        16 LYS19      0.2747
    238 CA           32.0639      42.4609      47.7775 C.3      16 LYS19     -0.2400
    239 HA           32.8722      42.7859      47.1217 H        16 LYS19      0.1426
    240 CB           32.3071      40.9766      48.1332 C.3      16 LYS19     -0.0094
    241 HB2          32.5903      40.4279      47.2338 H        16 LYS19      0.0362
    242 HB3          33.1324      40.9027      48.8440 H        16 LYS19      0.0362
    243 CG           31.0510      40.3241      48.7266 C.3      16 LYS19      0.0187
    244 HG2          30.4764      41.0768      49.2663 H        16 LYS19      0.0103
    245 HG3          30.4489      39.9411      47.9106 H        16 LYS19      0.0103
    246 CD           31.3157      39.1777      49.6995 C.3      16 LYS19     -0.0479
    247 HD2          32.0153      38.4755      49.2427 H        16 LYS19      0.0621
    248 HD3          31.7513      39.5670      50.6220 H        16 LYS19      0.0621
    249 CE           29.9947      38.4436      49.9869 C.3      16 LYS19     -0.0143
    250 HE2          29.6025      38.0714      49.0330 H        16 LYS19      0.1135
    251 HE3          30.2043      37.5731      50.6154 H        16 LYS19      0.1135
    252 NZ           28.9760      39.3087      50.6370 N.4      16 LYS19     -0.3854
    253 HZ1          28.8594      40.1605      50.1055 H        16 LYS19      0.3400
    254 HZ2          28.0651      38.8608      50.6319 H        16 LYS19      0.3400
    255 HZ3          29.2404      39.5472      51.5816 H        16 LYS19      0.3400
    256 C            30.7319      42.6733      47.0512 C.2      16 LYS19      0.7341
    257 O            29.7512      43.0884      47.6697 O.2      16 LYS19     -0.5894
    258 N            30.6915      42.3741      45.7589 N.am     17 LEU20     -0.4157
    259 H            31.5108      41.9796      45.3260 H        17 LEU20      0.2719
    260 CA           29.4317      42.3765      45.0190 C.3      17 LEU20     -0.0518
    261 HA           28.9335      43.3223      45.2200 H        17 LEU20      0.0922
    262 CB           29.7114      42.2420      43.5157 C.3      17 LEU20     -0.1102
    263 HB2          30.3895      41.4001      43.3633 H        17 LEU20      0.0457
    264 HB3          28.7856      41.9962      42.9983 H        17 LEU20      0.0457
    265 CG           30.3023      43.5012      42.8670 C.3      17 LEU20      0.3531
    266 HG           31.1882      43.8168      43.4164 H        17 LEU20     -0.0361
    267 CD1          30.7053      43.1702      41.4330 C.3      17 LEU20     -0.4121
    268 HD11         29.8268      42.9039      40.8468 H        17 LEU20      0.1000
    269 HD12         31.1701      44.0406      40.9771 H        17 LEU20      0.1000
    270 HD13         31.4107      42.3378      41.4170 H        17 LEU20      0.1000
    271 CD2          29.2932      44.6549      42.8210 C.3      17 LEU20     -0.4121
    272 HD21         28.9805      44.9443      43.8207 H        17 LEU20      0.1000
    273 HD22         29.7517      45.5210      42.3430 H        17 LEU20      0.1000
    274 HD23         28.4157      44.3574      42.2440 H        17 LEU20      0.1000
    275 C            28.5174      41.2381      45.4998 C.2      17 LEU20      0.5973
    276 O            29.0226      40.2440      46.0185 O.2      17 LEU20     -0.5679
    277 N            27.1928      41.3534      45.3112 N.am     18 PRO21     -0.2548
    278 CD           26.5184      42.5400      44.8119 C.3      18 PRO21      0.0192
    279 HD2          26.6854      42.6527      43.7444 H        18 PRO21      0.0391
    280 HD3          26.8529      43.4371      45.3349 H        18 PRO21      0.0391
    281 CG           25.0470      42.3275      45.1023 C.3      18 PRO21      0.0189
    282 HG2          24.4356      42.7362      44.3002 H        18 PRO21      0.0213
    283 HG3          24.7957      42.8013      46.0516 H        18 PRO21      0.0213
    284 CB           24.8859      40.8093      45.2334 C.3      18 PRO21     -0.0070
    285 HB2          24.5004      40.4206      44.2976 H        18 PRO21      0.0253
    286 HB3          24.2074      40.5547      46.0472 H        18 PRO21      0.0253
    287 CA           26.2812      40.2239      45.4804 C.3      18 PRO21     -0.0266
    288 HA           26.3537      39.8465      46.4994 H        18 PRO21      0.0641
    289 C            26.6342      39.0883      44.4860 C.2      18 PRO21      0.5896
    290 O            27.3091      39.3378      43.4883 O.2      18 PRO21     -0.5748
    291 N            26.1438      37.8551      44.6759 N.am     19 ASP22     -0.5163
    292 H            25.6917      37.6350      45.5504 H        19 ASP22      0.2936
    293 CA           26.5485      36.6998      43.8260 C.3      19 ASP22      0.0381
    294 HA           27.6366      36.7141      43.7352 H        19 ASP22      0.0880
    295 CB           26.1444      35.3447      44.4186 C.3      19 ASP22     -0.0303
    296 HB2          25.0965      35.1561      44.1690 H        19 ASP22     -0.0122
    297 HB3          26.7378      34.5615      43.9437 H        19 ASP22     -0.0122
    298 CG           26.2943      35.1976      45.9143 C.2      19 ASP22      0.7994
    299 OD1          27.3576      35.5716      46.4541 O.co2    19 ASP22     -0.8014
    300 OD2          25.2878      34.7545      46.5063 O.co2    19 ASP22     -0.8014
    301 C            25.9554      36.6461      42.4124 C.2      19 ASP22      0.5366
    302 O            26.2356      35.7176      41.6418 O.2      19 ASP22     -0.5819
    303 N            25.0590      37.5761      42.0789 N.am     20 ASN23     -0.4157
    304 H            24.8663      38.3131      42.7425 H        20 ASN23      0.2719
    305 CA           24.5259      37.6669      40.7244 C.3      20 ASN23      0.0143
    306 HA           24.4220      36.6545      40.3333 H        20 ASN23      0.1048
    307 CB           23.1115      38.2659      40.7373 C.3      20 ASN23     -0.2041
    308 HB2          22.7347      38.3035      39.7162 H        20 ASN23      0.0797
    309 HB3          22.4569      37.6061      41.3061 H        20 ASN23      0.0797
    310 CG           23.0315      39.6458      41.3463 C.2      20 ASN23      0.7130
    311 OD1          22.9467      39.8150      42.5555 O.2      20 ASN23     -0.5931
    312 ND2          22.9472      40.6681      40.5352 N.am     20 ASN23     -0.9191
    313 HD21         23.0743      41.5860      40.9364 H        20 ASN23      0.4196
    314 HD22         23.0849      40.5262      39.5428 H        20 ASN23      0.4196
    315 C            25.5201      38.3606      39.7783 C.2      20 ASN23      0.5973
    316 O            25.1993      38.5461      38.6122 O.2      20 ASN23     -0.5679
    317 N            26.7105      38.7289      40.2465 N.am     21 TYR24     -0.4157
    318 H            26.9627      38.5157      41.2019 H        21 TYR24      0.2719
    319 CA           27.7429      39.3237      39.4119 C.3      21 TYR24     -0.0014
    320 HA           27.2863      39.7072      38.5056 H        21 TYR24      0.0876
    321 CB           28.3417      40.5166      40.1378 C.3      21 TYR24     -0.0152
    322 HB2          28.6109      40.2433      41.1594 H        21 TYR24      0.0295
    323 HB3          29.2501      40.8314      39.6213 H        21 TYR24      0.0295
    324 CG           27.3582      41.6617      40.1276 C.ar     21 TYR24     -0.0011
    325 CD1          27.2541      42.4363      38.9629 C.ar     21 TYR24     -0.1906
    326 HD1          27.8822      42.2097      38.1155 H        21 TYR24      0.1699
    327 CE1          26.3320      43.4893      38.8906 C.ar     21 TYR24     -0.2341
    328 HE1          26.2712      44.0833      37.9904 H        21 TYR24      0.1656
    329 CZ           25.5028      43.7686      39.9937 C.ar     21 TYR24      0.3226
    330 OH           24.6181      44.7948      39.9141 O.3      21 TYR24     -0.5579
    331 HH           24.7396      45.2795      39.0759 H        21 TYR24      0.3992
    332 CE2          25.5858      42.9730      41.1597 C.ar     21 TYR24     -0.2341
    333 HE2          24.9335      43.1903      41.9878 H        21 TYR24      0.1656
    334 CD2          26.5081      41.9083      41.2207 C.ar     21 TYR24     -0.1906
    335 HD2          26.5619      41.2689      42.0897 H        21 TYR24      0.1699
    336 C            28.8079      38.3265      38.9869 C.2      21 TYR24      0.5973
    337 O            29.2532      37.5061      39.7825 O.2      21 TYR24     -0.5679
    338 N            29.2118      38.4285      37.7272 N.am     22 ILE25     -0.4157
    339 H            28.7646      39.1192      37.1358 H        22 ILE25      0.2719
    340 CA           30.3454      37.7086      37.1508 C.3      22 ILE25     -0.0597
    341 HA           31.0080      37.3901      37.9594 H        22 ILE25      0.0869
    342 CB           29.9049      36.4393      36.3798 C.3      22 ILE25      0.1303
    343 HB           30.8027      36.0232      35.9220 H        22 ILE25      0.0187
    344 CG2          29.3821      35.3816      37.3700 C.3      22 ILE25     -0.3204
    345 HG21         28.4660      35.7306      37.8386 H        22 ILE25      0.0882
    346 HG22         29.2163      34.4317      36.8662 H        22 ILE25      0.0882
    347 HG23         30.1351      35.2254      38.1461 H        22 ILE25      0.0882
    348 CG1          28.9033      36.7316      35.2381 C.3      22 ILE25     -0.0430
    349 HG12         27.9650      37.0815      35.6585 H        22 ILE25      0.0236
    350 HG13         29.3052      37.5272      34.6110 H        22 ILE25      0.0236
    351 CD1          28.6452      35.5200      34.3287 C.3      22 ILE25     -0.0660
    352 HD11         28.1387      34.7291      34.8789 H        22 ILE25      0.0186
    353 HD12         28.0143      35.8226      33.4932 H        22 ILE25      0.0186
    354 HD13         29.5912      35.1410      33.9418 H        22 ILE25      0.0186
    355 C            31.1438      38.6852      36.2951 C.2      22 ILE25      0.5973
    356 O            30.5922      39.6260      35.7238 O.2      22 ILE25     -0.5679
    357 N            32.4515      38.4998      36.2234 N.am     23 THR26     -0.4157
    358 H            32.8344      37.6758      36.6870 H        23 THR26      0.2719
    359 CA           33.3213      39.3570      35.4125 C.3      23 THR26     -0.0389
    360 HA           33.0159      40.3960      35.5415 H        23 THR26      0.1007
    361 CB           34.7855      39.2620      35.8568 C.3      23 THR26      0.3654
    362 HB           35.3615      39.9915      35.3035 H        23 THR26      0.0043
    363 CG2          34.9986      39.4876      37.3575 C.3      23 THR26     -0.2438
    364 HG21         34.5294      38.6943      37.9403 H        23 THR26      0.0642
    365 HG22         36.0675      39.5058      37.5681 H        23 THR26      0.0642
    366 HG23         34.5627      40.4443      37.6428 H        23 THR26      0.0642
    367 OG1          35.2801      37.9869      35.5372 O.3      23 THR26     -0.6761
    368 HG1          34.9731      37.4055      36.2454 H        23 THR26      0.4102
    369 C            33.1593      39.0021      33.9355 C.2      23 THR26      0.5973
    370 O            32.6531      37.9324      33.5652 O.2      23 THR26     -0.5679
    371 N            33.5947      39.8912      33.0402 N.am     24 LYS27     -0.3479
    372 H            33.9749      40.7807      33.3783 H        24 LYS27      0.2747
    373 CA           33.4782      39.6036      31.6045 C.3      24 LYS27     -0.2400
    374 HA           32.4261      39.4436      31.3635 H        24 LYS27      0.1426
    375 CB           34.0281      40.7401      30.7738 C.3      24 LYS27     -0.0094
    376 HB2          35.0583      40.9523      31.0668 H        24 LYS27      0.0362
    377 HB3          34.0115      40.3655      29.7517 H        24 LYS27      0.0362
    378 CG           33.1719      42.0020      30.8842 C.3      24 LYS27      0.0187
    379 HG2          32.1442      41.7162      31.1002 H        24 LYS27      0.0103
    380 HG3          33.5452      42.6211      31.6980 H        24 LYS27      0.0103
    381 CD           33.1580      42.8165      29.5845 C.3      24 LYS27     -0.0479
    382 HD2          32.2653      42.5558      29.0274 H        24 LYS27      0.0621
    383 HD3          33.0634      43.8722      29.8436 H        24 LYS27      0.0621
    384 CE           34.3741      42.6168      28.6646 C.3      24 LYS27     -0.0143
    385 HE2          34.4590      41.5692      28.3596 H        24 LYS27      0.1135
    386 HE3          34.2161      43.1984      27.7519 H        24 LYS27      0.1135
    387 NZ           35.6161      43.0797      29.3301 N.4      24 LYS27     -0.3854
    388 HZ1          35.7717      42.5655      30.1920 H        24 LYS27      0.3400
    389 HZ2          36.4212      42.9362      28.7333 H        24 LYS27      0.3400
    390 HZ3          35.5571      44.0592      29.5805 H        24 LYS27      0.3400
    391 C            34.2112      38.3426      31.1700 C.2      24 LYS27      0.7341
    392 O            33.7086      37.6334      30.2999 O.2      24 LYS27     -0.5894
    393 N            35.4029      38.0913      31.7099 N.am     25 SER28     -0.4157
    394 H            35.7216      38.6504      32.4937 H        25 SER28      0.2719
    395 CA           36.1639      36.8908      31.3553 C.3      25 SER28     -0.0249
    396 HA           36.2101      36.8203      30.2706 H        25 SER28      0.0843
    397 CB           37.6029      36.9834      31.8671 C.3      25 SER28      0.2117
    398 HB2          38.1358      36.0625      31.6260 H        25 SER28      0.0352
    399 HB3          38.1040      37.8202      31.3761 H        25 SER28      0.0352
    400 OG           37.6216      37.1901      33.2616 O.3      25 SER28     -0.6546
    401 HG           37.8595      36.3811      33.7281 H        25 SER28      0.4275
    402 C            35.4575      35.6264      31.8504 C.2      25 SER28      0.5973
    403 O            35.4191      34.6488      31.1072 O.2      25 SER28     -0.5679
    404 N            34.8115      35.6573      33.0205 N.am     26 GLU29     -0.5163
    405 H            34.9045      36.4726      33.6176 H        26 GLU29      0.2936
    406 CA           33.9381      34.5633      33.4774 C.3      26 GLU29      0.0397
    407 HA           34.5002      33.6289      33.4986 H        26 GLU29      0.1105
    408 CB           33.4063      34.8471      34.8858 C.3      26 GLU29      0.0560
    409 HB2          32.9792      35.8467      34.9100 H        26 GLU29     -0.0173
    410 HB3          32.6191      34.1291      35.1250 H        26 GLU29     -0.0173
    411 CG           34.5024      34.7210      35.9417 C.3      26 GLU29      0.0136
    412 HG2          34.8409      33.6825      35.9622 H        26 GLU29     -0.0425
    413 HG3          35.3581      35.3349      35.6592 H        26 GLU29     -0.0425
    414 CD           34.0339      35.1458      37.3363 C.2      26 GLU29      0.8054
    415 OE1          33.1731      36.0517      37.4417 O.co2    26 GLU29     -0.8188
    416 OE2          34.6075      34.5955      38.2941 O.co2    26 GLU29     -0.8188
    417 C            32.7407      34.3429      32.5487 C.2      26 GLU29      0.5366
    418 O            32.4492      33.2122      32.1692 O.2      26 GLU29     -0.5819
    419 N            32.0704      35.4226      32.1355 N.am     27 ALA30     -0.4157
    420 H            32.3192      36.3213      32.5402 H        27 ALA30      0.2719
    421 CA           30.9550      35.3644      31.1980 C.3      27 ALA30      0.0337
    422 HA           30.2030      34.6815      31.5961 H        27 ALA30      0.0823
    423 CB           30.3309      36.7596      31.0799 C.3      27 ALA30     -0.1825
    424 HB1          31.0554      37.4676      30.6807 H        27 ALA30      0.0603
    425 HB2          29.4619      36.7203      30.4256 H        27 ALA30      0.0603
    426 HB3          30.0127      37.0957      32.0673 H        27 ALA30      0.0603
    427 C            31.4001      34.8128      29.8377 C.2      27 ALA30      0.5973
    428 O            30.7244      33.9554      29.2737 O.2      27 ALA30     -0.5679
    429 N            32.5449      35.2443      29.3021 N.am     28 GLN31     -0.4157
    430 H            33.0848      35.9428      29.8014 H        28 GLN31      0.2719
    431 CA           33.0473      34.7132      28.0256 C.3      28 GLN31     -0.0031
    432 HA           32.3123      34.8839      27.2361 H        28 GLN31      0.0850
    433 CB           34.3604      35.3841      27.6507 C.3      28 GLN31     -0.0036
    434 HB2          34.9639      35.4562      28.5561 H        28 GLN31      0.0171
    435 HB3          34.8980      34.7870      26.9122 H        28 GLN31      0.0171
    436 CG           34.0788      36.7633      27.0478 C.3      28 GLN31     -0.0645
    437 HG2          33.8014      36.6457      25.9997 H        28 GLN31      0.0352
    438 HG3          33.2480      37.2294      27.5735 H        28 GLN31      0.0352
    439 CD           35.2566      37.7198      27.1503 C.2      28 GLN31      0.6951
    440 OE1          35.1626      38.8851      26.7976 O.2      28 GLN31     -0.6086
    441 NE2          36.4034      37.3097      27.6541 N.am     28 GLN31     -0.9407
    442 HE21         37.1630      37.9619      27.6287 H        28 GLN31      0.4251
    443 HE22         36.5245      36.3400      27.8943 H        28 GLN31      0.4251
    444 C            33.3044      33.2179      28.0810 C.2      28 GLN31      0.5973
    445 O            33.0018      32.5087      27.1221 O.2      28 GLN31     -0.5679
    446 N            33.8429      32.7533      29.2080 N.am     29 ALA32     -0.4157
    447 H            34.0618      33.4026      29.9558 H        29 ALA32      0.2719
    448 CA           34.1198      31.3467      29.4399 C.3      29 ALA32      0.0337
    449 HA           34.7389      30.9772      28.6217 H        29 ALA32      0.0823
    450 CB           34.9240      31.2350      30.7401 C.3      29 ALA32     -0.1825
    451 HB1          34.3198      31.5643      31.5844 H        29 ALA32      0.0603
    452 HB2          35.2107      30.1950      30.8999 H        29 ALA32      0.0603
    453 HB3          35.8238      31.8486      30.6793 H        29 ALA32      0.0603
    454 C            32.8352      30.4946      29.4488 C.2      29 ALA32      0.5973
    455 O            32.9051      29.3005      29.1693 O.2      29 ALA32     -0.5679
    456 N            31.6683      31.1041      29.6979 N.am     30 LEU33     -0.4157
    457 H            31.6958      32.0799      29.9669 H        30 LEU33      0.2719
    458 CA           30.3461      30.4703      29.5859 C.3      30 LEU33     -0.0518
    459 HA           30.4327      29.4123      29.8311 H        30 LEU33      0.0922
    460 CB           29.3564      31.1456      30.5449 C.3      30 LEU33     -0.1102
    461 HB2          29.2545      32.1940      30.2724 H        30 LEU33      0.0457
    462 HB3          28.3726      30.6870      30.4285 H        30 LEU33      0.0457
    463 CG           29.7269      31.0474      32.0172 C.3      30 LEU33      0.3531
    464 HG           30.6855      31.5173      32.2020 H        30 LEU33     -0.0361
    465 CD1          28.6534      31.7991      32.8034 C.3      30 LEU33     -0.4121
    466 HD11         27.6769      31.3405      32.6375 H        30 LEU33      0.1000
    467 HD12         28.8961      31.7657      33.8645 H        30 LEU33      0.1000
    468 HD13         28.6303      32.8401      32.4840 H        30 LEU33      0.1000
    469 CD2          29.8106      29.5813      32.4445 C.3      30 LEU33     -0.4121
    470 HD21         30.6664      29.1010      31.9727 H        30 LEU33      0.1000
    471 HD22         29.9492      29.5312      33.5235 H        30 LEU33      0.1000
    472 HD23         28.8935      29.0568      32.1749 H        30 LEU33      0.1000
    473 C            29.7080      30.5335      28.2017 C.2      30 LEU33      0.5973
    474 O            28.5717      30.1012      28.0431 O.2      30 LEU33     -0.5679
    475 N            30.3637      31.1183      27.2051 N.am     31 GLY34     -0.4157
    476 H            31.3108      31.4443      27.3676 H        31 GLY34      0.2719
    477 CA           29.7419      31.3431      25.9006 C.3      31 GLY34     -0.0252
    478 HA2          30.5260      31.3124      25.1459 H        31 GLY34      0.0698
    479 HA3          29.0305      30.5462      25.6787 H        31 GLY34      0.0698
    480 C            29.0215      32.6847      25.7620 C.2      31 GLY34      0.5973
    481 O            28.2371      32.8473      24.8207 O.2      31 GLY34     -0.5679
    482 N            29.2800      33.6595      26.6451 N.am     32 TRP35     -0.4157
    483 H            29.8857      33.4735      27.4382 H        32 TRP35      0.2719
    484 CA           28.7984      35.0231      26.4282 C.3      32 TRP35     -0.0275
    485 HA           27.7214      34.9740      26.2682 H        32 TRP35      0.1123
    486 CB           29.0532      35.9298      27.6320 C.3      32 TRP35     -0.0050
    487 HB2          28.5530      35.5166      28.5093 H        32 TRP35      0.0339
    488 HB3          30.1248      35.9733      27.8123 H        32 TRP35      0.0339
    489 CG           28.5791      37.3300      27.4123 C.2      32 TRP35     -0.1415
    490 CD1          27.3598      37.6715      26.9396 C.2      32 TRP35     -0.1638
    491 HD1          26.5700      36.9673      26.6994 H        32 TRP35      0.2062
    492 NE1          27.2750      39.0388      26.8019 N.pl3    32 TRP35     -0.3418
    493 HE1          26.4443      39.5079      26.4710 H        32 TRP35      0.3412
    494 CE2          28.4417      39.6510      27.1940 C.ar     32 TRP35      0.1380
    495 CZ2          28.8331      40.9939      27.2426 C.ar     32 TRP35     -0.2601
    496 HZ2          28.1511      41.7695      26.9323 H        32 TRP35      0.1572
    497 CH2          30.1336      41.3001      27.6725 C.ar     32 TRP35     -0.1134
    498 HH2          30.4633      42.3262      27.6942 H        32 TRP35      0.1417
    499 CZ3          31.0120      40.2644      28.0506 C.ar     32 TRP35     -0.1972
    500 HZ3          32.0216      40.4780      28.3605 H        32 TRP35      0.1447
    501 CE3          30.6013      38.9216      28.0127 C.ar     32 TRP35     -0.2387
    502 HE3          31.2797      38.1343      28.3099 H        32 TRP35      0.1700
    503 CD2          29.3038      38.5818      27.5835 C.ar     32 TRP35      0.1243
    504 C            29.4413      35.6445      25.1866 C.2      32 TRP35      0.5973
    505 O            30.6628      35.7520      25.0774 O.2      32 TRP35     -0.5679
    506 N            28.6135      36.1257      24.2669 N.am     33 VAL36     -0.4157
    507 H            27.6145      36.0328      24.4316 H        33 VAL36      0.2719
    508 CA           29.0511      36.7947      23.0457 C.3      33 VAL36     -0.0875
    509 HA           30.1364      36.8983      23.0489 H        33 VAL36      0.0969
    510 CB           28.6643      35.9771      21.8011 C.3      33 VAL36      0.2985
    511 HB           27.5845      36.0013      21.6676 H        33 VAL36     -0.0297
    512 CG1          29.3207      36.5791      20.5522 C.3      33 VAL36     -0.3192
    513 HG11         30.4066      36.5563      20.6561 H        33 VAL36      0.0791
    514 HG12         29.0385      36.0089      19.6691 H        33 VAL36      0.0791
    515 HG13         28.9939      37.6100      20.4155 H        33 VAL36      0.0791
    516 CG2          29.0779      34.5066      21.9209 C.3      33 VAL36     -0.3192
    517 HG21         28.4322      34.0044      22.6378 H        33 VAL36      0.0791
    518 HG22         28.9779      34.0024      20.9629 H        33 VAL36      0.0791
    519 HG23         30.1132      34.4350      22.2597 H        33 VAL36      0.0791
    520 C            28.4280      38.1789      23.0428 C.2      33 VAL36      0.5973
    521 O            27.2283      38.3099      22.8017 O.2      33 VAL36     -0.5679
    522 N            29.2324      39.2143      23.3067 N.am     34 ALA37     -0.4157
    523 H            30.1885      39.0181      23.5621 H        34 ALA37      0.2719
    524 CA           28.7285      40.5791      23.4910 C.3      34 ALA37      0.0337
    525 HA           28.0893      40.5800      24.3752 H        34 ALA37      0.0823
    526 CB           29.9172      41.5049      23.7728 C.3      34 ALA37     -0.1825
    527 HB1          30.5920      41.5230      22.9157 H        34 ALA37      0.0603
    528 HB2          29.5543      42.5157      23.9592 H        34 ALA37      0.0603
    529 HB3          30.4607      41.1569      24.6525 H        34 ALA37      0.0603
    530 C            27.8560      41.0645      22.3124 C.2      34 ALA37      0.5973
    531 O            26.7498      41.5487      22.5465 O.2      34 ALA37     -0.5679
    532 N            28.2970      40.8360      21.0661 N.am     35 SER38     -0.4157
    533 H            29.2471      40.5187      20.9487 H        35 SER38      0.2719
    534 CA           27.5668      41.2022      19.8366 C.3      35 SER38     -0.0249
    535 HA           27.3504      42.2702      19.8682 H        35 SER38      0.0843
    536 CB           28.4207      40.9367      18.5930 C.3      35 SER38      0.2117
    537 HB2          28.6638      39.8760      18.5187 H        35 SER38      0.0352
    538 HB3          27.8704      41.2449      17.7026 H        35 SER38      0.0352
    539 OG           29.6013      41.6974      18.6870 O.3      35 SER38     -0.6546
    540 HG           29.8555      41.9963      17.8071 H        35 SER38      0.4275
    541 C            26.2379      40.4873      19.6136 C.2      35 SER38      0.5973
    542 O            25.4927      40.8952      18.7298 O.2      35 SER38     -0.5679
    543 N            25.9493      39.4166      20.3659 N.am     36 LYS39     -0.3479
    544 H            26.6103      39.1586      21.0903 H        36 LYS39      0.2747
    545 CA           24.6782      38.6776      20.3161 C.3      36 LYS39     -0.2400
    546 HA           24.1341      38.9440      19.4066 H        36 LYS39      0.1426
    547 CB           24.9287      37.1606      20.3086 C.3      36 LYS39     -0.0094
    548 HB2          25.4524      36.8862      21.2252 H        36 LYS39      0.0362
    549 HB3          23.9607      36.6553      20.3186 H        36 LYS39      0.0362
    550 CG           25.7135      36.6476      19.0930 C.3      36 LYS39      0.0187
    551 HG2          25.2012      36.9361      18.1741 H        36 LYS39      0.0103
    552 HG3          26.7186      37.0702      19.0957 H        36 LYS39      0.0103
    553 CD           25.7918      35.1168      19.1829 C.3      36 LYS39     -0.0479
    554 HD2          26.2294      34.8495      20.1463 H        36 LYS39      0.0621
    555 HD3          24.7835      34.6991      19.1374 H        36 LYS39      0.0621
    556 CE           26.6397      34.5174      18.0590 C.3      36 LYS39     -0.0143
    557 HE2          26.0693      34.5623      17.1250 H        36 LYS39      0.1135
    558 HE3          27.5383      35.1303      17.9355 H        36 LYS39      0.1135
    559 NZ           27.0258      33.1187      18.3795 N.4      36 LYS39     -0.3854
    560 HZ1          26.1981      32.5494      18.5150 H        36 LYS39      0.3400
    561 HZ2          27.5673      32.7154      17.6239 H        36 LYS39      0.3400
    562 HZ3          27.5746      33.0812      19.2290 H        36 LYS39      0.3400
    563 C            23.7313      39.0143      21.4715 C.2      36 LYS39      0.7341
    564 O            22.6002      38.5540      21.4343 O.2      36 LYS39     -0.5894
    565 N            24.1665      39.7432      22.5039 N.am     37 GLY40     -0.4157
    566 H            25.0859      40.1619      22.4542 H        37 GLY40      0.2719
    567 CA           23.3069      40.0615      23.6515 C.3      37 GLY40     -0.0252
    568 HA2          23.8681      40.6742      24.3552 H        37 GLY40      0.0698
    569 HA3          22.4507      40.6392      23.2994 H        37 GLY40      0.0698
    570 C            22.7700      38.8326      24.4084 C.2      37 GLY40      0.5973
    571 O            21.6940      38.9165      24.9901 O.2      37 GLY40     -0.5679
    572 N            23.4955      37.7028      24.4056 N.am     38 ASN41     -0.4157
    573 H            24.3882      37.7144      23.9364 H        38 ASN41      0.2719
    574 CA           23.0204      36.3911      24.8923 C.3      38 ASN41      0.0143
    575 HA           21.9309      36.3710      24.8006 H        38 ASN41      0.1048
    576 CB           23.5754      35.2751      23.9769 C.3      38 ASN41     -0.2041
    577 HB2          23.0194      34.3590      24.1844 H        38 ASN41      0.0797
    578 HB3          23.3983      35.5325      22.9341 H        38 ASN41      0.0797
    579 CG           25.0621      35.0008      24.1819 C.2      38 ASN41      0.7130
    580 OD1          25.8166      35.8488      24.6345 O.2      38 ASN41     -0.5931
    581 ND2          25.5495      33.8235      23.8618 N.am     38 ASN41     -0.9191
    582 HD21         26.4888      33.6010      24.1814 H        38 ASN41      0.4196
    583 HD22         24.9014      33.0773      23.6757 H        38 ASN41      0.4196
    584 C            23.3305      36.0651      26.3693 C.2      38 ASN41      0.5973
    585 O            23.2577      34.8995      26.7502 O.2      38 ASN41     -0.5679
    586 N            23.7303      37.0369      27.1997 N.am     39 LEU42     -0.4157
    587 H            23.7093      37.9877      26.8688 H        39 LEU42      0.2719
    588 CA           24.1729      36.7703      28.5796 C.3      39 LEU42     -0.0518
    589 HA           25.0388      36.1103      28.5408 H        39 LEU42      0.0922
    590 CB           24.5872      38.0834      29.2582 C.3      39 LEU42     -0.1102
    591 HB2          25.3441      38.5774      28.6543 H        39 LEU42      0.0457
    592 HB3          23.7159      38.7297      29.2806 H        39 LEU42      0.0457
    593 CG           25.1173      37.9504      30.7018 C.3      39 LEU42      0.3531
    594 HG           24.4074      37.4036      31.3211 H        39 LEU42     -0.0361
    595 CD1          26.4813      37.2584      30.7602 C.3      39 LEU42     -0.4121
    596 HD11         27.1978      37.7816      30.1283 H        39 LEU42      0.1000
    597 HD12         26.8424      37.2469      31.7884 H        39 LEU42      0.1000
    598 HD13         26.3855      36.2266      30.4221 H        39 LEU42      0.1000
    599 CD2          25.2764      39.3514      31.2919 C.3      39 LEU42     -0.4121
    600 HD21         24.3132      39.8544      31.3083 H        39 LEU42      0.1000
    601 HD22         25.6397      39.2748      32.3173 H        39 LEU42      0.1000
    602 HD23         25.9779      39.9305      30.6941 H        39 LEU42      0.1000
    603 C            23.1045      36.0674      29.4150 C.2      39 LEU42      0.5973
    604 O            23.4384      35.1453      30.1479 O.2      39 LEU42     -0.5679
    605 N            21.8376      36.4692      29.2949 N.am     40 ALA43     -0.4157
    606 H            21.6102      37.2462      28.6976 H        40 ALA43      0.2719
    607 CA           20.7700      35.7738      30.0085 C.3      40 ALA43      0.0337
    608 HA           21.0503      35.7168      31.0617 H        40 ALA43      0.0823
    609 CB           19.4628      36.5659      29.9167 C.3      40 ALA43     -0.1825
    610 HB1          19.1536      36.6505      28.8741 H        40 ALA43      0.0603
    611 HB2          18.6838      36.0465      30.4766 H        40 ALA43      0.0603
    612 HB3          19.6047      37.5582      30.3449 H        40 ALA43      0.0603
    613 C            20.5764      34.3245      29.5329 C.2      40 ALA43      0.5973
    614 O            20.0932      33.5314      30.3319 O.2      40 ALA43     -0.5679
    615 N            20.9676      33.9576      28.3065 N.am     41 ASP44     -0.5163
    616 H            21.3771      34.6382      27.6875 H        41 ASP44      0.2936
    617 CA           20.8592      32.5734      27.8200 C.3      41 ASP44      0.0381
    618 HA           19.8855      32.1719      28.1087 H        41 ASP44      0.0880
    619 CB           20.9658      32.5043      26.2854 C.3      41 ASP44     -0.0303
    620 HB2          21.9058      32.9472      25.9602 H        41 ASP44     -0.0122
    621 HB3          20.9935      31.4526      25.9957 H        41 ASP44     -0.0122
    622 CG           19.8067      33.1528      25.5239 C.2      41 ASP44      0.7994
    623 OD1          18.7868      33.5064      26.1547 O.co2    41 ASP44     -0.8014
    624 OD2          19.9613      33.2922      24.2898 O.co2    41 ASP44     -0.8014
    625 C            21.9280      31.6567      28.4201 C.2      41 ASP44      0.5366
    626 O            21.6588      30.5032      28.7498 O.2      41 ASP44     -0.5819
    627 N            23.1542      32.1615      28.5517 N.am     42 VAL45     -0.4157
    628 H            23.2989      33.1172      28.2523 H        42 VAL45      0.2719
    629 CA           24.3048      31.3651      28.9980 C.3      42 VAL45     -0.0875
    630 HA           24.0970      30.3109      28.8143 H        42 VAL45      0.0969
    631 CB           25.5433      31.7312      28.1637 C.3      42 VAL45      0.2985
    632 HB           26.3096      30.9996      28.3961 H        42 VAL45     -0.0297
    633 CG1          25.2632      31.6711      26.6530 C.3      42 VAL45     -0.3192
    634 HG11         24.5999      32.4809      26.3504 H        42 VAL45      0.0791
    635 HG12         26.2023      31.7465      26.1095 H        42 VAL45      0.0791
    636 HG13         24.7981      30.7152      26.4131 H        42 VAL45      0.0791
    637 CG2          26.1020      33.1231      28.4788 C.3      42 VAL45     -0.3192
    638 HG21         26.4431      33.1661      29.5114 H        42 VAL45      0.0791
    639 HG22         26.9523      33.3203      27.8366 H        42 VAL45      0.0791
    640 HG23         25.3389      33.8798      28.3109 H        42 VAL45      0.0791
    641 C            24.5587      31.5021      30.5016 C.2      42 VAL45      0.5973
    642 O            25.1652      30.6360      31.1275 O.2      42 VAL45     -0.5679
    643 N            24.0902      32.5964      31.1012 N.am     43 ALA46     -0.4157
    644 H            23.6195      33.2836      30.5243 H        43 ALA46      0.2719
    645 CA           24.2968      32.9393      32.5016 C.3      43 ALA46      0.0337
    646 HA           24.5324      32.0303      33.0565 H        43 ALA46      0.0823
    647 CB           25.5222      33.8605      32.5606 C.3      43 ALA46     -0.1825
    648 HB1          25.2669      34.8556      32.1948 H        43 ALA46      0.0603
    649 HB2          25.8938      33.9185      33.5712 H        43 ALA46      0.0603
    650 HB3          26.3214      33.4544      31.9413 H        43 ALA46      0.0603
    651 C            23.0123      33.5383      33.1163 C.2      43 ALA46      0.5973
    652 O            22.9874      34.7168      33.4903 O.2      43 ALA46     -0.5679
    653 N            21.9277      32.7426      33.2357 N.am     44 PRO47     -0.2548
    654 CD           21.8236      31.3282      32.8852 C.3      44 PRO47      0.0192
    655 HD2          22.1905      30.7217      33.7136 H        44 PRO47      0.0391
    656 HD3          22.3517      31.0689      31.9714 H        44 PRO47      0.0391
    657 CG           20.3364      31.0718      32.6727 C.3      44 PRO47      0.0189
    658 HG2          20.0764      30.0308      32.8693 H        44 PRO47      0.0213
    659 HG3          20.0528      31.3483      31.6574 H        44 PRO47      0.0213
    660 CB           19.6882      32.0191      33.6802 C.3      44 PRO47     -0.0070
    661 HB2          19.6867      31.5485      34.6648 H        44 PRO47      0.0253
    662 HB3          18.6738      32.2881      33.3820 H        44 PRO47      0.0253
    663 CA           20.6226      33.2351      33.6740 C.3      44 PRO47     -0.0266
    664 HA           20.2632      33.9446      32.9272 H        44 PRO47      0.0641
    665 C            20.6937      33.9193      35.0412 C.2      44 PRO47      0.5896
    666 O            21.3162      33.4051      35.9727 O.2      44 PRO47     -0.5748
    667 N            20.0747      35.0951      35.1608 N.am     45 GLY48     -0.4157
    668 H            19.6198      35.4792      34.3449 H        45 GLY48      0.2719
    669 CA           20.0609      35.8734      36.4028 C.3      45 GLY48     -0.0252
    670 HA2          19.3088      36.6562      36.3094 H        45 GLY48      0.0698
    671 HA3          19.7736      35.2204      37.2279 H        45 GLY48      0.0698
    672 C            21.3874      36.5497      36.7752 C.2      45 GLY48      0.5973
    673 O            21.4342      37.2053      37.8166 O.2      45 GLY48     -0.5679
    674 N            22.4463      36.4124      35.9648 N.am     46 LYS49     -0.3479
    675 H            22.3369      35.8787      35.1058 H        46 LYS49      0.2747
    676 CA           23.7120      37.1330      36.1572 C.3      46 LYS49     -0.2400
    677 HA           23.8542      37.2869      37.2213 H        46 LYS49      0.1426
    678 CB           24.9143      36.3684      35.5875 C.3      46 LYS49     -0.0094
    679 HB2          24.8231      36.3287      34.5004 H        46 LYS49      0.0362
    680 HB3          25.8218      36.9211      35.8190 H        46 LYS49      0.0362
    681 CG           25.0654      34.9426      36.1024 C.3      46 LYS49      0.0187
    682 HG2          24.1416      34.3890      35.9332 H        46 LYS49      0.0103
    683 HG3          25.8518      34.4548      35.5394 H        46 LYS49      0.0103
    684 CD           25.5062      34.8748      37.5613 C.3      46 LYS49     -0.0479
    685 HD2          26.5493      34.5598      37.5842 H        46 LYS49      0.0621
    686 HD3          25.4235      35.8412      38.0587 H        46 LYS49      0.0621
    687 CE           24.6281      33.8494      38.2721 C.3      46 LYS49     -0.0143
    688 HE2          23.7271      34.3485      38.6417 H        46 LYS49      0.1135
    689 HE3          24.3153      33.0889      37.5494 H        46 LYS49      0.1135
    690 NZ           25.3793      33.2023      39.3708 N.4      46 LYS49     -0.3854
    691 HZ1          25.6981      33.9037      40.0407 H        46 LYS49      0.3400
    692 HZ2          24.8100      32.5322      39.8675 H        46 LYS49      0.3400
    693 HZ3          26.2048      32.7384      39.0168 H        46 LYS49      0.3400
    694 C            23.7181      38.4971      35.4801 C.2      46 LYS49      0.7341
    695 O            23.0887      38.7095      34.4458 O.2      46 LYS49     -0.5894
    696 N            24.5477      39.3718      36.0241 N.am     47 SER50     -0.4157
    697 H            25.0292      39.0798      36.8688 H        47 SER50      0.2719
    698 CA           24.9494      40.6612      35.4749 C.3      47 SER50     -0.0249
    699 HA           24.5501      40.7863      34.4673 H        47 SER50      0.0843
    700 CB           24.4221      41.7954      36.3672 C.3      47 SER50      0.2117
    701 HB2          24.8906      41.7080      37.3495 H        47 SER50      0.0352
    702 HB3          24.7119      42.7565      35.9402 H        47 SER50      0.0352
    703 OG           23.0114      41.7679      36.5424 O.3      47 SER50     -0.6546
    704 HG           22.5875      42.0286      35.7194 H        47 SER50      0.4275
    705 C            26.4816      40.7050      35.4076 C.2      47 SER50      0.5973
    706 O            27.1494      40.0256      36.1880 O.2      47 SER50     -0.5679
    707 N            27.0462      41.5050      34.5007 N.am     48 ILE51     -0.4157
    708 H            26.4610      42.0503      33.8870 H        48 ILE51      0.2719
    709 CA           28.4956      41.7386      34.4563 C.3      48 ILE51     -0.0597
    710 HA           28.9939      40.7891      34.6067 H        48 ILE51      0.0869
    711 CB           28.9397      42.2952      33.0867 C.3      48 ILE51      0.1303
    712 HB           28.3879      43.2187      32.9029 H        48 ILE51      0.0187
    713 CG2          30.4338      42.6588      33.0869 C.3      48 ILE51     -0.3204
    714 HG21         31.0478      41.7902      33.3332 H        48 ILE51      0.0882
    715 HG22         30.7078      43.0524      32.1122 H        48 ILE51      0.0882
    716 HG23         30.6377      43.4466      33.8128 H        48 ILE51      0.0882
    717 CG1          28.6292      41.3327      31.9168 C.3      48 ILE51     -0.0430
    718 HG12         27.5496      41.3006      31.7742 H        48 ILE51      0.0236
    719 HG13         29.0639      41.7367      31.0016 H        48 ILE51      0.0236
    720 CD1          29.1318      39.8922      32.1017 C.3      48 ILE51     -0.0660
    721 HD11         28.5856      39.3958      32.9042 H        48 ILE51      0.0186
    722 HD12         28.9600      39.3410      31.1773 H        48 ILE51      0.0186
    723 HD13         30.1987      39.8805      32.3233 H        48 ILE51      0.0186
    724 C            28.9144      42.6785      35.5924 C.2      48 ILE51      0.5973
    725 O            28.3133      43.7370      35.7680 O.2      48 ILE51     -0.5679
    726 N            29.9536      42.3411      36.3497 N.am     49 GLY52     -0.4157
    727 H            30.3985      41.4359      36.2092 H        49 GLY52      0.2719
    728 CA           30.5309      43.2508      37.3307 C.3      49 GLY52     -0.0252
    729 HA2          30.8630      44.1437      36.8023 H        49 GLY52      0.0698
    730 HA3          29.7849      43.5360      38.0704 H        49 GLY52      0.0698
    731 C            31.7342      42.6749      38.0520 C.2      49 GLY52      0.5973
    732 O            31.9205      41.4641      38.1144 O.2      49 GLY52     -0.5679
    733 N            32.5555      43.5680      38.5974 N.am     50 GLY53     -0.4157
    734 H            32.3584      44.5541      38.4554 H        50 GLY53      0.2719
    735 CA           33.7751      43.2137      39.3210 C.3      50 GLY53     -0.0252
    736 HA2          33.7996      43.7572      40.2581 H        50 GLY53      0.0698
    737 HA3          33.7782      42.1479      39.5505 H        50 GLY53      0.0698
    738 C            35.0658      43.5280      38.5708 C.2      50 GLY53      0.5973
    739 O            36.1376      43.5078      39.1828 O.2      50 GLY53     -0.5679
    740 N            34.9938      43.8685      37.2853 N.am     51 ASP54     -0.5163
    741 H            34.0965      43.8806      36.8247 H        51 ASP54      0.2936
    742 CA           36.1774      44.2419      36.5203 C.3      51 ASP54      0.0381
    743 HA           36.9376      43.4786      36.6996 H        51 ASP54      0.0880
    744 CB           35.8780      44.2177      35.0196 C.3      51 ASP54     -0.0303
    745 HB2          35.0823      44.9309      34.7994 H        51 ASP54     -0.0122
    746 HB3          36.7711      44.5256      34.4740 H        51 ASP54     -0.0122
    747 CG           35.4684      42.8192      34.5447 C.2      51 ASP54      0.7994
    748 OD1          36.3482      41.9382      34.5281 O.co2    51 ASP54     -0.8014
    749 OD2          34.3038      42.6220      34.1269 O.co2    51 ASP54     -0.8014
    750 C            36.7651      45.5880      36.9724 C.2      51 ASP54      0.5366
    751 O            36.0760      46.5070      37.4260 O.2      51 ASP54     -0.5819
    752 N            38.0853      45.6903      36.8417 N.am     52 ILE55     -0.4157
    753 H            38.5655      44.9343      36.3763 H        52 ILE55      0.2719
    754 CA           38.8333      46.9097      37.1320 C.3      52 ILE55     -0.0597
    755 HA           38.5470      47.2694      38.1201 H        52 ILE55      0.0869
    756 CB           40.3486      46.6362      37.1218 C.3      52 ILE55      0.1303
    757 HB           40.5855      46.1332      36.1822 H        52 ILE55      0.0187
    758 CG2          41.1806      47.9369      37.1597 C.3      52 ILE55     -0.3204
    759 HG21         40.8478      48.5866      37.9728 H        52 ILE55      0.0882
    760 HG22         42.2368      47.7002      37.2931 H        52 ILE55      0.0882
    761 HG23         41.0763      48.4768      36.2177 H        52 ILE55      0.0882
    762 CG1          40.7359      45.6712      38.2658 C.3      52 ILE55     -0.0430
    763 HG12         40.0369      44.8359      38.3142 H        52 ILE55      0.0236
    764 HG13         41.7141      45.2514      38.0273 H        52 ILE55      0.0236
    765 CD1          40.8421      46.3111      39.6517 C.3      52 ILE55     -0.0660
    766 HD11         39.8976      46.7765      39.9285 H        52 ILE55      0.0186
    767 HD12         41.0956      45.5397      40.3757 H        52 ILE55      0.0186
    768 HD13         41.6407      47.0514      39.6572 H        52 ILE55      0.0186
    769 C            38.4569      47.9746      36.1129 C.2      52 ILE55      0.5973
    770 O            38.5946      47.7868      34.9016 O.2      52 ILE55     -0.5679
    771 N            38.0431      49.1212      36.6316 N.am     53 PHE56     -0.4157
    772 H            38.0269      49.2246      37.6387 H        53 PHE56      0.2719
    773 CA           37.8149      50.2990      35.8281 C.3      53 PHE56     -0.0024
    774 HA           37.6419      49.9977      34.7926 H        53 PHE56      0.0978
    775 CB           36.5474      51.0090      36.2758 C.3      53 PHE56     -0.0343
    776 HB2          35.6877      50.3644      36.0828 H        53 PHE56      0.0295
    777 HB3          36.5960      51.1911      37.3507 H        53 PHE56      0.0295
    778 CG           36.3606      52.3257      35.5579 C.ar     53 PHE56      0.0118
    779 CD1          35.7384      52.3634      34.2969 C.ar     53 PHE56     -0.1256
    780 HD1          35.3755      51.4499      33.8369 H        53 PHE56      0.1330
    781 CE1          35.5530      53.5991      33.6510 C.ar     53 PHE56     -0.1704
    782 HE1          35.0547      53.6298      32.6909 H        53 PHE56      0.1430
    783 CZ           35.9855      54.7900      34.2604 C.ar     53 PHE56     -0.1072
    784 HZ           35.8201      55.7375      33.7673 H        53 PHE56      0.1297
    785 CE2          36.6149      54.7496      35.5143 C.ar     53 PHE56     -0.1704
    786 HE2          36.9293      55.6682      35.9869 H        53 PHE56      0.1430
    787 CD2          36.8148      53.5167      36.1570 C.ar     53 PHE56     -0.1256
    788 HD2          37.2920      53.4831      37.1270 H        53 PHE56      0.1330
    789 C            39.0548      51.1882      35.8784 C.2      53 PHE56      0.5973
    790 O            39.4864      51.6753      36.9229 O.2      53 PHE56     -0.5679
    791 N            39.6135      51.3965      34.6953 N.am     54 SER57     -0.4157
    792 H            39.1848      50.9405      33.9037 H        54 SER57      0.2719
    793 CA           40.8951      52.0515      34.4939 C.3      54 SER57     -0.0249
    794 HA           41.6439      51.4913      35.0565 H        54 SER57      0.0843
    795 CB           41.2093      51.8760      33.0034 C.3      54 SER57      0.2117
    796 HB2          41.3460      50.8151      32.7885 H        54 SER57      0.0352
    797 HB3          40.3612      52.2357      32.4177 H        54 SER57      0.0352
    798 OG           42.3532      52.5834      32.5874 O.3      54 SER57     -0.6546
    799 HG           43.1202      52.2411      33.0621 H        54 SER57      0.4275
    800 C            40.9686      53.5083      35.0046 C.2      54 SER57      0.5973
    801 O            42.0123      53.8825      35.5288 O.2      54 SER57     -0.5679
    802 N            39.9156      54.3387      34.9210 N.am     55 ASN58     -0.4157
    803 H            39.0405      53.9698      34.5788 H        55 ASN58      0.2719
    804 CA           39.9584      55.7467      35.3773 C.3      55 ASN58      0.0143
    805 HA           39.0473      56.2099      34.9998 H        55 ASN58      0.1048
    806 CB           39.9244      55.8508      36.9147 C.3      55 ASN58     -0.2041
    807 HB2          39.1588      55.1912      37.3173 H        55 ASN58      0.0797
    808 HB3          40.8896      55.5472      37.3180 H        55 ASN58      0.0797
    809 CG           39.6050      57.2748      37.3482 C.2      55 ASN58      0.7130
    810 OD1          38.8263      57.9773      36.7112 O.2      55 ASN58     -0.5931
    811 ND2          40.1768      57.7284      38.4397 N.am     55 ASN58     -0.9191
    812 HD21         39.9512      58.6747      38.7332 H        55 ASN58      0.4196
    813 HD22         40.8467      57.1665      38.9276 H        55 ASN58      0.4196
    814 C            41.1130      56.5625      34.7594 C.2      55 ASN58      0.5973
    815 O            41.7095      57.4404      35.3871 O.2      55 ASN58     -0.5679
    816 N            41.4230      56.2678      33.4907 N.am     56 ARG59     -0.3479
    817 H            40.9698      55.4629      33.0839 H        56 ARG59      0.2747
    818 CA           42.5455      56.8806      32.7660 C.3      56 ARG59     -0.2637
    819 HA           43.4574      56.7092      33.3426 H        56 ARG59      0.1560
    820 CB           42.6924      56.2259      31.3880 C.3      56 ARG59     -0.0007
    821 HB2          43.7112      56.4331      31.0601 H        56 ARG59      0.0327
    822 HB3          42.5976      55.1431      31.4788 H        56 ARG59      0.0327
    823 CG           41.6967      56.7486      30.3326 C.3      56 ARG59      0.0390
    824 HG2          40.7015      56.3531      30.5408 H        56 ARG59      0.0285
    825 HG3          41.6461      57.8335      30.2998 H        56 ARG59      0.0285
    826 CD           42.1334      56.3320      28.9384 C.3      56 ARG59      0.0486
    827 HD2          42.2152      55.2428      28.9155 H        56 ARG59      0.0687
    828 HD3          41.3610      56.6389      28.2288 H        56 ARG59      0.0687
    829 NE           43.4199      56.9581      28.5640 N.pl3    56 ARG59     -0.5295
    830 HE           43.7157      57.7590      29.1029 H        56 ARG59      0.3456
    831 CZ           44.2059      56.5499      27.5867 C.cat    56 ARG59      0.8076
    832 NH1          43.8684      55.5489      26.8213 N.pl3    56 ARG59     -0.8627
    833 HH11         42.9749      55.1138      26.9639 H        56 ARG59      0.4478
    834 HH12         44.4581      55.2641      26.0624 H        56 ARG59      0.4478
    835 NH2          45.3459      57.1343      27.3490 N.pl3    56 ARG59     -0.8627
    836 HH21         45.6362      57.9136      27.9150 H        56 ARG59      0.4478
    837 HH22         45.9300      56.8240      26.5958 H        56 ARG59      0.4478
    838 C            42.4281      58.3901      32.5930 C.2      56 ARG59      0.7341
    839 O            43.4201      59.0723      32.3779 O.2      56 ARG59     -0.5894
    840 N            41.1876      58.8642      32.5537 N.am     57 GLU60     -0.5163
    841 H            40.4408      58.2132      32.7192 H        57 GLU60      0.2936
    842 CA           40.8361      60.2597      32.2893 C.3      57 GLU60      0.0397
    843 HA           41.6401      60.7374      31.7253 H        57 GLU60      0.1105
    844 CB           39.5799      60.2734      31.4125 C.3      57 GLU60      0.0560
    845 HB2          39.7835      59.6920      30.5120 H        57 GLU60     -0.0173
    846 HB3          38.7946      59.7702      31.9626 H        57 GLU60     -0.0173
    847 CG           39.1619      61.6901      30.9908 C.3      57 GLU60      0.0136
    848 HG2          38.8793      62.2876      31.8496 H        57 GLU60     -0.0425
    849 HG3          40.0012      62.1755      30.4873 H        57 GLU60     -0.0425
    850 CD           37.9471      61.6940      30.0870 C.2      57 GLU60      0.8054
    851 OE1          36.8601      61.9957      30.6065 O.co2    57 GLU60     -0.8188
    852 OE2          38.0890      61.3803      28.8901 O.co2    57 GLU60     -0.8188
    853 C            40.7011      61.0564      33.5955 C.2      57 GLU60      0.5366
    854 O            40.3272      62.2208      33.6090 O.2      57 GLU60     -0.5819
    855 N            40.9944      60.4286      34.7342 N.am     58 GLY61     -0.4157
    856 H            41.3533      59.4836      34.7108 H        58 GLY61      0.2719
    857 CA           40.9101      61.1053      36.0196 C.3      58 GLY61     -0.0252
    858 HA2          41.1863      60.4017      36.8039 H        58 GLY61      0.0698
    859 HA3          41.6169      61.9355      36.0330 H        58 GLY61      0.0698
    860 C            39.5197      61.6603      36.3491 C.2      58 GLY61      0.5973
    861 O            39.4504      62.6390      37.0788 O.2      58 GLY61     -0.5679
    862 N            38.4097      61.0915      35.8501 N.am     59 LYS62     -0.3479
    863 H            38.5158      60.2940      35.2440 H        59 LYS62      0.2747
    864 CA           37.0525      61.5916      36.1844 C.3      59 LYS62     -0.2400
    865 HA           37.0520      62.6835      36.1429 H        59 LYS62      0.1426
    866 CB           35.9990      61.0499      35.2294 C.3      59 LYS62     -0.0094
    867 HB2          35.9606      59.9731      35.3864 H        59 LYS62      0.0362
    868 HB3          35.0250      61.4747      35.4749 H        59 LYS62      0.0362
    869 CG           36.3319      61.3858      33.7790 C.3      59 LYS62      0.0187
    870 HG2          35.7904      62.2840      33.4892 H        59 LYS62      0.0103
    871 HG3          37.3865      61.6286      33.6648 H        59 LYS62      0.0103
    872 CD           36.0643      60.1709      32.8735 C.3      59 LYS62     -0.0479
    873 HD2          36.8123      60.1419      32.1003 H        59 LYS62      0.0621
    874 HD3          36.1599      59.2234      33.4011 H        59 LYS62      0.0621
    875 CE           34.7360      60.2385      32.1376 C.3      59 LYS62     -0.0143
    876 HE2          34.6986      59.4528      31.3777 H        59 LYS62      0.1135
    877 HE3          33.9212      60.0449      32.8398 H        59 LYS62      0.1135
    878 NZ           34.5202      61.5579      31.5087 N.4      59 LYS62     -0.3854
    879 HZ1          35.2095      61.6920      30.7618 H        59 LYS62      0.3400
    880 HZ2          33.5710      61.6496      31.1603 H        59 LYS62      0.3400
    881 HZ3          34.7104      62.3126      32.1441 H        59 LYS62      0.3400
    882 C            36.6203      61.1989      37.5857 C.2      59 LYS62      0.7341
    883 O            35.8418      61.9065      38.2167 O.2      59 LYS62     -0.5894
    884 N            37.0828      60.0425      38.0504 N.am     60 LEU63     -0.4157
    885 H            37.7249      59.5181      37.4697 H        60 LEU63      0.2719
    886 CA           36.8774      59.6099      39.4208 C.3      60 LEU63     -0.0518
    887 HA           35.9898      60.1068      39.8094 H        60 LEU63      0.0922
    888 CB           36.6417      58.0955      39.4719 C.3      60 LEU63     -0.1102
    889 HB2          37.5161      57.5851      39.0774 H        60 LEU63      0.0457
    890 HB3          36.5249      57.7892      40.5101 H        60 LEU63      0.0457
    891 CG           35.4011      57.6492      38.6830 C.3      60 LEU63      0.3531
    892 HG           35.4376      58.0368      37.6653 H        60 LEU63     -0.0361
    893 CD1          35.3600      56.1317      38.5995 C.3      60 LEU63     -0.4121
    894 HD11         35.1847      55.7074      39.5880 H        60 LEU63      0.1000
    895 HD12         34.5455      55.8522      37.9346 H        60 LEU63      0.1000
    896 HD13         36.2982      55.7493      38.2035 H        60 LEU63      0.1000
    897 CD2          34.1258      58.1411      39.3691 C.3      60 LEU63     -0.4121
    898 HD21         34.0359      59.2224      39.2695 H        60 LEU63      0.1000
    899 HD22         33.2608      57.6826      38.8921 H        60 LEU63      0.1000
    900 HD23         34.1294      57.8639      40.4242 H        60 LEU63      0.1000
    901 C            38.0810      60.0447      40.2564 C.2      60 LEU63      0.5973
    902 O            39.2140      59.9946      39.7666 O.2      60 LEU63     -0.5679
    903 N            37.8706      60.4387      41.5207 N.am     61 PRO64     -0.2548
    904 CD           36.5951      60.4976      42.2197 C.3      61 PRO64      0.0192
    905 HD2          36.0011      59.5957      42.0618 H        61 PRO64      0.0391
    906 HD3          36.0407      61.3802      41.8947 H        61 PRO64      0.0391
    907 CG           36.9660      60.6284      43.6927 C.3      61 PRO64      0.0189
    908 HG2          37.1242      59.6446      44.1305 H        61 PRO64      0.0213
    909 HG3          36.2064      61.1748      44.2508 H        61 PRO64      0.0213
    910 CB           38.2904      61.3911      43.6574 C.3      61 PRO64     -0.0070
    911 HB2          38.9038      61.1795      44.5339 H        61 PRO64      0.0253
    912 HB3          38.0865      62.4613      43.5932 H        61 PRO64      0.0253
    913 CA           38.9545      60.9289      42.3580 C.3      61 PRO64     -0.0266
    914 HA           39.4026      61.7993      41.8751 H        61 PRO64      0.0641
    915 C            40.0455      59.8650      42.5592 C.2      61 PRO64      0.5896
    916 O            39.8186      58.7853      43.1237 O.2      61 PRO64     -0.5748
    917 N            41.2540      60.1943      42.1055 N.am     62 GLY65     -0.4157
    918 H            41.3507      61.0732      41.6142 H        62 GLY65      0.2719
    919 CA           42.4463      59.3675      42.2467 C.3      62 GLY65     -0.0252
    920 HA2          42.1836      58.3237      42.0706 H        62 GLY65      0.0698
    921 HA3          43.1775      59.6602      41.4926 H        62 GLY65      0.0698
    922 C            43.1009      59.4950      43.6217 C.2      62 GLY65      0.5973
    923 O            42.9359      60.4800      44.3412 O.2      62 GLY65     -0.5679
    924 N            43.8335      58.4464      43.9907 N.am     63 LYS66     -0.3479
    925 H            43.8818      57.6596      43.3541 H        63 LYS66      0.2747
    926 CA           44.6111      58.3251      45.2261 C.3      63 LYS66     -0.2400
    927 HA           45.2003      59.2320      45.3767 H        63 LYS66      0.1426
    928 CB           43.6246      58.1549      46.3975 C.3      63 LYS66     -0.0094
    929 HB2          43.1115      59.1086      46.5279 H        63 LYS66      0.0362
    930 HB3          42.8727      57.4174      46.1157 H        63 LYS66      0.0362
    931 CG           44.2071      57.7278      47.7523 C.3      63 LYS66      0.0187
    932 HG2          44.5105      56.6807      47.7201 H        63 LYS66      0.0103
    933 HG3          45.0681      58.3541      47.9899 H        63 LYS66      0.0103
    934 CD           43.1208      57.9288      48.8188 C.3      63 LYS66     -0.0479
    935 HD2          42.7246      58.9437      48.7556 H        63 LYS66      0.0621
    936 HD3          42.3132      57.2320      48.5894 H        63 LYS66      0.0621
    937 CE           43.5991      57.7042      50.2560 C.3      63 LYS66     -0.0143
    938 HE2          44.5880      57.2338      50.2316 H        63 LYS66      0.1135
    939 HE3          43.7013      58.6730      50.7552 H        63 LYS66      0.1135
    940 NZ           42.6453      56.8276      50.9900 N.4      63 LYS66     -0.3854
    941 HZ1          42.6507      55.8897      50.6051 H        63 LYS66      0.3400
    942 HZ2          42.8859      56.7598      51.9711 H        63 LYS66      0.3400
    943 HZ3          41.6871      57.1510      50.9077 H        63 LYS66      0.3400
    944 C            45.5571      57.1424      45.0461 C.2      63 LYS66      0.7341
    945 O            45.1436      56.1111      44.5168 O.2      63 LYS66     -0.5894
    946 N            46.8146      57.2859      45.4601 N.am     64 SER67     -0.4157
    947 H            47.1034      58.1487      45.8900 H        64 SER67      0.2719
    948 CA           47.7543      56.1628      45.4106 C.3      64 SER67     -0.0249
    949 HA           47.7761      55.7868      44.3859 H        64 SER67      0.0843
    950 CB           49.1765      56.6222      45.7531 C.3      64 SER67      0.2117
    951 HB2          49.3675      57.5890      45.2842 H        64 SER67      0.0352
    952 HB3          49.2872      56.7212      46.8344 H        64 SER67      0.0352
    953 OG           50.1142      55.6948      45.2513 O.3      64 SER67     -0.6546
    954 HG           51.0071      55.9914      45.4593 H        64 SER67      0.4275
    955 C            47.2272      55.0429      46.3264 C.2      64 SER67      0.5973
    956 O            46.8431      55.2856      47.4738 O.2      64 SER67     -0.5679
    957 N            47.0938      53.8312      45.7839 N.am     65 GLY68     -0.4157
    958 H            47.4262      53.6933      44.8405 H        65 GLY68      0.2719
    959 CA           46.4956      52.6812      46.4844 C.3      65 GLY68     -0.0252
    960 HA2          46.9051      51.7682      46.0520 H        65 GLY68      0.0698
    961 HA3          46.7855      52.7079      47.5359 H        65 GLY68      0.0698
    962 C            44.9633      52.5650      46.4238 C.2      65 GLY68      0.5973
    963 O            44.3765      51.6997      47.0813 O.2      65 GLY68     -0.5679
    964 N            44.2974      53.4211      45.6385 N.am     66 ARG69     -0.3479
    965 H            44.8249      54.1267      45.1338 H        66 ARG69      0.2747
    966 CA           42.8702      53.3011      45.3415 C.3      66 ARG69     -0.2637
    967 HA           42.4132      52.6695      46.0913 H        66 ARG69      0.1560
    968 CB           42.1721      54.6510      45.4390 C.3      66 ARG69     -0.0007
    969 HB2          42.2411      55.0167      46.4651 H        66 ARG69      0.0327
    970 HB3          42.6688      55.3571      44.7731 H        66 ARG69      0.0327
    971 CG           40.7046      54.5255      45.0158 C.3      66 ARG69      0.0390
    972 HG2          40.6048      54.1054      44.0155 H        66 ARG69      0.0285
    973 HG3          40.2134      53.8789      45.7391 H        66 ARG69      0.0285
    974 CD           40.0635      55.9018      44.9830 C.3      66 ARG69      0.0486
    975 HD2          40.6744      56.5723      44.3773 H        66 ARG69      0.0687
    976 HD3          39.0762      55.8161      44.5313 H        66 ARG69      0.0687
    977 NE           39.9058      56.3983      46.3505 N.pl3    66 ARG69     -0.5295
    978 HE           39.6517      55.7129      47.0658 H        66 ARG69      0.3456
    979 CZ           39.9092      57.6507      46.7351 C.cat    66 ARG69      0.8076
    980 NH1          40.0353      58.6482      45.9098 N.pl3    66 ARG69     -0.8627
    981 HH11         40.0294      58.4645      44.9094 H        66 ARG69      0.4478
    982 HH12         40.1183      59.5890      46.2392 H        66 ARG69      0.4478
    983 NH2          39.7841      57.9452      47.9906 N.pl3    66 ARG69     -0.8627
    984 HH21         39.6097      57.1636      48.6334 H        66 ARG69      0.4478
    985 HH22         39.6386      58.8853      48.2911 H        66 ARG69      0.4478
    986 C            42.6636      52.6695      43.9729 C.2      66 ARG69      0.7341
    987 O            43.0308      53.2367      42.9477 O.2      66 ARG69     -0.5894
    988 N            41.9707      51.5455      43.9842 N.am     67 THR70     -0.4157
    989 H            41.6632      51.1876      44.8801 H        67 THR70      0.2719
    990 CA           41.5745      50.8160      42.7877 C.3      67 THR70     -0.0389
    991 HA           42.0713      51.2406      41.9138 H        67 THR70      0.1007
    992 CB           42.0543      49.3676      42.9265 C.3      67 THR70      0.3654
    993 HB           42.1076      49.0974      43.9826 H        67 THR70      0.0043
    994 CG2          41.1802      48.3369      42.2224 C.3      67 THR70     -0.2438
    995 HG21         41.0084      48.6557      41.1933 H        67 THR70      0.0642
    996 HG22         41.6819      47.3697      42.2294 H        67 THR70      0.0642
    997 HG23         40.2218      48.2462      42.7344 H        67 THR70      0.0642
    998 OG1          43.3479      49.3090      42.3697 O.3      67 THR70     -0.6761
    999 HG1          43.7826      48.5109      42.6773 H        67 THR70      0.4102
   1000 C            40.0745      50.9635      42.5748 C.2      67 THR70      0.5973
   1001 O            39.2936      50.7604      43.5028 O.2      67 THR70     -0.5679
   1002 N            39.6713      51.3397      41.3632 N.am     68 TRP71     -0.4157
   1003 H            40.3569      51.4754      40.6343 H        68 TRP71      0.2719
   1004 CA           38.2674      51.4668      40.9808 C.3      68 TRP71     -0.0275
   1005 HA           37.6518      51.5846      41.8736 H        68 TRP71      0.1123
   1006 CB           38.0761      52.7243      40.1230 C.3      68 TRP71     -0.0050
   1007 HB2          38.8105      52.7291      39.3157 H        68 TRP71      0.0339
   1008 HB3          37.0876      52.6803      39.6624 H        68 TRP71      0.0339
   1009 CG           38.1622      54.0148      40.8817 C.2      68 TRP71     -0.1415
   1010 CD1          39.2222      54.8560      40.9461 C.2      68 TRP71     -0.1638
   1011 HD1          40.1643      54.6927      40.4358 H        68 TRP71      0.2062
   1012 NE1          38.9070      55.9415      41.7442 N.pl3    68 TRP71     -0.3418
   1013 HE1          39.5167      56.7352      41.8990 H        68 TRP71      0.3412
   1014 CE2          37.6287      55.8326      42.2463 C.ar     68 TRP71      0.1380
   1015 CZ2          36.8631      56.6464      43.0862 C.ar     68 TRP71     -0.2601
   1016 HZ2          37.2782      57.5616      43.4711 H        68 TRP71      0.1572
   1017 CH2          35.5554      56.2498      43.4073 C.ar     68 TRP71     -0.1134
   1018 HH2          34.9514      56.8670      44.0485 H        68 TRP71      0.1417
   1019 CZ3          35.0298      55.0492      42.8969 C.ar     68 TRP71     -0.1972
   1020 HZ3          34.0234      54.7450      43.1589 H        68 TRP71      0.1447
   1021 CE3          35.8105      54.2377      42.0534 C.ar     68 TRP71     -0.2387
   1022 HE3          35.4004      53.3210      41.6551 H        68 TRP71      0.1700
   1023 CD2          37.1274      54.6112      41.7115 C.ar     68 TRP71      0.1243
   1024 C            37.7972      50.2068      40.2587 C.2      68 TRP71      0.5973
   1025 O            38.5054      49.6562      39.4147 O.2      68 TRP71     -0.5679
   1026 N            36.5811      49.7689      40.5586 N.am     69 ARG72     -0.3479
   1027 H            36.0606      50.2315      41.3012 H        69 ARG72      0.2747
   1028 CA           35.8857      48.7204      39.8113 C.3      69 ARG72     -0.2637
   1029 HA           36.4299      48.4586      38.9042 H        69 ARG72      0.1560
   1030 CB           35.6999      47.4910      40.6770 C.3      69 ARG72     -0.0007
   1031 HB2          35.3536      47.8316      41.6535 H        69 ARG72      0.0327
   1032 HB3          34.9528      46.8198      40.2486 H        69 ARG72      0.0327
   1033 CG           36.9966      46.7249      40.8003 C.3      69 ARG72      0.0390
   1034 HG2          37.2456      46.2162      39.8692 H        69 ARG72      0.0285
   1035 HG3          37.7974      47.4141      41.0726 H        69 ARG72      0.0285
   1036 CD           36.7638      45.7168      41.9154 C.3      69 ARG72      0.0486
   1037 HD2          36.0147      46.0788      42.6158 H        69 ARG72      0.0687
   1038 HD3          36.4070      44.7678      41.5080 H        69 ARG72      0.0687
   1039 NE           38.0016      45.5892      42.6623 N.pl3    69 ARG72     -0.5295
   1040 HE           38.1362      46.2282      43.4270 H        69 ARG72      0.3456
   1041 CZ           38.9917      44.8216      42.2895 C.cat    69 ARG72      0.8076
   1042 NH1          38.8621      43.9557      41.3147 N.pl3    69 ARG72     -0.8627
   1043 HH11         37.9677      43.8805      40.8386 H        69 ARG72      0.4478
   1044 HH12         39.5948      43.3260      41.0490 H        69 ARG72      0.4478
   1045 NH2          40.1197      44.9563      42.9276 N.pl3    69 ARG72     -0.8627
   1046 HH21         40.1894      45.6217      43.6759 H        69 ARG72      0.4478
   1047 HH22         40.9067      44.3950      42.6611 H        69 ARG72      0.4478
   1048 C            34.5199      49.1857      39.3930 C.2      69 ARG72      0.7341
   1049 O            33.9806      50.1218      39.9825 O.2      69 ARG72     -0.5894
   1050 N            33.9593      48.4587      38.4394 N.am     70 GLU73     -0.5163
   1051 H            34.4994      47.6980      38.0330 H        70 GLU73      0.2936
   1052 CA           32.6076      48.6609      37.9394 C.3      70 GLU73      0.0397
   1053 HA           32.1481      49.4745      38.4935 H        70 GLU73      0.1105
   1054 CB           32.6516      49.0822      36.4691 C.3      70 GLU73      0.0560
   1055 HB2          31.6269      49.2174      36.1219 H        70 GLU73     -0.0173
   1056 HB3          33.1563      50.0443      36.3877 H        70 GLU73     -0.0173
   1057 CG           33.3834      48.0645      35.5791 C.3      70 GLU73      0.0136
   1058 HG2          34.4497      48.0731      35.8136 H        70 GLU73     -0.0425
   1059 HG3          32.9959      47.0599      35.7616 H        70 GLU73     -0.0425
   1060 CD           33.1709      48.4016      34.1094 C.2      70 GLU73      0.8054
   1061 OE1          31.9953      48.4802      33.6853 O.co2    70 GLU73     -0.8188
   1062 OE2          34.1545      48.6286      33.3788 O.co2    70 GLU73     -0.8188
   1063 C            31.7170      47.4295      38.1035 C.2      70 GLU73      0.5366
   1064 O            32.1915      46.2957      38.2005 O.2      70 GLU73     -0.5819
   1065 N            30.4097      47.6712      38.0750 N.am     71 ALA74     -0.4157
   1066 H            30.1101      48.6395      38.0565 H        71 ALA74      0.2719
   1067 CA           29.3885      46.6471      37.9096 C.3      71 ALA74      0.0337
   1068 HA           29.8034      45.8616      37.2830 H        71 ALA74      0.0823
   1069 CB           29.0377      46.0427      39.2777 C.3      71 ALA74     -0.1825
   1070 HB1          28.5152      46.7583      39.9026 H        71 ALA74      0.0603
   1071 HB2          28.3905      45.1817      39.1347 H        71 ALA74      0.0603
   1072 HB3          29.9444      45.7162      39.7840 H        71 ALA74      0.0603
   1073 C            28.1768      47.2108      37.1516 C.2      71 ALA74      0.5973
   1074 O            27.8452      48.3871      37.3008 O.2      71 ALA74     -0.5679
   1075 N            27.5158      46.3898      36.3377 N.am     72 ASP75     -0.5163
   1076 H            27.8740      45.4504      36.1939 H        72 ASP75      0.2936
   1077 CA           26.2885      46.7447      35.6234 C.3      72 ASP75      0.0381
   1078 HA           26.4339      47.7000      35.1212 H        72 ASP75      0.0880
   1079 CB           25.9279      45.6959      34.5593 C.3      72 ASP75     -0.0303
   1080 HB2          25.9456      44.7008      35.0060 H        72 ASP75     -0.0122
   1081 HB3          24.9040      45.8861      34.2322 H        72 ASP75     -0.0122
   1082 CG           26.8119      45.7094      33.3102 C.2      72 ASP75      0.7994
   1083 OD1          27.9100      46.3022      33.2758 O.co2    72 ASP75     -0.8014
   1084 OD2          26.3799      45.1291      32.2890 O.co2    72 ASP75     -0.8014
   1085 C            25.1133      46.8889      36.5880 C.2      72 ASP75      0.5366
   1086 O            24.9261      46.0632      37.4878 O.2      72 ASP75     -0.5819
   1087 N            24.2877      47.9088      36.3777 N.am     73 ILE76     -0.4157
   1088 H            24.4634      48.5253      35.5863 H        73 ILE76      0.2719
   1089 CA           23.0857      48.1416      37.1817 C.3      73 ILE76     -0.0597
   1090 HA           22.9753      47.3470      37.9170 H        73 ILE76      0.0869
   1091 CB           23.2181      49.4703      37.9513 C.3      73 ILE76      0.1303
   1092 HB           23.4581      50.2525      37.2329 H        73 ILE76      0.0187
   1093 CG2          21.9464      49.8948      38.6933 C.3      73 ILE76     -0.3204
   1094 HG21         21.5549      49.0828      39.2910 H        73 ILE76      0.0882
   1095 HG22         22.1761      50.7219      39.3519 H        73 ILE76      0.0882
   1096 HG23         21.1990      50.2239      37.9753 H        73 ILE76      0.0882
   1097 CG1          24.3789      49.4146      38.9649 C.3      73 ILE76     -0.0430
   1098 HG12         25.2994      49.1207      38.4611 H        73 ILE76      0.0236
   1099 HG13         24.5360      50.4196      39.3466 H        73 ILE76      0.0236
   1100 CD1          24.1577      48.4845      40.1681 C.3      73 ILE76     -0.0660
   1101 HD11         23.9289      47.4740      39.8374 H        73 ILE76      0.0186
   1102 HD12         25.0676      48.4500      40.7663 H        73 ILE76      0.0186
   1103 HD13         23.3505      48.8538      40.7976 H        73 ILE76      0.0186
   1104 C            21.8601      48.0383      36.2880 C.2      73 ILE76      0.5973
   1105 O            21.9443      48.2468      35.0832 O.2      73 ILE76     -0.5679
   1106 N            20.7319      47.6568      36.8763 N.am     74 ASN77     -0.4157
   1107 H            20.7481      47.5179      37.8812 H        74 ASN77      0.2719
   1108 CA           19.4439      47.4927      36.2110 C.3      74 ASN77      0.0143
   1109 HA           18.7550      47.0817      36.9488 H        74 ASN77      0.1048
   1110 CB           18.8889      48.8683      35.7849 C.3      74 ASN77     -0.2041
   1111 HB2          19.5286      49.2899      35.0096 H        74 ASN77      0.0797
   1112 HB3          17.9008      48.7388      35.3474 H        74 ASN77      0.0797
   1113 CG           18.7295      49.8859      36.8933 C.2      74 ASN77      0.7130
   1114 OD1          18.4087      49.5776      38.0334 O.2      74 ASN77     -0.5931
   1115 ND2          18.9556      51.1424      36.5937 N.am     74 ASN77     -0.9191
   1116 HD21         18.7984      51.8349      37.2902 H        74 ASN77      0.4196
   1117 HD22         19.3215      51.3924      35.6650 H        74 ASN77      0.4196
   1118 C            19.4376      46.4925      35.0396 C.2      74 ASN77      0.5973
   1119 O            18.5734      46.6044      34.1749 O.2      74 ASN77     -0.5679
   1120 N            20.3785      45.5446      34.9486 N.am     75 TYR78     -0.4157
   1121 H            21.1221      45.5229      35.6273 H        75 TYR78      0.2719
   1122 CA           20.3883      44.5893      33.8314 C.3      75 TYR78     -0.0014
   1123 HA           20.0177      45.0920      32.9362 H        75 TYR78      0.0876
   1124 CB           21.8181      44.1279      33.5289 C.3      75 TYR78     -0.0152
   1125 HB2          22.4170      44.9933      33.2395 H        75 TYR78      0.0295
   1126 HB3          22.2598      43.7060      34.4322 H        75 TYR78      0.0295
   1127 CG           21.8689      43.0926      32.4195 C.ar     75 TYR78     -0.0011
   1128 CD1          21.7970      43.5150      31.0803 C.ar     75 TYR78     -0.1906
   1129 HD1          21.7297      44.5681      30.8455 H        75 TYR78      0.1699
   1130 CE1          21.7681      42.5661      30.0440 C.ar     75 TYR78     -0.2341
   1131 HE1          21.6673      42.8979      29.0252 H        75 TYR78      0.1656
   1132 CZ           21.8129      41.1875      30.3353 C.ar     75 TYR78      0.3226
   1133 OH           21.7820      40.2843      29.3215 O.3      75 TYR78     -0.5579
   1134 HH           21.7974      40.7298      28.4541 H        75 TYR78      0.3992
   1135 CE2          21.8721      40.7632      31.6780 C.ar     75 TYR78     -0.2341
   1136 HE2          21.8809      39.7051      31.9030 H        75 TYR78      0.1656
   1137 CD2          21.9011      41.7133      32.7171 C.ar     75 TYR78     -0.1906
   1138 HD2          21.9139      41.3649      33.7404 H        75 TYR78      0.1699
   1139 C            19.4833      43.3838      34.1007 C.2      75 TYR78      0.5973
   1140 O            19.5522      42.8153      35.1934 O.2      75 TYR78     -0.5679
   1141 N            18.7031      42.9428      33.1089 N.am     76 THR79     -0.4157
   1142 H            18.6668      43.4537      32.2396 H        76 THR79      0.2719
   1143 CA           17.9520      41.6759      33.2075 C.3      76 THR79     -0.0389
   1144 HA           18.2868      41.1257      34.0866 H        76 THR79      0.1007
   1145 CB           16.4393      41.8994      33.3776 C.3      76 THR79      0.3654
   1146 HB           15.9480      40.9271      33.4364 H        76 THR79      0.0043
   1147 CG2          16.1024      42.6974      34.6393 C.3      76 THR79     -0.2438
   1148 HG21         16.4998      43.7110      34.5620 H        76 THR79      0.0642
   1149 HG22         15.0206      42.7444      34.7637 H        76 THR79      0.0642
   1150 HG23         16.5397      42.2058      35.5086 H        76 THR79      0.0642
   1151 OG1          15.9251      42.6047      32.2720 O.3      76 THR79     -0.6761
   1152 HG1          14.9676      42.5885      32.3356 H        76 THR79      0.4102
   1153 C            18.2285      40.7457      32.0322 C.2      76 THR79      0.5973
   1154 O            18.5165      39.5712      32.2472 O.2      76 THR79     -0.5679
   1155 N            18.1665      41.2374      30.7980 N.am     77 SER80     -0.4157
   1156 H            17.8596      42.1902      30.6628 H        77 SER80      0.2719
   1157 CA           18.3967      40.4379      29.5965 C.3      77 SER80     -0.0249
   1158 HA           19.2363      39.7670      29.7754 H        77 SER80      0.0843
   1159 CB           17.1626      39.5867      29.2743 C.3      77 SER80      0.2117
   1160 HB2          17.3951      38.8989      28.4600 H        77 SER80      0.0352
   1161 HB3          16.8890      38.9985      30.1511 H        77 SER80      0.0352
   1162 OG           16.0747      40.4086      28.8946 O.3      77 SER80     -0.6546
   1163 HG           15.3185      39.8442      28.7088 H        77 SER80      0.4275
   1164 C            18.7364      41.3130      28.3975 C.2      77 SER80      0.5973
   1165 O            18.6004      42.5369      28.4323 O.2      77 SER80     -0.5679
   1166 N            19.1826      40.6537      27.3278 N.am     78 GLY81     -0.4157
   1167 H            19.2583      39.6495      27.3822 H        78 GLY81      0.2719
   1168 CA           19.5929      41.2865      26.0861 C.3      78 GLY81     -0.0252
   1169 HA2          19.5844      40.5473      25.2849 H        78 GLY81      0.0698
   1170 HA3          18.8808      42.0744      25.8365 H        78 GLY81      0.0698
   1171 C            20.9935      41.8873      26.1675 C.2      78 GLY81      0.5973
   1172 O            21.8623      41.4800      26.9506 O.2      78 GLY81     -0.5679
   1173 N            21.2106      42.8954      25.3300 N.am     79 PHE82     -0.4157
   1174 H            20.4450      43.2049      24.7541 H        79 PHE82      0.2719
   1175 CA           22.4104      43.7197      25.3688 C.3      79 PHE82     -0.0024
   1176 HA           23.2750      43.0629      25.2738 H        79 PHE82      0.0978
   1177 CB           22.4228      44.7020      24.1862 C.3      79 PHE82     -0.0343
   1178 HB2          21.4980      45.2811      24.1870 H        79 PHE82      0.0295
   1179 HB3          23.2451      45.4061      24.3203 H        79 PHE82      0.0295
   1180 CG           22.5946      44.0168      22.8431 C.ar     79 PHE82      0.0118
   1181 CD1          23.8864      43.7624      22.3446 C.ar     79 PHE82     -0.1256
   1182 HD1          24.7582      44.0790      22.8966 H        79 PHE82      0.1330
   1183 CE1          24.0543      43.0937      21.1210 C.ar     79 PHE82     -0.1704
   1184 HE1          25.0472      42.9106      20.7381 H        79 PHE82      0.1430
   1185 CZ           22.9316      42.6671      20.3934 C.ar     79 PHE82     -0.1072
   1186 HZ           23.0625      42.1525      19.4499 H        79 PHE82      0.1297
   1187 CE2          21.6393      42.9016      20.8950 C.ar     79 PHE82     -0.1704
   1188 HE2          20.7760      42.5653      20.3368 H        79 PHE82      0.1430
   1189 CD2          21.4705      43.5795      22.1146 C.ar     79 PHE82     -0.1256
   1190 HD2          20.4733      43.7629      22.4859 H        79 PHE82      0.1330
   1191 C            22.5180      44.4433      26.7170 C.2      79 PHE82      0.5973
   1192 O            21.5265      44.7604      27.3728 O.2      79 PHE82     -0.5679
   1193 N            23.7551      44.7140      27.1366 N.am     80 ARG83     -0.3479
   1194 H            24.5209      44.5002      26.5215 H        80 ARG83      0.2747
   1195 CA           24.0178      45.5240      28.3309 C.3      80 ARG83     -0.2637
   1196 HA           23.4769      45.1024      29.1804 H        80 ARG83      0.1560
   1197 CB           25.5168      45.5497      28.6385 C.3      80 ARG83     -0.0007
   1198 HB2          26.0520      45.8893      27.7504 H        80 ARG83      0.0327
   1199 HB3          25.7018      46.2598      29.4465 H        80 ARG83      0.0327
   1200 CG           26.0333      44.1704      29.0712 C.3      80 ARG83      0.0390
   1201 HG2          25.6514      43.9190      30.0620 H        80 ARG83      0.0285
   1202 HG3          25.6912      43.4088      28.3705 H        80 ARG83      0.0285
   1203 CD           27.5589      44.1546      29.0666 C.3      80 ARG83      0.0486
   1204 HD2          27.8876      43.1252      29.2209 H        80 ARG83      0.0687
   1205 HD3          27.9122      44.4914      28.0920 H        80 ARG83      0.0687
   1206 NE           28.1101      44.9878      30.1444 N.pl3    80 ARG83     -0.5295
   1207 HE           27.5168      45.1143      30.9749 H        80 ARG83      0.3456
   1208 CZ           29.3363      45.4578      30.2230 C.cat    80 ARG83      0.8076
   1209 NH1          30.1758      45.2643      29.2392 N.pl3    80 ARG83     -0.8627
   1210 HH11         29.8598      44.7794      28.4250 H        80 ARG83      0.4478
   1211 HH12         31.0888      45.6685      29.3130 H        80 ARG83      0.4478
   1212 NH2          29.7500      46.1219      31.2627 N.pl3    80 ARG83     -0.8627
   1213 HH21         29.1020      46.2183      32.0638 H        80 ARG83      0.4478
   1214 HH22         30.6910      46.4500      31.4046 H        80 ARG83      0.4478
   1215 C            23.5010      46.9441      28.1048 C.2      80 ARG83      0.7341
   1216 O            23.5892      47.4587      26.9928 O.2      80 ARG83     -0.5894
   1217 N            23.0295      47.5780      29.1717 N.am     81 ASN84     -0.4157
   1218 H            23.0488      47.1013      30.0587 H        81 ASN84      0.2719
   1219 CA           22.5905      48.9717      29.1685 C.3      81 ASN84      0.0143
   1220 HA           22.1765      49.2198      28.1902 H        81 ASN84      0.1048
   1221 CB           21.4571      49.1042      30.2069 C.3      81 ASN84     -0.2041
   1222 HB2          21.0274      50.1051      30.1806 H        81 ASN84      0.0797
   1223 HB3          20.6623      48.4049      29.9475 H        81 ASN84      0.0797
   1224 CG           21.9073      48.8230      31.6280 C.2      81 ASN84      0.7130
   1225 OD1          23.0714      48.9785      31.9711 O.2      81 ASN84     -0.5931
   1226 ND2          21.0177      48.3655      32.4690 N.am     81 ASN84     -0.9191
   1227 HD21         21.3356      48.2855      33.4323 H        81 ASN84      0.4196
   1228 HD22         20.0383      48.3063      32.2525 H        81 ASN84      0.4196
   1229 C            23.7696      49.9381      29.4128 C.2      81 ASN84      0.5973
   1230 O            24.9439      49.5563      29.3147 O.2      81 ASN84     -0.5679
   1231 N            23.4548      51.1919      29.7392 N.am     82 SER85     -0.4157
   1232 H            22.4813      51.4683      29.7755 H        82 SER85      0.2719
   1233 CA           24.4174      52.2623      30.0399 C.3      82 SER85     -0.0249
   1234 HA           25.3950      51.9931      29.6452 H        82 SER85      0.0843
   1235 CB           23.9693      53.5317      29.3077 C.3      82 SER85      0.2117
   1236 HB2          24.6493      54.3563      29.5201 H        82 SER85      0.0352
   1237 HB3          23.9622      53.3437      28.2352 H        82 SER85      0.0352
   1238 OG           22.6567      53.8618      29.7112 O.3      82 SER85     -0.6546
   1239 HG           22.7020      54.5485      30.3960 H        82 SER85      0.4275
   1240 C            24.6235      52.5302      31.5407 C.2      82 SER85      0.5973
   1241 O            25.4084      53.4109      31.8870 O.2      82 SER85     -0.5679
   1242 N            23.9730      51.7673      32.4256 N.am     83 ASP86     -0.5163
   1243 H            23.3957      51.0162      32.0795 H        83 ASP86      0.2936
   1244 CA           24.0066      51.9401      33.8800 C.3      83 ASP86      0.0381
   1245 HA           24.1473      52.9993      34.0973 H        83 ASP86      0.0880
   1246 CB           22.6648      51.5159      34.4875 C.3      83 ASP86     -0.0303
   1247 HB2          22.4682      50.4880      34.1980 H        83 ASP86     -0.0122
   1248 HB3          22.7425      51.5608      35.5714 H        83 ASP86     -0.0122
   1249 CG           21.4774      52.3747      34.0657 C.2      83 ASP86      0.7994
   1250 OD1          21.6923      53.4555      33.4758 O.co2    83 ASP86     -0.8014
   1251 OD2          20.3455      51.9634      34.4017 O.co2    83 ASP86     -0.8014
   1252 C            25.1473      51.1611      34.5411 C.2      83 ASP86      0.5366
   1253 O            25.2713      49.9401      34.3886 O.2      83 ASP86     -0.5819
   1254 N            25.9840      51.8592      35.3119 N.am     84 ARG87     -0.3479
   1255 H            25.8412      52.8645      35.3847 H        84 ARG87      0.2747
   1256 CA           27.1379      51.2684      36.0014 C.3      84 ARG87     -0.2637
   1257 HA           26.9720      50.1988      36.1116 H        84 ARG87      0.1560
   1258 CB           28.4397      51.4916      35.2138 C.3      84 ARG87     -0.0007
   1259 HB2          28.7213      52.5281      35.2951 H        84 ARG87      0.0327
   1260 HB3          29.2405      50.9284      35.6982 H        84 ARG87      0.0327
   1261 CG           28.4064      51.1262      33.7291 C.3      84 ARG87      0.0390
   1262 HG2          27.5074      51.5051      33.2442 H        84 ARG87      0.0285
   1263 HG3          29.2562      51.6008      33.2433 H        84 ARG87      0.0285
   1264 CD           28.5266      49.6135      33.5529 C.3      84 ARG87      0.0486
   1265 HD2          29.4660      49.2726      33.9949 H        84 ARG87      0.0687
   1266 HD3          27.7147      49.1043      34.0715 H        84 ARG87      0.0687
   1267 NE           28.5264      49.2775      32.1241 N.pl3    84 ARG87     -0.5295
   1268 HE           29.4376      49.2273      31.6913 H        84 ARG87      0.3456
   1269 CZ           27.4388      49.0912      31.3995 C.cat    84 ARG87      0.8076
   1270 NH1          26.2406      49.1868      31.8944 N.pl3    84 ARG87     -0.8627
   1271 HH11         26.1067      49.4189      32.8750 H        84 ARG87      0.4478
   1272 HH12         25.4239      49.0865      31.3167 H        84 ARG87      0.4478
   1273 NH2          27.5065      48.8172      30.1271 N.pl3    84 ARG87     -0.8627
   1274 HH21         28.4000      48.6699      29.7088 H        84 ARG87      0.4478
   1275 HH22         26.6262      48.7990      29.6308 H        84 ARG87      0.4478
   1276 C            27.2987      51.8710      37.3853 C.2      84 ARG87      0.7341
   1277 O            27.2027      53.0898      37.5350 O.2      84 ARG87     -0.5894
   1278 N            27.5982      51.0518      38.3859 N.am     85 ILE88     -0.4157
   1279 H            27.7122      50.0665      38.1621 H        85 ILE88      0.2719
   1280 CA           28.0633      51.5172      39.6989 C.3      85 ILE88     -0.0597
   1281 HA           27.7411      52.5492      39.8428 H        85 ILE88      0.0869
   1282 CB           27.4270      50.6577      40.8172 C.3      85 ILE88      0.1303
   1283 HB           26.4207      50.4270      40.4820 H        85 ILE88      0.0187
   1284 CG2          28.1541      49.3222      41.0291 C.3      85 ILE88     -0.3204
   1285 HG21         29.1126      49.4760      41.5250 H        85 ILE88      0.0882
   1286 HG22         27.5443      48.6452      41.6233 H        85 ILE88      0.0882
   1287 HG23         28.3294      48.8687      40.0568 H        85 ILE88      0.0882
   1288 CG1          27.2673      51.4234      42.1423 C.3      85 ILE88     -0.0430
   1289 HG12         28.2109      51.4150      42.6870 H        85 ILE88      0.0236
   1290 HG13         26.9966      52.4596      41.9364 H        85 ILE88      0.0236
   1291 CD1          26.1538      50.8136      43.0066 C.3      85 ILE88     -0.0660
   1292 HD11         26.4161      49.7990      43.3004 H        85 ILE88      0.0186
   1293 HD12         26.0377      51.4097      43.9066 H        85 ILE88      0.0186
   1294 HD13         25.2131      50.8038      42.4591 H        85 ILE88      0.0186
   1295 C            29.5927      51.5004      39.6767 C.2      85 ILE88      0.5973
   1296 O            30.1860      50.5490      39.1680 O.2      85 ILE88     -0.5679
   1297 N            30.2387      52.5229      40.2222 N.am     86 LEU89     -0.4157
   1298 H            29.7015      53.2579      40.6625 H        86 LEU89      0.2719
   1299 CA           31.6832      52.5623      40.3785 C.3      86 LEU89     -0.0518
   1300 HA           32.0878      51.5996      40.0692 H        86 LEU89      0.0922
   1301 CB           32.3028      53.6292      39.4773 C.3      86 LEU89     -0.1102
   1302 HB2          31.6838      54.5281      39.4854 H        86 LEU89      0.0457
   1303 HB3          33.2960      53.8868      39.8457 H        86 LEU89      0.0457
   1304 CG           32.4014      52.9990      38.0726 C.3      86 LEU89      0.3531
   1305 HG           31.8978      52.0383      38.0094 H        86 LEU89     -0.0361
   1306 CD1          31.7466      53.8909      37.0579 C.3      86 LEU89     -0.4121
   1307 HD11         32.2766      54.8286      37.1463 H        86 LEU89      0.1000
   1308 HD12         31.8532      53.4629      36.0624 H        86 LEU89      0.1000
   1309 HD13         30.6917      54.0155      37.3013 H        86 LEU89      0.1000
   1310 CD2          33.8518      52.7703      37.6785 C.3      86 LEU89     -0.4121
   1311 HD21         34.3431      52.1474      38.4244 H        86 LEU89      0.1000
   1312 HD22         33.8782      52.2573      36.7189 H        86 LEU89      0.1000
   1313 HD23         34.3843      53.7086      37.5860 H        86 LEU89      0.1000
   1314 C            32.0452      52.6618      41.8391 C.2      86 LEU89      0.5973
   1315 O            31.5009      53.4673      42.5860 O.2      86 LEU89     -0.5679
   1316 N            32.9401      51.7799      42.2484 N.am     87 TYR90     -0.4157
   1317 H            33.3597      51.1524      41.5666 H        87 TYR90      0.2719
   1318 CA           33.2757      51.5722      43.6395 C.3      87 TYR90     -0.0014
   1319 HA           32.9721      52.4479      44.2003 H        87 TYR90      0.0876
   1320 CB           32.4886      50.3932      44.2194 C.3      87 TYR90     -0.0152
   1321 HB2          32.6659      50.3721      45.2953 H        87 TYR90      0.0295
   1322 HB3          31.4255      50.5882      44.0755 H        87 TYR90      0.0295
   1323 CG           32.8022      49.0185      43.6672 C.ar     87 TYR90     -0.0011
   1324 CD1          32.1945      48.5732      42.4759 C.ar     87 TYR90     -0.1906
   1325 HD1          31.5501      49.2343      41.9110 H        87 TYR90      0.1699
   1326 CE1          32.4439      47.2731      42.0039 C.ar     87 TYR90     -0.2341
   1327 HE1          32.0003      46.9373      41.0768 H        87 TYR90      0.1656
   1328 CZ           33.2839      46.4180      42.7448 C.ar     87 TYR90      0.3226
   1329 OH           33.5174      45.1622      42.2995 O.3      87 TYR90     -0.5579
   1330 HH           32.8890      44.9220      41.6147 H        87 TYR90      0.3992
   1331 CE2          33.8986      46.8620      43.9331 C.ar     87 TYR90     -0.2341
   1332 HE2          34.5347      46.1926      44.4895 H        87 TYR90      0.1656
   1333 CD2          33.6691      48.1722      44.3843 C.ar     87 TYR90     -0.1906
   1334 HD2          34.1490      48.5313      45.2870 H        87 TYR90      0.1699
   1335 C            34.7792      51.4311      43.7755 C.2      87 TYR90      0.5973
   1336 O            35.4221      50.6971      43.0180 O.2      87 TYR90     -0.5679
   1337 N            35.3328      52.1999      44.7060 N.am     88 SER91     -0.4157
   1338 H            34.7311      52.7975      45.2639 H        88 SER91      0.2719
   1339 CA           36.7560      52.2005      45.0097 C.3      88 SER91     -0.0249
   1340 HA           37.2963      51.9197      44.1106 H        88 SER91      0.0843
   1341 CB           37.1936      53.6186      45.3681 C.3      88 SER91      0.2117
   1342 HB2          38.2690      53.6272      45.4146 H        88 SER91      0.0352
   1343 HB3          36.8864      54.3055      44.5888 H        88 SER91      0.0352
   1344 OG           36.6833      54.0551      46.6081 O.3      88 SER91     -0.6546
   1345 HG           37.4391      54.2678      47.2082 H        88 SER91      0.4275
   1346 C            37.1079      51.1875      46.1068 C.2      88 SER91      0.5973
   1347 O            36.2388      50.6335      46.7801 O.2      88 SER91     -0.5679
   1348 N            38.4053      50.9604      46.3323 N.am     89 SER92     -0.4157
   1349 H            39.0885      51.3228      45.6828 H        89 SER92      0.2719
   1350 CA           38.8832      50.1045      47.4315 C.3      89 SER92     -0.0249
   1351 HA           38.3406      49.1590      47.3752 H        89 SER92      0.0843
   1352 CB           40.3759      49.7760      47.2915 C.3      89 SER92      0.2117
   1353 HB2          40.7869      49.5194      48.2694 H        89 SER92      0.0352
   1354 HB3          40.4714      48.8971      46.6537 H        89 SER92      0.0352
   1355 OG           41.1397      50.8134      46.7045 O.3      89 SER92     -0.6546
   1356 HG           41.9787      50.8575      47.1917 H        89 SER92      0.4275
   1357 C            38.5847      50.6520      48.8291 C.2      89 SER92      0.5973
   1358 O            38.5524      49.8788      49.7780 O.2      89 SER92     -0.5679
   1359 N            38.3483      51.9526      48.9702 N.am     90 ASP93     -0.5163
   1360 H            38.4023      52.5482      48.1562 H        90 ASP93      0.2936
   1361 CA           37.9420      52.5943      50.2269 C.3      90 ASP93      0.0381
   1362 HA           38.0895      51.8889      51.0460 H        90 ASP93      0.0880
   1363 CB           38.8581      53.7904      50.5035 C.3      90 ASP93     -0.0303
   1364 HB2          38.5076      54.3204      51.3901 H        90 ASP93     -0.0122
   1365 HB3          39.8468      53.3966      50.7448 H        90 ASP93     -0.0122
   1366 CG           39.0365      54.7894      49.3554 C.2      90 ASP93      0.7994
   1367 OD1          38.6855      54.5650      48.1682 O.co2    90 ASP93     -0.8014
   1368 OD2          39.6589      55.8372      49.6429 O.co2    90 ASP93     -0.8014
   1369 C            36.4396      52.9354      50.2715 C.2      90 ASP93      0.5366
   1370 O            35.9997      53.7715      51.0583 O.2      90 ASP93     -0.5819
   1371 N            35.6656      52.2629      49.4156 N.am     91 TRP94     -0.4157
   1372 H            36.1324      51.5726      48.8407 H        91 TRP94      0.2719
   1373 CA           34.1974      52.2637      49.3286 C.3      91 TRP94     -0.0275
   1374 HA           33.9662      51.6595      48.4511 H        91 TRP94      0.1123
   1375 CB           33.5593      51.5387      50.5160 C.3      91 TRP94     -0.0050
   1376 HB2          33.6029      52.1753      51.4015 H        91 TRP94      0.0339
   1377 HB3          32.5188      51.3214      50.2890 H        91 TRP94      0.0339
   1378 CG           34.2528      50.2640      50.7914 C.2      91 TRP94     -0.1415
   1379 CD1          35.1255      50.0544      51.7992 C.2      91 TRP94     -0.1638
   1380 HD1          35.3622      50.7719      52.5750 H        91 TRP94      0.2062
   1381 NE1          35.7178      48.8244      51.6253 N.pl3    91 TRP94     -0.3418
   1382 HE1          36.4175      48.4499      52.2480 H        91 TRP94      0.3412
   1383 CE2          35.2708      48.2088      50.4754 C.ar     91 TRP94      0.1380
   1384 CZ2          35.6053      47.0095      49.8417 C.ar     91 TRP94     -0.2601
   1385 HZ2          36.3930      46.3898      50.2429 H        91 TRP94      0.1572
   1386 CH2          34.9072      46.6249      48.6857 C.ar     91 TRP94     -0.1134
   1387 HH2          35.1455      45.6863      48.2036 H        91 TRP94      0.1417
   1388 CZ3          33.9116      47.4619      48.1529 C.ar     91 TRP94     -0.1972
   1389 HZ3          33.3888      47.1700      47.2575 H        91 TRP94      0.1447
   1390 CE3          33.6084      48.6875      48.7724 C.ar     91 TRP94     -0.2387
   1391 HE3          32.8551      49.3366      48.3549 H        91 TRP94      0.1700
   1392 CD2          34.2827      49.0840      49.9471 C.ar     91 TRP94      0.1243
   1393 C            33.5300      53.6004      49.0477 C.2      91 TRP94      0.5973
   1394 O            32.4057      53.8300      49.4956 O.2      91 TRP94     -0.5679
   1395 N            34.1787      54.4617      48.2617 N.am     92 LEU95     -0.4157
   1396 H            35.0849      54.1875      47.9026 H        92 LEU95      0.2719
   1397 CA           33.4770      55.5601      47.6074 C.3      92 LEU95     -0.0518
   1398 HA           32.8545      56.0846      48.3354 H        92 LEU95      0.0922
   1399 CB           34.4466      56.5449      46.9391 C.3      92 LEU95     -0.1102
   1400 HB2          34.9018      56.0423      46.0883 H        92 LEU95      0.0457
   1401 HB3          33.8395      57.3672      46.5726 H        92 LEU95      0.0457
   1402 CG           35.5894      57.1172      47.7831 C.3      92 LEU95      0.3531
   1403 HG           36.3192      56.3402      48.0031 H        92 LEU95     -0.0361
   1404 CD1          36.2815      58.2351      46.9909 C.3      92 LEU95     -0.4121
   1405 HD11         35.5686      59.0214      46.7484 H        92 LEU95      0.1000
   1406 HD12         37.0842      58.6545      47.5929 H        92 LEU95      0.1000
   1407 HD13         36.6985      57.8164      46.0741 H        92 LEU95      0.1000
   1408 CD2          35.0617      57.6777      49.1006 C.3      92 LEU95     -0.4121
   1409 HD21         34.6557      56.8677      49.7098 H        92 LEU95      0.1000
   1410 HD22         35.8794      58.1295      49.6615 H        92 LEU95      0.1000
   1411 HD23         34.2858      58.4178      48.9175 H        92 LEU95      0.1000
   1412 C            32.5904      54.9465      46.5340 C.2      92 LEU95      0.5973
   1413 O            33.0965      54.1434      45.7462 O.2      92 LEU95     -0.5679
   1414 N            31.3182      55.3389      46.4705 N.am     93 ILE96     -0.4157
   1415 H            30.9568      56.0144      47.1432 H        93 ILE96      0.2719
   1416 CA           30.3976      54.7982      45.4716 C.3      93 ILE96     -0.0597
   1417 HA           30.9570      54.1185      44.8335 H        93 ILE96      0.0869
   1418 CB           29.2649      53.9401      46.0770 C.3      93 ILE96      0.1303
   1419 HB           28.5245      54.6277      46.4788 H        93 ILE96      0.0187
   1420 CG2          28.5797      53.1630      44.9407 C.3      93 ILE96     -0.3204
   1421 HG21         29.3051      52.5422      44.4141 H        93 ILE96      0.0882
   1422 HG22         27.7904      52.5328      45.3521 H        93 ILE96      0.0882
   1423 HG23         28.1306      53.8523      44.2274 H        93 ILE96      0.0882
   1424 CG1          29.6437      52.9493      47.2113 C.3      93 ILE96     -0.0430
   1425 HG12         30.2428      53.4646      47.9607 H        93 ILE96      0.0236
   1426 HG13         28.7213      52.6407      47.7062 H        93 ILE96      0.0236
   1427 CD1          30.3739      51.6669      46.7976 C.3      93 ILE96     -0.0660
   1428 HD11         31.2838      51.9360      46.2652 H        93 ILE96      0.0186
   1429 HD12         30.6413      51.1018      47.6915 H        93 ILE96      0.0186
   1430 HD13         29.7374      51.0442      46.1707 H        93 ILE96      0.0186
   1431 C            29.8692      55.9237      44.5790 C.2      93 ILE96      0.5973
   1432 O            29.2059      56.8651      45.0259 O.2      93 ILE96     -0.5679
   1433 N            30.1616      55.7945      43.2911 N.am     94 TYR97     -0.4157
   1434 H            30.6912      54.9696      43.0251 H        94 TYR97      0.2719
   1435 CA           29.7246      56.6663      42.2134 C.3      94 TYR97     -0.0014
   1436 HA           29.1597      57.4993      42.6294 H        94 TYR97      0.0876
   1437 CB           30.9331      57.2305      41.4580 C.3      94 TYR97     -0.0152
   1438 HB2          31.6325      56.4252      41.2251 H        94 TYR97      0.0295
   1439 HB3          30.5984      57.6581      40.5127 H        94 TYR97      0.0295
   1440 CG           31.6417      58.3038      42.2478 C.ar     94 TYR97     -0.0011
   1441 CD1          32.4825      57.9403      43.3152 C.ar     94 TYR97     -0.1906
   1442 HD1          32.6425      56.8941      43.5388 H        94 TYR97      0.1699
   1443 CE1          33.1013      58.9373      44.0861 C.ar     94 TYR97     -0.2341
   1444 HE1          33.7418      58.6707      44.9037 H        94 TYR97      0.1656
   1445 CZ           32.8664      60.2941      43.7889 C.ar     94 TYR97      0.3226
   1446 OH           33.4431      61.2619      44.5395 O.3      94 TYR97     -0.5579
   1447 HH           34.1918      60.9359      45.0347 H        94 TYR97      0.3992
   1448 CE2          32.0326      60.6603      42.7182 C.ar     94 TYR97     -0.2341
   1449 HE2          31.8721      61.7055      42.4975 H        94 TYR97      0.1656
   1450 CD2          31.4184      59.6602      41.9469 C.ar     94 TYR97     -0.1906
   1451 HD2          30.7710      59.9372      41.1275 H        94 TYR97      0.1699
   1452 C            28.8056      55.9122      41.2702 C.2      94 TYR97      0.5973
   1453 O            28.8385      54.6885      41.1587 O.2      94 TYR97     -0.5679
   1454 N            27.9908      56.6598      40.5400 N.am     95 LYS98     -0.3479
   1455 H            27.9870      57.6689      40.6731 H        95 LYS98      0.2747
   1456 CA           27.2342      56.0881      39.4397 C.3      95 LYS98     -0.2400
   1457 HA           27.6222      55.0899      39.2244 H        95 LYS98      0.1426
   1458 CB           25.7710      55.8954      39.8047 C.3      95 LYS98     -0.0094
   1459 HB2          25.3642      55.2754      39.0099 H        95 LYS98      0.0362
   1460 HB3          25.6856      55.3386      40.7404 H        95 LYS98      0.0362
   1461 CG           24.9512      57.1885      39.8868 C.3      95 LYS98      0.0187
   1462 HG2          24.8723      57.4982      40.9164 H        95 LYS98      0.0103
   1463 HG3          25.3917      58.0057      39.3185 H        95 LYS98      0.0103
   1464 CD           23.5707      56.8923      39.3139 C.3      95 LYS98     -0.0479
   1465 HD2          23.6363      56.8992      38.2262 H        95 LYS98      0.0621
   1466 HD3          23.2445      55.9029      39.6431 H        95 LYS98      0.0621
   1467 CE           22.5490      57.9084      39.7972 C.3      95 LYS98     -0.0143
   1468 HE2          22.5145      57.8777      40.8910 H        95 LYS98      0.1135
   1469 HE3          22.8665      58.9095      39.4873 H        95 LYS98      0.1135
   1470 NZ           21.2241      57.5713      39.2261 N.4      95 LYS98     -0.3854
   1471 HZ1          20.9932      56.6041      39.4125 H        95 LYS98      0.3400
   1472 HZ2          20.4991      58.1644      39.6103 H        95 LYS98      0.3400
   1473 HZ3          21.2497      57.6909      38.2186 H        95 LYS98      0.3400
   1474 C            27.4038      56.8549      38.1501 C.2      95 LYS98      0.7341
   1475 O            27.6500      58.0551      38.1525 O.2      95 LYS98     -0.5894
   1476 N            27.1897      56.1312      37.0707 N.am     96 THR99     -0.4157
   1477 H            27.0260      55.1360      37.1978 H        96 THR99      0.2719
   1478 CA           26.9921      56.6495      35.7277 C.3      96 THR99     -0.0389
   1479 HA           26.8155      57.7253      35.7812 H        96 THR99      0.1007
   1480 CB           28.2252      56.4463      34.8315 C.3      96 THR99      0.3654
   1481 HB           29.0608      57.0183      35.2333 H        96 THR99      0.0043
   1482 CG2          28.6472      54.9863      34.7151 C.3      96 THR99     -0.2438
   1483 HG21         27.8255      54.3896      34.3168 H        96 THR99      0.0642
   1484 HG22         29.4997      54.9008      34.0441 H        96 THR99      0.0642
   1485 HG23         28.9415      54.6266      35.6982 H        96 THR99      0.0642
   1486 OG1          27.9498      56.8886      33.5254 O.3      96 THR99     -0.6761
   1487 HG1          28.0457      57.8594      33.4681 H        96 THR99      0.4102
   1488 C            25.7354      55.9887      35.1747 C.2      96 THR99      0.5973
   1489 O            25.4361      54.8230      35.4572 O.2      96 THR99     -0.5679
   1490 N            24.9741      56.7797      34.4364 N.am     97 THR100    -0.4157
   1491 H            25.2720      57.7336      34.2967 H        97 THR100     0.2719
   1492 CA           23.8537      56.3233      33.6123 C.3      97 THR100    -0.0389
   1493 HA           23.7527      55.2399      33.6837 H        97 THR100     0.1007
   1494 CB           22.4995      56.9364      34.0275 C.3      97 THR100     0.3654
   1495 HB           21.7265      56.5982      33.3371 H        97 THR100     0.0043
   1496 CG2          22.0664      56.5233      35.4339 C.3      97 THR100    -0.2438
   1497 HG21         22.7848      56.8929      36.1594 H        97 THR100     0.0642
   1498 HG22         21.0759      56.9283      35.6357 H        97 THR100     0.0642
   1499 HG23         22.0186      55.4341      35.4829 H        97 THR100     0.0642
   1500 OG1          22.5447      58.3508      34.0024 O.3      97 THR100    -0.6761
   1501 HG1          22.5464      58.6082      33.0721 H        97 THR100     0.4102
   1502 C            24.1480      56.6135      32.1508 C.2      97 THR100     0.5973
   1503 O            23.2302      56.5868      31.3410 O.2      97 THR100    -0.5679
   1504 N            25.3853      56.9379      31.7781 N.am     98 ASP101    -0.5163
   1505 H            26.1504      56.9507      32.4432 H        98 ASP101     0.2936
   1506 CA           25.6487      57.3952      30.4206 C.3      98 ASP101     0.0381
   1507 HA           24.8739      57.0236      29.7495 H        98 ASP101     0.0880
   1508 CB           25.5985      58.9288      30.3520 C.3      98 ASP101    -0.0303
   1509 HB2          25.6625      59.2367      29.3071 H        98 ASP101    -0.0122
   1510 HB3          24.6242      59.2540      30.7197 H        98 ASP101    -0.0122
   1511 CG           26.6890      59.6647      31.1479 C.2      98 ASP101     0.7994
   1512 OD1          27.6314      59.0400      31.6942 O.co2    98 ASP101    -0.8014
   1513 OD2          26.5826      60.9027      31.2550 O.co2    98 ASP101    -0.8014
   1514 C            26.9364      56.8275      29.8653 C.2      98 ASP101     0.5366
   1515 O            27.6378      57.5340      29.1476 O.2      98 ASP101    -0.5819
   1516 N            27.2595      55.5600      30.1410 N.am     99 HIE102    -0.4157
   1517 H            26.6568      55.0035      30.7364 H        99 HIE102     0.2719
   1518 CA           28.4538      54.9834      29.5156 C.3      99 HIE102    -0.0581
   1519 HA           28.5552      53.9716      29.9032 H        99 HIE102     0.1360
   1520 CB           28.2658      54.9020      27.9812 C.3      99 HIE102    -0.0074
   1521 HB2          27.6413      55.6969      27.5793 H        99 HIE102     0.0367
   1522 HB3          29.2204      54.9437      27.4596 H        99 HIE102     0.0367
   1523 CG           27.6585      53.5965      27.6324 C.2      99 HIE102     0.1868
   1524 ND1          26.3700      53.3586      27.1657 N.2      99 HIE102    -0.5432
   1525 CE1          26.2616      52.0288      27.0761 C.2      99 HIE102     0.1635
   1526 HE1          25.3680      51.5106      26.7507 H        99 HIE102     0.1435
   1527 NE2          27.3925      51.4367      27.4918 N.pl3    99 HIE102    -0.2795
   1528 HE2          27.5231      50.4407      27.5480 H        99 HIE102     0.3339
   1529 CD2          28.2902      52.4120      27.8442 C.2      99 HIE102    -0.2207
   1530 HD2          29.2881      52.2865      28.2371 H        99 HIE102     0.1862
   1531 C            29.7576      55.6623      29.9287 C.2      99 HIE102     0.5973
   1532 O            30.6411      55.9123      29.1077 O.2      99 HIE102    -0.5679
   1533 N            29.9051      55.8765      31.2386 N.am    100 TYR103    -0.4157
   1534 H            29.0921      55.7508      31.8289 H       100 TYR103     0.2719
   1535 CA           31.1359      56.3645      31.8650 C.3     100 TYR103    -0.0014
   1536 HA           30.9634      56.3897      32.9390 H       100 TYR103     0.0876
   1537 CB           32.3210      55.4155      31.5920 C.3     100 TYR103    -0.0152
   1538 HB2          32.7409      55.6540      30.6134 H       100 TYR103     0.0295
   1539 HB3          33.1100      55.6198      32.3134 H       100 TYR103     0.0295
   1540 CG           32.0294      53.9321      31.6146 C.ar    100 TYR103    -0.0011
   1541 CD1          32.1010      53.2196      32.8241 C.ar    100 TYR103    -0.1906
   1542 HD1          32.3421      53.7380      33.7410 H       100 TYR103     0.1699
   1543 CE1          31.8923      51.8263      32.8357 C.ar    100 TYR103    -0.2341
   1544 HE1          31.9626      51.2611      33.7557 H       100 TYR103     0.1656
   1545 CZ           31.5854      51.1519      31.6345 C.ar    100 TYR103     0.3226
   1546 OH           31.3494      49.8137      31.6176 O.3     100 TYR103    -0.5579
   1547 HH           31.7008      49.3706      32.4359 H       100 TYR103     0.3992
   1548 CE2          31.5115      51.8691      30.4249 C.ar    100 TYR103    -0.2341
   1549 HE2          31.3152      51.3369      29.5090 H       100 TYR103     0.1656
   1550 CD2          31.7548      53.2523      30.4117 C.ar    100 TYR103    -0.1906
   1551 HD2          31.7659      53.7875      29.4726 H       100 TYR103     0.1699
   1552 C            31.5151      57.7833      31.4562 C.2     100 TYR103     0.5973
   1553 O            32.6686      58.1783      31.6457 O.2     100 TYR103    -0.5679
   1554 N            30.5945      58.5473      30.8714 N.am    101 GLN104    -0.4157
   1555 H            29.6406      58.2124      30.7627 H       101 GLN104     0.2719
   1556 CA           30.9116      59.9075      30.4544 C.3     101 GLN104    -0.0031
   1557 HA           31.9278      59.9336      30.0600 H       101 GLN104     0.0850
   1558 CB           29.9760      60.3663      29.3370 C.3     101 GLN104    -0.0036
   1559 HB2          28.9427      60.3116      29.6773 H       101 GLN104     0.0171
   1560 HB3          30.2010      61.4025      29.0807 H       101 GLN104     0.0171
   1561 CG           30.1524      59.4918      28.0893 C.3     101 GLN104    -0.0645
   1562 HG2          31.1534      59.6329      27.6815 H       101 GLN104     0.0352
   1563 HG3          30.0277      58.4387      28.3340 H       101 GLN104     0.0352
   1564 CD           29.1335      59.8569      27.0284 C.2     101 GLN104     0.6951
   1565 OE1          29.3650      60.7113      26.1894 O.2     101 GLN104    -0.6086
   1566 NE2          27.9732      59.2447      27.0288 N.am    101 GLN104    -0.9407
   1567 HE21         27.2921      59.5581      26.3678 H       101 GLN104     0.4251
   1568 HE22         27.7695      58.5786      27.7696 H       101 GLN104     0.4251
   1569 C            30.8655      60.8266      31.6669 C.2     101 GLN104     0.5973
   1570 O            31.7780      61.6414      31.8447 O.2     101 GLN104    -0.5679
   1571 N            29.8699      60.6400      32.5371 N.am    102 THR105    -0.4157
   1572 H            29.1075      60.0078      32.2805 H       102 THR105     0.2719
   1573 CA           29.7133      61.4314      33.7518 C.3     102 THR105    -0.0389
   1574 HA           30.6788      61.8837      33.9718 H       102 THR105     0.1007
   1575 CB           28.7437      62.6069      33.5518 C.3     102 THR105     0.3654
   1576 HB           28.8322      63.2444      34.4320 H       102 THR105     0.0043
   1577 CG2          29.0488      63.4750      32.3273 C.3     102 THR105    -0.2438
   1578 HG21         28.8660      62.9127      31.4104 H       102 THR105     0.0642
   1579 HG22         28.3922      64.3448      32.3371 H       102 THR105     0.0642
   1580 HG23         30.0848      63.8103      32.3551 H       102 THR105     0.0642
   1581 OG1          27.4066      62.1819      33.4820 O.3     102 THR105    -0.6761
   1582 HG1          27.2306      61.7426      32.6163 H       102 THR105     0.4102
   1583 C            29.3586      60.5906      34.9780 C.2     102 THR105     0.5973
   1584 O            28.6743      59.5618      34.9362 O.2     102 THR105    -0.5679
   1585 N            29.8938      61.0531      36.1061 N.am    103 PHE106    -0.4157
   1586 H            30.3828      61.9351      36.0833 H       103 PHE106     0.2719
   1587 CA           29.7655      60.4017      37.3983 C.3     103 PHE106    -0.0024
   1588 HA           29.0662      59.5844      37.2934 H       103 PHE106     0.0978
   1589 CB           31.1027      59.8281      37.8759 C.3     103 PHE106    -0.0343
   1590 HB2          31.7817      60.6521      38.1058 H       103 PHE106     0.0295
   1591 HB3          30.9330      59.2787      38.8016 H       103 PHE106     0.0295
   1592 CG           31.7710      58.9009      36.8930 C.ar    103 PHE106     0.0118
   1593 CD1          31.3245      57.5777      36.7437 C.ar    103 PHE106    -0.1256
   1594 HD1          30.4793      57.2156      37.3124 H       103 PHE106     0.1330
   1595 CE1          31.9125      56.7680      35.7576 C.ar    103 PHE106    -0.1704
   1596 HE1          31.4720      55.8210      35.5012 H       103 PHE106     0.1430
   1597 CZ           33.0101      57.2177      35.0198 C.ar    103 PHE106    -0.1072
   1598 HZ           33.4678      56.5801      34.2802 H       103 PHE106     0.1297
   1599 CE2          33.4443      58.5378      35.1701 C.ar    103 PHE106    -0.1704
   1600 HE2          34.2419      58.8968      34.5514 H       103 PHE106     0.1430
   1601 CD2          32.8124      59.3894      36.0861 C.ar    103 PHE106    -0.1256
   1602 HD2          33.1288      60.4175      36.1844 H       103 PHE106     0.1330
   1603 C            29.2280      61.3583      38.4446 C.2     103 PHE106     0.5973
   1604 O            29.6190      62.5237      38.4997 O.2     103 PHE106    -0.5679
   1605 N            28.3950      60.8283      39.3321 N.am    104 THR107    -0.4157
   1606 H            28.0625      59.8813      39.1716 H       104 THR107     0.2719
   1607 CA           27.9233      61.5089      40.5408 C.3     104 THR107    -0.0389
   1608 HA           28.5937      62.3402      40.7585 H       104 THR107     0.1007
   1609 CB           26.5055      62.0932      40.3920 C.3     104 THR107     0.3654
   1610 HB           26.1903      62.4945      41.3566 H       104 THR107     0.0043
   1611 CG2          26.4110      63.2176      39.3581 C.3     104 THR107    -0.2438
   1612 HG21         26.5924      62.8264      38.3559 H       104 THR107     0.0642
   1613 HG22         25.4216      63.6728      39.3962 H       104 THR107     0.0642
   1614 HG23         27.1570      63.9817      39.5770 H       104 THR107     0.0642
   1615 OG1          25.6016      61.0849      40.0030 O.3     104 THR107    -0.6761
   1616 HG1          24.9211      61.5255      39.4874 H       104 THR107     0.4102
   1617 C            27.9980      60.5416      41.7173 C.2     104 THR107     0.5973
   1618 O            27.8512      59.3229      41.5817 O.2     104 THR107    -0.5679
   1619 N            28.3003      61.0979      42.8856 N.am    105 LYS108    -0.3479
   1620 H            28.3850      62.1025      42.9212 H       105 LYS108     0.2747
   1621 CA           28.4271      60.3637      44.1421 C.3     105 LYS108    -0.2400
   1622 HA           29.0578      59.4853      43.9860 H       105 LYS108     0.1426
   1623 CB           29.1234      61.3047      45.1298 C.3     105 LYS108    -0.0094
   1624 HB2          30.0826      61.6124      44.7086 H       105 LYS108     0.0362
   1625 HB3          28.5066      62.1940      45.2769 H       105 LYS108     0.0362
   1626 CG           29.3713      60.6425      46.4829 C.3     105 LYS108     0.0187
   1627 HG2          28.4196      60.4043      46.9611 H       105 LYS108     0.0103
   1628 HG3          29.9399      59.7231      46.3329 H       105 LYS108     0.0103
   1629 CD           30.1596      61.6063      47.3766 C.3     105 LYS108    -0.0479
   1630 HD2          31.1418      61.7986      46.9397 H       105 LYS108     0.0621
   1631 HD3          29.6178      62.5521      47.4458 H       105 LYS108     0.0621
   1632 CE           30.3185      61.0434      48.7888 C.3     105 LYS108    -0.0143
   1633 HE2          30.7913      61.7921      49.4291 H       105 LYS108     0.1135
   1634 HE3          29.3197      60.8422      49.1918 H       105 LYS108     0.1135
   1635 NZ           31.0954      59.7852      48.8161 N.4     105 LYS108    -0.3854
   1636 HZ1          32.0779      59.8829      48.6397 H       105 LYS108     0.3400
   1637 HZ2          30.9064      59.2930      49.6940 H       105 LYS108     0.3400
   1638 HZ3          30.6820      59.0873      48.1911 H       105 LYS108     0.3400
   1639 C            27.0516      59.8871      44.6388 C.2     105 LYS108     0.7341
   1640 O            26.1126      60.6794      44.6674 O.2     105 LYS108    -0.5894
   1641 N            26.9555      58.6223      45.0637 N.am    106 ILE109    -0.4157
   1642 H            27.7796      58.0365      44.9817 H       106 ILE109     0.2719
   1643 CA           25.7494      58.0406      45.6948 C.3     106 ILE109    -0.0597
   1644 HA           25.0413      58.8547      45.8570 H       106 ILE109     0.0869
   1645 CB           25.0135      57.0157      44.7923 C.3     106 ILE109     0.1303
   1646 HB           24.0937      56.7524      45.3189 H       106 ILE109     0.0187
   1647 CG2          24.5967      57.7142      43.4923 C.3     106 ILE109    -0.3204
   1648 HG21         25.4859      57.9370      42.9031 H       106 ILE109     0.0882
   1649 HG22         23.9048      57.0880      42.9334 H       106 ILE109     0.0882
   1650 HG23         24.0910      58.6517      43.7294 H       106 ILE109     0.0882
   1651 CG1          25.7647      55.6938      44.5105 C.3     106 ILE109    -0.0430
   1652 HG12         26.6195      55.8880      43.8614 H       106 ILE109     0.0236
   1653 HG13         26.1362      55.2867      45.4508 H       106 ILE109     0.0236
   1654 CD1          24.8607      54.6285      43.8626 C.3     106 ILE109    -0.0660
   1655 HD11         24.5339      54.9455      42.8738 H       106 ILE109     0.0186
   1656 HD12         25.4247      53.7036      43.7545 H       106 ILE109     0.0186
   1657 HD13         23.9925      54.4389      44.4951 H       106 ILE109     0.0186
   1658 C            25.9997      57.4949      47.1036 C.2     106 ILE109     0.5973
   1659 O            25.0438      57.3787      47.8711 O.2     106 ILE109    -0.5679
   1660 N            27.2597      57.2029      47.4592 N.am    107 ARG110    -0.3481
   1661 H            27.9931      57.2673      46.7618 H       107 ARG110     0.2764
   1662 CA           27.7157      56.9074      48.8303 C.3     107 ARG110    -0.3068
   1663 HA           27.0672      57.4196      49.5418 H       107 ARG110     0.1447
   1664 CB           27.6802      55.4019      49.1555 C.3     107 ARG110    -0.0374
   1665 HB2          28.4666      54.9130      48.5975 H       107 ARG110     0.0371
   1666 HB3          27.9550      55.3113      50.2047 H       107 ARG110     0.0371
   1667 CG           26.3699      54.6217      48.9715 C.3     107 ARG110     0.0744
   1668 HG2          25.9831      54.7737      47.9650 H       107 ARG110     0.0185
   1669 HG3          26.6101      53.5655      49.0940 H       107 ARG110     0.0185
   1670 CD           25.2990      54.9708      50.0136 C.3     107 ARG110     0.1114
   1671 HD2          25.7166      54.8009      51.0078 H       107 ARG110     0.0468
   1672 HD3          25.0232      56.0219      49.9380 H       107 ARG110     0.0468
   1673 NE           24.1079      54.1187      49.8603 N.pl3   107 ARG110    -0.5564
   1674 HE           24.0333      53.2887      50.4572 H       107 ARG110     0.3479
   1675 CZ           23.1172      54.2480      49.0047 C.cat   107 ARG110     0.8368
   1676 NH1          23.0460      55.2078      48.1264 N.pl3   107 ARG110    -0.8737
   1677 HH11         23.7197      55.9601      48.1492 H       107 ARG110     0.4493
   1678 HH12         22.1882      55.2356      47.5860 H       107 ARG110     0.4493
   1679 NH2          22.1404      53.3999      49.0045 N.pl3   107 ARG110    -0.8737
   1680 HH21         22.1447      52.6556      49.7078 H       107 ARG110     0.4493
   1681 HH22         21.3373      53.5630      48.4046 H       107 ARG110     0.4493
   1682 C            29.1180      57.4808      49.0640 C.2     107 ARG110     0.8557
   1683 O            29.9510      57.4887      48.1248 O.2     107 ARG110    -0.8266
   1684 OXT          29.3635      58.0786      50.1273 O.3     107 ARG110    -0.8266
@<TRIPOS>BOND
      1      20      21 2
      2      20      22 am
      3      13      16 1
      4       7       9 1
      5       7      13 1
      6       5       7 1
      7       5      20 1
      8       1       5 1
      9      34      35 2
     10      34      36 am
     11      29      30 2
     12      29      31 am
     13      26      29 1
     14      24      26 1
     15      24      34 1
     16      22      24 1
     17      48      49 2
     18      48      50 am
     19      40      42 1
     20      40      46 1
     21      38      40 1
     22      38      48 1
     23      36      38 1
     24      68      69 2
     25      68      70 am
     26      64      66 ar
     27      62      64 ar
     28      60      62 ar
     29      58      60 ar
     30      57      58 ar
     31      57      66 ar
     32      54      57 1
     33      52      54 1
     34      52      68 1
     35      50      52 1
     36      80      81 2
     37      80      82 am
     38      77      78 ar
     39      77      79 ar
     40      74      77 1
     41      72      74 1
     42      72      80 1
     43      70      72 1
     44      87      88 2
     45      87      89 am
     46      84      87 1
     47      82      84 1
     48     103     104 2
     49     103     105 am
     50      93      95 1
     51      93      99 1
     52      91      93 1
     53      91     103 1
     54      89      91 1
     55     113     114 2
     56     113     115 am
     57     107     109 1
     58     107     113 1
     59     105     107 1
     60     125     126 2
     61     125     127 am
     62     122     123 ar
     63     122     124 ar
     64     119     122 1
     65     117     119 1
     66     117     125 1
     67     115     117 1
     68     146     147 2
     69     146     148 am
     70     142     144 ar
     71     139     140 1
     72     139     142 ar
     73     137     139 ar
     74     135     137 ar
     75     134     135 ar
     76     134     144 ar
     77     131     134 1
     78     129     131 1
     79     129     146 1
     80     127     129 1
     81     165     166 2
     82     165     167 am
     83     155     157 1
     84     155     161 1
     85     152     155 1
     86     150     152 1
     87     150     165 1
     88     148     150 1
     89     182     183 2
     90     182     184 am
     91     177     178 2
     92     177     179 am
     93     174     177 1
     94     171     174 1
     95     169     171 1
     96     169     182 1
     97     167     169 1
     98     196     197 2
     99     196     198 am
    100     188     190 1
    101     188     194 1
    102     186     188 1
    103     186     196 1
    104     184     186 1
    105     217     218 2
    106     217     219 am
    107     213     215 ar
    108     210     211 1
    109     210     213 ar
    110     208     210 ar
    111     206     208 ar
    112     205     206 ar
    113     205     215 ar
    114     202     205 1
    115     200     202 1
    116     200     217 1
    117     198     200 1
    118     234     235 2
    119     234     236 am
    120     230     232 1
    121     228     230 1
    122     227     228 2
    123     226     227 1
    124     226     232 2
    125     223     226 1
    126     221     223 1
    127     221     234 1
    128     219     221 1
    129     256     257 2
    130     256     258 am
    131     249     252 1
    132     246     249 1
    133     243     246 1
    134     240     243 1
    135     238     240 1
    136     238     256 1
    137     236     238 1
    138     275     276 2
    139     275     277 am
    140     265     267 1
    141     265     271 1
    142     262     265 1
    143     260     262 1
    144     260     275 1
    145     258     260 1
    146     289     290 2
    147     289     291 am
    148     287     289 1
    149     284     287 1
    150     281     284 1
    151     278     281 1
    152     277     278 1
    153     277     287 1
    154     301     302 2
    155     301     303 am
    156     298     299 ar
    157     298     300 ar
    158     295     298 1
    159     293     295 1
    160     293     301 1
    161     291     293 1
    162     315     316 2
    163     315     317 am
    164     310     311 2
    165     310     312 am
    166     307     310 1
    167     305     307 1
    168     305     315 1
    169     303     305 1
    170     336     337 2
    171     336     338 am
    172     332     334 ar
    173     329     330 1
    174     329     332 ar
    175     327     329 ar
    176     325     327 ar
    177     324     325 ar
    178     324     334 ar
    179     321     324 1
    180     319     321 1
    181     319     336 1
    182     317     319 1
    183     355     356 2
    184     355     357 am
    185     348     351 1
    186     342     344 1
    187     342     348 1
    188     340     342 1
    189     340     355 1
    190     338     340 1
    191     369     370 2
    192     369     371 am
    193     361     363 1
    194     361     367 1
    195     359     361 1
    196     359     369 1
    197     357     359 1
    198     391     392 2
    199     391     393 am
    200     384     387 1
    201     381     384 1
    202     378     381 1
    203     375     378 1
    204     373     375 1
    205     373     391 1
    206     371     373 1
    207     402     403 2
    208     402     404 am
    209     397     400 1
    210     395     397 1
    211     395     402 1
    212     393     395 1
    213     417     418 2
    214     417     419 am
    215     414     415 ar
    216     414     416 ar
    217     411     414 1
    218     408     411 1
    219     406     408 1
    220     406     417 1
    221     404     406 1
    222     427     428 2
    223     427     429 am
    224     421     423 1
    225     421     427 1
    226     419     421 1
    227     444     445 2
    228     444     446 am
    229     439     440 2
    230     439     441 am
    231     436     439 1
    232     433     436 1
    233     431     433 1
    234     431     444 1
    235     429     431 1
    236     454     455 2
    237     454     456 am
    238     448     450 1
    239     448     454 1
    240     446     448 1
    241     473     474 2
    242     473     475 am
    243     463     465 1
    244     463     469 1
    245     460     463 1
    246     458     460 1
    247     458     473 1
    248     456     458 1
    249     480     481 2
    250     480     482 am
    251     477     480 1
    252     475     477 1
    253     504     505 2
    254     504     506 am
    255     501     503 ar
    256     499     501 ar
    257     497     499 ar
    258     495     497 ar
    259     494     495 ar
    260     494     503 ar
    261     492     494 1
    262     490     492 1
    263     489     490 2
    264     489     503 1
    265     486     489 1
    266     484     486 1
    267     484     504 1
    268     482     484 1
    269     520     521 2
    270     520     522 am
    271     510     512 1
    272     510     516 1
    273     508     510 1
    274     508     520 1
    275     506     508 1
    276     530     531 2
    277     530     532 am
    278     524     526 1
    279     524     530 1
    280     522     524 1
    281     541     542 2
    282     541     543 am
    283     536     539 1
    284     534     536 1
    285     534     541 1
    286     532     534 1
    287     563     564 2
    288     563     565 am
    289     556     559 1
    290     553     556 1
    291     550     553 1
    292     547     550 1
    293     545     547 1
    294     545     563 1
    295     543     545 1
    296     570     571 2
    297     570     572 am
    298     567     570 1
    299     565     567 1
    300     584     585 2
    301     584     586 am
    302     579     580 2
    303     579     581 am
    304     576     579 1
    305     574     576 1
    306     574     584 1
    307     572     574 1
    308     603     604 2
    309     603     605 am
    310     593     595 1
    311     593     599 1
    312     590     593 1
    313     588     590 1
    314     588     603 1
    315     586     588 1
    316     613     614 2
    317     613     615 am
    318     607     609 1
    319     607     613 1
    320     605     607 1
    321     625     626 2
    322     625     627 am
    323     622     623 ar
    324     622     624 ar
    325     619     622 1
    326     617     619 1
    327     617     625 1
    328     615     617 1
    329     641     642 2
    330     641     643 am
    331     631     633 1
    332     631     637 1
    333     629     631 1
    334     629     641 1
    335     627     629 1
    336     651     652 2
    337     651     653 am
    338     645     647 1
    339     645     651 1
    340     643     645 1
    341     665     666 2
    342     665     667 am
    343     663     665 1
    344     660     663 1
    345     657     660 1
    346     654     657 1
    347     653     654 1
    348     653     663 1
    349     672     673 2
    350     672     674 am
    351     669     672 1
    352     667     669 1
    353     694     695 2
    354     694     696 am
    355     687     690 1
    356     684     687 1
    357     681     684 1
    358     678     681 1
    359     676     678 1
    360     676     694 1
    361     674     676 1
    362     705     706 2
    363     705     707 am
    364     700     703 1
    365     698     700 1
    366     698     705 1
    367     696     698 1
    368     724     725 2
    369     724     726 am
    370     717     720 1
    371     711     713 1
    372     711     717 1
    373     709     711 1
    374     709     724 1
    375     707     709 1
    376     731     732 2
    377     731     733 am
    378     728     731 1
    379     726     728 1
    380     738     739 2
    381     738     740 am
    382     735     738 1
    383     733     735 1
    384     750     751 2
    385     750     752 am
    386     747     748 ar
    387     747     749 ar
    388     744     747 1
    389     742     744 1
    390     742     750 1
    391     740     742 1
    392     769     770 2
    393     769     771 am
    394     762     765 1
    395     756     758 1
    396     756     762 1
    397     754     756 1
    398     754     769 1
    399     752     754 1
    400     789     790 2
    401     789     791 am
    402     785     787 ar
    403     783     785 ar
    404     781     783 ar
    405     779     781 ar
    406     778     779 ar
    407     778     787 ar
    408     775     778 1
    409     773     775 1
    410     773     789 1
    411     771     773 1
    412     800     801 2
    413     800     802 am
    414     795     798 1
    415     793     795 1
    416     793     800 1
    417     791     793 1
    418     814     815 2
    419     814     816 am
    420     809     810 2
    421     809     811 am
    422     806     809 1
    423     804     806 1
    424     804     814 1
    425     802     804 1
    426     838     839 2
    427     838     840 am
    428     831     832 ar
    429     831     835 ar
    430     829     831 ar
    431     826     829 1
    432     823     826 1
    433     820     823 1
    434     818     820 1
    435     818     838 1
    436     816     818 1
    437     853     854 2
    438     853     855 am
    439     850     851 ar
    440     850     852 ar
    441     847     850 1
    442     844     847 1
    443     842     844 1
    444     842     853 1
    445     840     842 1
    446     860     861 2
    447     860     862 am
    448     857     860 1
    449     855     857 1
    450     882     883 2
    451     882     884 am
    452     875     878 1
    453     872     875 1
    454     869     872 1
    455     866     869 1
    456     864     866 1
    457     864     882 1
    458     862     864 1
    459     901     902 2
    460     901     903 am
    461     891     893 1
    462     891     897 1
    463     888     891 1
    464     886     888 1
    465     886     901 1
    466     884     886 1
    467     915     916 2
    468     915     917 am
    469     913     915 1
    470     910     913 1
    471     907     910 1
    472     904     907 1
    473     903     904 1
    474     903     913 1
    475     922     923 2
    476     922     924 am
    477     919     922 1
    478     917     919 1
    479     944     945 2
    480     944     946 am
    481     937     940 1
    482     934     937 1
    483     931     934 1
    484     928     931 1
    485     926     928 1
    486     926     944 1
    487     924     926 1
    488     955     956 2
    489     955     957 am
    490     950     953 1
    491     948     950 1
    492     948     955 1
    493     946     948 1
    494     962     963 2
    495     962     964 am
    496     959     962 1
    497     957     959 1
    498     986     987 2
    499     986     988 am
    500     979     980 ar
    501     979     983 ar
    502     977     979 ar
    503     974     977 1
    504     971     974 1
    505     968     971 1
    506     966     968 1
    507     966     986 1
    508     964     966 1
    509    1000    1001 2
    510    1000    1002 am
    511     992     994 1
    512     992     998 1
    513     990     992 1
    514     990    1000 1
    515     988     990 1
    516    1024    1025 2
    517    1024    1026 am
    518    1021    1023 ar
    519    1019    1021 ar
    520    1017    1019 ar
    521    1015    1017 ar
    522    1014    1015 ar
    523    1014    1023 ar
    524    1012    1014 1
    525    1010    1012 1
    526    1009    1010 2
    527    1009    1023 1
    528    1006    1009 1
    529    1004    1006 1
    530    1004    1024 1
    531    1002    1004 1
    532    1048    1049 2
    533    1048    1050 am
    534    1041    1042 ar
    535    1041    1045 ar
    536    1039    1041 ar
    537    1036    1039 1
    538    1033    1036 1
    539    1030    1033 1
    540    1028    1030 1
    541    1028    1048 1
    542    1026    1028 1
    543    1063    1064 2
    544    1063    1065 am
    545    1060    1061 ar
    546    1060    1062 ar
    547    1057    1060 1
    548    1054    1057 1
    549    1052    1054 1
    550    1052    1063 1
    551    1050    1052 1
    552    1073    1074 2
    553    1073    1075 am
    554    1067    1069 1
    555    1067    1073 1
    556    1065    1067 1
    557    1085    1086 2
    558    1085    1087 am
    559    1082    1083 ar
    560    1082    1084 ar
    561    1079    1082 1
    562    1077    1079 1
    563    1077    1085 1
    564    1075    1077 1
    565    1104    1105 2
    566    1104    1106 am
    567    1097    1100 1
    568    1091    1093 1
    569    1091    1097 1
    570    1089    1091 1
    571    1089    1104 1
    572    1087    1089 1
    573    1118    1119 2
    574    1118    1120 am
    575    1113    1114 2
    576    1113    1115 am
    577    1110    1113 1
    578    1108    1110 1
    579    1108    1118 1
    580    1106    1108 1
    581    1139    1140 2
    582    1139    1141 am
    583    1135    1137 ar
    584    1132    1133 1
    585    1132    1135 ar
    586    1130    1132 ar
    587    1128    1130 ar
    588    1127    1128 ar
    589    1127    1137 ar
    590    1124    1127 1
    591    1122    1124 1
    592    1122    1139 1
    593    1120    1122 1
    594    1153    1154 2
    595    1153    1155 am
    596    1145    1147 1
    597    1145    1151 1
    598    1143    1145 1
    599    1143    1153 1
    600    1141    1143 1
    601    1164    1165 2
    602    1164    1166 am
    603    1159    1162 1
    604    1157    1159 1
    605    1157    1164 1
    606    1155    1157 1
    607    1171    1172 2
    608    1171    1173 am
    609    1168    1171 1
    610    1166    1168 1
    611    1191    1192 2
    612    1191    1193 am
    613    1187    1189 ar
    614    1185    1187 ar
    615    1183    1185 ar
    616    1181    1183 ar
    617    1180    1181 ar
    618    1180    1189 ar
    619    1177    1180 1
    620    1175    1177 1
    621    1175    1191 1
    622    1173    1175 1
    623    1215    1216 2
    624    1215    1217 am
    625    1208    1209 ar
    626    1208    1212 ar
    627    1206    1208 ar
    628    1203    1206 1
    629    1200    1203 1
    630    1197    1200 1
    631    1195    1197 1
    632    1195    1215 1
    633    1193    1195 1
    634    1229    1230 2
    635    1229    1231 am
    636    1224    1225 2
    637    1224    1226 am
    638    1221    1224 1
    639    1219    1221 1
    640    1219    1229 1
    641    1217    1219 1
    642    1240    1241 2
    643    1240    1242 am
    644    1235    1238 1
    645    1233    1235 1
    646    1233    1240 1
    647    1231    1233 1
    648    1252    1253 2
    649    1252    1254 am
    650    1249    1250 ar
    651    1249    1251 ar
    652    1246    1249 1
    653    1244    1246 1
    654    1244    1252 1
    655    1242    1244 1
    656    1276    1277 2
    657    1276    1278 am
    658    1269    1270 ar
    659    1269    1273 ar
    660    1267    1269 ar
    661    1264    1267 1
    662    1261    1264 1
    663    1258    1261 1
    664    1256    1258 1
    665    1256    1276 1
    666    1254    1256 1
    667    1295    1296 2
    668    1295    1297 am
    669    1288    1291 1
    670    1282    1284 1
    671    1282    1288 1
    672    1280    1282 1
    673    1280    1295 1
    674    1278    1280 1
    675    1314    1315 2
    676    1314    1316 am
    677    1304    1306 1
    678    1304    1310 1
    679    1301    1304 1
    680    1299    1301 1
    681    1299    1314 1
    682    1297    1299 1
    683    1335    1336 2
    684    1335    1337 am
    685    1331    1333 ar
    686    1328    1329 1
    687    1328    1331 ar
    688    1326    1328 ar
    689    1324    1326 ar
    690    1323    1324 ar
    691    1323    1333 ar
    692    1320    1323 1
    693    1318    1320 1
    694    1318    1335 1
    695    1316    1318 1
    696    1346    1347 2
    697    1346    1348 am
    698    1341    1344 1
    699    1339    1341 1
    700    1339    1346 1
    701    1337    1339 1
    702    1357    1358 2
    703    1357    1359 am
    704    1352    1355 1
    705    1350    1352 1
    706    1350    1357 1
    707    1348    1350 1
    708    1369    1370 2
    709    1369    1371 am
    710    1366    1367 ar
    711    1366    1368 ar
    712    1363    1366 1
    713    1361    1363 1
    714    1361    1369 1
    715    1359    1361 1
    716    1393    1394 2
    717    1393    1395 am
    718    1390    1392 ar
    719    1388    1390 ar
    720    1386    1388 ar
    721    1384    1386 ar
    722    1383    1384 ar
    723    1383    1392 ar
    724    1381    1383 1
    725    1379    1381 1
    726    1378    1379 2
    727    1378    1392 1
    728    1375    1378 1
    729    1373    1375 1
    730    1373    1393 1
    731    1371    1373 1
    732    1412    1413 2
    733    1412    1414 am
    734    1402    1404 1
    735    1402    1408 1
    736    1399    1402 1
    737    1397    1399 1
    738    1397    1412 1
    739    1395    1397 1
    740    1431    1432 2
    741    1431    1433 am
    742    1424    1427 1
    743    1418    1420 1
    744    1418    1424 1
    745    1416    1418 1
    746    1416    1431 1
    747    1414    1416 1
    748    1452    1453 2
    749    1452    1454 am
    750    1448    1450 ar
    751    1445    1446 1
    752    1445    1448 ar
    753    1443    1445 ar
    754    1441    1443 ar
    755    1440    1441 ar
    756    1440    1450 ar
    757    1437    1440 1
    758    1435    1437 1
    759    1435    1452 1
    760    1433    1435 1
    761    1474    1475 2
    762    1474    1476 am
    763    1467    1470 1
    764    1464    1467 1
    765    1461    1464 1
    766    1458    1461 1
    767    1456    1458 1
    768    1456    1474 1
    769    1454    1456 1
    770    1488    1489 2
    771    1488    1490 am
    772    1480    1482 1
    773    1480    1486 1
    774    1478    1480 1
    775    1478    1488 1
    776    1476    1478 1
    777    1502    1503 2
    778    1502    1504 am
    779    1494    1496 1
    780    1494    1500 1
    781    1492    1494 1
    782    1492    1502 1
    783    1490    1492 1
    784    1514    1515 2
    785    1514    1516 am
    786    1511    1512 ar
    787    1511    1513 ar
    788    1508    1511 1
    789    1506    1508 1
    790    1506    1514 1
    791    1504    1506 1
    792    1531    1532 2
    793    1531    1533 am
    794    1527    1529 1
    795    1525    1527 1
    796    1524    1525 2
    797    1523    1524 1
    798    1523    1529 2
    799    1520    1523 1
    800    1518    1520 1
    801    1518    1531 1
    802    1516    1518 1
    803    1552    1553 2
    804    1552    1554 am
    805    1548    1550 ar
    806    1545    1546 1
    807    1545    1548 ar
    808    1543    1545 ar
    809    1541    1543 ar
    810    1540    1541 ar
    811    1540    1550 ar
    812    1537    1540 1
    813    1535    1537 1
    814    1535    1552 1
    815    1533    1535 1
    816    1569    1570 2
    817    1569    1571 am
    818    1564    1565 2
    819    1564    1566 am
    820    1561    1564 1
    821    1558    1561 1
    822    1556    1558 1
    823    1556    1569 1
    824    1554    1556 1
    825    1583    1584 2
    826    1583    1585 am
    827    1575    1577 1
    828    1575    1581 1
    829    1573    1575 1
    830    1573    1583 1
    831    1571    1573 1
    832    1603    1604 2
    833    1603    1605 am
    834    1599    1601 ar
    835    1597    1599 ar
    836    1595    1597 ar
    837    1593    1595 ar
    838    1592    1593 ar
    839    1592    1601 ar
    840    1589    1592 1
    841    1587    1589 1
    842    1587    1603 1
    843    1585    1587 1
    844    1617    1618 2
    845    1617    1619 am
    846    1609    1611 1
    847    1609    1615 1
    848    1607    1609 1
    849    1607    1617 1
    850    1605    1607 1
    851    1639    1640 2
    852    1639    1641 am
    853    1632    1635 1
    854    1629    1632 1
    855    1626    1629 1
    856    1623    1626 1
    857    1621    1623 1
    858    1621    1639 1
    859    1619    1621 1
    860    1658    1659 2
    861    1658    1660 am
    862    1651    1654 1
    863    1645    1647 1
    864    1645    1651 1
    865    1643    1645 1
    866    1643    1658 1
    867    1641    1643 1
    868    1682    1683 2
    869    1682    1684 1
    870    1675    1676 ar
    871    1675    1679 ar
    872    1673    1675 ar
    873    1670    1673 1
    874    1667    1670 1
    875    1664    1667 1
    876    1662    1664 1
    877    1662    1682 1
    878    1660    1662 1
    879      16      17 1
    880      16      18 1
    881      16      19 1
    882      13      14 1
    883      13      15 1
    884       9      10 1
    885       9      11 1
    886       9      12 1
    887       7       8 1
    888       5       6 1
    889       1       2 1
    890       1       3 1
    891       1       4 1
    892      31      32 1
    893      31      33 1
    894      26      27 1
    895      26      28 1
    896      24      25 1
    897      22      23 1
    898      46      47 1
    899      42      43 1
    900      42      44 1
    901      42      45 1
    902      40      41 1
    903      38      39 1
    904      36      37 1
    905      66      67 1
    906      64      65 1
    907      62      63 1
    908      60      61 1
    909      58      59 1
    910      54      55 1
    911      54      56 1
    912      52      53 1
    913      50      51 1
    914      74      75 1
    915      74      76 1
    916      72      73 1
    917      70      71 1
    918      84      85 1
    919      84      86 1
    920      82      83 1
    921      99     100 1
    922      99     101 1
    923      99     102 1
    924      95      96 1
    925      95      97 1
    926      95      98 1
    927      93      94 1
    928      91      92 1
    929      89      90 1
    930     109     110 1
    931     109     111 1
    932     109     112 1
    933     107     108 1
    934     105     106 1
    935     119     120 1
    936     119     121 1
    937     117     118 1
    938     115     116 1
    939     144     145 1
    940     142     143 1
    941     140     141 1
    942     137     138 1
    943     135     136 1
    944     131     132 1
    945     131     133 1
    946     129     130 1
    947     127     128 1
    948     161     162 1
    949     161     163 1
    950     161     164 1
    951     157     158 1
    952     157     159 1
    953     157     160 1
    954     155     156 1
    955     152     153 1
    956     152     154 1
    957     150     151 1
    958     148     149 1
    959     179     180 1
    960     179     181 1
    961     174     175 1
    962     174     176 1
    963     171     172 1
    964     171     173 1
    965     169     170 1
    966     167     168 1
    967     194     195 1
    968     190     191 1
    969     190     192 1
    970     190     193 1
    971     188     189 1
    972     186     187 1
    973     184     185 1
    974     215     216 1
    975     213     214 1
    976     211     212 1
    977     208     209 1
    978     206     207 1
    979     202     203 1
    980     202     204 1
    981     200     201 1
    982     198     199 1
    983     232     233 1
    984     230     231 1
    985     228     229 1
    986     223     224 1
    987     223     225 1
    988     221     222 1
    989     219     220 1
    990     252     253 1
    991     252     254 1
    992     252     255 1
    993     249     250 1
    994     249     251 1
    995     246     247 1
    996     246     248 1
    997     243     244 1
    998     243     245 1
    999     240     241 1
   1000     240     242 1
   1001     238     239 1
   1002     236     237 1
   1003     271     272 1
   1004     271     273 1
   1005     271     274 1
   1006     267     268 1
   1007     267     269 1
   1008     267     270 1
   1009     265     266 1
   1010     262     263 1
   1011     262     264 1
   1012     260     261 1
   1013     258     259 1
   1014     287     288 1
   1015     284     285 1
   1016     284     286 1
   1017     281     282 1
   1018     281     283 1
   1019     278     279 1
   1020     278     280 1
   1021     295     296 1
   1022     295     297 1
   1023     293     294 1
   1024     291     292 1
   1025     312     313 1
   1026     312     314 1
   1027     307     308 1
   1028     307     309 1
   1029     305     306 1
   1030     303     304 1
   1031     334     335 1
   1032     332     333 1
   1033     330     331 1
   1034     327     328 1
   1035     325     326 1
   1036     321     322 1
   1037     321     323 1
   1038     319     320 1
   1039     317     318 1
   1040     351     352 1
   1041     351     353 1
   1042     351     354 1
   1043     348     349 1
   1044     348     350 1
   1045     344     345 1
   1046     344     346 1
   1047     344     347 1
   1048     342     343 1
   1049     340     341 1
   1050     338     339 1
   1051     367     368 1
   1052     363     364 1
   1053     363     365 1
   1054     363     366 1
   1055     361     362 1
   1056     359     360 1
   1057     357     358 1
   1058     387     388 1
   1059     387     389 1
   1060     387     390 1
   1061     384     385 1
   1062     384     386 1
   1063     381     382 1
   1064     381     383 1
   1065     378     379 1
   1066     378     380 1
   1067     375     376 1
   1068     375     377 1
   1069     373     374 1
   1070     371     372 1
   1071     400     401 1
   1072     397     398 1
   1073     397     399 1
   1074     395     396 1
   1075     393     394 1
   1076     411     412 1
   1077     411     413 1
   1078     408     409 1
   1079     408     410 1
   1080     406     407 1
   1081     404     405 1
   1082     423     424 1
   1083     423     425 1
   1084     423     426 1
   1085     421     422 1
   1086     419     420 1
   1087     441     442 1
   1088     441     443 1
   1089     436     437 1
   1090     436     438 1
   1091     433     434 1
   1092     433     435 1
   1093     431     432 1
   1094     429     430 1
   1095     450     451 1
   1096     450     452 1
   1097     450     453 1
   1098     448     449 1
   1099     446     447 1
   1100     469     470 1
   1101     469     471 1
   1102     469     472 1
   1103     465     466 1
   1104     465     467 1
   1105     465     468 1
   1106     463     464 1
   1107     460     461 1
   1108     460     462 1
   1109     458     459 1
   1110     456     457 1
   1111     477     478 1
   1112     477     479 1
   1113     475     476 1
   1114     501     502 1
   1115     499     500 1
   1116     497     498 1
   1117     495     496 1
   1118     492     493 1
   1119     490     491 1
   1120     486     487 1
   1121     486     488 1
   1122     484     485 1
   1123     482     483 1
   1124     516     517 1
   1125     516     518 1
   1126     516     519 1
   1127     512     513 1
   1128     512     514 1
   1129     512     515 1
   1130     510     511 1
   1131     508     509 1
   1132     506     507 1
   1133     526     527 1
   1134     526     528 1
   1135     526     529 1
   1136     524     525 1
   1137     522     523 1
   1138     539     540 1
   1139     536     537 1
   1140     536     538 1
   1141     534     535 1
   1142     532     533 1
   1143     559     560 1
   1144     559     561 1
   1145     559     562 1
   1146     556     557 1
   1147     556     558 1
   1148     553     554 1
   1149     553     555 1
   1150     550     551 1
   1151     550     552 1
   1152     547     548 1
   1153     547     549 1
   1154     545     546 1
   1155     543     544 1
   1156     567     568 1
   1157     567     569 1
   1158     565     566 1
   1159     581     582 1
   1160     581     583 1
   1161     576     577 1
   1162     576     578 1
   1163     574     575 1
   1164     572     573 1
   1165     599     600 1
   1166     599     601 1
   1167     599     602 1
   1168     595     596 1
   1169     595     597 1
   1170     595     598 1
   1171     593     594 1
   1172     590     591 1
   1173     590     592 1
   1174     588     589 1
   1175     586     587 1
   1176     609     610 1
   1177     609     611 1
   1178     609     612 1
   1179     607     608 1
   1180     605     606 1
   1181     619     620 1
   1182     619     621 1
   1183     617     618 1
   1184     615     616 1
   1185     637     638 1
   1186     637     639 1
   1187     637     640 1
   1188     633     634 1
   1189     633     635 1
   1190     633     636 1
   1191     631     632 1
   1192     629     630 1
   1193     627     628 1
   1194     647     648 1
   1195     647     649 1
   1196     647     650 1
   1197     645     646 1
   1198     643     644 1
   1199     663     664 1
   1200     660     661 1
   1201     660     662 1
   1202     657     658 1
   1203     657     659 1
   1204     654     655 1
   1205     654     656 1
   1206     669     670 1
   1207     669     671 1
   1208     667     668 1
   1209     690     691 1
   1210     690     692 1
   1211     690     693 1
   1212     687     688 1
   1213     687     689 1
   1214     684     685 1
   1215     684     686 1
   1216     681     682 1
   1217     681     683 1
   1218     678     679 1
   1219     678     680 1
   1220     676     677 1
   1221     674     675 1
   1222     703     704 1
   1223     700     701 1
   1224     700     702 1
   1225     698     699 1
   1226     696     697 1
   1227     720     721 1
   1228     720     722 1
   1229     720     723 1
   1230     717     718 1
   1231     717     719 1
   1232     713     714 1
   1233     713     715 1
   1234     713     716 1
   1235     711     712 1
   1236     709     710 1
   1237     707     708 1
   1238     728     729 1
   1239     728     730 1
   1240     726     727 1
   1241     735     736 1
   1242     735     737 1
   1243     733     734 1
   1244     744     745 1
   1245     744     746 1
   1246     742     743 1
   1247     740     741 1
   1248     765     766 1
   1249     765     767 1
   1250     765     768 1
   1251     762     763 1
   1252     762     764 1
   1253     758     759 1
   1254     758     760 1
   1255     758     761 1
   1256     756     757 1
   1257     754     755 1
   1258     752     753 1
   1259     787     788 1
   1260     785     786 1
   1261     783     784 1
   1262     781     782 1
   1263     779     780 1
   1264     775     776 1
   1265     775     777 1
   1266     773     774 1
   1267     771     772 1
   1268     798     799 1
   1269     795     796 1
   1270     795     797 1
   1271     793     794 1
   1272     791     792 1
   1273     811     812 1
   1274     811     813 1
   1275     806     807 1
   1276     806     808 1
   1277     804     805 1
   1278     802     803 1
   1279     835     836 1
   1280     835     837 1
   1281     832     833 1
   1282     832     834 1
   1283     829     830 1
   1284     826     827 1
   1285     826     828 1
   1286     823     824 1
   1287     823     825 1
   1288     820     821 1
   1289     820     822 1
   1290     818     819 1
   1291     816     817 1
   1292     847     848 1
   1293     847     849 1
   1294     844     845 1
   1295     844     846 1
   1296     842     843 1
   1297     840     841 1
   1298     857     858 1
   1299     857     859 1
   1300     855     856 1
   1301     878     879 1
   1302     878     880 1
   1303     878     881 1
   1304     875     876 1
   1305     875     877 1
   1306     872     873 1
   1307     872     874 1
   1308     869     870 1
   1309     869     871 1
   1310     866     867 1
   1311     866     868 1
   1312     864     865 1
   1313     862     863 1
   1314     897     898 1
   1315     897     899 1
   1316     897     900 1
   1317     893     894 1
   1318     893     895 1
   1319     893     896 1
   1320     891     892 1
   1321     888     889 1
   1322     888     890 1
   1323     886     887 1
   1324     884     885 1
   1325     913     914 1
   1326     910     911 1
   1327     910     912 1
   1328     907     908 1
   1329     907     909 1
   1330     904     905 1
   1331     904     906 1
   1332     919     920 1
   1333     919     921 1
   1334     917     918 1
   1335     940     941 1
   1336     940     942 1
   1337     940     943 1
   1338     937     938 1
   1339     937     939 1
   1340     934     935 1
   1341     934     936 1
   1342     931     932 1
   1343     931     933 1
   1344     928     929 1
   1345     928     930 1
   1346     926     927 1
   1347     924     925 1
   1348     953     954 1
   1349     950     951 1
   1350     950     952 1
   1351     948     949 1
   1352     946     947 1
   1353     959     960 1
   1354     959     961 1
   1355     957     958 1
   1356     983     984 1
   1357     983     985 1
   1358     980     981 1
   1359     980     982 1
   1360     977     978 1
   1361     974     975 1
   1362     974     976 1
   1363     971     972 1
   1364     971     973 1
   1365     968     969 1
   1366     968     970 1
   1367     966     967 1
   1368     964     965 1
   1369     998     999 1
   1370     994     995 1
   1371     994     996 1
   1372     994     997 1
   1373     992     993 1
   1374     990     991 1
   1375     988     989 1
   1376    1021    1022 1
   1377    1019    1020 1
   1378    1017    1018 1
   1379    1015    1016 1
   1380    1012    1013 1
   1381    1010    1011 1
   1382    1006    1007 1
   1383    1006    1008 1
   1384    1004    1005 1
   1385    1002    1003 1
   1386    1045    1046 1
   1387    1045    1047 1
   1388    1042    1043 1
   1389    1042    1044 1
   1390    1039    1040 1
   1391    1036    1037 1
   1392    1036    1038 1
   1393    1033    1034 1
   1394    1033    1035 1
   1395    1030    1031 1
   1396    1030    1032 1
   1397    1028    1029 1
   1398    1026    1027 1
   1399    1057    1058 1
   1400    1057    1059 1
   1401    1054    1055 1
   1402    1054    1056 1
   1403    1052    1053 1
   1404    1050    1051 1
   1405    1069    1070 1
   1406    1069    1071 1
   1407    1069    1072 1
   1408    1067    1068 1
   1409    1065    1066 1
   1410    1079    1080 1
   1411    1079    1081 1
   1412    1077    1078 1
   1413    1075    1076 1
   1414    1100    1101 1
   1415    1100    1102 1
   1416    1100    1103 1
   1417    1097    1098 1
   1418    1097    1099 1
   1419    1093    1094 1
   1420    1093    1095 1
   1421    1093    1096 1
   1422    1091    1092 1
   1423    1089    1090 1
   1424    1087    1088 1
   1425    1115    1116 1
   1426    1115    1117 1
   1427    1110    1111 1
   1428    1110    1112 1
   1429    1108    1109 1
   1430    1106    1107 1
   1431    1137    1138 1
   1432    1135    1136 1
   1433    1133    1134 1
   1434    1130    1131 1
   1435    1128    1129 1
   1436    1124    1125 1
   1437    1124    1126 1
   1438    1122    1123 1
   1439    1120    1121 1
   1440    1151    1152 1
   1441    1147    1148 1
   1442    1147    1149 1
   1443    1147    1150 1
   1444    1145    1146 1
   1445    1143    1144 1
   1446    1141    1142 1
   1447    1162    1163 1
   1448    1159    1160 1
   1449    1159    1161 1
   1450    1157    1158 1
   1451    1155    1156 1
   1452    1168    1169 1
   1453    1168    1170 1
   1454    1166    1167 1
   1455    1189    1190 1
   1456    1187    1188 1
   1457    1185    1186 1
   1458    1183    1184 1
   1459    1181    1182 1
   1460    1177    1178 1
   1461    1177    1179 1
   1462    1175    1176 1
   1463    1173    1174 1
   1464    1212    1213 1
   1465    1212    1214 1
   1466    1209    1210 1
   1467    1209    1211 1
   1468    1206    1207 1
   1469    1203    1204 1
   1470    1203    1205 1
   1471    1200    1201 1
   1472    1200    1202 1
   1473    1197    1198 1
   1474    1197    1199 1
   1475    1195    1196 1
   1476    1193    1194 1
   1477    1226    1227 1
   1478    1226    1228 1
   1479    1221    1222 1
   1480    1221    1223 1
   1481    1219    1220 1
   1482    1217    1218 1
   1483    1238    1239 1
   1484    1235    1236 1
   1485    1235    1237 1
   1486    1233    1234 1
   1487    1231    1232 1
   1488    1246    1247 1
   1489    1246    1248 1
   1490    1244    1245 1
   1491    1242    1243 1
   1492    1273    1274 1
   1493    1273    1275 1
   1494    1270    1271 1
   1495    1270    1272 1
   1496    1267    1268 1
   1497    1264    1265 1
   1498    1264    1266 1
   1499    1261    1262 1
   1500    1261    1263 1
   1501    1258    1259 1
   1502    1258    1260 1
   1503    1256    1257 1
   1504    1254    1255 1
   1505    1291    1292 1
   1506    1291    1293 1
   1507    1291    1294 1
   1508    1288    1289 1
   1509    1288    1290 1
   1510    1284    1285 1
   1511    1284    1286 1
   1512    1284    1287 1
   1513    1282    1283 1
   1514    1280    1281 1
   1515    1278    1279 1
   1516    1310    1311 1
   1517    1310    1312 1
   1518    1310    1313 1
   1519    1306    1307 1
   1520    1306    1308 1
   1521    1306    1309 1
   1522    1304    1305 1
   1523    1301    1302 1
   1524    1301    1303 1
   1525    1299    1300 1
   1526    1297    1298 1
   1527    1333    1334 1
   1528    1331    1332 1
   1529    1329    1330 1
   1530    1326    1327 1
   1531    1324    1325 1
   1532    1320    1321 1
   1533    1320    1322 1
   1534    1318    1319 1
   1535    1316    1317 1
   1536    1344    1345 1
   1537    1341    1342 1
   1538    1341    1343 1
   1539    1339    1340 1
   1540    1337    1338 1
   1541    1355    1356 1
   1542    1352    1353 1
   1543    1352    1354 1
   1544    1350    1351 1
   1545    1348    1349 1
   1546    1363    1364 1
   1547    1363    1365 1
   1548    1361    1362 1
   1549    1359    1360 1
   1550    1390    1391 1
   1551    1388    1389 1
   1552    1386    1387 1
   1553    1384    1385 1
   1554    1381    1382 1
   1555    1379    1380 1
   1556    1375    1376 1
   1557    1375    1377 1
   1558    1373    1374 1
   1559    1371    1372 1
   1560    1408    1409 1
   1561    1408    1410 1
   1562    1408    1411 1
   1563    1404    1405 1
   1564    1404    1406 1
   1565    1404    1407 1
   1566    1402    1403 1
   1567    1399    1400 1
   1568    1399    1401 1
   1569    1397    1398 1
   1570    1395    1396 1
   1571    1427    1428 1
   1572    1427    1429 1
   1573    1427    1430 1
   1574    1424    1425 1
   1575    1424    1426 1
   1576    1420    1421 1
   1577    1420    1422 1
   1578    1420    1423 1
   1579    1418    1419 1
   1580    1416    1417 1
   1581    1414    1415 1
   1582    1450    1451 1
   1583    1448    1449 1
   1584    1446    1447 1
   1585    1443    1444 1
   1586    1441    1442 1
   1587    1437    1438 1
   1588    1437    1439 1
   1589    1435    1436 1
   1590    1433    1434 1
   1591    1470    1471 1
   1592    1470    1472 1
   1593    1470    1473 1
   1594    1467    1468 1
   1595    1467    1469 1
   1596    1464    1465 1
   1597    1464    1466 1
   1598    1461    1462 1
   1599    1461    1463 1
   1600    1458    1459 1
   1601    1458    1460 1
   1602    1456    1457 1
   1603    1454    1455 1
   1604    1486    1487 1
   1605    1482    1483 1
   1606    1482    1484 1
   1607    1482    1485 1
   1608    1480    1481 1
   1609    1478    1479 1
   1610    1476    1477 1
   1611    1500    1501 1
   1612    1496    1497 1
   1613    1496    1498 1
   1614    1496    1499 1
   1615    1494    1495 1
   1616    1492    1493 1
   1617    1490    1491 1
   1618    1508    1509 1
   1619    1508    1510 1
   1620    1506    1507 1
   1621    1504    1505 1
   1622    1529    1530 1
   1623    1527    1528 1
   1624    1525    1526 1
   1625    1520    1521 1
   1626    1520    1522 1
   1627    1518    1519 1
   1628    1516    1517 1
   1629    1550    1551 1
   1630    1548    1549 1
   1631    1546    1547 1
   1632    1543    1544 1
   1633    1541    1542 1
   1634    1537    1538 1
   1635    1537    1539 1
   1636    1535    1536 1
   1637    1533    1534 1
   1638    1566    1567 1
   1639    1566    1568 1
   1640    1561    1562 1
   1641    1561    1563 1
   1642    1558    1559 1
   1643    1558    1560 1
   1644    1556    1557 1
   1645    1554    1555 1
   1646    1581    1582 1
   1647    1577    1578 1
   1648    1577    1579 1
   1649    1577    1580 1
   1650    1575    1576 1
   1651    1573    1574 1
   1652    1571    1572 1
   1653    1601    1602 1
   1654    1599    1600 1
   1655    1597    1598 1
   1656    1595    1596 1
   1657    1593    1594 1
   1658    1589    1590 1
   1659    1589    1591 1
   1660    1587    1588 1
   1661    1585    1586 1
   1662    1615    1616 1
   1663    1611    1612 1
   1664    1611    1613 1
   1665    1611    1614 1
   1666    1609    1610 1
   1667    1607    1608 1
   1668    1605    1606 1
   1669    1635    1636 1
   1670    1635    1637 1
   1671    1635    1638 1
   1672    1632    1633 1
   1673    1632    1634 1
   1674    1629    1630 1
   1675    1629    1631 1
   1676    1626    1627 1
   1677    1626    1628 1
   1678    1623    1624 1
   1679    1623    1625 1
   1680    1621    1622 1
   1681    1619    1620 1
   1682    1654    1655 1
   1683    1654    1656 1
   1684    1654    1657 1
   1685    1651    1652 1
   1686    1651    1653 1
   1687    1647    1648 1
   1688    1647    1649 1
   1689    1647    1650 1
   1690    1645    1646 1
   1691    1643    1644 1
   1692    1641    1642 1
   1693    1679    1680 1
   1694    1679    1681 1
   1695    1676    1677 1
   1696    1676    1678 1
   1697    1673    1674 1
   1698    1670    1671 1
   1699    1670    1672 1
   1700    1667    1668 1
   1701    1667    1669 1
   1702    1664    1665 1
   1703    1664    1666 1
   1704    1662    1663 1
   1705    1660    1661 1
@<TRIPOS>SUBSTRUCTURE
      1 ILE4           1 RESIDUE    4    A ILE
      2 ASN5          22 RESIDUE    4    A ASN
      3 THR6          36 RESIDUE    4    A THR
      4 PHE7          50 RESIDUE    4    A PHE
      5 ASP8          70 RESIDUE    4    A ASP
      6 GLY9          82 RESIDUE    4    A GLY
      7 VAL10         89 RESIDUE    4    A VAL
      8 ALA11        105 RESIDUE    4    A ALA
      9 ASP12        115 RESIDUE    4    A ASP
     10 TYR13        127 RESIDUE    4    A TYR
     11 LEU14        148 RESIDUE    4    A LEU
     12 GLN15        167 RESIDUE    4    A GLN
     13 THR16        184 RESIDUE    4    A THR
     14 TYR17        198 RESIDUE    4    A TYR
     15 HIE18        219 RESIDUE    4    A HIE
     16 LYS19        236 RESIDUE    4    A LYS
     17 LEU20        258 RESIDUE    4    A LEU
     18 PRO21        277 RESIDUE    4    A PRO
     19 ASP22        291 RESIDUE    4    A ASP
     20 ASN23        303 RESIDUE    4    A ASN
     21 TYR24        317 RESIDUE    4    A TYR
     22 ILE25        338 RESIDUE    4    A ILE
     23 THR26        357 RESIDUE    4    A THR
     24 LYS27        371 RESIDUE    4    A LYS
     25 SER28        393 RESIDUE    4    A SER
     26 GLU29        404 RESIDUE    4    A GLU
     27 ALA30        419 RESIDUE    4    A ALA
     28 GLN31        429 RESIDUE    4    A GLN
     29 ALA32        446 RESIDUE    4    A ALA
     30 LEU33        456 RESIDUE    4    A LEU
     31 GLY34        475 RESIDUE    4    A GLY
     32 TRP35        482 RESIDUE    4    A TRP
     33 VAL36        506 RESIDUE    4    A VAL
     34 ALA37        522 RESIDUE    4    A ALA
     35 SER38        532 RESIDUE    4    A SER
     36 LYS39        543 RESIDUE    4    A LYS
     37 GLY40        565 RESIDUE    4    A GLY
     38 ASN41        572 RESIDUE    4    A ASN
     39 LEU42        586 RESIDUE    4    A LEU
     40 ALA43        605 RESIDUE    4    A ALA
     41 ASP44        615 RESIDUE    4    A ASP
     42 VAL45        627 RESIDUE    4    A VAL
     43 ALA46        643 RESIDUE    4    A ALA
     44 PRO47        653 RESIDUE    4    A PRO
     45 GLY48        667 RESIDUE    4    A GLY
     46 LYS49        674 RESIDUE    4    A LYS
     47 SER50        696 RESIDUE    4    A SER
     48 ILE51        707 RESIDUE    4    A ILE
     49 GLY52        726 RESIDUE    4    A GLY
     50 GLY53        733 RESIDUE    4    A GLY
     51 ASP54        740 RESIDUE    4    A ASP
     52 ILE55        752 RESIDUE    4    A ILE
     53 PHE56        771 RESIDUE    4    A PHE
     54 SER57        791 RESIDUE    4    A SER
     55 ASN58        802 RESIDUE    4    A ASN
     56 ARG59        816 RESIDUE    4    A ARG
     57 GLU60        840 RESIDUE    4    A GLU
     58 GLY61        855 RESIDUE    4    A GLY
     59 LYS62        862 RESIDUE    4    A LYS
     60 LEU63        884 RESIDUE    4    A LEU
     61 PRO64        903 RESIDUE    4    A PRO
     62 GLY65        917 RESIDUE    4    A GLY
     63 LYS66        924 RESIDUE    4    A LYS
     64 SER67        946 RESIDUE    4    A SER
     65 GLY68        957 RESIDUE    4    A GLY
     66 ARG69        964 RESIDUE    4    A ARG
     67 THR70        988 RESIDUE    4    A THR
     68 TRP71       1002 RESIDUE    4    A TRP
     69 ARG72       1026 RESIDUE    4    A ARG
     70 GLU73       1050 RESIDUE    4    A GLU
     71 ALA74       1065 RESIDUE    4    A ALA
     72 ASP75       1075 RESIDUE    4    A ASP
     73 ILE76       1087 RESIDUE    4    A ILE
     74 ASN77       1106 RESIDUE    4    A ASN
     75 TYR78       1120 RESIDUE    4    A TYR
     76 THR79       1141 RESIDUE    4    A THR
     77 SER80       1155 RESIDUE    4    A SER
     78 GLY81       1166 RESIDUE    4    A GLY
     79 PHE82       1173 RESIDUE    4    A PHE
     80 ARG83       1193 RESIDUE    4    A ARG
     81 ASN84       1217 RESIDUE    4    A ASN
     82 SER85       1231 RESIDUE    4    A SER
     83 ASP86       1242 RESIDUE    4    A ASP
     84 ARG87       1254 RESIDUE    4    A ARG
     85 ILE88       1278 RESIDUE    4    A ILE
     86 LEU89       1297 RESIDUE    4    A LEU
     87 TYR90       1316 RESIDUE    4    A TYR
     88 SER91       1337 RESIDUE    4    A SER
     89 SER92       1348 RESIDUE    4    A SER
     90 ASP93       1359 RESIDUE    4    A ASP
     91 TRP94       1371 RESIDUE    4    A TRP
     92 LEU95       1395 RESIDUE    4    A LEU
     93 ILE96       1414 RESIDUE    4    A ILE
     94 TYR97       1433 RESIDUE    4    A TYR
     95 LYS98       1454 RESIDUE    4    A LYS
     96 THR99       1476 RESIDUE    4    A THR
     97 THR100      1490 RESIDUE    4    A THR
     98 ASP101      1504 RESIDUE    4    A ASP
     99 HIE102      1516 RESIDUE    4    A HIE
    100 TYR103      1533 RESIDUE    4    A TYR
    101 GLN104      1554 RESIDUE    4    A GLN
    102 THR105      1571 RESIDUE    4    A THR
    103 PHE106      1585 RESIDUE    4    A PHE
    104 THR107      1605 RESIDUE    4    A THR
    105 LYS108      1619 RESIDUE    4    A LYS
    106 ILE109      1641 RESIDUE    4    A ILE
    107 ARG110      1660 RESIDUE    4    A ARG
