# Supplementary material for: Improved Structure-Based Histidine pKa Prediction for pH-Responsive Protein Design
Source: J Chem Inf Model. 2025 Jan 18;65(3):1560–9. doi: 10.1021/acs.jcim.4c01957 (PMC11815838; doi:10.1021/acs.jcim.4c01957)
Supplement: Supplementary file 3 — ci4c01957_si_003.zip [file ci4c01957_si_003.zip › structures/prep_mol2/1BNJ_B_prep.mol2]

@<TRIPOS>MOLECULE
Cpptraj generated mol2 file.
 1684  1705   107     0     0
SMALL
USER_CHARGES


@<TRIPOS>ATOM
      1 N           -13.6998      35.2485      57.3703 N.am      1 ILE4       0.0311
      2 H1          -13.6131      35.5058      58.3473 H         1 ILE4       0.2329
      3 H2          -14.6310      34.9072      57.1812 H         1 ILE4       0.2329
      4 H3          -13.5363      36.1031      56.8497 H         1 ILE4       0.2329
      5 CA          -12.6642      34.2450      57.0174 C.3       1 ILE4       0.0257
      6 HA          -13.1218      33.2742      56.8318 H         1 ILE4       0.1031
      7 CB          -11.8392      34.6654      55.7704 C.3       1 ILE4       0.1885
      8 HB          -11.3520      35.6118      55.9937 H         1 ILE4       0.0213
      9 CG2         -10.7446      33.6272      55.4725 C.3       1 ILE4      -0.3720
     10 HG21        -11.1869      32.6843      55.1504 H         1 ILE4       0.0947
     11 HG22        -10.0911      33.9923      54.6791 H         1 ILE4       0.0947
     12 HG23        -10.1057      33.4548      56.3364 H         1 ILE4       0.0947
     13 CG1         -12.7207      34.8970      54.5238 C.3       1 ILE4      -0.0387
     14 HG12        -13.4803      35.6436      54.7550 H         1 ILE4       0.0201
     15 HG13        -13.2260      33.9682      54.2541 H         1 ILE4       0.0201
     16 CD1         -11.9386      35.4097      53.3034 C.3       1 ILE4      -0.0908
     17 HD11        -11.3070      34.6216      52.8932 H         1 ILE4       0.0226
     18 HD12        -12.6410      35.7189      52.5288 H         1 ILE4       0.0226
     19 HD13        -11.3217      36.2624      53.5789 H         1 ILE4       0.0226
     20 C           -11.7575      34.1366      58.2332 C.2       1 ILE4       0.6123
     21 O           -11.0801      35.1141      58.5187 O.2       1 ILE4      -0.5713
     22 N           -11.8066      33.0495      59.0063 N.am      2 ASN5      -0.4157
     23 H           -12.4311      32.2794      58.7969 H         2 ASN5       0.2719
     24 CA          -11.0503      32.9535      60.2683 C.3       2 ASN5       0.0143
     25 HA          -10.2433      33.6896      60.2608 H         2 ASN5       0.1048
     26 CB          -11.9775      33.2864      61.4681 C.3       2 ASN5      -0.2041
     27 HB2         -11.3521      33.4541      62.3457 H         2 ASN5       0.0797
     28 HB3         -12.5356      34.2023      61.2806 H         2 ASN5       0.0797
     29 CG          -12.9546      32.1657      61.7996 C.2       2 ASN5       0.7130
     30 OD1         -13.3123      31.3865      60.9313 O.2       2 ASN5      -0.5931
     31 ND2         -13.4342      32.0485      63.0184 N.am      2 ASN5      -0.9191
     32 HD21        -14.0522      31.2757      63.1874 H         2 ASN5       0.4196
     33 HD22        -13.2791      32.7464      63.7375 H         2 ASN5       0.4196
     34 C           -10.3437      31.5981      60.4399 C.2       2 ASN5       0.5973
     35 O            -9.9866      31.2535      61.5597 O.2       2 ASN5      -0.5679
     36 N           -10.1992      30.8155      59.3681 N.am      3 THR6      -0.4157
     37 H           -10.4481      31.1674      58.4582 H         3 THR6       0.2719
     38 CA           -9.5539      29.4914      59.3957 C.3       3 THR6      -0.0389
     39 HA           -9.5122      29.1190      60.4209 H         3 THR6       0.1007
     40 CB          -10.3345      28.4699      58.5540 C.3       3 THR6       0.3654
     41 HB           -9.8384      27.5027      58.6384 H         3 THR6       0.0043
     42 CG2         -11.7970      28.2975      58.9658 C.3       3 THR6      -0.2438
     43 HG21        -12.3515      29.2240      58.8187 H         3 THR6       0.0642
     44 HG22        -12.2553      27.5023      58.3779 H         3 THR6       0.0642
     45 HG23        -11.8423      28.0225      60.0210 H         3 THR6       0.0642
     46 OG1         -10.3155      28.8662      57.2002 O.3       3 THR6      -0.6761
     47 HG1         -10.7368      28.1635      56.6923 H         3 THR6       0.4102
     48 C            -8.1279      29.5871      58.8547 C.2       3 THR6       0.5973
     49 O            -7.8300      30.5033      58.0869 O.2       3 THR6      -0.5679
     50 N            -7.2443      28.6468      59.2131 N.am      4 PHE7      -0.4157
     51 H            -7.5271      27.9136      59.8436 H         4 PHE7       0.2719
     52 CA           -5.8476      28.6861      58.7487 C.3       4 PHE7      -0.0024
     53 HA           -5.3868      29.5964      59.1351 H         4 PHE7       0.0978
     54 CB           -5.0384      27.4871      59.2641 C.3       4 PHE7      -0.0343
     55 HB2          -5.5562      26.5637      58.9999 H         4 PHE7       0.0295
     56 HB3          -4.0756      27.4744      58.7508 H         4 PHE7       0.0295
     57 CG           -4.7611      27.5136      60.7504 C.ar      4 PHE7       0.0118
     58 CD1          -3.8838      28.4809      61.2733 C.ar      4 PHE7      -0.1256
     59 HD1          -3.4056      29.1960      60.6191 H         4 PHE7       0.1330
     60 CE1          -3.6541      28.5431      62.6575 C.ar      4 PHE7      -0.1704
     61 HE1          -3.0087      29.3057      63.0618 H         4 PHE7       0.1430
     62 CZ           -4.2599      27.6199      63.5223 C.ar      4 PHE7      -0.1072
     63 HZ           -4.0885      27.6808      64.5904 H         4 PHE7       0.1297
     64 CE2          -5.1290      26.6476      63.0011 C.ar      4 PHE7      -0.1704
     65 HE2          -5.6250      25.9612      63.6757 H         4 PHE7       0.1430
     66 CD2          -5.3856      26.5964      61.6173 C.ar      4 PHE7      -0.1256
     67 HD2          -6.0697      25.8573      61.2239 H         4 PHE7       0.1330
     68 C            -5.7285      28.7681      57.2232 C.2       4 PHE7       0.5973
     69 O            -5.0555      29.6754      56.7384 O.2       4 PHE7      -0.5679
     70 N            -6.3920      27.8732      56.4780 N.am      5 ASP8      -0.5163
     71 H            -6.8566      27.0899      56.9119 H         5 ASP8       0.2936
     72 CA           -6.3202      27.9019      55.0083 C.3       5 ASP8       0.0381
     73 HA           -5.2706      27.9607      54.7123 H         5 ASP8       0.0880
     74 CB           -6.9065      26.6380      54.3701 C.3       5 ASP8      -0.0303
     75 HB2          -7.9204      26.4769      54.7430 H         5 ASP8      -0.0122
     76 HB3          -6.9595      26.7750      53.2887 H         5 ASP8      -0.0122
     77 CG           -6.0368      25.4208      54.6519 C.2       5 ASP8       0.7994
     78 OD1          -4.8739      25.3898      54.1771 O.co2     5 ASP8      -0.8014
     79 OD2          -6.5180      24.5666      55.4198 O.co2     5 ASP8      -0.8014
     80 C            -7.0025      29.1229      54.4121 C.2       5 ASP8       0.5366
     81 O            -6.4163      29.7706      53.5496 O.2       5 ASP8      -0.5819
     82 N            -8.1911      29.4901      54.9079 N.am      6 GLY9      -0.4157
     83 H            -8.5973      28.9713      55.6716 H         6 GLY9       0.2719
     84 CA           -8.8726      30.6564      54.3607 C.3       6 GLY9      -0.0252
     85 HA2          -9.0530      30.5045      53.2950 H         6 GLY9       0.0698
     86 HA3          -9.8215      30.7878      54.8752 H         6 GLY9       0.0698
     87 C            -8.0345      31.9227      54.5346 C.2       6 GLY9       0.5973
     88 O            -7.9446      32.7390      53.6192 O.2       6 GLY9      -0.5679
     89 N            -7.4183      32.1144      55.7080 N.am      7 VAL10     -0.4157
     90 H            -7.4870      31.4008      56.4282 H         7 VAL10      0.2719
     91 CA           -6.6143      33.3184      55.9657 C.3       7 VAL10     -0.0875
     92 HA           -7.1475      34.1669      55.5376 H         7 VAL10      0.0969
     93 CB           -6.4757      33.6117      57.4733 C.3       7 VAL10      0.2985
     94 HB           -5.9429      32.7917      57.9542 H         7 VAL10     -0.0297
     95 CG1          -5.7089      34.9215      57.7095 C.3       7 VAL10     -0.3192
     96 HG11         -6.1581      35.7329      57.1362 H         7 VAL10      0.0791
     97 HG12         -5.7292      35.1805      58.7691 H         7 VAL10      0.0791
     98 HG13         -4.6692      34.8057      57.4076 H         7 VAL10      0.0791
     99 CG2          -7.8432      33.7796      58.1553 C.3       7 VAL10     -0.3192
    100 HG21         -8.4572      32.8958      58.0164 H         7 VAL10      0.0791
    101 HG22         -7.7008      33.9247      59.2249 H         7 VAL10      0.0791
    102 HG23         -8.3630      34.6445      57.7451 H         7 VAL10      0.0791
    103 C            -5.2605      33.2802      55.2383 C.2       7 VAL10      0.5973
    104 O            -4.8610      34.3102      54.6962 O.2       7 VAL10     -0.5679
    105 N            -4.5723      32.1313      55.1792 N.am      8 ALA11     -0.4157
    106 H            -4.9588      31.2939      55.6048 H         8 ALA11      0.2719
    107 CA           -3.2882      31.9923      54.4765 C.3       8 ALA11      0.0337
    108 HA           -2.5674      32.6880      54.9071 H         8 ALA11      0.0823
    109 CB           -2.7685      30.5594      54.6593 C.3       8 ALA11     -0.1825
    110 HB1          -3.4611      29.8494      54.2027 H         8 ALA11      0.0603
    111 HB2          -1.7974      30.4628      54.1793 H         8 ALA11      0.0603
    112 HB3          -2.6680      30.3185      55.7152 H         8 ALA11      0.0603
    113 C            -3.4104      32.3123      52.9800 C.2       8 ALA11      0.5973
    114 O            -2.6065      33.0682      52.4317 O.2       8 ALA11     -0.5679
    115 N            -4.4537      31.7781      52.3403 N.am      9 ASP12     -0.5163
    116 H            -5.0485      31.1118      52.8278 H         9 ASP12      0.2936
    117 CA           -4.7337      32.0256      50.9241 C.3       9 ASP12      0.0381
    118 HA           -3.8364      31.8069      50.3410 H         9 ASP12      0.0880
    119 CB           -5.8584      31.0974      50.4402 C.3       9 ASP12     -0.0303
    120 HB2          -6.7375      31.2441      51.0712 H         9 ASP12     -0.0122
    121 HB3          -6.1275      31.3841      49.4224 H         9 ASP12     -0.0122
    122 CG           -5.4826      29.6085      50.4267 C.2       9 ASP12      0.7994
    123 OD1          -4.2738      29.2612      50.4750 O.co2     9 ASP12     -0.8014
    124 OD2          -6.4266      28.7926      50.3956 O.co2     9 ASP12     -0.8014
    125 C            -5.1010      33.4902      50.6675 C.2       9 ASP12      0.5366
    126 O            -4.6274      34.1015      49.7009 O.2       9 ASP12     -0.5819
    127 N            -5.9063      34.0887      51.5541 N.am     10 TYR13     -0.4157
    128 H            -6.2795      33.5444      52.3233 H        10 TYR13      0.2719
    129 CA           -6.2426      35.5056      51.4285 C.3      10 TYR13     -0.0014
    130 HA           -6.6985      35.6599      50.4491 H        10 TYR13      0.0876
    131 CB           -7.2658      35.8951      52.5040 C.3      10 TYR13     -0.0152
    132 HB2          -8.0168      35.1082      52.5688 H        10 TYR13      0.0295
    133 HB3          -6.7738      35.9539      53.4758 H        10 TYR13      0.0295
    134 CG           -7.9859      37.1989      52.2252 C.ar     10 TYR13     -0.0011
    135 CD1          -7.3976      38.4322      52.5359 C.ar     10 TYR13     -0.1906
    136 HD1          -6.4135      38.4081      52.9580 H        10 TYR13      0.1699
    137 CE1          -8.0789      39.6423      52.2854 C.ar     10 TYR13     -0.2341
    138 HE1          -7.6196      40.5863      52.5347 H        10 TYR13      0.1656
    139 CZ           -9.3656      39.5968      51.7039 C.ar     10 TYR13      0.3226
    140 OH          -10.0643      40.7318      51.4433 O.3      10 TYR13     -0.5579
    141 HH           -9.8922      41.4326      52.0762 H        10 TYR13      0.3992
    142 CE2          -9.9529      38.3576      51.3879 C.ar     10 TYR13     -0.2341
    143 HE2         -10.9313      38.3405      50.9331 H        10 TYR13      0.1656
    144 CD2          -9.2600      37.1637      51.6398 C.ar     10 TYR13     -0.1906
    145 HD2          -9.7075      36.2167      51.3721 H        10 TYR13      0.1699
    146 C            -4.9718      36.3693      51.4879 C.2      10 TYR13      0.5973
    147 O            -4.7428      37.2011      50.6113 O.2      10 TYR13     -0.5679
    148 N            -4.1030      36.1330      52.4795 N.am     11 LEU14     -0.4157
    149 H            -4.3136      35.3785      53.1263 H        11 LEU14      0.2719
    150 CA           -2.8543      36.8814      52.6690 C.3      11 LEU14     -0.0518
    151 HA           -3.1020      37.9361      52.7726 H        11 LEU14      0.0922
    152 CB           -2.1293      36.3811      53.9292 C.3      11 LEU14     -0.1102
    153 HB2          -2.1695      35.2908      53.9450 H        11 LEU14      0.0457
    154 HB3          -1.0785      36.6677      53.8896 H        11 LEU14      0.0457
    155 CG           -2.7364      36.9391      55.2202 C.3      11 LEU14      0.3531
    156 HG           -3.8223      36.8506      55.1830 H        11 LEU14     -0.0361
    157 CD1          -2.2317      36.1302      56.4149 C.3      11 LEU14     -0.4121
    158 HD11         -1.1463      36.1790      56.4588 H        11 LEU14      0.1000
    159 HD12         -2.6493      36.5321      57.3370 H        11 LEU14      0.1000
    160 HD13         -2.5355      35.0893      56.3028 H        11 LEU14      0.1000
    161 CD2          -2.3729      38.4147      55.4286 C.3      11 LEU14     -0.4121
    162 HD21         -2.6223      39.0052      54.5516 H        11 LEU14      0.1000
    163 HD22         -2.9263      38.8007      56.2812 H        11 LEU14      0.1000
    164 HD23         -1.3126      38.5137      55.6401 H        11 LEU14      0.1000
    165 C            -1.8962      36.7811      51.4873 C.2      11 LEU14      0.5973
    166 O            -1.3645      37.8014      51.0577 O.2      11 LEU14     -0.5679
    167 N            -1.6755      35.5819      50.9535 N.am     12 GLN15     -0.4157
    168 H            -2.1287      34.7629      51.3516 H        12 GLN15      0.2719
    169 CA           -0.7642      35.4138      49.8206 C.3      12 GLN15     -0.0031
    170 HA            0.1788      35.9100      50.0571 H        12 GLN15      0.0850
    171 CB           -0.4789      33.9243      49.6057 C.3      12 GLN15     -0.0036
    172 HB2          -1.4128      33.3678      49.5053 H        12 GLN15      0.0171
    173 HB3           0.0841      33.8215      48.6762 H        12 GLN15      0.0171
    174 CG            0.3634      33.3363      50.7480 C.3      12 GLN15     -0.0645
    175 HG2           1.1145      34.0630      51.0536 H        12 GLN15      0.0352
    176 HG3          -0.2569      33.1124      51.6114 H        12 GLN15      0.0352
    177 CD            1.0722      32.0657      50.3047 C.2      12 GLN15      0.6951
    178 OE1           0.4884      31.1499      49.7479 O.2      12 GLN15     -0.6086
    179 NE2           2.3624      31.9426      50.5425 N.am     12 GLN15     -0.9407
    180 HE21          2.7925      31.0856      50.2476 H        12 GLN15      0.4251
    181 HE22          2.8912      32.6267      51.0742 H        12 GLN15      0.4251
    182 C            -1.2771      36.0712      48.5294 C.2      12 GLN15      0.5973
    183 O            -0.4540      36.5012      47.7186 O.2      12 GLN15     -0.5679
    184 N            -2.6037      36.1848      48.3386 N.am     13 THR16     -0.4157
    185 H            -3.2217      35.7422      49.0095 H        13 THR16      0.2719
    186 CA           -3.1950      36.8664      47.1651 C.3      13 THR16     -0.0389
    187 HA           -2.5182      36.7343      46.3210 H        13 THR16      0.1007
    188 CB           -4.5667      36.3076      46.7453 C.3      13 THR16      0.3654
    189 HB           -5.3367      36.6853      47.4186 H        13 THR16      0.0043
    190 CG2          -4.9072      36.7268      45.3058 C.3      13 THR16     -0.2438
    191 HG21         -4.1134      36.4104      44.6296 H        13 THR16      0.0642
    192 HG22         -5.8394      36.2458      45.0106 H        13 THR16      0.0642
    193 HG23         -5.0404      37.8049      45.2424 H        13 THR16      0.0642
    194 OG1          -4.5983      34.9016      46.8043 O.3      13 THR16     -0.6761
    195 HG1          -4.6083      34.6257      47.7343 H        13 THR16      0.4102
    196 C            -3.3922      38.3716      47.3531 C.2      13 THR16      0.5973
    197 O            -3.1037      39.1285      46.4297 O.2      13 THR16     -0.5679
    198 N            -3.9319      38.8250      48.4943 N.am     14 TYR17     -0.4157
    199 H            -4.1871      38.1533      49.2106 H        14 TYR17      0.2719
    200 CA           -4.2598      40.2479      48.7206 C.3      14 TYR17     -0.0014
    201 HA           -4.2140      40.7602      47.7607 H        14 TYR17      0.0876
    202 CB           -5.6762      40.4275      49.2730 C.3      14 TYR17     -0.0152
    203 HB2          -5.7756      39.9217      50.2348 H        14 TYR17      0.0295
    204 HB3          -5.8878      41.4867      49.3921 H        14 TYR17      0.0295
    205 CG           -6.6483      39.8895      48.2773 C.ar     14 TYR17     -0.0011
    206 CD1          -6.7045      40.5020      47.0114 C.ar     14 TYR17     -0.1906
    207 HD1          -6.1379      41.4001      46.8106 H        14 TYR17      0.1699
    208 CE1          -7.4369      39.9012      45.9809 C.ar     14 TYR17     -0.2341
    209 HE1          -7.4583      40.3422      44.9976 H        14 TYR17      0.1656
    210 CZ           -8.1233      38.6976      46.2388 C.ar     14 TYR17      0.3226
    211 OH           -8.8148      38.0886      45.2477 O.3      14 TYR17     -0.5579
    212 HH           -8.6203      38.4693      44.3929 H        14 TYR17      0.3992
    213 CE2          -8.0872      38.1046      47.5151 C.ar     14 TYR17     -0.2341
    214 HE2          -8.6121      37.1764      47.6816 H        14 TYR17      0.1656
    215 CD2          -7.3360      38.6961      48.5404 C.ar     14 TYR17     -0.1906
    216 HD2          -7.2474      38.2100      49.5031 H        14 TYR17      0.1699
    217 C            -3.2861      41.0148      49.5850 C.2      14 TYR17      0.5973
    218 O            -3.4194      42.2357      49.6787 O.2      14 TYR17     -0.5679
    219 N            -2.3496      40.3191      50.2268 N.am     15 HIE18     -0.4157
    220 H            -2.2894      39.3213      50.0549 H        15 HIE18      0.2719
    221 CA           -1.3032      40.9014      51.0710 C.3      15 HIE18     -0.0581
    222 HA           -0.7546      40.0783      51.5258 H        15 HIE18      0.1360
    223 CB           -0.2921      41.6665      50.2106 C.3      15 HIE18     -0.0074
    224 HB2          -0.7340      42.6169      49.9090 H        15 HIE18      0.0367
    225 HB3           0.5974      41.8929      50.7904 H        15 HIE18      0.0367
    226 CG            0.1046      40.9219      48.9616 C.2      15 HIE18      0.1868
    227 ND1          -0.0592      41.4209      47.6718 N.2      15 HIE18     -0.5432
    228 CE1           0.2542      40.4120      46.8478 C.2      15 HIE18      0.1635
    229 HE1           0.1524      40.4478      45.7718 H        15 HIE18      0.1435
    230 NE2           0.6045      39.3202      47.5472 N.pl3    15 HIE18     -0.2795
    231 HE2           0.6993      38.3830      47.1690 H        15 HIE18      0.3339
    232 CD2           0.5237      39.6250      48.8852 C.2      15 HIE18     -0.2207
    233 HD2           0.6649      38.9444      49.7147 H        15 HIE18      0.1862
    234 C            -1.8693      41.7034      52.2355 C.2      15 HIE18      0.5973
    235 O            -1.2457      42.6303      52.7520 O.2      15 HIE18     -0.5679
    236 N            -3.0781      41.3431      52.6659 N.am     16 LYS19     -0.3479
    237 H            -3.5430      40.5660      52.2145 H        16 LYS19      0.2747
    238 CA           -3.7083      41.9367      53.8341 C.3      16 LYS19     -0.2400
    239 HA           -2.9300      42.0455      54.5911 H        16 LYS19      0.1426
    240 CB           -4.2236      43.3530      53.5199 C.3      16 LYS19     -0.0094
    241 HB2          -4.1256      43.9035      54.4571 H        16 LYS19      0.0362
    242 HB3          -3.5592      43.8590      52.8182 H        16 LYS19      0.0362
    243 CG           -5.6828      43.5517      53.0812 C.3      16 LYS19      0.0187
    244 HG2          -6.3368      42.8107      53.5310 H        16 LYS19      0.0103
    245 HG3          -5.9738      44.5137      53.5061 H        16 LYS19      0.0103
    246 CD           -5.9518      43.6017      51.5713 C.3      16 LYS19     -0.0479
    247 HD2          -5.0885      44.0368      51.0648 H        16 LYS19      0.0621
    248 HD3          -6.1209      42.5921      51.2063 H        16 LYS19      0.0621
    249 CE           -7.1978      44.4827      51.3489 C.3      16 LYS19     -0.0143
    250 HE2          -8.0797      43.8334      51.3237 H        16 LYS19      0.1135
    251 HE3          -7.3212      45.1310      52.2227 H        16 LYS19      0.1135
    252 NZ           -7.1459      45.3394      50.1392 N.4      16 LYS19     -0.3854
    253 HZ1          -7.1291      44.7611      49.3086 H        16 LYS19      0.3400
    254 HZ2          -7.9610      45.9398      50.1090 H        16 LYS19      0.3400
    255 HZ3          -6.3087      45.9062      50.1574 H        16 LYS19      0.3400
    256 C            -4.7393      40.9955      54.4157 C.2      16 LYS19      0.7341
    257 O            -5.1558      40.0635      53.7417 O.2      16 LYS19     -0.5894
    258 N            -5.1015      41.2221      55.6685 N.am     17 LEU20     -0.4157
    259 H            -4.7769      42.0576      56.1254 H        17 LEU20      0.2719
    260 CA           -6.0791      40.3925      56.3523 C.3      17 LEU20     -0.0518
    261 HA           -5.8068      39.3560      56.1677 H        17 LEU20      0.0922
    262 CB           -6.0243      40.6692      57.8641 C.3      17 LEU20     -0.1102
    263 HB2          -6.0555      41.7490      58.0199 H        17 LEU20      0.0457
    264 HB3          -6.9144      40.2546      58.3357 H        17 LEU20      0.0457
    265 CG           -4.7877      40.0804      58.5634 C.3      17 LEU20      0.3531
    266 HG           -3.8915      40.3301      57.9957 H        17 LEU20     -0.0361
    267 CD1          -4.6392      40.6644      59.9629 C.3      17 LEU20     -0.4121
    268 HD11         -5.5058      40.3971      60.5687 H        17 LEU20      0.1000
    269 HD12         -3.7431      40.2669      60.4312 H        17 LEU20      0.1000
    270 HD13         -4.5699      41.7514      59.9093 H        17 LEU20      0.1000
    271 CD2          -4.8885      38.5588      58.7008 C.3      17 LEU20     -0.4121
    272 HD21         -4.9340      38.0919      57.7187 H        17 LEU20      0.1000
    273 HD22         -4.0052      38.1780      59.2122 H        17 LEU20      0.1000
    274 HD23         -5.7789      38.2903      59.2710 H        17 LEU20      0.1000
    275 C            -7.4850      40.6327      55.7802 C.2      17 LEU20      0.5973
    276 O            -7.7715      41.7383      55.3172 O.2      17 LEU20     -0.5679
    277 N            -8.3662      39.6204      55.8311 N.am     18 PRO21     -0.2548
    278 CD           -8.0807      38.2662      56.2704 C.3      18 PRO21      0.0192
    279 HD2          -7.8552      38.2531      57.3359 H        18 PRO21      0.0391
    280 HD3          -7.2461      37.8458      55.7072 H        18 PRO21      0.0391
    281 CG           -9.3312      37.4493      55.9889 C.3      18 PRO21      0.0189
    282 HG2          -9.6048      36.8680      56.8680 H        18 PRO21      0.0213
    283 HG3          -9.1467      36.7845      55.1438 H        18 PRO21      0.0213
    284 CB          -10.4355      38.4458      55.6253 C.3      18 PRO21     -0.0070
    285 HB2         -11.2113      38.4350      56.3853 H        18 PRO21      0.0253
    286 HB3         -10.8696      38.1965      54.6582 H        18 PRO21      0.0253
    287 CA           -9.7764      39.8241      55.5452 C.3      18 PRO21     -0.0266
    288 HA           -9.8802      40.2128      54.5321 H        18 PRO21      0.0641
    289 C           -10.3986      40.8366      56.5229 C.2      18 PRO21      0.5896
    290 O            -9.8785      41.0898      57.6100 O.2      18 PRO21     -0.5748
    291 N           -11.5546      41.3832      56.1523 N.am     19 ASP22     -0.5163
    292 H           -11.8909      41.1904      55.2222 H        19 ASP22      0.2936
    293 CA          -12.1824      42.5265      56.8359 C.3      19 ASP22      0.0381
    294 HA          -11.4509      43.3363      56.8901 H        19 ASP22      0.0880
    295 CB          -13.3659      43.0198      55.9928 C.3      19 ASP22     -0.0303
    296 HB2         -14.0915      42.2086      55.8975 H        19 ASP22     -0.0122
    297 HB3         -13.8556      43.8443      56.5134 H        19 ASP22     -0.0122
    298 CG          -12.9671      43.5199      54.6023 C.2      19 ASP22      0.7994
    299 OD1         -11.8828      44.1256      54.4530 O.co2    19 ASP22     -0.8014
    300 OD2         -13.7644      43.2581      53.6798 O.co2    19 ASP22     -0.8014
    301 C           -12.6730      42.2797      58.2704 C.2      19 ASP22      0.5366
    302 O           -12.9748      43.2309      58.9866 O.2      19 ASP22     -0.5819
    303 N           -12.7822      41.0288      58.7200 N.am     20 ASN23     -0.4157
    304 H           -12.4675      40.2836      58.1125 H        20 ASN23      0.2719
    305 CA          -13.1937      40.7072      60.0877 C.3      20 ASN23      0.0143
    306 HA          -13.9725      41.4109      60.3793 H        20 ASN23      0.1048
    307 CB          -13.7908      39.2948      60.1145 C.3      20 ASN23     -0.2041
    308 HB2         -14.0773      39.0377      61.1317 H        20 ASN23      0.0797
    309 HB3         -14.6858      39.2723      59.4945 H        20 ASN23      0.0797
    310 CG          -12.8163      38.2619      59.5908 C.2      20 ASN23      0.7130
    311 OD1         -12.6091      38.1263      58.3956 O.2      20 ASN23     -0.5931
    312 ND2         -12.2476      37.4419      60.4356 N.am     20 ASN23     -0.9191
    313 HD21        -11.4919      36.8808      60.0721 H        20 ASN23      0.4196
    314 HD22        -12.3205      37.6276      61.4250 H        20 ASN23      0.4196
    315 C           -12.0610      40.8685      61.1151 C.2      20 ASN23      0.5973
    316 O           -12.2540      40.5024      62.2684 O.2      20 ASN23     -0.5679
    317 N           -10.8922      41.3608      60.7174 N.am     21 TYR24     -0.4157
    318 H           -10.7967      41.6818      59.7620 H        21 TYR24      0.2719
    319 CA           -9.7396      41.5658      61.5876 C.3      21 TYR24     -0.0014
    320 HA           -9.8818      40.9891      62.4968 H        21 TYR24      0.0876
    321 CB           -8.4733      41.0302      60.9158 C.3      21 TYR24     -0.0152
    322 HB2          -8.4282      41.3703      59.8806 H        21 TYR24      0.0295
    323 HB3          -7.6007      41.4303      61.4349 H        21 TYR24      0.0295
    324 CG           -8.4143      39.5192      60.9901 C.ar     21 TYR24     -0.0011
    325 CD1          -8.0384      38.9090      62.1988 C.ar     21 TYR24     -0.1906
    326 HD1          -7.7651      39.5270      63.0409 H        21 TYR24      0.1699
    327 CE1          -8.0399      37.5093      62.3248 C.ar     21 TYR24     -0.2341
    328 HE1          -7.7417      37.0549      63.2577 H        21 TYR24      0.1656
    329 CZ           -8.4232      36.7105      61.2280 C.ar     21 TYR24      0.3226
    330 OH           -8.4522      35.3598      61.3379 O.3      21 TYR24     -0.5579
    331 HH           -8.0368      35.0791      62.1771 H        21 TYR24      0.3992
    332 CE2          -8.8080      37.3196      60.0170 C.ar     21 TYR24     -0.2341
    333 HE2          -9.1032      36.6982      59.1889 H        21 TYR24      0.1656
    334 CD2          -8.8102      38.7236      59.9012 C.ar     21 TYR24     -0.1906
    335 HD2          -9.1316      39.1964      58.9847 H        21 TYR24      0.1699
    336 C            -9.5717      43.0256      62.0030 C.2      21 TYR24      0.5973
    337 O            -9.6540      43.9284      61.1752 O.2      21 TYR24     -0.5679
    338 N            -9.3013      43.2265      63.2930 N.am     22 ILE25     -0.4157
    339 H            -9.2566      42.4192      63.9049 H        22 ILE25      0.2719
    340 CA           -8.9262      44.5166      63.8834 C.3      22 ILE25     -0.0597
    341 HA           -8.6614      45.2110      63.0821 H        22 ILE25      0.0869
    342 CB          -10.0763      45.1609      64.6969 C.3      22 ILE25      0.1303
    343 HB           -9.6730      46.0747      65.1323 H        22 ILE25      0.0187
    344 CG2         -11.2146      45.5955      63.7620 C.3      22 ILE25     -0.3204
    345 HG21        -11.6756      44.7177      63.3237 H        22 ILE25      0.0882
    346 HG22        -11.9514      46.2013      64.2860 H        22 ILE25      0.0882
    347 HG23        -10.7944      46.2016      62.9563 H        22 ILE25      0.0882
    348 CG1         -10.5876      44.2906      65.8688 C.3      22 ILE25     -0.0430
    349 HG12        -10.9972      43.3553      65.4906 H        22 ILE25      0.0236
    350 HG13         -9.7505      44.0555      66.5256 H        22 ILE25      0.0236
    351 CD1         -11.6539      45.0135      66.7065 C.3      22 ILE25     -0.0660
    352 HD11        -12.5891      45.0882      66.1525 H        22 ILE25      0.0186
    353 HD12        -11.8451      44.4473      67.6163 H        22 ILE25      0.0186
    354 HD13        -11.3067      46.0118      66.9717 H        22 ILE25      0.0186
    355 C            -7.6720      44.3304      64.7331 C.2      22 ILE25      0.5973
    356 O            -7.4742      43.2844      65.3544 O.2      22 ILE25     -0.5679
    357 N            -6.8051      45.3310      64.7806 N.am     23 THR26     -0.4157
    358 H            -7.0328      46.1852      64.2719 H        23 THR26      0.2719
    359 CA           -5.5993      45.2702      65.6216 C.3      23 THR26     -0.0389
    360 HA           -5.0755      44.3346      65.4267 H        23 THR26      0.1007
    361 CB           -4.6439      46.4219      65.2920 C.3      23 THR26      0.3654
    362 HB           -3.7679      46.3399      65.9332 H        23 THR26      0.0043
    363 CG2          -4.1756      46.4383      63.8337 C.3      23 THR26     -0.2438
    364 HG21         -5.0169      46.6067      63.1593 H        23 THR26      0.0642
    365 HG22         -3.4439      47.2343      63.7009 H        23 THR26      0.0642
    366 HG23         -3.7099      45.4826      63.5937 H        23 THR26      0.0642
    367 OG1          -5.2919      47.6443      65.5786 O.3      23 THR26     -0.6761
    368 HG1          -5.9349      47.7878      64.8624 H        23 THR26      0.4102
    369 C            -5.9761      45.3042      67.1091 C.2      23 THR26      0.5973
    370 O            -7.0958      45.6844      67.4799 O.2      23 THR26     -0.5679
    371 N            -5.0448      44.9497      68.0095 N.am     24 LYS27     -0.3479
    372 H            -4.1391      44.6054      67.6847 H        24 LYS27      0.2747
    373 CA           -5.2882      45.1204      69.4577 C.3      24 LYS27     -0.2400
    374 HA           -6.1541      44.5264      69.7462 H        24 LYS27      0.1426
    375 CB           -4.0645      44.6872      70.2759 C.3      24 LYS27     -0.0094
    376 HB2          -3.1485      44.9790      69.7579 H        24 LYS27      0.0362
    377 HB3          -4.0879      45.2086      71.2359 H        24 LYS27      0.0362
    378 CG           -4.0557      43.1864      70.5664 C.3      24 LYS27      0.0187
    379 HG2          -5.0124      42.9191      71.0154 H        24 LYS27      0.0103
    380 HG3          -3.9612      42.6312      69.6359 H        24 LYS27      0.0103
    381 CD           -2.9456      42.8052      71.5629 C.3      24 LYS27     -0.0479
    382 HD2          -2.9419      43.5083      72.3990 H        24 LYS27      0.0621
    383 HD3          -3.1867      41.8217      71.9670 H        24 LYS27      0.0621
    384 CE           -1.5379      42.7370      70.9513 C.3      24 LYS27     -0.0143
    385 HE2          -1.2113      43.7572      70.7211 H        24 LYS27      0.1135
    386 HE3          -0.8472      42.3271      71.6935 H        24 LYS27      0.1135
    387 NZ           -1.4930      41.9253      69.7034 N.4      24 LYS27     -0.3854
    388 HZ1          -1.9786      42.4287      68.9465 H        24 LYS27      0.3400
    389 HZ2          -0.5413      41.7891      69.3772 H        24 LYS27      0.3400
    390 HZ3          -1.9263      41.0222      69.8000 H        24 LYS27      0.3400
    391 C            -5.6478      46.5596      69.8473 C.2      24 LYS27      0.7341
    392 O            -6.4642      46.7471      70.7487 O.2      24 LYS27     -0.5894
    393 N            -5.0477      47.5604      69.2009 N.am     25 SER28     -0.4157
    394 H            -4.3726      47.3260      68.4873 H        25 SER28      0.2719
    395 CA           -5.3100      48.9847      69.4664 C.3      25 SER28     -0.0249
    396 HA           -5.1640      49.1827      70.5284 H        25 SER28      0.0843
    397 CB           -4.3419      49.8675      68.6759 C.3      25 SER28      0.2117
    398 HB2          -4.3890      49.6185      67.6140 H        25 SER28      0.0352
    399 HB3          -4.5983      50.9188      68.8168 H        25 SER28      0.0352
    400 OG           -3.0452      49.6248      69.1780 O.3      25 SER28     -0.6546
    401 HG           -2.4016      50.0284      68.5879 H        25 SER28      0.4275
    402 C            -6.7371      49.3877      69.1130 C.2      25 SER28      0.5973
    403 O            -7.4285      49.9903      69.9303 O.2      25 SER28     -0.5679
    404 N            -7.1981      49.0118      67.9203 N.am     26 GLU29     -0.5163
    405 H            -6.5835      48.5094      67.2891 H        26 GLU29      0.2936
    406 CA           -8.5757      49.2481      67.4715 C.3      26 GLU29      0.0397
    407 HA           -8.7875      50.3181      67.4832 H        26 GLU29      0.1105
    408 CB           -8.7413      48.7305      66.0374 C.3      26 GLU29      0.0560
    409 HB2          -8.3147      47.7287      65.9959 H        26 GLU29     -0.0173
    410 HB3          -9.8019      48.6667      65.7889 H        26 GLU29     -0.0173
    411 CG           -8.0565      49.6471      65.0151 C.3      26 GLU29      0.0136
    412 HG2          -8.6562      50.5544      64.9104 H        26 GLU29     -0.0425
    413 HG3          -7.0774      49.9416      65.3996 H        26 GLU29     -0.0425
    414 CD           -7.8419      48.9964      63.6426 C.2      26 GLU29      0.8054
    415 OE1          -7.7358      47.7480      63.5713 O.co2    26 GLU29     -0.8188
    416 OE2          -7.6692      49.7740      62.6854 O.co2    26 GLU29     -0.8188
    417 C            -9.6109      48.5762      68.3818 C.2      26 GLU29      0.5366
    418 O           -10.5850      49.2184      68.7629 O.2      26 GLU29     -0.5819
    419 N            -9.3955      47.3189      68.7900 N.am     27 ALA30     -0.4157
    420 H            -8.6007      46.8126      68.4124 H        27 ALA30      0.2719
    421 CA          -10.2968      46.6274      69.7157 C.3      27 ALA30      0.0337
    422 HA          -11.2980      46.5940      69.2847 H        27 ALA30      0.0823
    423 CB           -9.7896      45.1970      69.9181 C.3      27 ALA30     -0.1825
    424 HB1          -8.7745      45.2086      70.3154 H        27 ALA30      0.0603
    425 HB2         -10.4464      44.6680      70.6066 H        27 ALA30      0.0603
    426 HB3          -9.7826      44.6781      68.9608 H        27 ALA30      0.0603
    427 C           -10.3955      47.3449      71.0661 C.2      27 ALA30      0.5973
    428 O           -11.4863      47.5538      71.6032 O.2      27 ALA30     -0.5679
    429 N            -9.2489      47.7287      71.6294 N.am     28 GLN31     -0.4157
    430 H            -8.3738      47.5501      71.1474 H        28 GLN31      0.2719
    431 CA           -9.2371      48.4588      72.8924 C.3      28 GLN31     -0.0031
    432 HA           -9.7775      47.8855      73.6484 H        28 GLN31      0.0850
    433 CB           -7.8019      48.6596      73.3718 C.3      28 GLN31     -0.0036
    434 HB2          -7.2357      49.0877      72.5422 H        28 GLN31      0.0171
    435 HB3          -7.8202      49.3905      74.1824 H        28 GLN31      0.0171
    436 CG           -7.0778      47.4001      73.8891 C.3      28 GLN31     -0.0645
    437 HG2          -7.5436      47.0739      74.8191 H        28 GLN31      0.0352
    438 HG3          -7.1534      46.6060      73.1551 H        28 GLN31      0.0352
    439 CD           -5.5907      47.6684      74.1357 C.2      28 GLN31      0.6951
    440 OE1          -4.7879      46.7780      74.3732 O.2      28 GLN31     -0.6086
    441 NE2          -5.1441      48.9075      74.1006 N.am     28 GLN31     -0.9407
    442 HE21         -4.1706      49.0307      74.3107 H        28 GLN31      0.4251
    443 HE22         -5.7662      49.6751      73.9251 H        28 GLN31      0.4251
    444 C            -9.9538      49.8131      72.7519 C.2      28 GLN31      0.5973
    445 O           -10.7252      50.1688      73.6393 O.2      28 GLN31     -0.5679
    446 N            -9.7855      50.5327      71.6327 N.am     29 ALA32     -0.4157
    447 H            -9.1379      50.2023      70.9238 H        29 ALA32      0.2719
    448 CA          -10.5437      51.7589      71.3569 C.3      29 ALA32      0.0337
    449 HA          -10.3452      52.4729      72.1573 H        29 ALA32      0.0823
    450 CB          -10.0713      52.3754      70.0331 C.3      29 ALA32     -0.1825
    451 HB1         -10.3052      51.7112      69.2018 H        29 ALA32      0.0603
    452 HB2         -10.5770      53.3285      69.8754 H        29 ALA32      0.0603
    453 HB3          -8.9944      52.5433      70.0659 H        29 ALA32      0.0603
    454 C           -12.0646      51.5170      71.3357 C.2      29 ALA32      0.5973
    455 O           -12.8230      52.4172      71.6873 O.2      29 ALA32     -0.5679
    456 N           -12.5102      50.3103      70.9671 N.am     30 LEU33     -0.4157
    457 H           -11.8331      49.6324      70.6356 H        30 LEU33      0.2719
    458 CA          -13.9188      49.9106      71.0107 C.3      30 LEU33     -0.0518
    459 HA          -14.5212      50.7728      70.7296 H        30 LEU33      0.0922
    460 CB          -14.1741      48.7806      69.9884 C.3      30 LEU33     -0.1102
    461 HB2         -13.5093      47.9447      70.1943 H        30 LEU33      0.0457
    462 HB3         -15.1972      48.4214      70.1123 H        30 LEU33      0.0457
    463 CG          -13.9946      49.2215      68.5241 C.3      30 LEU33      0.3531
    464 HG          -12.9896      49.5975      68.3664 H        30 LEU33     -0.0361
    465 CD1         -14.2159      48.0400      67.5779 C.3      30 LEU33     -0.4121
    466 HD11        -15.2424      47.6841      67.6656 H        30 LEU33      0.1000
    467 HD12        -14.0227      48.3555      66.5531 H        30 LEU33      0.1000
    468 HD13        -13.5227      47.2396      67.8338 H        30 LEU33      0.1000
    469 CD2         -14.9786      50.3303      68.1478 C.3      30 LEU33     -0.4121
    470 HD21        -14.7151      51.2545      68.6598 H        30 LEU33      0.1000
    471 HD22        -14.9275      50.5168      67.0763 H        30 LEU33      0.1000
    472 HD23        -15.9938      50.0372      68.4166 H        30 LEU33      0.1000
    473 C           -14.4354      49.5353      72.4087 C.2      30 LEU33      0.5973
    474 O           -15.6437      49.4076      72.5725 O.2      30 LEU33     -0.5679
    475 N           -13.5856      49.3786      73.4260 N.am     31 GLY34     -0.4157
    476 H           -12.6071      49.5986      73.2750 H        31 GLY34      0.2719
    477 CA          -14.0160      48.9524      74.7643 C.3      31 GLY34     -0.0252
    478 HA2         -13.4266      49.4972      75.5011 H        31 GLY34      0.0698
    479 HA3         -15.0682      49.1895      74.9241 H        31 GLY34      0.0698
    480 C           -13.8120      47.4598      75.0098 C.2      31 GLY34      0.5973
    481 O           -14.3909      46.8954      75.9450 O.2      31 GLY34     -0.5679
    482 N           -12.9849      46.8049      74.1874 N.am     32 TRP35     -0.4157
    483 H           -12.5607      47.3063      73.4150 H        32 TRP35      0.2719
    484 CA          -12.5354      45.4488      74.4731 C.3      32 TRP35     -0.0275
    485 HA          -13.4013      44.8091      74.6475 H        32 TRP35      0.1123
    486 CB          -11.7325      44.8666      73.3164 C.3      32 TRP35     -0.0050
    487 HB2         -12.3850      44.7365      72.4527 H        32 TRP35      0.0339
    488 HB3         -10.9607      45.5841      73.0538 H        32 TRP35      0.0339
    489 CG          -11.0380      43.5708      73.6030 C.2      32 TRP35     -0.1415
    490 CD1         -11.5915      42.4239      74.0584 C.2      32 TRP35     -0.1638
    491 HD1         -12.6455      42.2982      74.2766 H        32 TRP35      0.2062
    492 NE1         -10.6186      41.4463      74.1612 N.pl3    32 TRP35     -0.3418
    493 HE1         -10.8211      40.4999      74.4449 H        32 TRP35      0.3412
    494 CE2          -9.3832      41.9291      73.7845 C.ar     32 TRP35      0.1380
    495 CZ2          -8.1065      41.3555      73.7068 C.ar     32 TRP35     -0.2601
    496 HZ2          -7.9576      40.3261      73.9855 H        32 TRP35      0.1572
    497 CH2          -7.0265      42.1590      73.2949 C.ar     32 TRP35     -0.1134
    498 HH2          -6.0288      41.7496      73.2427 H        32 TRP35      0.1417
    499 CZ3          -7.2374      43.5099      72.9606 C.ar     32 TRP35     -0.1972
    500 HZ3          -6.4087      44.1334      72.6484 H        32 TRP35      0.1447
    501 CE3          -8.5248      44.0663      73.0293 C.ar     32 TRP35     -0.2387
    502 HE3          -8.6864      45.0977      72.7575 H        32 TRP35      0.1700
    503 CD2          -9.6232      43.2913      73.4426 C.ar     32 TRP35      0.1243
    504 C           -11.6743      45.4776      75.7246 C.2      32 TRP35      0.5973
    505 O           -10.6928      46.2122      75.8070 O.2      32 TRP35     -0.5679
    506 N           -12.0184      44.6398      76.6877 N.am     33 VAL36     -0.4157
    507 H           -12.8140      44.0347      76.5243 H        33 VAL36      0.2719
    508 CA          -11.2759      44.4718      77.9249 C.3      33 VAL36     -0.0875
    509 HA          -10.4058      45.1301      77.9337 H        33 VAL36      0.0969
    510 CB          -12.1617      44.8651      79.1260 C.3      33 VAL36      0.2985
    511 HB          -13.0744      44.2695      79.1122 H        33 VAL36     -0.0297
    512 CG1         -11.4610      44.6548      80.4715 C.3      33 VAL36     -0.3192
    513 HG11        -10.5601      45.2682      80.5173 H        33 VAL36      0.0791
    514 HG12        -12.1220      44.9444      81.2879 H        33 VAL36      0.0791
    515 HG13        -11.1811      43.6099      80.5918 H        33 VAL36      0.0791
    516 CG2         -12.5443      46.3502      79.0532 C.3      33 VAL36     -0.3192
    517 HG21        -13.1570      46.5383      78.1732 H        33 VAL36      0.0791
    518 HG22        -13.1215      46.6379      79.9305 H        33 VAL36      0.0791
    519 HG23        -11.6479      46.9688      78.9909 H        33 VAL36      0.0791
    520 C           -10.7831      43.0324      77.9196 C.2      33 VAL36      0.5973
    521 O           -11.5595      42.1134      78.1698 O.2      33 VAL36     -0.5679
    522 N            -9.4915      42.8253      77.6465 N.am     34 ALA37     -0.4157
    523 H            -8.9370      43.6213      77.3656 H        34 ALA37      0.2719
    524 CA           -8.8746      41.4984      77.5688 C.3      34 ALA37      0.0337
    525 HA           -9.2428      41.0005      76.6714 H        34 ALA37      0.0823
    526 CB           -7.3574      41.6717      77.4356 C.3      34 ALA37     -0.1825
    527 HB1          -6.9547      42.1893      78.3079 H        34 ALA37      0.0603
    528 HB2          -6.8836      40.6929      77.3542 H        34 ALA37      0.0603
    529 HB3          -7.1277      42.2495      76.5384 H        34 ALA37      0.0603
    530 C            -9.2322      40.6053      78.7709 C.2      34 ALA37      0.5973
    531 O            -9.7061      39.4872      78.5701 O.2      34 ALA37     -0.5679
    532 N            -9.1031      41.1305      79.9994 N.am     35 SER38     -0.4157
    533 H            -8.6214      42.0116      80.1030 H        35 SER38      0.2719
    534 CA           -9.4439      40.4031      81.2364 C.3      35 SER38     -0.0249
    535 HA           -8.9140      39.4499      81.2267 H        35 SER38      0.0843
    536 CB           -9.0081      41.1545      82.4976 C.3      35 SER38      0.2117
    537 HB2          -9.5757      42.0816      82.5921 H        35 SER38      0.0352
    538 HB3          -9.1934      40.5301      83.3733 H        35 SER38      0.0352
    539 OG           -7.6324      41.4495      82.4249 O.3      35 SER38     -0.6546
    540 HG           -7.3109      41.6915      83.3011 H        35 SER38      0.4275
    541 C           -10.9260      40.0840      81.4022 C.2      35 SER38      0.5973
    542 O           -11.2630      39.3007      82.2811 O.2      35 SER38     -0.5679
    543 N           -11.8243      40.6691      80.6010 N.am     36 LYS39     -0.3479
    544 H           -11.4860      41.2888      79.8735 H        36 LYS39      0.2747
    545 CA          -13.2392      40.2662      80.5592 C.3      36 LYS39     -0.2400
    546 HA          -13.5181      39.7904      81.5019 H        36 LYS39      0.1426
    547 CB          -14.1566      41.4774      80.3206 C.3      36 LYS39     -0.0094
    548 HB2         -13.8814      41.9287      79.3668 H        36 LYS39      0.0362
    549 HB3         -15.1900      41.1400      80.2239 H        36 LYS39      0.0362
    550 CG          -14.0881      42.5669      81.3999 C.3      36 LYS39      0.0187
    551 HG2         -13.0527      42.7472      81.6792 H        36 LYS39      0.0103
    552 HG3         -14.4683      43.4907      80.9636 H        36 LYS39      0.0103
    553 CD          -14.8768      42.2275      82.6754 C.3      36 LYS39     -0.0479
    554 HD2         -15.4332      41.2970      82.5428 H        36 LYS39      0.0621
    555 HD3         -14.1698      42.0673      83.4923 H        36 LYS39      0.0621
    556 CE          -15.8546      43.3444      83.0741 C.3      36 LYS39     -0.0143
    557 HE2         -16.3307      43.0642      84.0193 H        36 LYS39      0.1135
    558 HE3         -15.2826      44.2609      83.2494 H        36 LYS39      0.1135
    559 NZ          -16.8935      43.5784      82.0323 N.4      36 LYS39     -0.3854
    560 HZ1         -17.4478      42.7410      81.8945 H        36 LYS39      0.3400
    561 HZ2         -17.5206      44.3236      82.3085 H        36 LYS39      0.3400
    562 HZ3         -16.4692      43.8251      81.1456 H        36 LYS39      0.3400
    563 C           -13.5163      39.2268      79.4737 C.2      36 LYS39      0.7341
    564 O           -14.5891      38.6418      79.5092 O.2      36 LYS39     -0.5894
    565 N           -12.6299      39.0447      78.4899 N.am     37 GLY40     -0.4157
    566 H           -11.7227      39.4876      78.5517 H        37 GLY40      0.2719
    567 CA          -12.9107      38.1633      77.3526 C.3      37 GLY40     -0.0252
    568 HA2         -12.0426      38.1396      76.6965 H        37 GLY40      0.0698
    569 HA3         -13.0988      37.1526      77.7196 H        37 GLY40      0.0698
    570 C           -14.1293      38.6114      76.5299 C.2      37 GLY40      0.5973
    571 O           -14.8502      37.7792      75.9904 O.2      37 GLY40     -0.5679
    572 N           -14.3745      39.9211      76.4362 N.am     38 ASN41     -0.4157
    573 H           -13.7250      40.5684      76.8596 H        38 ASN41      0.2719
    574 CA          -15.6149      40.4794      75.8827 C.3      38 ASN41      0.0143
    575 HA          -16.3972      39.7176      75.9447 H        38 ASN41      0.1048
    576 CB          -16.0523      41.6521      76.7850 C.3      38 ASN41     -0.2041
    577 HB2         -17.0778      41.9184      76.5226 H        38 ASN41      0.0797
    578 HB3         -16.0569      41.3331      77.8248 H        38 ASN41      0.0797
    579 CG          -15.1772      42.8884      76.6396 C.2      38 ASN41      0.7130
    580 OD1         -14.0378      42.8135      76.2138 O.2      38 ASN41     -0.5931
    581 ND2         -15.6700      44.0567      76.9932 N.am     38 ASN41     -0.9191
    582 HD21        -15.1456      44.8837      76.7229 H        38 ASN41      0.4196
    583 HD22        -16.6643      44.1359      77.1194 H        38 ASN41      0.4196
    584 C           -15.5644      40.9141      74.4006 C.2      38 ASN41      0.5973
    585 O           -16.3872      41.7371      74.0069 O.2      38 ASN41     -0.5679
    586 N           -14.6073      40.4649      73.5772 N.am     39 LEU42     -0.4157
    587 H           -13.9933      39.7311      73.8920 H        39 LEU42      0.2719
    588 CA          -14.4318      41.0303      72.2247 C.3      39 LEU42     -0.0518
    589 HA          -14.2841      42.1052      72.3296 H        39 LEU42      0.0922
    590 CB          -13.1638      40.4458      71.5840 C.3      39 LEU42     -0.1102
    591 HB2         -12.3036      40.6305      72.2201 H        39 LEU42      0.0457
    592 HB3         -13.2953      39.3704      71.5213 H        39 LEU42      0.0457
    593 CG          -12.8614      40.9651      70.1644 C.3      39 LEU42      0.3531
    594 HG          -13.7481      40.9077      69.5357 H        39 LEU42     -0.0361
    595 CD1         -12.3560      42.4062      70.1807 C.3      39 LEU42     -0.4121
    596 HD11        -11.4980      42.4952      70.8450 H        39 LEU42      0.1000
    597 HD12        -12.0659      42.7011      69.1737 H        39 LEU42      0.1000
    598 HD13        -13.1516      43.0711      70.5168 H        39 LEU42      0.1000
    599 CD2         -11.8026      40.0641      69.5393 C.3      39 LEU42     -0.4121
    600 HD21        -12.2081      39.0634      69.4043 H        39 LEU42      0.1000
    601 HD22        -11.5198      40.4520      68.5603 H        39 LEU42      0.1000
    602 HD23        -10.9350      40.0185      70.1930 H        39 LEU42      0.1000
    603 C           -15.6729      40.8460      71.3266 C.2      39 LEU42      0.5973
    604 O           -16.0637      41.7886      70.6408 O.2      39 LEU42     -0.5679
    605 N           -16.3081      39.6688      71.3697 N.am     40 ALA43     -0.4157
    606 H           -15.9063      38.9301      71.9243 H        40 ALA43      0.2719
    607 CA          -17.5453      39.3839      70.6315 C.3      40 ALA43      0.0337
    608 HA          -17.3553      39.5357      69.5682 H        40 ALA43      0.0823
    609 CB          -17.9303      37.9175      70.8562 C.3      40 ALA43     -0.1825
    610 HB1         -18.0833      37.7269      71.9192 H        40 ALA43      0.0603
    611 HB2         -18.8524      37.6961      70.3173 H        40 ALA43      0.0603
    612 HB3         -17.1381      37.2827      70.4698 H        40 ALA43      0.0603
    613 C           -18.7102      40.3155      71.0154 C.2      40 ALA43      0.5973
    614 O           -19.5251      40.6338      70.1507 O.2      40 ALA43     -0.5679
    615 N           -18.7546      40.7858      72.2669 N.am     41 ASP44     -0.5163
    616 H           -18.0436      40.5085      72.9229 H        41 ASP44      0.2936
    617 CA          -19.7781      41.7266      72.7338 C.3      41 ASP44      0.0381
    618 HA          -20.7548      41.3919      72.3771 H        41 ASP44      0.0880
    619 CB          -19.8245      41.7939      74.2691 C.3      41 ASP44     -0.0303
    620 HB2         -18.8363      42.0366      74.6583 H        41 ASP44     -0.0122
    621 HB3         -20.4991      42.6003      74.5625 H        41 ASP44     -0.0122
    622 CG          -20.3329      40.5109      74.9201 C.2      41 ASP44      0.7994
    623 OD1         -21.0550      39.7528      74.2397 O.co2    41 ASP44     -0.8014
    624 OD2         -19.9930      40.3006      76.1075 O.co2    41 ASP44     -0.8014
    625 C           -19.5772      43.1455      72.2153 C.2      41 ASP44      0.5366
    626 O           -20.5551      43.7908      71.8480 O.2      41 ASP44     -0.5819
    627 N           -18.3411      43.6611      72.2138 N.am     42 VAL45     -0.4157
    628 H           -17.5776      43.0810      72.5368 H        42 VAL45      0.2719
    629 CA          -18.0882      45.0545      71.7993 C.3      42 VAL45     -0.0875
    630 HA          -18.9486      45.6585      72.0903 H        42 VAL45      0.0969
    631 CB          -16.8625      45.6640      72.5096 C.3      42 VAL45      0.2985
    632 HB          -16.7465      46.6914      72.1640 H        42 VAL45     -0.0297
    633 CG1         -17.0891      45.6915      74.0246 C.3      42 VAL45     -0.3192
    634 HG11        -17.1120      44.6791      74.4278 H        42 VAL45      0.0791
    635 HG12        -16.2962      46.2604      74.4965 H        42 VAL45      0.0791
    636 HG13        -18.0378      46.1846      74.2383 H        42 VAL45      0.0791
    637 CG2         -15.5415      44.9273      72.2703 C.3      42 VAL45     -0.3192
    638 HG21        -15.3319      44.8685      71.2037 H        42 VAL45      0.0791
    639 HG22        -14.7375      45.4851      72.7364 H        42 VAL45      0.0791
    640 HG23        -15.5840      43.9237      72.6878 H        42 VAL45      0.0791
    641 C           -17.9981      45.1803      70.2805 C.2      42 VAL45      0.5973
    642 O           -18.4542      46.1624      69.6980 O.2      42 VAL45     -0.5679
    643 N           -17.4460      44.1592      69.6254 N.am     43 ALA46     -0.4157
    644 H           -17.1307      43.3637      70.1702 H        43 ALA46      0.2719
    645 CA          -17.1887      44.1349      68.1932 C.3      43 ALA46      0.0337
    646 HA          -17.7833      44.9105      67.7108 H        43 ALA46      0.0823
    647 CB          -15.7173      44.5034      67.9844 C.3      43 ALA46     -0.1825
    648 HB1         -15.0762      43.7187      68.3908 H        43 ALA46      0.0603
    649 HB2         -15.5177      44.6266      66.9248 H        43 ALA46      0.0603
    650 HB3         -15.4969      45.4406      68.4956 H        43 ALA46      0.0603
    651 C           -17.6075      42.7806      67.5829 C.2      43 ALA46      0.5973
    652 O           -16.7604      41.9514      67.2229 O.2      43 ALA46     -0.5679
    653 N           -18.9247      42.5544      67.4213 N.am     44 PRO47     -0.2548
    654 CD          -20.0022      43.4752      67.7559 C.3      44 PRO47      0.0192
    655 HD2         -20.0439      44.2750      67.0162 H        44 PRO47      0.0391
    656 HD3         -19.8835      43.8939      68.7547 H        44 PRO47      0.0391
    657 CG          -21.2921      42.6665      67.7167 C.3      44 PRO47      0.0189
    658 HG2         -22.1102      43.2433      67.2837 H        44 PRO47      0.0213
    659 HG3         -21.5470      42.3587      68.7324 H        44 PRO47      0.0213
    660 CB          -20.9751      41.4268      66.8823 C.3      44 PRO47     -0.0070
    661 HB2         -21.3258      41.5866      65.8615 H        44 PRO47      0.0253
    662 HB3         -21.4481      40.5395      67.3056 H        44 PRO47      0.0253
    663 CA          -19.4484      41.3012      66.9028 C.3      44 PRO47     -0.0266
    664 HA          -19.1780      40.5128      67.6062 H        44 PRO47      0.0641
    665 C           -18.8695      40.9733      65.5209 C.2      44 PRO47      0.5896
    666 O           -18.7966      41.8129      64.6117 O.2      44 PRO47     -0.5748
    667 N           -18.4412      39.7210      65.3709 N.am     45 GLY48     -0.4157
    668 H           -18.5090      39.1092      66.1724 H        45 GLY48      0.2719
    669 CA          -17.8641      39.1789      64.1412 C.3      45 GLY48     -0.0252
    670 HA2         -17.9414      38.0924      64.1750 H        45 GLY48      0.0698
    671 HA3         -18.4465      39.5310      63.2894 H        45 GLY48      0.0698
    672 C           -16.3941      39.5258      63.8862 C.2      45 GLY48      0.5973
    673 O           -15.8732      39.1009      62.8561 O.2      45 GLY48     -0.5679
    674 N           -15.7403      40.2997      64.7632 N.am     46 LYS49     -0.3479
    675 H           -16.2222      40.5925      65.6104 H        46 LYS49      0.2747
    676 CA          -14.3209      40.6559      64.6435 C.3      46 LYS49     -0.2400
    677 HA          -14.0650      40.6129      63.5964 H        46 LYS49      0.1426
    678 CB          -14.0729      42.0859      65.1666 C.3      46 LYS49     -0.0094
    679 HB2         -14.2932      42.1155      66.2351 H        46 LYS49      0.0362
    680 HB3         -13.0155      42.3229      65.0454 H        46 LYS49      0.0362
    681 CG          -14.8969      43.1791      64.4635 C.3      46 LYS49      0.0187
    682 HG2         -15.9594      42.9620      64.5770 H        46 LYS49      0.0103
    683 HG3         -14.6909      44.1353      64.9418 H        46 LYS49      0.0103
    684 CD          -14.5399      43.3174      62.9756 C.3      46 LYS49     -0.0479
    685 HD2         -13.5472      43.7536      62.8970 H        46 LYS49      0.0621
    686 HD3         -14.5035      42.3441      62.4919 H        46 LYS49      0.0621
    687 CE          -15.5246      44.2009      62.2102 C.3      46 LYS49     -0.0143
    688 HE2         -15.7256      45.0999      62.8013 H        46 LYS49      0.1135
    689 HE3         -15.0532      44.5077      61.2689 H        46 LYS49      0.1135
    690 NZ          -16.7734      43.4470      61.9327 N.4      46 LYS49     -0.3854
    691 HZ1         -17.1750      43.1021      62.8010 H        46 LYS49      0.3400
    692 HZ2         -17.4509      44.0395      61.4726 H        46 LYS49      0.3400
    693 HZ3         -16.5678      42.6589      61.3343 H        46 LYS49      0.3400
    694 C           -13.3918      39.6638      65.3521 C.2      46 LYS49      0.7341
    695 O           -13.7492      39.0977      66.3783 O.2      46 LYS49     -0.5894
    696 N           -12.1748      39.5251      64.8438 N.am     47 SER50     -0.4157
    697 H           -11.9712      40.0336      63.9911 H        47 SER50      0.2719
    698 CA          -11.0599      38.8068      65.4634 C.3      47 SER50     -0.0249
    699 HA          -11.3510      38.4479      66.4518 H        47 SER50      0.0843
    700 CB          -10.6383      37.5970      64.6145 C.3      47 SER50      0.2117
    701 HB2         -10.4562      37.9255      63.5902 H        47 SER50      0.0352
    702 HB3          -9.7079      37.1931      65.0180 H        47 SER50      0.0352
    703 OG          -11.6049      36.5617      64.6053 O.3      47 SER50     -0.6546
    704 HG          -11.1632      35.7390      64.3785 H        47 SER50      0.4275
    705 C            -9.8885      39.7767      65.6256 C.2      47 SER50      0.5973
    706 O            -9.7812      40.7416      64.8661 O.2      47 SER50     -0.5679
    707 N            -9.0021      39.5225      66.5948 N.am     48 ILE51     -0.4157
    708 H            -9.1160      38.6985      67.1662 H        48 ILE51      0.2719
    709 CA           -7.7627      40.2998      66.7351 C.3      48 ILE51     -0.0597
    710 HA           -7.9881      41.3491      66.5662 H        48 ILE51      0.0869
    711 CB           -7.1186      40.1707      68.1358 C.3      48 ILE51      0.1303
    712 HB           -6.9384      39.1087      68.3120 H        48 ILE51      0.0187
    713 CG2          -5.7496      40.8726      68.2229 C.3      48 ILE51     -0.3204
    714 HG21         -5.8406      41.9159      67.9138 H        48 ILE51      0.0882
    715 HG22         -5.3842      40.8250      69.2462 H        48 ILE51      0.0882
    716 HG23         -5.0277      40.3709      67.5777 H        48 ILE51      0.0882
    717 CG1          -8.0263      40.6590      69.2858 C.3      48 ILE51     -0.0430
    718 HG12         -8.9470      40.0834      69.2499 H        48 ILE51      0.0236
    719 HG13         -7.5396      40.4164      70.2297 H        48 ILE51      0.0236
    720 CD1          -8.3859      42.1483      69.3235 C.3      48 ILE51     -0.0660
    721 HD11         -8.9128      42.4274      68.4111 H        48 ILE51      0.0186
    722 HD12         -9.0333      42.3370      70.1797 H        48 ILE51      0.0186
    723 HD13         -7.4868      42.7523      69.4240 H        48 ILE51      0.0186
    724 C            -6.7943      39.8255      65.6579 C.2      48 ILE51      0.5973
    725 O            -6.5972      38.6233      65.4823 O.2      48 ILE51     -0.5679
    726 N            -6.1633      40.7498      64.9470 N.am     49 GLY52     -0.4157
    727 H            -6.4250      41.7286      65.0574 H        49 GLY52      0.2719
    728 CA           -5.0871      40.4254      64.0224 C.3      49 GLY52     -0.0252
    729 HA2          -4.2952      39.9376      64.5884 H        49 GLY52      0.0698
    730 HA3          -5.4429      39.7431      63.2512 H        49 GLY52      0.0698
    731 C            -4.4825      41.6457      63.3481 C.2      49 GLY52      0.5973
    732 O            -5.1085      42.6924      63.2473 O.2      49 GLY52     -0.5679
    733 N            -3.2427      41.4976      62.8845 N.am     50 GLY53     -0.4157
    734 H            -2.7820      40.6029      63.0253 H        50 GLY53      0.2719
    735 CA           -2.4960      42.5267      62.1513 C.3      50 GLY53     -0.0252
    736 HA2          -2.1636      42.1167      61.2022 H        50 GLY53      0.0698
    737 HA3          -3.1487      43.3743      61.9375 H        50 GLY53      0.0698
    738 C            -1.2713      43.0602      62.8891 C.2      50 GLY53      0.5973
    739 O            -0.4024      43.6845      62.2714 O.2      50 GLY53     -0.5679
    740 N            -1.1658      42.7966      64.1892 N.am     51 ASP54     -0.5163
    741 H            -1.8888      42.2520      64.6300 H        51 ASP54      0.2936
    742 CA           -0.0552      43.2827      64.9986 C.3      51 ASP54      0.0381
    743 HA            0.0541      44.3506      64.7998 H        51 ASP54      0.0880
    744 CB           -0.3754      43.1393      66.4840 C.3      51 ASP54     -0.0303
    745 HB2          -0.5624      42.0877      66.7149 H        51 ASP54     -0.0122
    746 HB3           0.4850      43.4671      67.0710 H        51 ASP54     -0.0122
    747 CG           -1.5830      43.9884      66.8748 C.2      51 ASP54      0.7994
    748 OD1          -1.5404      45.2177      66.6909 O.co2    51 ASP54     -0.8014
    749 OD2          -2.5337      43.4011      67.4403 O.co2    51 ASP54     -0.8014
    750 C             1.2769      42.6133      64.6591 C.2      51 ASP54      0.5366
    751 O             1.3470      41.4368      64.3059 O.2      51 ASP54     -0.5819
    752 N             2.3461      43.3910      64.8131 N.am     52 ILE55     -0.4157
    753 H             2.1925      44.3116      65.1921 H        52 ILE55      0.2719
    754 CA            3.7221      42.9096      64.7360 C.3      52 ILE55     -0.0597
    755 HA            3.8759      42.4322      63.7708 H        52 ILE55      0.0869
    756 CB            4.7085      44.0899      64.8905 C.3      52 ILE55      0.1303
    757 HB            4.3389      44.7270      65.6968 H        52 ILE55      0.0187
    758 CG2           6.1260      43.6384      65.2994 C.3      52 ILE55     -0.3204
    759 HG21          6.4813      42.8357      64.6500 H        52 ILE55      0.0882
    760 HG22          6.8152      44.4814      65.2428 H        52 ILE55      0.0882
    761 HG23          6.1238      43.2834      66.3302 H        52 ILE55      0.0882
    762 CG1           4.7710      44.9562      63.6136 C.3      52 ILE55     -0.0430
    763 HG12          3.7598      45.1650      63.2649 H        52 ILE55      0.0236
    764 HG13          5.2341      45.9103      63.8683 H        52 ILE55      0.0236
    765 CD1           5.5803      44.3296      62.4661 C.3      52 ILE55     -0.0660
    766 HD11          5.1615      43.3649      62.1850 H        52 ILE55      0.0186
    767 HD12          5.5356      44.9885      61.5996 H        52 ILE55      0.0186
    768 HD13          6.6278      44.2111      62.7418 H        52 ILE55      0.0186
    769 C             3.9537      41.8646      65.8245 C.2      52 ILE55      0.5973
    770 O             3.7099      42.1178      67.0062 O.2      52 ILE55     -0.5679
    771 N             4.4896      40.7171      65.4190 N.am     53 PHE56     -0.4157
    772 H             4.6889      40.6111      64.4300 H        53 PHE56      0.2719
    773 CA            5.0234      39.7074      66.3217 C.3      53 PHE56     -0.0024
    774 HA            4.6246      39.8757      67.3236 H        53 PHE56      0.0978
    775 CB            4.5576      38.3121      65.8817 C.3      53 PHE56     -0.0343
    776 HB2           3.4676      38.2831      65.9166 H        53 PHE56      0.0295
    777 HB3           4.8526      38.1509      64.8433 H        53 PHE56      0.0295
    778 CG            5.0981      37.1752      66.7306 C.ar     53 PHE56      0.0118
    779 CD1           4.4587      36.8126      67.9337 C.ar     53 PHE56     -0.1256
    780 HD1           3.5662      37.3387      68.2539 H        53 PHE56      0.1330
    781 CE1           4.9735      35.7629      68.7166 C.ar     53 PHE56     -0.1704
    782 HE1           4.4754      35.4931      69.6387 H        53 PHE56      0.1430
    783 CZ            6.1091      35.0551      68.2848 C.ar     53 PHE56     -0.1072
    784 HZ            6.4885      34.2391      68.8775 H        53 PHE56      0.1297
    785 CE2           6.7357      35.4009      67.0752 C.ar     53 PHE56     -0.1704
    786 HE2           7.6011      34.8497      66.7358 H        53 PHE56      0.1430
    787 CD2           6.2360      36.4647      66.3032 C.ar     53 PHE56     -0.1256
    788 HD2           6.7210      36.7353      65.3741 H        53 PHE56      0.1330
    789 C             6.5455      39.8824      66.3662 C.2      53 PHE56      0.5973
    790 O             7.2278      39.8245      65.3427 O.2      53 PHE56     -0.5679
    791 N             7.0915      40.1290      67.5589 N.am     54 SER57     -0.4157
    792 H             6.5006      40.1815      68.3736 H        54 SER57      0.2719
    793 CA            8.5175      40.4223      67.6943 C.3      54 SER57     -0.0249
    794 HA            8.7554      41.2521      67.0265 H        54 SER57      0.0843
    795 CB            8.8607      40.8626      69.1165 C.3      54 SER57      0.2117
    796 HB2           9.9086      41.1641      69.1510 H        54 SER57      0.0352
    797 HB3           8.2449      41.7261      69.3727 H        54 SER57      0.0352
    798 OG            8.6264      39.8236      70.0562 O.3      54 SER57     -0.6546
    799 HG            8.5531      40.2029      70.9370 H        54 SER57      0.4275
    800 C             9.4016      39.2542      67.2755 C.2      54 SER57      0.5973
    801 O            10.4563      39.5152      66.7115 O.2      54 SER57     -0.5679
    802 N             9.0091      37.9940      67.5168 N.am     55 ASN58     -0.4157
    803 H             8.1027      37.8385      67.9304 H        55 ASN58      0.2719
    804 CA            9.9020      36.8564      67.2642 C.3      55 ASN58      0.0143
    805 HA            9.4145      35.9635      67.6503 H        55 ASN58      0.1048
    806 CB           10.1191      36.6609      65.7445 C.3      55 ASN58     -0.2041
    807 HB2           9.1596      36.6318      65.2328 H        55 ASN58      0.0797
    808 HB3          10.6919      37.4937      65.3419 H        55 ASN58      0.0797
    809 CG           10.8624      35.3736      65.4253 C.2      55 ASN58      0.7130
    810 OD1          10.6461      34.3446      66.0533 O.2      55 ASN58     -0.5931
    811 ND2          11.7333      35.3784      64.4389 N.am     55 ASN58     -0.9191
    812 HD21         12.2274      34.5168      64.2392 H        55 ASN58      0.4196
    813 HD22         11.9840      36.2502      64.0155 H        55 ASN58      0.4196
    814 C            11.2112      36.9964      68.0639 C.2      55 ASN58      0.5973
    815 O            12.2790      36.6106      67.5945 O.2      55 ASN58     -0.5679
    816 N            11.1128      37.5574      69.2849 N.am     56 ARG59     -0.3479
    817 H            10.2089      37.9220      69.5506 H        56 ARG59      0.2747
    818 CA           12.2433      37.7359      70.2185 C.3      56 ARG59     -0.2637
    819 HA           13.0057      38.3755      69.7686 H        56 ARG59      0.1560
    820 CB           11.7698      38.3316      71.5574 C.3      56 ARG59     -0.0007
    821 HB2          10.8091      37.8865      71.8238 H        56 ARG59      0.0327
    822 HB3          12.4832      38.0339      72.3310 H        56 ARG59      0.0327
    823 CG           11.6647      39.8604      71.6194 C.3      56 ARG59      0.0390
    824 HG2          12.6506      40.2969      71.4507 H        56 ARG59      0.0285
    825 HG3          10.9846      40.2241      70.8592 H        56 ARG59      0.0285
    826 CD           11.1669      40.2418      73.0215 C.3      56 ARG59      0.0486
    827 HD2          10.2288      39.7168      73.2154 H        56 ARG59      0.0687
    828 HD3          11.9074      39.9001      73.7505 H        56 ARG59      0.0687
    829 NE           10.9543      41.6937      73.1824 N.pl3    56 ARG59     -0.5295
    830 HE           11.1449      42.2786      72.3865 H        56 ARG59      0.3456
    831 CZ           10.5918      42.2886      74.3083 C.cat    56 ARG59      0.8076
    832 NH1          10.3813      41.6185      75.4091 N.pl3    56 ARG59     -0.8627
    833 HH11         10.5587      40.6275      75.4168 H        56 ARG59      0.4478
    834 HH12         10.1196      42.0829      76.2580 H        56 ARG59      0.4478
    835 NH2          10.4352      43.5830      74.3536 N.pl3    56 ARG59     -0.8627
    836 HH21         10.6347      44.1515      73.5503 H        56 ARG59      0.4478
    837 HH22         10.1713      44.0225      75.2160 H        56 ARG59      0.4478
    838 C            12.9487      36.4130      70.5135 C.2      56 ARG59      0.7341
    839 O            14.1635      36.3380      70.4502 O.2      56 ARG59     -0.5894
    840 N            12.1714      35.3737      70.7947 N.am     57 GLU60     -0.5163
    841 H            11.1986      35.5613      70.9405 H        57 GLU60      0.2936
    842 CA           12.6768      34.0370      71.1373 C.3      57 GLU60      0.0397
    843 HA           13.5232      34.1364      71.8233 H        57 GLU60      0.1105
    844 CB           11.5489      33.2880      71.8625 C.3      57 GLU60      0.0560
    845 HB2          10.7126      33.1825      71.1712 H        57 GLU60     -0.0173
    846 HB3          11.8960      32.2925      72.1409 H        57 GLU60     -0.0173
    847 CG           11.0453      34.0124      73.1247 C.3      57 GLU60      0.0136
    848 HG2          10.5212      34.9245      72.8247 H        57 GLU60     -0.0425
    849 HG3          10.3022      33.3731      73.6072 H        57 GLU60     -0.0425
    850 CD           12.1611      34.3471      74.1295 C.2      57 GLU60      0.8054
    851 OE1          12.7274      33.4006      74.7128 O.co2    57 GLU60     -0.8188
    852 OE2          12.4099      35.5633      74.3000 O.co2    57 GLU60     -0.8188
    853 C            13.1985      33.2476      69.9172 C.2      57 GLU60      0.5366
    854 O            13.6803      32.1279      70.0570 O.2      57 GLU60     -0.5819
    855 N            13.0729      33.8109      68.7068 N.am     58 GLY61     -0.4157
    856 H            12.7709      34.7751      68.6693 H        58 GLY61      0.2719
    857 CA           13.6554      33.2720      67.4745 C.3      58 GLY61     -0.0252
    858 HA2          13.5119      34.0013      66.6778 H        58 GLY61      0.0698
    859 HA3          14.7280      33.1421      67.6242 H        58 GLY61      0.0698
    860 C            13.0901      31.9365      66.9905 C.2      58 GLY61      0.5973
    861 O            13.7885      31.1794      66.3255 O.2      58 GLY61     -0.5679
    862 N            11.8328      31.6227      67.3152 N.am     59 LYS62     -0.3479
    863 H            11.3340      32.2910      67.8756 H        59 LYS62      0.2747
    864 CA           11.1939      30.3554      66.9209 C.3      59 LYS62     -0.2400
    865 HA           11.9203      29.5477      67.0414 H        59 LYS62      0.1426
    866 CB           10.0033      30.0818      67.8544 C.3      59 LYS62     -0.0094
    867 HB2           9.3567      30.9575      67.8444 H        59 LYS62      0.0362
    868 HB3           9.4481      29.2236      67.4751 H        59 LYS62      0.0362
    869 CG           10.4304      29.7708      69.3015 C.3      59 LYS62      0.0187
    870 HG2          10.9800      28.8285      69.2878 H        59 LYS62      0.0103
    871 HG3          11.1079      30.5424      69.6697 H        59 LYS62      0.0103
    872 CD            9.2592      29.6306      70.2935 C.3      59 LYS62     -0.0479
    873 HD2           8.4166      29.1224      69.8205 H        59 LYS62      0.0621
    874 HD3           9.6096      28.9710      71.0904 H        59 LYS62      0.0621
    875 CE            8.7991      30.9293      70.9793 C.3      59 LYS62     -0.0143
    876 HE2           8.3817      30.6450      71.9512 H        59 LYS62      0.1135
    877 HE3           9.6789      31.5413      71.1806 H        59 LYS62      0.1135
    878 NZ            7.7645      31.6869      70.2352 N.4      59 LYS62     -0.3854
    879 HZ1           6.9468      31.0846      70.1496 H        59 LYS62      0.3400
    880 HZ2           7.4829      32.4948      70.7706 H        59 LYS62      0.3400
    881 HZ3           8.0822      31.9439      69.3144 H        59 LYS62      0.3400
    882 C            10.7998      30.3237      65.4332 C.2      59 LYS62      0.7341
    883 O            10.5879      29.2453      64.8869 O.2      59 LYS62     -0.5894
    884 N            10.6632      31.4881      64.7887 N.am     60 LEU63     -0.4157
    885 H            10.8927      32.3267      65.3040 H        60 LEU63      0.2719
    886 CA           10.3432      31.6423      63.3624 C.3      60 LEU63     -0.0518
    887 HA            9.9488      30.6992      62.9870 H        60 LEU63      0.0922
    888 CB            9.2966      32.7533      63.1771 C.3      60 LEU63     -0.1102
    889 HB2           9.6237      33.6408      63.7127 H        60 LEU63      0.0457
    890 HB3           9.2247      33.0199      62.1233 H        60 LEU63      0.0457
    891 CG            7.9077      32.3397      63.6702 C.3      60 LEU63      0.3531
    892 HG            7.9798      31.8945      64.6628 H        60 LEU63     -0.0361
    893 CD1           7.0264      33.5715      63.7724 C.3      60 LEU63     -0.4121
    894 HD11          6.9575      34.0659      62.8048 H        60 LEU63      0.1000
    895 HD12          6.0402      33.2339      64.0615 H        60 LEU63      0.1000
    896 HD13          7.4223      34.2637      64.5116 H        60 LEU63      0.1000
    897 CD2           7.2565      31.3327      62.7164 C.3      60 LEU63     -0.4121
    898 HD21          7.8376      30.4132      62.6694 H        60 LEU63      0.1000
    899 HD22          6.2604      31.0829      63.0817 H        60 LEU63      0.1000
    900 HD23          7.1672      31.7624      61.7179 H        60 LEU63      0.1000
    901 C            11.5937      31.9770      62.5503 C.2      60 LEU63      0.5973
    902 O            12.4788      32.6567      63.0784 O.2      60 LEU63     -0.5679
    903 N            11.6666      31.5823      61.2639 N.am     61 PRO64     -0.2548
    904 CD           10.6621      30.8783      60.4727 C.3      61 PRO64      0.0192
    905 HD2           9.6729      31.3244      60.5802 H        61 PRO64      0.0391
    906 HD3          10.6356      29.8276      60.7672 H        61 PRO64      0.0391
    907 CG           11.1438      31.0019      59.0245 C.3      61 PRO64      0.0189
    908 HG2          10.7973      31.9357      58.5878 H        61 PRO64      0.0213
    909 HG3          10.8284      30.1618      58.4120 H        61 PRO64      0.0213
    910 CB           12.6605      31.0376      59.1753 C.3      61 PRO64     -0.0070
    911 HB2          13.1473      31.5053      58.3197 H        61 PRO64      0.0253
    912 HB3          13.0348      30.0222      59.3174 H        61 PRO64      0.0253
    913 CA           12.8532      31.8368      60.4632 C.3      61 PRO64     -0.0266
    914 HA           13.7236      31.4326      60.9842 H        61 PRO64      0.0641
    915 C            13.0681      33.3421      60.2406 C.2      61 PRO64      0.5896
    916 O            12.2671      34.0522      59.6199 O.2      61 PRO64     -0.5748
    917 N            14.2032      33.8157      60.7466 N.am     62 GLY65     -0.4157
    918 H            14.7824      33.1701      61.2670 H        62 GLY65      0.2719
    919 CA           14.6499      35.2035      60.6924 C.3      62 GLY65     -0.0252
    920 HA2          13.7850      35.8590      60.8005 H        62 GLY65      0.0698
    921 HA3          15.3176      35.3962      61.5325 H        62 GLY65      0.0698
    922 C            15.3932      35.5640      59.4064 C.2      62 GLY65      0.5973
    923 O            16.0583      34.7329      58.7837 O.2      62 GLY65     -0.5679
    924 N            15.2472      36.8273      58.9872 N.am     63 LYS66     -0.3479
    925 H            14.7065      37.4695      59.5531 H        63 LYS66      0.2747
    926 CA           15.8724      37.3589      57.7715 C.3      63 LYS66     -0.2400
    927 HA           16.9025      36.9946      57.7593 H        63 LYS66      0.1426
    928 CB           15.1347      36.8083      56.5364 C.3      63 LYS66     -0.0094
    929 HB2          14.7133      35.8263      56.7473 H        63 LYS66      0.0362
    930 HB3          14.3227      37.4786      56.2666 H        63 LYS66      0.0362
    931 CG           16.0945      36.6557      55.3522 C.3      63 LYS66      0.0187
    932 HG2          16.6371      37.5778      55.1788 H        63 LYS66      0.0103
    933 HG3          16.8206      35.8715      55.5737 H        63 LYS66      0.0103
    934 CD           15.3648      36.3165      54.0560 C.3      63 LYS66     -0.0479
    935 HD2          15.0297      35.2792      54.1051 H        63 LYS66      0.0621
    936 HD3          14.4885      36.9559      53.9222 H        63 LYS66      0.0621
    937 CE           16.3284      36.4830      52.8733 C.3      63 LYS66     -0.0143
    938 HE2          17.3280      36.1557      53.1761 H        63 LYS66      0.1135
    939 HE3          15.9923      35.8143      52.0745 H        63 LYS66      0.1135
    940 NZ           16.3674      37.8639      52.3499 N.4      63 LYS66     -0.3854
    941 HZ1          16.6667      38.5188      53.0707 H        63 LYS66      0.3400
    942 HZ2          16.9937      37.9390      51.5593 H        63 LYS66      0.3400
    943 HZ3          15.4425      38.1541      52.0522 H        63 LYS66      0.3400
    944 C            15.9217      38.8933      57.7030 C.2      63 LYS66      0.7341
    945 O            15.1571      39.6085      58.3464 O.2      63 LYS66     -0.5894
    946 N            16.8198      39.3653      56.8388 N.am     64 SER67     -0.4157
    947 H            17.3867      38.6864      56.3585 H        64 SER67      0.2719
    948 CA           17.0403      40.7533      56.4342 C.3      64 SER67     -0.0249
    949 HA           17.4039      41.3093      57.2994 H        64 SER67      0.0843
    950 CB           18.1274      40.8185      55.3459 C.3      64 SER67      0.2117
    951 HB2          18.2228      41.8544      55.0149 H        64 SER67      0.0352
    952 HB3          19.0809      40.5225      55.7869 H        64 SER67      0.0352
    953 OG           17.8797      39.9908      54.2074 O.3      64 SER67     -0.6546
    954 HG           18.4326      40.3615      53.5066 H        64 SER67      0.4275
    955 C            15.7707      41.4282      55.9271 C.2      64 SER67      0.5973
    956 O            15.2758      41.1166      54.8436 O.2      64 SER67     -0.5679
    957 N            15.2655      42.3654      56.7330 N.am     65 GLY68     -0.4157
    958 H            15.7136      42.5442      57.6190 H        65 GLY68      0.2719
    959 CA           14.0456      43.1067      56.4221 C.3      65 GLY68     -0.0252
    960 HA2          13.8603      43.8373      57.2093 H        65 GLY68      0.0698
    961 HA3          14.1707      43.6359      55.4762 H        65 GLY68      0.0698
    962 C            12.8100      42.2104      56.3098 C.2      65 GLY68      0.5973
    963 O            11.8752      42.5570      55.5902 O.2      65 GLY68     -0.5679
    964 N            12.8117      41.0527      56.9883 N.am     66 ARG69     -0.3479
    965 H            13.6270      40.8340      57.5495 H        66 ARG69      0.2747
    966 CA           11.6279      40.2173      57.1884 C.3      66 ARG69     -0.2637
    967 HA           10.9235      40.3858      56.3774 H        66 ARG69      0.1560
    968 CB           11.9809      38.7254      57.2037 C.3      66 ARG69     -0.0007
    969 HB2          12.3669      38.4590      56.2202 H        66 ARG69      0.0327
    970 HB3          12.7422      38.5360      57.9610 H        66 ARG69      0.0327
    971 CG           10.7499      37.8598      57.5006 C.3      66 ARG69      0.0390
    972 HG2          10.2964      38.1547      58.4470 H        66 ARG69      0.0285
    973 HG3          10.0387      38.0302      56.6980 H        66 ARG69      0.0285
    974 CD           11.0929      36.3773      57.6102 C.3      66 ARG69      0.0486
    975 HD2          11.9612      36.2568      58.2591 H        66 ARG69      0.0687
    976 HD3          10.2425      35.8605      58.0553 H        66 ARG69      0.0687
    977 NE           11.3338      35.8056      56.2837 N.pl3    66 ARG69     -0.5295
    978 HE           10.8415      36.2382      55.4946 H        66 ARG69      0.3456
    979 CZ           12.0395      34.7339      56.0104 C.cat    66 ARG69      0.8076
    980 NH1          12.6329      34.0253      56.9243 N.pl3    66 ARG69     -0.8627
    981 HH11         12.4631      34.2592      57.8971 H        66 ARG69      0.4478
    982 HH12         13.2426      33.2731      56.6781 H        66 ARG69      0.4478
    983 NH2          12.1955      34.3567      54.7810 N.pl3    66 ARG69     -0.8627
    984 HH21         11.7742      34.9658      54.0618 H        66 ARG69      0.4478
    985 HH22         12.6051      33.4848      54.5296 H        66 ARG69      0.4478
    986 C            10.9898      40.6332      58.4975 C.2      66 ARG69      0.7341
    987 O            11.6170      40.5272      59.5470 O.2      66 ARG69     -0.5894
    988 N             9.7369      41.0528      58.4409 N.am     67 THR70     -0.4157
    989 H             9.2705      41.0580      57.5404 H        67 THR70      0.2719
    990 CA            8.9396      41.3240      59.6406 C.3      67 THR70     -0.0389
    991 HA            9.5559      41.1774      60.5275 H        67 THR70      0.1007
    992 CB            8.4415      42.7734      59.7026 C.3      67 THR70      0.3654
    993 HB            7.9054      42.9150      60.6421 H        67 THR70      0.0043
    994 CG2           9.5857      43.7866      59.6374 C.3      67 THR70     -0.2438
    995 HG21         10.0908      43.7376      58.6727 H        67 THR70      0.0642
    996 HG22          9.1860      44.7906      59.7799 H        67 THR70      0.0642
    997 HG23         10.3045      43.5798      60.4306 H        67 THR70      0.0642
    998 OG1           7.5621      43.0471      58.6382 O.3      67 THR70     -0.6761
    999 HG1           8.0634      42.9640      57.8216 H        67 THR70      0.4102
   1000 C             7.8046      40.3218      59.7247 C.2      67 THR70      0.5973
   1001 O             7.3103      39.8463      58.7014 O.2      67 THR70     -0.5679
   1002 N             7.4470      39.9731      60.9571 N.am     68 TRP71     -0.4157
   1003 H             7.8891      40.4201      61.7461 H        68 TRP71      0.2719
   1004 CA            6.3596      39.0587      61.2533 C.3      68 TRP71     -0.0275
   1005 HA            6.0357      38.5720      60.3309 H        68 TRP71      0.1123
   1006 CB            6.8151      37.9555      62.2063 C.3      68 TRP71     -0.0050
   1007 HB2           7.2741      38.4005      63.0898 H        68 TRP71      0.0339
   1008 HB3           5.9426      37.3876      62.5337 H        68 TRP71      0.0339
   1009 CG            7.7684      36.9997      61.5752 C.2      68 TRP71     -0.1415
   1010 CD1           9.1166      37.0684      61.6517 C.2      68 TRP71     -0.1638
   1011 HD1           9.6636      37.8227      62.2059 H        68 TRP71      0.2062
   1012 NE1           9.6684      36.0316      60.9269 N.pl3    68 TRP71     -0.3418
   1013 HE1          10.6580      35.8414      60.8726 H        68 TRP71      0.3412
   1014 CE2           8.6968      35.2610      60.3313 C.ar     68 TRP71      0.1380
   1015 CZ2           8.7603      34.1231      59.5216 C.ar     68 TRP71     -0.2601
   1016 HZ2           9.7134      33.7062      59.2499 H        68 TRP71      0.1572
   1017 CH2           7.5632      33.5525      59.0628 C.ar     68 TRP71     -0.1134
   1018 HH2           7.5848      32.6832      58.4220 H        68 TRP71      0.1417
   1019 CZ3           6.3273      34.1180      59.4290 C.ar     68 TRP71     -0.1972
   1020 HZ3           5.4088      33.6767      59.0599 H        68 TRP71      0.1447
   1021 CE3           6.2738      35.2583      60.2536 C.ar     68 TRP71     -0.2387
   1022 HE3           5.3191      35.6835      60.5274 H        68 TRP71      0.1700
   1023 CD2           7.4625      35.8591      60.7197 C.ar     68 TRP71      0.1243
   1024 C             5.1740      39.8074      61.8183 C.2      68 TRP71      0.5973
   1025 O             5.3077      40.7481      62.6062 O.2      68 TRP71     -0.5679
   1026 N             4.0102      39.3104      61.4280 N.am     69 ARG72     -0.3479
   1027 H             4.0147      38.5677      60.7311 H        69 ARG72      0.2747
   1028 CA            2.7157      39.6927      61.9580 C.3      69 ARG72     -0.2637
   1029 HA            2.8508      40.2663      62.8736 H        69 ARG72      0.1560
   1030 CB            1.9434      40.5186      60.9345 C.3      69 ARG72     -0.0007
   1031 HB2           1.9758      40.0073      59.9725 H        69 ARG72      0.0327
   1032 HB3           0.9072      40.6383      61.2564 H        69 ARG72      0.0327
   1033 CG            2.5779      41.8925      60.8167 C.3      69 ARG72      0.0390
   1034 HG2           2.5086      42.4153      61.7713 H        69 ARG72      0.0285
   1035 HG3           3.6275      41.7888      60.5404 H        69 ARG72      0.0285
   1036 CD            1.8753      42.6975      59.7388 C.3      69 ARG72      0.0486
   1037 HD2           1.8077      42.0918      58.8328 H        69 ARG72      0.0687
   1038 HD3           0.8604      42.9486      60.0546 H        69 ARG72      0.0687
   1039 NE            2.6718      43.8929      59.4455 N.pl3    69 ARG72     -0.5295
   1040 HE            3.3289      43.8240      58.6884 H        69 ARG72      0.3456
   1041 CZ            2.6349      45.0171      60.1241 C.cat    69 ARG72      0.8076
   1042 NH1           1.7930      45.1971      61.1087 N.pl3    69 ARG72     -0.8627
   1043 HH11          1.1067      44.4794      61.3394 H        69 ARG72      0.4478
   1044 HH12          1.7315      46.0702      61.5927 H        69 ARG72      0.4478
   1045 NH2           3.4538      45.9816      59.8012 N.pl3    69 ARG72     -0.8627
   1046 HH21          4.1491      45.8349      59.0915 H        69 ARG72      0.4478
   1047 HH22          3.3976      46.8605      60.2800 H        69 ARG72      0.4478
   1048 C             1.9400      38.4554      62.3106 C.2      69 ARG72      0.7341
   1049 O             2.2212      37.3702      61.8028 O.2      69 ARG72     -0.5894
   1050 N             0.9547      38.6619      63.1592 N.am     70 GLU73     -0.5163
   1051 H             0.8234      39.5977      63.5335 H        70 GLU73      0.2936
   1052 CA            0.0772      37.6129      63.6318 C.3      70 GLU73      0.0397
   1053 HA            0.2721      36.7053      63.0684 H        70 GLU73      0.1105
   1054 CB            0.3953      37.3154      65.0985 C.3      70 GLU73      0.0560
   1055 HB2          -0.2822      36.5309      65.4377 H        70 GLU73     -0.0173
   1056 HB3           1.4137      36.9357      65.1821 H        70 GLU73     -0.0173
   1057 CG            0.2591      38.5611      65.9867 C.3      70 GLU73      0.0136
   1058 HG2           1.1176      39.2163      65.8291 H        70 GLU73     -0.0425
   1059 HG3          -0.6474      39.1121      65.7314 H        70 GLU73     -0.0425
   1060 CD            0.1713      38.1611      67.4544 C.2      70 GLU73      0.8054
   1061 OE1          -0.7098      37.3495      67.8231 O.co2    70 GLU73     -0.8188
   1062 OE2           0.9687      38.6621      68.2682 O.co2    70 GLU73     -0.8188
   1063 C            -1.3898      37.9745      63.4147 C.2      70 GLU73      0.5366
   1064 O            -1.7562      39.1420      63.2437 O.2      70 GLU73     -0.5819
   1065 N            -2.2356      36.9526      63.4441 N.am     71 ALA74     -0.4157
   1066 H            -1.8469      36.0159      63.4878 H        71 ALA74      0.2719
   1067 CA           -3.6797      37.0904      63.5151 C.3      71 ALA74      0.0337
   1068 HA           -3.9072      37.9604      64.1245 H        71 ALA74      0.0823
   1069 CB           -4.2307      37.3284      62.1012 C.3      71 ALA74     -0.1825
   1070 HB1          -3.9696      36.5079      61.4415 H        71 ALA74      0.0603
   1071 HB2          -5.3148      37.4163      62.1406 H        71 ALA74      0.0603
   1072 HB3          -3.8182      38.2503      61.6966 H        71 ALA74      0.0603
   1073 C            -4.3004      35.8845      64.2360 C.2      71 ALA74      0.5973
   1074 O            -3.8134      34.7575      64.1068 O.2      71 ALA74     -0.5679
   1075 N            -5.3657      36.1151      65.0032 N.am     72 ASP75     -0.5163
   1076 H            -5.6952      37.0677      65.1287 H        72 ASP75      0.2936
   1077 CA           -6.1071      35.0574      65.6909 C.3      72 ASP75      0.0381
   1078 HA           -5.3887      34.4115      66.1904 H        72 ASP75      0.0880
   1079 CB           -7.0508      35.6114      66.7754 C.3      72 ASP75     -0.0303
   1080 HB2          -7.7038      36.3674      66.3367 H        72 ASP75     -0.0122
   1081 HB3          -7.6879      34.7917      67.1128 H        72 ASP75     -0.0122
   1082 CG           -6.3570      36.1947      68.0164 C.2      72 ASP75      0.7994
   1083 OD1          -5.1559      36.5388      68.0024 O.co2    72 ASP75     -0.8014
   1084 OD2          -7.0188      36.3101      69.0719 O.co2    72 ASP75     -0.8014
   1085 C            -6.8767      34.1854      64.6928 C.2      72 ASP75      0.5366
   1086 O            -7.4725      34.6765      63.7280 O.2      72 ASP75     -0.5819
   1087 N            -6.8796      32.8779      64.9375 N.am     73 ILE76     -0.4157
   1088 H            -6.4033      32.5371      65.7701 H        73 ILE76      0.2719
   1089 CA           -7.5657      31.8876      64.1025 C.3      73 ILE76     -0.0597
   1090 HA           -8.0975      32.3868      63.2947 H        73 ILE76      0.0869
   1091 CB           -6.5273      30.9319      63.4732 C.3      73 ILE76      0.1303
   1092 HB           -5.9004      30.5478      64.2768 H        73 ILE76      0.0187
   1093 CG2          -7.1570      29.7196      62.7730 C.3      73 ILE76     -0.3204
   1094 HG21         -7.9274      30.0270      62.0746 H        73 ILE76      0.0882
   1095 HG22         -6.3929      29.1718      62.2325 H        73 ILE76      0.0882
   1096 HG23         -7.5736      29.0570      63.5213 H        73 ILE76      0.0882
   1097 CG1          -5.5907      31.6872      62.5033 C.3      73 ILE76     -0.0430
   1098 HG12         -5.1046      32.5081      63.0288 H        73 ILE76      0.0236
   1099 HG13         -4.8037      31.0041      62.1938 H        73 ILE76      0.0236
   1100 CD1          -6.2535      32.2480      61.2364 C.3      73 ILE76     -0.0660
   1101 HD11         -7.0342      32.9601      61.4946 H        73 ILE76      0.0186
   1102 HD12         -5.5104      32.7627      60.6313 H        73 ILE76      0.0186
   1103 HD13         -6.6799      31.4424      60.6408 H        73 ILE76      0.0186
   1104 C            -8.6315      31.2036      64.9463 C.2      73 ILE76      0.5973
   1105 O            -8.4781      31.1125      66.1597 O.2      73 ILE76     -0.5679
   1106 N            -9.7279      30.7756      64.3204 N.am     74 ASN77     -0.4157
   1107 H            -9.7620      30.8586      63.3092 H        74 ASN77      0.2719
   1108 CA          -10.8345      30.0672      64.9702 C.3      74 ASN77      0.0143
   1109 HA          -11.6077      29.9168      64.2162 H        74 ASN77      0.1048
   1110 CB          -10.3653      28.6759      65.4297 C.3      74 ASN77     -0.2041
   1111 HB2          -9.6238      28.7807      66.2218 H        74 ASN77      0.0797
   1112 HB3         -11.2075      28.1250      65.8457 H        74 ASN77      0.0797
   1113 CG           -9.7942      27.8213      64.3277 C.2      74 ASN77      0.7130
   1114 OD1         -10.2713      27.8180      63.1999 O.2      74 ASN77     -0.5931
   1115 ND2          -8.7612      27.0684      64.6255 N.am     74 ASN77     -0.9191
   1116 HD21         -8.4409      26.4254      63.9351 H        74 ASN77      0.4196
   1117 HD22         -8.3394      27.0956      65.5650 H        74 ASN77      0.4196
   1118 C           -11.5130      30.8286      66.1196 C.2      74 ASN77      0.5973
   1119 O           -12.1271      30.2110      66.9879 O.2      74 ASN77     -0.5679
   1120 N           -11.3813      32.1543      66.1819 N.am     75 TYR78     -0.4157
   1121 H           -10.8045      32.6263      65.5071 H        75 TYR78      0.2719
   1122 CA          -12.0469      32.9290      67.2233 C.3      75 TYR78     -0.0014
   1123 HA          -12.0769      32.3305      68.1354 H        75 TYR78      0.0876
   1124 CB          -11.2542      34.1940      67.5629 C.3      75 TYR78     -0.0152
   1125 HB2         -10.2481      33.9115      67.8783 H        75 TYR78      0.0295
   1126 HB3         -11.1648      34.8168      66.6731 H        75 TYR78      0.0295
   1127 CG          -11.9167      34.9907      68.6686 C.ar     75 TYR78     -0.0011
   1128 CD1         -11.6906      34.6302      70.0108 C.ar     75 TYR78     -0.1906
   1129 HD1         -11.0253      33.8099      70.2444 H        75 TYR78      0.1699
   1130 CE1         -12.3560      35.3091      71.0467 C.ar     75 TYR78     -0.2341
   1131 HE1         -12.2046      34.9960      72.0675 H        75 TYR78      0.1656
   1132 CZ          -13.2679      36.3425      70.7400 C.ar     75 TYR78      0.3226
   1133 OH          -13.9352      36.9797      71.7387 O.3      75 TYR78     -0.5579
   1134 HH          -13.6136      36.6814      72.6087 H        75 TYR78      0.3992
   1135 CE2         -13.4975      36.6976      69.3938 C.ar     75 TYR78     -0.2341
   1136 HE2         -14.2051      37.4813      69.1613 H        75 TYR78      0.1656
   1137 CD2         -12.8164      36.0302      68.3575 C.ar     75 TYR78     -0.1906
   1138 HD2         -13.0104      36.3052      67.3268 H        75 TYR78      0.1699
   1139 C           -13.4909      33.2368      66.8182 C.2      75 TYR78      0.5973
   1140 O           -13.7394      33.6883      65.6948 O.2      75 TYR78     -0.5679
   1141 N           -14.4313      33.0131      67.7339 N.am     76 THR79     -0.4157
   1142 H           -14.1679      32.5677      68.5991 H        76 THR79      0.2719
   1143 CA          -15.8062      33.5106      67.6019 C.3      76 THR79     -0.0389
   1144 HA          -15.8439      34.2428      66.7956 H        76 THR79      0.1007
   1145 CB          -16.8254      32.4097      67.2543 C.3      76 THR79      0.3654
   1146 HB          -17.8220      32.8529      67.2568 H        76 THR79      0.0043
   1147 CG2         -16.5818      31.7880      65.8762 C.3      76 THR79     -0.2438
   1148 HG21        -15.6249      31.2645      65.8691 H        76 THR79      0.0642
   1149 HG22        -17.3809      31.0842      65.6453 H        76 THR79      0.0642
   1150 HG23        -16.5656      32.5731      65.1203 H        76 THR79      0.0642
   1151 OG1         -16.7834      31.3917      68.2282 O.3      76 THR79     -0.6761
   1152 HG1         -17.5584      30.8367      68.1128 H        76 THR79      0.4102
   1153 C           -16.2167      34.2692      68.8541 C.2      76 THR79      0.5973
   1154 O           -16.8064      35.3367      68.7126 O.2      76 THR79     -0.5679
   1155 N           -15.8857      33.7980      70.0616 N.am     77 SER80     -0.4157
   1156 H           -15.4335      32.9001      70.1483 H        77 SER80      0.2719
   1157 CA          -16.2115      34.5204      71.2960 C.3      77 SER80     -0.0249
   1158 HA          -16.0388      35.5779      71.1175 H        77 SER80      0.0843
   1159 CB          -17.6975      34.3423      71.6379 C.3      77 SER80      0.2117
   1160 HB2         -17.9887      35.1038      72.3627 H        77 SER80      0.0352
   1161 HB3         -18.3048      34.4779      70.7419 H        77 SER80      0.0352
   1162 OG          -17.9478      33.0683      72.1990 O.3      77 SER80     -0.6546
   1163 HG          -18.8897      32.9988      72.3813 H        77 SER80      0.4275
   1164 C           -15.3470      34.1310      72.4955 C.2      77 SER80      0.5973
   1165 O           -14.5804      33.1672      72.4610 O.2      77 SER80     -0.5679
   1166 N           -15.4734      34.9149      73.5690 N.am     78 GLY81     -0.4157
   1167 H           -16.0991      35.7036      73.5156 H        78 GLY81      0.2719
   1168 CA          -14.7851      34.6892      74.8329 C.3      78 GLY81     -0.0252
   1169 HA2         -15.3549      35.1557      75.6367 H        78 GLY81      0.0698
   1170 HA3         -14.7449      33.6168      75.0302 H        78 GLY81      0.0698
   1171 C           -13.3680      35.2544      74.8668 C.2      78 GLY81      0.5973
   1172 O           -12.9993      36.1751      74.1270 O.2      78 GLY81     -0.5679
   1173 N           -12.5606      34.6920      75.7632 N.am     79 PHE82     -0.4157
   1174 H           -12.9171      33.9213      76.3037 H        79 PHE82      0.2719
   1175 CA          -11.1296      34.9627      75.8229 C.3      79 PHE82     -0.0024
   1176 HA          -10.9771      36.0377      75.9109 H        79 PHE82      0.0978
   1177 CB          -10.4983      34.2707      77.0355 C.3      79 PHE82     -0.0343
   1178 HB2         -10.7340      33.2055      77.0037 H        79 PHE82      0.0295
   1179 HB3          -9.4131      34.3613      76.9671 H        79 PHE82      0.0295
   1180 CG          -10.9364      34.8442      78.3637 C.ar     79 PHE82      0.0118
   1181 CD1         -10.2821      35.9798      78.8752 C.ar     79 PHE82     -0.1256
   1182 HD1          -9.4727      36.4395      78.3283 H        79 PHE82      0.1330
   1183 CE1         -10.6715      36.5250      80.1086 C.ar     79 PHE82     -0.1704
   1184 HE1         -10.1632      37.3924      80.5027 H        79 PHE82      0.1430
   1185 CZ          -11.7231      35.9399      80.8313 C.ar     79 PHE82     -0.1072
   1186 HZ          -12.0233      36.3590      81.7830 H        79 PHE82      0.1297
   1187 CE2         -12.3814      34.8070      80.3207 C.ar     79 PHE82     -0.1704
   1188 HE2         -13.1902      34.3573      80.8801 H        79 PHE82      0.1430
   1189 CD2         -11.9894      34.2577      79.0883 C.ar     79 PHE82     -0.1256
   1190 HD2         -12.4958      33.3831      78.7065 H        79 PHE82      0.1330
   1191 C           -10.4612      34.4827      74.5380 C.2      79 PHE82      0.5973
   1192 O           -10.8890      33.4970      73.9414 O.2      79 PHE82     -0.5679
   1193 N            -9.3854      35.1601      74.1209 N.am     80 ARG83     -0.3479
   1194 H            -9.0513      35.9244      74.6821 H        80 ARG83      0.2747
   1195 CA           -8.6028      34.7337      72.9507 C.3      80 ARG83     -0.2637
   1196 HA           -9.2536      34.7503      72.0732 H        80 ARG83      0.1560
   1197 CB           -7.4142      35.6716      72.6987 C.3      80 ARG83     -0.0007
   1198 HB2          -6.7919      35.7177      73.5941 H        80 ARG83      0.0327
   1199 HB3          -6.8185      35.2722      71.8754 H        80 ARG83      0.0327
   1200 CG           -7.9049      37.0784      72.3260 C.3      80 ARG83      0.0390
   1201 HG2          -8.4472      37.0358      71.3797 H        80 ARG83      0.0285
   1202 HG3          -8.5850      37.4508      73.0923 H        80 ARG83      0.0285
   1203 CD           -6.7558      38.0736      72.2039 C.3      80 ARG83      0.0486
   1204 HD2          -7.1785      39.0629      72.0239 H        80 ARG83      0.0687
   1205 HD3          -6.2268      38.0912      73.1574 H        80 ARG83      0.0687
   1206 NE           -5.8372      37.7434      71.0989 N.pl3    80 ARG83     -0.5295
   1207 HE           -6.2189      37.2255      70.2957 H        80 ARG83      0.3456
   1208 CZ           -4.5717      38.1002      71.0256 C.cat    80 ARG83      0.8076
   1209 NH1          -4.0341      38.8120      71.9785 N.pl3    80 ARG83     -0.8627
   1210 HH11         -4.6061      39.0548      72.7603 H        80 ARG83      0.4478
   1211 HH12         -3.0416      38.9443      71.9874 H        80 ARG83      0.4478
   1212 NH2          -3.8123      37.7535      70.0287 N.pl3    80 ARG83     -0.8627
   1213 HH21         -4.2647      37.2556      69.2429 H        80 ARG83      0.4478
   1214 HH22         -2.8518      38.0183      69.9157 H        80 ARG83      0.4478
   1215 C            -8.1334      33.2902      73.1400 C.2      80 ARG83      0.7341
   1216 O            -7.6610      32.9412      74.2203 O.2      80 ARG83     -0.5894
   1217 N            -8.2594      32.4751      72.0970 N.am     81 ASN84     -0.4157
   1218 H            -8.6106      32.8480      71.2310 H        81 ASN84      0.2719
   1219 CA           -7.8026      31.0835      72.1135 C.3      81 ASN84      0.0143
   1220 HA           -8.0126      30.6571      73.0968 H        81 ASN84      0.1048
   1221 CB           -8.6243      30.2804      71.0776 C.3      81 ASN84     -0.2041
   1222 HB2          -8.3748      29.2218      71.1369 H        81 ASN84      0.0797
   1223 HB3          -9.6837      30.3837      71.3129 H        81 ASN84      0.0797
   1224 CG           -8.3962      30.7386      69.6495 C.2      81 ASN84      0.7130
   1225 OD1          -7.3787      31.3382      69.3325 O.2      81 ASN84     -0.5931
   1226 ND2          -9.3289      30.5143      68.7618 N.am     81 ASN84     -0.9191
   1227 HD21         -9.0709      30.7427      67.8039 H        81 ASN84      0.4196
   1228 HD22        -10.1475      29.9628      68.9519 H        81 ASN84      0.4196
   1229 C            -6.2677      31.0124      71.9214 C.2      81 ASN84      0.5973
   1230 O            -5.5684      32.0339      71.9796 O.2      81 ASN84     -0.5679
   1231 N            -5.7262      29.8156      71.6932 N.am     82 SER85     -0.4157
   1232 H            -6.3100      28.9897      71.6661 H        82 SER85      0.2719
   1233 CA           -4.2887      29.5790      71.4891 C.3      82 SER85     -0.0249
   1234 HA           -3.7184      30.3836      71.9512 H        82 SER85      0.0843
   1235 CB           -3.9038      28.2865      72.2107 C.3      82 SER85      0.2117
   1236 HB2          -2.8333      28.1044      72.1213 H        82 SER85      0.0352
   1237 HB3          -4.1573      28.3736      73.2676 H        82 SER85      0.0352
   1238 OG           -4.6242      27.2078      71.6511 O.3      82 SER85     -0.6546
   1239 HG           -4.0358      26.6861      71.0707 H        82 SER85      0.4275
   1240 C            -3.8534      29.5176      70.0176 C.2      82 SER85      0.5973
   1241 O            -2.6714      29.2800      69.7638 O.2      82 SER85     -0.5679
   1242 N            -4.7645      29.7492      69.0649 N.am     83 ASP86     -0.5163
   1243 H            -5.7077      29.9733      69.3469 H        83 ASP86      0.2936
   1244 CA           -4.5360      29.5859      67.6276 C.3      83 ASP86      0.0381
   1245 HA           -3.7305      28.8677      67.4867 H        83 ASP86      0.0880
   1246 CB           -5.7840      29.0127      66.9513 C.3      83 ASP86     -0.0303
   1247 HB2          -6.6349      29.6515      67.1813 H        83 ASP86     -0.0122
   1248 HB3          -5.6285      29.0205      65.8735 H        83 ASP86     -0.0122
   1249 CG           -6.1215      27.5785      67.3514 C.2      83 ASP86      0.7994
   1250 OD1          -5.2803      26.9045      67.9838 O.co2    83 ASP86     -0.8014
   1251 OD2          -7.2149      27.1316      66.9354 O.co2    83 ASP86     -0.8014
   1252 C            -4.1438      30.8866      66.9333 C.2      83 ASP86      0.5366
   1253 O            -4.8602      31.8947      66.9885 O.2      83 ASP86     -0.5819
   1254 N            -3.0036      30.8679      66.2417 N.am     84 ARG87     -0.3479
   1255 H            -2.4693      30.0031      66.2244 H        84 ARG87      0.2747
   1256 CA           -2.4962      32.0329      65.5142 C.3      84 ARG87     -0.2637
   1257 HA           -3.3311      32.7068      65.3179 H        84 ARG87      0.1560
   1258 CB           -1.4463      32.8057      66.3226 C.3      84 ARG87     -0.0007
   1259 HB2          -0.5227      32.2501      66.3240 H        84 ARG87      0.0327
   1260 HB3          -1.2308      33.7465      65.8115 H        84 ARG87      0.0327
   1261 CG           -1.8187      33.0971      67.7739 C.3      84 ARG87      0.0390
   1262 HG2          -2.2982      32.2480      68.2571 H        84 ARG87      0.0285
   1263 HG3          -0.8994      33.2825      68.3218 H        84 ARG87      0.0285
   1264 CD           -2.6851      34.3479      67.8611 C.3      84 ARG87      0.0486
   1265 HD2          -2.1491      35.2000      67.4375 H        84 ARG87      0.0687
   1266 HD3          -3.6048      34.2129      67.2936 H        84 ARG87      0.0687
   1267 NE           -2.9712      34.6096      69.2708 N.pl3    84 ARG87     -0.5295
   1268 HE           -2.3298      35.2300      69.7390 H        84 ARG87      0.3456
   1269 CZ           -3.9218      34.0173      69.9643 C.cat    84 ARG87      0.8076
   1270 NH1          -4.7909      33.2087      69.4291 N.pl3    84 ARG87     -0.8627
   1271 HH11         -4.7458      32.9733      68.4415 H        84 ARG87      0.4478
   1272 HH12         -5.4584      32.7128      69.9981 H        84 ARG87      0.4478
   1273 NH2          -3.9968      34.1992      71.2509 N.pl3    84 ARG87     -0.8627
   1274 HH21         -3.3001      34.7434      71.7081 H        84 ARG87      0.4478
   1275 HH22         -4.6453      33.5889      71.7395 H        84 ARG87      0.4478
   1276 C            -1.9125      31.6324      64.1774 C.2      84 ARG87      0.7341
   1277 O            -1.1832      30.6432      64.0726 O.2      84 ARG87     -0.5894
   1278 N            -2.2019      32.4452      63.1708 N.am     85 ILE88     -0.4157
   1279 H            -2.7870      33.2493      63.3834 H        85 ILE88      0.2719
   1280 CA           -1.4701      32.4663      61.9062 C.3      85 ILE88     -0.0597
   1281 HA           -0.9971      31.4941      61.7613 H        85 ILE88      0.0869
   1282 CB           -2.4156      32.7064      60.7146 C.3      85 ILE88      0.1303
   1283 HB           -3.2441      32.0107      60.8375 H        85 ILE88      0.0187
   1284 CG2          -2.9847      34.1345      60.6834 C.3      85 ILE88     -0.3204
   1285 HG21         -2.1960      34.8697      60.5233 H        85 ILE88      0.0882
   1286 HG22         -3.7153      34.2348      59.8836 H        85 ILE88      0.0882
   1287 HG23         -3.4880      34.3390      61.6247 H        85 ILE88      0.0882
   1288 CG1          -1.7381      32.3801      59.3709 C.3      85 ILE88     -0.0430
   1289 HG12         -1.2000      33.2503      58.9917 H        85 ILE88      0.0236
   1290 HG13         -1.0303      31.5620      59.5000 H        85 ILE88      0.0236
   1291 CD1          -2.7911      31.9211      58.3536 C.3      85 ILE88     -0.0660
   1292 HD11         -3.5651      32.6766      58.2367 H        85 ILE88      0.0186
   1293 HD12         -2.3256      31.7754      57.3872 H        85 ILE88      0.0186
   1294 HD13         -3.2444      30.9833      58.6760 H        85 ILE88      0.0186
   1295 C            -0.3704      33.5164      62.0160 C.2      85 ILE88      0.5973
   1296 O            -0.5882      34.6058      62.5439 O.2      85 ILE88     -0.5679
   1297 N             0.8182      33.1917      61.5329 N.am     86 LEU89     -0.4157
   1298 H             0.9355      32.2801      61.1044 H        86 LEU89      0.2719
   1299 CA            1.9501      34.0965      61.4727 C.3      86 LEU89     -0.0518
   1300 HA            1.6105      35.0942      61.7364 H        86 LEU89      0.0922
   1301 CB            3.0313      33.6442      62.4639 C.3      86 LEU89     -0.1102
   1302 HB2           3.1154      32.5574      62.4944 H        86 LEU89      0.0457
   1303 HB3           3.9857      34.0447      62.1216 H        86 LEU89      0.0457
   1304 CG            2.6729      34.2467      63.8392 C.3      86 LEU89      0.3531
   1305 HG            1.9889      35.0839      63.7213 H        86 LEU89     -0.0361
   1306 CD1           1.9807      33.2451      64.7624 C.3      86 LEU89     -0.4121
   1307 HD11          2.3646      32.2476      64.5788 H        86 LEU89      0.1000
   1308 HD12          2.0974      33.5381      65.8043 H        86 LEU89      0.1000
   1309 HD13          0.9187      33.2345      64.5239 H        86 LEU89      0.1000
   1310 CD2           3.8862      34.8580      64.5106 C.3      86 LEU89     -0.4121
   1311 HD21          4.5121      35.3921      63.7960 H        86 LEU89      0.1000
   1312 HD22          3.5305      35.5723      65.2501 H        86 LEU89      0.1000
   1313 HD23          4.4455      34.0954      65.0422 H        86 LEU89      0.1000
   1314 C             2.4187      34.2214      60.0406 C.2      86 LEU89      0.5973
   1315 O             2.6267      33.2115      59.3798 O.2      86 LEU89     -0.5679
   1316 N             2.5452      35.4489      59.5535 N.am     87 TYR90     -0.4157
   1317 H             2.3885      36.2426      60.1681 H        87 TYR90      0.2719
   1318 CA            2.8836      35.7334      58.1670 C.3      87 TYR90     -0.0014
   1319 HA            3.2313      34.8193      57.6930 H        87 TYR90      0.0876
   1320 CB            1.6502      36.1971      57.3879 C.3      87 TYR90     -0.0152
   1321 HB2           1.9466      36.3888      56.3553 H        87 TYR90      0.0295
   1322 HB3           0.9371      35.3721      57.3700 H        87 TYR90      0.0295
   1323 CG            0.9369      37.4183      57.9341 C.ar     87 TYR90     -0.0011
   1324 CD1           0.0737      37.2934      59.0445 C.ar     87 TYR90     -0.1906
   1325 HD1          -0.0511      36.3352      59.5306 H        87 TYR90      0.1699
   1326 CE1          -0.6356      38.4092      59.5244 C.ar     87 TYR90     -0.2341
   1327 HE1          -1.2848      38.3166      60.3835 H        87 TYR90      0.1656
   1328 CZ           -0.4893      39.6484      58.8669 C.ar     87 TYR90      0.3226
   1329 OH           -1.1561      40.7445      59.3049 O.3      87 TYR90     -0.5579
   1330 HH           -1.8150      40.5000      59.9566 H        87 TYR90      0.3992
   1331 CE2           0.3741      39.7739      57.7598 C.ar     87 TYR90     -0.2341
   1332 HE2           0.4780      40.7305      57.2720 H        87 TYR90      0.1656
   1333 CD2           1.1007      38.6622      57.2992 C.ar     87 TYR90     -0.1906
   1334 HD2           1.7823      38.7581      56.4628 H        87 TYR90      0.1699
   1335 C             4.0226      36.7367      58.1158 C.2      87 TYR90      0.5973
   1336 O             4.0588      37.6991      58.8952 O.2      87 TYR90     -0.5679
   1337 N             4.9774      36.4767      57.2299 N.am     88 SER91     -0.4157
   1338 H             4.9057      35.6528      56.6400 H        88 SER91      0.2719
   1339 CA            6.1085      37.3677      57.0260 C.3      88 SER91     -0.0249
   1340 HA            6.2406      37.9539      57.9273 H        88 SER91      0.0843
   1341 CB            7.3833      36.5594      56.8432 C.3      88 SER91      0.2117
   1342 HB2           8.2113      37.2513      56.8450 H        88 SER91      0.0352
   1343 HB3           7.5037      35.8731      57.6776 H        88 SER91      0.0352
   1344 OG            7.3831      35.8404      55.6309 O.3      88 SER91     -0.6546
   1345 HG            8.1614      36.1621      55.1135 H        88 SER91      0.4275
   1346 C             5.8609      38.3335      55.8688 C.2      88 SER91      0.5973
   1347 O             4.9814      38.1116      55.0385 O.2      88 SER91     -0.5679
   1348 N             6.6646      39.3972      55.7849 N.am     89 SER92     -0.4157
   1349 H             7.2941      39.5854      56.5544 H        89 SER92      0.2719
   1350 CA            6.6162      40.3749      54.6801 C.3      89 SER92     -0.0249
   1351 HA            5.5932      40.7437      54.5995 H        89 SER92      0.0843
   1352 CB            7.5234      41.5746      54.9922 C.3      89 SER92      0.2117
   1353 HB2           7.6966      42.1494      54.0807 H        89 SER92      0.0352
   1354 HB3           6.9991      42.2184      55.6995 H        89 SER92      0.0352
   1355 OG            8.7673      41.2042      55.5789 O.3      89 SER92     -0.6546
   1356 HG            9.4731      41.5564      55.0154 H        89 SER92      0.4275
   1357 C             6.9555      39.7842      53.3070 C.2      89 SER92      0.5973
   1358 O             6.6213      40.3791      52.2850 O.2      89 SER92     -0.5679
   1359 N             7.6112      38.6239      53.3013 N.am     90 ASP93     -0.5163
   1360 H             7.8904      38.2339      54.1903 H        90 ASP93      0.2936
   1361 CA            7.8698      37.7901      52.1314 C.3      90 ASP93      0.0381
   1362 HA            7.6767      38.3946      51.2444 H        90 ASP93      0.0880
   1363 CB            9.3552      37.3764      52.0538 C.3      90 ASP93     -0.0303
   1364 HB2           9.5014      36.6826      51.2251 H        90 ASP93     -0.0122
   1365 HB3           9.9169      38.2757      51.7958 H        90 ASP93     -0.0122
   1366 CG           10.0176      36.7970      53.3104 C.2      90 ASP93      0.7994
   1367 OD1           9.4636      36.8245      54.4347 O.co2    90 ASP93     -0.8014
   1368 OD2          11.1785      36.3363      53.1973 O.co2    90 ASP93     -0.8014
   1369 C             6.9050      36.6002      51.9918 C.2      90 ASP93      0.5366
   1370 O             7.1711      35.7150      51.1867 O.2      90 ASP93     -0.5819
   1371 N             5.7772      36.5800      52.7105 N.am     91 TRP94     -0.4157
   1372 H             5.5970      37.3537      53.3407 H        91 TRP94      0.2719
   1373 CA            4.6747      35.6222      52.5123 C.3      91 TRP94     -0.0275
   1374 HA            3.9428      35.8793      53.2763 H        91 TRP94      0.1123
   1375 CB            3.9803      35.8686      51.1583 C.3      91 TRP94     -0.0050
   1376 HB2           4.6416      35.5846      50.3388 H        91 TRP94      0.0339
   1377 HB3           3.0721      35.2721      51.0941 H        91 TRP94      0.0339
   1378 CG            3.6170      37.3076      51.0440 C.2      91 TRP94     -0.1415
   1379 CD1           4.2134      38.2413      50.2692 C.2      91 TRP94     -0.1638
   1380 HD1           5.0047      38.0376      49.5589 H        91 TRP94      0.2062
   1381 NE1           3.7497      39.4938      50.6247 N.pl3    91 TRP94     -0.3418
   1382 HE1           4.1114      40.3502      50.2319 H        91 TRP94      0.3412
   1383 CE2           2.8423      39.4165      51.6583 C.ar     91 TRP94      0.1380
   1384 CZ2           2.1439      40.3794      52.3951 C.ar     91 TRP94     -0.2601
   1385 HZ2           2.2841      41.4276      52.1832 H        91 TRP94      0.1572
   1386 CH2           1.2785      39.9623      53.4189 C.ar     91 TRP94     -0.1134
   1387 HH2           0.7275      40.6959      53.9911 H        91 TRP94      0.1417
   1388 CZ3           1.1440      38.5931      53.7048 C.ar     91 TRP94     -0.1972
   1389 HZ3           0.4988      38.2742      54.5036 H        91 TRP94      0.1447
   1390 CE3           1.8551      37.6336      52.9680 C.ar     91 TRP94     -0.2387
   1391 HE3           1.7432      36.5864      53.1981 H        91 TRP94      0.1700
   1392 CD2           2.7144      38.0251      51.9230 C.ar     91 TRP94      0.1243
   1393 C             4.9890      34.1573      52.8157 C.2      91 TRP94      0.5973
   1394 O             4.3126      33.2684      52.2937 O.2      91 TRP94     -0.5679
   1395 N             5.9440      33.9040      53.7248 N.am     92 LEU95     -0.4157
   1396 H             6.4116      34.7014      54.1381 H        92 LEU95      0.2719
   1397 CA            5.9741      32.6400      54.4650 C.3      92 LEU95     -0.0518
   1398 HA            5.8623      31.7976      53.7783 H        92 LEU95      0.0922
   1399 CB            7.2277      32.4619      55.3449 C.3      92 LEU95     -0.1102
   1400 HB2           7.3335      33.3347      55.9863 H        92 LEU95      0.0457
   1401 HB3           7.0197      31.6199      56.0037 H        92 LEU95      0.0457
   1402 CG            8.5741      32.1832      54.6745 C.3      92 LEU95      0.3531
   1403 HG            8.9155      33.0687      54.1387 H        92 LEU95     -0.0361
   1404 CD1           9.5967      31.8184      55.7612 C.3      92 LEU95     -0.4121
   1405 HD11          9.3277      30.8825      56.2406 H        92 LEU95      0.1000
   1406 HD12         10.5803      31.7181      55.3059 H        92 LEU95      0.1000
   1407 HD13          9.6297      32.6196      56.5005 H        92 LEU95      0.1000
   1408 CD2           8.4869      31.0001      53.7120 C.3      92 LEU95     -0.4121
   1409 HD21          7.8622      31.2777      52.8606 H        92 LEU95      0.1000
   1410 HD22          9.4781      30.7529      53.3360 H        92 LEU95      0.1000
   1411 HD23          8.0398      30.1414      54.2089 H        92 LEU95      0.1000
   1412 C             4.7872      32.6479      55.4197 C.2      92 LEU95      0.5973
   1413 O             4.5718      33.6492      56.1081 O.2      92 LEU95     -0.5679
   1414 N             4.0709      31.5303      55.5329 N.am     93 ILE96     -0.4157
   1415 H             4.3039      30.7273      54.9438 H        93 ILE96      0.2719
   1416 CA            2.9648      31.4186      56.4859 C.3      93 ILE96     -0.0597
   1417 HA            2.9268      32.3264      57.0855 H        93 ILE96      0.0869
   1418 CB            1.5905      31.2923      55.8021 C.3      93 ILE96      0.1303
   1419 HB            1.5100      30.2690      55.4358 H        93 ILE96      0.0187
   1420 CG2           0.5035      31.4926      56.8689 C.3      93 ILE96     -0.3204
   1421 HG21          0.6100      32.4608      57.3594 H        93 ILE96      0.0882
   1422 HG22         -0.4637      31.4336      56.3765 H        93 ILE96      0.0882
   1423 HG23          0.5522      30.7069      57.6209 H        93 ILE96      0.0882
   1424 CG1           1.3169      32.2038      54.5803 C.3      93 ILE96     -0.0430
   1425 HG12          2.1784      32.2113      53.9144 H        93 ILE96      0.0236
   1426 HG13          0.4845      31.7742      54.0244 H        93 ILE96      0.0236
   1427 CD1           0.9369      33.6547      54.8669 C.3      93 ILE96     -0.0660
   1428 HD11          1.7334      34.1244      55.4413 H        93 ILE96      0.0186
   1429 HD12          0.8228      34.1888      53.9231 H        93 ILE96      0.0186
   1430 HD13         -0.0054      33.7140      55.4116 H        93 ILE96      0.0186
   1431 C             3.2043      30.2535      57.4410 C.2      93 ILE96      0.5973
   1432 O             3.4113      29.1119      57.0289 O.2      93 ILE96     -0.5679
   1433 N             3.1451      30.5366      58.7354 N.am     94 TYR97     -0.4157
   1434 H             2.9514      31.5009      58.9933 H        94 TYR97      0.2719
   1435 CA            3.2084      29.5479      59.8044 C.3      94 TYR97     -0.0014
   1436 HA            3.3253      28.5562      59.3713 H        94 TYR97      0.0876
   1437 CB            4.4041      29.7999      60.7362 C.3      94 TYR97     -0.0152
   1438 HB2           4.4565      30.8622      60.9825 H        94 TYR97      0.0295
   1439 HB3           4.2515      29.2576      61.6688 H        94 TYR97      0.0295
   1440 CG            5.7230      29.3592      60.1428 C.ar     94 TYR97     -0.0011
   1441 CD1           6.1951      29.9964      58.9828 C.ar     94 TYR97     -0.1906
   1442 HD1           5.6535      30.8256      58.5511 H        94 TYR97      0.1699
   1443 CE1           7.3849      29.5741      58.3779 C.ar     94 TYR97     -0.2341
   1444 HE1           7.7182      30.0458      57.4723 H        94 TYR97      0.1656
   1445 CZ            8.1319      28.5341      58.9627 C.ar     94 TYR97      0.3226
   1446 OH            9.2847      28.1225      58.3849 O.3      94 TYR97     -0.5579
   1447 HH            9.5701      28.7117      57.6891 H        94 TYR97      0.3992
   1448 CE2           7.6787      27.8997      60.1329 C.ar     94 TYR97     -0.2341
   1449 HE2           8.2584      27.0973      60.5659 H        94 TYR97      0.1656
   1450 CD2           6.4636      28.3013      60.7104 C.ar     94 TYR97     -0.1906
   1451 HD2           6.1002      27.7726      61.5725 H        94 TYR97      0.1699
   1452 C             1.9087      29.5432      60.5874 C.2      94 TYR97      0.5973
   1453 O             1.1437      30.5062      60.6056 O.2      94 TYR97     -0.5679
   1454 N             1.6791      28.4569      61.3060 N.am     95 LYS98     -0.3479
   1455 H             2.3299      27.6799      61.2311 H        95 LYS98      0.2747
   1456 CA            0.6197      28.4007      62.2968 C.3      95 LYS98     -0.2400
   1457 HA            0.2113      29.4010      62.4469 H        95 LYS98      0.1426
   1458 CB           -0.5325      27.5217      61.8173 C.3      95 LYS98     -0.0094
   1459 HB2          -1.3212      27.6599      62.5489 H        95 LYS98      0.0362
   1460 HB3          -0.8871      27.8661      60.8441 H        95 LYS98      0.0362
   1461 CG           -0.2173      26.0227      61.7622 C.3      95 LYS98      0.0187
   1462 HG2           0.4485      25.8110      60.9272 H        95 LYS98      0.0103
   1463 HG3           0.2902      25.7202      62.6754 H        95 LYS98      0.0103
   1464 CD           -1.5247      25.2270      61.6044 C.3      95 LYS98     -0.0479
   1465 HD2          -2.3895      25.8330      61.8791 H        95 LYS98      0.0621
   1466 HD3          -1.6447      24.9491      60.5560 H        95 LYS98      0.0621
   1467 CE           -1.5401      23.9606      62.4655 C.3      95 LYS98     -0.0143
   1468 HE2          -2.4673      23.4171      62.2600 H        95 LYS98      0.1135
   1469 HE3          -0.7014      23.3212      62.1712 H        95 LYS98      0.1135
   1470 NZ           -1.4557      24.2791      63.9116 N.4      95 LYS98     -0.3854
   1471 HZ1          -2.2098      24.8876      64.2035 H        95 LYS98      0.3400
   1472 HZ2          -1.5069      23.4440      64.4827 H        95 LYS98      0.3400
   1473 HZ3          -0.5748      24.7247      64.1325 H        95 LYS98      0.3400
   1474 C             1.1735      27.9729      63.6347 C.2      95 LYS98      0.7341
   1475 O             2.1527      27.2359      63.6832 O.2      95 LYS98     -0.5894
   1476 N             0.4958      28.3732      64.6894 N.am     96 THR99     -0.4157
   1477 H            -0.2662      29.0296      64.5353 H        96 THR99      0.2719
   1478 CA            0.6465      27.8612      66.0471 C.3      96 THR99     -0.0389
   1479 HA            1.2145      26.9308      66.0221 H        96 THR99      0.1007
   1480 CB            1.4257      28.8214      66.9614 C.3      96 THR99      0.3654
   1481 HB            2.4498      28.9058      66.6063 H        96 THR99      0.0043
   1482 CG2           0.8138      30.2146      67.0603 C.3      96 THR99     -0.2438
   1483 HG21         -0.2208      30.1519      67.3988 H        96 THR99      0.0642
   1484 HG22          1.3820      30.8253      67.7592 H        96 THR99      0.0642
   1485 HG23          0.8682      30.6727      66.0754 H        96 THR99      0.0642
   1486 OG1           1.4364      28.3153      68.2685 O.3      96 THR99     -0.6761
   1487 HG1           2.0720      27.5754      68.3599 H        96 THR99      0.4102
   1488 C            -0.7479      27.5478      66.5744 C.2      96 THR99      0.5973
   1489 O            -1.7259      28.1998      66.2008 O.2      96 THR99     -0.5679
   1490 N            -0.8424      26.4900      67.3682 N.am     97 THR100    -0.4157
   1491 H             0.0047      26.0003      67.6239 H        97 THR100     0.2719
   1492 CA           -2.0712      26.1032      68.0823 C.3      97 THR100    -0.0389
   1493 HA           -2.8565      26.8361      67.9077 H        97 THR100     0.1007
   1494 CB           -2.5934      24.7247      67.6398 C.3      97 THR100     0.3654
   1495 HB           -3.3537      24.3753      68.3390 H        97 THR100     0.0043
   1496 CG2          -3.2490      24.7616      66.2618 C.3      97 THR100    -0.2438
   1497 HG21         -2.7946      25.5376      65.6542 H        97 THR100     0.0642
   1498 HG22         -3.2328      23.7740      65.8049 H        97 THR100     0.0642
   1499 HG23         -4.2939      25.0448      66.4010 H        97 THR100     0.0642
   1500 OG1          -1.5495      23.7666      67.6235 O.3      97 THR100    -0.6761
   1501 HG1          -1.3890      23.5139      68.5419 H        97 THR100     0.4102
   1502 C            -1.8485      26.0887      69.5819 C.2      97 THR100     0.5973
   1503 O            -2.7171      25.6655      70.3365 O.2      97 THR100    -0.5679
   1504 N            -0.6677      26.4946      70.0340 N.am     98 ASP101    -0.5163
   1505 H             0.0214      26.8801      69.3991 H        98 ASP101     0.2936
   1506 CA           -0.2391      26.3028      71.4097 C.3      98 ASP101     0.0381
   1507 HA           -1.0957      26.0425      72.0317 H        98 ASP101     0.0880
   1508 CB            0.7554      25.1348      71.4935 C.3      98 ASP101    -0.0303
   1509 HB2           0.9942      24.9456      72.5413 H        98 ASP101    -0.0122
   1510 HB3           0.2626      24.2389      71.1112 H        98 ASP101    -0.0122
   1511 CG            2.0594      25.3333      70.7141 C.2      98 ASP101     0.7994
   1512 OD1           2.2228      26.3431      69.9894 O.co2    98 ASP101    -0.8014
   1513 OD2           2.9345      24.4533      70.8232 O.co2    98 ASP101    -0.8014
   1514 C             0.3216      27.5900      71.9940 C.2      98 ASP101     0.5366
   1515 O             1.2564      27.5298      72.7890 O.2      98 ASP101    -0.5819
   1516 N            -0.2355      28.7496      71.6215 N.am     99 HIE102    -0.4157
   1517 H            -0.9958      28.7256      70.9491 H        99 HIE102     0.2719
   1518 CA            0.2177      30.0412      72.1484 C.3      99 HIE102    -0.0581
   1519 HA           -0.3792      30.8178      71.6710 H        99 HIE102     0.1360
   1520 CB           -0.0123      30.1233      73.6735 C.3      99 HIE102    -0.0074
   1521 HB2           0.0002      29.1406      74.1414 H        99 HIE102     0.0367
   1522 HB3           0.7436      30.7142      74.1849 H        99 HIE102     0.0367
   1523 CG           -1.2904      30.7815      74.0112 C.2      99 HIE102     0.1868
   1524 ND1          -2.4116      30.1245      74.4877 N.2      99 HIE102    -0.5432
   1525 CE1          -3.3061      31.0836      74.7351 C.2      99 HIE102     0.1635
   1526 HE1          -4.2963      30.9021      75.1339 H        99 HIE102     0.1435
   1527 NE2          -2.8104      32.2911      74.4120 N.pl3    99 HIE102    -0.2795
   1528 HE2          -3.3037      33.1597      74.5400 H        99 HIE102     0.3339
   1529 CD2          -1.5241      32.1223      73.9530 C.2      99 HIE102    -0.2207
   1530 HD2          -0.8131      32.8780      73.6562 H        99 HIE102     0.1862
   1531 C             1.6638      30.3636      71.7897 C.2      99 HIE102     0.5973
   1532 O             2.4483      30.7661      72.6471 O.2      99 HIE102    -0.5679
   1533 N             2.0290      30.2338      70.5144 N.am    100 TYR103    -0.4157
   1534 H             1.3949      29.7688      69.8722 H       100 TYR103     0.2719
   1535 CA            3.3745      30.5730      70.0388 C.3     100 TYR103    -0.0014
   1536 HA            3.3751      30.4224      68.9606 H       100 TYR103     0.0876
   1537 CB            3.7330      32.0540      70.3237 C.3     100 TYR103    -0.0152
   1538 HB2           4.1510      32.1177      71.3298 H       100 TYR103     0.0295
   1539 HB3           4.5370      32.3661      69.6665 H       100 TYR103     0.0295
   1540 CG            2.6238      33.0790      70.2386 C.ar    100 TYR103    -0.0011
   1541 CD1           2.2631      33.6209      68.9930 C.ar    100 TYR103    -0.1906
   1542 HD1           2.7631      33.2892      68.0948 H       100 TYR103     0.1699
   1543 CE1           1.2656      34.6123      68.9177 C.ar    100 TYR103    -0.2341
   1544 HE1           0.9914      35.0472      67.9663 H       100 TYR103     0.1656
   1545 CZ            0.5948      35.0279      70.0881 C.ar    100 TYR103     0.3226
   1546 OH           -0.4135      35.9424      70.0210 O.3     100 TYR103    -0.5579
   1547 HH           -0.3935      36.4583      69.1763 H       100 TYR103     0.3992
   1548 CE2           0.9555      34.4790      71.3366 C.ar    100 TYR103    -0.2341
   1549 HE2           0.4536      34.8182      72.2282 H       100 TYR103     0.1656
   1550 CD2           1.9901      33.5317      71.4136 C.ar    100 TYR103    -0.1906
   1551 HD2           2.2939      33.1531      72.3801 H       100 TYR103     0.1699
   1552 C             4.4841      29.6819      70.6040 C.2     100 TYR103     0.5973
   1553 O             5.6567      30.0109      70.4119 O.2     100 TYR103    -0.5679
   1554 N             4.1761      28.6065      71.3239 N.am    101 GLN104    -0.4157
   1555 H             3.2065      28.3409      71.4580 H       101 GLN104     0.2719
   1556 CA            5.2223      27.7344      71.8509 C.3     101 GLN104    -0.0031
   1557 HA            5.9982      28.3406      72.3197 H       101 GLN104     0.0850
   1558 CB            4.6509      26.8072      72.9163 C.3     101 GLN104    -0.0036
   1559 HB2           3.8118      26.2456      72.5143 H       101 GLN104     0.0171
   1560 HB3           5.4254      26.1044      73.2287 H       101 GLN104     0.0171
   1561 CG            4.1948      27.6194      74.1313 C.3     101 GLN104    -0.0645
   1562 HG2           5.0367      28.1882      74.5266 H       101 GLN104     0.0352
   1563 HG3           3.4020      28.3165      73.8662 H       101 GLN104     0.0352
   1564 CD            3.6999      26.6752      75.2024 C.2     101 GLN104     0.6951
   1565 OE1           4.4081      26.4020      76.1574 O.2     101 GLN104    -0.6086
   1566 NE2           2.5094      26.1313      75.0546 N.am    101 GLN104    -0.9407
   1567 HE21          2.2162      25.4597      75.7367 H       101 GLN104     0.4251
   1568 HE22          1.9461      26.4066      74.2535 H       101 GLN104     0.4251
   1569 C             5.8845      26.9638      70.7122 C.2     101 GLN104     0.5973
   1570 O             7.1139      26.9203      70.6379 O.2     101 GLN104    -0.5679
   1571 N             5.0917      26.4683      69.7613 N.am    102 THR105    -0.4157
   1572 H             4.0795      26.4772      69.9019 H       102 THR105     0.2719
   1573 CA            5.5875      25.7781      68.5708 C.3     102 THR105    -0.0389
   1574 HA            6.6414      26.0196      68.4440 H       102 THR105     0.1007
   1575 CB            5.5011      24.2472      68.6973 C.3     102 THR105     0.3654
   1576 HB            6.0096      23.8221      67.8312 H       102 THR105     0.0043
   1577 CG2           6.1581      23.6578      69.9450 C.3     102 THR105    -0.2438
   1578 HG21          5.6252      23.9832      70.8391 H       102 THR105     0.0642
   1579 HG22          6.1253      22.5698      69.8914 H       102 THR105     0.0642
   1580 HG23          7.1957      23.9850      70.0051 H       102 THR105     0.0642
   1581 OG1           4.1718      23.8031      68.6586 O.3     102 THR105    -0.6761
   1582 HG1           3.7330      24.0637      69.5086 H       102 THR105     0.4102
   1583 C             4.8663      26.2380      67.3078 C.2     102 THR105     0.5973
   1584 O             3.6984      26.6420      67.3208 O.2     102 THR105    -0.5679
   1585 N             5.5887      26.1755      66.1869 N.am    103 PHE106    -0.4157
   1586 H             6.5044      25.7542      66.2213 H       103 PHE106     0.2719
   1587 CA            5.0894      26.5890      64.8821 C.3     103 PHE106    -0.0024
   1588 HA            4.0352      26.8249      64.9859 H       103 PHE106     0.0978
   1589 CB            5.7989      27.8628      64.4220 C.3     103 PHE106    -0.0343
   1590 HB2           6.8584      27.6568      64.2588 H       103 PHE106     0.0295
   1591 HB3           5.3576      28.1660      63.4781 H       103 PHE106     0.0295
   1592 CG            5.6469      29.0268      65.3669 C.ar    103 PHE106     0.0118
   1593 CD1           4.5145      29.8544      65.2738 C.ar    103 PHE106    -0.1256
   1594 HD1           3.7472      29.6492      64.5408 H       103 PHE106     0.1330
   1595 CE1           4.3717      30.9384      66.1551 C.ar    103 PHE106    -0.1704
   1596 HE1           3.4929      31.5531      66.1363 H       103 PHE106     0.1430
   1597 CZ            5.3648      31.2160      67.0999 C.ar    103 PHE106    -0.1072
   1598 HZ            5.2667      32.0791      67.7335 H       103 PHE106     0.1297
   1599 CE2           6.4686      30.3600      67.2207 C.ar    103 PHE106    -0.1704
   1600 HE2           7.2079      30.5239      67.9771 H       103 PHE106     0.1430
   1601 CD2           6.6172      29.2699      66.3515 C.ar    103 PHE106    -0.1256
   1602 HD2           7.4757      28.6179      66.4320 H       103 PHE106     0.1330
   1603 C             5.2087      25.4910      63.8254 C.2     103 PHE106     0.5973
   1604 O             6.1447      24.6958      63.8146 O.2     103 PHE106    -0.5679
   1605 N             4.2860      25.5055      62.8700 N.am    104 THR107    -0.4157
   1606 H             3.5132      26.1551      62.9765 H       104 THR107     0.2719
   1607 CA            4.3063      24.6471      61.6814 C.3     104 THR107    -0.0389
   1608 HA            5.2555      24.1144      61.6238 H       104 THR107     0.1007
   1609 CB            3.1741      23.6044      61.7225 C.3     104 THR107     0.3654
   1610 HB            2.2197      24.1309      61.6736 H       104 THR107     0.0043
   1611 CG2           3.2101      22.5898      60.5788 C.3     104 THR107    -0.2438
   1612 HG21          4.1564      22.0487      60.5807 H       104 THR107     0.0642
   1613 HG22          2.3909      21.8805      60.6993 H       104 THR107     0.0642
   1614 HG23          3.0847      23.0958      59.6218 H       104 THR107     0.0642
   1615 OG1           3.1974      22.8763      62.9286 O.3     104 THR107    -0.6761
   1616 HG1           4.0949      22.5722      63.1008 H       104 THR107     0.4102
   1617 C             4.1688      25.5281      60.4491 C.2     104 THR107     0.5973
   1618 O             3.2445      26.3375      60.3736 O.2     104 THR107    -0.5679
   1619 N             5.0663      25.3702      59.4793 N.am    105 LYS108    -0.3479
   1620 H             5.7962      24.6854      59.6053 H       105 LYS108     0.2747
   1621 CA            4.9613      26.0247      58.1736 C.3     105 LYS108    -0.2400
   1622 HA            4.8794      27.1068      58.2998 H       105 LYS108     0.1426
   1623 CB            6.2288      25.6852      57.3880 C.3     105 LYS108    -0.0094
   1624 HB2           7.0951      26.0961      57.9073 H       105 LYS108     0.0362
   1625 HB3           6.3473      24.6041      57.2895 H       105 LYS108     0.0362
   1626 CG            6.1014      26.3166      56.0043 C.3     105 LYS108     0.0187
   1627 HG2           5.3732      25.7720      55.4006 H       105 LYS108     0.0103
   1628 HG3           5.7687      27.3516      56.1185 H       105 LYS108     0.0103
   1629 CD            7.4321      26.3151      55.2723 C.3     105 LYS108    -0.0479
   1630 HD2           8.2092      26.7815      55.8798 H       105 LYS108     0.0621
   1631 HD3           7.7072      25.2904      55.0170 H       105 LYS108     0.0621
   1632 CE            7.1764      27.1422      54.0155 C.3     105 LYS108    -0.0143
   1633 HE2           6.2390      26.8024      53.5566 H       105 LYS108     0.1135
   1634 HE3           6.9991      28.1888      54.2864 H       105 LYS108     0.1135
   1635 NZ            8.2537      27.0306      53.0147 N.4     105 LYS108    -0.3854
   1636 HZ1           8.3713      26.0684      52.7324 H       105 LYS108     0.3400
   1637 HZ2           7.9336      27.5467      52.1966 H       105 LYS108     0.3400
   1638 HZ3           9.1205      27.4228      53.3464 H       105 LYS108     0.3400
   1639 C             3.7412      25.5167      57.3958 C.2     105 LYS108     0.7341
   1640 O             3.6120      24.3054      57.2731 O.2     105 LYS108    -0.5894
   1641 N             2.9220      26.3819      56.7959 N.am    106 ILE109    -0.4157
   1642 H             3.0987      27.3714      56.9249 H       106 ILE109     0.2719
   1643 CA            1.7644      25.9738      55.9667 C.3     106 ILE109    -0.0597
   1644 HA            1.8267      24.8993      55.7874 H       106 ILE109     0.0869
   1645 CB            0.4288      26.2187      56.6994 C.3     106 ILE109     0.1303
   1646 HB           -0.3677      25.8873      56.0308 H       106 ILE109     0.0187
   1647 CG2           0.3475      25.3355      57.9558 C.3     106 ILE109    -0.3204
   1648 HG21          1.0551      25.6857      58.7059 H       106 ILE109     0.0882
   1649 HG22         -0.6619      25.3603      58.3617 H       106 ILE109     0.0882
   1650 HG23          0.5868      24.3035      57.6953 H       106 ILE109     0.0882
   1651 CG1           0.1848      27.7119      57.0154 C.3     106 ILE109    -0.0430
   1652 HG12          0.8495      28.0351      57.8175 H       106 ILE109     0.0236
   1653 HG13          0.3992      28.3095      56.1312 H       106 ILE109     0.0236
   1654 CD1          -1.2675      27.9998      57.4175 C.3     106 ILE109    -0.0660
   1655 HD11         -1.5167      27.4865      58.3453 H       106 ILE109     0.0186
   1656 HD12         -1.3934      29.0711      57.5730 H       106 ILE109     0.0186
   1657 HD13         -1.9462      27.6771      56.6267 H       106 ILE109     0.0186
   1658 C             1.7271      26.5816      54.5608 C.2     106 ILE109     0.5973
   1659 O             0.9477      26.1079      53.7318 O.2     106 ILE109    -0.5679
   1660 N             2.5444      27.6057      54.2888 N.am    107 ARG110    -0.3481
   1661 H             3.1194      27.9930      55.0299 H       107 ARG110     0.2764
   1662 CA            2.8086      28.1480      52.9487 C.3     107 ARG110    -0.3068
   1663 HA            2.7009      27.3552      52.2080 H       107 ARG110     0.1447
   1664 CB            1.8357      29.2912      52.5787 C.3     107 ARG110    -0.0374
   1665 HB2           2.1174      30.1459      53.1784 H       107 ARG110     0.0371
   1666 HB3           2.0437      29.5528      51.5434 H       107 ARG110     0.0371
   1667 CG            0.3040      29.0843      52.7042 C.3     107 ARG110     0.0744
   1668 HG2           0.0533      28.7049      53.6936 H       107 ARG110     0.0185
   1669 HG3          -0.1658      30.0606      52.5893 H       107 ARG110     0.0185
   1670 CD           -0.2924      28.1729      51.6160 C.3     107 ARG110     0.1114
   1671 HD2          -0.0442      28.6019      50.6436 H       107 ARG110     0.0468
   1672 HD3           0.1691      27.1879      51.6629 H       107 ARG110     0.0468
   1673 NE           -1.7673      28.0444      51.6937 N.pl3   107 ARG110    -0.5564
   1674 HE           -2.3355      28.6313      51.0815 H       107 ARG110     0.3479
   1675 CZ           -2.4638      27.2063      52.4395 C.cat   107 ARG110     0.8368
   1676 NH1          -1.9152      26.4119      53.3150 N.pl3   107 ARG110    -0.8737
   1677 HH11         -0.9081      26.3402      53.3626 H       107 ARG110     0.4493
   1678 HH12         -2.5382      25.7574      53.7689 H       107 ARG110     0.4493
   1679 NH2          -3.7526      27.1403      52.3203 N.pl3   107 ARG110    -0.8737
   1680 HH21         -4.2153      27.7608      51.6468 H       107 ARG110     0.4493
   1681 HH22         -4.2821      26.4752      52.8796 H       107 ARG110     0.4493
   1682 C             4.2890      28.5694      52.8967 C.2     107 ARG110     0.8557
   1683 O             4.7646      29.1854      53.8812 O.2     107 ARG110    -0.8266
   1684 OXT           5.0082      28.1101      51.9879 O.3     107 ARG110    -0.8266
@<TRIPOS>BOND
      1      20      21 2
      2      20      22 am
      3      13      16 1
      4       7       9 1
      5       7      13 1
      6       5       7 1
      7       5      20 1
      8       1       5 1
      9      34      35 2
     10      34      36 am
     11      29      30 2
     12      29      31 am
     13      26      29 1
     14      24      26 1
     15      24      34 1
     16      22      24 1
     17      48      49 2
     18      48      50 am
     19      40      42 1
     20      40      46 1
     21      38      40 1
     22      38      48 1
     23      36      38 1
     24      68      69 2
     25      68      70 am
     26      64      66 ar
     27      62      64 ar
     28      60      62 ar
     29      58      60 ar
     30      57      58 ar
     31      57      66 ar
     32      54      57 1
     33      52      54 1
     34      52      68 1
     35      50      52 1
     36      80      81 2
     37      80      82 am
     38      77      78 ar
     39      77      79 ar
     40      74      77 1
     41      72      74 1
     42      72      80 1
     43      70      72 1
     44      87      88 2
     45      87      89 am
     46      84      87 1
     47      82      84 1
     48     103     104 2
     49     103     105 am
     50      93      95 1
     51      93      99 1
     52      91      93 1
     53      91     103 1
     54      89      91 1
     55     113     114 2
     56     113     115 am
     57     107     109 1
     58     107     113 1
     59     105     107 1
     60     125     126 2
     61     125     127 am
     62     122     123 ar
     63     122     124 ar
     64     119     122 1
     65     117     119 1
     66     117     125 1
     67     115     117 1
     68     146     147 2
     69     146     148 am
     70     142     144 ar
     71     139     140 1
     72     139     142 ar
     73     137     139 ar
     74     135     137 ar
     75     134     135 ar
     76     134     144 ar
     77     131     134 1
     78     129     131 1
     79     129     146 1
     80     127     129 1
     81     165     166 2
     82     165     167 am
     83     155     157 1
     84     155     161 1
     85     152     155 1
     86     150     152 1
     87     150     165 1
     88     148     150 1
     89     182     183 2
     90     182     184 am
     91     177     178 2
     92     177     179 am
     93     174     177 1
     94     171     174 1
     95     169     171 1
     96     169     182 1
     97     167     169 1
     98     196     197 2
     99     196     198 am
    100     188     190 1
    101     188     194 1
    102     186     188 1
    103     186     196 1
    104     184     186 1
    105     217     218 2
    106     217     219 am
    107     213     215 ar
    108     210     211 1
    109     210     213 ar
    110     208     210 ar
    111     206     208 ar
    112     205     206 ar
    113     205     215 ar
    114     202     205 1
    115     200     202 1
    116     200     217 1
    117     198     200 1
    118     234     235 2
    119     234     236 am
    120     230     232 1
    121     228     230 1
    122     227     228 2
    123     226     227 1
    124     226     232 2
    125     223     226 1
    126     221     223 1
    127     221     234 1
    128     219     221 1
    129     256     257 2
    130     256     258 am
    131     249     252 1
    132     246     249 1
    133     243     246 1
    134     240     243 1
    135     238     240 1
    136     238     256 1
    137     236     238 1
    138     275     276 2
    139     275     277 am
    140     265     267 1
    141     265     271 1
    142     262     265 1
    143     260     262 1
    144     260     275 1
    145     258     260 1
    146     289     290 2
    147     289     291 am
    148     287     289 1
    149     284     287 1
    150     281     284 1
    151     278     281 1
    152     277     278 1
    153     277     287 1
    154     301     302 2
    155     301     303 am
    156     298     299 ar
    157     298     300 ar
    158     295     298 1
    159     293     295 1
    160     293     301 1
    161     291     293 1
    162     315     316 2
    163     315     317 am
    164     310     311 2
    165     310     312 am
    166     307     310 1
    167     305     307 1
    168     305     315 1
    169     303     305 1
    170     336     337 2
    171     336     338 am
    172     332     334 ar
    173     329     330 1
    174     329     332 ar
    175     327     329 ar
    176     325     327 ar
    177     324     325 ar
    178     324     334 ar
    179     321     324 1
    180     319     321 1
    181     319     336 1
    182     317     319 1
    183     355     356 2
    184     355     357 am
    185     348     351 1
    186     342     344 1
    187     342     348 1
    188     340     342 1
    189     340     355 1
    190     338     340 1
    191     369     370 2
    192     369     371 am
    193     361     363 1
    194     361     367 1
    195     359     361 1
    196     359     369 1
    197     357     359 1
    198     391     392 2
    199     391     393 am
    200     384     387 1
    201     381     384 1
    202     378     381 1
    203     375     378 1
    204     373     375 1
    205     373     391 1
    206     371     373 1
    207     402     403 2
    208     402     404 am
    209     397     400 1
    210     395     397 1
    211     395     402 1
    212     393     395 1
    213     417     418 2
    214     417     419 am
    215     414     415 ar
    216     414     416 ar
    217     411     414 1
    218     408     411 1
    219     406     408 1
    220     406     417 1
    221     404     406 1
    222     427     428 2
    223     427     429 am
    224     421     423 1
    225     421     427 1
    226     419     421 1
    227     444     445 2
    228     444     446 am
    229     439     440 2
    230     439     441 am
    231     436     439 1
    232     433     436 1
    233     431     433 1
    234     431     444 1
    235     429     431 1
    236     454     455 2
    237     454     456 am
    238     448     450 1
    239     448     454 1
    240     446     448 1
    241     473     474 2
    242     473     475 am
    243     463     465 1
    244     463     469 1
    245     460     463 1
    246     458     460 1
    247     458     473 1
    248     456     458 1
    249     480     481 2
    250     480     482 am
    251     477     480 1
    252     475     477 1
    253     504     505 2
    254     504     506 am
    255     501     503 ar
    256     499     501 ar
    257     497     499 ar
    258     495     497 ar
    259     494     495 ar
    260     494     503 ar
    261     492     494 1
    262     490     492 1
    263     489     490 2
    264     489     503 1
    265     486     489 1
    266     484     486 1
    267     484     504 1
    268     482     484 1
    269     520     521 2
    270     520     522 am
    271     510     512 1
    272     510     516 1
    273     508     510 1
    274     508     520 1
    275     506     508 1
    276     530     531 2
    277     530     532 am
    278     524     526 1
    279     524     530 1
    280     522     524 1
    281     541     542 2
    282     541     543 am
    283     536     539 1
    284     534     536 1
    285     534     541 1
    286     532     534 1
    287     563     564 2
    288     563     565 am
    289     556     559 1
    290     553     556 1
    291     550     553 1
    292     547     550 1
    293     545     547 1
    294     545     563 1
    295     543     545 1
    296     570     571 2
    297     570     572 am
    298     567     570 1
    299     565     567 1
    300     584     585 2
    301     584     586 am
    302     579     580 2
    303     579     581 am
    304     576     579 1
    305     574     576 1
    306     574     584 1
    307     572     574 1
    308     603     604 2
    309     603     605 am
    310     593     595 1
    311     593     599 1
    312     590     593 1
    313     588     590 1
    314     588     603 1
    315     586     588 1
    316     613     614 2
    317     613     615 am
    318     607     609 1
    319     607     613 1
    320     605     607 1
    321     625     626 2
    322     625     627 am
    323     622     623 ar
    324     622     624 ar
    325     619     622 1
    326     617     619 1
    327     617     625 1
    328     615     617 1
    329     641     642 2
    330     641     643 am
    331     631     633 1
    332     631     637 1
    333     629     631 1
    334     629     641 1
    335     627     629 1
    336     651     652 2
    337     651     653 am
    338     645     647 1
    339     645     651 1
    340     643     645 1
    341     665     666 2
    342     665     667 am
    343     663     665 1
    344     660     663 1
    345     657     660 1
    346     654     657 1
    347     653     654 1
    348     653     663 1
    349     672     673 2
    350     672     674 am
    351     669     672 1
    352     667     669 1
    353     694     695 2
    354     694     696 am
    355     687     690 1
    356     684     687 1
    357     681     684 1
    358     678     681 1
    359     676     678 1
    360     676     694 1
    361     674     676 1
    362     705     706 2
    363     705     707 am
    364     700     703 1
    365     698     700 1
    366     698     705 1
    367     696     698 1
    368     724     725 2
    369     724     726 am
    370     717     720 1
    371     711     713 1
    372     711     717 1
    373     709     711 1
    374     709     724 1
    375     707     709 1
    376     731     732 2
    377     731     733 am
    378     728     731 1
    379     726     728 1
    380     738     739 2
    381     738     740 am
    382     735     738 1
    383     733     735 1
    384     750     751 2
    385     750     752 am
    386     747     748 ar
    387     747     749 ar
    388     744     747 1
    389     742     744 1
    390     742     750 1
    391     740     742 1
    392     769     770 2
    393     769     771 am
    394     762     765 1
    395     756     758 1
    396     756     762 1
    397     754     756 1
    398     754     769 1
    399     752     754 1
    400     789     790 2
    401     789     791 am
    402     785     787 ar
    403     783     785 ar
    404     781     783 ar
    405     779     781 ar
    406     778     779 ar
    407     778     787 ar
    408     775     778 1
    409     773     775 1
    410     773     789 1
    411     771     773 1
    412     800     801 2
    413     800     802 am
    414     795     798 1
    415     793     795 1
    416     793     800 1
    417     791     793 1
    418     814     815 2
    419     814     816 am
    420     809     810 2
    421     809     811 am
    422     806     809 1
    423     804     806 1
    424     804     814 1
    425     802     804 1
    426     838     839 2
    427     838     840 am
    428     831     832 ar
    429     831     835 ar
    430     829     831 ar
    431     826     829 1
    432     823     826 1
    433     820     823 1
    434     818     820 1
    435     818     838 1
    436     816     818 1
    437     853     854 2
    438     853     855 am
    439     850     851 ar
    440     850     852 ar
    441     847     850 1
    442     844     847 1
    443     842     844 1
    444     842     853 1
    445     840     842 1
    446     860     861 2
    447     860     862 am
    448     857     860 1
    449     855     857 1
    450     882     883 2
    451     882     884 am
    452     875     878 1
    453     872     875 1
    454     869     872 1
    455     866     869 1
    456     864     866 1
    457     864     882 1
    458     862     864 1
    459     901     902 2
    460     901     903 am
    461     891     893 1
    462     891     897 1
    463     888     891 1
    464     886     888 1
    465     886     901 1
    466     884     886 1
    467     915     916 2
    468     915     917 am
    469     913     915 1
    470     910     913 1
    471     907     910 1
    472     904     907 1
    473     903     904 1
    474     903     913 1
    475     922     923 2
    476     922     924 am
    477     919     922 1
    478     917     919 1
    479     944     945 2
    480     944     946 am
    481     937     940 1
    482     934     937 1
    483     931     934 1
    484     928     931 1
    485     926     928 1
    486     926     944 1
    487     924     926 1
    488     955     956 2
    489     955     957 am
    490     950     953 1
    491     948     950 1
    492     948     955 1
    493     946     948 1
    494     962     963 2
    495     962     964 am
    496     959     962 1
    497     957     959 1
    498     986     987 2
    499     986     988 am
    500     979     980 ar
    501     979     983 ar
    502     977     979 ar
    503     974     977 1
    504     971     974 1
    505     968     971 1
    506     966     968 1
    507     966     986 1
    508     964     966 1
    509    1000    1001 2
    510    1000    1002 am
    511     992     994 1
    512     992     998 1
    513     990     992 1
    514     990    1000 1
    515     988     990 1
    516    1024    1025 2
    517    1024    1026 am
    518    1021    1023 ar
    519    1019    1021 ar
    520    1017    1019 ar
    521    1015    1017 ar
    522    1014    1015 ar
    523    1014    1023 ar
    524    1012    1014 1
    525    1010    1012 1
    526    1009    1010 2
    527    1009    1023 1
    528    1006    1009 1
    529    1004    1006 1
    530    1004    1024 1
    531    1002    1004 1
    532    1048    1049 2
    533    1048    1050 am
    534    1041    1042 ar
    535    1041    1045 ar
    536    1039    1041 ar
    537    1036    1039 1
    538    1033    1036 1
    539    1030    1033 1
    540    1028    1030 1
    541    1028    1048 1
    542    1026    1028 1
    543    1063    1064 2
    544    1063    1065 am
    545    1060    1061 ar
    546    1060    1062 ar
    547    1057    1060 1
    548    1054    1057 1
    549    1052    1054 1
    550    1052    1063 1
    551    1050    1052 1
    552    1073    1074 2
    553    1073    1075 am
    554    1067    1069 1
    555    1067    1073 1
    556    1065    1067 1
    557    1085    1086 2
    558    1085    1087 am
    559    1082    1083 ar
    560    1082    1084 ar
    561    1079    1082 1
    562    1077    1079 1
    563    1077    1085 1
    564    1075    1077 1
    565    1104    1105 2
    566    1104    1106 am
    567    1097    1100 1
    568    1091    1093 1
    569    1091    1097 1
    570    1089    1091 1
    571    1089    1104 1
    572    1087    1089 1
    573    1118    1119 2
    574    1118    1120 am
    575    1113    1114 2
    576    1113    1115 am
    577    1110    1113 1
    578    1108    1110 1
    579    1108    1118 1
    580    1106    1108 1
    581    1139    1140 2
    582    1139    1141 am
    583    1135    1137 ar
    584    1132    1133 1
    585    1132    1135 ar
    586    1130    1132 ar
    587    1128    1130 ar
    588    1127    1128 ar
    589    1127    1137 ar
    590    1124    1127 1
    591    1122    1124 1
    592    1122    1139 1
    593    1120    1122 1
    594    1153    1154 2
    595    1153    1155 am
    596    1145    1147 1
    597    1145    1151 1
    598    1143    1145 1
    599    1143    1153 1
    600    1141    1143 1
    601    1164    1165 2
    602    1164    1166 am
    603    1159    1162 1
    604    1157    1159 1
    605    1157    1164 1
    606    1155    1157 1
    607    1171    1172 2
    608    1171    1173 am
    609    1168    1171 1
    610    1166    1168 1
    611    1191    1192 2
    612    1191    1193 am
    613    1187    1189 ar
    614    1185    1187 ar
    615    1183    1185 ar
    616    1181    1183 ar
    617    1180    1181 ar
    618    1180    1189 ar
    619    1177    1180 1
    620    1175    1177 1
    621    1175    1191 1
    622    1173    1175 1
    623    1215    1216 2
    624    1215    1217 am
    625    1208    1209 ar
    626    1208    1212 ar
    627    1206    1208 ar
    628    1203    1206 1
    629    1200    1203 1
    630    1197    1200 1
    631    1195    1197 1
    632    1195    1215 1
    633    1193    1195 1
    634    1229    1230 2
    635    1229    1231 am
    636    1224    1225 2
    637    1224    1226 am
    638    1221    1224 1
    639    1219    1221 1
    640    1219    1229 1
    641    1217    1219 1
    642    1240    1241 2
    643    1240    1242 am
    644    1235    1238 1
    645    1233    1235 1
    646    1233    1240 1
    647    1231    1233 1
    648    1252    1253 2
    649    1252    1254 am
    650    1249    1250 ar
    651    1249    1251 ar
    652    1246    1249 1
    653    1244    1246 1
    654    1244    1252 1
    655    1242    1244 1
    656    1276    1277 2
    657    1276    1278 am
    658    1269    1270 ar
    659    1269    1273 ar
    660    1267    1269 ar
    661    1264    1267 1
    662    1261    1264 1
    663    1258    1261 1
    664    1256    1258 1
    665    1256    1276 1
    666    1254    1256 1
    667    1295    1296 2
    668    1295    1297 am
    669    1288    1291 1
    670    1282    1284 1
    671    1282    1288 1
    672    1280    1282 1
    673    1280    1295 1
    674    1278    1280 1
    675    1314    1315 2
    676    1314    1316 am
    677    1304    1306 1
    678    1304    1310 1
    679    1301    1304 1
    680    1299    1301 1
    681    1299    1314 1
    682    1297    1299 1
    683    1335    1336 2
    684    1335    1337 am
    685    1331    1333 ar
    686    1328    1329 1
    687    1328    1331 ar
    688    1326    1328 ar
    689    1324    1326 ar
    690    1323    1324 ar
    691    1323    1333 ar
    692    1320    1323 1
    693    1318    1320 1
    694    1318    1335 1
    695    1316    1318 1
    696    1346    1347 2
    697    1346    1348 am
    698    1341    1344 1
    699    1339    1341 1
    700    1339    1346 1
    701    1337    1339 1
    702    1357    1358 2
    703    1357    1359 am
    704    1352    1355 1
    705    1350    1352 1
    706    1350    1357 1
    707    1348    1350 1
    708    1369    1370 2
    709    1369    1371 am
    710    1366    1367 ar
    711    1366    1368 ar
    712    1363    1366 1
    713    1361    1363 1
    714    1361    1369 1
    715    1359    1361 1
    716    1393    1394 2
    717    1393    1395 am
    718    1390    1392 ar
    719    1388    1390 ar
    720    1386    1388 ar
    721    1384    1386 ar
    722    1383    1384 ar
    723    1383    1392 ar
    724    1381    1383 1
    725    1379    1381 1
    726    1378    1379 2
    727    1378    1392 1
    728    1375    1378 1
    729    1373    1375 1
    730    1373    1393 1
    731    1371    1373 1
    732    1412    1413 2
    733    1412    1414 am
    734    1402    1404 1
    735    1402    1408 1
    736    1399    1402 1
    737    1397    1399 1
    738    1397    1412 1
    739    1395    1397 1
    740    1431    1432 2
    741    1431    1433 am
    742    1424    1427 1
    743    1418    1420 1
    744    1418    1424 1
    745    1416    1418 1
    746    1416    1431 1
    747    1414    1416 1
    748    1452    1453 2
    749    1452    1454 am
    750    1448    1450 ar
    751    1445    1446 1
    752    1445    1448 ar
    753    1443    1445 ar
    754    1441    1443 ar
    755    1440    1441 ar
    756    1440    1450 ar
    757    1437    1440 1
    758    1435    1437 1
    759    1435    1452 1
    760    1433    1435 1
    761    1474    1475 2
    762    1474    1476 am
    763    1467    1470 1
    764    1464    1467 1
    765    1461    1464 1
    766    1458    1461 1
    767    1456    1458 1
    768    1456    1474 1
    769    1454    1456 1
    770    1488    1489 2
    771    1488    1490 am
    772    1480    1482 1
    773    1480    1486 1
    774    1478    1480 1
    775    1478    1488 1
    776    1476    1478 1
    777    1502    1503 2
    778    1502    1504 am
    779    1494    1496 1
    780    1494    1500 1
    781    1492    1494 1
    782    1492    1502 1
    783    1490    1492 1
    784    1514    1515 2
    785    1514    1516 am
    786    1511    1512 ar
    787    1511    1513 ar
    788    1508    1511 1
    789    1506    1508 1
    790    1506    1514 1
    791    1504    1506 1
    792    1531    1532 2
    793    1531    1533 am
    794    1527    1529 1
    795    1525    1527 1
    796    1524    1525 2
    797    1523    1524 1
    798    1523    1529 2
    799    1520    1523 1
    800    1518    1520 1
    801    1518    1531 1
    802    1516    1518 1
    803    1552    1553 2
    804    1552    1554 am
    805    1548    1550 ar
    806    1545    1546 1
    807    1545    1548 ar
    808    1543    1545 ar
    809    1541    1543 ar
    810    1540    1541 ar
    811    1540    1550 ar
    812    1537    1540 1
    813    1535    1537 1
    814    1535    1552 1
    815    1533    1535 1
    816    1569    1570 2
    817    1569    1571 am
    818    1564    1565 2
    819    1564    1566 am
    820    1561    1564 1
    821    1558    1561 1
    822    1556    1558 1
    823    1556    1569 1
    824    1554    1556 1
    825    1583    1584 2
    826    1583    1585 am
    827    1575    1577 1
    828    1575    1581 1
    829    1573    1575 1
    830    1573    1583 1
    831    1571    1573 1
    832    1603    1604 2
    833    1603    1605 am
    834    1599    1601 ar
    835    1597    1599 ar
    836    1595    1597 ar
    837    1593    1595 ar
    838    1592    1593 ar
    839    1592    1601 ar
    840    1589    1592 1
    841    1587    1589 1
    842    1587    1603 1
    843    1585    1587 1
    844    1617    1618 2
    845    1617    1619 am
    846    1609    1611 1
    847    1609    1615 1
    848    1607    1609 1
    849    1607    1617 1
    850    1605    1607 1
    851    1639    1640 2
    852    1639    1641 am
    853    1632    1635 1
    854    1629    1632 1
    855    1626    1629 1
    856    1623    1626 1
    857    1621    1623 1
    858    1621    1639 1
    859    1619    1621 1
    860    1658    1659 2
    861    1658    1660 am
    862    1651    1654 1
    863    1645    1647 1
    864    1645    1651 1
    865    1643    1645 1
    866    1643    1658 1
    867    1641    1643 1
    868    1682    1683 2
    869    1682    1684 1
    870    1675    1676 ar
    871    1675    1679 ar
    872    1673    1675 ar
    873    1670    1673 1
    874    1667    1670 1
    875    1664    1667 1
    876    1662    1664 1
    877    1662    1682 1
    878    1660    1662 1
    879      16      17 1
    880      16      18 1
    881      16      19 1
    882      13      14 1
    883      13      15 1
    884       9      10 1
    885       9      11 1
    886       9      12 1
    887       7       8 1
    888       5       6 1
    889       1       2 1
    890       1       3 1
    891       1       4 1
    892      31      32 1
    893      31      33 1
    894      26      27 1
    895      26      28 1
    896      24      25 1
    897      22      23 1
    898      46      47 1
    899      42      43 1
    900      42      44 1
    901      42      45 1
    902      40      41 1
    903      38      39 1
    904      36      37 1
    905      66      67 1
    906      64      65 1
    907      62      63 1
    908      60      61 1
    909      58      59 1
    910      54      55 1
    911      54      56 1
    912      52      53 1
    913      50      51 1
    914      74      75 1
    915      74      76 1
    916      72      73 1
    917      70      71 1
    918      84      85 1
    919      84      86 1
    920      82      83 1
    921      99     100 1
    922      99     101 1
    923      99     102 1
    924      95      96 1
    925      95      97 1
    926      95      98 1
    927      93      94 1
    928      91      92 1
    929      89      90 1
    930     109     110 1
    931     109     111 1
    932     109     112 1
    933     107     108 1
    934     105     106 1
    935     119     120 1
    936     119     121 1
    937     117     118 1
    938     115     116 1
    939     144     145 1
    940     142     143 1
    941     140     141 1
    942     137     138 1
    943     135     136 1
    944     131     132 1
    945     131     133 1
    946     129     130 1
    947     127     128 1
    948     161     162 1
    949     161     163 1
    950     161     164 1
    951     157     158 1
    952     157     159 1
    953     157     160 1
    954     155     156 1
    955     152     153 1
    956     152     154 1
    957     150     151 1
    958     148     149 1
    959     179     180 1
    960     179     181 1
    961     174     175 1
    962     174     176 1
    963     171     172 1
    964     171     173 1
    965     169     170 1
    966     167     168 1
    967     194     195 1
    968     190     191 1
    969     190     192 1
    970     190     193 1
    971     188     189 1
    972     186     187 1
    973     184     185 1
    974     215     216 1
    975     213     214 1
    976     211     212 1
    977     208     209 1
    978     206     207 1
    979     202     203 1
    980     202     204 1
    981     200     201 1
    982     198     199 1
    983     232     233 1
    984     230     231 1
    985     228     229 1
    986     223     224 1
    987     223     225 1
    988     221     222 1
    989     219     220 1
    990     252     253 1
    991     252     254 1
    992     252     255 1
    993     249     250 1
    994     249     251 1
    995     246     247 1
    996     246     248 1
    997     243     244 1
    998     243     245 1
    999     240     241 1
   1000     240     242 1
   1001     238     239 1
   1002     236     237 1
   1003     271     272 1
   1004     271     273 1
   1005     271     274 1
   1006     267     268 1
   1007     267     269 1
   1008     267     270 1
   1009     265     266 1
   1010     262     263 1
   1011     262     264 1
   1012     260     261 1
   1013     258     259 1
   1014     287     288 1
   1015     284     285 1
   1016     284     286 1
   1017     281     282 1
   1018     281     283 1
   1019     278     279 1
   1020     278     280 1
   1021     295     296 1
   1022     295     297 1
   1023     293     294 1
   1024     291     292 1
   1025     312     313 1
   1026     312     314 1
   1027     307     308 1
   1028     307     309 1
   1029     305     306 1
   1030     303     304 1
   1031     334     335 1
   1032     332     333 1
   1033     330     331 1
   1034     327     328 1
   1035     325     326 1
   1036     321     322 1
   1037     321     323 1
   1038     319     320 1
   1039     317     318 1
   1040     351     352 1
   1041     351     353 1
   1042     351     354 1
   1043     348     349 1
   1044     348     350 1
   1045     344     345 1
   1046     344     346 1
   1047     344     347 1
   1048     342     343 1
   1049     340     341 1
   1050     338     339 1
   1051     367     368 1
   1052     363     364 1
   1053     363     365 1
   1054     363     366 1
   1055     361     362 1
   1056     359     360 1
   1057     357     358 1
   1058     387     388 1
   1059     387     389 1
   1060     387     390 1
   1061     384     385 1
   1062     384     386 1
   1063     381     382 1
   1064     381     383 1
   1065     378     379 1
   1066     378     380 1
   1067     375     376 1
   1068     375     377 1
   1069     373     374 1
   1070     371     372 1
   1071     400     401 1
   1072     397     398 1
   1073     397     399 1
   1074     395     396 1
   1075     393     394 1
   1076     411     412 1
   1077     411     413 1
   1078     408     409 1
   1079     408     410 1
   1080     406     407 1
   1081     404     405 1
   1082     423     424 1
   1083     423     425 1
   1084     423     426 1
   1085     421     422 1
   1086     419     420 1
   1087     441     442 1
   1088     441     443 1
   1089     436     437 1
   1090     436     438 1
   1091     433     434 1
   1092     433     435 1
   1093     431     432 1
   1094     429     430 1
   1095     450     451 1
   1096     450     452 1
   1097     450     453 1
   1098     448     449 1
   1099     446     447 1
   1100     469     470 1
   1101     469     471 1
   1102     469     472 1
   1103     465     466 1
   1104     465     467 1
   1105     465     468 1
   1106     463     464 1
   1107     460     461 1
   1108     460     462 1
   1109     458     459 1
   1110     456     457 1
   1111     477     478 1
   1112     477     479 1
   1113     475     476 1
   1114     501     502 1
   1115     499     500 1
   1116     497     498 1
   1117     495     496 1
   1118     492     493 1
   1119     490     491 1
   1120     486     487 1
   1121     486     488 1
   1122     484     485 1
   1123     482     483 1
   1124     516     517 1
   1125     516     518 1
   1126     516     519 1
   1127     512     513 1
   1128     512     514 1
   1129     512     515 1
   1130     510     511 1
   1131     508     509 1
   1132     506     507 1
   1133     526     527 1
   1134     526     528 1
   1135     526     529 1
   1136     524     525 1
   1137     522     523 1
   1138     539     540 1
   1139     536     537 1
   1140     536     538 1
   1141     534     535 1
   1142     532     533 1
   1143     559     560 1
   1144     559     561 1
   1145     559     562 1
   1146     556     557 1
   1147     556     558 1
   1148     553     554 1
   1149     553     555 1
   1150     550     551 1
   1151     550     552 1
   1152     547     548 1
   1153     547     549 1
   1154     545     546 1
   1155     543     544 1
   1156     567     568 1
   1157     567     569 1
   1158     565     566 1
   1159     581     582 1
   1160     581     583 1
   1161     576     577 1
   1162     576     578 1
   1163     574     575 1
   1164     572     573 1
   1165     599     600 1
   1166     599     601 1
   1167     599     602 1
   1168     595     596 1
   1169     595     597 1
   1170     595     598 1
   1171     593     594 1
   1172     590     591 1
   1173     590     592 1
   1174     588     589 1
   1175     586     587 1
   1176     609     610 1
   1177     609     611 1
   1178     609     612 1
   1179     607     608 1
   1180     605     606 1
   1181     619     620 1
   1182     619     621 1
   1183     617     618 1
   1184     615     616 1
   1185     637     638 1
   1186     637     639 1
   1187     637     640 1
   1188     633     634 1
   1189     633     635 1
   1190     633     636 1
   1191     631     632 1
   1192     629     630 1
   1193     627     628 1
   1194     647     648 1
   1195     647     649 1
   1196     647     650 1
   1197     645     646 1
   1198     643     644 1
   1199     663     664 1
   1200     660     661 1
   1201     660     662 1
   1202     657     658 1
   1203     657     659 1
   1204     654     655 1
   1205     654     656 1
   1206     669     670 1
   1207     669     671 1
   1208     667     668 1
   1209     690     691 1
   1210     690     692 1
   1211     690     693 1
   1212     687     688 1
   1213     687     689 1
   1214     684     685 1
   1215     684     686 1
   1216     681     682 1
   1217     681     683 1
   1218     678     679 1
   1219     678     680 1
   1220     676     677 1
   1221     674     675 1
   1222     703     704 1
   1223     700     701 1
   1224     700     702 1
   1225     698     699 1
   1226     696     697 1
   1227     720     721 1
   1228     720     722 1
   1229     720     723 1
   1230     717     718 1
   1231     717     719 1
   1232     713     714 1
   1233     713     715 1
   1234     713     716 1
   1235     711     712 1
   1236     709     710 1
   1237     707     708 1
   1238     728     729 1
   1239     728     730 1
   1240     726     727 1
   1241     735     736 1
   1242     735     737 1
   1243     733     734 1
   1244     744     745 1
   1245     744     746 1
   1246     742     743 1
   1247     740     741 1
   1248     765     766 1
   1249     765     767 1
   1250     765     768 1
   1251     762     763 1
   1252     762     764 1
   1253     758     759 1
   1254     758     760 1
   1255     758     761 1
   1256     756     757 1
   1257     754     755 1
   1258     752     753 1
   1259     787     788 1
   1260     785     786 1
   1261     783     784 1
   1262     781     782 1
   1263     779     780 1
   1264     775     776 1
   1265     775     777 1
   1266     773     774 1
   1267     771     772 1
   1268     798     799 1
   1269     795     796 1
   1270     795     797 1
   1271     793     794 1
   1272     791     792 1
   1273     811     812 1
   1274     811     813 1
   1275     806     807 1
   1276     806     808 1
   1277     804     805 1
   1278     802     803 1
   1279     835     836 1
   1280     835     837 1
   1281     832     833 1
   1282     832     834 1
   1283     829     830 1
   1284     826     827 1
   1285     826     828 1
   1286     823     824 1
   1287     823     825 1
   1288     820     821 1
   1289     820     822 1
   1290     818     819 1
   1291     816     817 1
   1292     847     848 1
   1293     847     849 1
   1294     844     845 1
   1295     844     846 1
   1296     842     843 1
   1297     840     841 1
   1298     857     858 1
   1299     857     859 1
   1300     855     856 1
   1301     878     879 1
   1302     878     880 1
   1303     878     881 1
   1304     875     876 1
   1305     875     877 1
   1306     872     873 1
   1307     872     874 1
   1308     869     870 1
   1309     869     871 1
   1310     866     867 1
   1311     866     868 1
   1312     864     865 1
   1313     862     863 1
   1314     897     898 1
   1315     897     899 1
   1316     897     900 1
   1317     893     894 1
   1318     893     895 1
   1319     893     896 1
   1320     891     892 1
   1321     888     889 1
   1322     888     890 1
   1323     886     887 1
   1324     884     885 1
   1325     913     914 1
   1326     910     911 1
   1327     910     912 1
   1328     907     908 1
   1329     907     909 1
   1330     904     905 1
   1331     904     906 1
   1332     919     920 1
   1333     919     921 1
   1334     917     918 1
   1335     940     941 1
   1336     940     942 1
   1337     940     943 1
   1338     937     938 1
   1339     937     939 1
   1340     934     935 1
   1341     934     936 1
   1342     931     932 1
   1343     931     933 1
   1344     928     929 1
   1345     928     930 1
   1346     926     927 1
   1347     924     925 1
   1348     953     954 1
   1349     950     951 1
   1350     950     952 1
   1351     948     949 1
   1352     946     947 1
   1353     959     960 1
   1354     959     961 1
   1355     957     958 1
   1356     983     984 1
   1357     983     985 1
   1358     980     981 1
   1359     980     982 1
   1360     977     978 1
   1361     974     975 1
   1362     974     976 1
   1363     971     972 1
   1364     971     973 1
   1365     968     969 1
   1366     968     970 1
   1367     966     967 1
   1368     964     965 1
   1369     998     999 1
   1370     994     995 1
   1371     994     996 1
   1372     994     997 1
   1373     992     993 1
   1374     990     991 1
   1375     988     989 1
   1376    1021    1022 1
   1377    1019    1020 1
   1378    1017    1018 1
   1379    1015    1016 1
   1380    1012    1013 1
   1381    1010    1011 1
   1382    1006    1007 1
   1383    1006    1008 1
   1384    1004    1005 1
   1385    1002    1003 1
   1386    1045    1046 1
   1387    1045    1047 1
   1388    1042    1043 1
   1389    1042    1044 1
   1390    1039    1040 1
   1391    1036    1037 1
   1392    1036    1038 1
   1393    1033    1034 1
   1394    1033    1035 1
   1395    1030    1031 1
   1396    1030    1032 1
   1397    1028    1029 1
   1398    1026    1027 1
   1399    1057    1058 1
   1400    1057    1059 1
   1401    1054    1055 1
   1402    1054    1056 1
   1403    1052    1053 1
   1404    1050    1051 1
   1405    1069    1070 1
   1406    1069    1071 1
   1407    1069    1072 1
   1408    1067    1068 1
   1409    1065    1066 1
   1410    1079    1080 1
   1411    1079    1081 1
   1412    1077    1078 1
   1413    1075    1076 1
   1414    1100    1101 1
   1415    1100    1102 1
   1416    1100    1103 1
   1417    1097    1098 1
   1418    1097    1099 1
   1419    1093    1094 1
   1420    1093    1095 1
   1421    1093    1096 1
   1422    1091    1092 1
   1423    1089    1090 1
   1424    1087    1088 1
   1425    1115    1116 1
   1426    1115    1117 1
   1427    1110    1111 1
   1428    1110    1112 1
   1429    1108    1109 1
   1430    1106    1107 1
   1431    1137    1138 1
   1432    1135    1136 1
   1433    1133    1134 1
   1434    1130    1131 1
   1435    1128    1129 1
   1436    1124    1125 1
   1437    1124    1126 1
   1438    1122    1123 1
   1439    1120    1121 1
   1440    1151    1152 1
   1441    1147    1148 1
   1442    1147    1149 1
   1443    1147    1150 1
   1444    1145    1146 1
   1445    1143    1144 1
   1446    1141    1142 1
   1447    1162    1163 1
   1448    1159    1160 1
   1449    1159    1161 1
   1450    1157    1158 1
   1451    1155    1156 1
   1452    1168    1169 1
   1453    1168    1170 1
   1454    1166    1167 1
   1455    1189    1190 1
   1456    1187    1188 1
   1457    1185    1186 1
   1458    1183    1184 1
   1459    1181    1182 1
   1460    1177    1178 1
   1461    1177    1179 1
   1462    1175    1176 1
   1463    1173    1174 1
   1464    1212    1213 1
   1465    1212    1214 1
   1466    1209    1210 1
   1467    1209    1211 1
   1468    1206    1207 1
   1469    1203    1204 1
   1470    1203    1205 1
   1471    1200    1201 1
   1472    1200    1202 1
   1473    1197    1198 1
   1474    1197    1199 1
   1475    1195    1196 1
   1476    1193    1194 1
   1477    1226    1227 1
   1478    1226    1228 1
   1479    1221    1222 1
   1480    1221    1223 1
   1481    1219    1220 1
   1482    1217    1218 1
   1483    1238    1239 1
   1484    1235    1236 1
   1485    1235    1237 1
   1486    1233    1234 1
   1487    1231    1232 1
   1488    1246    1247 1
   1489    1246    1248 1
   1490    1244    1245 1
   1491    1242    1243 1
   1492    1273    1274 1
   1493    1273    1275 1
   1494    1270    1271 1
   1495    1270    1272 1
   1496    1267    1268 1
   1497    1264    1265 1
   1498    1264    1266 1
   1499    1261    1262 1
   1500    1261    1263 1
   1501    1258    1259 1
   1502    1258    1260 1
   1503    1256    1257 1
   1504    1254    1255 1
   1505    1291    1292 1
   1506    1291    1293 1
   1507    1291    1294 1
   1508    1288    1289 1
   1509    1288    1290 1
   1510    1284    1285 1
   1511    1284    1286 1
   1512    1284    1287 1
   1513    1282    1283 1
   1514    1280    1281 1
   1515    1278    1279 1
   1516    1310    1311 1
   1517    1310    1312 1
   1518    1310    1313 1
   1519    1306    1307 1
   1520    1306    1308 1
   1521    1306    1309 1
   1522    1304    1305 1
   1523    1301    1302 1
   1524    1301    1303 1
   1525    1299    1300 1
   1526    1297    1298 1
   1527    1333    1334 1
   1528    1331    1332 1
   1529    1329    1330 1
   1530    1326    1327 1
   1531    1324    1325 1
   1532    1320    1321 1
   1533    1320    1322 1
   1534    1318    1319 1
   1535    1316    1317 1
   1536    1344    1345 1
   1537    1341    1342 1
   1538    1341    1343 1
   1539    1339    1340 1
   1540    1337    1338 1
   1541    1355    1356 1
   1542    1352    1353 1
   1543    1352    1354 1
   1544    1350    1351 1
   1545    1348    1349 1
   1546    1363    1364 1
   1547    1363    1365 1
   1548    1361    1362 1
   1549    1359    1360 1
   1550    1390    1391 1
   1551    1388    1389 1
   1552    1386    1387 1
   1553    1384    1385 1
   1554    1381    1382 1
   1555    1379    1380 1
   1556    1375    1376 1
   1557    1375    1377 1
   1558    1373    1374 1
   1559    1371    1372 1
   1560    1408    1409 1
   1561    1408    1410 1
   1562    1408    1411 1
   1563    1404    1405 1
   1564    1404    1406 1
   1565    1404    1407 1
   1566    1402    1403 1
   1567    1399    1400 1
   1568    1399    1401 1
   1569    1397    1398 1
   1570    1395    1396 1
   1571    1427    1428 1
   1572    1427    1429 1
   1573    1427    1430 1
   1574    1424    1425 1
   1575    1424    1426 1
   1576    1420    1421 1
   1577    1420    1422 1
   1578    1420    1423 1
   1579    1418    1419 1
   1580    1416    1417 1
   1581    1414    1415 1
   1582    1450    1451 1
   1583    1448    1449 1
   1584    1446    1447 1
   1585    1443    1444 1
   1586    1441    1442 1
   1587    1437    1438 1
   1588    1437    1439 1
   1589    1435    1436 1
   1590    1433    1434 1
   1591    1470    1471 1
   1592    1470    1472 1
   1593    1470    1473 1
   1594    1467    1468 1
   1595    1467    1469 1
   1596    1464    1465 1
   1597    1464    1466 1
   1598    1461    1462 1
   1599    1461    1463 1
   1600    1458    1459 1
   1601    1458    1460 1
   1602    1456    1457 1
   1603    1454    1455 1
   1604    1486    1487 1
   1605    1482    1483 1
   1606    1482    1484 1
   1607    1482    1485 1
   1608    1480    1481 1
   1609    1478    1479 1
   1610    1476    1477 1
   1611    1500    1501 1
   1612    1496    1497 1
   1613    1496    1498 1
   1614    1496    1499 1
   1615    1494    1495 1
   1616    1492    1493 1
   1617    1490    1491 1
   1618    1508    1509 1
   1619    1508    1510 1
   1620    1506    1507 1
   1621    1504    1505 1
   1622    1529    1530 1
   1623    1527    1528 1
   1624    1525    1526 1
   1625    1520    1521 1
   1626    1520    1522 1
   1627    1518    1519 1
   1628    1516    1517 1
   1629    1550    1551 1
   1630    1548    1549 1
   1631    1546    1547 1
   1632    1543    1544 1
   1633    1541    1542 1
   1634    1537    1538 1
   1635    1537    1539 1
   1636    1535    1536 1
   1637    1533    1534 1
   1638    1566    1567 1
   1639    1566    1568 1
   1640    1561    1562 1
   1641    1561    1563 1
   1642    1558    1559 1
   1643    1558    1560 1
   1644    1556    1557 1
   1645    1554    1555 1
   1646    1581    1582 1
   1647    1577    1578 1
   1648    1577    1579 1
   1649    1577    1580 1
   1650    1575    1576 1
   1651    1573    1574 1
   1652    1571    1572 1
   1653    1601    1602 1
   1654    1599    1600 1
   1655    1597    1598 1
   1656    1595    1596 1
   1657    1593    1594 1
   1658    1589    1590 1
   1659    1589    1591 1
   1660    1587    1588 1
   1661    1585    1586 1
   1662    1615    1616 1
   1663    1611    1612 1
   1664    1611    1613 1
   1665    1611    1614 1
   1666    1609    1610 1
   1667    1607    1608 1
   1668    1605    1606 1
   1669    1635    1636 1
   1670    1635    1637 1
   1671    1635    1638 1
   1672    1632    1633 1
   1673    1632    1634 1
   1674    1629    1630 1
   1675    1629    1631 1
   1676    1626    1627 1
   1677    1626    1628 1
   1678    1623    1624 1
   1679    1623    1625 1
   1680    1621    1622 1
   1681    1619    1620 1
   1682    1654    1655 1
   1683    1654    1656 1
   1684    1654    1657 1
   1685    1651    1652 1
   1686    1651    1653 1
   1687    1647    1648 1
   1688    1647    1649 1
   1689    1647    1650 1
   1690    1645    1646 1
   1691    1643    1644 1
   1692    1641    1642 1
   1693    1679    1680 1
   1694    1679    1681 1
   1695    1676    1677 1
   1696    1676    1678 1
   1697    1673    1674 1
   1698    1670    1671 1
   1699    1670    1672 1
   1700    1667    1668 1
   1701    1667    1669 1
   1702    1664    1665 1
   1703    1664    1666 1
   1704    1662    1663 1
   1705    1660    1661 1
@<TRIPOS>SUBSTRUCTURE
      1 ILE4           1 RESIDUE    4    A ILE
      2 ASN5          22 RESIDUE    4    A ASN
      3 THR6          36 RESIDUE    4    A THR
      4 PHE7          50 RESIDUE    4    A PHE
      5 ASP8          70 RESIDUE    4    A ASP
      6 GLY9          82 RESIDUE    4    A GLY
      7 VAL10         89 RESIDUE    4    A VAL
      8 ALA11        105 RESIDUE    4    A ALA
      9 ASP12        115 RESIDUE    4    A ASP
     10 TYR13        127 RESIDUE    4    A TYR
     11 LEU14        148 RESIDUE    4    A LEU
     12 GLN15        167 RESIDUE    4    A GLN
     13 THR16        184 RESIDUE    4    A THR
     14 TYR17        198 RESIDUE    4    A TYR
     15 HIE18        219 RESIDUE    4    A HIE
     16 LYS19        236 RESIDUE    4    A LYS
     17 LEU20        258 RESIDUE    4    A LEU
     18 PRO21        277 RESIDUE    4    A PRO
     19 ASP22        291 RESIDUE    4    A ASP
     20 ASN23        303 RESIDUE    4    A ASN
     21 TYR24        317 RESIDUE    4    A TYR
     22 ILE25        338 RESIDUE    4    A ILE
     23 THR26        357 RESIDUE    4    A THR
     24 LYS27        371 RESIDUE    4    A LYS
     25 SER28        393 RESIDUE    4    A SER
     26 GLU29        404 RESIDUE    4    A GLU
     27 ALA30        419 RESIDUE    4    A ALA
     28 GLN31        429 RESIDUE    4    A GLN
     29 ALA32        446 RESIDUE    4    A ALA
     30 LEU33        456 RESIDUE    4    A LEU
     31 GLY34        475 RESIDUE    4    A GLY
     32 TRP35        482 RESIDUE    4    A TRP
     33 VAL36        506 RESIDUE    4    A VAL
     34 ALA37        522 RESIDUE    4    A ALA
     35 SER38        532 RESIDUE    4    A SER
     36 LYS39        543 RESIDUE    4    A LYS
     37 GLY40        565 RESIDUE    4    A GLY
     38 ASN41        572 RESIDUE    4    A ASN
     39 LEU42        586 RESIDUE    4    A LEU
     40 ALA43        605 RESIDUE    4    A ALA
     41 ASP44        615 RESIDUE    4    A ASP
     42 VAL45        627 RESIDUE    4    A VAL
     43 ALA46        643 RESIDUE    4    A ALA
     44 PRO47        653 RESIDUE    4    A PRO
     45 GLY48        667 RESIDUE    4    A GLY
     46 LYS49        674 RESIDUE    4    A LYS
     47 SER50        696 RESIDUE    4    A SER
     48 ILE51        707 RESIDUE    4    A ILE
     49 GLY52        726 RESIDUE    4    A GLY
     50 GLY53        733 RESIDUE    4    A GLY
     51 ASP54        740 RESIDUE    4    A ASP
     52 ILE55        752 RESIDUE    4    A ILE
     53 PHE56        771 RESIDUE    4    A PHE
     54 SER57        791 RESIDUE    4    A SER
     55 ASN58        802 RESIDUE    4    A ASN
     56 ARG59        816 RESIDUE    4    A ARG
     57 GLU60        840 RESIDUE    4    A GLU
     58 GLY61        855 RESIDUE    4    A GLY
     59 LYS62        862 RESIDUE    4    A LYS
     60 LEU63        884 RESIDUE    4    A LEU
     61 PRO64        903 RESIDUE    4    A PRO
     62 GLY65        917 RESIDUE    4    A GLY
     63 LYS66        924 RESIDUE    4    A LYS
     64 SER67        946 RESIDUE    4    A SER
     65 GLY68        957 RESIDUE    4    A GLY
     66 ARG69        964 RESIDUE    4    A ARG
     67 THR70        988 RESIDUE    4    A THR
     68 TRP71       1002 RESIDUE    4    A TRP
     69 ARG72       1026 RESIDUE    4    A ARG
     70 GLU73       1050 RESIDUE    4    A GLU
     71 ALA74       1065 RESIDUE    4    A ALA
     72 ASP75       1075 RESIDUE    4    A ASP
     73 ILE76       1087 RESIDUE    4    A ILE
     74 ASN77       1106 RESIDUE    4    A ASN
     75 TYR78       1120 RESIDUE    4    A TYR
     76 THR79       1141 RESIDUE    4    A THR
     77 SER80       1155 RESIDUE    4    A SER
     78 GLY81       1166 RESIDUE    4    A GLY
     79 PHE82       1173 RESIDUE    4    A PHE
     80 ARG83       1193 RESIDUE    4    A ARG
     81 ASN84       1217 RESIDUE    4    A ASN
     82 SER85       1231 RESIDUE    4    A SER
     83 ASP86       1242 RESIDUE    4    A ASP
     84 ARG87       1254 RESIDUE    4    A ARG
     85 ILE88       1278 RESIDUE    4    A ILE
     86 LEU89       1297 RESIDUE    4    A LEU
     87 TYR90       1316 RESIDUE    4    A TYR
     88 SER91       1337 RESIDUE    4    A SER
     89 SER92       1348 RESIDUE    4    A SER
     90 ASP93       1359 RESIDUE    4    A ASP
     91 TRP94       1371 RESIDUE    4    A TRP
     92 LEU95       1395 RESIDUE    4    A LEU
     93 ILE96       1414 RESIDUE    4    A ILE
     94 TYR97       1433 RESIDUE    4    A TYR
     95 LYS98       1454 RESIDUE    4    A LYS
     96 THR99       1476 RESIDUE    4    A THR
     97 THR100      1490 RESIDUE    4    A THR
     98 ASP101      1504 RESIDUE    4    A ASP
     99 HIE102      1516 RESIDUE    4    A HIE
    100 TYR103      1533 RESIDUE    4    A TYR
    101 GLN104      1554 RESIDUE    4    A GLN
    102 THR105      1571 RESIDUE    4    A THR
    103 PHE106      1585 RESIDUE    4    A PHE
    104 THR107      1605 RESIDUE    4    A THR
    105 LYS108      1619 RESIDUE    4    A LYS
    106 ILE109      1641 RESIDUE    4    A ILE
    107 ARG110      1660 RESIDUE    4    A ARG
