# Supplementary material for: Improved Structure-Based Histidine pKa Prediction for pH-Responsive Protein Design
Source: J Chem Inf Model. 2025 Jan 18;65(3):1560–9. doi: 10.1021/acs.jcim.4c01957 (PMC11815838; doi:10.1021/acs.jcim.4c01957)
Supplement: Supplementary file 3 — ci4c01957_si_003.zip [file ci4c01957_si_003.zip › structures/prep_mol2/1BNJ_C_prep.mol2]

@<TRIPOS>MOLECULE
Cpptraj generated mol2 file.
 1684  1705   107     0     0
SMALL
USER_CHARGES


@<TRIPOS>ATOM
      1 N            15.8895      14.1490      40.6628 N.am      1 ILE4       0.0311
      2 H1           16.0595      15.1266      40.9005 H         1 ILE4       0.2329
      3 H2           15.4155      13.7166      41.4436 H         1 ILE4       0.2329
      4 H3           15.2977      14.1181      39.8437 H         1 ILE4       0.2329
      5 CA           17.1908      13.4847      40.3943 C.3       1 ILE4       0.0257
      6 HA           17.0330      12.4207      40.2204 H         1 ILE4       0.1031
      7 CB           17.8488      14.0878      39.1271 C.3       1 ILE4       0.1885
      8 HB           18.1468      15.1127      39.3352 H         1 ILE4       0.0213
      9 CG2          19.0970      13.3003      38.7042 C.3       1 ILE4      -0.3720
     10 HG21         18.8275      12.3033      38.3538 H         1 ILE4       0.0947
     11 HG22         19.6159      13.8290      37.9028 H         1 ILE4       0.0947
     12 HG23         19.7981      13.2148      39.5328 H         1 ILE4       0.0947
     13 CG1          16.7883      14.1354      38.0030 C.3       1 ILE4      -0.0387
     14 HG12         16.0931      14.9537      38.1973 H         1 ILE4       0.0201
     15 HG13         16.2275      13.1989      37.9905 H         1 ILE4       0.0201
     16 CD1          17.3488      14.3441      36.5975 C.3       1 ILE4      -0.0908
     17 HD11         17.9204      13.4745      36.2718 H         1 ILE4       0.0226
     18 HD12         16.5251      14.4940      35.8987 H         1 ILE4       0.0226
     19 HD13         17.9825      15.2303      36.5867 H         1 ILE4       0.0226
     20 C            18.0721      13.6534      41.6270 C.2       1 ILE4       0.6123
     21 O            18.4470      14.7832      41.9090 O.2       1 ILE4      -0.5713
     22 N            18.3276      12.6005      42.4046 N.am      2 ASN5      -0.4157
     23 H            17.9238      11.6915      42.2125 H         2 ASN5       0.2719
     24 CA           19.1255      12.7249      43.6361 C.3       2 ASN5       0.0143
     25 HA           19.7903      13.5860      43.5400 H         2 ASN5       0.1048
     26 CB           18.1991      12.9896      44.8423 C.3       2 ASN5      -0.2041
     27 HB2          18.8108      13.3728      45.6593 H         2 ASN5       0.0797
     28 HB3          17.4564      13.7486      44.6038 H         2 ASN5       0.0797
     29 CG           17.4914      11.7352      45.3276 C.2       2 ASN5       0.7130
     30 OD1          17.0440      10.9253      44.5271 O.2       2 ASN5      -0.5931
     31 ND2          17.3746      11.5413      46.6230 N.am      2 ASN5      -0.9191
     32 HD21         16.8623      10.7254      46.9111 H         2 ASN5       0.4196
     33 HD22         17.5328      12.2835      47.2930 H         2 ASN5       0.4196
     34 C            20.0662      11.5331      43.8620 C.2       2 ASN5       0.5973
     35 O            20.5232      11.3273      44.9776 O.2       2 ASN5      -0.5679
     36 N            20.3278      10.7446      42.8201 N.am      3 THR6      -0.4157
     37 H            19.9871      10.9960      41.9067 H         3 THR6       0.2719
     38 CA           21.2924       9.6378      42.8588 C.3       3 THR6      -0.0389
     39 HA           21.4600       9.3259      43.8911 H         3 THR6       0.1007
     40 CB           20.7786       8.4189      42.0775 C.3       3 THR6       0.3654
     41 HB           21.5279       7.6293      42.1337 H         3 THR6       0.0043
     42 CG2          19.4603       7.8730      42.6287 C.3       3 THR6      -0.2438
     43 HG21         18.6643       8.6071      42.5106 H         3 THR6       0.0642
     44 HG22         19.1893       6.9596      42.1001 H         3 THR6       0.0642
     45 HG23         19.5763       7.6436      43.6893 H         3 THR6       0.0642
     46 OG1          20.5950       8.7723      40.7206 O.3       3 THR6      -0.6761
     47 HG1          20.3107       7.9812      40.2491 H         3 THR6       0.4102
     48 C            22.6198      10.1163      42.2754 C.2       3 THR6       0.5973
     49 O            22.6274      11.0654      41.4862 O.2       3 THR6      -0.5679
     50 N            23.7368       9.4724      42.6409 N.am      4 PHE7      -0.4157
     51 H            23.6842       8.7376      43.3285 H         4 PHE7       0.2719
     52 CA           25.0581       9.8966      42.1532 C.3       4 PHE7      -0.0024
     53 HA           25.2461      10.9139      42.5007 H         4 PHE7       0.0978
     54 CB           26.1749       8.9877      42.6888 C.3       4 PHE7      -0.0343
     55 HB2          25.9243       7.9498      42.4636 H         4 PHE7       0.0295
     56 HB3          27.0878       9.2155      42.1357 H         4 PHE7       0.0295
     57 CG           26.5070       9.1209      44.1599 C.ar      4 PHE7       0.0118
     58 CD1          27.1663      10.2711      44.6301 C.ar      4 PHE7      -0.1256
     59 HD1          27.4167      11.0754      43.9523 H         4 PHE7       0.1330
     60 CE1          27.4694      10.3863      45.9964 C.ar      4 PHE7      -0.1704
     61 HE1          27.9424      11.2744      46.3700 H         4 PHE7       0.1430
     62 CZ           27.1656       9.3463      46.8856 C.ar      4 PHE7      -0.1072
     63 HZ           27.4164       9.4440      47.9350 H         4 PHE7       0.1297
     64 CE2          26.5072       8.1978      46.4203 C.ar      4 PHE7      -0.1704
     65 HE2          26.2353       7.4214      47.1249 H         4 PHE7       0.1430
     66 CD2          26.1751       8.0869      45.0578 C.ar      4 PHE7      -0.1256
     67 HD2          25.6522       7.2096      44.7043 H         4 PHE7       0.1330
     68 C            25.1378       9.9372      40.6196 C.2       4 PHE7       0.5973
     69 O            25.5712      10.9440      40.0702 O.2       4 PHE7      -0.5679
     70 N            24.7151       8.8762      39.9306 N.am      5 ASP8      -0.5163
     71 H            24.4854       8.0268      40.4199 H         5 ASP8       0.2936
     72 CA           24.8145       8.8123      38.4650 C.3       5 ASP8       0.0381
     73 HA           25.8190       9.1286      38.1729 H         5 ASP8       0.0880
     74 CB           24.6362       7.3558      38.0105 C.3       5 ASP8      -0.0303
     75 HB2          23.8893       6.8451      38.6219 H         5 ASP8      -0.0122
     76 HB3          24.3109       7.3361      36.9691 H         5 ASP8      -0.0122
     77 CG           26.0004       6.6735      38.1147 C.2       5 ASP8       0.7994
     78 OD1          26.8167       6.9150      37.1973 O.co2     5 ASP8      -0.8014
     79 OD2          26.2929       6.0701      39.1723 O.co2     5 ASP8      -0.8014
     80 C            23.8682       9.7889      37.7629 C.2       5 ASP8       0.5366
     81 O            24.2726      10.5096      36.8517 O.2       5 ASP8      -0.5819
     82 N            22.6382       9.9033      38.2740 N.am      6 GLY9      -0.4157
     83 H            22.3884       9.3241      39.0602 H         6 GLY9       0.2719
     84 CA           21.6557      10.8313      37.7289 C.3       6 GLY9      -0.0252
     85 HA2          21.4968      10.6078      36.6724 H         6 GLY9       0.0698
     86 HA3          20.7178      10.7127      38.2664 H         6 GLY9       0.0698
     87 C            22.1084      12.2830      37.8497 C.2       6 GLY9       0.5973
     88 O            21.9573      13.0536      36.9068 O.2       6 GLY9      -0.5679
     89 N            22.6541      12.6874      39.0011 N.am      7 VAL10     -0.4157
     90 H            22.7764      12.0185      39.7556 H         7 VAL10      0.2719
     91 CA           23.1559      14.0573      39.1690 C.3       7 VAL10     -0.0875
     92 HA           22.4196      14.7483      38.7594 H         7 VAL10      0.0969
     93 CB           23.3377      14.4067      40.6540 C.3       7 VAL10      0.2985
     94 HB           24.0252      13.6957      41.1129 H         7 VAL10     -0.0297
     95 CG1          23.8928      15.8246      40.8442 C.3       7 VAL10     -0.3192
     96 HG11         23.2869      16.5421      40.2906 H         7 VAL10      0.0791
     97 HG12         23.8760      16.0910      41.9014 H         7 VAL10      0.0791
     98 HG13         24.9217      15.8780      40.4925 H         7 VAL10      0.0791
     99 CG2          21.9822      14.3228      41.3709 C.3       7 VAL10     -0.3192
    100 HG21         21.5643      13.3227      41.3030 H         7 VAL10      0.0791
    101 HG22         22.1149      14.5627      42.4227 H         7 VAL10      0.0791
    102 HG23         21.2822      15.0344      40.9358 H         7 VAL10      0.0791
    103 C            24.4384      14.2744      38.3705 C.2       7 VAL10      0.5973
    104 O            24.5949      15.3526      37.8005 O.2       7 VAL10     -0.5679
    105 N            25.3349      13.2827      38.3080 N.am      8 ALA11     -0.4157
    106 H            25.1635      12.4067      38.7903 H         8 ALA11      0.2719
    107 CA           26.5805      13.4050      37.5480 C.3       8 ALA11      0.0337
    108 HA           27.1312      14.2718      37.9134 H         8 ALA11      0.0823
    109 CB           27.4309      12.1501      37.7683 C.3       8 ALA11     -0.1825
    110 HB1          26.9064      11.2734      37.3867 H         8 ALA11      0.0603
    111 HB2          28.3738      12.2562      37.2351 H         8 ALA11      0.0603
    112 HB3          27.6368      11.9988      38.8232 H         8 ALA11      0.0603
    113 C            26.3183      13.6174      36.0499 C.2       8 ALA11      0.5973
    114 O            26.8808      14.5318      35.4419 O.2       8 ALA11     -0.5679
    115 N            25.4201      12.8196      35.4669 N.am      9 ASP12     -0.5163
    116 H            25.0371      12.0307      35.9839 H         9 ASP12      0.2936
    117 CA           25.0456      12.9723      34.0546 C.3       9 ASP12      0.0381
    118 HA           25.9484      12.9652      33.4408 H         9 ASP12      0.0880
    119 CB           24.1416      11.8165      33.6056 C.3       9 ASP12     -0.0303
    120 HB2          23.2814      11.7511      34.2750 H         9 ASP12     -0.0122
    121 HB3          23.7748      12.0256      32.5993 H         9 ASP12     -0.0122
    122 CG           24.8736      10.4785      33.5743 C.2       9 ASP12      0.7994
    123 OD1          26.1273      10.4922      33.4915 O.co2     9 ASP12     -0.8014
    124 OD2          24.1888       9.4385      33.6750 O.co2     9 ASP12     -0.8014
    125 C            24.3351      14.2934      33.7900 C.2       9 ASP12      0.5366
    126 O            24.5590      14.9398      32.7653 O.2       9 ASP12     -0.5819
    127 N            23.4914      14.7267      34.7263 N.am     10 TYR13     -0.4157
    128 H            23.3284      14.1391      35.5362 H        10 TYR13      0.2719
    129 CA           22.7590      15.9758      34.5933 C.3      10 TYR13     -0.0014
    130 HA           22.2010      15.9633      33.6559 H        10 TYR13      0.0876
    131 CB           21.7845      16.0910      35.7596 C.3      10 TYR13     -0.0152
    132 HB2          21.2016      15.1740      35.8268 H        10 TYR13      0.0295
    133 HB3          22.3204      16.2233      36.7000 H        10 TYR13      0.0295
    134 CG           20.8364      17.2351      35.5522 C.ar     10 TYR13     -0.0011
    135 CD1          21.2181      18.5545      35.8429 C.ar     10 TYR13     -0.1906
    136 HD1          22.1964      18.7454      36.2536 H        10 TYR13      0.1699
    137 CE1          20.3373      19.6149      35.5726 C.ar     10 TYR13     -0.2341
    138 HE1          20.6275      20.6273      35.7929 H        10 TYR13      0.1656
    139 CZ           19.0712      19.3370      35.0186 C.ar     10 TYR13      0.3226
    140 OH           18.1848      20.3302      34.7731 O.3      10 TYR13     -0.5579
    141 HH           18.2689      21.0478      35.4043 H        10 TYR13      0.3992
    142 CE2          18.6917      18.0127      34.7360 C.ar     10 TYR13     -0.2341
    143 HE2          17.7259      17.8225      34.2925 H        10 TYR13      0.1656
    144 CD2          19.5815      16.9618      34.9917 C.ar     10 TYR13     -0.1906
    145 HD2          19.3090      15.9493      34.7273 H        10 TYR13      0.1699
    146 C            23.6893      17.1861      34.5772 C.2      10 TYR13      0.5973
    147 O            23.5624      18.0699      33.7320 O.2      10 TYR13     -0.5679
    148 N            24.6309      17.2213      35.5226 N.am     11 LEU14     -0.4157
    149 H            24.6910      16.4350      36.1637 H        11 LEU14      0.2719
    150 CA           25.6256      18.2813      35.6327 C.3      11 LEU14     -0.0518
    151 HA           25.1216      19.2429      35.7272 H        11 LEU14      0.0922
    152 CB           26.5239      18.0234      36.8510 C.3      11 LEU14     -0.1102
    153 HB2          26.7297      16.9526      36.9067 H        11 LEU14      0.0457
    154 HB3          27.4834      18.5224      36.7019 H        11 LEU14      0.0457
    155 CG           25.9526      18.5074      38.1858 C.3      11 LEU14      0.3531
    156 HG           24.9170      18.1800      38.2844 H        11 LEU14     -0.0361
    157 CD1          26.7812      17.8979      39.3162 C.3      11 LEU14     -0.4121
    158 HD11         27.8163      18.2246      39.2348 H        11 LEU14      0.1000
    159 HD12         26.3804      18.2124      40.2791 H        11 LEU14      0.1000
    160 HD13         26.7473      16.8100      39.2517 H        11 LEU14      0.1000
    161 CD2          26.0205      20.0324      38.3196 C.3      11 LEU14     -0.4121
    162 HD21         25.6089      20.5111      37.4355 H        11 LEU14      0.1000
    163 HD22         25.4534      20.3410      39.1932 H        11 LEU14      0.1000
    164 HD23         27.0512      20.3497      38.4522 H        11 LEU14      0.1000
    165 C            26.5115      18.3487      34.3957 C.2      11 LEU14      0.5973
    166 O            26.8140      19.4513      33.9526 O.2      11 LEU14     -0.5679
    167 N            26.9405      17.2116      33.8419 N.am     12 GLN15     -0.4157
    168 H            26.7140      16.3188      34.2712 H        12 GLN15      0.2719
    169 CA           27.7904      17.2408      32.6491 C.3      12 GLN15     -0.0031
    170 HA           28.5245      18.0385      32.7761 H        12 GLN15      0.0850
    171 CB           28.5652      15.9232      32.5057 C.3      12 GLN15     -0.0036
    172 HB2          27.8975      15.0649      32.6035 H        12 GLN15      0.0171
    173 HB3          29.0145      15.9028      31.5116 H        12 GLN15      0.0171
    174 CG           29.6947      15.8522      33.5519 C.3      12 GLN15     -0.0645
    175 HG2          30.0993      16.8501      33.7233 H        12 GLN15      0.0352
    176 HG3          29.2951      15.4837      34.4953 H        12 GLN15      0.0352
    177 CD           30.8454      14.9530      33.1155 C.2      12 GLN15      0.6951
    178 OE1          30.6554      13.8669      32.5943 O.2      12 GLN15     -0.6086
    179 NE2          32.0855      15.3429      33.3318 N.am     12 GLN15     -0.9407
    180 HE21         32.8091      14.7103      33.0436 H        12 GLN15      0.4251
    181 HE22         32.3204      16.1664      33.8750 H        12 GLN15      0.4251
    182 C            27.0201      17.6261      31.3790 C.2      12 GLN15      0.5973
    183 O            27.6124      18.2378      30.4899 O.2      12 GLN15     -0.5679
    184 N            25.7119      17.3372      31.3175 N.am     13 THR16     -0.4157
    185 H            25.3175      16.7713      32.0587 H        13 THR16      0.2719
    186 CA           24.8473      17.7016      30.1795 C.3      13 THR16     -0.0389
    187 HA           25.4281      17.5986      29.2622 H        13 THR16      0.1007
    188 CB           23.6310      16.7548      30.0740 C.3      13 THR16      0.3654
    189 HB           22.9005      17.0138      30.8423 H        13 THR16      0.0043
    190 CG2          22.9802      16.8733      28.6950 C.3      13 THR16     -0.2438
    191 HG21         23.7053      16.6281      27.9185 H        13 THR16      0.0642
    192 HG22         22.1399      16.1818      28.6339 H        13 THR16      0.0642
    193 HG23         22.6095      17.8858      28.5396 H        13 THR16      0.0642
    194 OG1          23.9704      15.3917      30.2263 O.3      13 THR16     -0.6761
    195 HG1          24.2117      15.2171      31.1557 H        13 THR16      0.4102
    196 C            24.3535      19.1591      30.2403 C.2      13 THR16      0.5973
    197 O            24.3793      19.8781      29.2428 O.2      13 THR16     -0.5679
    198 N            23.8812      19.6140      31.4047 N.am     14 TYR17     -0.4157
    199 H            23.8601      18.9821      32.1975 H        14 TYR17      0.2719
    200 CA           23.2470      20.9334      31.5613 C.3      14 TYR17     -0.0014
    201 HA           23.0859      21.3690      30.5766 H        14 TYR17      0.0876
    202 CB           21.8918      20.7698      32.2430 C.3      14 TYR17     -0.0152
    203 HB2          22.0356      20.3569      33.2425 H        14 TYR17      0.0295
    204 HB3          21.4098      21.7418      32.3392 H        14 TYR17      0.0295
    205 CG           20.9939      19.8836      31.4282 C.ar     14 TYR17     -0.0011
    206 CD1          20.7588      20.1769      30.0692 C.ar     14 TYR17     -0.1906
    207 HD1          21.1827      21.0611      29.6136 H        14 TYR17      0.1699
    208 CE1          19.9825      19.3028      29.2901 C.ar     14 TYR17     -0.2341
    209 HE1          19.8054      19.5177      28.2480 H        14 TYR17      0.1656
    210 CZ           19.4224      18.1520      29.8856 C.ar     14 TYR17      0.3226
    211 OH           18.6573      17.3051      29.1522 O.3      14 TYR17     -0.5579
    212 HH           18.7983      17.4219      28.2126 H        14 TYR17      0.3992
    213 CE2          19.6650      17.8621      31.2423 C.ar     14 TYR17     -0.2341
    214 HE2          19.2610      16.9582      31.6705 H        14 TYR17      0.1656
    215 CD2          20.4737      18.7181      32.0054 C.ar     14 TYR17     -0.1906
    216 HD2          20.7329      18.4598      33.0201 H        14 TYR17      0.1699
    217 C            24.0557      21.9738      32.3045 C.2      14 TYR17      0.5973
    218 O            23.6410      23.1349      32.3400 O.2      14 TYR17     -0.5679
    219 N            25.1672      21.5715      32.9198 N.am     15 HIE18     -0.4157
    220 H            25.4824      20.6168      32.7904 H        15 HIE18      0.2719
    221 CA           26.0605      22.4772      33.6439 C.3      15 HIE18     -0.0581
    222 HA           26.8277      21.8689      34.1187 H        15 HIE18      0.1360
    223 CB           26.7735      23.4098      32.6613 C.3      15 HIE18     -0.0074
    224 HB2          26.0560      24.0410      32.1372 H        15 HIE18      0.0367
    225 HB3          27.4710      24.0556      33.1912 H        15 HIE18      0.0367
    226 CG           27.5407      22.5977      31.6702 C.2      15 HIE18      0.1868
    227 ND1          27.2640      22.4983      30.3107 N.2      15 HIE18     -0.5432
    228 CE1          28.0462      21.5059      29.8618 C.2      15 HIE18      0.1635
    229 HE1          28.0193      21.1183      28.8520 H        15 HIE18      0.1435
    230 NE2          28.7831      20.9902      30.8570 N.pl3    15 HIE18     -0.2795
    231 HE2          29.3149      20.1336      30.7908 H        15 HIE18      0.3339
    232 CD2          28.4578      21.6510      32.0098 C.2      15 HIE18     -0.2207
    233 HD2          28.7554      21.3784      33.0088 H        15 HIE18      0.1862
    234 C            25.3984      23.2164      34.7881 C.2      15 HIE18      0.5973
    235 O            25.6991      24.3761      35.0591 O.2      15 HIE18     -0.5679
    236 N            24.4845      22.5493      35.4788 N.am     16 LYS19     -0.3479
    237 H            24.2635      21.6030      35.1965 H        16 LYS19      0.2747
    238 CA           23.7983      23.1007      36.6471 C.3      16 LYS19     -0.2400
    239 HA           24.5340      23.5811      37.2941 H        16 LYS19      0.1426
    240 CB           22.7631      24.1623      36.2098 C.3      16 LYS19     -0.0094
    241 HB2          22.2685      24.5538      37.1002 H        16 LYS19      0.0362
    242 HB3          23.2704      24.9932      35.7178 H        16 LYS19      0.0362
    243 CG           21.6964      23.5961      35.2636 C.3      16 LYS19      0.0187
    244 HG2          22.1719      23.2166      34.3636 H        16 LYS19      0.0103
    245 HG3          21.2029      22.7644      35.7623 H        16 LYS19      0.0103
    246 CD           20.6132      24.5984      34.8621 C.3      16 LYS19     -0.0479
    247 HD2          20.0974      24.9710      35.7498 H        16 LYS19      0.0621
    248 HD3          21.0792      25.4258      34.3244 H        16 LYS19      0.0621
    249 CE           19.6337      23.8472      33.9502 C.3      16 LYS19     -0.0143
    250 HE2          20.2145      23.2954      33.2043 H        16 LYS19      0.1135
    251 HE3          19.0888      23.1147      34.5544 H        16 LYS19      0.1135
    252 NZ           18.6862      24.7530      33.2632 N.4      16 LYS19     -0.3854
    253 HZ1          19.1835      25.4095      32.6788 H        16 LYS19      0.3400
    254 HZ2          18.0456      24.2106      32.6977 H        16 LYS19      0.3400
    255 HZ3          18.1346      25.2576      33.9476 H        16 LYS19      0.3400
    256 C            23.1762      21.9477      37.4137 C.2      16 LYS19      0.7341
    257 O            23.0025      20.8764      36.8362 O.2      16 LYS19     -0.5894
    258 N            22.8458      22.1350      38.6869 N.am     17 LEU20     -0.4157
    259 H            22.9289      23.0482      39.1031 H        17 LEU20      0.2719
    260 CA           22.1349      21.0742      39.3974 C.3      17 LEU20     -0.0518
    261 HA           22.6493      20.1407      39.1780 H        17 LEU20      0.0922
    262 CB           22.1888      21.2948      40.9136 C.3      17 LEU20     -0.1102
    263 HB2          21.9059      22.3294      41.1158 H        17 LEU20      0.0457
    264 HB3          21.4481      20.6616      41.3976 H        17 LEU20      0.0457
    265 CG           23.5615      20.9988      41.5400 C.3      17 LEU20      0.3531
    266 HG           24.3459      21.4313      40.9209 H        17 LEU20     -0.0361
    267 CD1          23.6378      21.6561      42.9122 C.3      17 LEU20     -0.4121
    268 HD11         22.8467      21.2661      43.5536 H        17 LEU20      0.1000
    269 HD12         24.5961      21.4392      43.3756 H        17 LEU20      0.1000
    270 HD13         23.5127      22.7355      42.8161 H        17 LEU20      0.1000
    271 CD2          23.8185      19.4962      41.7022 C.3      17 LEU20     -0.4121
    272 HD21         23.8055      19.0078      40.7290 H        17 LEU20      0.1000
    273 HD22         24.8014      19.3378      42.1458 H        17 LEU20      0.1000
    274 HD23         23.0544      19.0524      42.3424 H        17 LEU20      0.1000
    275 C            20.6909      20.9498      38.8729 C.2      17 LEU20      0.5973
    276 O            20.1333      21.9238      38.3571 O.2      17 LEU20     -0.5679
    277 N            20.0799      19.7588      38.9949 N.am     18 PRO21     -0.2548
    278 CD           20.6876      18.5137      39.4363 C.3      18 PRO21      0.0192
    279 HD2          20.8465      18.5305      40.5116 H        18 PRO21      0.0391
    280 HD3          21.6331      18.3303      38.9247 H        18 PRO21      0.0391
    281 CG           19.7060      17.4158      39.0618 C.3      18 PRO21      0.0189
    282 HG2          19.6951      16.6395      39.8249 H        18 PRO21      0.0213
    283 HG3          19.9805      16.9914      38.0983 H        18 PRO21      0.0213
    284 CB           18.3537      18.1144      38.9441 C.3      18 PRO21     -0.0070
    285 HB2          17.8348      18.0117      39.8900 H        18 PRO21      0.0253
    286 HB3          17.7556      17.6938      38.1347 H        18 PRO21      0.0253
    287 CA           18.6650      19.5921      38.7012 C.3      18 PRO21     -0.0266
    288 HA           18.4859      19.8357      37.6557 H        18 PRO21      0.0641
    289 C            17.8028      20.5042      39.5846 C.2      18 PRO21      0.5896
    290 O            18.2349      20.9645      40.6411 O.2      18 PRO21     -0.5748
    291 N            16.5427      20.6894      39.1975 N.am     19 ASP22     -0.5163
    292 H            16.2563      20.3533      38.2922 H        19 ASP22      0.2936
    293 CA           15.6340      21.6353      39.8634 C.3      19 ASP22      0.0381
    294 HA           16.1517      22.5947      39.9408 H        19 ASP22      0.0880
    295 CB           14.3968      21.8391      38.9833 C.3      19 ASP22     -0.0303
    296 HB2          13.9504      20.8697      38.7505 H        19 ASP22     -0.0122
    297 HB3          13.6602      22.4356      39.5236 H        19 ASP22     -0.0122
    298 CG           14.7602      22.5848      37.6988 C.2      19 ASP22      0.7994
    299 OD1          15.6648      23.4491      37.7353 O.co2    19 ASP22     -0.8014
    300 OD2          14.1438      22.2463      36.6688 O.co2    19 ASP22     -0.8014
    301 C            15.2330      21.2831      41.2997 C.2      19 ASP22      0.5366
    302 O            14.6601      22.1132      42.0126 O.2      19 ASP22     -0.5819
    303 N            15.5225      20.0717      41.7728 N.am     20 ASN23     -0.4157
    304 H            16.0321      19.4306      41.1805 H        20 ASN23      0.2719
    305 CA           15.2964      19.7271      43.1693 C.3      20 ASN23      0.0143
    306 HA           14.3665      20.1993      43.4818 H        20 ASN23      0.1048
    307 CB           15.0659      18.2160      43.3055 C.3      20 ASN23     -0.2041
    308 HB2          14.9072      17.9711      44.3553 H        20 ASN23      0.0797
    309 HB3          14.1506      17.9572      42.7751 H        20 ASN23      0.0797
    310 CG           16.1771      17.3469      42.7538 C.2      20 ASN23      0.7130
    311 OD1          16.3271      17.1705      41.5538 O.2      20 ASN23     -0.5931
    312 ND2          16.9029      16.6529      43.5918 N.am     20 ASN23     -0.9191
    313 HD21         17.7023      16.1680      43.2069 H        20 ASN23      0.4196
    314 HD22         16.8334      16.8492      44.5789 H        20 ASN23      0.4196
    315 C            16.3691      20.2728      44.1308 C.2      20 ASN23      0.5973
    316 O            16.2323      20.0273      45.3279 O.2      20 ASN23     -0.5679
    317 N            17.4075      20.9722      43.6680 N.am     21 TYR24     -0.4157
    318 H            17.4829      21.1865      42.6795 H        21 TYR24      0.2719
    319 CA           18.4519      21.4899      44.5548 C.3      21 TYR24     -0.0014
    320 HA           18.4427      20.9194      45.4803 H        21 TYR24      0.0876
    321 CB           19.8281      21.2694      43.9319 C.3      21 TYR24     -0.0152
    322 HB2          19.8247      21.6102      42.8958 H        21 TYR24      0.0295
    323 HB3          20.5685      21.8566      44.4783 H        21 TYR24      0.0295
    324 CG           20.2084      19.8073      44.0148 C.ar     21 TYR24     -0.0011
    325 CD1          20.7675      19.3284      45.2096 C.ar     21 TYR24     -0.1906
    326 HD1          20.9522      20.0143      46.0247 H        21 TYR24      0.1699
    327 CE1          21.0517      17.9637      45.3625 C.ar     21 TYR24     -0.2341
    328 HE1          21.4856      17.6156      46.2886 H        21 TYR24      0.1656
    329 CZ           20.7810      17.0677      44.3094 C.ar     21 TYR24      0.3226
    330 OH           21.0518      15.7492      44.4703 O.3      21 TYR24     -0.5579
    331 HH           21.5446      15.6143      45.3048 H        21 TYR24      0.3992
    332 CE2          20.2094      17.5431      43.1095 C.ar     21 TYR24     -0.2341
    333 HE2          19.9928      16.8463      42.3179 H        21 TYR24      0.1656
    334 CD2          19.9130      18.9141      42.9689 C.ar     21 TYR24     -0.1906
    335 HD2          19.4401      19.2854      42.0715 H        21 TYR24      0.1699
    336 C            18.2209      22.9438      44.9381 C.2      21 TYR24      0.5973
    337 O            17.8235      23.7499      44.1041 O.2      21 TYR24     -0.5679
    338 N            18.4761      23.2613      46.1999 N.am     22 ILE25     -0.4157
    339 H            18.7709      22.5284      46.8370 H        22 ILE25      0.2719
    340 CA           18.5003      24.6337      46.7076 C.3      22 ILE25     -0.0597
    341 HA           18.6008      25.3333      45.8748 H        22 ILE25      0.0869
    342 CB           17.2087      24.9966      47.4838 C.3      22 ILE25      0.1303
    343 HB           17.3830      25.9637      47.9535 H        22 ILE25      0.0187
    344 CG2          16.0242      25.1902      46.5162 C.3      22 ILE25     -0.3204
    345 HG21         15.7574      24.2375      46.0652 H        22 ILE25      0.0882
    346 HG22         15.1699      25.6193      47.0372 H        22 ILE25      0.0882
    347 HG23         16.3227      25.8838      45.7265 H        22 ILE25      0.0882
    348 CG1          16.8879      23.9892      48.6143 C.3      22 ILE25     -0.0430
    349 HG12         16.7227      22.9973      48.1948 H        22 ILE25      0.0236
    350 HG13         17.7429      23.9317      49.2867 H        22 ILE25      0.0236
    351 CD1          15.6588      24.3766      49.4465 C.3      22 ILE25     -0.0660
    352 HD11         14.7481      24.2397      48.8637 H        22 ILE25      0.0186
    353 HD12         15.6021      23.7436      50.3306 H        22 ILE25      0.0186
    354 HD13         15.7400      25.4180      49.7515 H        22 ILE25      0.0186
    355 C            19.7580      24.7795      47.5546 C.2      22 ILE25      0.5973
    356 O            20.1674      23.8294      48.2210 O.2      22 ILE25     -0.5679
    357 N            20.4017      25.9360      47.5442 N.am     23 THR26     -0.4157
    358 H            20.0161      26.6894      46.9778 H        23 THR26      0.2719
    359 CA           21.5685      26.2000      48.3989 C.3      23 THR26     -0.0389
    360 HA           22.2756      25.3756      48.2988 H        23 THR26      0.1007
    361 CB           22.2928      27.4827      47.9808 C.3      23 THR26      0.3654
    362 HB           23.1761      27.6056      48.6030 H        23 THR26      0.0043
    363 CG2          22.7244      27.4673      46.5113 C.3      23 THR26     -0.2438
    364 HG21         21.8578      27.4456      45.8514 H        23 THR26      0.0642
    365 HG22         23.3126      28.3604      46.3041 H        23 THR26      0.0642
    366 HG23         23.3392      26.5872      46.3243 H        23 THR26      0.0642
    367 OG1          21.4394      28.5783      48.1998 O.3      23 THR26     -0.6761
    368 HG1          20.7553      28.5240      47.5131 H        23 THR26      0.4102
    369 C            21.1566      26.2886      49.8693 C.2      23 THR26      0.5973
    370 O            19.9708      26.4144      50.2083 O.2      23 THR26     -0.5679
    371 N            22.1293      26.2422      50.7879 N.am     24 LYS27     -0.3479
    372 H            23.0953      26.0889      50.4842 H        24 LYS27      0.2747
    373 CA           21.8050      26.3823      52.2187 C.3      24 LYS27     -0.2400
    374 HA           21.1147      25.5877      52.5036 H        24 LYS27      0.1426
    375 CB           23.0624      26.3073      53.0874 C.3      24 LYS27     -0.0094
    376 HB2          23.8531      26.9168      52.6434 H        24 LYS27      0.0362
    377 HB3          22.8364      26.6934      54.0836 H        24 LYS27      0.0362
    378 CG           23.5275      24.8558      53.2224 C.3      24 LYS27      0.0187
    379 HG2          22.7432      24.2774      53.7110 H        24 LYS27      0.0103
    380 HG3          23.6807      24.4298      52.2324 H        24 LYS27      0.0103
    381 CD           24.8125      24.7489      54.0571 C.3      24 LYS27     -0.0479
    382 HD2          25.0051      25.6941      54.5696 H        24 LYS27      0.0621
    383 HD3          24.7027      23.9578      54.8003 H        24 LYS27      0.0621
    384 CE           25.9625      24.4075      53.1020 C.3      24 LYS27     -0.0143
    385 HE2          25.8984      23.3539      52.8156 H        24 LYS27      0.1135
    386 HE3          25.8121      24.9844      52.1794 H        24 LYS27      0.1135
    387 NZ           27.3023      24.7258      53.6530 N.4      24 LYS27     -0.3854
    388 HZ1          27.5030      24.1946      54.4861 H        24 LYS27      0.3400
    389 HZ2          28.0000      24.4882      52.9520 H        24 LYS27      0.3400
    390 HZ3          27.3820      25.7172      53.8377 H        24 LYS27      0.3400
    391 C            21.0742      27.6850      52.5077 C.2      24 LYS27      0.7341
    392 O            20.0993      27.6695      53.2501 O.2      24 LYS27     -0.5894
    393 N            21.5304      28.8080      51.9583 N.am     25 SER28     -0.4157
    394 H            22.2497      28.7569      51.2474 H        25 SER28      0.2719
    395 CA           20.8934      30.1006      52.2202 C.3      25 SER28     -0.0249
    396 HA           20.8266      30.2378      53.2943 H        25 SER28      0.0843
    397 CB           21.7416      31.2388      51.6619 C.3      25 SER28      0.2117
    398 HB2          21.2316      32.1890      51.8277 H        25 SER28      0.0352
    399 HB3          22.7137      31.2543      52.1569 H        25 SER28      0.0352
    400 OG           21.9109      31.0200      50.2830 O.3      25 SER28     -0.6546
    401 HG           22.2350      31.8135      49.8482 H        25 SER28      0.4275
    402 C            19.4618      30.1574      51.6775 C.2      25 SER28      0.5973
    403 O            18.5995      30.6814      52.3775 O.2      25 SER28     -0.5679
    404 N            19.1714      29.5552      50.5210 N.am     26 GLU29     -0.5163
    405 H            19.9334      29.1966      49.9559 H        26 GLU29      0.2936
    406 CA           17.8026      29.4511      49.9959 C.3      26 GLU29      0.0397
    407 HA           17.3464      30.4408      49.9561 H        26 GLU29      0.1105
    408 CB           17.8079      28.8537      48.5919 C.3      26 GLU29      0.0560
    409 HB2          18.3491      27.9093      48.6255 H        26 GLU29     -0.0173
    410 HB3          16.7806      28.6536      48.2816 H        26 GLU29     -0.0173
    411 CG           18.4553      29.7653      47.5570 C.3      26 GLU29      0.0136
    412 HG2          17.8514      30.6720      47.4658 H        26 GLU29     -0.0425
    413 HG3          19.4504      30.0688      47.8779 H        26 GLU29     -0.0425
    414 CD           18.5387      29.0414      46.2138 C.2      26 GLU29      0.8054
    415 OE1          19.1769      27.9664      46.1426 O.co2    26 GLU29     -0.8188
    416 OE2          17.9555      29.5822      45.2594 O.co2    26 GLU29     -0.8188
    417 C            16.9074      28.5623      50.8591 C.2      26 GLU29      0.5366
    418 O            15.7657      28.9304      51.1308 O.2      26 GLU29     -0.5819
    419 N            17.4116      27.4128      51.3215 N.am     27 ALA30     -0.4157
    420 H            18.3420      27.1350      51.0197 H        27 ALA30      0.2719
    421 CA           16.6838      26.5515      52.2517 C.3      27 ALA30      0.0337
    422 HA           15.7163      26.2937      51.8208 H        27 ALA30      0.0823
    423 CB           17.4918      25.2675      52.4707 C.3      27 ALA30     -0.1825
    424 HB1          18.4538      25.5011      52.9264 H        27 ALA30      0.0603
    425 HB2          16.9379      24.5909      53.1190 H        27 ALA30      0.0603
    426 HB3          17.6694      24.7779      51.5144 H        27 ALA30      0.0603
    427 C            16.4221      27.2723      53.5811 C.2      27 ALA30      0.5973
    428 O            15.3211      27.2035      54.1264 O.2      27 ALA30     -0.5679
    429 N            17.4235      27.9871      54.1054 N.am     28 GLN31     -0.4157
    430 H            18.3079      28.0065      53.6084 H        28 GLN31      0.2719
    431 CA           17.2982      28.7678      55.3375 C.3      28 GLN31     -0.0031
    432 HA           17.0502      28.1057      56.1685 H        28 GLN31      0.0850
    433 CB           18.5950      29.5198      55.6575 C.3      28 GLN31     -0.0036
    434 HB2          18.9208      30.0206      54.7503 H        28 GLN31      0.0171
    435 HB3          18.3835      30.2847      56.4071 H        28 GLN31      0.0171
    436 CG           19.7315      28.6414      56.1956 C.3      28 GLN31     -0.0645
    437 HG2          19.4780      28.3489      57.2148 H        28 GLN31      0.0352
    438 HG3          19.8260      27.7309      55.6151 H        28 GLN31      0.0352
    439 CD           21.0854      29.3565      56.2289 C.2      28 GLN31      0.6951
    440 OE1          22.0677      28.8297      56.7209 O.2      28 GLN31     -0.6086
    441 NE2          21.2173      30.5826      55.7609 N.am     28 GLN31     -0.9407
    442 HE21         22.1092      31.0207      55.9001 H        28 GLN31      0.4251
    443 HE22         20.4111      31.0748      55.4181 H        28 GLN31      0.4251
    444 C            16.1749      29.7919      55.2111 C.2      28 GLN31      0.5973
    445 O            15.3208      29.8680      56.0929 O.2      28 GLN31     -0.5679
    446 N            16.1604      30.5489      54.1092 N.am     29 ALA32     -0.4157
    447 H            16.8946      30.4290      53.4176 H        29 ALA32      0.2719
    448 CA           15.1255      31.5400      53.8462 C.3      29 ALA32      0.0337
    449 HA           15.1342      32.2811      54.6462 H        29 ALA32      0.0823
    450 CB           15.4574      32.2389      52.5224 C.3      29 ALA32     -0.1825
    451 HB1          15.4508      31.5163      51.7051 H        29 ALA32      0.0603
    452 HB2          14.7126      33.0096      52.3205 H        29 ALA32      0.0603
    453 HB3          16.4432      32.7016      52.5816 H        29 ALA32      0.0603
    454 C            13.7238      30.9068      53.8198 C.2      29 ALA32      0.5973
    455 O            12.7691      31.5257      54.2822 O.2      29 ALA32     -0.5679
    456 N            13.6077      29.6700      53.3194 N.am     30 LEU33     -0.4157
    457 H            14.4361      29.2455      52.9168 H        30 LEU33      0.2719
    458 CA           12.3613      28.8967      53.2950 C.3      30 LEU33     -0.0518
    459 HA           11.5548      29.5568      52.9825 H        30 LEU33      0.0922
    460 CB           12.5029      27.7351      52.2918 C.3      30 LEU33     -0.1102
    461 HB2          13.4710      27.2585      52.4282 H        30 LEU33      0.0457
    462 HB3          11.7411      26.9804      52.4954 H        30 LEU33      0.0457
    463 CG           12.3574      28.1634      50.8274 C.3      30 LEU33      0.3531
    464 HG           13.0299      28.9931      50.6102 H        30 LEU33     -0.0361
    465 CD1          12.7161      26.9890      49.9146 C.3      30 LEU33     -0.4121
    466 HD11         12.0540      26.1464      50.1124 H        30 LEU33      0.1000
    467 HD12         12.6248      27.2950      48.8732 H        30 LEU33      0.1000
    468 HD13         13.7489      26.6969      50.1010 H        30 LEU33      0.1000
    469 CD2          10.9187      28.5903      50.5170 C.3      30 LEU33     -0.4121
    470 HD21         10.6684      29.5028      51.0551 H        30 LEU33      0.1000
    471 HD22         10.8183      28.7896      49.4513 H        30 LEU33      0.1000
    472 HD23         10.2236      27.8001      50.8039 H        30 LEU33      0.1000
    473 C            11.9209      28.3472      54.6562 C.2      30 LEU33      0.5973
    474 O            10.8254      27.8035      54.7576 O.2      30 LEU33     -0.5679
    475 N            12.7422      28.4672      55.6974 N.am     31 GLY34     -0.4157
    476 H            13.6084      28.9775      55.5638 H        31 GLY34      0.2719
    477 CA           12.4349      27.9712      57.0365 C.3      31 GLY34     -0.0252
    478 HA2          12.6262      28.7759      57.7458 H        31 GLY34      0.0698
    479 HA3          11.3818      27.6981      57.1097 H        31 GLY34      0.0698
    480 C            13.2682      26.7677      57.4599 C.2      31 GLY34      0.5973
    481 O            13.0057      26.2210      58.5378 O.2      31 GLY34     -0.5679
    482 N            14.2551      26.3362      56.6622 N.am     32 TRP35     -0.4157
    483 H            14.4364      26.8091      55.7811 H        32 TRP35      0.2719
    484 CA           15.1150      25.2252      57.0628 C.3      32 TRP35     -0.0275
    485 HA           14.4668      24.3917      57.3313 H        32 TRP35      0.1123
    486 CB           16.0154      24.7343      55.9286 C.3      32 TRP35     -0.0050
    487 HB2          15.3970      24.4055      55.0922 H        32 TRP35      0.0339
    488 HB3          16.6335      25.5661      55.6033 H        32 TRP35      0.0339
    489 CG           16.9374      23.6222      56.3265 C.2      32 TRP35     -0.1415
    490 CD1          16.5871      22.4402      56.8799 C.2      32 TRP35     -0.1638
    491 HD1          15.5656      22.1375      57.0678 H        32 TRP35      0.2062
    492 NE1          17.7118      21.6873      57.1580 N.pl3    32 TRP35     -0.3418
    493 HE1          17.6720      20.7589      57.5519 H        32 TRP35      0.3412
    494 CE2          18.8534      22.3602      56.7846 C.ar     32 TRP35      0.1380
    495 CZ2          20.2170      22.0456      56.8421 C.ar     32 TRP35     -0.2601
    496 HZ2          20.5424      21.1089      57.2652 H        32 TRP35      0.1572
    497 CH2          21.1448      22.9886      56.3604 C.ar     32 TRP35     -0.1134
    498 HH2          22.2028      22.7819      56.4097 H        32 TRP35      0.1417
    499 CZ3          20.7088      24.2199      55.8358 C.ar     32 TRP35     -0.1972
    500 HZ3          21.4228      24.9530      55.4863 H        32 TRP35      0.1447
    501 CE3          19.3395      24.5183      55.7774 C.ar     32 TRP35     -0.2387
    502 HE3          19.0098      25.4619      55.3635 H        32 TRP35      0.1700
    503 CD2          18.3848      23.5982      56.2497 C.ar     32 TRP35      0.1243
    504 C            15.9334      25.5983      58.3014 C.2      32 TRP35      0.5973
    505 O            16.6664      26.5848      58.3188 O.2      32 TRP35     -0.5679
    506 N            15.8273      24.7765      59.3449 N.am     33 VAL36     -0.4157
    507 H            15.2186      23.9706      59.2408 H        33 VAL36      0.2719
    508 CA           16.6106      24.8763      60.5751 C.3      33 VAL36     -0.0875
    509 HA           17.3402      25.6807      60.4727 H        33 VAL36      0.0969
    510 CB           15.7497      25.1891      61.8122 C.3      33 VAL36      0.2985
    511 HB           15.0696      24.3566      61.9828 H        33 VAL36     -0.0297
    512 CG1          16.6394      25.3832      63.0536 C.3      33 VAL36     -0.3192
    513 HG11         17.3747      26.1660      62.8611 H        33 VAL36      0.0791
    514 HG12         16.0377      25.6812      63.9109 H        33 VAL36      0.0791
    515 HG13         17.1567      24.4563      63.3003 H        33 VAL36      0.0791
    516 CG2          14.8933      26.4455      61.6343 C.3      33 VAL36     -0.3192
    517 HG21         14.1618      26.2884      60.8425 H        33 VAL36      0.0791
    518 HG22         14.3686      26.6893      62.5553 H        33 VAL36      0.0791
    519 HG23         15.5284      27.2871      61.3510 H        33 VAL36      0.0791
    520 C            17.3506      23.5622      60.7429 C.2      33 VAL36      0.5973
    521 O            16.7586      22.5551      61.1388 O.2      33 VAL36     -0.5679
    522 N            18.6577      23.5970      60.4763 N.am     34 ALA37     -0.4157
    523 H            19.0380      24.4562      60.1067 H        34 ALA37      0.2719
    524 CA           19.5269      22.4239      60.4833 C.3      34 ALA37      0.0337
    525 HA           19.2518      21.8004      59.6321 H        34 ALA37      0.0823
    526 CB           20.9728      22.8950      60.2750 C.3      34 ALA37     -0.1825
    527 HB1          21.2814      23.5408      61.0987 H        34 ALA37      0.0603
    528 HB2          21.6364      22.0304      60.2351 H        34 ALA37      0.0603
    529 HB3          21.0548      23.4464      59.3370 H        34 ALA37      0.0603
    530 C            19.3570      21.5551      61.7437 C.2      34 ALA37      0.5973
    531 O            19.1272      20.3541      61.6096 O.2      34 ALA37     -0.5679
    532 N            19.3588      22.1576      62.9412 N.am     35 SER38     -0.4157
    533 H            19.6160      23.1318      62.9916 H        35 SER38      0.2719
    534 CA           19.1967      21.4412      64.2171 C.3      35 SER38     -0.0249
    535 HA           19.9913      20.6980      64.2956 H        35 SER38      0.0843
    536 CB           19.3439      22.3996      65.4017 C.3      35 SER38      0.2117
    537 HB2          18.6195      23.2120      65.3262 H        35 SER38      0.0352
    538 HB3          19.1783      21.8537      66.3325 H        35 SER38      0.0352
    539 OG           20.6577      22.9143      65.3993 O.3      35 SER38     -0.6546
    540 HG           20.9497      23.0414      66.3090 H        35 SER38      0.4275
    541 C            17.8795      20.6866      64.3802 C.2      35 SER38      0.5973
    542 O            17.7906      19.8384      65.2596 O.2      35 SER38     -0.5679
    543 N            16.8508      20.9722      63.5785 N.am     36 LYS39     -0.3479
    544 H            16.9887      21.6365      62.8246 H        36 LYS39      0.2747
    545 CA           15.5672      20.2636      63.6657 C.3      36 LYS39     -0.2400
    546 HA           15.5163      19.6923      64.5958 H        36 LYS39      0.1426
    547 CB           14.4081      21.2708      63.6753 C.3      36 LYS39     -0.0094
    548 HB2          14.5259      21.9413      62.8222 H        36 LYS39      0.0362
    549 HB3          13.4510      20.7566      63.5722 H        36 LYS39      0.0362
    550 CG           14.3844      22.0626      64.9950 C.3      36 LYS39      0.0187
    551 HG2          13.7731      21.5362      65.7295 H        36 LYS39      0.0103
    552 HG3          15.3930      22.1417      65.4013 H        36 LYS39      0.0103
    553 CD           13.8698      23.4916      64.8065 C.3      36 LYS39     -0.0479
    554 HD2          14.0830      24.0573      65.7148 H        36 LYS39      0.0621
    555 HD3          14.4190      23.9507      63.9937 H        36 LYS39      0.0621
    556 CE           12.3668      23.5552      64.5316 C.3      36 LYS39     -0.0143
    557 HE2          12.1085      22.7597      63.8238 H        36 LYS39      0.1135
    558 HE3          11.8275      23.3558      65.4633 H        36 LYS39      0.1135
    559 NZ           11.9762      24.8710      63.9624 N.4      36 LYS39     -0.3854
    560 HZ1          12.4065      25.0072      63.0556 H        36 LYS39      0.3400
    561 HZ2          10.9717      24.9114      63.8343 H        36 LYS39      0.3400
    562 HZ3          12.2526      25.6269      64.5747 H        36 LYS39      0.3400
    563 C            15.3885      19.2226      62.5761 C.2      36 LYS39      0.7341
    564 O            14.3186      18.6335      62.5489 O.2      36 LYS39     -0.5894
    565 N            16.3591      19.0296      61.6727 N.am     37 GLY40     -0.4157
    566 H            17.2458      19.5034      61.7913 H        37 GLY40      0.2719
    567 CA           16.2231      18.0463      60.5935 C.3      37 GLY40     -0.0252
    568 HA2          17.0622      18.1461      59.9069 H        37 GLY40      0.0698
    569 HA3          16.2391      17.0425      61.0205 H        37 GLY40      0.0698
    570 C            14.9198      18.2061      59.7991 C.2      37 GLY40      0.5973
    571 O            14.3208      17.2154      59.3954 O.2      37 GLY40     -0.5679
    572 N            14.4754      19.4537      59.6064 N.am     38 ASN41     -0.4157
    573 H            15.0175      20.2170      59.9797 H        38 ASN41      0.2719
    574 CA           13.1621      19.7739      59.0492 C.3      38 ASN41      0.0143
    575 HA           12.5011      18.9147      59.2011 H        38 ASN41      0.1048
    576 CB           12.5417      20.9649      59.8192 C.3      38 ASN41     -0.2041
    577 HB2          11.4761      20.9890      59.5858 H        38 ASN41      0.0797
    578 HB3          12.6269      20.7836      60.8892 H        38 ASN41      0.0797
    579 CG           13.1268      22.3401      59.4954 C.2      38 ASN41      0.7130
    580 OD1          14.2098      22.4893      58.9584 O.2      38 ASN41     -0.5931
    581 ND2          12.4493      23.4183      59.8320 N.am     38 ASN41     -0.9191
    582 HD21         12.7610      24.2882      59.4059 H        38 ASN41      0.4196
    583 HD22         11.4724      23.2976      60.0383 H        38 ASN41      0.4196
    584 C            13.1650      20.0517      57.5432 C.2      38 ASN41      0.5973
    585 O            12.1836      20.6289      57.0846 O.2      38 ASN41     -0.5679
    586 N            14.2251      19.7473      56.7744 N.am     39 LEU42     -0.4157
    587 H            14.9792      19.1965      57.1513 H        39 LEU42      0.2719
    588 CA           14.2618      20.1990      55.3743 C.3      39 LEU42     -0.0518
    589 HA           14.1675      21.2855      55.3855 H        39 LEU42      0.0922
    590 CB           15.5944      19.8563      54.6881 C.3      39 LEU42     -0.1102
    591 HB2          16.4128      20.3090      55.2405 H        39 LEU42      0.0457
    592 HB3          15.7319      18.7805      54.7182 H        39 LEU42      0.0457
    593 CG           15.6734      20.3099      53.2144 C.3      39 LEU42      0.3531
    594 HG           14.8930      19.8290      52.6261 H        39 LEU42     -0.0361
    595 CD1          15.5663      21.8278      53.0565 C.3      39 LEU42     -0.4121
    596 HD11         16.3057      22.3221      53.6842 H        39 LEU42      0.1000
    597 HD12         15.7363      22.0963      52.0153 H        39 LEU42      0.1000
    598 HD13         14.5681      22.1657      53.3328 H        39 LEU42      0.1000
    599 CD2          17.0269      19.8821      52.6582 C.3      39 LEU42     -0.4121
    600 HD21         17.1044      18.7953      52.6772 H        39 LEU42      0.1000
    601 HD22         17.1213      20.2159      51.6248 H        39 LEU42      0.1000
    602 HD23         17.8152      20.3170      53.2672 H        39 LEU42      0.1000
    603 C            13.0536      19.6857      54.5837 C.2      39 LEU42      0.5973
    604 O            12.4178      20.4859      53.9040 O.2      39 LEU42     -0.5679
    605 N            12.7021      18.4031      54.7218 N.am     40 ALA43     -0.4157
    606 H            13.2760      17.7905      55.2789 H        40 ALA43      0.2719
    607 CA           11.5254      17.8503      54.0542 C.3      40 ALA43      0.0337
    608 HA           11.6085      18.0764      52.9902 H        40 ALA43      0.0823
    609 CB           11.5194      16.3288      54.2060 C.3      40 ALA43     -0.1825
    610 HB1          11.5416      16.0604      55.2624 H        40 ALA43      0.0603
    611 HB2          10.6163      15.9203      53.7505 H        40 ALA43      0.0603
    612 HB3          12.3838      15.9241      53.6852 H        40 ALA43      0.0603
    613 C            10.1888      18.4635      54.5117 C.2      40 ALA43      0.5973
    614 O             9.2409      18.3938      53.7364 O.2      40 ALA43     -0.5679
    615 N            10.0968      19.0851      55.6943 N.am     41 ASP44     -0.5163
    616 H            10.9066      19.1420      56.2913 H        41 ASP44      0.2936
    617 CA            8.8530      19.7278      56.1537 C.3      41 ASP44      0.0381
    618 HA            8.0054      19.1127      55.8444 H        41 ASP44      0.0880
    619 CB            8.8135      19.8305      57.6838 C.3      41 ASP44     -0.0303
    620 HB2           9.6316      20.4718      58.0156 H        41 ASP44     -0.0122
    621 HB3           7.8780      20.3091      57.9785 H        41 ASP44     -0.0122
    622 CG            8.9022      18.4843      58.3992 C.2      41 ASP44      0.7994
    623 OD1           8.4533      17.4692      57.8229 O.co2    41 ASP44     -0.8014
    624 OD2           9.4317      18.5028      59.5342 O.co2    41 ASP44     -0.8014
    625 C             8.6376      21.1270      55.5709 C.2      41 ASP44      0.5366
    626 O             7.4975      21.5236      55.3387 O.2      41 ASP44     -0.5819
    627 N             9.7112      21.8913      55.3467 N.am     42 VAL45     -0.4157
    628 H            10.6216      21.5038      55.5628 H        42 VAL45      0.2719
    629 CA            9.6110      23.2560      54.7924 C.3      42 VAL45     -0.0875
    630 HA            8.5995      23.6288      54.9562 H        42 VAL45      0.0969
    631 CB           10.5533      24.2285      55.5154 C.3      42 VAL45      0.2985
    632 HB           10.3847      25.2250      55.1128 H        42 VAL45     -0.0297
    633 CG1          10.2293      24.2708      57.0172 C.3      42 VAL45     -0.3192
    634 HG11         10.4717      23.3158      57.4836 H        42 VAL45      0.0791
    635 HG12         10.8049      25.0642      57.4893 H        42 VAL45      0.0791
    636 HG13          9.1675      24.4794      57.1517 H        42 VAL45      0.0791
    637 CG2          12.0305      23.8774      55.3106 C.3      42 VAL45     -0.3192
    638 HG21         12.2960      23.9703      54.2578 H        42 VAL45      0.0791
    639 HG22         12.6353      24.5689      55.8760 H        42 VAL45      0.0791
    640 HG23         12.2381      22.8640      55.6499 H        42 VAL45      0.0791
    641 C             9.8156      23.2875      53.2792 C.2      42 VAL45      0.5973
    642 O             9.3356      24.1998      52.6091 O.2      42 VAL45     -0.5679
    643 N            10.4927      22.2847      52.7165 N.am     43 ALA46     -0.4157
    644 H            10.8988      21.5752      53.3157 H        43 ALA46      0.2719
    645 CA           10.7561      22.2099      51.2861 C.3      43 ALA46      0.0337
    646 HA            9.9909      22.7771      50.7553 H        43 ALA46      0.0823
    647 CB           12.0959      22.9165      51.0401 C.3      43 ALA46     -0.1825
    648 HB1          12.8984      22.3613      51.5255 H        43 ALA46      0.0603
    649 HB2          12.2909      22.9756      49.9745 H        43 ALA46      0.0603
    650 HB3          12.0620      23.9285      51.4447 H        43 ALA46      0.0603
    651 C            10.6638      20.7589      50.7633 C.2      43 ALA46      0.5973
    652 O            11.6780      20.1643      50.3787 O.2      43 ALA46     -0.5679
    653 N             9.4512      20.1652      50.7216 N.am     44 PRO47     -0.2548
    654 CD            8.1714      20.7218      51.1502 C.3      44 PRO47      0.0192
    655 HD2           7.7997      21.4051      50.3856 H        44 PRO47      0.0391
    656 HD3           8.2446      21.2361      52.1077 H        44 PRO47      0.0391
    657 CG            7.2182      19.5385      51.2963 C.3      44 PRO47      0.0189
    658 HG2           6.1897      19.8236      51.0748 H        44 PRO47      0.0213
    659 HG3           7.2843      19.1306      52.3041 H        44 PRO47      0.0213
    660 CB            7.7542      18.5283      50.2876 C.3      44 PRO47     -0.0070
    661 HB2           7.3280      18.7460      49.3068 H        44 PRO47      0.0253
    662 HB3           7.5237      17.5046      50.5844 H        44 PRO47      0.0253
    663 CA            9.2631      18.7885      50.2790 C.3      44 PRO47     -0.0266
    664 HA            9.7317      18.1354      51.0167 H        44 PRO47      0.0641
    665 C             9.8606      18.5220      48.8953 C.2      44 PRO47      0.5896
    666 O             9.6705      19.2899      47.9477 O.2      44 PRO47     -0.5748
    667 N            10.5782      17.4014      48.7859 N.am     45 GLY48     -0.4157
    668 H            10.7239      16.8523      49.6216 H        45 GLY48      0.2719
    669 CA           11.2329      16.9545      47.5551 C.3      45 GLY48     -0.0252
    670 HA2          11.4838      15.8990      47.6541 H        45 GLY48      0.0698
    671 HA3          10.5382      17.0656      46.7221 H        45 GLY48      0.0698
    672 C            12.5215      17.7106      47.2038 C.2      45 GLY48      0.5973
    673 O            13.1144      17.4302      46.1615 O.2      45 GLY48     -0.5679
    674 N            12.9652      18.6630      48.0333 N.am     46 LYS49     -0.3479
    675 H            12.4376      18.8644      48.8794 H        46 LYS49      0.2747
    676 CA           14.2052      19.4208      47.8279 C.3      46 LYS49     -0.2400
    677 HA           14.4731      19.3629      46.7781 H        46 LYS49      0.1426
    678 CB           13.9888      20.8964      48.2038 C.3      46 LYS49     -0.0094
    679 HB2          13.7666      20.9605      49.2682 H        46 LYS49      0.0362
    680 HB3          14.9187      21.4434      48.0429 H        46 LYS49      0.0362
    681 CG           12.8656      21.5901      47.4105 C.3      46 LYS49      0.0187
    682 HG2          11.9490      21.0007      47.4398 H        46 LYS49      0.0103
    683 HG3          12.6620      22.5603      47.8597 H        46 LYS49      0.0103
    684 CD           13.2943      21.8326      45.9613 C.3      46 LYS49     -0.0479
    685 HD2          14.1487      22.5113      45.9709 H        46 LYS49      0.0621
    686 HD3          13.6037      20.8928      45.5090 H        46 LYS49      0.0621
    687 CE           12.1682      22.4225      45.1100 C.3      46 LYS49     -0.0143
    688 HE2          11.4646      21.6269      44.8469 H        46 LYS49      0.1135
    689 HE3          11.6339      23.1641      45.7112 H        46 LYS49      0.1135
    690 NZ           12.7233      23.0720      43.8897 N.4      46 LYS49     -0.3854
    691 HZ1          13.2739      22.4404      43.3062 H        46 LYS49      0.3400
    692 HZ2          11.9986      23.4759      43.3122 H        46 LYS49      0.3400
    693 HZ3          13.3703      23.8108      44.1402 H        46 LYS49      0.3400
    694 C            15.3911      18.8465      48.6071 C.2      46 LYS49      0.7341
    695 O            15.2372      18.3172      49.7057 O.2      46 LYS49     -0.5894
    696 N            16.5799      19.0303      48.0428 N.am     47 SER50     -0.4157
    697 H            16.5973      19.4992      47.1437 H        47 SER50      0.2719
    698 CA           17.8758      18.6783      48.6336 C.3      47 SER50     -0.0249
    699 HA           17.7341      18.2762      49.6378 H        47 SER50      0.0843
    700 CB           18.5816      17.6153      47.7802 C.3      47 SER50      0.2117
    701 HB2          18.6461      17.9660      46.7489 H        47 SER50      0.0352
    702 HB3          19.5931      17.4681      48.1630 H        47 SER50      0.0352
    703 OG           17.9027      16.3745      47.8121 O.3      47 SER50     -0.6546
    704 HG           18.5155      15.6867      47.5386 H        47 SER50      0.4275
    705 C            18.7701      19.9161      48.7234 C.2      47 SER50      0.5973
    706 O            18.6653      20.8071      47.8808 O.2      47 SER50     -0.5679
    707 N            19.6875      19.9478      49.6961 N.am     48 ILE51     -0.4157
    708 H            19.7489      19.1735      50.3398 H        48 ILE51      0.2719
    709 CA           20.7354      20.9779      49.7483 C.3      48 ILE51     -0.0597
    710 HA           20.2757      21.9419      49.5576 H        48 ILE51      0.0869
    711 CB           21.4296      21.0448      51.1267 C.3      48 ILE51      0.1303
    712 HB           21.8879      20.0737      51.3199 H        48 ILE51      0.0187
    713 CG2          22.5598      22.0907      51.1437 C.3      48 ILE51     -0.3204
    714 HG21         22.1890      23.0595      50.8020 H        48 ILE51      0.0882
    715 HG22         22.9546      22.1830      52.1526 H        48 ILE51      0.0882
    716 HG23         23.3753      21.7770      50.4915 H        48 ILE51      0.0882
    717 CG1          20.4498      21.3198      52.2855 C.3      48 ILE51     -0.0430
    718 HG12         19.7784      20.4691      52.3622 H        48 ILE51      0.0236
    719 HG13         21.0134      21.3640      53.2180 H        48 ILE51      0.0236
    720 CD1          19.6202      22.6084      52.1638 C.3      48 ILE51     -0.0660
    721 HD11         18.9632      22.5561      51.2958 H        48 ILE51      0.0186
    722 HD12         19.0057      22.7211      53.0572 H        48 ILE51      0.0186
    723 HD13         20.2714      23.4764      52.0760 H        48 ILE51      0.0186
    724 C            21.7716      20.7141      48.6538 C.2      48 ILE51      0.5973
    725 O            22.2527      19.5904      48.5171 O.2      48 ILE51     -0.5679
    726 N            22.1569      21.7326      47.8939 N.am     49 GLY52     -0.4157
    727 H            21.6634      22.6205      47.9699 H        49 GLY52      0.2719
    728 CA           23.2858      21.6469      46.9775 C.3      49 GLY52     -0.0252
    729 HA2          24.1833      21.4459      47.5616 H        49 GLY52      0.0698
    730 HA3          23.1349      20.8298      46.2738 H        49 GLY52      0.0698
    731 C            23.5210      22.9217      46.1880 C.2      49 GLY52      0.5973
    732 O            22.6544      23.7803      46.0725 O.2      49 GLY52     -0.5679
    733 N            24.7244      23.0326      45.6365 N.am     50 GLY53     -0.4157
    734 H            25.3984      22.2908      45.8050 H        50 GLY53      0.2719
    735 CA           25.1755      24.2079      44.8898 C.3      50 GLY53     -0.0252
    736 HA2          25.6413      23.8887      43.9672 H        50 GLY53      0.0698
    737 HA3          24.3230      24.8391      44.6350 H        50 GLY53      0.0698
    738 C            26.1833      25.0675      45.6471 C.2      50 GLY53      0.5973
    739 O            26.8075      25.9551      45.0559 O.2      50 GLY53     -0.5679
    740 N            26.3906      24.8022      46.9361 N.am     51 ASP54     -0.5163
    741 H            25.8717      24.0597      47.3781 H        51 ASP54      0.2936
    742 CA           27.3449      25.5593      47.7355 C.3      51 ASP54      0.0381
    743 HA           27.2438      26.6118      47.4632 H        51 ASP54      0.0880
    744 CB           27.0230      25.4718      49.2257 C.3      51 ASP54     -0.0303
    745 HB2          27.0423      24.4252      49.5373 H        51 ASP54     -0.0122
    746 HB3          27.7902      26.0041      49.7909 H        51 ASP54     -0.0122
    747 CG           25.6661      26.0881      49.5550 C.2      51 ASP54      0.7994
    748 OD1          25.5464      27.3198      49.4099 O.co2    51 ASP54     -0.8014
    749 OD2          24.7845      25.3490      50.0468 O.co2    51 ASP54     -0.8014
    750 C            28.7908      25.1519      47.4602 C.2      51 ASP54      0.5366
    751 O            29.1033      24.0115      47.1181 O.2      51 ASP54     -0.5819
    752 N            29.6853      26.1246      47.6136 N.am     52 ILE55     -0.4157
    753 H            29.3671      27.0063      47.9816 H        52 ILE55      0.2719
    754 CA           31.1165      25.9261      47.4241 C.3      52 ILE55     -0.0597
    755 HA           31.2400      25.3717      46.4946 H        52 ILE55      0.0869
    756 CB           31.8547      27.2693      47.2478 C.3      52 ILE55      0.1303
    757 HB           31.3397      28.0243      47.8458 H        52 ILE55      0.0187
    758 CG2          33.3344      27.2579      47.6838 C.3      52 ILE55     -0.3204
    759 HG21         33.8852      26.4899      47.1361 H        52 ILE55      0.0882
    760 HG22         33.7971      28.2250      47.4925 H        52 ILE55      0.0882
    761 HG23         33.4118      27.0622      48.7535 H        52 ILE55      0.0882
    762 CG1          31.7570      27.6419      45.7525 C.3      52 ILE55     -0.0430
    763 HG12         32.5087      27.0966      45.1791 H        52 ILE55      0.0236
    764 HG13         30.7766      27.3611      45.3760 H        52 ILE55      0.0236
    765 CD1          31.9114      29.1444      45.5139 C.3      52 ILE55     -0.0660
    766 HD11         32.8769      29.4942      45.8770 H        52 ILE55      0.0186
    767 HD12         31.8555      29.3499      44.4467 H        52 ILE55      0.0186
    768 HD13         31.1147      29.6854      46.0253 H        52 ILE55      0.0186
    769 C            31.6971      25.0472      48.5191 C.2      52 ILE55      0.5973
    770 O            31.5121      25.2667      49.7203 O.2      52 ILE55     -0.5679
    771 N            32.4584      24.0724      48.0350 N.am     53 PHE56     -0.4157
    772 H            32.5707      24.0265      47.0283 H        53 PHE56      0.2719
    773 CA           33.3087      23.2162      48.8186 C.3      53 PHE56     -0.0024
    774 HA           32.9306      23.2336      49.8428 H        53 PHE56      0.0978
    775 CB           33.2446      21.7632      48.3594 C.3      53 PHE56     -0.0343
    776 HB2          32.2083      21.4247      48.3946 H        53 PHE56      0.0295
    777 HB3          33.5834      21.6938      47.3252 H        53 PHE56      0.0295
    778 CG           34.0862      20.8561      49.2391 C.ar     53 PHE56      0.0118
    779 CD1          33.6179      20.4830      50.5147 C.ar     53 PHE56     -0.1256
    780 HD1          32.6415      20.8116      50.8528 H        53 PHE56      0.1330
    781 CE1          34.3972      19.6498      51.3381 C.ar     53 PHE56     -0.1704
    782 HE1          34.0204      19.3426      52.3064 H        53 PHE56      0.1430
    783 CZ           35.6434      19.1827      50.8850 C.ar     53 PHE56     -0.1072
    784 HZ           36.2257      18.5119      51.5030 H        53 PHE56      0.1297
    785 CE2          36.1080      19.5461      49.6092 C.ar     53 PHE56     -0.1704
    786 HE2          37.0443      19.1454      49.2451 H        53 PHE56      0.1430
    787 CD2          35.3380      20.3933      48.7912 C.ar     53 PHE56     -0.1256
    788 HD2          35.6924      20.6590      47.8047 H        53 PHE56      0.1330
    789 C            34.7362      23.7469      48.8073 C.2      53 PHE56      0.5973
    790 O            35.3777      24.0395      47.7985 O.2      53 PHE56     -0.5679
    791 N            35.2232      23.8259      50.0240 N.am     54 SER57     -0.4157
    792 H            34.6125      23.5348      50.7711 H        54 SER57      0.2719
    793 CA           36.4805      24.4239      50.3702 C.3      54 SER57     -0.0249
    794 HA           36.5053      25.4445      49.9838 H        54 SER57      0.0843
    795 CB           36.4647      24.4505      51.8810 C.3      54 SER57      0.2117
    796 HB2          35.4729      24.7279      52.2449 H        54 SER57      0.0352
    797 HB3          36.7387      23.4750      52.2864 H        54 SER57      0.0352
    798 OG           37.3609      25.4189      52.2872 O.3      54 SER57     -0.6546
    799 HG           37.3491      25.3755      53.2510 H        54 SER57      0.4275
    800 C            37.7010      23.6761      49.8318 C.2      54 SER57      0.5973
    801 O            38.5915      24.3061      49.2743 O.2      54 SER57     -0.5679
    802 N            37.7666      22.3476      49.9857 N.am     55 ASN58     -0.4157
    803 H            36.9504      21.8565      50.3208 H        55 ASN58      0.2719
    804 CA           38.9477      21.5630      49.5935 C.3      55 ASN58      0.0143
    805 HA           38.7655      20.5467      49.9427 H        55 ASN58      0.1048
    806 CB           39.0645      21.5083      48.0610 C.3      55 ASN58     -0.2041
    807 HB2          38.0822      21.3612      47.6149 H        55 ASN58      0.0797
    808 HB3          39.4718      22.4494      47.6918 H        55 ASN58      0.0797
    809 CG           39.9483      20.3596      47.6121 C.2      55 ASN58      0.7130
    810 OD1          39.9722      19.2859      48.2037 O.2      55 ASN58     -0.5931
    811 ND2          40.6637      20.5350      46.5265 N.am     55 ASN58     -0.9191
    812 HD21         41.2345      19.7587      46.2014 H        55 ASN58      0.4196
    813 HD22         40.6810      21.4319      46.0871 H        55 ASN58      0.4196
    814 C            40.2542      22.0013      50.2893 C.2      55 ASN58      0.5973
    815 O            41.3360      21.9977      49.7020 O.2      55 ASN58     -0.5679
    816 N            40.1578      22.3451      51.5801 N.am     56 ARG59     -0.3479
    817 H            39.2453      22.3156      52.0041 H        56 ARG59      0.2747
    818 CA           41.3086      22.7849      52.3902 C.3      56 ARG59     -0.2637
    819 HA           41.7753      23.6360      51.8881 H        56 ARG59      0.1560
    820 CB           40.8815      23.2150      53.8099 C.3      56 ARG59     -0.0007
    821 HB2          40.5584      22.3498      54.3927 H        56 ARG59      0.0327
    822 HB3          41.7389      23.6730      54.3073 H        56 ARG59      0.0327
    823 CG           39.7378      24.2248      53.7086 C.3      56 ARG59      0.0390
    824 HG2          39.8053      24.6734      52.7154 H        56 ARG59      0.0285
    825 HG3          38.7920      23.6855      53.7704 H        56 ARG59      0.0285
    826 CD           39.7096      25.3967      54.6808 C.3      56 ARG59      0.0486
    827 HD2          39.2784      25.0716      55.6305 H        56 ARG59      0.0687
    828 HD3          40.7318      25.7439      54.8494 H        56 ARG59      0.0687
    829 NE           38.9236      26.4909      54.0746 N.pl3    56 ARG59     -0.5295
    830 HE           38.7913      26.4219      53.0702 H        56 ARG59      0.3456
    831 CZ           38.4032      27.5589      54.6350 C.cat    56 ARG59      0.8076
    832 NH1          38.7141      27.8732      55.8538 N.pl3    56 ARG59     -0.8627
    833 HH11         39.3746      27.2935      56.3427 H        56 ARG59      0.4478
    834 HH12         38.3753      28.7184      56.2769 H        56 ARG59      0.4478
    835 NH2          37.5785      28.3309      53.9794 N.pl3    56 ARG59     -0.8627
    836 HH21         37.3627      28.1321      53.0138 H        56 ARG59      0.4478
    837 HH22         37.2021      29.1558      54.4125 H        56 ARG59      0.4478
    838 C            42.4127      21.7430      52.4867 C.2      56 ARG59      0.7341
    839 O            43.5655      22.1236      52.5905 O.2      56 ARG59     -0.5894
    840 N            42.0751      20.4593      52.4644 N.am     57 GLU60     -0.5163
    841 H            41.0991      20.2303      52.4116 H        57 GLU60      0.2936
    842 CA           43.0281      19.3753      52.7546 C.3      57 GLU60      0.0397
    843 HA           43.8544      19.7708      53.3499 H        57 GLU60      0.1105
    844 CB           42.3228      18.3209      53.6002 C.3      57 GLU60      0.0560
    845 HB2          41.5670      17.8072      53.0056 H        57 GLU60     -0.0173
    846 HB3          43.0705      17.6077      53.9477 H        57 GLU60     -0.0173
    847 CG           41.6386      19.0199      54.7851 C.3      57 GLU60      0.0136
    848 HG2          42.3309      19.7403      55.2283 H        57 GLU60     -0.0425
    849 HG3          40.7584      19.5635      54.4297 H        57 GLU60     -0.0425
    850 CD           41.2011      18.0506      55.8699 C.2      57 GLU60      0.8054
    851 OE1          41.7232      16.9131      55.9006 O.co2    57 GLU60     -0.8188
    852 OE2          40.2846      18.4437      56.6209 O.co2    57 GLU60     -0.8188
    853 C            43.6638      18.7565      51.5119 C.2      57 GLU60      0.5366
    854 O            44.3495      17.7419      51.5976 O.2      57 GLU60     -0.5819
    855 N            43.3828      19.3384      50.3429 N.am     58 GLY61     -0.4157
    856 H            42.8611      20.2045      50.3565 H        58 GLY61      0.2719
    857 CA           43.9407      18.8986      49.0670 C.3      58 GLY61     -0.0252
    858 HA2          43.6286      19.5920      48.2870 H        58 GLY61      0.0698
    859 HA3          45.0292      18.9190      49.1303 H        58 GLY61      0.0698
    860 C            43.5218      17.4919      48.6384 C.2      58 GLY61      0.5973
    861 O            44.1896      16.8973      47.7979 O.2      58 GLY61     -0.5679
    862 N            42.4318      16.9560      49.2099 N.am     59 LYS62     -0.3479
    863 H            41.9855      17.5039      49.9264 H        59 LYS62      0.2747
    864 CA           41.8895      15.6235      48.9063 C.3      59 LYS62     -0.2400
    865 HA           42.7116      14.9052      48.9080 H        59 LYS62      0.1426
    866 CB           40.8601      15.1995      49.9647 C.3      59 LYS62     -0.0094
    867 HB2          40.0714      15.9510      50.0371 H        59 LYS62      0.0362
    868 HB3          40.4140      14.2592      49.6389 H        59 LYS62      0.0362
    869 CG           41.4914      14.9669      51.3429 C.3      59 LYS62      0.0187
    870 HG2          42.3833      14.3459      51.2459 H        59 LYS62      0.0103
    871 HG3          41.7795      15.9287      51.7635 H        59 LYS62      0.0103
    872 CD           40.4942      14.2647      52.2723 C.3      59 LYS62     -0.0479
    873 HD2          39.5149      14.7305      52.1597 H        59 LYS62      0.0621
    874 HD3          40.4183      13.2096      52.0033 H        59 LYS62      0.0621
    875 CE           40.9287      14.4120      53.7323 C.3      59 LYS62     -0.0143
    876 HE2          41.8395      13.8292      53.8929 H        59 LYS62      0.1135
    877 HE3          41.1667      15.4611      53.9474 H        59 LYS62      0.1135
    878 NZ           39.8566      13.9553      54.6458 N.4      59 LYS62     -0.3854
    879 HZ1          39.5669      13.0065      54.4091 H        59 LYS62      0.3400
    880 HZ2          40.1786      14.0084      55.6048 H        59 LYS62      0.3400
    881 HZ3          39.0438      14.5512      54.5593 H        59 LYS62      0.3400
    882 C            41.2645      15.5264      47.5157 C.2      59 LYS62      0.7341
    883 O            41.2235      14.4333      46.9592 O.2      59 LYS62     -0.5894
    884 N            40.7525      16.6284      46.9585 N.am     60 LEU63     -0.4157
    885 H            40.7920      17.4879      47.4901 H        60 LEU63      0.2719
    886 CA           40.2824      16.6898      45.5695 C.3      60 LEU63     -0.0518
    887 HA           40.1400      15.6710      45.2151 H        60 LEU63      0.0922
    888 CB           38.9339      17.4200      45.4456 C.3      60 LEU63     -0.1102
    889 HB2          39.0821      18.4404      45.7902 H        60 LEU63      0.0457
    890 HB3          38.6556      17.4856      44.3950 H        60 LEU63      0.0457
    891 CG           37.7621      16.8059      46.2204 C.3      60 LEU63      0.3531
    892 HG           38.0887      16.4869      47.2100 H        60 LEU63     -0.0361
    893 CD1          36.6726      17.8560      46.3919 C.3      60 LEU63     -0.4121
    894 HD11         36.2240      18.1048      45.4310 H        60 LEU63      0.1000
    895 HD12         35.9241      17.4419      47.0539 H        60 LEU63      0.1000
    896 HD13         37.0824      18.7543      46.8499 H        60 LEU63      0.1000
    897 CD2          37.1725      15.6166      45.4633 C.3      60 LEU63     -0.4121
    898 HD21         37.9214      14.8304      45.3712 H        60 LEU63      0.1000
    899 HD22         36.3175      15.2253      46.0137 H        60 LEU63      0.1000
    900 HD23         36.8480      15.9314      44.4706 H        60 LEU63      0.1000
    901 C            41.3342      17.3876      44.6964 C.2      60 LEU63      0.5973
    902 O            42.0199      18.2971      45.1814 O.2      60 LEU63     -0.5679
    903 N            41.4155      17.0389      43.3974 N.am     61 PRO64     -0.2548
    904 CD           40.6206      16.0173      42.7234 C.3      61 PRO64      0.0192
    905 HD2          39.6088      16.3859      42.5530 H        61 PRO64      0.0391
    906 HD3          40.5880      15.0861      43.2903 H        61 PRO64      0.0391
    907 CG           41.3112      15.7596      41.3904 C.3      61 PRO64      0.0189
    908 HG2          40.5884      15.5903      40.5937 H        61 PRO64      0.0213
    909 HG3          41.9866      14.9084      41.4928 H        61 PRO64      0.0213
    910 CB           42.1218      17.0183      41.1145 C.3      61 PRO64     -0.0070
    911 HB2          41.5110      17.6822      40.5050 H        61 PRO64      0.0253
    912 HB3          43.0539      16.7877      40.5971 H        61 PRO64      0.0253
    913 CA           42.3817      17.6423      42.4900 C.3      61 PRO64     -0.0266
    914 HA           43.3815      17.3553      42.8227 H        61 PRO64      0.0641
    915 C            42.2657      19.1735      42.4694 C.2      61 PRO64      0.5896
    916 O            41.2611      19.7427      42.0290 O.2      61 PRO64     -0.5748
    917 N            43.3243      19.8446      42.9104 N.am     62 GLY65     -0.4157
    918 H            44.0942      19.3122      43.2927 H        62 GLY65      0.2719
    919 CA           43.4475      21.3011      42.9102 C.3      62 GLY65     -0.0252
    920 HA2          42.4637      21.7587      43.0253 H        62 GLY65      0.0698
    921 HA3          44.0614      21.6076      43.7574 H        62 GLY65      0.0698
    922 C            44.1037      21.8231      41.6307 C.2      62 GLY65      0.5973
    923 O            44.8635      21.1241      40.9620 O.2      62 GLY65     -0.5679
    924 N            43.7871      23.0600      41.2579 N.am     63 LYS66     -0.3479
    925 H            43.1349      23.5883      41.8267 H        63 LYS66      0.2747
    926 CA           44.3749      23.7561      40.1054 C.3      63 LYS66     -0.2400
    927 HA           45.4626      23.6626      40.1317 H        63 LYS66      0.1426
    928 CB           43.8275      23.1280      38.8199 C.3      63 LYS66     -0.0094
    929 HB2          44.1970      22.1049      38.7453 H        63 LYS66      0.0362
    930 HB3          42.7400      23.0838      38.9037 H        63 LYS66      0.0362
    931 CG           44.1815      23.8598      37.5231 C.3      63 LYS66      0.0187
    932 HG2          43.7811      24.8695      37.5270 H        63 LYS66      0.0103
    933 HG3          45.2631      23.8797      37.3817 H        63 LYS66      0.0103
    934 CD           43.5081      23.0729      36.4021 C.3      63 LYS66     -0.0479
    935 HD2          43.9034      22.0552      36.4141 H        63 LYS66      0.0621
    936 HD3          42.4286      23.0353      36.5689 H        63 LYS66      0.0621
    937 CE           43.7680      23.6998      35.0390 C.3      63 LYS66     -0.0143
    938 HE2          43.1113      24.5686      34.9152 H        63 LYS66      0.1135
    939 HE3          44.8046      24.0486      34.9976 H        63 LYS66      0.1135
    940 NZ           43.5301      22.6933      33.9789 N.4      63 LYS66     -0.3854
    941 HZ1          42.5682      22.3700      34.0269 H        63 LYS66      0.3400
    942 HZ2          43.6614      23.1103      33.0653 H        63 LYS66      0.3400
    943 HZ3          44.1543      21.9050      34.0728 H        63 LYS66      0.3400
    944 C            43.9983      25.2248      40.2023 C.2      63 LYS66      0.7341
    945 O            42.9346      25.5310      40.7379 O.2      63 LYS66     -0.5894
    946 N            44.8379      26.1268      39.6891 N.am     64 SER67     -0.4157
    947 H            45.6787      25.8252      39.2258 H        64 SER67      0.2719
    948 CA           44.4939      27.5546      39.6876 C.3      64 SER67     -0.0249
    949 HA           44.2305      27.8094      40.7151 H        64 SER67      0.0843
    950 CB           45.6758      28.4708      39.3249 C.3      64 SER67      0.2117
    951 HB2          45.8127      29.1985      40.1265 H        64 SER67      0.0352
    952 HB3          46.5907      27.8829      39.2369 H        64 SER67      0.0352
    953 OG           45.4470      29.1701      38.1198 O.3      64 SER67     -0.6546
    954 HG           46.1905      29.7546      37.9372 H        64 SER67      0.4275
    955 C            43.2488      27.8107      38.8295 C.2      64 SER67      0.5973
    956 O            43.1055      27.2849      37.7237 O.2      64 SER67     -0.5679
    957 N            42.3187      28.5775      39.3968 N.am     65 GLY68     -0.4157
    958 H            42.5125      28.9721      40.3042 H        65 GLY68      0.2719
    959 CA           41.0308      28.8951      38.7838 C.3      65 GLY68     -0.0252
    960 HA2          40.6303      29.7967      39.2470 H        65 GLY68      0.0698
    961 HA3          41.1790      29.0953      37.7215 H        65 GLY68      0.0698
    962 C            39.9761      27.7945      38.9116 C.2      65 GLY68      0.5973
    963 O            38.8260      28.0239      38.5410 O.2      65 GLY68     -0.5679
    964 N            40.3194      26.6183      39.4585 N.am     66 ARG69     -0.3479
    965 H            41.2657      26.4986      39.7982 H        66 ARG69      0.2747
    966 CA           39.3509      25.5533      39.7311 C.3      66 ARG69     -0.2637
    967 HA           38.6069      25.5456      38.9357 H        66 ARG69      0.1560
    968 CB           40.0322      24.1860      39.7508 C.3      66 ARG69     -0.0007
    969 HB2          40.4770      24.0051      38.7714 H        66 ARG69      0.0327
    970 HB3          40.8099      24.1648      40.5134 H        66 ARG69      0.0327
    971 CG           38.9877      23.1066      40.0740 C.3      66 ARG69      0.0390
    972 HG2          38.5973      23.2329      41.0841 H        66 ARG69      0.0285
    973 HG3          38.1685      23.1765      39.3589 H        66 ARG69      0.0285
    974 CD           39.6203      21.7336      40.0040 C.3      66 ARG69      0.0486
    975 HD2          40.5111      21.7306      40.6328 H        66 ARG69      0.0687
    976 HD3          38.9101      20.9981      40.3861 H        66 ARG69      0.0687
    977 NE           39.9447      21.4008      38.6139 N.pl3    66 ARG69     -0.5295
    978 HE           39.2766      21.6806      37.8894 H        66 ARG69      0.3456
    979 CZ           40.8999      20.5935      38.2268 C.cat    66 ARG69      0.8076
    980 NH1          41.6915      19.9986      39.0755 N.pl3    66 ARG69     -0.8627
    981 HH11         41.4929      20.1019      40.0653 H        66 ARG69      0.4478
    982 HH12         42.4700      19.4530      38.7626 H        66 ARG69      0.4478
    983 NH2          41.0788      20.3518      36.9643 N.pl3    66 ARG69     -0.8627
    984 HH21         40.4185      20.8059      36.3162 H        66 ARG69      0.4478
    985 HH22         41.6233      19.5762      36.6593 H        66 ARG69      0.4478
    986 C            38.6348      25.7915      41.0501 C.2      66 ARG69      0.7341
    987 O            39.2818      25.8484      42.0927 O.2      66 ARG69     -0.5894
    988 N            37.3079      25.7987      41.0287 N.am     67 THR70     -0.4157
    989 H            36.8217      25.6963      40.1449 H        67 THR70      0.2719
    990 CA           36.5219      25.7858      42.2703 C.3      67 THR70     -0.0389
    991 HA           37.1960      25.6893      43.1206 H        67 THR70      0.1007
    992 CB           35.7621      27.0986      42.5047 C.3      67 THR70      0.3654
    993 HB           35.2101      27.0094      43.4413 H        67 THR70      0.0043
    994 CG2          36.6962      28.3094      42.6118 C.3      67 THR70     -0.2438
    995 HG21         37.2139      28.4788      41.6669 H        67 THR70      0.0642
    996 HG22         36.1162      29.1954      42.8709 H        67 THR70      0.0642
    997 HG23         37.4365      28.1335      43.3930 H        67 THR70      0.0642
    998 OG1          34.8437      27.3474      41.4674 O.3      67 THR70     -0.6761
    999 HG1          35.2842      27.9281      40.8406 H        67 THR70      0.4102
   1000 C            35.6340      24.5529      42.3251 C.2      67 THR70      0.5973
   1001 O            35.2742      23.9995      41.2883 O.2      67 THR70     -0.5679
   1002 N            35.3533      24.0834      43.5411 N.am     68 TRP71     -0.4157
   1003 H            35.6729      24.5888      44.3536 H        68 TRP71      0.2719
   1004 CA           34.5177      22.9120      43.7963 C.3      68 TRP71     -0.0275
   1005 HA           34.2924      22.4033      42.8593 H        68 TRP71      0.1123
   1006 CB           35.2627      21.9214      44.6976 C.3      68 TRP71     -0.0050
   1007 HB2          35.6034      22.4328      45.5989 H        68 TRP71      0.0339
   1008 HB3          34.5685      21.1378      45.0054 H        68 TRP71      0.0339
   1009 CG           36.4278      21.2627      44.0310 C.2      68 TRP71     -0.1415
   1010 CD1          37.7003      21.7236      44.0182 C.2      68 TRP71     -0.1638
   1011 HD1          38.0311      22.6242      44.5209 H        68 TRP71      0.2062
   1012 NE1          38.4967      20.8702      43.2801 N.pl3    68 TRP71     -0.3418
   1013 HE1          39.4981      20.9617      43.1760 H        68 TRP71      0.3412
   1014 CE2          37.7629      19.8334      42.7576 C.ar     68 TRP71      0.1380
   1015 CZ2          38.1134      18.7458      41.9534 C.ar     68 TRP71     -0.2601
   1016 HZ2          39.1275      18.6041      41.6223 H        68 TRP71      0.1572
   1017 CH2          37.1136      17.8306      41.5978 C.ar     68 TRP71     -0.1134
   1018 HH2          37.3603      16.9808      40.9805 H        68 TRP71      0.1417
   1019 CZ3          35.7866      18.0208      42.0256 C.ar     68 TRP71     -0.1972
   1020 HZ3          35.0160      17.3214      41.7251 H        68 TRP71      0.1447
   1021 CE3          35.4452      19.1234      42.8278 C.ar     68 TRP71     -0.2387
   1022 HE3          34.4252      19.2641      43.1541 H        68 TRP71      0.1700
   1023 CD2          36.4303      20.0534      43.2189 C.ar     68 TRP71      0.1243
   1024 C            33.1968      23.3361      44.4193 C.2      68 TRP71      0.5973
   1025 O            33.1563      24.2415      45.2507 O.2      68 TRP71     -0.5679
   1026 N            32.1182      22.6616      44.0517 N.am     69 ARG72     -0.3479
   1027 H            32.2190      21.9536      43.3280 H        69 ARG72      0.2747
   1028 CA           30.8158      22.7646      44.7055 C.3      69 ARG72     -0.2637
   1029 HA           30.8889      23.3745      45.6027 H        69 ARG72      0.1560
   1030 CB           29.7973      23.3824      43.7489 C.3      69 ARG72     -0.0007
   1031 HB2          29.8930      22.9051      42.7731 H        69 ARG72      0.0327
   1032 HB3          28.7855      23.2266      44.1280 H        69 ARG72      0.0327
   1033 CG           30.0397      24.8790      43.6269 C.3      69 ARG72      0.0390
   1034 HG2          29.8845      25.3560      44.5933 H        69 ARG72      0.0285
   1035 HG3          31.0652      25.0520      43.2967 H        69 ARG72      0.0285
   1036 CD           29.0748      25.4722      42.6087 C.3      69 ARG72      0.0486
   1037 HD2          29.0272      24.8141      41.7380 H        69 ARG72      0.0687
   1038 HD3          28.0700      25.5465      43.0230 H        69 ARG72      0.0687
   1039 NE           29.5908      26.7719      42.1782 N.pl3    69 ARG72     -0.5295
   1040 HE           30.1920      26.7665      41.3741 H        69 ARG72      0.3456
   1041 CZ           29.4538      27.9115      42.8212 C.cat    69 ARG72      0.8076
   1042 NH1          28.6775      28.0471      43.8642 N.pl3    69 ARG72     -0.8627
   1043 HH11         28.0982      27.2610      44.1584 H        69 ARG72      0.4478
   1044 HH12         28.5299      28.9382      44.2945 H        69 ARG72      0.4478
   1045 NH2          30.1093      28.9540      42.3943 N.pl3    69 ARG72     -0.8627
   1046 HH21         30.7204      28.8818      41.6033 H        69 ARG72      0.4478
   1047 HH22         30.0198      29.8278      42.8795 H        69 ARG72      0.4478
   1048 C            30.3822      21.3916      45.1594 C.2      69 ARG72      0.7341
   1049 O            30.9474      20.3937      44.7194 O.2      69 ARG72     -0.5894
   1050 N            29.3710      21.3442      46.0035 N.am     70 GLU73     -0.5163
   1051 H            28.9694      22.2164      46.3392 H        70 GLU73      0.2936
   1052 CA           28.8343      20.0981      46.5286 C.3      70 GLU73      0.0397
   1053 HA           29.2289      19.2642      45.9556 H        70 GLU73      0.1105
   1054 CB           29.2981      19.9166      47.9753 C.3      70 GLU73      0.0560
   1055 HB2          28.8151      19.0214      48.3684 H        70 GLU73     -0.0173
   1056 HB3          30.3754      19.7466      47.9926 H        70 GLU73     -0.0173
   1057 CG           28.9745      21.1447      48.8450 C.3      70 GLU73      0.0136
   1058 HG2          29.7372      21.9090      48.6846 H        70 GLU73     -0.0425
   1059 HG3          28.0058      21.5614      48.5654 H        70 GLU73     -0.0425
   1060 CD           28.9137      20.7746      50.3209 C.2      70 GLU73      0.8054
   1061 OE1          28.2261      19.7908      50.6692 O.co2    70 GLU73     -0.8188
   1062 OE2          29.5443      21.4565      51.1565 O.co2    70 GLU73     -0.8188
   1063 C            27.3130      20.0576      46.3970 C.2      70 GLU73      0.5366
   1064 O            26.6491      21.0920      46.3073 O.2      70 GLU73     -0.5819
   1065 N            26.7436      18.8608      46.4009 N.am     71 ALA74     -0.4157
   1066 H            27.3375      18.0385      46.4212 H        71 ALA74      0.2719
   1067 CA           25.3036      18.6662      46.4944 C.3      71 ALA74      0.0337
   1068 HA           24.8633      19.4969      47.0387 H        71 ALA74      0.0823
   1069 CB           24.6912      18.5980      45.0909 C.3      71 ALA74     -0.1825
   1070 HB1          25.0385      17.7240      44.5540 H        71 ALA74      0.0603
   1071 HB2          23.6082      18.5512      45.1671 H        71 ALA74      0.0603
   1072 HB3          24.9650      19.4920      44.5356 H        71 ALA74      0.0603
   1073 C            25.0234      17.4075      47.2995 C.2      71 ALA74      0.5973
   1074 O            25.8010      16.4564      47.2050 O.2      71 ALA74     -0.5679
   1075 N            23.9343      17.3749      48.0607 N.am     72 ASP75     -0.5163
   1076 H            23.3906      18.2222      48.1914 H        72 ASP75      0.2936
   1077 CA           23.4971      16.1748      48.7723 C.3      72 ASP75      0.0381
   1078 HA           24.3570      15.7483      49.2852 H        72 ASP75      0.0880
   1079 CB           22.4474      16.5168      49.8441 C.3      72 ASP75     -0.0303
   1080 HB2          21.6285      17.0727      49.3864 H        72 ASP75     -0.0122
   1081 HB3          22.0368      15.5812      50.2276 H        72 ASP75     -0.0122
   1082 CG           22.9946      17.3111      51.0389 C.2      72 ASP75      0.7994
   1083 OD1          24.1168      17.8600      50.9909 O.co2    72 ASP75     -0.8014
   1084 OD2          22.3067      17.3712      52.0838 O.co2    72 ASP75     -0.8014
   1085 C            22.9792      15.1051      47.7970 C.2      72 ASP75      0.5366
   1086 O            22.2523      15.4007      46.8445 O.2      72 ASP75     -0.5819
   1087 N            23.3314      13.8433      48.0267 N.am     73 ILE76     -0.4157
   1088 H            23.9048      13.6416      48.8432 H        73 ILE76      0.2719
   1089 CA           22.8408      12.6988      47.2474 C.3      73 ILE76     -0.0597
   1090 HA           22.1366      13.0333      46.4878 H        73 ILE76      0.0869
   1091 CB           24.0116      11.9844      46.5370 C.3      73 ILE76      0.1303
   1092 HB           24.7608      11.7562      47.2965 H        73 ILE76      0.0187
   1093 CG2          23.6159      10.6512      45.8901 C.3      73 ILE76     -0.3204
   1094 HG21         22.8406      10.7949      45.1512 H        73 ILE76      0.0882
   1095 HG22         24.4836      10.2192      45.4089 H        73 ILE76      0.0882
   1096 HG23         23.2890       9.9600      46.6526 H        73 ILE76      0.0882
   1097 CG1          24.6962      12.8884      45.4864 C.3      73 ILE76     -0.0430
   1098 HG12         25.0526      13.7945      45.9772 H        73 ILE76      0.0236
   1099 HG13         25.5746      12.3679      45.1167 H        73 ILE76      0.0236
   1100 CD1          23.8539      13.3035      44.2726 C.3      73 ILE76     -0.0660
   1101 HD11         22.9637      13.8369      44.5968 H        73 ILE76      0.0186
   1102 HD12         24.4423      13.9624      43.6359 H        73 ILE76      0.0186
   1103 HD13         23.5636      12.4306      43.6925 H        73 ILE76      0.0186
   1104 C            22.0581      11.8018      48.1978 C.2      73 ILE76      0.5973
   1105 O            22.3233      11.8016      49.3937 O.2      73 ILE76     -0.5679
   1106 N            21.0614      11.0866      47.6801 N.am     74 ASN77     -0.4157
   1107 H            20.9437      11.1194      46.6740 H        74 ASN77      0.2719
   1108 CA           20.1614      10.1909      48.4129 C.3      74 ASN77      0.0143
   1109 HA           19.4104       9.8524      47.6981 H        74 ASN77      0.1048
   1110 CB           20.9095       8.9388      48.9006 C.3      74 ASN77     -0.2041
   1111 HB2          21.6377       9.2185      49.6619 H        74 ASN77      0.0797
   1112 HB3          20.2093       8.2351      49.3495 H        74 ASN77      0.0797
   1113 CG           21.6101       8.2191      47.7805 C.2      74 ASN77      0.7130
   1114 OD1          21.0526       7.9951      46.7146 O.2      74 ASN77     -0.5931
   1115 ND2          22.8598       7.8657      47.9639 N.am     74 ASN77     -0.9191
   1116 HD21         23.3005       7.3263      47.2518 H        74 ASN77      0.4196
   1117 HD22         23.3306       8.0502      48.8626 H        74 ASN77      0.4196
   1118 C            19.3742      10.8421      49.5518 C.2      74 ASN77      0.5973
   1119 O            18.9074      10.1326      50.4413 O.2      74 ASN77     -0.5679
   1120 N            19.2390      12.1699      49.5861 N.am     75 TYR78     -0.4157
   1121 H            19.7142      12.7427      48.9100 H        75 TYR78      0.2719
   1122 CA           18.4224      12.7890      50.6270 C.3      75 TYR78     -0.0014
   1123 HA           18.6044      12.2653      51.5673 H        75 TYR78      0.0876
   1124 CB           18.8245      14.2488      50.8501 C.3      75 TYR78     -0.0152
   1125 HB2          19.8752      14.2929      51.1408 H        75 TYR78      0.0295
   1126 HB3          18.7063      14.8050      49.9202 H        75 TYR78      0.0295
   1127 CG           17.9804      14.8890      51.9311 C.ar     75 TYR78     -0.0011
   1128 CD1          18.2690      14.6044      53.2777 C.ar     75 TYR78     -0.1906
   1129 HD1          19.1141      13.9792      53.5301 H        75 TYR78      0.1699
   1130 CE1          17.4340      15.0933      54.2956 C.ar     75 TYR78     -0.2341
   1131 HE1          17.6321      14.8314      55.3212 H        75 TYR78      0.1656
   1132 CZ           16.3035      15.8708      53.9732 C.ar     75 TYR78      0.3226
   1133 OH           15.4928      16.3220      54.9675 O.3      75 TYR78     -0.5579
   1134 HH           15.8799      16.1460      55.8452 H        75 TYR78      0.3992
   1135 CE2          16.0106      16.1535      52.6218 C.ar     75 TYR78     -0.2341
   1136 HE2          15.1356      16.7380      52.3734 H        75 TYR78      0.1656
   1137 CD2          16.8482      15.6620      51.6000 C.ar     75 TYR78     -0.1906
   1138 HD2          16.6024      15.8664      50.5639 H        75 TYR78      0.1699
   1139 C            16.9336      12.6392      50.2897 C.2      75 TYR78      0.5973
   1140 O            16.5395      12.8892      49.1467 O.2      75 TYR78     -0.5679
   1141 N            16.1142      12.2450      51.2665 N.am     76 THR79     -0.4157
   1142 H            16.5027      12.0066      52.1666 H        76 THR79      0.2719
   1143 CA           14.6535      12.2075      51.1072 C.3      76 THR79     -0.0389
   1144 HA           14.3841      12.7663      50.2110 H        76 THR79      0.1007
   1145 CB           14.1097      10.7779      50.9057 C.3      76 THR79      0.3654
   1146 HB           13.0317      10.8456      50.7535 H        76 THR79      0.0043
   1147 CG2          14.7180      10.0214      49.7180 C.3      76 THR79     -0.2438
   1148 HG21         15.7837       9.8565      49.8851 H        76 THR79      0.0642
   1149 HG22         14.2199       9.0592      49.6008 H        76 THR79      0.0642
   1150 HG23         14.5841      10.6055      48.8072 H        76 THR79      0.0642
   1151 OG1          14.3480      10.0092      52.0583 O.3      76 THR79     -0.6761
   1152 HG1          13.7829       9.2344      52.0132 H        76 THR79      0.4102
   1153 C            13.9666      12.9464      52.2556 C.2      76 THR79      0.5973
   1154 O            13.1274      13.8020      51.9867 O.2      76 THR79     -0.5679
   1155 N            14.3282      12.7087      53.5182 N.am     77 SER80     -0.4157
   1156 H            14.9767      11.9638      53.7267 H        77 SER80      0.2719
   1157 CA           13.7757      13.4704      54.6441 C.3      77 SER80     -0.0249
   1158 HA           13.7797      14.5213      54.3751 H        77 SER80      0.0843
   1159 CB           12.3284      13.0416      54.8988 C.3      77 SER80      0.2117
   1160 HB2          11.8665      13.7366      55.6005 H        77 SER80      0.0352
   1161 HB3          11.7543      13.0524      53.9721 H        77 SER80      0.0352
   1162 OG           12.3111      11.7492      55.4634 O.3      77 SER80     -0.6546
   1163 HG           11.3962      11.5037      55.6276 H        77 SER80      0.4275
   1164 C            14.6142      13.3240      55.9152 C.2      77 SER80      0.5973
   1165 O            15.5198      12.4929      55.9598 O.2      77 SER80     -0.5679
   1166 N            14.3449      14.1536      56.9325 N.am     78 GLY81     -0.4157
   1167 H            13.5863      14.8099      56.8281 H        78 GLY81      0.2719
   1168 CA           15.0784      14.1695      58.2032 C.3      78 GLY81     -0.0252
   1169 HA2          14.4310      14.5716      58.9835 H        78 GLY81      0.0698
   1170 HA3          15.3316      13.1454      58.4777 H        78 GLY81      0.0698
   1171 C            16.3657      15.0026      58.1708 C.2      78 GLY81      0.5973
   1172 O            16.5069      15.9496      57.3899 O.2      78 GLY81     -0.5679
   1173 N            17.3321      14.6512      59.0221 N.am     79 PHE82     -0.4157
   1174 H            17.1882      13.8299      59.5859 H        79 PHE82      0.2719
   1175 CA           18.6752      15.2295      58.9902 C.3      79 PHE82     -0.0024
   1176 HA           18.5759      16.3149      58.9723 H        79 PHE82      0.0978
   1177 CB           19.4877      14.8471      60.2373 C.3      79 PHE82     -0.0343
   1178 HB2          19.4487      13.7653      60.3772 H        79 PHE82      0.0295
   1179 HB3          20.5337      15.1129      60.0789 H        79 PHE82      0.0295
   1180 CG           19.0123      15.5417      61.4947 C.ar     79 PHE82      0.0118
   1181 CD1          19.5413      16.7987      61.8516 C.ar     79 PHE82     -0.1256
   1182 HD1          20.3069      17.2626      61.2483 H        79 PHE82      0.1330
   1183 CE1          19.0826      17.4523      63.0076 C.ar     79 PHE82     -0.1704
   1184 HE1          19.5056      18.4029      63.2953 H        79 PHE82      0.1430
   1185 CZ           18.0788      16.8628      63.7931 C.ar     79 PHE82     -0.1072
   1186 HZ           17.7249      17.3603      64.6853 H        79 PHE82      0.1297
   1187 CE2          17.5504      15.6104      63.4378 C.ar     79 PHE82     -0.1704
   1188 HE2          16.7853      15.1544      64.0515 H        79 PHE82      0.1430
   1189 CD2          18.0213      14.9445      62.2947 C.ar     79 PHE82     -0.1256
   1190 HD2          17.6144      13.9788      62.0317 H        79 PHE82      0.1330
   1191 C            19.4008      14.8171      57.7111 C.2      79 PHE82      0.5973
   1192 O            19.0893      13.8164      57.0664 O.2      79 PHE82     -0.5679
   1193 N            20.3847      15.6310      57.3354 N.am     80 ARG83     -0.3479
   1194 H            20.6539      16.3733      57.9579 H        80 ARG83      0.2747
   1195 CA           21.2110      15.3681      56.1622 C.3      80 ARG83     -0.2637
   1196 HA           20.5609      15.1949      55.3014 H        80 ARG83      0.1560
   1197 CB           22.1187      16.5654      55.8678 C.3      80 ARG83     -0.0007
   1198 HB2          22.7376      16.7735      56.7422 H        80 ARG83      0.0327
   1199 HB3          22.7712      16.3149      55.0287 H        80 ARG83      0.0327
   1200 CG           21.2839      17.8064      55.5082 C.3      80 ARG83      0.0390
   1201 HG2          20.7487      17.6289      54.5728 H        80 ARG83      0.0285
   1202 HG3          20.5526      18.0090      56.2905 H        80 ARG83      0.0285
   1203 CD           22.1671      19.0431      55.3683 C.3      80 ARG83      0.0486
   1204 HD2          21.5198      19.9058      55.1999 H        80 ARG83      0.0687
   1205 HD3          22.7109      19.1883      56.3024 H        80 ARG83      0.0687
   1206 NE           23.1017      18.9257      54.2350 N.pl3    80 ARG83     -0.5295
   1207 HE           22.8278      18.3089      53.4576 H        80 ARG83      0.3456
   1208 CZ           24.2159      19.6086      54.0530 C.cat    80 ARG83      0.8076
   1209 NH1          24.6017      20.5107      54.9108 N.pl3    80 ARG83     -0.8627
   1210 HH11         24.0234      20.6880      55.7067 H        80 ARG83      0.4478
   1211 HH12         25.4827      20.9578      54.7689 H        80 ARG83      0.4478
   1212 NH2          24.9810      19.4290      53.0190 N.pl3    80 ARG83     -0.8627
   1213 HH21         24.6659      18.7770      52.2797 H        80 ARG83      0.4478
   1214 HH22         25.7697      20.0066      52.7967 H        80 ARG83      0.4478
   1215 C            22.0000      14.0891      56.4034 C.2      80 ARG83      0.7341
   1216 O            22.4350      13.8339      57.5234 O.2      80 ARG83     -0.5894
   1217 N            22.1773      13.3023      55.3531 N.am     81 ASN84     -0.4157
   1218 H            21.8383      13.6037      54.4540 H        81 ASN84      0.2719
   1219 CA           23.0153      12.1082      55.3986 C.3      81 ASN84      0.0143
   1220 HA           22.9722      11.6638      56.3951 H        81 ASN84      0.1048
   1221 CB           22.4212      11.0955      54.3990 C.3      81 ASN84     -0.2041
   1222 HB2          22.9436      10.1432      54.4800 H        81 ASN84      0.0797
   1223 HB3          21.3746      10.9187      54.6496 H        81 ASN84      0.0797
   1224 CG           22.5057      11.5516      52.9552 C.2      81 ASN84      0.7130
   1225 OD1          23.2557      12.4578      52.6224 O.2      81 ASN84     -0.5931
   1226 ND2          21.7424      10.9693      52.0674 N.am     81 ASN84     -0.9191
   1227 HD21         21.9165      11.2497      51.1033 H        81 ASN84      0.4196
   1228 HD22         21.1548      10.1820      52.2784 H        81 ASN84      0.4196
   1229 C            24.4840      12.5052      55.1415 C.2      81 ASN84      0.5973
   1230 O            24.8325      13.6905      55.2040 O.2      81 ASN84     -0.5679
   1231 N            25.3468      11.5532      54.7970 N.am     82 SER85     -0.4157
   1232 H            25.0582      10.5851      54.7829 H        82 SER85      0.2719
   1233 CA           26.7693      11.8205      54.5490 C.3      82 SER85     -0.0249
   1234 HA           26.9729      12.8806      54.6947 H        82 SER85      0.0843
   1235 CB           27.5945      11.1051      55.6124 C.3      82 SER85      0.2117
   1236 HB2          28.6493      11.2353      55.4073 H        82 SER85      0.0352
   1237 HB3          27.3702      11.5391      56.5877 H        82 SER85      0.0352
   1238 OG           27.2900       9.7284      55.6481 O.3      82 SER85     -0.6546
   1239 HG           27.7582       9.2858      54.9233 H        82 SER85      0.4275
   1240 C            27.2219      11.5408      53.1140 C.2      82 SER85      0.5973
   1241 O            28.4266      11.4829      52.8623 O.2      82 SER85     -0.5679
   1242 N            26.2699      11.4329      52.1806 N.am     83 ASP86     -0.5163
   1243 H            25.3042      11.5308      52.4575 H        83 ASP86      0.2936
   1244 CA           26.5400      11.2919      50.7512 C.3      83 ASP86      0.0381
   1245 HA           27.5087      10.8142      50.6240 H        83 ASP86      0.0880
   1246 CB           25.4970      10.4063      50.0709 C.3      83 ASP86     -0.0303
   1247 HB2          24.5165      10.8480      50.2410 H        83 ASP86     -0.0122
   1248 HB3          25.6751      10.4091      48.9969 H        83 ASP86     -0.0122
   1249 CG           25.4550       8.9604      50.5508 C.2      83 ASP86      0.7994
   1250 OD1          26.4121       8.4876      51.1987 O.co2    83 ASP86     -0.8014
   1251 OD2          24.4379       8.3186      50.2030 O.co2    83 ASP86     -0.8014
   1252 C            26.5571      12.6499      50.0578 C.2      83 ASP86      0.5366
   1253 O            25.6061      13.4376      50.1586 O.2      83 ASP86     -0.5819
   1254 N            27.6334      12.9253      49.3258 N.am     84 ARG87     -0.3479
   1255 H            28.3833      12.2373      49.2968 H        84 ARG87      0.2747
   1256 CA           27.7788      14.1648      48.5622 C.3      84 ARG87     -0.2637
   1257 HA           26.7881      14.5805      48.3758 H        84 ARG87      0.1560
   1258 CB           28.6063      15.2272      49.3080 C.3      84 ARG87     -0.0007
   1259 HB2          29.6445      14.9072      49.3101 H        84 ARG87      0.0327
   1260 HB3          28.5682      16.1657      48.7506 H        84 ARG87      0.0327
   1261 CG           28.2127      15.4970      50.7632 C.3      84 ARG87      0.0390
   1262 HG2          28.0561      14.5630      51.3015 H        84 ARG87      0.0285
   1263 HG3          29.0518      15.9881      51.2416 H        84 ARG87      0.0285
   1264 CD           26.9878      16.3988      50.9043 C.3      84 ARG87      0.0486
   1265 HD2          27.1877      17.3581      50.4219 H        84 ARG87      0.0687
   1266 HD3          26.1300      15.9486      50.4081 H        84 ARG87      0.0687
   1267 NE           26.7152      16.6264      52.3285 N.pl3    84 ARG87     -0.5295
   1268 HE           27.2307      17.3863      52.7458 H        84 ARG87      0.3456
   1269 CZ           25.9522      15.8681      53.0895 C.cat    84 ARG87      0.8076
   1270 NH1          25.3003      14.8321      52.6390 N.pl3    84 ARG87     -0.8627
   1271 HH11         25.3738      14.5539      51.6624 H        84 ARG87      0.4478
   1272 HH12         24.7531      14.2580      53.2600 H        84 ARG87      0.4478
   1273 NH2          25.8557      16.1245      54.3625 N.pl3    84 ARG87     -0.8627
   1274 HH21         26.4335      16.8364      54.7522 H        84 ARG87      0.4478
   1275 HH22         25.4128      15.4012      54.9225 H        84 ARG87      0.4478
   1276 C            28.4169      13.8675      47.2233 C.2      84 ARG87      0.7341
   1277 O            29.3152      13.0322      47.1123 O.2      84 ARG87     -0.5894
   1278 N            27.9673      14.5823      46.2063 N.am     85 ILE88     -0.4157
   1279 H            27.2432      15.2663      46.4088 H        85 ILE88      0.2719
   1280 CA           28.6611      14.6940      44.9267 C.3      85 ILE88     -0.0597
   1281 HA           29.3853      13.8839      44.8428 H        85 ILE88      0.0869
   1282 CB           27.6638      14.5657      43.7602 C.3      85 ILE88      0.1303
   1283 HB           26.9882      13.7513      44.0138 H        85 ILE88      0.0187
   1284 CG2          26.8286      15.8408      43.5862 C.3      85 ILE88     -0.3204
   1285 HG21         27.4426      16.6717      43.2383 H        85 ILE88      0.0882
   1286 HG22         26.0253      15.6713      42.8737 H        85 ILE88      0.0882
   1287 HG23         26.3859      16.0928      44.5469 H        85 ILE88      0.0882
   1288 CG1          28.3504      14.1764      42.4414 C.3      85 ILE88     -0.0430
   1289 HG12         28.8193      15.0548      41.9977 H        85 ILE88      0.0236
   1290 HG13         29.1233      13.4366      42.6453 H        85 ILE88      0.0236
   1291 CD1          27.3736      13.5397      41.4435 C.3      85 ILE88     -0.0660
   1292 HD11         26.6176      14.2594      41.1354 H        85 ILE88      0.0186
   1293 HD12         27.9249      13.2219      40.5676 H        85 ILE88      0.0186
   1294 HD13         26.8923      12.6702      41.8906 H        85 ILE88      0.0186
   1295 C            29.4172      16.0158      44.9541 C.2      85 ILE88      0.5973
   1296 O            28.9255      17.0114      45.4899 O.2      85 ILE88     -0.5679
   1297 N            30.6139      16.0220      44.3902 N.am     86 LEU89     -0.4157
   1298 H            30.9420      15.1660      43.9551 H        86 LEU89      0.2719
   1299 CA           31.4855      17.1769      44.3188 C.3      86 LEU89     -0.0518
   1300 HA           30.9330      18.0559      44.6427 H        86 LEU89      0.0922
   1301 CB           32.6921      16.9995      45.2463 C.3      86 LEU89     -0.1102
   1302 HB2          33.2202      16.0739      45.0183 H        86 LEU89      0.0457
   1303 HB3          33.3752      17.8325      45.0786 H        86 LEU89      0.0457
   1304 CG           32.1771      17.0174      46.6989 C.3      86 LEU89      0.3531
   1305 HG           31.1686      17.4243      46.7459 H        86 LEU89     -0.0361
   1306 CD1          32.1389      15.6048      47.2696 C.3      86 LEU89     -0.4121
   1307 HD11         33.1066      15.1395      47.1365 H        86 LEU89      0.1000
   1308 HD12         31.8647      15.6693      48.3205 H        86 LEU89      0.1000
   1309 HD13         31.3891      15.0073      46.7554 H        86 LEU89      0.1000
   1310 CD2          33.0171      17.9513      47.5563 C.3      86 LEU89     -0.4121
   1311 HD21         33.1291      18.9182      47.0649 H        86 LEU89      0.1000
   1312 HD22         32.5124      18.1115      48.5089 H        86 LEU89      0.1000
   1313 HD23         33.9839      17.5068      47.7566 H        86 LEU89      0.1000
   1314 C            31.8395      17.3899      42.8704 C.2      86 LEU89      0.5973
   1315 O            32.1796      16.4418      42.1660 O.2      86 LEU89     -0.5679
   1316 N            31.6998      18.6246      42.4194 N.am     87 TYR90     -0.4157
   1317 H            31.4235      19.3634      43.0612 H        87 TYR90      0.2719
   1318 CA           31.8370      18.9557      41.0160 C.3      87 TYR90     -0.0014
   1319 HA           32.4305      18.1850      40.5319 H        87 TYR90      0.0876
   1320 CB           30.4609      18.9464      40.3376 C.3      87 TYR90     -0.0152
   1321 HB2          30.6083      19.1053      39.2682 H        87 TYR90      0.0295
   1322 HB3          30.0311      17.9501      40.4486 H        87 TYR90      0.0295
   1323 CG           29.4562      19.9608      40.8564 C.ar     87 TYR90     -0.0011
   1324 CD1          28.7005      19.7220      42.0248 C.ar     87 TYR90     -0.1906
   1325 HD1          28.8531      18.8166      42.5967 H        87 TYR90      0.1699
   1326 CE1          27.7546      20.6736      42.4534 C.ar     87 TYR90     -0.2341
   1327 HE1          27.1833      20.5008      43.3553 H        87 TYR90      0.1656
   1328 CZ           27.5590      21.8545      41.7063 C.ar     87 TYR90      0.3226
   1329 OH           26.6203      22.7542      42.0817 O.3      87 TYR90     -0.5579
   1330 HH           25.9354      22.3350      42.6079 H        87 TYR90      0.3992
   1331 CE2          28.3246      22.1033      40.5531 C.ar     87 TYR90     -0.2341
   1332 HE2          28.1635      23.0094      39.9904 H        87 TYR90      0.1656
   1333 CD2          29.2735      21.1551      40.1341 C.ar     87 TYR90     -0.1906
   1334 HD2          29.8709      21.3444      39.2496 H        87 TYR90      0.1699
   1335 C            32.6171      20.2532      40.8994 C.2      87 TYR90      0.5973
   1336 O            32.3884      21.2021      41.6586 O.2      87 TYR90     -0.5679
   1337 N            33.6032      20.2441      40.0058 N.am     88 SER91     -0.4157
   1338 H            33.7412      19.4205      39.4283 H        88 SER91      0.2719
   1339 CA           34.4540      21.3995      39.7656 C.3      88 SER91     -0.0249
   1340 HA           34.4831      21.9642      40.6865 H        88 SER91      0.0843
   1341 CB           35.8938      20.9904      39.4468 C.3      88 SER91      0.2117
   1342 HB2          36.5017      21.8884      39.3966 H        88 SER91      0.0352
   1343 HB3          36.2738      20.3612      40.2513 H        88 SER91      0.0352
   1344 OG           36.0003      20.2965      38.2190 O.3      88 SER91     -0.6546
   1345 HG           36.6870      20.7377      37.6633 H        88 SER91      0.4275
   1346 C            33.8852      22.2979      38.6765 C.2      88 SER91      0.5973
   1347 O            33.0354      21.8977      37.8810 O.2      88 SER91     -0.5679
   1348 N            34.4184      23.5135      38.6089 N.am     89 SER92     -0.4157
   1349 H            35.0443      23.7956      39.3544 H        89 SER92      0.2719
   1350 CA           34.1254      24.4952      37.5621 C.3      89 SER92     -0.0249
   1351 HA           33.0488      24.6668      37.5313 H        89 SER92      0.0843
   1352 CB           34.8160      25.8096      37.9323 C.3      89 SER92      0.2117
   1353 HB2          34.6923      26.5241      37.1169 H        89 SER92      0.0352
   1354 HB3          34.3409      26.2194      38.8245 H        89 SER92      0.0352
   1355 OG           36.1994      25.6150      38.1970 O.3      89 SER92     -0.6546
   1356 HG           36.6862      26.2631      37.6703 H        89 SER92      0.4275
   1357 C            34.5398      24.0408      36.1558 C.2      89 SER92      0.5973
   1358 O            34.0427      24.5860      35.1758 O.2      89 SER92     -0.5679
   1359 N            35.4223      23.0422      36.0524 N.am     90 ASP93     -0.5163
   1360 H            35.8233      22.6790      36.9033 H        90 ASP93      0.2936
   1361 CA           35.8212      22.3777      34.8066 C.3      90 ASP93      0.0381
   1362 HA           35.3309      22.8969      33.9827 H        90 ASP93      0.0880
   1363 CB           37.3384      22.5295      34.5696 C.3      90 ASP93     -0.0303
   1364 HB2          37.5843      22.0960      33.5991 H        90 ASP93     -0.0122
   1365 HB3          37.5642      23.5953      34.5054 H        90 ASP93     -0.0122
   1366 CG           38.2623      21.9168      35.6302 C.2      90 ASP93      0.7994
   1367 OD1          37.8223      21.5605      36.7520 O.co2    90 ASP93     -0.8014
   1368 OD2          39.4887      21.8319      35.3693 O.co2    90 ASP93     -0.8014
   1369 C            35.2978      20.9271      34.7116 C.2      90 ASP93      0.5366
   1370 O            35.7950      20.1307      33.9193 O.2      90 ASP93     -0.5819
   1371 N            34.2516      20.5987      35.4783 N.am     91 TRP94     -0.4157
   1372 H            33.8840      21.3170      36.0921 H        91 TRP94      0.2719
   1373 CA           33.4072      19.4029      35.3062 C.3      91 TRP94     -0.0275
   1374 HA           32.6255      19.4996      36.0580 H        91 TRP94      0.1123
   1375 CB           32.7052      19.4608      33.9438 C.3      91 TRP94     -0.0050
   1376 HB2          33.4242      19.3033      33.1391 H        91 TRP94      0.0339
   1377 HB3          31.9474      18.6793      33.8846 H        91 TRP94      0.0339
   1378 CG           32.0317      20.7697      33.7699 C.2      91 TRP94     -0.1415
   1379 CD1          32.3999      21.7810      32.9523 C.2      91 TRP94     -0.1638
   1380 HD1          33.2326      21.7488      32.2605 H        91 TRP94      0.2062
   1381 NE1          31.5805      22.8678      33.1846 N.pl3    91 TRP94     -0.3418
   1382 HE1          31.6734      23.7483      32.6988 H        91 TRP94      0.3412
   1383 CE2          30.6659      22.6018      34.1818 C.ar     91 TRP94      0.1380
   1384 CZ2          29.6442      23.3516      34.7743 C.ar     91 TRP94     -0.2601
   1385 HZ2          29.4703      24.3710      34.4642 H        91 TRP94      0.1572
   1386 CH2          28.8472      22.7528      35.7648 C.ar     91 TRP94     -0.1134
   1387 HH2          28.0507      23.3217      36.2251 H        91 TRP94      0.1417
   1388 CZ3          29.0815      21.4226      36.1559 C.ar     91 TRP94     -0.1972
   1389 HZ3          28.4638      20.9682      36.9121 H        91 TRP94      0.1447
   1390 CE3          30.1116      20.6766      35.5607 C.ar     91 TRP94     -0.2387
   1391 HE3          30.2780      19.6526      35.8547 H        91 TRP94      0.1700
   1392 CD2          30.9209      21.2539      34.5606 C.ar     91 TRP94      0.1243
   1393 C            34.0149      18.0308      35.5900 C.2      91 TRP94      0.5973
   1394 O            33.5508      17.0302      35.0420 O.2      91 TRP94     -0.5679
   1395 N            35.0025      17.9585      36.4831 N.am     92 LEU95     -0.4157
   1396 H            35.3055      18.8281      36.9064 H        92 LEU95      0.2719
   1397 CA           35.3665      16.7057      37.1506 C.3      92 LEU95     -0.0518
   1398 HA           35.4480      15.8913      36.4276 H        92 LEU95      0.0922
   1399 CB           36.6575      16.8621      37.9611 C.3      92 LEU95     -0.1102
   1400 HB2          36.4662      17.5643      38.7748 H        92 LEU95      0.0457
   1401 HB3          36.8966      15.8960      38.3994 H        92 LEU95      0.0457
   1402 CG           37.8656      17.3801      37.1885 C.3      92 LEU95      0.3531
   1403 HG           37.6554      18.3572      36.7552 H        92 LEU95     -0.0361
   1404 CD1          39.0347      17.5233      38.1683 C.3      92 LEU95     -0.4121
   1405 HD11         39.2368      16.5726      38.6573 H        92 LEU95      0.1000
   1406 HD12         39.9174      17.8479      37.6242 H        92 LEU95      0.1000
   1407 HD13         38.7802      18.2739      38.9186 H        92 LEU95      0.1000
   1408 CD2          38.2433      16.4034      36.0768 C.3      92 LEU95     -0.4121
   1409 HD21         37.4367      16.3593      35.3425 H        92 LEU95      0.1000
   1410 HD22         39.1366      16.7637      35.5674 H        92 LEU95      0.1000
   1411 HD23         38.4255      15.4152      36.4875 H        92 LEU95      0.1000
   1412 C            34.2852      16.3839      38.1623 C.2      92 LEU95      0.5973
   1413 O            33.8381      17.3067      38.8439 O.2      92 LEU95     -0.5679
   1414 N            33.9288      15.1152      38.3516 N.am     93 ILE96     -0.4157
   1415 H            34.3352      14.3798      37.7713 H        93 ILE96      0.2719
   1416 CA           32.8896      14.7610      39.3228 C.3      93 ILE96     -0.0597
   1417 HA           32.6920      15.6296      39.9469 H        93 ILE96      0.0869
   1418 CB           31.5444      14.4529      38.6235 C.3      93 ILE96      0.1303
   1419 HB           31.6393      13.5275      38.0581 H        93 ILE96      0.0187
   1420 CG2          30.4392      14.2459      39.6679 C.3      93 ILE96     -0.3204
   1421 HG21         30.2815      15.1705      40.2233 H        93 ILE96      0.0882
   1422 HG22         29.5190      13.9539      39.1648 H        93 ILE96      0.0882
   1423 HG23         30.7132      13.4532      40.3615 H        93 ILE96      0.0882
   1424 CG1          31.2082      15.6185      37.6481 C.3      93 ILE96     -0.0430
   1425 HG12         31.6287      16.5412      38.0387 H        93 ILE96      0.0236
   1426 HG13         31.6790      15.4245      36.6841 H        93 ILE96      0.0236
   1427 CD1          29.7434      15.9793      37.4112 C.3      93 ILE96     -0.0660
   1428 HD11         29.2774      16.3223      38.3345 H        93 ILE96      0.0186
   1429 HD12         29.6845      16.7832      36.6767 H        93 ILE96      0.0186
   1430 HD13         29.2086      15.1117      37.0255 H        93 ILE96      0.0186
   1431 C            33.4051      13.6823      40.2655 C.2      93 ILE96      0.5973
   1432 O            33.8777      12.6304      39.8374 O.2      93 ILE96     -0.5679
   1433 N            33.3354      13.9689      41.5592 N.am     94 TYR97     -0.4157
   1434 H            32.9027      14.8529      41.8101 H        94 TYR97      0.2719
   1435 CA           33.7528      13.0996      42.6495 C.3      94 TYR97     -0.0014
   1436 HA           34.1226      12.1643      42.2375 H        94 TYR97      0.0876
   1437 CB           34.8864      13.7598      43.4465 C.3      94 TYR97     -0.0152
   1438 HB2          34.6532      14.8126      43.6106 H        94 TYR97      0.0295
   1439 HB3          34.9586      13.2856      44.4257 H        94 TYR97      0.0295
   1440 CG           36.2259      13.6478      42.7525 C.ar     94 TYR97     -0.0011
   1441 CD1          36.4583      14.3273      41.5409 C.ar     94 TYR97     -0.1906
   1442 HD1          35.7007      14.9767      41.1247 H        94 TYR97      0.1699
   1443 CE1          37.6754      14.1562      40.8655 C.ar     94 TYR97     -0.2341
   1444 HE1          37.8466      14.6536      39.9280 H        94 TYR97      0.1656
   1445 CZ           38.6672      13.3248      41.4168 C.ar     94 TYR97      0.3226
   1446 OH           39.8260      13.1320      40.7460 O.3      94 TYR97     -0.5579
   1447 HH           39.9589      13.7808      40.0574 H        94 TYR97      0.3992
   1448 CE2          38.4529      12.6656      42.6404 C.ar     94 TYR97     -0.2341
   1449 HE2          39.2233      12.0306      43.0541 H        94 TYR97      0.1656
   1450 CD2          37.2240      12.8192      43.2982 C.ar     94 TYR97     -0.1906
   1451 HD2          37.0505      12.2844      44.2186 H        94 TYR97      0.1699
   1452 C            32.5609      12.7735      43.5367 C.2      94 TYR97      0.5973
   1453 O            31.5508      13.4729      43.5403 O.2      94 TYR97     -0.5679
   1454 N            32.6685      11.7127      44.3205 N.am     95 LYS98     -0.3479
   1455 H            33.4968      11.1301      44.2434 H        95 LYS98      0.2747
   1456 CA           31.6599      11.3882      45.3158 C.3      95 LYS98     -0.2400
   1457 HA           31.0185      12.2548      45.4778 H        95 LYS98      0.1426
   1458 CB           30.7733      10.2521      44.8126 C.3      95 LYS98     -0.0094
   1459 HB2          29.8785      10.3024      45.4176 H        95 LYS98      0.0362
   1460 HB3          30.4915      10.4280      43.7738 H        95 LYS98      0.0362
   1461 CG           31.3548       8.8419      44.9787 C.3      95 LYS98      0.0187
   1462 HG2          32.1707       8.6892      44.2723 H        95 LYS98      0.0103
   1463 HG3          31.7167       8.6892      45.9948 H        95 LYS98      0.0103
   1464 CD           30.2425       7.8235      44.7351 C.3      95 LYS98     -0.0479
   1465 HD2          29.3852       8.0662      45.3662 H        95 LYS98      0.0621
   1466 HD3          29.9357       7.8749      43.6886 H        95 LYS98      0.0621
   1467 CE           30.7151       6.4132      45.0809 C.3      95 LYS98     -0.0143
   1468 HE2          31.6198       6.1920      44.5058 H        95 LYS98      0.1135
   1469 HE3          30.9641       6.3802      46.1474 H        95 LYS98      0.1135
   1470 NZ           29.6498       5.4290      44.7708 N.4      95 LYS98     -0.3854
   1471 HZ1          29.4355       5.4374      43.7814 H        95 LYS98      0.3400
   1472 HZ2          29.9324       4.4938      45.0329 H        95 LYS98      0.3400
   1473 HZ3          28.8074       5.6619      45.2827 H        95 LYS98      0.3400
   1474 C            32.3054      11.0881      46.6481 C.2      95 LYS98      0.7341
   1475 O            33.4000      10.5377      46.6603 O.2      95 LYS98     -0.5894
   1476 N            31.6079      11.3618      47.7314 N.am     96 THR99     -0.4157
   1477 H            30.7182      11.8393      47.6158 H        96 THR99      0.2719
   1478 CA           31.9226      10.8691      49.0719 C.3      96 THR99     -0.0389
   1479 HA           32.6844      10.0918      49.0058 H        96 THR99      0.1007
   1480 CB           32.5008      11.9665      49.9843 C.3      96 THR99      0.3654
   1481 HB           33.4904      12.2454      49.6318 H        96 THR99      0.0043
   1482 CG2          31.6308      13.2202      50.0449 C.3      96 THR99     -0.2438
   1483 HG21         30.6659      12.9825      50.4953 H        96 THR99      0.0642
   1484 HG22         32.1176      13.9893      50.6390 H        96 THR99      0.0642
   1485 HG23         31.4716      13.5973      49.0410 H        96 THR99      0.0642
   1486 OG1          32.5839      11.4930      51.3061 O.3      96 THR99     -0.6761
   1487 HG1          33.4210      11.0034      51.4416 H        96 THR99      0.4102
   1488 C            30.6581      10.2329      49.6354 C.2      96 THR99      0.5973
   1489 O            29.5444      10.6746      49.3493 O.2      96 THR99     -0.5679
   1490 N            30.8336       9.1552      50.3887 N.am     97 THR100    -0.4157
   1491 H            31.7749       8.8296      50.5507 H        97 THR100     0.2719
   1492 CA           29.7690       8.4925      51.1576 C.3      97 THR100    -0.0389
   1493 HA           28.8340       9.0394      51.0439 H        97 THR100     0.1007
   1494 CB           29.5208       7.0473      50.6777 C.3      97 THR100     0.3654
   1495 HB           28.6765       6.6308      51.2293 H        97 THR100     0.0043
   1496 CG2          29.2274       6.9255      49.1796 C.3      97 THR100    -0.2438
   1497 HG21         30.0791       7.2703      48.5948 H        97 THR100     0.0642
   1498 HG22         29.0096       5.8856      48.9427 H        97 THR100     0.0642
   1499 HG23         28.3513       7.5314      48.9507 H        97 THR100     0.0642
   1500 OG1          30.6607       6.2461      50.9157 O.3      97 THR100    -0.6761
   1501 HG1          30.7162       6.1257      51.8717 H        97 THR100     0.4102
   1502 C            30.0954       8.5186      52.6510 C.2      97 THR100     0.5973
   1503 O            29.4082       7.8884      53.4461 O.2      97 THR100    -0.5679
   1504 N            31.1711       9.1945      53.0624 N.am     98 ASP101    -0.5163
   1505 H            31.7058       9.7502      52.4045 H        98 ASP101     0.2936
   1506 CA           31.6846       9.1198      54.4358 C.3      98 ASP101     0.0381
   1507 HA           30.9570       8.6143      55.0715 H        98 ASP101     0.0880
   1508 CB           32.9633       8.2799      54.4836 C.3      98 ASP101    -0.0303
   1509 HB2          33.2928       8.1833      55.5196 H        98 ASP101    -0.0122
   1510 HB3          32.7246       7.2766      54.1255 H        98 ASP101    -0.0122
   1511 CG           34.1149       8.8318      53.6419 C.2      98 ASP101     0.7994
   1512 OD1          34.0273       9.9506      53.0830 O.co2    98 ASP101    -0.8014
   1513 OD2          35.1308       8.1196      53.5352 O.co2    98 ASP101    -0.8014
   1514 C            31.8612      10.5005      55.0530 C.2      98 ASP101     0.5366
   1515 O            32.7296      10.7139      55.9028 O.2      98 ASP101    -0.5819
   1516 N            31.0063      11.4347      54.6352 N.am     99 HIE102    -0.4157
   1517 H            30.3288      11.1848      53.9218 H        99 HIE102     0.2719
   1518 CA           31.0164      12.7952      55.1475 C.3      99 HIE102    -0.0581
   1519 HA           30.2175      13.3304      54.6321 H        99 HIE102     0.1360
   1520 CB           30.6818      12.7875      56.6509 C.3      99 HIE102    -0.0074
   1521 HB2          30.0823      11.9136      56.9014 H        99 HIE102     0.0367
   1522 HB3          31.5874      12.7297      57.2558 H        99 HIE102     0.0367
   1523 CG           29.8921      13.9966      57.0327 C.2      99 HIE102     0.1868
   1524 ND1          28.4999      14.0622      57.1208 N.2      99 HIE102    -0.5432
   1525 CE1          28.2266      15.3175      57.4927 C.2      99 HIE102     0.1635
   1526 HE1          27.2312      15.6841      57.7012 H        99 HIE102     0.1435
   1527 NE2          29.3576      16.0410      57.5890 N.pl3    99 HIE102    -0.2795
   1528 HE2          29.4265      16.9936      57.9118 H        99 HIE102     0.3339
   1529 CD2          30.4210      15.2205      57.3015 C.2      99 HIE102    -0.2207
   1530 HD2          31.4768      15.4585      57.3264 H        99 HIE102     0.1862
   1531 C            32.3159      13.5349      54.8121 C.2      99 HIE102     0.5973
   1532 O            32.9587      14.1139      55.6875 O.2      99 HIE102    -0.5679
   1533 N            32.6895      13.5558      53.5290 N.am    100 TYR103    -0.4157
   1534 H            32.1875      12.9638      52.8770 H       100 TYR103     0.2719
   1535 CA           33.8731      14.2722      53.0342 C.3     100 TYR103    -0.0014
   1536 HA           33.8840      14.1573      51.9527 H       100 TYR103     0.0876
   1537 CB           33.7943      15.7893      53.3429 C.3     100 TYR103    -0.0152
   1538 HB2          34.1221      15.9520      54.3707 H       100 TYR103     0.0295
   1539 HB3          34.5251      16.3048      52.7219 H       100 TYR103     0.0295
   1540 CG           32.4591      16.4935      53.1671 C.ar    100 TYR103    -0.0011
   1541 CD1          32.0912      17.0274      51.9160 C.ar    100 TYR103    -0.1906
   1542 HD1          32.7449      16.8988      51.0653 H       100 TYR103     0.1699
   1543 CE1          30.8816      17.7396      51.7710 C.ar    100 TYR103    -0.2341
   1544 HE1          30.5932      18.1552      50.8162 H       100 TYR103     0.1656
   1545 CZ           30.0243      17.8902      52.8834 C.ar    100 TYR103     0.3226
   1546 OH           28.8253      18.5204      52.7940 O.3     100 TYR103    -0.5579
   1547 HH           28.7217      19.0270      51.9452 H       100 TYR103     0.3992
   1548 CE2          30.3915      17.3539      54.1310 C.ar    100 TYR103    -0.2341
   1549 HE2          29.7337      17.4723      54.9753 H       100 TYR103     0.1656
   1550 CD2          31.6162      16.6834      54.2777 C.ar    100 TYR103    -0.1906
   1551 HD2          31.9154      16.3129      55.2461 H       100 TYR103     0.1699
   1552 C            35.2181      13.7058      53.5193 C.2     100 TYR103     0.5973
   1553 O            36.2389      14.3910      53.3882 O.2     100 TYR103    -0.5679
   1554 N            35.2660      12.5013      54.1007 N.am    101 GLN104    -0.4157
   1555 H            34.4388      11.9118      54.1315 H       101 GLN104     0.2719
   1556 CA           36.5349      11.9680      54.6037 C.3     101 GLN104    -0.0031
   1557 HA           37.1105      12.7942      55.0178 H       101 GLN104     0.0850
   1558 CB           36.3245      10.9723      55.7500 C.3     101 GLN104    -0.0036
   1559 HB2          35.5756      10.2304      55.4765 H       101 GLN104     0.0171
   1560 HB3          37.2661      10.4595      55.9531 H       101 GLN104     0.0171
   1561 CG           35.8897      11.7166      57.0219 C.3     101 GLN104    -0.0645
   1562 HG2          36.6194      12.4907      57.2596 H       101 GLN104     0.0352
   1563 HG3          34.9245      12.1955      56.8534 H       101 GLN104     0.0352
   1564 CD           35.7746      10.7864      58.2190 C.2     101 GLN104     0.6951
   1565 OE1          36.6587      10.7002      59.0558 O.2     101 GLN104    -0.6086
   1566 NE2          34.6944      10.0494      58.3383 N.am    101 GLN104    -0.9407
   1567 HE21         34.6565       9.4078      59.1050 H       101 GLN104     0.4251
   1568 HE22         33.9739      10.1214      57.6268 H       101 GLN104     0.4251
   1569 C            37.3796      11.3942      53.4697 C.2     101 GLN104     0.5973
   1570 O            38.5727      11.7145      53.3937 O.2     101 GLN104    -0.5679
   1571 N            36.7694      10.6356      52.5646 N.am    102 THR105    -0.4157
   1572 H            35.7893      10.3831      52.7119 H       102 THR105     0.2719
   1573 CA           37.4127      10.1307      51.3555 C.3     102 THR105    -0.0389
   1574 HA           38.3454      10.6705      51.2017 H       102 THR105     0.1007
   1575 CB           37.7747       8.6377      51.4571 C.3     102 THR105     0.3654
   1576 HB           38.3388       8.3809      50.5599 H       102 THR105     0.0043
   1577 CG2          38.6475       8.2717      52.6601 C.3     102 THR105    -0.2438
   1578 HG21         38.0883       8.4260      53.5839 H       102 THR105     0.0642
   1579 HG22         38.9324       7.2218      52.5908 H       102 THR105     0.0642
   1580 HG23         39.5439       8.8906      52.6679 H       102 THR105     0.0642
   1581 OG1          36.6275       7.8308      51.4709 O.3     102 THR105    -0.6761
   1582 HG1          36.1117       7.9820      52.3043 H       102 THR105     0.4102
   1583 C            36.5340      10.4236      50.1451 C.2     102 THR105     0.5973
   1584 O            35.3266      10.6546      50.2578 O.2     102 THR105    -0.5679
   1585 N            37.1542      10.4408      48.9654 N.am    103 PHE106    -0.4157
   1586 H            38.1204      10.1550      48.9114 H       103 PHE106     0.2719
   1587 CA           36.4703      10.7280      47.7098 C.3     103 PHE106    -0.0024
   1588 HA           35.3993      10.6586      47.8760 H       103 PHE106     0.0978
   1589 CB           36.7856      12.1475      47.2279 C.3     103 PHE106    -0.0343
   1590 HB2          37.8486      12.2151      46.9890 H       103 PHE106     0.0295
   1591 HB3          36.2279      12.3318      46.3112 H       103 PHE106     0.0295
   1592 CG           36.4307      13.2365      48.2092 C.ar    103 PHE106     0.0118
   1593 CD1          35.1274      13.7579      48.2362 C.ar    103 PHE106    -0.1256
   1594 HD1          34.3730      13.3559      47.5778 H       103 PHE106     0.1330
   1595 CE1          34.8017      14.7693      49.1564 C.ar    103 PHE106    -0.1704
   1596 HE1          33.7993      15.1478      49.2338 H       103 PHE106     0.1430
   1597 CZ           35.7734      15.2687      50.0318 C.ar    103 PHE106    -0.1072
   1598 HZ           35.5190      16.0436      50.7381 H       103 PHE106     0.1297
   1599 CE2          37.0691      14.7354      50.0148 C.ar    103 PHE106    -0.1704
   1600 HE2          37.8035      15.1046      50.7122 H       103 PHE106     0.1430
   1601 CD2          37.3995      13.7165      49.1057 C.ar    103 PHE106    -0.1256
   1602 HD2          38.3954      13.2999      49.0919 H       103 PHE106     0.1330
   1603 C            36.8372       9.7252      46.6249 C.2     103 PHE106     0.5973
   1604 O            37.9484       9.2015      46.6028 O.2     103 PHE106    -0.5679
   1605 N            35.9247       9.5609      45.6696 N.am    104 THR107    -0.4157
   1606 H            35.0161       9.9839      45.8256 H       104 THR107     0.2719
   1607 CA           36.0759       8.6907      44.5021 C.3     104 THR107    -0.0389
   1608 HA           37.1203       8.3911      44.4092 H       104 THR107     0.1007
   1609 CB           35.2391       7.4137      44.6877 C.3     104 THR107     0.3654
   1610 HB           34.1916       7.6835      44.8207 H       104 THR107     0.0043
   1611 CG2          35.3470       6.3849      43.5615 C.3     104 THR107    -0.2438
   1612 HG21         36.3896       6.0938      43.4260 H       104 THR107     0.0642
   1613 HG22         34.7565       5.5028      43.8063 H       104 THR107     0.0642
   1614 HG23         34.9703       6.8082      42.6303 H       104 THR107     0.0642
   1615 OG1          35.6978       6.7822      45.8528 O.3     104 THR107    -0.6761
   1616 HG1          35.2233       5.9593      45.9771 H       104 THR107     0.4102
   1617 C            35.6708       9.4571      43.2529 C.2     104 THR107     0.5973
   1618 O            34.5786      10.0217      43.1949 O.2     104 THR107    -0.5679
   1619 N            36.5373       9.4834      42.2416 N.am    105 LYS108    -0.3479
   1620 H            37.4138       8.9942      42.3476 H       105 LYS108     0.2747
   1621 CA           36.2205      10.0702      40.9359 C.3     105 LYS108    -0.2400
   1622 HA           35.8331      11.0826      41.0700 H       105 LYS108     0.1426
   1623 CB           37.5096      10.1304      40.1138 C.3     105 LYS108    -0.0094
   1624 HB2          38.2459      10.7388      40.6360 H       105 LYS108     0.0362
   1625 HB3          37.9143       9.1216      40.0066 H       105 LYS108     0.0362
   1626 CG           37.2569      10.7139      38.7230 C.3     105 LYS108     0.0187
   1627 HG2          36.5855      10.0617      38.1628 H       105 LYS108     0.0103
   1628 HG3          36.7987      11.6993      38.8231 H       105 LYS108     0.0103
   1629 CD           38.5776      10.8308      37.9600 C.3     105 LYS108    -0.0479
   1630 HD2          39.2297      11.5636      38.4367 H       105 LYS108     0.0621
   1631 HD3          39.0794       9.8614      37.9620 H       105 LYS108     0.0621
   1632 CE           38.3003      11.2245      36.5073 C.3     105 LYS108    -0.0143
   1633 HE2          39.2237      11.1404      35.9281 H       105 LYS108     0.1135
   1634 HE3          37.5829      10.5106      36.0858 H       105 LYS108     0.1135
   1635 NZ           37.7420      12.5887      36.3701 N.4     105 LYS108    -0.3854
   1636 HZ1          38.3847      13.3347      36.5499 H       105 LYS108     0.3400
   1637 HZ2          37.3146      12.6724      35.4411 H       105 LYS108     0.3400
   1638 HZ3          36.8725      12.6881      36.9049 H       105 LYS108     0.3400
   1639 C            35.1574       9.2204      40.2322 C.2     105 LYS108     0.7341
   1640 O            35.3090       8.0042      40.1671 O.2     105 LYS108    -0.5894
   1641 N            34.1211       9.8505      39.6829 N.am    106 ILE109    -0.4157
   1642 H            34.0645      10.8546      39.8003 H       106 ILE109     0.2719
   1643 CA           33.0307       9.1714      38.9583 C.3     106 ILE109    -0.0597
   1644 HA           33.3545       8.1519      38.7470 H       106 ILE109     0.0869
   1645 CB           31.7586       9.0419      39.8377 C.3     106 ILE109     0.1303
   1646 HB           31.0045       8.5307      39.2359 H       106 ILE109     0.0187
   1647 CG2          32.0399       8.1542      41.0699 C.3     106 ILE109    -0.3204
   1648 HG21         32.6818       8.6809      41.7755 H       106 ILE109     0.0882
   1649 HG22         31.1012       7.8931      41.5523 H       106 ILE109     0.0882
   1650 HG23         32.5366       7.2362      40.7525 H       106 ILE109     0.0882
   1651 CG1          31.1864      10.4205      40.2453 C.3     106 ILE109    -0.0430
   1652 HG12         31.8379      10.8746      40.9930 H       106 ILE109     0.0236
   1653 HG13         31.1787      11.0734      39.3720 H       106 ILE109     0.0236
   1654 CD1          29.7542      10.3865      40.7968 C.3     106 ILE109    -0.0660
   1655 HD11         29.6970       9.7450      41.6741 H       106 ILE109     0.0186
   1656 HD12         29.4518      11.3938      41.0781 H       106 ILE109     0.0186
   1657 HD13         29.0730      10.0106      40.0323 H       106 ILE109     0.0186
   1658 C            32.7494       9.7499      37.5575 C.2     106 ILE109     0.5973
   1659 O            32.0938       9.0707      36.7714 O.2     106 ILE109    -0.5679
   1660 N            33.2670      10.9419      37.2185 N.am    107 ARG110    -0.3481
   1661 H            33.7256      11.4865      37.9401 H       107 ARG110     0.2764
   1662 CA           33.4097      11.4857      35.8489 C.3     107 ARG110    -0.3068
   1663 HA           33.5077      10.6606      35.1434 H       107 ARG110     0.1447
   1664 CB           32.2131      12.3653      35.4016 C.3     107 ARG110    -0.0374
   1665 HB2          32.2839      13.3106      35.9345 H       107 ARG110     0.0371
   1666 HB3          32.3603      12.6015      34.3472 H       107 ARG110     0.0371
   1667 CG           30.7670      11.8434      35.5666 C.3     107 ARG110     0.0744
   1668 HG2          30.6128      11.5473      36.6039 H       107 ARG110     0.0185
   1669 HG3          30.0887      12.6712      35.3559 H       107 ARG110     0.0185
   1670 CD           30.3809      10.6736      34.6459 C.3     107 ARG110     0.1114
   1671 HD2          30.5051      11.0077      33.6143 H       107 ARG110     0.0468
   1672 HD3          31.0518       9.8309      34.7903 H       107 ARG110     0.0468
   1673 NE           28.9726      10.2500      34.8221 N.pl3   107 ARG110    -0.5564
   1674 HE           28.2720      10.6807      34.2239 H       107 ARG110     0.3479
   1675 CZ           28.4847       9.2783      35.5694 C.cat   107 ARG110     0.8368
   1676 NH1          29.2033       8.5624      36.3875 N.pl3   107 ARG110    -0.8737
   1677 HH11         30.2052       8.6858      36.4197 H       107 ARG110     0.4493
   1678 HH12         28.7118       7.8017      36.8480 H       107 ARG110     0.4493
   1679 NH2          27.2254       8.9966      35.5051 N.pl3   107 ARG110    -0.8737
   1680 HH21         26.6473       9.4333      34.7789 H       107 ARG110     0.4493
   1681 HH22         26.8813       8.1829      36.0080 H       107 ARG110     0.4493
   1682 C            34.7337      12.2641      35.7713 C.2     107 ARG110     0.8557
   1683 O            35.0950      12.9449      36.7638 O.2     107 ARG110    -0.8266
   1684 OXT          35.5294      12.0597      34.8338 O.3     107 ARG110    -0.8266
@<TRIPOS>BOND
      1      20      21 2
      2      20      22 am
      3      13      16 1
      4       7       9 1
      5       7      13 1
      6       5       7 1
      7       5      20 1
      8       1       5 1
      9      34      35 2
     10      34      36 am
     11      29      30 2
     12      29      31 am
     13      26      29 1
     14      24      26 1
     15      24      34 1
     16      22      24 1
     17      48      49 2
     18      48      50 am
     19      40      42 1
     20      40      46 1
     21      38      40 1
     22      38      48 1
     23      36      38 1
     24      68      69 2
     25      68      70 am
     26      64      66 ar
     27      62      64 ar
     28      60      62 ar
     29      58      60 ar
     30      57      58 ar
     31      57      66 ar
     32      54      57 1
     33      52      54 1
     34      52      68 1
     35      50      52 1
     36      80      81 2
     37      80      82 am
     38      77      78 ar
     39      77      79 ar
     40      74      77 1
     41      72      74 1
     42      72      80 1
     43      70      72 1
     44      87      88 2
     45      87      89 am
     46      84      87 1
     47      82      84 1
     48     103     104 2
     49     103     105 am
     50      93      95 1
     51      93      99 1
     52      91      93 1
     53      91     103 1
     54      89      91 1
     55     113     114 2
     56     113     115 am
     57     107     109 1
     58     107     113 1
     59     105     107 1
     60     125     126 2
     61     125     127 am
     62     122     123 ar
     63     122     124 ar
     64     119     122 1
     65     117     119 1
     66     117     125 1
     67     115     117 1
     68     146     147 2
     69     146     148 am
     70     142     144 ar
     71     139     140 1
     72     139     142 ar
     73     137     139 ar
     74     135     137 ar
     75     134     135 ar
     76     134     144 ar
     77     131     134 1
     78     129     131 1
     79     129     146 1
     80     127     129 1
     81     165     166 2
     82     165     167 am
     83     155     157 1
     84     155     161 1
     85     152     155 1
     86     150     152 1
     87     150     165 1
     88     148     150 1
     89     182     183 2
     90     182     184 am
     91     177     178 2
     92     177     179 am
     93     174     177 1
     94     171     174 1
     95     169     171 1
     96     169     182 1
     97     167     169 1
     98     196     197 2
     99     196     198 am
    100     188     190 1
    101     188     194 1
    102     186     188 1
    103     186     196 1
    104     184     186 1
    105     217     218 2
    106     217     219 am
    107     213     215 ar
    108     210     211 1
    109     210     213 ar
    110     208     210 ar
    111     206     208 ar
    112     205     206 ar
    113     205     215 ar
    114     202     205 1
    115     200     202 1
    116     200     217 1
    117     198     200 1
    118     234     235 2
    119     234     236 am
    120     230     232 1
    121     228     230 1
    122     227     228 2
    123     226     227 1
    124     226     232 2
    125     223     226 1
    126     221     223 1
    127     221     234 1
    128     219     221 1
    129     256     257 2
    130     256     258 am
    131     249     252 1
    132     246     249 1
    133     243     246 1
    134     240     243 1
    135     238     240 1
    136     238     256 1
    137     236     238 1
    138     275     276 2
    139     275     277 am
    140     265     267 1
    141     265     271 1
    142     262     265 1
    143     260     262 1
    144     260     275 1
    145     258     260 1
    146     289     290 2
    147     289     291 am
    148     287     289 1
    149     284     287 1
    150     281     284 1
    151     278     281 1
    152     277     278 1
    153     277     287 1
    154     301     302 2
    155     301     303 am
    156     298     299 ar
    157     298     300 ar
    158     295     298 1
    159     293     295 1
    160     293     301 1
    161     291     293 1
    162     315     316 2
    163     315     317 am
    164     310     311 2
    165     310     312 am
    166     307     310 1
    167     305     307 1
    168     305     315 1
    169     303     305 1
    170     336     337 2
    171     336     338 am
    172     332     334 ar
    173     329     330 1
    174     329     332 ar
    175     327     329 ar
    176     325     327 ar
    177     324     325 ar
    178     324     334 ar
    179     321     324 1
    180     319     321 1
    181     319     336 1
    182     317     319 1
    183     355     356 2
    184     355     357 am
    185     348     351 1
    186     342     344 1
    187     342     348 1
    188     340     342 1
    189     340     355 1
    190     338     340 1
    191     369     370 2
    192     369     371 am
    193     361     363 1
    194     361     367 1
    195     359     361 1
    196     359     369 1
    197     357     359 1
    198     391     392 2
    199     391     393 am
    200     384     387 1
    201     381     384 1
    202     378     381 1
    203     375     378 1
    204     373     375 1
    205     373     391 1
    206     371     373 1
    207     402     403 2
    208     402     404 am
    209     397     400 1
    210     395     397 1
    211     395     402 1
    212     393     395 1
    213     417     418 2
    214     417     419 am
    215     414     415 ar
    216     414     416 ar
    217     411     414 1
    218     408     411 1
    219     406     408 1
    220     406     417 1
    221     404     406 1
    222     427     428 2
    223     427     429 am
    224     421     423 1
    225     421     427 1
    226     419     421 1
    227     444     445 2
    228     444     446 am
    229     439     440 2
    230     439     441 am
    231     436     439 1
    232     433     436 1
    233     431     433 1
    234     431     444 1
    235     429     431 1
    236     454     455 2
    237     454     456 am
    238     448     450 1
    239     448     454 1
    240     446     448 1
    241     473     474 2
    242     473     475 am
    243     463     465 1
    244     463     469 1
    245     460     463 1
    246     458     460 1
    247     458     473 1
    248     456     458 1
    249     480     481 2
    250     480     482 am
    251     477     480 1
    252     475     477 1
    253     504     505 2
    254     504     506 am
    255     501     503 ar
    256     499     501 ar
    257     497     499 ar
    258     495     497 ar
    259     494     495 ar
    260     494     503 ar
    261     492     494 1
    262     490     492 1
    263     489     490 2
    264     489     503 1
    265     486     489 1
    266     484     486 1
    267     484     504 1
    268     482     484 1
    269     520     521 2
    270     520     522 am
    271     510     512 1
    272     510     516 1
    273     508     510 1
    274     508     520 1
    275     506     508 1
    276     530     531 2
    277     530     532 am
    278     524     526 1
    279     524     530 1
    280     522     524 1
    281     541     542 2
    282     541     543 am
    283     536     539 1
    284     534     536 1
    285     534     541 1
    286     532     534 1
    287     563     564 2
    288     563     565 am
    289     556     559 1
    290     553     556 1
    291     550     553 1
    292     547     550 1
    293     545     547 1
    294     545     563 1
    295     543     545 1
    296     570     571 2
    297     570     572 am
    298     567     570 1
    299     565     567 1
    300     584     585 2
    301     584     586 am
    302     579     580 2
    303     579     581 am
    304     576     579 1
    305     574     576 1
    306     574     584 1
    307     572     574 1
    308     603     604 2
    309     603     605 am
    310     593     595 1
    311     593     599 1
    312     590     593 1
    313     588     590 1
    314     588     603 1
    315     586     588 1
    316     613     614 2
    317     613     615 am
    318     607     609 1
    319     607     613 1
    320     605     607 1
    321     625     626 2
    322     625     627 am
    323     622     623 ar
    324     622     624 ar
    325     619     622 1
    326     617     619 1
    327     617     625 1
    328     615     617 1
    329     641     642 2
    330     641     643 am
    331     631     633 1
    332     631     637 1
    333     629     631 1
    334     629     641 1
    335     627     629 1
    336     651     652 2
    337     651     653 am
    338     645     647 1
    339     645     651 1
    340     643     645 1
    341     665     666 2
    342     665     667 am
    343     663     665 1
    344     660     663 1
    345     657     660 1
    346     654     657 1
    347     653     654 1
    348     653     663 1
    349     672     673 2
    350     672     674 am
    351     669     672 1
    352     667     669 1
    353     694     695 2
    354     694     696 am
    355     687     690 1
    356     684     687 1
    357     681     684 1
    358     678     681 1
    359     676     678 1
    360     676     694 1
    361     674     676 1
    362     705     706 2
    363     705     707 am
    364     700     703 1
    365     698     700 1
    366     698     705 1
    367     696     698 1
    368     724     725 2
    369     724     726 am
    370     717     720 1
    371     711     713 1
    372     711     717 1
    373     709     711 1
    374     709     724 1
    375     707     709 1
    376     731     732 2
    377     731     733 am
    378     728     731 1
    379     726     728 1
    380     738     739 2
    381     738     740 am
    382     735     738 1
    383     733     735 1
    384     750     751 2
    385     750     752 am
    386     747     748 ar
    387     747     749 ar
    388     744     747 1
    389     742     744 1
    390     742     750 1
    391     740     742 1
    392     769     770 2
    393     769     771 am
    394     762     765 1
    395     756     758 1
    396     756     762 1
    397     754     756 1
    398     754     769 1
    399     752     754 1
    400     789     790 2
    401     789     791 am
    402     785     787 ar
    403     783     785 ar
    404     781     783 ar
    405     779     781 ar
    406     778     779 ar
    407     778     787 ar
    408     775     778 1
    409     773     775 1
    410     773     789 1
    411     771     773 1
    412     800     801 2
    413     800     802 am
    414     795     798 1
    415     793     795 1
    416     793     800 1
    417     791     793 1
    418     814     815 2
    419     814     816 am
    420     809     810 2
    421     809     811 am
    422     806     809 1
    423     804     806 1
    424     804     814 1
    425     802     804 1
    426     838     839 2
    427     838     840 am
    428     831     832 ar
    429     831     835 ar
    430     829     831 ar
    431     826     829 1
    432     823     826 1
    433     820     823 1
    434     818     820 1
    435     818     838 1
    436     816     818 1
    437     853     854 2
    438     853     855 am
    439     850     851 ar
    440     850     852 ar
    441     847     850 1
    442     844     847 1
    443     842     844 1
    444     842     853 1
    445     840     842 1
    446     860     861 2
    447     860     862 am
    448     857     860 1
    449     855     857 1
    450     882     883 2
    451     882     884 am
    452     875     878 1
    453     872     875 1
    454     869     872 1
    455     866     869 1
    456     864     866 1
    457     864     882 1
    458     862     864 1
    459     901     902 2
    460     901     903 am
    461     891     893 1
    462     891     897 1
    463     888     891 1
    464     886     888 1
    465     886     901 1
    466     884     886 1
    467     915     916 2
    468     915     917 am
    469     913     915 1
    470     910     913 1
    471     907     910 1
    472     904     907 1
    473     903     904 1
    474     903     913 1
    475     922     923 2
    476     922     924 am
    477     919     922 1
    478     917     919 1
    479     944     945 2
    480     944     946 am
    481     937     940 1
    482     934     937 1
    483     931     934 1
    484     928     931 1
    485     926     928 1
    486     926     944 1
    487     924     926 1
    488     955     956 2
    489     955     957 am
    490     950     953 1
    491     948     950 1
    492     948     955 1
    493     946     948 1
    494     962     963 2
    495     962     964 am
    496     959     962 1
    497     957     959 1
    498     986     987 2
    499     986     988 am
    500     979     980 ar
    501     979     983 ar
    502     977     979 ar
    503     974     977 1
    504     971     974 1
    505     968     971 1
    506     966     968 1
    507     966     986 1
    508     964     966 1
    509    1000    1001 2
    510    1000    1002 am
    511     992     994 1
    512     992     998 1
    513     990     992 1
    514     990    1000 1
    515     988     990 1
    516    1024    1025 2
    517    1024    1026 am
    518    1021    1023 ar
    519    1019    1021 ar
    520    1017    1019 ar
    521    1015    1017 ar
    522    1014    1015 ar
    523    1014    1023 ar
    524    1012    1014 1
    525    1010    1012 1
    526    1009    1010 2
    527    1009    1023 1
    528    1006    1009 1
    529    1004    1006 1
    530    1004    1024 1
    531    1002    1004 1
    532    1048    1049 2
    533    1048    1050 am
    534    1041    1042 ar
    535    1041    1045 ar
    536    1039    1041 ar
    537    1036    1039 1
    538    1033    1036 1
    539    1030    1033 1
    540    1028    1030 1
    541    1028    1048 1
    542    1026    1028 1
    543    1063    1064 2
    544    1063    1065 am
    545    1060    1061 ar
    546    1060    1062 ar
    547    1057    1060 1
    548    1054    1057 1
    549    1052    1054 1
    550    1052    1063 1
    551    1050    1052 1
    552    1073    1074 2
    553    1073    1075 am
    554    1067    1069 1
    555    1067    1073 1
    556    1065    1067 1
    557    1085    1086 2
    558    1085    1087 am
    559    1082    1083 ar
    560    1082    1084 ar
    561    1079    1082 1
    562    1077    1079 1
    563    1077    1085 1
    564    1075    1077 1
    565    1104    1105 2
    566    1104    1106 am
    567    1097    1100 1
    568    1091    1093 1
    569    1091    1097 1
    570    1089    1091 1
    571    1089    1104 1
    572    1087    1089 1
    573    1118    1119 2
    574    1118    1120 am
    575    1113    1114 2
    576    1113    1115 am
    577    1110    1113 1
    578    1108    1110 1
    579    1108    1118 1
    580    1106    1108 1
    581    1139    1140 2
    582    1139    1141 am
    583    1135    1137 ar
    584    1132    1133 1
    585    1132    1135 ar
    586    1130    1132 ar
    587    1128    1130 ar
    588    1127    1128 ar
    589    1127    1137 ar
    590    1124    1127 1
    591    1122    1124 1
    592    1122    1139 1
    593    1120    1122 1
    594    1153    1154 2
    595    1153    1155 am
    596    1145    1147 1
    597    1145    1151 1
    598    1143    1145 1
    599    1143    1153 1
    600    1141    1143 1
    601    1164    1165 2
    602    1164    1166 am
    603    1159    1162 1
    604    1157    1159 1
    605    1157    1164 1
    606    1155    1157 1
    607    1171    1172 2
    608    1171    1173 am
    609    1168    1171 1
    610    1166    1168 1
    611    1191    1192 2
    612    1191    1193 am
    613    1187    1189 ar
    614    1185    1187 ar
    615    1183    1185 ar
    616    1181    1183 ar
    617    1180    1181 ar
    618    1180    1189 ar
    619    1177    1180 1
    620    1175    1177 1
    621    1175    1191 1
    622    1173    1175 1
    623    1215    1216 2
    624    1215    1217 am
    625    1208    1209 ar
    626    1208    1212 ar
    627    1206    1208 ar
    628    1203    1206 1
    629    1200    1203 1
    630    1197    1200 1
    631    1195    1197 1
    632    1195    1215 1
    633    1193    1195 1
    634    1229    1230 2
    635    1229    1231 am
    636    1224    1225 2
    637    1224    1226 am
    638    1221    1224 1
    639    1219    1221 1
    640    1219    1229 1
    641    1217    1219 1
    642    1240    1241 2
    643    1240    1242 am
    644    1235    1238 1
    645    1233    1235 1
    646    1233    1240 1
    647    1231    1233 1
    648    1252    1253 2
    649    1252    1254 am
    650    1249    1250 ar
    651    1249    1251 ar
    652    1246    1249 1
    653    1244    1246 1
    654    1244    1252 1
    655    1242    1244 1
    656    1276    1277 2
    657    1276    1278 am
    658    1269    1270 ar
    659    1269    1273 ar
    660    1267    1269 ar
    661    1264    1267 1
    662    1261    1264 1
    663    1258    1261 1
    664    1256    1258 1
    665    1256    1276 1
    666    1254    1256 1
    667    1295    1296 2
    668    1295    1297 am
    669    1288    1291 1
    670    1282    1284 1
    671    1282    1288 1
    672    1280    1282 1
    673    1280    1295 1
    674    1278    1280 1
    675    1314    1315 2
    676    1314    1316 am
    677    1304    1306 1
    678    1304    1310 1
    679    1301    1304 1
    680    1299    1301 1
    681    1299    1314 1
    682    1297    1299 1
    683    1335    1336 2
    684    1335    1337 am
    685    1331    1333 ar
    686    1328    1329 1
    687    1328    1331 ar
    688    1326    1328 ar
    689    1324    1326 ar
    690    1323    1324 ar
    691    1323    1333 ar
    692    1320    1323 1
    693    1318    1320 1
    694    1318    1335 1
    695    1316    1318 1
    696    1346    1347 2
    697    1346    1348 am
    698    1341    1344 1
    699    1339    1341 1
    700    1339    1346 1
    701    1337    1339 1
    702    1357    1358 2
    703    1357    1359 am
    704    1352    1355 1
    705    1350    1352 1
    706    1350    1357 1
    707    1348    1350 1
    708    1369    1370 2
    709    1369    1371 am
    710    1366    1367 ar
    711    1366    1368 ar
    712    1363    1366 1
    713    1361    1363 1
    714    1361    1369 1
    715    1359    1361 1
    716    1393    1394 2
    717    1393    1395 am
    718    1390    1392 ar
    719    1388    1390 ar
    720    1386    1388 ar
    721    1384    1386 ar
    722    1383    1384 ar
    723    1383    1392 ar
    724    1381    1383 1
    725    1379    1381 1
    726    1378    1379 2
    727    1378    1392 1
    728    1375    1378 1
    729    1373    1375 1
    730    1373    1393 1
    731    1371    1373 1
    732    1412    1413 2
    733    1412    1414 am
    734    1402    1404 1
    735    1402    1408 1
    736    1399    1402 1
    737    1397    1399 1
    738    1397    1412 1
    739    1395    1397 1
    740    1431    1432 2
    741    1431    1433 am
    742    1424    1427 1
    743    1418    1420 1
    744    1418    1424 1
    745    1416    1418 1
    746    1416    1431 1
    747    1414    1416 1
    748    1452    1453 2
    749    1452    1454 am
    750    1448    1450 ar
    751    1445    1446 1
    752    1445    1448 ar
    753    1443    1445 ar
    754    1441    1443 ar
    755    1440    1441 ar
    756    1440    1450 ar
    757    1437    1440 1
    758    1435    1437 1
    759    1435    1452 1
    760    1433    1435 1
    761    1474    1475 2
    762    1474    1476 am
    763    1467    1470 1
    764    1464    1467 1
    765    1461    1464 1
    766    1458    1461 1
    767    1456    1458 1
    768    1456    1474 1
    769    1454    1456 1
    770    1488    1489 2
    771    1488    1490 am
    772    1480    1482 1
    773    1480    1486 1
    774    1478    1480 1
    775    1478    1488 1
    776    1476    1478 1
    777    1502    1503 2
    778    1502    1504 am
    779    1494    1496 1
    780    1494    1500 1
    781    1492    1494 1
    782    1492    1502 1
    783    1490    1492 1
    784    1514    1515 2
    785    1514    1516 am
    786    1511    1512 ar
    787    1511    1513 ar
    788    1508    1511 1
    789    1506    1508 1
    790    1506    1514 1
    791    1504    1506 1
    792    1531    1532 2
    793    1531    1533 am
    794    1527    1529 1
    795    1525    1527 1
    796    1524    1525 2
    797    1523    1524 1
    798    1523    1529 2
    799    1520    1523 1
    800    1518    1520 1
    801    1518    1531 1
    802    1516    1518 1
    803    1552    1553 2
    804    1552    1554 am
    805    1548    1550 ar
    806    1545    1546 1
    807    1545    1548 ar
    808    1543    1545 ar
    809    1541    1543 ar
    810    1540    1541 ar
    811    1540    1550 ar
    812    1537    1540 1
    813    1535    1537 1
    814    1535    1552 1
    815    1533    1535 1
    816    1569    1570 2
    817    1569    1571 am
    818    1564    1565 2
    819    1564    1566 am
    820    1561    1564 1
    821    1558    1561 1
    822    1556    1558 1
    823    1556    1569 1
    824    1554    1556 1
    825    1583    1584 2
    826    1583    1585 am
    827    1575    1577 1
    828    1575    1581 1
    829    1573    1575 1
    830    1573    1583 1
    831    1571    1573 1
    832    1603    1604 2
    833    1603    1605 am
    834    1599    1601 ar
    835    1597    1599 ar
    836    1595    1597 ar
    837    1593    1595 ar
    838    1592    1593 ar
    839    1592    1601 ar
    840    1589    1592 1
    841    1587    1589 1
    842    1587    1603 1
    843    1585    1587 1
    844    1617    1618 2
    845    1617    1619 am
    846    1609    1611 1
    847    1609    1615 1
    848    1607    1609 1
    849    1607    1617 1
    850    1605    1607 1
    851    1639    1640 2
    852    1639    1641 am
    853    1632    1635 1
    854    1629    1632 1
    855    1626    1629 1
    856    1623    1626 1
    857    1621    1623 1
    858    1621    1639 1
    859    1619    1621 1
    860    1658    1659 2
    861    1658    1660 am
    862    1651    1654 1
    863    1645    1647 1
    864    1645    1651 1
    865    1643    1645 1
    866    1643    1658 1
    867    1641    1643 1
    868    1682    1683 2
    869    1682    1684 1
    870    1675    1676 ar
    871    1675    1679 ar
    872    1673    1675 ar
    873    1670    1673 1
    874    1667    1670 1
    875    1664    1667 1
    876    1662    1664 1
    877    1662    1682 1
    878    1660    1662 1
    879      16      17 1
    880      16      18 1
    881      16      19 1
    882      13      14 1
    883      13      15 1
    884       9      10 1
    885       9      11 1
    886       9      12 1
    887       7       8 1
    888       5       6 1
    889       1       2 1
    890       1       3 1
    891       1       4 1
    892      31      32 1
    893      31      33 1
    894      26      27 1
    895      26      28 1
    896      24      25 1
    897      22      23 1
    898      46      47 1
    899      42      43 1
    900      42      44 1
    901      42      45 1
    902      40      41 1
    903      38      39 1
    904      36      37 1
    905      66      67 1
    906      64      65 1
    907      62      63 1
    908      60      61 1
    909      58      59 1
    910      54      55 1
    911      54      56 1
    912      52      53 1
    913      50      51 1
    914      74      75 1
    915      74      76 1
    916      72      73 1
    917      70      71 1
    918      84      85 1
    919      84      86 1
    920      82      83 1
    921      99     100 1
    922      99     101 1
    923      99     102 1
    924      95      96 1
    925      95      97 1
    926      95      98 1
    927      93      94 1
    928      91      92 1
    929      89      90 1
    930     109     110 1
    931     109     111 1
    932     109     112 1
    933     107     108 1
    934     105     106 1
    935     119     120 1
    936     119     121 1
    937     117     118 1
    938     115     116 1
    939     144     145 1
    940     142     143 1
    941     140     141 1
    942     137     138 1
    943     135     136 1
    944     131     132 1
    945     131     133 1
    946     129     130 1
    947     127     128 1
    948     161     162 1
    949     161     163 1
    950     161     164 1
    951     157     158 1
    952     157     159 1
    953     157     160 1
    954     155     156 1
    955     152     153 1
    956     152     154 1
    957     150     151 1
    958     148     149 1
    959     179     180 1
    960     179     181 1
    961     174     175 1
    962     174     176 1
    963     171     172 1
    964     171     173 1
    965     169     170 1
    966     167     168 1
    967     194     195 1
    968     190     191 1
    969     190     192 1
    970     190     193 1
    971     188     189 1
    972     186     187 1
    973     184     185 1
    974     215     216 1
    975     213     214 1
    976     211     212 1
    977     208     209 1
    978     206     207 1
    979     202     203 1
    980     202     204 1
    981     200     201 1
    982     198     199 1
    983     232     233 1
    984     230     231 1
    985     228     229 1
    986     223     224 1
    987     223     225 1
    988     221     222 1
    989     219     220 1
    990     252     253 1
    991     252     254 1
    992     252     255 1
    993     249     250 1
    994     249     251 1
    995     246     247 1
    996     246     248 1
    997     243     244 1
    998     243     245 1
    999     240     241 1
   1000     240     242 1
   1001     238     239 1
   1002     236     237 1
   1003     271     272 1
   1004     271     273 1
   1005     271     274 1
   1006     267     268 1
   1007     267     269 1
   1008     267     270 1
   1009     265     266 1
   1010     262     263 1
   1011     262     264 1
   1012     260     261 1
   1013     258     259 1
   1014     287     288 1
   1015     284     285 1
   1016     284     286 1
   1017     281     282 1
   1018     281     283 1
   1019     278     279 1
   1020     278     280 1
   1021     295     296 1
   1022     295     297 1
   1023     293     294 1
   1024     291     292 1
   1025     312     313 1
   1026     312     314 1
   1027     307     308 1
   1028     307     309 1
   1029     305     306 1
   1030     303     304 1
   1031     334     335 1
   1032     332     333 1
   1033     330     331 1
   1034     327     328 1
   1035     325     326 1
   1036     321     322 1
   1037     321     323 1
   1038     319     320 1
   1039     317     318 1
   1040     351     352 1
   1041     351     353 1
   1042     351     354 1
   1043     348     349 1
   1044     348     350 1
   1045     344     345 1
   1046     344     346 1
   1047     344     347 1
   1048     342     343 1
   1049     340     341 1
   1050     338     339 1
   1051     367     368 1
   1052     363     364 1
   1053     363     365 1
   1054     363     366 1
   1055     361     362 1
   1056     359     360 1
   1057     357     358 1
   1058     387     388 1
   1059     387     389 1
   1060     387     390 1
   1061     384     385 1
   1062     384     386 1
   1063     381     382 1
   1064     381     383 1
   1065     378     379 1
   1066     378     380 1
   1067     375     376 1
   1068     375     377 1
   1069     373     374 1
   1070     371     372 1
   1071     400     401 1
   1072     397     398 1
   1073     397     399 1
   1074     395     396 1
   1075     393     394 1
   1076     411     412 1
   1077     411     413 1
   1078     408     409 1
   1079     408     410 1
   1080     406     407 1
   1081     404     405 1
   1082     423     424 1
   1083     423     425 1
   1084     423     426 1
   1085     421     422 1
   1086     419     420 1
   1087     441     442 1
   1088     441     443 1
   1089     436     437 1
   1090     436     438 1
   1091     433     434 1
   1092     433     435 1
   1093     431     432 1
   1094     429     430 1
   1095     450     451 1
   1096     450     452 1
   1097     450     453 1
   1098     448     449 1
   1099     446     447 1
   1100     469     470 1
   1101     469     471 1
   1102     469     472 1
   1103     465     466 1
   1104     465     467 1
   1105     465     468 1
   1106     463     464 1
   1107     460     461 1
   1108     460     462 1
   1109     458     459 1
   1110     456     457 1
   1111     477     478 1
   1112     477     479 1
   1113     475     476 1
   1114     501     502 1
   1115     499     500 1
   1116     497     498 1
   1117     495     496 1
   1118     492     493 1
   1119     490     491 1
   1120     486     487 1
   1121     486     488 1
   1122     484     485 1
   1123     482     483 1
   1124     516     517 1
   1125     516     518 1
   1126     516     519 1
   1127     512     513 1
   1128     512     514 1
   1129     512     515 1
   1130     510     511 1
   1131     508     509 1
   1132     506     507 1
   1133     526     527 1
   1134     526     528 1
   1135     526     529 1
   1136     524     525 1
   1137     522     523 1
   1138     539     540 1
   1139     536     537 1
   1140     536     538 1
   1141     534     535 1
   1142     532     533 1
   1143     559     560 1
   1144     559     561 1
   1145     559     562 1
   1146     556     557 1
   1147     556     558 1
   1148     553     554 1
   1149     553     555 1
   1150     550     551 1
   1151     550     552 1
   1152     547     548 1
   1153     547     549 1
   1154     545     546 1
   1155     543     544 1
   1156     567     568 1
   1157     567     569 1
   1158     565     566 1
   1159     581     582 1
   1160     581     583 1
   1161     576     577 1
   1162     576     578 1
   1163     574     575 1
   1164     572     573 1
   1165     599     600 1
   1166     599     601 1
   1167     599     602 1
   1168     595     596 1
   1169     595     597 1
   1170     595     598 1
   1171     593     594 1
   1172     590     591 1
   1173     590     592 1
   1174     588     589 1
   1175     586     587 1
   1176     609     610 1
   1177     609     611 1
   1178     609     612 1
   1179     607     608 1
   1180     605     606 1
   1181     619     620 1
   1182     619     621 1
   1183     617     618 1
   1184     615     616 1
   1185     637     638 1
   1186     637     639 1
   1187     637     640 1
   1188     633     634 1
   1189     633     635 1
   1190     633     636 1
   1191     631     632 1
   1192     629     630 1
   1193     627     628 1
   1194     647     648 1
   1195     647     649 1
   1196     647     650 1
   1197     645     646 1
   1198     643     644 1
   1199     663     664 1
   1200     660     661 1
   1201     660     662 1
   1202     657     658 1
   1203     657     659 1
   1204     654     655 1
   1205     654     656 1
   1206     669     670 1
   1207     669     671 1
   1208     667     668 1
   1209     690     691 1
   1210     690     692 1
   1211     690     693 1
   1212     687     688 1
   1213     687     689 1
   1214     684     685 1
   1215     684     686 1
   1216     681     682 1
   1217     681     683 1
   1218     678     679 1
   1219     678     680 1
   1220     676     677 1
   1221     674     675 1
   1222     703     704 1
   1223     700     701 1
   1224     700     702 1
   1225     698     699 1
   1226     696     697 1
   1227     720     721 1
   1228     720     722 1
   1229     720     723 1
   1230     717     718 1
   1231     717     719 1
   1232     713     714 1
   1233     713     715 1
   1234     713     716 1
   1235     711     712 1
   1236     709     710 1
   1237     707     708 1
   1238     728     729 1
   1239     728     730 1
   1240     726     727 1
   1241     735     736 1
   1242     735     737 1
   1243     733     734 1
   1244     744     745 1
   1245     744     746 1
   1246     742     743 1
   1247     740     741 1
   1248     765     766 1
   1249     765     767 1
   1250     765     768 1
   1251     762     763 1
   1252     762     764 1
   1253     758     759 1
   1254     758     760 1
   1255     758     761 1
   1256     756     757 1
   1257     754     755 1
   1258     752     753 1
   1259     787     788 1
   1260     785     786 1
   1261     783     784 1
   1262     781     782 1
   1263     779     780 1
   1264     775     776 1
   1265     775     777 1
   1266     773     774 1
   1267     771     772 1
   1268     798     799 1
   1269     795     796 1
   1270     795     797 1
   1271     793     794 1
   1272     791     792 1
   1273     811     812 1
   1274     811     813 1
   1275     806     807 1
   1276     806     808 1
   1277     804     805 1
   1278     802     803 1
   1279     835     836 1
   1280     835     837 1
   1281     832     833 1
   1282     832     834 1
   1283     829     830 1
   1284     826     827 1
   1285     826     828 1
   1286     823     824 1
   1287     823     825 1
   1288     820     821 1
   1289     820     822 1
   1290     818     819 1
   1291     816     817 1
   1292     847     848 1
   1293     847     849 1
   1294     844     845 1
   1295     844     846 1
   1296     842     843 1
   1297     840     841 1
   1298     857     858 1
   1299     857     859 1
   1300     855     856 1
   1301     878     879 1
   1302     878     880 1
   1303     878     881 1
   1304     875     876 1
   1305     875     877 1
   1306     872     873 1
   1307     872     874 1
   1308     869     870 1
   1309     869     871 1
   1310     866     867 1
   1311     866     868 1
   1312     864     865 1
   1313     862     863 1
   1314     897     898 1
   1315     897     899 1
   1316     897     900 1
   1317     893     894 1
   1318     893     895 1
   1319     893     896 1
   1320     891     892 1
   1321     888     889 1
   1322     888     890 1
   1323     886     887 1
   1324     884     885 1
   1325     913     914 1
   1326     910     911 1
   1327     910     912 1
   1328     907     908 1
   1329     907     909 1
   1330     904     905 1
   1331     904     906 1
   1332     919     920 1
   1333     919     921 1
   1334     917     918 1
   1335     940     941 1
   1336     940     942 1
   1337     940     943 1
   1338     937     938 1
   1339     937     939 1
   1340     934     935 1
   1341     934     936 1
   1342     931     932 1
   1343     931     933 1
   1344     928     929 1
   1345     928     930 1
   1346     926     927 1
   1347     924     925 1
   1348     953     954 1
   1349     950     951 1
   1350     950     952 1
   1351     948     949 1
   1352     946     947 1
   1353     959     960 1
   1354     959     961 1
   1355     957     958 1
   1356     983     984 1
   1357     983     985 1
   1358     980     981 1
   1359     980     982 1
   1360     977     978 1
   1361     974     975 1
   1362     974     976 1
   1363     971     972 1
   1364     971     973 1
   1365     968     969 1
   1366     968     970 1
   1367     966     967 1
   1368     964     965 1
   1369     998     999 1
   1370     994     995 1
   1371     994     996 1
   1372     994     997 1
   1373     992     993 1
   1374     990     991 1
   1375     988     989 1
   1376    1021    1022 1
   1377    1019    1020 1
   1378    1017    1018 1
   1379    1015    1016 1
   1380    1012    1013 1
   1381    1010    1011 1
   1382    1006    1007 1
   1383    1006    1008 1
   1384    1004    1005 1
   1385    1002    1003 1
   1386    1045    1046 1
   1387    1045    1047 1
   1388    1042    1043 1
   1389    1042    1044 1
   1390    1039    1040 1
   1391    1036    1037 1
   1392    1036    1038 1
   1393    1033    1034 1
   1394    1033    1035 1
   1395    1030    1031 1
   1396    1030    1032 1
   1397    1028    1029 1
   1398    1026    1027 1
   1399    1057    1058 1
   1400    1057    1059 1
   1401    1054    1055 1
   1402    1054    1056 1
   1403    1052    1053 1
   1404    1050    1051 1
   1405    1069    1070 1
   1406    1069    1071 1
   1407    1069    1072 1
   1408    1067    1068 1
   1409    1065    1066 1
   1410    1079    1080 1
   1411    1079    1081 1
   1412    1077    1078 1
   1413    1075    1076 1
   1414    1100    1101 1
   1415    1100    1102 1
   1416    1100    1103 1
   1417    1097    1098 1
   1418    1097    1099 1
   1419    1093    1094 1
   1420    1093    1095 1
   1421    1093    1096 1
   1422    1091    1092 1
   1423    1089    1090 1
   1424    1087    1088 1
   1425    1115    1116 1
   1426    1115    1117 1
   1427    1110    1111 1
   1428    1110    1112 1
   1429    1108    1109 1
   1430    1106    1107 1
   1431    1137    1138 1
   1432    1135    1136 1
   1433    1133    1134 1
   1434    1130    1131 1
   1435    1128    1129 1
   1436    1124    1125 1
   1437    1124    1126 1
   1438    1122    1123 1
   1439    1120    1121 1
   1440    1151    1152 1
   1441    1147    1148 1
   1442    1147    1149 1
   1443    1147    1150 1
   1444    1145    1146 1
   1445    1143    1144 1
   1446    1141    1142 1
   1447    1162    1163 1
   1448    1159    1160 1
   1449    1159    1161 1
   1450    1157    1158 1
   1451    1155    1156 1
   1452    1168    1169 1
   1453    1168    1170 1
   1454    1166    1167 1
   1455    1189    1190 1
   1456    1187    1188 1
   1457    1185    1186 1
   1458    1183    1184 1
   1459    1181    1182 1
   1460    1177    1178 1
   1461    1177    1179 1
   1462    1175    1176 1
   1463    1173    1174 1
   1464    1212    1213 1
   1465    1212    1214 1
   1466    1209    1210 1
   1467    1209    1211 1
   1468    1206    1207 1
   1469    1203    1204 1
   1470    1203    1205 1
   1471    1200    1201 1
   1472    1200    1202 1
   1473    1197    1198 1
   1474    1197    1199 1
   1475    1195    1196 1
   1476    1193    1194 1
   1477    1226    1227 1
   1478    1226    1228 1
   1479    1221    1222 1
   1480    1221    1223 1
   1481    1219    1220 1
   1482    1217    1218 1
   1483    1238    1239 1
   1484    1235    1236 1
   1485    1235    1237 1
   1486    1233    1234 1
   1487    1231    1232 1
   1488    1246    1247 1
   1489    1246    1248 1
   1490    1244    1245 1
   1491    1242    1243 1
   1492    1273    1274 1
   1493    1273    1275 1
   1494    1270    1271 1
   1495    1270    1272 1
   1496    1267    1268 1
   1497    1264    1265 1
   1498    1264    1266 1
   1499    1261    1262 1
   1500    1261    1263 1
   1501    1258    1259 1
   1502    1258    1260 1
   1503    1256    1257 1
   1504    1254    1255 1
   1505    1291    1292 1
   1506    1291    1293 1
   1507    1291    1294 1
   1508    1288    1289 1
   1509    1288    1290 1
   1510    1284    1285 1
   1511    1284    1286 1
   1512    1284    1287 1
   1513    1282    1283 1
   1514    1280    1281 1
   1515    1278    1279 1
   1516    1310    1311 1
   1517    1310    1312 1
   1518    1310    1313 1
   1519    1306    1307 1
   1520    1306    1308 1
   1521    1306    1309 1
   1522    1304    1305 1
   1523    1301    1302 1
   1524    1301    1303 1
   1525    1299    1300 1
   1526    1297    1298 1
   1527    1333    1334 1
   1528    1331    1332 1
   1529    1329    1330 1
   1530    1326    1327 1
   1531    1324    1325 1
   1532    1320    1321 1
   1533    1320    1322 1
   1534    1318    1319 1
   1535    1316    1317 1
   1536    1344    1345 1
   1537    1341    1342 1
   1538    1341    1343 1
   1539    1339    1340 1
   1540    1337    1338 1
   1541    1355    1356 1
   1542    1352    1353 1
   1543    1352    1354 1
   1544    1350    1351 1
   1545    1348    1349 1
   1546    1363    1364 1
   1547    1363    1365 1
   1548    1361    1362 1
   1549    1359    1360 1
   1550    1390    1391 1
   1551    1388    1389 1
   1552    1386    1387 1
   1553    1384    1385 1
   1554    1381    1382 1
   1555    1379    1380 1
   1556    1375    1376 1
   1557    1375    1377 1
   1558    1373    1374 1
   1559    1371    1372 1
   1560    1408    1409 1
   1561    1408    1410 1
   1562    1408    1411 1
   1563    1404    1405 1
   1564    1404    1406 1
   1565    1404    1407 1
   1566    1402    1403 1
   1567    1399    1400 1
   1568    1399    1401 1
   1569    1397    1398 1
   1570    1395    1396 1
   1571    1427    1428 1
   1572    1427    1429 1
   1573    1427    1430 1
   1574    1424    1425 1
   1575    1424    1426 1
   1576    1420    1421 1
   1577    1420    1422 1
   1578    1420    1423 1
   1579    1418    1419 1
   1580    1416    1417 1
   1581    1414    1415 1
   1582    1450    1451 1
   1583    1448    1449 1
   1584    1446    1447 1
   1585    1443    1444 1
   1586    1441    1442 1
   1587    1437    1438 1
   1588    1437    1439 1
   1589    1435    1436 1
   1590    1433    1434 1
   1591    1470    1471 1
   1592    1470    1472 1
   1593    1470    1473 1
   1594    1467    1468 1
   1595    1467    1469 1
   1596    1464    1465 1
   1597    1464    1466 1
   1598    1461    1462 1
   1599    1461    1463 1
   1600    1458    1459 1
   1601    1458    1460 1
   1602    1456    1457 1
   1603    1454    1455 1
   1604    1486    1487 1
   1605    1482    1483 1
   1606    1482    1484 1
   1607    1482    1485 1
   1608    1480    1481 1
   1609    1478    1479 1
   1610    1476    1477 1
   1611    1500    1501 1
   1612    1496    1497 1
   1613    1496    1498 1
   1614    1496    1499 1
   1615    1494    1495 1
   1616    1492    1493 1
   1617    1490    1491 1
   1618    1508    1509 1
   1619    1508    1510 1
   1620    1506    1507 1
   1621    1504    1505 1
   1622    1529    1530 1
   1623    1527    1528 1
   1624    1525    1526 1
   1625    1520    1521 1
   1626    1520    1522 1
   1627    1518    1519 1
   1628    1516    1517 1
   1629    1550    1551 1
   1630    1548    1549 1
   1631    1546    1547 1
   1632    1543    1544 1
   1633    1541    1542 1
   1634    1537    1538 1
   1635    1537    1539 1
   1636    1535    1536 1
   1637    1533    1534 1
   1638    1566    1567 1
   1639    1566    1568 1
   1640    1561    1562 1
   1641    1561    1563 1
   1642    1558    1559 1
   1643    1558    1560 1
   1644    1556    1557 1
   1645    1554    1555 1
   1646    1581    1582 1
   1647    1577    1578 1
   1648    1577    1579 1
   1649    1577    1580 1
   1650    1575    1576 1
   1651    1573    1574 1
   1652    1571    1572 1
   1653    1601    1602 1
   1654    1599    1600 1
   1655    1597    1598 1
   1656    1595    1596 1
   1657    1593    1594 1
   1658    1589    1590 1
   1659    1589    1591 1
   1660    1587    1588 1
   1661    1585    1586 1
   1662    1615    1616 1
   1663    1611    1612 1
   1664    1611    1613 1
   1665    1611    1614 1
   1666    1609    1610 1
   1667    1607    1608 1
   1668    1605    1606 1
   1669    1635    1636 1
   1670    1635    1637 1
   1671    1635    1638 1
   1672    1632    1633 1
   1673    1632    1634 1
   1674    1629    1630 1
   1675    1629    1631 1
   1676    1626    1627 1
   1677    1626    1628 1
   1678    1623    1624 1
   1679    1623    1625 1
   1680    1621    1622 1
   1681    1619    1620 1
   1682    1654    1655 1
   1683    1654    1656 1
   1684    1654    1657 1
   1685    1651    1652 1
   1686    1651    1653 1
   1687    1647    1648 1
   1688    1647    1649 1
   1689    1647    1650 1
   1690    1645    1646 1
   1691    1643    1644 1
   1692    1641    1642 1
   1693    1679    1680 1
   1694    1679    1681 1
   1695    1676    1677 1
   1696    1676    1678 1
   1697    1673    1674 1
   1698    1670    1671 1
   1699    1670    1672 1
   1700    1667    1668 1
   1701    1667    1669 1
   1702    1664    1665 1
   1703    1664    1666 1
   1704    1662    1663 1
   1705    1660    1661 1
@<TRIPOS>SUBSTRUCTURE
      1 ILE4           1 RESIDUE    4    A ILE
      2 ASN5          22 RESIDUE    4    A ASN
      3 THR6          36 RESIDUE    4    A THR
      4 PHE7          50 RESIDUE    4    A PHE
      5 ASP8          70 RESIDUE    4    A ASP
      6 GLY9          82 RESIDUE    4    A GLY
      7 VAL10         89 RESIDUE    4    A VAL
      8 ALA11        105 RESIDUE    4    A ALA
      9 ASP12        115 RESIDUE    4    A ASP
     10 TYR13        127 RESIDUE    4    A TYR
     11 LEU14        148 RESIDUE    4    A LEU
     12 GLN15        167 RESIDUE    4    A GLN
     13 THR16        184 RESIDUE    4    A THR
     14 TYR17        198 RESIDUE    4    A TYR
     15 HIE18        219 RESIDUE    4    A HIE
     16 LYS19        236 RESIDUE    4    A LYS
     17 LEU20        258 RESIDUE    4    A LEU
     18 PRO21        277 RESIDUE    4    A PRO
     19 ASP22        291 RESIDUE    4    A ASP
     20 ASN23        303 RESIDUE    4    A ASN
     21 TYR24        317 RESIDUE    4    A TYR
     22 ILE25        338 RESIDUE    4    A ILE
     23 THR26        357 RESIDUE    4    A THR
     24 LYS27        371 RESIDUE    4    A LYS
     25 SER28        393 RESIDUE    4    A SER
     26 GLU29        404 RESIDUE    4    A GLU
     27 ALA30        419 RESIDUE    4    A ALA
     28 GLN31        429 RESIDUE    4    A GLN
     29 ALA32        446 RESIDUE    4    A ALA
     30 LEU33        456 RESIDUE    4    A LEU
     31 GLY34        475 RESIDUE    4    A GLY
     32 TRP35        482 RESIDUE    4    A TRP
     33 VAL36        506 RESIDUE    4    A VAL
     34 ALA37        522 RESIDUE    4    A ALA
     35 SER38        532 RESIDUE    4    A SER
     36 LYS39        543 RESIDUE    4    A LYS
     37 GLY40        565 RESIDUE    4    A GLY
     38 ASN41        572 RESIDUE    4    A ASN
     39 LEU42        586 RESIDUE    4    A LEU
     40 ALA43        605 RESIDUE    4    A ALA
     41 ASP44        615 RESIDUE    4    A ASP
     42 VAL45        627 RESIDUE    4    A VAL
     43 ALA46        643 RESIDUE    4    A ALA
     44 PRO47        653 RESIDUE    4    A PRO
     45 GLY48        667 RESIDUE    4    A GLY
     46 LYS49        674 RESIDUE    4    A LYS
     47 SER50        696 RESIDUE    4    A SER
     48 ILE51        707 RESIDUE    4    A ILE
     49 GLY52        726 RESIDUE    4    A GLY
     50 GLY53        733 RESIDUE    4    A GLY
     51 ASP54        740 RESIDUE    4    A ASP
     52 ILE55        752 RESIDUE    4    A ILE
     53 PHE56        771 RESIDUE    4    A PHE
     54 SER57        791 RESIDUE    4    A SER
     55 ASN58        802 RESIDUE    4    A ASN
     56 ARG59        816 RESIDUE    4    A ARG
     57 GLU60        840 RESIDUE    4    A GLU
     58 GLY61        855 RESIDUE    4    A GLY
     59 LYS62        862 RESIDUE    4    A LYS
     60 LEU63        884 RESIDUE    4    A LEU
     61 PRO64        903 RESIDUE    4    A PRO
     62 GLY65        917 RESIDUE    4    A GLY
     63 LYS66        924 RESIDUE    4    A LYS
     64 SER67        946 RESIDUE    4    A SER
     65 GLY68        957 RESIDUE    4    A GLY
     66 ARG69        964 RESIDUE    4    A ARG
     67 THR70        988 RESIDUE    4    A THR
     68 TRP71       1002 RESIDUE    4    A TRP
     69 ARG72       1026 RESIDUE    4    A ARG
     70 GLU73       1050 RESIDUE    4    A GLU
     71 ALA74       1065 RESIDUE    4    A ALA
     72 ASP75       1075 RESIDUE    4    A ASP
     73 ILE76       1087 RESIDUE    4    A ILE
     74 ASN77       1106 RESIDUE    4    A ASN
     75 TYR78       1120 RESIDUE    4    A TYR
     76 THR79       1141 RESIDUE    4    A THR
     77 SER80       1155 RESIDUE    4    A SER
     78 GLY81       1166 RESIDUE    4    A GLY
     79 PHE82       1173 RESIDUE    4    A PHE
     80 ARG83       1193 RESIDUE    4    A ARG
     81 ASN84       1217 RESIDUE    4    A ASN
     82 SER85       1231 RESIDUE    4    A SER
     83 ASP86       1242 RESIDUE    4    A ASP
     84 ARG87       1254 RESIDUE    4    A ARG
     85 ILE88       1278 RESIDUE    4    A ILE
     86 LEU89       1297 RESIDUE    4    A LEU
     87 TYR90       1316 RESIDUE    4    A TYR
     88 SER91       1337 RESIDUE    4    A SER
     89 SER92       1348 RESIDUE    4    A SER
     90 ASP93       1359 RESIDUE    4    A ASP
     91 TRP94       1371 RESIDUE    4    A TRP
     92 LEU95       1395 RESIDUE    4    A LEU
     93 ILE96       1414 RESIDUE    4    A ILE
     94 TYR97       1433 RESIDUE    4    A TYR
     95 LYS98       1454 RESIDUE    4    A LYS
     96 THR99       1476 RESIDUE    4    A THR
     97 THR100      1490 RESIDUE    4    A THR
     98 ASP101      1504 RESIDUE    4    A ASP
     99 HIE102      1516 RESIDUE    4    A HIE
    100 TYR103      1533 RESIDUE    4    A TYR
    101 GLN104      1554 RESIDUE    4    A GLN
    102 THR105      1571 RESIDUE    4    A THR
    103 PHE106      1585 RESIDUE    4    A PHE
    104 THR107      1605 RESIDUE    4    A THR
    105 LYS108      1619 RESIDUE    4    A LYS
    106 ILE109      1641 RESIDUE    4    A ILE
    107 ARG110      1660 RESIDUE    4    A ARG
