# Supplementary material for: Improved Structure-Based Histidine pKa Prediction for pH-Responsive Protein Design
Source: J Chem Inf Model. 2025 Jan 18;65(3):1560–9. doi: 10.1021/acs.jcim.4c01957 (PMC11815838; doi:10.1021/acs.jcim.4c01957)
Supplement: Supplementary file 3 — ci4c01957_si_003.zip [file ci4c01957_si_003.zip › structures/prep_mol2/1BNR_0008_prep.mol2]

@<TRIPOS>MOLECULE
Cpptraj generated mol2 file.
 1727  1748   110     0     0
SMALL
USER_CHARGES


@<TRIPOS>ATOM
      1 N            10.6913      16.3609       7.1278 N.am      1 ALA1       0.1414
      2 H1            9.8765      16.9524       7.0378 H         1 ALA1       0.1997
      3 H2           11.4202      16.6872       6.5076 H         1 ALA1       0.1997
      4 H3           11.0248      16.4128       8.0812 H         1 ALA1       0.1997
      5 CA           10.3460      14.9583       6.8123 C.3       1 ALA1       0.0962
      6 HA           10.7656      14.6964       5.8405 H         1 ALA1       0.0889
      7 CB           10.9636      14.0288       7.8711 C.3       1 ALA1      -0.0597
      8 HB1          10.5414      14.2383       8.8558 H         1 ALA1       0.0300
      9 HB2          10.7611      12.9880       7.6122 H         1 ALA1       0.0300
     10 HB3          12.0448      14.1699       7.9066 H         1 ALA1       0.0300
     11 C             8.8269      14.7773       6.7080 C.2       1 ALA1       0.6163
     12 O             8.2653      13.8917       7.3345 O.2       1 ALA1      -0.5722
     13 N             8.1425      15.6410       5.9549 N.am      2 GLN2      -0.4157
     14 H             8.6093      16.2533       5.3030 H         2 GLN2       0.2719
     15 CA            6.6920      15.5400       5.7791 C.3       2 GLN2      -0.0031
     16 HA            6.2451      14.9391       6.5727 H         2 GLN2       0.0850
     17 CB            6.0608      16.9366       5.7827 C.3       2 GLN2      -0.0036
     18 HB2           6.8026      17.7102       5.5771 H         2 GLN2       0.0171
     19 HB3           5.3411      16.9614       4.9641 H         2 GLN2       0.0171
     20 CG            5.3362      17.2427       7.1046 C.3       2 GLN2      -0.0645
     21 HG2           4.9415      16.3270       7.5448 H         2 GLN2       0.0352
     22 HG3           6.0399      17.6858       7.8092 H         2 GLN2       0.0352
     23 CD            4.1450      18.1742       6.9033 C.2       2 GLN2       0.6951
     24 OE1           3.5916      18.3097       5.8300 O.2       2 GLN2      -0.6086
     25 NE2           3.6984      18.8602       7.9291 N.am      2 GLN2      -0.9407
     26 HE21          2.8961      19.4378       7.7393 H         2 GLN2       0.4251
     27 HE22          4.1074      18.7900       8.8409 H         2 GLN2       0.4251
     28 C             6.3984      14.8387       4.4585 C.2       2 GLN2       0.5973
     29 O             6.8007      15.3321       3.4091 O.2       2 GLN2      -0.5679
     30 N             5.7356      13.6890       4.5101 N.am      3 VAL3      -0.4157
     31 H             5.3706      13.3520       5.3919 H         3 VAL3       0.2719
     32 CA            5.4377      12.8785       3.3234 C.3       3 VAL3      -0.0875
     33 HA            5.4187      13.5260       2.4465 H         3 VAL3       0.0969
     34 CB            6.5082      11.7868       3.1004 C.3       3 VAL3       0.2985
     35 HB            6.3489      10.9782       3.8151 H         3 VAL3      -0.0297
     36 CG1           6.4332      11.2070       1.6780 C.3       3 VAL3      -0.3192
     37 HG11          6.4229      12.0046       0.9339 H         3 VAL3       0.0791
     38 HG12          7.2994      10.5718       1.4903 H         3 VAL3       0.0791
     39 HG13          5.5614      10.5678       1.5557 H         3 VAL3       0.0791
     40 CG2           7.9423      12.3053       3.3011 C.3       3 VAL3      -0.3192
     41 HG21          8.0989      12.5991       4.3375 H         3 VAL3       0.0791
     42 HG22          8.6547      11.5109       3.0779 H         3 VAL3       0.0791
     43 HG23          8.1321      13.1485       2.6359 H         3 VAL3       0.0791
     44 C             4.0496      12.2695       3.4745 C.2       3 VAL3       0.5973
     45 O             3.4755      12.2955       4.5626 O.2       3 VAL3      -0.5679
     46 N             3.4951      11.7345       2.3904 N.am      4 ILE4      -0.4157
     47 H             4.0049      11.7423       1.5190 H         4 ILE4       0.2719
     48 CA            2.1641      11.1415       2.3904 C.3       4 ILE4      -0.0597
     49 HA            1.6663      11.4152       3.3209 H         4 ILE4       0.0869
     50 CB            1.3281      11.7109       1.2302 C.3       4 ILE4       0.1303
     51 HB            1.5295      11.1573       0.3113 H         4 ILE4       0.0187
     52 CG2          -0.1147      11.4579       1.6178 C.3       4 ILE4      -0.3204
     53 HG21         -0.3216      11.8594       2.6107 H         4 ILE4       0.0882
     54 HG22         -0.7910      11.9583       0.9384 H         4 ILE4       0.0882
     55 HG23         -0.3001      10.3876       1.5872 H         4 ILE4       0.0882
     56 CG1           1.5202      13.2153       0.9432 C.3       4 ILE4      -0.0430
     57 HG12          0.5574      13.6949       0.7615 H         4 ILE4       0.0236
     58 HG13          1.9781      13.7322       1.7870 H         4 ILE4       0.0236
     59 CD1           2.3559      13.4078      -0.3262 C.3       4 ILE4      -0.0660
     60 HD11          1.8998      12.8888      -1.1678 H         4 ILE4       0.0186
     61 HD12          2.4239      14.4708      -0.5577 H         4 ILE4       0.0186
     62 HD13          3.3612      13.0149      -0.1729 H         4 ILE4       0.0186
     63 C             2.2408       9.6103       2.3533 C.2       4 ILE4       0.5973
     64 O             2.2129       8.9975       1.2887 O.2       4 ILE4      -0.5679
     65 N             2.3724       8.9734       3.5127 N.am      5 ASN5      -0.4157
     66 H             2.5303       9.5350       4.3411 H         5 ASN5       0.2719
     67 CA            2.5765       7.5188       3.6219 C.3       5 ASN5       0.0143
     68 HA            2.1755       7.0314       2.7329 H         5 ASN5       0.1048
     69 CB            4.0813       7.2072       3.6666 C.3       5 ASN5      -0.2041
     70 HB2           4.2250       6.1272       3.6395 H         5 ASN5       0.0797
     71 HB3           4.5756       7.6372       2.7964 H         5 ASN5       0.0797
     72 CG            4.7280       7.7758       4.9156 C.2       5 ASN5       0.7130
     73 OD1           4.6370       8.9568       5.1946 O.2       5 ASN5      -0.5931
     74 ND2           5.3964       6.9678       5.7023 N.am      5 ASN5      -0.9191
     75 HD21          5.8797       7.3829       6.4755 H         5 ASN5       0.4196
     76 HD22          5.5347       6.0128       5.4319 H         5 ASN5       0.4196
     77 C             1.8232       6.9116       4.8177 C.2       5 ASN5       0.5973
     78 O             2.3772       6.1414       5.5942 O.2       5 ASN5      -0.5679
     79 N             0.5635       7.2640       5.0110 N.am      6 THR6      -0.4157
     80 H             0.1376       7.8960       4.3536 H         6 THR6       0.2719
     81 CA           -0.2641       6.8377       6.1490 C.3       6 THR6      -0.0389
     82 HA            0.1774       5.9777       6.6461 H         6 THR6       0.1007
     83 CB           -0.3362       7.9558       7.1865 C.3       6 THR6       0.3654
     84 HB           -1.1002       7.7215       7.9278 H         6 THR6       0.0043
     85 CG2           0.9886       8.1034       7.9261 C.3       6 THR6      -0.2438
     86 HG21          1.7736       8.4371       7.2464 H         6 THR6       0.0642
     87 HG22          0.8808       8.8322       8.7298 H         6 THR6       0.0642
     88 HG23          1.2800       7.1463       8.3633 H         6 THR6       0.0642
     89 OG1          -0.6718       9.1671       6.5485 O.3       6 THR6      -0.6761
     90 HG1          -0.3136       9.8917       7.0744 H         6 THR6       0.4102
     91 C            -1.6615       6.4684       5.6722 C.2       6 THR6       0.5973
     92 O            -1.9427       6.5464       4.4882 O.2       6 THR6      -0.5679
     93 N            -2.5793       6.0842       6.5565 N.am      7 PHE7      -0.4157
     94 H            -2.3264       5.9696       7.5251 H         7 PHE7       0.2719
     95 CA           -3.9454       5.7631       6.1293 C.3       7 PHE7      -0.0024
     96 HA           -3.8940       5.0678       5.2923 H         7 PHE7       0.0978
     97 CB           -4.7202       5.1070       7.2663 C.3       7 PHE7      -0.0343
     98 HB2          -4.6727       5.7330       8.1587 H         7 PHE7       0.0295
     99 HB3          -5.7671       5.0124       6.9748 H         7 PHE7       0.0295
    100 CG           -4.1923       3.7329       7.5640 C.ar      7 PHE7       0.0118
    101 CD1          -4.2122       2.7550       6.5512 C.ar      7 PHE7      -0.1256
    102 HD1          -4.6107       2.9860       5.5731 H         7 PHE7       0.1330
    103 CE1          -3.6991       1.4727       6.8015 C.ar      7 PHE7      -0.1704
    104 HE1          -3.7120       0.7087       6.0347 H         7 PHE7       0.1430
    105 CZ           -3.1809       1.1753       8.0673 C.ar      7 PHE7      -0.1072
    106 HZ           -2.8333       0.1735       8.2676 H         7 PHE7       0.1297
    107 CE2          -3.1059       2.1718       9.0587 C.ar      7 PHE7      -0.1704
    108 HE2          -2.6283       1.9678      10.0070 H         7 PHE7       0.1430
    109 CD2          -3.6186       3.4503       8.8126 C.ar      7 PHE7      -0.1256
    110 HD2          -3.5469       4.2123       9.5750 H         7 PHE7       0.1330
    111 C            -4.6838       6.9820       5.6052 C.2       7 PHE7       0.5973
    112 O            -5.0220       7.0214       4.4302 O.2       7 PHE7      -0.5679
    113 N            -4.8885       7.9817       6.4609 N.am      8 ASP8      -0.5163
    114 H            -4.6530       7.8703       7.4333 H         8 ASP8       0.2936
    115 CA           -5.5625       9.2161       6.0521 C.3       8 ASP8       0.0381
    116 HA           -6.4760       8.9571       5.5124 H         8 ASP8       0.0880
    117 CB           -5.9319      10.0593       7.2811 C.3       8 ASP8      -0.0303
    118 HB2          -5.4495       9.6639       8.1769 H         8 ASP8      -0.0122
    119 HB3          -5.5904      11.0870       7.1457 H         8 ASP8      -0.0122
    120 CG           -7.4450      10.0558       7.4756 C.2       8 ASP8       0.7994
    121 OD1          -8.0230       8.9460       7.4198 O.co2     8 ASP8      -0.8014
    122 OD2          -8.0145      11.1618       7.6062 O.co2     8 ASP8      -0.8014
    123 C            -4.7146      10.0384       5.0879 C.2       8 ASP8       0.5366
    124 O            -5.2455      10.6173       4.1505 O.2       8 ASP8      -0.5819
    125 N            -3.3906      10.0447       5.2599 N.am      9 GLY9      -0.4157
    126 H            -2.9791       9.5513       6.0368 H         9 GLY9       0.2719
    127 CA           -2.5185      10.7737       4.3461 C.3       9 GLY9      -0.0252
    128 HA2          -2.8380      11.8163       4.2879 H         9 GLY9       0.0698
    129 HA3          -1.4920      10.7419       4.7051 H         9 GLY9       0.0698
    130 C            -2.5749      10.1701       2.9478 C.2       9 GLY9       0.5973
    131 O            -2.8564      10.8615       1.9750 O.2       9 GLY9      -0.5679
    132 N            -2.3340       8.8663       2.8058 N.am     10 VAL10     -0.4157
    133 H            -2.2139       8.2790       3.6221 H        10 VAL10      0.2719
    134 CA           -2.3470       8.2365       1.4730 C.3      10 VAL10     -0.0875
    135 HA           -1.7039       8.8054       0.8016 H        10 VAL10      0.0969
    136 CB           -1.8367       6.7946       1.5099 C.3      10 VAL10      0.2985
    137 HB           -2.4375       6.2153       2.2025 H        10 VAL10     -0.0297
    138 CG1          -1.9037       6.0824       0.1567 C.3      10 VAL10     -0.3192
    139 HG11         -1.4688       6.7075      -0.6238 H        10 VAL10      0.0791
    140 HG12         -1.3511       5.1430       0.2096 H        10 VAL10      0.0791
    141 HG13         -2.9361       5.8544      -0.0952 H        10 VAL10      0.0791
    142 CG2          -0.3719       6.8422       1.9372 C.3      10 VAL10     -0.3192
    143 HG21         -0.1791       7.6600       2.6172 H        10 VAL10      0.0791
    144 HG22         -0.1049       5.9137       2.4193 H        10 VAL10      0.0791
    145 HG23          0.2619       7.0080       1.0694 H        10 VAL10      0.0791
    146 C            -3.7400       8.2860       0.8851 C.2      10 VAL10      0.5973
    147 O            -3.8729       8.5766      -0.2980 O.2      10 VAL10     -0.5679
    148 N            -4.7704       8.0715       1.7050 N.am     11 ALA11     -0.4157
    149 H            -4.6047       7.8507       2.6805 H        11 ALA11      0.2719
    150 CA           -6.1516       8.2370       1.2725 C.3      11 ALA11      0.0337
    151 HA           -6.3759       7.5300       0.4779 H        11 ALA11      0.0823
    152 CB           -7.0747       7.9336       2.4408 C.3      11 ALA11     -0.1825
    153 HB1          -6.9095       8.6452       3.2487 H        11 ALA11      0.0603
    154 HB2          -8.0927       8.0085       2.0889 H        11 ALA11      0.0603
    155 HB3          -6.9031       6.9261       2.7990 H        11 ALA11      0.0603
    156 C            -6.4239       9.6512       0.7436 C.2      11 ALA11      0.5973
    157 O            -7.1521       9.8180      -0.2353 O.2      11 ALA11     -0.5679
    158 N            -5.8318      10.6730       1.3587 N.am     12 ASP12     -0.5163
    159 H            -5.3473      10.5295       2.2394 H        12 ASP12      0.2936
    160 CA           -5.9157      12.0359       0.8530 C.3      12 ASP12      0.0381
    161 HA           -6.9650      12.2899       0.6915 H        12 ASP12      0.0880
    162 CB           -5.2995      13.0551       1.8175 C.3      12 ASP12     -0.0303
    163 HB2          -4.5028      12.6081       2.4040 H        12 ASP12     -0.0122
    164 HB3          -4.8658      13.8734       1.2389 H        12 ASP12     -0.0122
    165 CG           -6.3281      13.6594       2.7597 C.2      12 ASP12      0.7994
    166 OD1          -7.4596      13.1245       2.8510 O.co2    12 ASP12     -0.8014
    167 OD2          -5.9741      14.6716       3.3913 O.co2    12 ASP12     -0.8014
    168 C            -5.2499      12.1565      -0.4984 C.2      12 ASP12      0.5366
    169 O            -5.9197      12.5426      -1.4517 O.2      12 ASP12     -0.5819
    170 N            -3.9722      11.7900      -0.6312 N.am     13 TYR13     -0.4157
    171 H            -3.4781      11.4500       0.1905 H        13 TYR13      0.2719
    172 CA           -3.3044      11.8614      -1.9350 C.3      13 TYR13     -0.0014
    173 HA           -3.2742      12.9057      -2.2395 H        13 TYR13      0.0876
    174 CB           -1.8679      11.3572      -1.8341 C.3      13 TYR13     -0.0152
    175 HB2          -1.4014      11.8486      -0.9937 H        13 TYR13      0.0295
    176 HB3          -1.8563      10.2805      -1.6578 H        13 TYR13      0.0295
    177 CG           -1.0472      11.6935      -3.0573 C.ar     13 TYR13     -0.0011
    178 CD1          -1.1654      10.9220      -4.2228 C.ar     13 TYR13     -0.1906
    179 HD1          -1.8211      10.0673      -4.2274 H        13 TYR13      0.1699
    180 CE1          -0.4746      11.2899      -5.3907 C.ar     13 TYR13     -0.2341
    181 HE1          -0.5760      10.7071      -6.2914 H        13 TYR13      0.1656
    182 CZ            0.3798      12.4073      -5.3790 C.ar     13 TYR13      0.3226
    183 OH            1.0673      12.7439      -6.4991 O.3      13 TYR13     -0.5579
    184 HH            0.9190      12.1182      -7.2088 H        13 TYR13      0.3992
    185 CE2           0.5373      13.1555      -4.1960 C.ar     13 TYR13     -0.2341
    186 HE2           1.1936      14.0125      -4.1983 H        13 TYR13      0.1656
    187 CD2          -0.1958      12.8124      -3.0440 C.ar     13 TYR13     -0.1906
    188 HD2          -0.1077      13.4139      -2.1515 H        13 TYR13      0.1699
    189 C            -4.0707      11.0676      -3.0006 C.2      13 TYR13      0.5973
    190 O            -4.1020      11.4423      -4.1707 O.2      13 TYR13     -0.5679
    191 N            -4.7313       9.9892      -2.5890 N.am     14 LEU14     -0.4157
    192 H            -4.6528       9.7405      -1.6083 H        14 LEU14      0.2719
    193 CA           -5.6126       9.1953      -3.4272 C.3      14 LEU14     -0.0518
    194 HA           -5.0588       8.8709      -4.3090 H        14 LEU14      0.0922
    195 CB           -6.0777       7.9663      -2.6413 C.3      14 LEU14     -0.1102
    196 HB2          -6.1017       8.2098      -1.5918 H        14 LEU14      0.0457
    197 HB3          -7.0897       7.7085      -2.9089 H        14 LEU14      0.0457
    198 CG           -5.1476       6.7647      -2.8123 C.3      14 LEU14      0.3531
    199 HG           -4.1118       7.1040      -2.7984 H        14 LEU14     -0.0361
    200 CD1          -5.3445       5.7837      -1.6620 C.3      14 LEU14     -0.4121
    201 HD11         -6.3873       5.4680      -1.6185 H        14 LEU14      0.1000
    202 HD12         -4.7072       4.9106      -1.8044 H        14 LEU14      0.1000
    203 HD13         -5.0773       6.2641      -0.7262 H        14 LEU14      0.1000
    204 CD2          -5.4041       6.0136      -4.1202 C.3      14 LEU14     -0.4121
    205 HD21         -5.3528       6.6962      -4.9671 H        14 LEU14      0.1000
    206 HD22         -4.6539       5.2334      -4.2493 H        14 LEU14      0.1000
    207 HD23         -6.3792       5.5328      -4.0966 H        14 LEU14      0.1000
    208 C            -6.7768      10.0405      -3.9295 C.2      14 LEU14      0.5973
    209 O            -6.8282      10.3021      -5.1195 O.2      14 LEU14     -0.5679
    210 N            -7.6615      10.5500      -3.0797 N.am     15 GLN15     -0.4157
    211 H            -7.5610      10.3662      -2.0848 H        15 GLN15      0.2719
    212 CA           -8.7692      11.3967      -3.5514 C.3      15 GLN15     -0.0031
    213 HA           -9.2651      10.8879      -4.3805 H        15 GLN15      0.0850
    214 CB           -9.7837      11.5844      -2.4294 C.3      15 GLN15     -0.0036
    215 HB2          -9.2790      11.9984      -1.5552 H        15 GLN15      0.0171
    216 HB3         -10.5500      12.2877      -2.7590 H        15 GLN15      0.0171
    217 CG          -10.4674      10.2596      -2.0715 C.3      15 GLN15     -0.0645
    218 HG2         -10.8740       9.7983      -2.9722 H        15 GLN15      0.0352
    219 HG3          -9.7353       9.5898      -1.6244 H        15 GLN15      0.0352
    220 CD          -11.5965      10.4592      -1.0735 C.2      15 GLN15      0.6951
    221 OE1         -12.6248       9.8202      -1.1337 O.2      15 GLN15     -0.6086
    222 NE2         -11.4897      11.3725      -0.1311 N.am     15 GLN15     -0.9407
    223 HE21        -12.2859      11.4448       0.4769 H        15 GLN15      0.4251
    224 HE22        -10.6331      11.8792      -0.0019 H        15 GLN15      0.4251
    225 C            -8.3135      12.7666      -4.0824 C.2      15 GLN15      0.5973
    226 O            -9.1093      13.5003      -4.6643 O.2      15 GLN15     -0.5679
    227 N            -7.0408      13.1157      -3.8985 N.am     16 THR16     -0.4157
    228 H            -6.4770      12.5221      -3.3029 H        16 THR16      0.2719
    229 CA           -6.4563      14.3659      -4.3825 C.3      16 THR16     -0.0389
    230 HA           -7.2173      15.1478      -4.3673 H        16 THR16      0.1007
    231 CB           -5.3008      14.8211      -3.4854 C.3      16 THR16      0.3654
    232 HB           -4.5366      14.0475      -3.4460 H        16 THR16      0.0043
    233 CG2          -4.6709      16.1216      -3.9663 C.3      16 THR16     -0.2438
    234 HG21         -5.4306      16.9028      -4.0154 H        16 THR16      0.0642
    235 HG22         -3.8922      16.4282      -3.2695 H        16 THR16      0.0642
    236 HG23         -4.2352      16.0058      -4.9566 H        16 THR16      0.0642
    237 OG1          -5.7706      15.0785      -2.1890 O.3      16 THR16     -0.6761
    238 HG1          -5.9974      14.2166      -1.7972 H        16 THR16      0.4102
    239 C            -5.9851      14.2291      -5.8224 C.2      16 THR16      0.5973
    240 O            -6.5715      14.7975      -6.7354 O.2      16 THR16     -0.5679
    241 N            -4.9181      13.4648      -6.0438 N.am     17 TYR17     -0.4157
    242 H            -4.5156      12.9497      -5.2690 H        17 TYR17      0.2719
    243 CA           -4.3284      13.2924      -7.3736 C.3      17 TYR17     -0.0014
    244 HA           -4.5359      14.1777      -7.9780 H        17 TYR17      0.0876
    245 CB           -2.8140      13.1541      -7.2497 C.3      17 TYR17     -0.0152
    246 HB2          -2.5928      12.2311      -6.7146 H        17 TYR17      0.0295
    247 HB3          -2.3725      13.0778      -8.2445 H        17 TYR17      0.0295
    248 CG           -2.1905      14.3209      -6.5209 C.ar     17 TYR17     -0.0011
    249 CD1          -2.1044      14.2915      -5.1192 C.ar     17 TYR17     -0.1906
    250 HD1          -2.4578      13.4257      -4.5813 H        17 TYR17      0.1699
    251 CE1          -1.5460      15.3734      -4.4175 C.ar     17 TYR17     -0.2341
    252 HE1          -1.4741      15.3406      -3.3416 H        17 TYR17      0.1656
    253 CZ           -1.0803      16.4959      -5.1277 C.ar     17 TYR17      0.3226
    254 OH           -0.5414      17.5468      -4.4607 O.3      17 TYR17     -0.5579
    255 HH           -0.6395      17.4558      -3.5126 H        17 TYR17      0.3992
    256 CE2          -1.1949      16.5406      -6.5318 C.ar     17 TYR17     -0.2341
    257 HE2          -0.8506      17.4163      -7.0588 H        17 TYR17      0.1656
    258 CD2          -1.7551      15.4547      -7.2301 C.ar     17 TYR17     -0.1906
    259 HD2          -1.8498      15.4946      -8.3058 H        17 TYR17      0.1699
    260 C            -4.9189      12.0984      -8.1122 C.2      17 TYR17      0.5973
    261 O            -4.6080      11.8956      -9.2837 O.2      17 TYR17     -0.5679
    262 N            -5.7420      11.2895      -7.4441 N.am     18 HIE18     -0.4157
    263 H            -5.9413      11.4995      -6.4731 H        18 HIE18      0.2719
    264 CA           -6.3782      10.1069      -8.0270 C.3      18 HIE18     -0.0581
    265 HA           -6.9430       9.5862      -7.2643 H        18 HIE18      0.1360
    266 CB           -7.4045      10.5079      -9.0922 C.3      18 HIE18     -0.0074
    267 HB2          -6.9640      11.1775      -9.8300 H        18 HIE18      0.0367
    268 HB3          -7.7268       9.6111      -9.6218 H        18 HIE18      0.0367
    269 CG           -8.6532      11.1373      -8.5419 C.2      18 HIE18      0.1868
    270 ND1          -9.8718      11.1361      -9.2124 N.2      18 HIE18     -0.5432
    271 CE1         -10.7500      11.7200      -8.3855 C.2      18 HIE18      0.1635
    272 HE1         -11.7867      11.9107      -8.6278 H        18 HIE18      0.1435
    273 NE2         -10.1569      12.0681      -7.2318 N.pl3    18 HIE18     -0.2795
    274 HE2         -10.5718      12.5927      -6.4686 H        18 HIE18      0.3339
    275 CD2          -8.8345      11.7112      -7.3159 C.2      18 HIE18     -0.2207
    276 HD2          -8.0829      11.8744      -6.5641 H        18 HIE18      0.1862
    277 C            -5.3641       9.0799      -8.5006 C.2      18 HIE18      0.5973
    278 O            -5.4050       8.6237      -9.6383 O.2      18 HIE18     -0.5679
    279 N            -4.4024       8.7458      -7.6429 N.am     19 LYS19     -0.3479
    280 H            -4.3551       9.2636      -6.7726 H        19 LYS19      0.2747
    281 CA           -3.2961       7.8292      -7.9673 C.3      19 LYS19     -0.2400
    282 HA           -3.6776       6.8244      -8.1418 H        19 LYS19      0.1426
    283 CB           -2.5330       8.3180      -9.2121 C.3      19 LYS19     -0.0094
    284 HB2          -1.6147       7.7355      -9.3133 H        19 LYS19      0.0362
    285 HB3          -3.1216       8.1118     -10.1043 H        19 LYS19      0.0362
    286 CG           -2.1665       9.8157      -9.1550 C.3      19 LYS19      0.0187
    287 HG2          -2.8624      10.3927      -8.5647 H        19 LYS19      0.0103
    288 HG3          -1.2009       9.9176      -8.6570 H        19 LYS19      0.0103
    289 CD           -2.0776      10.4354     -10.5452 C.3      19 LYS19     -0.0479
    290 HD2          -3.0232      10.3184     -11.0792 H        19 LYS19      0.0621
    291 HD3          -1.8622      11.4987     -10.4257 H        19 LYS19      0.0621
    292 CE           -0.9353       9.7252     -11.2741 C.3      19 LYS19     -0.0143
    293 HE2          -0.1998       9.4028     -10.5278 H        19 LYS19      0.1135
    294 HE3          -1.3210       8.8257     -11.7630 H        19 LYS19      0.1135
    295 NZ           -0.2658      10.6206     -12.2389 N.4      19 LYS19     -0.3854
    296 HZ1           0.0572      11.4552     -11.7649 H        19 LYS19      0.3400
    297 HZ2           0.5436      10.1549     -12.6361 H        19 LYS19      0.3400
    298 HZ3          -0.9018      10.8817     -12.9791 H        19 LYS19      0.3400
    299 C            -2.3329       7.8075      -6.8077 C.2      19 LYS19      0.7341
    300 O            -2.0988       8.8624      -6.2377 O.2      19 LYS19     -0.5894
    301 N            -1.7709       6.6546      -6.4610 N.am     20 LEU20     -0.4157
    302 H            -1.9233       5.8269      -7.0102 H        20 LEU20      0.2719
    303 CA           -0.7774       6.6314      -5.3946 C.3      20 LEU20     -0.0518
    304 HA           -1.2968       6.9120      -4.4851 H        20 LEU20      0.0922
    305 CB           -0.1638       5.2412      -5.2409 C.3      20 LEU20     -0.1102
    306 HB2           0.2523       4.9163      -6.1968 H        20 LEU20      0.0457
    307 HB3           0.6502       5.3171      -4.5259 H        20 LEU20      0.0457
    308 CG           -1.1440       4.1972      -4.7093 C.3      20 LEU20      0.3531
    309 HG           -1.9536       4.0511      -5.4241 H        20 LEU20     -0.0361
    310 CD1          -0.3888       2.8893      -4.5359 C.3      20 LEU20     -0.4121
    311 HD11          0.4257       3.0190      -3.8245 H        20 LEU20      0.1000
    312 HD12         -1.0602       2.1069      -4.1931 H        20 LEU20      0.1000
    313 HD13          0.0412       2.5965      -5.4943 H        20 LEU20      0.1000
    314 CD2          -1.7339       4.6089      -3.3582 C.3      20 LEU20     -0.4121
    315 HD21         -2.3704       5.4835      -3.4538 H        20 LEU20      0.1000
    316 HD22         -2.3604       3.8029      -2.9838 H        20 LEU20      0.1000
    317 HD23         -0.9344       4.7990      -2.6402 H        20 LEU20      0.1000
    318 C             0.3228       7.6724      -5.6303 C.2      20 LEU20      0.5973
    319 O             0.6182       7.9832      -6.7875 O.2      20 LEU20     -0.5679
    320 N             0.8833       8.2367      -4.5502 N.am     21 PRO21     -0.2548
    321 CD            0.4698       8.0256      -3.1683 C.3      21 PRO21      0.0192
    322 HD2           0.5967       6.9875      -2.8782 H        21 PRO21      0.0391
    323 HD3          -0.5766       8.3036      -3.0391 H        21 PRO21      0.0391
    324 CG            1.3256       8.9573      -2.3173 C.3      21 PRO21      0.0189
    325 HG2           1.7031       8.4859      -1.4183 H        21 PRO21      0.0213
    326 HG3           0.7341       9.8278      -2.0374 H        21 PRO21      0.0213
    327 CB            2.4558       9.4047      -3.2345 C.3      21 PRO21     -0.0070
    328 HB2           3.2873       8.7317      -3.0885 H        21 PRO21      0.0253
    329 HB3           2.7461      10.4398      -3.0500 H        21 PRO21      0.0253
    330 CA            1.9708       9.1973      -4.6575 C.3      21 PRO21     -0.0266
    331 HA            1.6163      10.1344      -5.0593 H        21 PRO21      0.0641
    332 C             3.1029       8.6916      -5.5467 C.2      21 PRO21      0.5896
    333 O             3.2903       7.4858      -5.6813 O.2      21 PRO21     -0.5748
    334 N             3.9310       9.5906      -6.0737 N.am     22 ASP22     -0.5163
    335 H             3.7415      10.5753      -5.9851 H        22 ASP22      0.2936
    336 CA            5.1030       9.1731      -6.8628 C.3      22 ASP22      0.0381
    337 HA            4.7603       8.4597      -7.6137 H        22 ASP22      0.0880
    338 CB            5.7447      10.3975      -7.5412 C.3      22 ASP22     -0.0303
    339 HB2           5.1535      11.2902      -7.3269 H        22 ASP22     -0.0122
    340 HB3           6.7420      10.5703      -7.1317 H        22 ASP22     -0.0122
    341 CG            5.8379      10.2545      -9.0644 C.2      22 ASP22      0.7994
    342 OD1           5.0375       9.4850      -9.6405 O.co2    22 ASP22     -0.8014
    343 OD2           6.6629      10.9859      -9.6511 O.co2    22 ASP22     -0.8014
    344 C             6.1471       8.4208      -6.0242 C.2      22 ASP22      0.5366
    345 O             7.0911       7.8330      -6.5380 O.2      22 ASP22     -0.5819
    346 N             5.9927       8.4207      -4.7018 N.am     23 ASN23     -0.4157
    347 H             5.2393       8.9735      -4.3214 H        23 ASN23      0.2719
    348 CA            6.8272       7.6331      -3.8049 C.3      23 ASN23      0.0143
    349 HA            7.8302       7.5604      -4.2330 H        23 ASN23      0.1048
    350 CB            6.9475       8.3759      -2.4666 C.3      23 ASN23     -0.2041
    351 HB2           7.4700       7.7587      -1.7358 H        23 ASN23      0.0797
    352 HB3           7.5328       9.2818      -2.6215 H        23 ASN23      0.0797
    353 CG            5.6018       8.7789      -1.9143 C.2      23 ASN23      0.7130
    354 OD1           5.1645       9.9065      -2.0599 O.2      23 ASN23     -0.5931
    355 ND2           4.8851       7.8629      -1.3085 N.am     23 ASN23     -0.9191
    356 HD21          3.9934       8.1327      -0.9374 H        23 ASN23      0.4196
    357 HD22          5.2308       6.9165      -1.2603 H        23 ASN23      0.4196
    358 C             6.3342       6.1856      -3.6433 C.2      23 ASN23      0.5973
    359 O             6.9096       5.4638      -2.8323 O.2      23 ASN23     -0.5679
    360 N             5.2710       5.7685      -4.3354 N.am     24 TYR24     -0.4157
    361 H             4.8378       6.3922      -5.0098 H        24 TYR24      0.2719
    362 CA            4.7488       4.4076      -4.2696 C.3      24 TYR24     -0.0014
    363 HA            5.1175       3.9672      -3.3638 H        24 TYR24      0.0876
    364 CB            3.2328       4.3905      -4.1610 C.3      24 TYR24     -0.0152
    365 HB2           2.8155       5.1981      -4.7556 H        24 TYR24      0.0295
    366 HB3           2.8462       3.4539      -4.5672 H        24 TYR24      0.0295
    367 CG            2.7832       4.4800      -2.7319 C.ar     24 TYR24     -0.0011
    368 CD1           2.6528       3.3058      -1.9856 C.ar     24 TYR24     -0.1906
    369 HD1           2.9244       2.3652      -2.4301 H        24 TYR24      0.1699
    370 CE1           2.2288       3.3699      -0.6565 C.ar     24 TYR24     -0.2341
    371 HE1           2.1406       2.4564      -0.1071 H        24 TYR24      0.1656
    372 CZ            1.9783       4.6204      -0.0539 C.ar     24 TYR24      0.3226
    373 OH            1.6596       4.7226       1.2533 O.3      24 TYR24     -0.5579
    374 HH            1.7415       3.8367       1.6757 H        24 TYR24      0.3992
    375 CE2           2.1639       5.7988      -0.7893 C.ar     24 TYR24     -0.2341
    376 HE2           2.0248       6.7421      -0.2915 H        24 TYR24      0.1656
    377 CD2           2.5779       5.7234      -2.1306 C.ar     24 TYR24     -0.1906
    378 HD2           2.7750       6.6072      -2.7132 H        24 TYR24      0.1699
    379 C             5.2169       3.5532      -5.4368 C.2      24 TYR24      0.5973
    380 O             4.5541       3.4671      -6.4628 O.2      24 TYR24     -0.5679
    381 N             6.3361       2.8786      -5.2479 N.am     25 ILE25     -0.4157
    382 H             6.6992       2.8296      -4.3071 H        25 ILE25      0.2719
    383 CA            6.8860       1.9654      -6.2381 C.3      25 ILE25     -0.0597
    384 HA            6.4286       2.1477      -7.2141 H        25 ILE25      0.0869
    385 CB            8.3893       2.2170      -6.3792 C.3      25 ILE25      0.1303
    386 HB            8.7639       1.5593      -7.1458 H        25 ILE25      0.0187
    387 CG2           8.6321       3.6430      -6.8931 C.3      25 ILE25     -0.3204
    388 HG21          8.3451       4.3870      -6.1508 H        25 ILE25      0.0882
    389 HG22          9.6785       3.7692      -7.1651 H        25 ILE25      0.0882
    390 HG23          8.0340       3.8005      -7.7941 H        25 ILE25      0.0882
    391 CG1           9.1942       2.0006      -5.0832 C.3      25 ILE25     -0.0430
    392 HG12          9.8875       2.8276      -4.9918 H        25 ILE25      0.0236
    393 HG13          8.5646       2.0048      -4.1940 H        25 ILE25      0.0236
    394 CD1          10.0477       0.7481      -5.1101 C.3      25 ILE25     -0.0660
    395 HD11         10.6673       0.7585      -6.0057 H        25 ILE25      0.0186
    396 HD12         10.6965       0.7669      -4.2369 H        25 ILE25      0.0186
    397 HD13          9.4223      -0.1333      -5.0759 H        25 ILE25      0.0186
    398 C             6.5585       0.5465      -5.8137 C.2      25 ILE25      0.5973
    399 O             6.8392       0.1744      -4.6790 O.2      25 ILE25     -0.5679
    400 N             5.9800      -0.2638      -6.6932 N.am     26 THR26     -0.4157
    401 H             5.7965       0.1022      -7.6272 H        26 THR26      0.2719
    402 CA            5.6748      -1.6659      -6.3563 C.3      26 THR26     -0.0389
    403 HA            4.9031      -1.6808      -5.5850 H        26 THR26      0.1007
    404 CB            5.1420      -2.4310      -7.5704 C.3      26 THR26      0.3654
    405 HB            4.8655      -3.4378      -7.2565 H        26 THR26      0.0043
    406 CG2           3.9211      -1.7856      -8.2131 C.3      26 THR26     -0.2438
    407 HG21          4.1350      -0.7656      -8.5328 H        26 THR26      0.0642
    408 HG22          3.6083      -2.3709      -9.0769 H        26 THR26      0.0642
    409 HG23          3.1030      -1.7732      -7.4934 H        26 THR26      0.0642
    410 OG1           6.1656      -2.5348      -8.5360 O.3      26 THR26     -0.6761
    411 HG1           6.2545      -1.6406      -8.9076 H        26 THR26      0.4102
    412 C             6.9200      -2.3964      -5.8305 C.2      26 THR26      0.5973
    413 O             8.0552      -1.9287      -5.8868 O.2      26 THR26     -0.5679
    414 N             6.7706      -3.6235      -5.3471 N.am     27 LYS27     -0.3479
    415 H             5.8204      -3.9467      -5.2094 H        27 LYS27      0.2747
    416 CA            7.9249      -4.3921      -4.8424 C.3      27 LYS27     -0.2400
    417 HA            8.4830      -3.7548      -4.1652 H        27 LYS27      0.1426
    418 CB            7.5031      -5.6417      -4.0506 C.3      27 LYS27     -0.0094
    419 HB2           7.9908      -6.5262      -4.4597 H        27 LYS27      0.0362
    420 HB3           7.8624      -5.5017      -3.0315 H        27 LYS27      0.0362
    421 CG            5.9941      -5.9138      -3.9476 C.3      27 LYS27      0.0187
    422 HG2           5.8176      -6.6558      -3.1673 H        27 LYS27      0.0103
    423 HG3           5.4465      -5.0256      -3.6627 H        27 LYS27      0.0103
    424 CD            5.3965      -6.4120      -5.2611 C.3      27 LYS27     -0.0479
    425 HD2           4.3237      -6.1955      -5.2659 H        27 LYS27      0.0621
    426 HD3           5.8296      -5.8906      -6.1136 H        27 LYS27      0.0621
    427 CE            5.6545      -7.9097      -5.4140 C.3      27 LYS27     -0.0143
    428 HE2           6.0081      -8.0984      -6.4330 H        27 LYS27      0.1135
    429 HE3           6.4383      -8.2220      -4.7195 H        27 LYS27      0.1135
    430 NZ            4.3981      -8.6597      -5.1742 N.4      27 LYS27     -0.3854
    431 HZ1           3.6960      -8.3850      -5.8552 H        27 LYS27      0.3400
    432 HZ2           4.5352      -9.6586      -5.2437 H        27 LYS27      0.3400
    433 HZ3           4.0097      -8.4314      -4.2674 H        27 LYS27      0.3400
    434 C             8.9498      -4.6720      -5.9365 C.2      27 LYS27      0.7341
    435 O            10.1333      -4.4238      -5.7494 O.2      27 LYS27     -0.5894
    436 N             8.5109      -5.1565      -7.0930 N.am     28 SER28     -0.4157
    437 H             7.5179      -5.2006      -7.2482 H        28 SER28      0.2719
    438 CA            9.4211      -5.3618      -8.2264 C.3      28 SER28     -0.0249
    439 HA           10.1437      -6.1433      -7.9895 H        28 SER28      0.0843
    440 CB            8.6154      -5.7954      -9.4477 C.3      28 SER28      0.2117
    441 HB2           8.2317      -6.8040      -9.2889 H        28 SER28      0.0352
    442 HB3           7.7716      -5.1166      -9.5871 H        28 SER28      0.0352
    443 OG            9.4059      -5.7710     -10.6141 O.3      28 SER28     -0.6546
    444 HG            9.1711      -5.0080     -11.1547 H        28 SER28      0.4275
    445 C            10.1942      -4.0858      -8.5573 C.2      28 SER28      0.5973
    446 O            11.3932      -4.1410      -8.8161 O.2      28 SER28     -0.5679
    447 N             9.5437      -2.9256      -8.4717 N.am     29 GLU29     -0.5163
    448 H             8.5639      -2.8849      -8.2212 H        29 GLU29      0.2936
    449 CA           10.2534      -1.6726      -8.6928 C.3      29 GLU29      0.0397
    450 HA           10.7126      -1.6898      -9.6830 H        29 GLU29      0.1105
    451 CB            9.3198      -0.4799      -8.6276 C.3      29 GLU29      0.0560
    452 HB2           8.6728      -0.5498      -7.7622 H        29 GLU29     -0.0173
    453 HB3           9.9454       0.4096      -8.5435 H        29 GLU29     -0.0173
    454 CG            8.4806      -0.3375      -9.8885 C.3      29 GLU29      0.0136
    455 HG2           9.1390      -0.2975     -10.7605 H        29 GLU29     -0.0425
    456 HG3           7.8209      -1.1993      -9.9999 H        29 GLU29     -0.0425
    457 CD            7.6777       0.9543      -9.7873 C.2      29 GLU29      0.8054
    458 OE1           8.2972       2.0224      -9.9636 O.co2    29 GLU29     -0.8188
    459 OE2           6.4782       0.8256      -9.4533 O.co2    29 GLU29     -0.8188
    460 C            11.3848      -1.4809      -7.6962 C.2      29 GLU29      0.5366
    461 O            12.4730      -1.1400      -8.1292 O.2      29 GLU29     -0.5819
    462 N            11.1987      -1.7953      -6.4107 N.am     30 ALA30     -0.4157
    463 H            10.2687      -2.0628      -6.1054 H        30 ALA30      0.2719
    464 CA           12.2939      -1.7481      -5.4421 C.3      30 ALA30      0.0337
    465 HA           12.7105      -0.7444      -5.4221 H        30 ALA30      0.0823
    466 CB           11.7728      -2.0494      -4.0353 C.3      30 ALA30     -0.1825
    467 HB1          11.2364      -2.9920      -4.0181 H        30 ALA30      0.0603
    468 HB2          12.6198      -2.1033      -3.3554 H        30 ALA30      0.0603
    469 HB3          11.0952      -1.2751      -3.6936 H        30 ALA30      0.0603
    470 C            13.4126      -2.7268      -5.8268 C.2      30 ALA30      0.5973
    471 O            14.5964      -2.4310      -5.6462 O.2      30 ALA30     -0.5679
    472 N            13.0552      -3.9043      -6.3516 N.am     31 GLN31     -0.4157
    473 H            12.0710      -4.0619      -6.5438 H        31 GLN31      0.2719
    474 CA           14.0354      -4.9063      -6.7716 C.3      31 GLN31     -0.0031
    475 HA           14.7212      -5.1093      -5.9509 H        31 GLN31      0.0850
    476 CB           13.3895      -6.2269      -7.2034 C.3      31 GLN31     -0.0036
    477 HB2          12.5429      -6.0632      -7.8633 H        31 GLN31      0.0171
    478 HB3          14.1365      -6.7744      -7.7822 H        31 GLN31      0.0171
    479 CG           12.9648      -7.1040      -6.0297 C.3      31 GLN31     -0.0645
    480 HG2          13.5274      -6.8477      -5.1388 H        31 GLN31      0.0352
    481 HG3          11.9050      -6.9477      -5.8589 H        31 GLN31      0.0352
    482 CD           13.1935      -8.5738      -6.3123 C.2      31 GLN31      0.6951
    483 OE1          12.2573      -9.3241      -6.5205 O.2      31 GLN31     -0.6086
    484 NE2          14.4264      -9.0358      -6.3282 N.am     31 GLN31     -0.9407
    485 HE21         14.5415     -10.0064      -6.5550 H        31 GLN31      0.4251
    486 HE22         15.2030      -8.4166      -6.1529 H        31 GLN31      0.4251
    487 C            14.8774      -4.3844      -7.9246 C.2      31 GLN31      0.5973
    488 O            16.0599      -4.7087      -7.9843 O.2      31 GLN31     -0.5679
    489 N            14.3101      -3.5449      -8.7930 N.am     32 ALA32     -0.4157
    490 H            13.3179      -3.3440      -8.7215 H        32 ALA32      0.2719
    491 CA           15.0592      -2.9202      -9.8735 C.3      32 ALA32      0.0337
    492 HA           15.4910      -3.7050     -10.4963 H        32 ALA32      0.0823
    493 CB           14.1032      -2.0853     -10.7328 C.3      32 ALA32     -0.1825
    494 HB1          13.7941      -1.1855     -10.2036 H        32 ALA32      0.0603
    495 HB2          14.6157      -1.7835     -11.6471 H        32 ALA32      0.0603
    496 HB3          13.2246      -2.6752     -10.9986 H        32 ALA32      0.0603
    497 C            16.2144      -2.0627      -9.3391 C.2      32 ALA32      0.5973
    498 O            17.2820      -2.0240      -9.9420 O.2      32 ALA32     -0.5679
    499 N            16.0296      -1.4080      -8.1888 N.am     33 LEU33     -0.4157
    500 H            15.1321      -1.4845      -7.7282 H        33 LEU33      0.2719
    501 CA           17.0971      -0.6360      -7.5410 C.3      33 LEU33     -0.0518
    502 HA           17.6709      -0.1263      -8.3169 H        33 LEU33      0.0922
    503 CB           16.5037       0.4350      -6.6147 C.3      33 LEU33     -0.1102
    504 HB2          16.0376      -0.0367      -5.7482 H        33 LEU33      0.0457
    505 HB3          17.3319       1.0405      -6.2437 H        33 LEU33      0.0457
    506 CG           15.5056       1.3426      -7.3580 C.3      33 LEU33      0.3531
    507 HG           15.6284       1.2475      -8.4375 H        33 LEU33     -0.0361
    508 CD1          14.0889       0.9709      -6.9707 C.3      33 LEU33     -0.4121
    509 HD11         13.8226       1.3846      -6.0002 H        33 LEU33      0.1000
    510 HD12         13.3864       1.3124      -7.7318 H        33 LEU33      0.1000
    511 HD13         14.0651      -0.1022      -6.8898 H        33 LEU33      0.1000
    512 CD2          15.6941       2.8090      -6.9863 C.3      33 LEU33     -0.4121
    513 HD21         16.6874       3.1287      -7.3029 H        33 LEU33      0.1000
    514 HD22         14.9482       3.4127      -7.5032 H        33 LEU33      0.1000
    515 HD23         15.6040       2.9392      -5.9089 H        33 LEU33      0.1000
    516 C            18.0935      -1.5167      -6.7783 C.2      33 LEU33      0.5973
    517 O            19.1276      -1.0266      -6.3349 O.2      33 LEU33     -0.5679
    518 N            17.7905      -2.8040      -6.6153 N.am     34 GLY34     -0.4157
    519 H            16.9808      -3.1630      -7.1024 H        34 GLY34      0.2719
    520 CA           18.6176      -3.7439      -5.8694 C.3      34 GLY34     -0.0252
    521 HA2          18.6465      -4.6846      -6.4184 H        34 GLY34      0.0698
    522 HA3          19.6378      -3.3683      -5.7810 H        34 GLY34      0.0698
    523 C            18.0793      -4.0274      -4.4733 C.2      34 GLY34      0.5973
    524 O            18.8369      -4.0454      -3.5171 O.2      34 GLY34     -0.5679
    525 N            16.7762      -4.2527      -4.3235 N.am     35 TRP35     -0.4157
    526 H            16.1846      -4.1316      -5.1317 H        35 TRP35      0.2719
    527 CA           16.1614      -4.6354      -3.0455 C.3      35 TRP35     -0.0275
    528 HA           16.7837      -4.3071      -2.2165 H        35 TRP35      0.1123
    529 CB           14.8008      -3.9609      -2.9191 C.3      35 TRP35     -0.0050
    530 HB2          14.9111      -2.9048      -2.6770 H        35 TRP35      0.0339
    531 HB3          14.3282      -4.0476      -3.8836 H        35 TRP35      0.0339
    532 CG           13.8373      -4.6069      -1.9907 C.2      35 TRP35     -0.1415
    533 CD1          13.9985      -4.7911      -0.6657 C.2      35 TRP35     -0.1638
    534 HD1          14.8637      -4.4729      -0.0944 H        35 TRP35      0.2062
    535 NE1          12.9045      -5.4702      -0.1671 N.pl3    35 TRP35     -0.3418
    536 HE1          12.8962      -5.8352       0.7704 H        35 TRP35      0.3412
    537 CE2          12.0104      -5.8068      -1.1571 C.ar     35 TRP35      0.1380
    538 CZ2          10.8024      -6.5219      -1.1644 C.ar     35 TRP35     -0.2601
    539 HZ2          10.4115      -6.9306      -0.2474 H        35 TRP35      0.1572
    540 CH2          10.1609      -6.7653      -2.3860 C.ar     35 TRP35     -0.1134
    541 HH2           9.2744      -7.3796      -2.4245 H        35 TRP35      0.1417
    542 CZ3          10.7081      -6.2487      -3.5622 C.ar     35 TRP35     -0.1972
    543 HZ3          10.2529      -6.4912      -4.5067 H        35 TRP35      0.1447
    544 CE3          11.8780      -5.4773      -3.5245 C.ar     35 TRP35     -0.2387
    545 HE3          12.2703      -5.0723      -4.4283 H        35 TRP35      0.1700
    546 CD2          12.5838      -5.2616      -2.3345 C.ar     35 TRP35      0.1243
    547 C            16.0354      -6.1416      -2.8774 C.2      35 TRP35      0.5973
    548 O            15.5738      -6.8510      -3.7700 O.2      35 TRP35     -0.5679
    549 N            16.3815      -6.6338      -1.6893 N.am     36 VAL36     -0.4157
    550 H            16.6776      -5.9996      -0.9637 H        36 VAL36      0.2719
    551 CA           16.2112      -8.0457      -1.3561 C.3      36 VAL36     -0.0875
    552 HA           16.3010      -8.6351      -2.2700 H        36 VAL36      0.0969
    553 CB           17.2874      -8.5464      -0.3805 C.3      36 VAL36      0.2985
    554 HB           17.0572      -8.1962       0.6169 H        36 VAL36     -0.0297
    555 CG1          17.2960     -10.0784      -0.3354 C.3      36 VAL36     -0.3192
    556 HG11         17.5631     -10.4823      -1.3129 H        36 VAL36      0.0791
    557 HG12         18.0304     -10.4145       0.3972 H        36 VAL36      0.0791
    558 HG13         16.3251     -10.4674      -0.0439 H        36 VAL36      0.0791
    559 CG2          18.6937      -8.0714      -0.7690 C.3      36 VAL36     -0.3192
    560 HG21         18.7656      -6.9882      -0.7667 H        36 VAL36      0.0791
    561 HG22         19.4192      -8.4544      -0.0503 H        36 VAL36      0.0791
    562 HG23         18.9517      -8.4374      -1.7634 H        36 VAL36      0.0791
    563 C            14.8228      -8.2437      -0.7723 C.2      36 VAL36      0.5973
    564 O            14.4844      -7.6675       0.2641 O.2      36 VAL36     -0.5679
    565 N            14.0285      -9.1335      -1.3651 N.am     37 ALA37     -0.4157
    566 H            14.3279      -9.5486      -2.2359 H        37 ALA37      0.2719
    567 CA           12.6948      -9.4397      -0.8602 C.3      37 ALA37      0.0337
    568 HA           12.1232      -8.5229      -0.8781 H        37 ALA37      0.0823
    569 CB           11.9956     -10.4385      -1.7797 C.3      37 ALA37     -0.1825
    570 HB1          12.5345     -11.3874      -1.7788 H        37 ALA37      0.0603
    571 HB2          10.9743     -10.6084      -1.4383 H        37 ALA37      0.0603
    572 HB3          11.9647     -10.0449      -2.7976 H        37 ALA37      0.0603
    573 C            12.6784      -9.9348       0.5873 C.2      37 ALA37      0.5973
    574 O            11.5960      -9.9599       1.1559 O.2      37 ALA37     -0.5679
    575 N            13.8291     -10.2583       1.1976 N.am     38 SER38     -0.4157
    576 H            14.6700     -10.2688       0.6437 H        38 SER38      0.2719
    577 CA           13.9588     -10.5583       2.6296 C.3      38 SER38     -0.0249
    578 HA           13.5457     -11.5486       2.8262 H        38 SER38      0.0843
    579 CB           15.4280     -10.5341       3.0757 C.3      38 SER38      0.2117
    580 HB2          16.0322      -9.9309       2.3957 H        38 SER38      0.0352
    581 HB3          15.5083     -10.1154       4.0814 H        38 SER38      0.0352
    582 OG           15.9023     -11.8587       3.1211 O.3      38 SER38     -0.6546
    583 HG           16.7833     -11.8877       3.5111 H        38 SER38      0.4275
    584 C            13.2050      -9.5732       3.5053 C.2      38 SER38      0.5973
    585 O            12.7725      -9.9528       4.5830 O.2      38 SER38     -0.5679
    586 N            12.9817      -8.3404       3.0285 N.am     39 LYS39     -0.3479
    587 H            13.3766      -8.1285       2.1176 H        39 LYS39      0.2747
    588 CA           12.2482      -7.3048       3.7616 C.3      39 LYS39     -0.2400
    589 HA           12.1037      -6.4631       3.0888 H        39 LYS39      0.1426
    590 CB           10.8547      -7.7900       4.2287 C.3      39 LYS39     -0.0094
    591 HB2          10.9466      -8.3981       5.1290 H        39 LYS39      0.0362
    592 HB3          10.2675      -6.9224       4.5084 H        39 LYS39      0.0362
    593 CG           10.1013      -8.5999       3.1793 C.3      39 LYS39      0.0187
    594 HG2          10.2335      -8.1376       2.2007 H        39 LYS39      0.0103
    595 HG3          10.5092      -9.6067       3.1922 H        39 LYS39      0.0103
    596 CD            8.6093      -8.6976       3.4693 C.3      39 LYS39     -0.0479
    597 HD2           8.3682      -8.1630       4.3899 H        39 LYS39      0.0621
    598 HD3           8.0588      -8.2629       2.6443 H        39 LYS39      0.0621
    599 CE            8.1891     -10.1570       3.6078 C.3      39 LYS39     -0.0143
    600 HE2           8.2741     -10.6571       2.6376 H        39 LYS39      0.1135
    601 HE3           8.8881     -10.6522       4.2932 H        39 LYS39      0.1135
    602 NZ            6.8111     -10.2482       4.1450 N.4      39 LYS39     -0.3854
    603 HZ1           6.1544      -9.8160       3.5119 H        39 LYS39      0.3400
    604 HZ2           6.5527     -11.2223       4.2700 H        39 LYS39      0.3400
    605 HZ3           6.7581      -9.7958       5.0503 H        39 LYS39      0.3400
    606 C            13.0462      -6.7643       4.9326 C.2      39 LYS39      0.7341
    607 O            12.4241      -6.2256       5.8252 O.2      39 LYS39     -0.5894
    608 N            14.3739      -6.8666       4.8982 N.am     40 GLY40     -0.4157
    609 H            14.7909      -7.3709       4.1343 H        40 GLY40      0.2719
    610 CA           15.2637      -6.3918       5.9594 C.3      40 GLY40     -0.0252
    611 HA2          14.6787      -5.9744       6.7745 H        40 GLY40      0.0698
    612 HA3          15.8547      -7.2291       6.3259 H        40 GLY40      0.0698
    613 C            16.2408      -5.3051       5.5528 C.2      40 GLY40      0.5973
    614 O            17.1135      -4.9680       6.3354 O.2      40 GLY40     -0.5679
    615 N            16.1206      -4.7866       4.3331 N.am     41 ASN41     -0.4157
    616 H            15.4513      -5.1965       3.7082 H        41 ASN41      0.2719
    617 CA           17.0477      -3.7884       3.7960 C.3      41 ASN41      0.0143
    618 HA           17.3358      -3.0990       4.5962 H        41 ASN41      0.1048
    619 CB           18.3104      -4.5084       3.3004 C.3      41 ASN41     -0.2041
    620 HB2          19.0796      -3.7763       3.0635 H        41 ASN41      0.0797
    621 HB3          18.7122      -5.1440       4.0888 H        41 ASN41      0.0797
    622 CG           18.0312      -5.3585       2.0789 C.2      41 ASN41      0.7130
    623 OD1          17.4698      -6.4369       2.1675 O.2      41 ASN41     -0.5931
    624 ND2          18.3610      -4.8782       0.9035 N.am     41 ASN41     -0.9191
    625 HD21         18.3856      -5.4927       0.1182 H        41 ASN41      0.4196
    626 HD22         18.7146      -3.9324       0.8556 H        41 ASN41      0.4196
    627 C            16.4006      -2.9533       2.6803 C.2      41 ASN41      0.5973
    628 O            17.0558      -2.5407       1.7267 O.2      41 ASN41     -0.5679
    629 N            15.0817      -2.7626       2.7209 N.am     42 LEU42     -0.4157
    630 H            14.5709      -3.0384       3.5445 H        42 LEU42      0.2719
    631 CA           14.4226      -2.0134       1.6534 C.3      42 LEU42     -0.0518
    632 HA           14.7498      -2.4229       0.6978 H        42 LEU42      0.0922
    633 CB           12.9111      -2.1781       1.7625 C.3      42 LEU42     -0.1102
    634 HB2          12.6633      -3.2306       1.6280 H        42 LEU42      0.0457
    635 HB3          12.6236      -1.8807       2.7602 H        42 LEU42      0.0457
    636 CG           12.1381      -1.3395       0.7329 C.3      42 LEU42      0.3531
    637 HG           12.2069      -0.2849       0.9996 H        42 LEU42     -0.0361
    638 CD1          12.6459      -1.5413      -0.6934 C.3      42 LEU42     -0.4121
    639 HD11         12.5188      -2.5754      -0.9928 H        42 LEU42      0.1000
    640 HD12         12.0545      -0.9112      -1.3574 H        42 LEU42      0.1000
    641 HD13         13.6837      -1.2386      -0.8108 H        42 LEU42      0.1000
    642 CD2          10.6709      -1.7605       0.7347 C.3      42 LEU42     -0.4121
    643 HD21         10.3064      -1.8826       1.7471 H        42 LEU42      0.1000
    644 HD22         10.0915      -0.9585       0.2815 H        42 LEU42      0.1000
    645 HD23         10.5299      -2.6931       0.1895 H        42 LEU42      0.1000
    646 C            14.8474      -0.5440       1.6601 C.2      42 LEU42      0.5973
    647 O            15.3898      -0.0554       0.6735 O.2      42 LEU42     -0.5679
    648 N            14.6466       0.1372       2.7874 N.am     43 ALA43     -0.4157
    649 H            14.2519      -0.3301       3.5840 H        43 ALA43      0.2719
    650 CA           15.0965       1.5163       2.9450 C.3      43 ALA43      0.0337
    651 HA           14.6549       2.1152       2.1477 H        43 ALA43      0.0823
    652 CB           14.5940       2.0436       4.2928 C.3      43 ALA43     -0.1825
    653 HB1          15.0260       1.4592       5.1073 H        43 ALA43      0.0603
    654 HB2          14.9001       3.0840       4.4112 H        43 ALA43      0.0603
    655 HB3          13.5058       1.9912       4.3349 H        43 ALA43      0.0603
    656 C            16.6256       1.6579       2.8189 C.2      43 ALA43      0.5973
    657 O            17.1072       2.7632       2.6016 O.2      43 ALA43     -0.5679
    658 N            17.3849       0.5655       2.9248 N.am     44 ASP44     -0.5163
    659 H            16.9912      -0.2812       3.2987 H        44 ASP44      0.2936
    660 CA           18.8339       0.5892       2.7169 C.3      44 ASP44      0.0381
    661 HA           19.2601       1.4216       3.2815 H        44 ASP44      0.0880
    662 CB           19.4828      -0.6971       3.2315 C.3      44 ASP44     -0.0303
    663 HB2          18.9937      -1.5618       2.8041 H        44 ASP44     -0.0122
    664 HB3          20.5235      -0.7186       2.9012 H        44 ASP44     -0.0122
    665 CG           19.4491      -0.7782       4.7518 C.2      44 ASP44      0.7994
    666 OD1          18.3268      -0.8359       5.3115 O.co2    44 ASP44     -0.8014
    667 OD2          20.5549      -0.7904       5.3293 O.co2    44 ASP44     -0.8014
    668 C            19.2234       0.7999       1.2560 C.2      44 ASP44      0.5366
    669 O            20.2069       1.4753       0.9750 O.2      44 ASP44     -0.5819
    670 N            18.4617       0.2465       0.3138 N.am     45 VAL45     -0.4157
    671 H            17.6633      -0.3036       0.6051 H        45 VAL45      0.2719
    672 CA           18.7824       0.3808      -1.1185 C.3      45 VAL45     -0.0875
    673 HA           19.8268       0.6742      -1.2343 H        45 VAL45      0.0969
    674 CB           18.6175      -0.9584      -1.8387 C.3      45 VAL45      0.2985
    675 HB           18.9555      -0.8458      -2.8692 H        45 VAL45     -0.0297
    676 CG1          19.5140      -1.9906      -1.1361 C.3      45 VAL45     -0.3192
    677 HG11         19.1953      -2.1486      -0.1075 H        45 VAL45      0.0791
    678 HG12         19.5029      -2.9469      -1.6308 H        45 VAL45      0.0791
    679 HG13         20.5424      -1.6267      -1.1323 H        45 VAL45      0.0791
    680 CG2          17.1706      -1.4539      -1.8560 C.3      45 VAL45     -0.3192
    681 HG21         16.5163      -0.7912      -2.4146 H        45 VAL45      0.0791
    682 HG22         17.1860      -2.3693      -2.4097 H        45 VAL45      0.0791
    683 HG23         16.7973      -1.6333      -0.8498 H        45 VAL45      0.0791
    684 C            17.9548       1.4718      -1.7726 C.2      45 VAL45      0.5973
    685 O            18.4740       2.3192      -2.4954 O.2      45 VAL45     -0.5679
    686 N            16.6578       1.4915      -1.4790 N.am     46 ALA46     -0.4157
    687 H            16.3157       0.8228      -0.7950 H        46 ALA46      0.2719
    688 CA           15.7093       2.4434      -2.0144 C.3      46 ALA46      0.0337
    689 HA           16.2223       3.1630      -2.6524 H        46 ALA46      0.0823
    690 CB           14.7043       1.6905      -2.8981 C.3      46 ALA46     -0.1825
    691 HB1          14.0961       1.0215      -2.2874 H        46 ALA46      0.0603
    692 HB2          14.0605       2.3816      -3.4299 H        46 ALA46      0.0603
    693 HB3          15.2441       1.0956      -3.6358 H        46 ALA46      0.0603
    694 C            15.1136       3.1985      -0.8189 C.2      46 ALA46      0.5973
    695 O            13.9666       2.9557      -0.4353 O.2      46 ALA46     -0.5679
    696 N            15.8814       4.1176      -0.2114 N.am     47 PRO47     -0.2548
    697 CD           17.2843       4.3831      -0.4968 C.3      47 PRO47      0.0192
    698 HD2          17.4599       4.5589      -1.5580 H        47 PRO47      0.0391
    699 HD3          17.8878       3.5471      -0.1402 H        47 PRO47      0.0391
    700 CG           17.6708       5.6189       0.2979 C.3      47 PRO47      0.0189
    701 HG2          17.6549       6.4878      -0.3611 H        47 PRO47      0.0213
    702 HG3          18.6580       5.5043       0.7480 H        47 PRO47      0.0213
    703 CB           16.5861       5.7733       1.3646 C.3      47 PRO47     -0.0070
    704 HB2          16.3265       6.8231       1.5048 H        47 PRO47      0.0253
    705 HB3          16.9495       5.3630       2.3074 H        47 PRO47      0.0253
    706 CA           15.3910       4.9466       0.8791 C.3      47 PRO47     -0.0266
    707 HA           15.0519       4.3061       1.6931 H        47 PRO47      0.0641
    708 C            14.2262       5.8238       0.4217 C.2      47 PRO47      0.5896
    709 O            14.1602       6.2322      -0.7419 O.2      47 PRO47     -0.5748
    710 N            13.3126       6.1407       1.3423 N.am     48 GLY48     -0.4157
    711 H            13.4264       5.7762       2.2767 H        48 GLY48      0.2719
    712 CA           12.1456       6.9744       1.0395 C.3      48 GLY48     -0.0252
    713 HA2          11.5207       7.0571       1.9283 H        48 GLY48      0.0698
    714 HA3          12.4780       7.9724       0.7504 H        48 GLY48      0.0698
    715 C            11.2989       6.3949      -0.0964 C.2      48 GLY48      0.5973
    716 O            11.1086       7.0533      -1.1148 O.2      48 GLY48     -0.5679
    717 N            10.8390       5.1509       0.0474 N.am     49 LYS49     -0.3479
    718 H            11.0262       4.6702       0.9163 H        49 LYS49      0.2747
    719 CA           10.0046       4.4359      -0.9331 C.3      49 LYS49     -0.2400
    720 HA            9.6006       5.1347      -1.6698 H        49 LYS49      0.1426
    721 CB           10.8158       3.3360      -1.6500 C.3      49 LYS49     -0.0094
    722 HB2          11.5900       2.9422      -0.9967 H        49 LYS49      0.0362
    723 HB3          10.1480       2.5001      -1.8673 H        49 LYS49      0.0362
    724 CG           11.3956       3.7633      -3.0032 C.3      49 LYS49      0.0187
    725 HG2          11.6938       2.8675      -3.5469 H        49 LYS49      0.0103
    726 HG3          10.6198       4.2820      -3.5666 H        49 LYS49      0.0103
    727 CD           12.6049       4.6740      -2.9055 C.3      49 LYS49     -0.0479
    728 HD2          12.3012       5.5533      -2.3712 H        49 LYS49      0.0621
    729 HD3          13.3981       4.2068      -2.3558 H        49 LYS49      0.0621
    730 CE           13.1356       5.1165      -4.2577 C.3      49 LYS49     -0.0143
    731 HE2          13.7941       4.3434      -4.6651 H        49 LYS49      0.1135
    732 HE3          12.2931       5.2542      -4.9437 H        49 LYS49      0.1135
    733 NZ           13.8470       6.3988      -4.0651 N.4      49 LYS49     -0.3854
    734 HZ1          14.5397       6.3023      -3.3301 H        49 LYS49      0.3400
    735 HZ2          14.2708       6.7169      -4.9252 H        49 LYS49      0.3400
    736 HZ3          13.1854       7.0884      -3.7287 H        49 LYS49      0.3400
    737 C             8.8013       3.8013      -0.2440 C.2      49 LYS49      0.7341
    738 O             8.8681       3.4847       0.9411 O.2      49 LYS49     -0.5894
    739 N             7.7424       3.5510      -0.9969 N.am     50 SER50     -0.4157
    740 H             7.7014       3.9375      -1.9320 H        50 SER50      0.2719
    741 CA            6.5297       2.9258      -0.4852 C.3      50 SER50     -0.0249
    742 HA            6.7203       2.4752       0.4893 H        50 SER50      0.0843
    743 CB            5.4292       3.9714      -0.3068 C.3      50 SER50      0.2117
    744 HB2           5.1084       4.3466      -1.2755 H        50 SER50      0.0352
    745 HB3           4.5933       3.4867       0.1926 H        50 SER50      0.0352
    746 OG            5.8502       5.0634       0.4910 O.3      50 SER50     -0.6546
    747 HG            5.0635       5.5484       0.7552 H        50 SER50      0.4275
    748 C             6.0824       1.8305      -1.4389 C.2      50 SER50      0.5973
    749 O             5.9090       2.0753      -2.6192 O.2      50 SER50     -0.5679
    750 N             5.8883       0.6119      -0.9571 N.am     51 ILE51     -0.4157
    751 H             6.0108       0.4268       0.0268 H        51 ILE51      0.2719
    752 CA            5.4771      -0.4868      -1.8296 C.3      51 ILE51     -0.0597
    753 HA            5.9535      -0.3663      -2.7795 H        51 ILE51      0.0869
    754 CB            5.9547      -1.8349      -1.2781 C.3      51 ILE51      0.1303
    755 HB            5.3633      -2.1174      -0.4327 H        51 ILE51      0.0187
    756 CG2           5.6999      -2.9209      -2.3023 C.3      51 ILE51     -0.3204
    757 HG21          6.0740      -2.5782      -3.2557 H        51 ILE51      0.0882
    758 HG22          6.1926      -3.8349      -1.9836 H        51 ILE51      0.0882
    759 HG23          4.6242      -3.0993      -2.3955 H        51 ILE51      0.0882
    760 CG1           7.4317      -1.8304      -0.8340 C.3      51 ILE51     -0.0430
    761 HG12          7.6048      -1.0519      -0.0912 H        51 ILE51      0.0236
    762 HG13          7.6540      -2.7823      -0.3512 H        51 ILE51      0.0236
    763 CD1           8.4044      -1.6461      -2.0038 C.3      51 ILE51     -0.0660
    764 HD11          8.1899      -0.7256      -2.5447 H        51 ILE51      0.0186
    765 HD12          9.4309      -1.6025      -1.6584 H        51 ILE51      0.0186
    766 HD13          8.3304      -2.4865      -2.6730 H        51 ILE51      0.0186
    767 C             3.9760      -0.4406      -2.0761 C.2      51 ILE51      0.5973
    768 O             3.2171      -0.7845      -1.1964 O.2      51 ILE51     -0.5679
    769 N             3.4836      -0.0051      -3.2228 N.am     52 GLY52     -0.4157
    770 H             4.1017       0.2514      -3.9827 H        52 GLY52      0.2719
    771 CA            2.0367      -0.0080      -3.4482 C.3      52 GLY52     -0.0252
    772 HA2           1.6049      -0.9088      -3.0069 H        52 GLY52      0.0698
    773 HA3           1.5728       0.8630      -2.9960 H        52 GLY52      0.0698
    774 C             1.6803      -0.0383      -4.9108 C.2      52 GLY52      0.5973
    775 O             2.5544      -0.0069      -5.7647 O.2      52 GLY52     -0.5679
    776 N             0.3827      -0.1010      -5.1975 N.am     53 GLY53     -0.4157
    777 H            -0.2720      -0.2426      -4.4352 H        53 GLY53      0.2719
    778 CA           -0.0968      -0.3137      -6.5632 C.3      53 GLY53     -0.0252
    779 HA2          -1.0903       0.1115      -6.6711 H        53 GLY53      0.0698
    780 HA3           0.5717       0.1667      -7.2793 H        53 GLY53      0.0698
    781 C            -0.1820      -1.7956      -6.9110 C.2      53 GLY53      0.5973
    782 O            -0.3724      -2.1479      -8.0734 O.2      53 GLY53     -0.5679
    783 N            -0.0637      -2.6647      -5.9123 N.am     54 ASP54     -0.5163
    784 H             0.0480      -2.3227      -4.9713 H        54 ASP54      0.2936
    785 CA           -0.1693      -4.0985      -6.1126 C.3      54 ASP54      0.0381
    786 HA            0.3168      -4.3305      -7.0602 H        54 ASP54      0.0880
    787 CB            0.6078      -4.8674      -5.0295 C.3      54 ASP54     -0.0303
    788 HB2           0.0198      -4.9399      -4.1350 H        54 ASP54     -0.0122
    789 HB3           0.7716      -5.8866      -5.3836 H        54 ASP54     -0.0122
    790 CG            1.9643      -4.2597      -4.6386 C.2      54 ASP54      0.7994
    791 OD1           2.6386      -3.6692      -5.5093 O.co2    54 ASP54     -0.8014
    792 OD2           2.4227      -4.5240      -3.5056 O.co2    54 ASP54     -0.8014
    793 C            -1.6560      -4.4779      -6.2366 C.2      54 ASP54      0.5366
    794 O            -2.5414      -3.8258      -5.6704 O.2      54 ASP54     -0.5819
    795 N            -1.9584      -5.4762      -7.0673 N.am     55 ILE55     -0.4157
    796 H            -1.2097      -6.0062      -7.4766 H        55 ILE55      0.2719
    797 CA           -3.3369      -5.9429      -7.2262 C.3      55 ILE55     -0.0597
    798 HA           -3.9945      -5.0779      -7.2850 H        55 ILE55      0.0869
    799 CB           -3.4965      -6.7930      -8.4999 C.3      55 ILE55      0.1303
    800 HB           -2.6852      -7.5236      -8.5286 H        55 ILE55      0.0187
    801 CG2          -4.8238      -7.5765      -8.5044 C.3      55 ILE55     -0.3204
    802 HG21         -5.6409      -6.9217      -8.2105 H        55 ILE55      0.0882
    803 HG22         -5.0145      -7.9895      -9.4951 H        55 ILE55      0.0882
    804 HG23         -4.7705      -8.4094      -7.8020 H        55 ILE55      0.0882
    805 CG1          -3.3790      -5.9131      -9.7588 C.3      55 ILE55     -0.0430
    806 HG12         -2.4763      -5.3049      -9.6924 H        55 ILE55      0.0236
    807 HG13         -3.2671      -6.5629     -10.6276 H        55 ILE55      0.0236
    808 CD1          -4.5776      -4.9882     -10.0070 C.3      55 ILE55     -0.0660
    809 HD11         -4.8175      -4.3957      -9.1254 H        55 ILE55      0.0186
    810 HD12         -4.3334      -4.3085     -10.8236 H        55 ILE55      0.0186
    811 HD13         -5.4359      -5.5762     -10.3087 H        55 ILE55      0.0186
    812 C            -3.7616      -6.7464      -6.0079 C.2      55 ILE55      0.5973
    813 O            -3.1485      -7.7696      -5.7003 O.2      55 ILE55     -0.5679
    814 N            -4.9073      -6.3816      -5.4359 N.am     56 PHE56     -0.4157
    815 H            -5.3567      -5.5286      -5.7350 H        56 PHE56      0.2719
    816 CA           -5.4370      -7.0930      -4.2918 C.3      56 PHE56     -0.0024
    817 HA           -4.6417      -7.7051      -3.8636 H        56 PHE56      0.0978
    818 CB           -5.8510      -6.1116      -3.2131 C.3      56 PHE56     -0.0343
    819 HB2          -5.0019      -5.4735      -2.9828 H        56 PHE56      0.0295
    820 HB3          -6.6494      -5.4734      -3.5748 H        56 PHE56      0.0295
    821 CG           -6.2712      -6.8454      -1.9625 C.ar     56 PHE56      0.0118
    822 CD1          -5.2933      -7.4976      -1.1938 C.ar     56 PHE56     -0.1256
    823 HD1          -4.2517      -7.4623      -1.4961 H        56 PHE56      0.1330
    824 CE1          -5.6676      -8.2067      -0.0436 C.ar     56 PHE56     -0.1704
    825 HE1          -4.9161      -8.7429       0.5186 H        56 PHE56      0.1430
    826 CZ           -7.0036      -8.2086       0.3773 C.ar     56 PHE56     -0.1072
    827 HZ           -7.2964      -8.7841       1.2388 H        56 PHE56      0.1297
    828 CE2          -7.9732      -7.5465      -0.3849 C.ar     56 PHE56     -0.1704
    829 HE2          -9.0099      -7.6177      -0.1159 H        56 PHE56      0.1430
    830 CD2          -7.6151      -6.8796      -1.5559 C.ar     56 PHE56     -0.1256
    831 HD2          -8.3807      -6.3927      -2.1213 H        56 PHE56      0.1330
    832 C            -6.5776      -8.0080      -4.7071 C.2      56 PHE56      0.5973
    833 O            -7.7450      -7.6207      -4.7347 O.2      56 PHE56     -0.5679
    834 N            -6.2574      -9.2596      -5.0191 N.am     57 SER57     -0.4157
    835 H            -5.2766      -9.5038      -5.0645 H        57 SER57      0.2719
    836 CA           -7.2858     -10.2482      -5.3735 C.3      57 SER57     -0.0249
    837 HA           -7.9379      -9.8034      -6.1267 H        57 SER57      0.0843
    838 CB           -6.6339     -11.4868      -5.9893 C.3      57 SER57      0.2117
    839 HB2          -5.6793     -11.2125      -6.4420 H        57 SER57      0.0352
    840 HB3          -6.4551     -12.2364      -5.2174 H        57 SER57      0.0352
    841 OG           -7.4647     -12.0129      -7.0005 O.3      57 SER57     -0.6546
    842 HG           -7.2204     -12.9283      -7.1742 H        57 SER57      0.4275
    843 C            -8.1717     -10.6419      -4.1844 C.2      57 SER57      0.5973
    844 O            -9.1083     -11.4132      -4.3449 O.2      57 SER57     -0.5679
    845 N            -7.8879     -10.1204      -2.9855 N.am     58 ASN58     -0.4157
    846 H            -7.1822      -9.4026      -2.9401 H        58 ASN58      0.2719
    847 CA           -8.6019     -10.4651      -1.7656 C.3      58 ASN58      0.0143
    848 HA           -8.2187      -9.8404      -0.9787 H        58 ASN58      0.1048
    849 CB          -10.0898     -10.1337      -1.9622 C.3      58 ASN58     -0.2041
    850 HB2         -10.1817      -9.3406      -2.7047 H        58 ASN58      0.0797
    851 HB3         -10.6319     -10.9995      -2.3433 H        58 ASN58      0.0797
    852 CG          -10.7840      -9.6374      -0.7266 C.2      58 ASN58      0.7130
    853 OD1         -10.2876      -9.6460       0.3913 O.2      58 ASN58     -0.5931
    854 ND2         -11.9959      -9.1685      -0.9206 N.am     58 ASN58     -0.9191
    855 HD21        -12.5582      -8.9162      -0.1320 H        58 ASN58      0.4196
    856 HD22        -12.3950      -9.2525      -1.8394 H        58 ASN58      0.4196
    857 C            -8.3097     -11.8886      -1.3085 C.2      58 ASN58      0.5973
    858 O            -9.1527     -12.7752      -1.3841 O.2      58 ASN58     -0.5679
    859 N            -7.0940     -12.1075      -0.7909 N.am     59 ARG59     -0.3479
    860 H            -6.4404     -11.3388      -0.7461 H        59 ARG59      0.2747
    861 CA           -6.6901     -13.4413      -0.3198 C.3      59 ARG59     -0.2637
    862 HA           -6.7546     -14.1188      -1.1740 H        59 ARG59      0.1560
    863 CB           -5.2528     -13.4006       0.2319 C.3      59 ARG59     -0.0007
    864 HB2          -4.7229     -12.5723      -0.2430 H        59 ARG59      0.0327
    865 HB3          -5.2572     -13.2015       1.3056 H        59 ARG59      0.0327
    866 CG           -4.4601     -14.6814      -0.0907 C.3      59 ARG59      0.0390
    867 HG2          -4.9943     -15.3074      -0.8063 H        59 ARG59      0.0285
    868 HG3          -3.5295     -14.3753      -0.5706 H        59 ARG59      0.0285
    869 CD           -4.0792     -15.5239       1.1280 C.3      59 ARG59      0.0486
    870 HD2          -3.3013     -16.2235       0.8189 H        59 ARG59      0.0687
    871 HD3          -3.6541     -14.8715       1.8948 H        59 ARG59      0.0687
    872 NE           -5.2192     -16.2696       1.6865 N.pl3    59 ARG59     -0.5295
    873 HE           -6.1106     -15.7861       1.7157 H        59 ARG59      0.3456
    874 CZ           -5.0741     -17.2982       2.4944 C.cat    59 ARG59      0.8076
    875 NH1          -4.2935     -18.2995       2.1937 N.pl3    59 ARG59     -0.8627
    876 HH11         -3.8484     -18.3000       1.2942 H        59 ARG59      0.4478
    877 HH12         -4.2094     -19.0808       2.8155 H        59 ARG59      0.4478
    878 NH2          -5.6958     -17.3134       3.6354 N.pl3    59 ARG59     -0.8627
    879 HH21         -6.2705     -16.5264       3.8947 H        59 ARG59      0.4478
    880 HH22         -5.5900     -18.0763       4.2761 H        59 ARG59      0.4478
    881 C            -7.6571     -13.9866       0.7267 C.2      59 ARG59      0.7341
    882 O            -7.8805     -15.1895       0.7730 O.2      59 ARG59     -0.5894
    883 N            -8.1597     -13.1209       1.6033 N.am     60 GLU60     -0.5163
    884 H            -7.8870     -12.1557       1.5364 H        60 GLU60      0.2936
    885 CA           -9.1721     -13.5025       2.5846 C.3      60 GLU60      0.0397
    886 HA           -9.0632     -14.5664       2.8036 H        60 GLU60      0.1105
    887 CB           -8.9539     -12.7310       3.8978 C.3      60 GLU60      0.0560
    888 HB2          -7.9120     -12.4181       3.9826 H        60 GLU60     -0.0173
    889 HB3          -9.5797     -11.8374       3.9190 H        60 GLU60     -0.0173
    890 CG           -9.2760     -13.6318       5.0947 C.3      60 GLU60      0.0136
    891 HG2         -10.1849     -14.1983       4.8802 H        60 GLU60     -0.0425
    892 HG3          -8.4642     -14.3507       5.2298 H        60 GLU60     -0.0425
    893 CD           -9.4916     -12.8184       6.3763 C.2      60 GLU60      0.8054
    894 OE1         -10.6692     -12.5218       6.6946 O.co2    60 GLU60     -0.8188
    895 OE2          -8.4840     -12.4979       7.0466 O.co2    60 GLU60     -0.8188
    896 C           -10.5905     -13.3324       2.0336 C.2      60 GLU60      0.5366
    897 O           -11.3147     -14.3125       1.9258 O.2      60 GLU60     -0.5819
    898 N           -10.9894     -12.1165       1.6520 N.am     61 GLY61     -0.4157
    899 H           -10.3246     -11.3575       1.6240 H        61 GLY61      0.2719
    900 CA          -12.3701     -11.8585       1.2378 C.3      61 GLY61     -0.0252
    901 HA2         -12.3824     -11.3622       0.2765 H        61 GLY61      0.0698
    902 HA3         -12.9083     -12.7966       1.0948 H        61 GLY61      0.0698
    903 C           -13.1690     -11.0339       2.2409 C.2      61 GLY61      0.5973
    904 O           -14.3468     -11.3045       2.4336 O.2      61 GLY61     -0.5679
    905 N           -12.5671     -10.0350       2.8978 N.am     62 LYS62     -0.3479
    906 H           -11.5750      -9.8966       2.7619 H        62 LYS62      0.2747
    907 CA          -13.2991      -9.1799       3.8588 C.3      62 LYS62     -0.2400
    908 HA          -14.2635      -9.6392       4.0806 H        62 LYS62      0.1426
    909 CB          -12.5138      -9.0523       5.1641 C.3      62 LYS62     -0.0094
    910 HB2         -11.4834      -9.3589       5.0282 H        62 LYS62      0.0362
    911 HB3         -12.5397      -8.0121       5.4715 H        62 LYS62      0.0362
    912 CG          -13.0867      -9.8808       6.3085 C.3      62 LYS62      0.0187
    913 HG2         -14.0820     -10.2608       6.0768 H        62 LYS62      0.0103
    914 HG3         -12.4304     -10.7297       6.4832 H        62 LYS62      0.0103
    915 CD          -13.1814      -9.0001       7.5604 C.3      62 LYS62     -0.0479
    916 HD2         -12.2757      -8.3992       7.6772 H        62 LYS62      0.0621
    917 HD3         -14.0353      -8.3285       7.4554 H        62 LYS62      0.0621
    918 CE          -13.3633      -9.8594       8.8055 C.3      62 LYS62     -0.0143
    919 HE2         -13.6976      -9.2166       9.6251 H        62 LYS62      0.1135
    920 HE3         -14.1285     -10.6179       8.6160 H        62 LYS62      0.1135
    921 NZ          -12.0685     -10.4964       9.1709 N.4      62 LYS62     -0.3854
    922 HZ1         -11.3069      -9.8217       9.2500 H        62 LYS62      0.3400
    923 HZ2         -12.1187     -11.0206      10.0301 H        62 LYS62      0.3400
    924 HZ3         -11.7552     -11.1455       8.4416 H        62 LYS62      0.3400
    925 C           -13.6783      -7.8066       3.3176 C.2      62 LYS62      0.7341
    926 O           -14.3606      -7.0323       3.9804 O.2      62 LYS62     -0.5894
    927 N           -13.1903      -7.4720       2.1318 N.am     63 LEU63     -0.4157
    928 H           -12.6019      -8.1347       1.6627 H        63 LEU63      0.2719
    929 CA          -13.5212      -6.2217       1.4679 C.3      63 LEU63     -0.0518
    930 HA          -13.6533      -5.4670       2.2402 H        63 LEU63      0.0922
    931 CB          -12.3529      -5.8114       0.5789 C.3      63 LEU63     -0.1102
    932 HB2         -11.9281      -6.6877       0.0913 H        63 LEU63      0.0457
    933 HB3         -12.6868      -5.1249      -0.1882 H        63 LEU63      0.0457
    934 CG          -11.3107      -5.1341       1.4572 C.3      63 LEU63      0.3531
    935 HG          -11.3457      -5.5653       2.4489 H        63 LEU63     -0.0361
    936 CD1          -9.9175      -5.3080       0.9073 C.3      63 LEU63     -0.4121
    937 HD11         -9.9095      -5.2565      -0.1814 H        63 LEU63      0.1000
    938 HD12         -9.2831      -4.5332       1.3127 H        63 LEU63      0.1000
    939 HD13         -9.5462      -6.2549       1.2802 H        63 LEU63      0.1000
    940 CD2         -11.5850      -3.6611       1.5697 C.3      63 LEU63     -0.4121
    941 HD21        -12.6021      -3.4594       1.8948 H        63 LEU63      0.1000
    942 HD22        -10.8828      -3.2273       2.2504 H        63 LEU63      0.1000
    943 HD23        -11.3775      -3.2327       0.6196 H        63 LEU63      0.1000
    944 C           -14.8145      -6.3431       0.6690 C.2      63 LEU63      0.5973
    945 O           -15.0516      -7.4105       0.1012 O.2      63 LEU63     -0.5679
    946 N           -15.6074      -5.2629       0.5575 N.am     64 PRO64     -0.2548
    947 CD          -15.3894      -4.0005       1.2435 C.3      64 PRO64      0.0192
    948 HD2         -14.5579      -3.4662       0.7891 H        64 PRO64      0.0391
    949 HD3         -15.2083      -4.1497       2.3085 H        64 PRO64      0.0391
    950 CG          -16.6672      -3.2004       1.0787 C.3      64 PRO64      0.0189
    951 HG2         -16.4550      -2.1985       0.7406 H        64 PRO64      0.0213
    952 HG3         -17.2004      -3.1770       2.0299 H        64 PRO64      0.0213
    953 CB          -17.5317      -3.9082       0.0507 C.3      64 PRO64     -0.0070
    954 HB2         -17.6439      -3.2762      -0.8296 H        64 PRO64      0.0253
    955 HB3         -18.5205      -4.1030       0.4682 H        64 PRO64      0.0253
    956 CA          -16.8260      -5.2369      -0.2493 C.3      64 PRO64     -0.0266
    957 HA          -17.4745      -6.0539       0.0714 H        64 PRO64      0.0641
    958 C           -16.5138      -5.4252      -1.7399 C.2      64 PRO64      0.5896
    959 O           -16.4171      -4.4771      -2.5094 O.2      64 PRO64     -0.5748
    960 N           -16.2937      -6.6636      -2.1646 N.am     65 GLY65     -0.4157
    961 H           -16.2610      -7.3911      -1.4574 H        65 GLY65      0.2719
    962 CA          -16.0374      -7.0297      -3.5498 C.3      65 GLY65     -0.0252
    963 HA2         -15.4093      -6.2792      -4.0201 H        65 GLY65      0.0698
    964 HA3         -15.5099      -7.9843      -3.5683 H        65 GLY65      0.0698
    965 C           -17.3270      -7.1721      -4.3507 C.2      65 GLY65      0.5973
    966 O           -18.4052      -6.7778      -3.9190 O.2      65 GLY65     -0.5679
    967 N           -17.2219      -7.7416      -5.5475 N.am     66 LYS66     -0.3479
    968 H           -16.3406      -8.1692      -5.8041 H        66 LYS66      0.2747
    969 CA          -18.3666      -8.0159      -6.4268 C.3      66 LYS66     -0.2400
    970 HA          -19.2080      -8.3229      -5.8029 H        66 LYS66      0.1426
    971 CB          -18.7277      -6.7312      -7.2051 C.3      66 LYS66     -0.0094
    972 HB2         -18.0068      -5.9449      -6.9781 H        66 LYS66      0.0362
    973 HB3         -18.6712      -6.8948      -8.2825 H        66 LYS66      0.0362
    974 CG          -20.1191      -6.1979      -6.8369 C.3      66 LYS66      0.0187
    975 HG2         -20.2217      -6.1150      -5.7546 H        66 LYS66      0.0103
    976 HG3         -20.2085      -5.1978      -7.2641 H        66 LYS66      0.0103
    977 CD          -21.2432      -7.0749      -7.4036 C.3      66 LYS66     -0.0479
    978 HD2         -21.0258      -7.2726      -8.4553 H        66 LYS66      0.0621
    979 HD3         -21.2971      -8.0236      -6.8664 H        66 LYS66      0.0621
    980 CE          -22.5817      -6.3358      -7.2853 C.3      66 LYS66     -0.0143
    981 HE2         -23.0936      -6.6713      -6.3771 H        66 LYS66      0.1135
    982 HE3         -22.3833      -5.2646      -7.1732 H        66 LYS66      0.1135
    983 NZ          -23.4301      -6.5529      -8.4857 N.4      66 LYS66     -0.3854
    984 HZ1         -23.6158      -7.5392      -8.6226 H        66 LYS66      0.3400
    985 HZ2         -24.3223      -6.0812      -8.3806 H        66 LYS66      0.3400
    986 HZ3         -22.9792      -6.1885      -9.3160 H        66 LYS66      0.3400
    987 C           -18.0400      -9.2018      -7.3342 C.2      66 LYS66      0.7341
    988 O           -16.9819      -9.8070      -7.1800 O.2      66 LYS66     -0.5894
    989 N           -18.9176      -9.5367      -8.2741 N.am     67 SER67     -0.4157
    990 H           -19.7946      -9.0534      -8.3364 H        67 SER67      0.2719
    991 CA          -18.6561     -10.6019      -9.2483 C.3      67 SER67     -0.0249
    992 HA          -18.4330     -11.5298      -8.7199 H        67 SER67      0.0843
    993 CB          -19.8938     -10.8316     -10.1183 C.3      67 SER67      0.2117
    994 HB2         -20.1540      -9.9131     -10.6471 H        67 SER67      0.0352
    995 HB3         -19.6839     -11.6119     -10.8514 H        67 SER67      0.0352
    996 OG          -20.9775     -11.2292      -9.3022 O.3      67 SER67     -0.6546
    997 HG          -21.2258     -12.1316      -9.5402 H        67 SER67      0.4275
    998 C           -17.4648     -10.2487     -10.1411 C.2      67 SER67      0.5973
    999 O           -17.6109      -9.4393     -11.0504 O.2      67 SER67     -0.5679
   1000 N           -16.2952     -10.8339      -9.8739 N.am     68 GLY68     -0.4157
   1001 H           -16.2304     -11.4573      -9.0828 H        68 GLY68      0.2719
   1002 CA          -15.0808     -10.5395     -10.6421 C.3      68 GLY68     -0.0252
   1003 HA2         -14.2815     -11.2105     -10.3280 H        68 GLY68      0.0698
   1004 HA3         -15.2713     -10.6971     -11.7049 H        68 GLY68      0.0698
   1005 C           -14.6064      -9.0988     -10.4476 C.2      68 GLY68      0.5973
   1006 O           -14.4500      -8.3500     -11.4063 O.2      68 GLY68     -0.5679
   1007 N           -14.4213      -8.6787      -9.1941 N.am     69 ARG69     -0.3479
   1008 H           -14.5291      -9.3499      -8.4471 H        69 ARG69      0.2747
   1009 CA          -13.9164      -7.3362      -8.8749 C.3      69 ARG69     -0.2637
   1010 HA          -14.0015      -6.7038      -9.7617 H        69 ARG69      0.1560
   1011 CB          -14.7674      -6.7398      -7.7603 C.3      69 ARG69     -0.0007
   1012 HB2         -15.8165      -6.9782      -7.9405 H        69 ARG69      0.0327
   1013 HB3         -14.4649      -7.1922      -6.8132 H        69 ARG69      0.0327
   1014 CG          -14.6309      -5.2151      -7.7069 C.3      69 ARG69      0.0390
   1015 HG2         -13.6096      -4.8855      -7.8815 H        69 ARG69      0.0285
   1016 HG3         -15.2868      -4.7606      -8.4514 H        69 ARG69      0.0285
   1017 CD          -15.0296      -4.7773      -6.3141 C.3      69 ARG69      0.0486
   1018 HD2         -16.0294      -5.1528      -6.1003 H        69 ARG69      0.0687
   1019 HD3         -14.3261      -5.2030      -5.5988 H        69 ARG69      0.0687
   1020 NE          -14.9989      -3.3321      -6.1872 N.pl3    69 ARG69     -0.5295
   1021 HE          -14.1658      -2.8473      -6.4954 H        69 ARG69      0.3456
   1022 CZ          -15.7276      -2.6501      -5.3431 C.cat    69 ARG69      0.8076
   1023 NH1         -16.8336      -3.0486      -4.8010 N.pl3    69 ARG69     -0.8627
   1024 HH11        -17.0985      -4.0086      -4.8073 H        69 ARG69      0.4478
   1025 HH12        -17.2034      -2.4438      -4.0886 H        69 ARG69      0.4478
   1026 NH2         -15.2874      -1.5175      -4.9728 N.pl3    69 ARG69     -0.8627
   1027 HH21        -14.3638      -1.1870      -5.2031 H        69 ARG69      0.4478
   1028 HH22        -15.9103      -0.8112      -4.5615 H        69 ARG69      0.4478
   1029 C           -12.4426      -7.3832      -8.4813 C.2      69 ARG69      0.7341
   1030 O           -12.0091      -8.3388      -7.8496 O.2      69 ARG69     -0.5894
   1031 N           -11.7160      -6.3049      -8.7440 N.am     70 THR70     -0.4157
   1032 H           -12.1215      -5.5668      -9.2931 H        70 THR70      0.2719
   1033 CA          -10.2978      -6.1928      -8.3979 C.3      70 THR70     -0.0389
   1034 HA           -9.9620      -7.1077      -7.9074 H        70 THR70      0.1007
   1035 CB           -9.4644      -6.0195      -9.6687 C.3      70 THR70      0.3654
   1036 HB           -9.6051      -5.0156     -10.0723 H        70 THR70      0.0043
   1037 CG2          -7.9902      -6.2546      -9.3936 C.3      70 THR70     -0.2438
   1038 HG21         -7.8567      -7.2074      -8.8794 H        70 THR70      0.0642
   1039 HG22         -7.4597      -6.2900     -10.3425 H        70 THR70      0.0642
   1040 HG23         -7.5860      -5.4480      -8.7823 H        70 THR70      0.0642
   1041 OG1          -9.8616      -6.9586     -10.6417 O.3      70 THR70     -0.6761
   1042 HG1          -9.2116      -6.9645     -11.3477 H        70 THR70      0.4102
   1043 C           -10.0798      -5.0266      -7.4442 C.2      70 THR70      0.5973
   1044 O           -10.5682      -3.9233      -7.6880 O.2      70 THR70     -0.5679
   1045 N            -9.3732      -5.2517      -6.3423 N.am     71 TRP71     -0.4157
   1046 H            -8.9576      -6.1644      -6.1869 H        71 TRP71      0.2719
   1047 CA           -9.0051      -4.1905      -5.4037 C.3      71 TRP71     -0.0275
   1048 HA           -9.6319      -3.3097      -5.5434 H        71 TRP71      0.1123
   1049 CB           -9.2213      -4.7104      -3.9927 C.3      71 TRP71     -0.0050
   1050 HB2          -8.9281      -5.7465      -3.9660 H        71 TRP71      0.0339
   1051 HB3          -8.6090      -4.1535      -3.2831 H        71 TRP71      0.0339
   1052 CG          -10.6249      -4.6353      -3.5341 C.2      71 TRP71     -0.1415
   1053 CD1         -11.6238      -5.4706      -3.8932 C.2      71 TRP71     -0.1638
   1054 HD1         -11.5036      -6.3294      -4.5458 H        71 TRP71      0.2062
   1055 NE1         -12.7906      -5.0696      -3.2766 N.pl3    71 TRP71     -0.3418
   1056 HE1         -13.6563      -5.5839      -3.3095 H        71 TRP71      0.3412
   1057 CE2         -12.5928      -3.9425      -2.5193 C.ar     71 TRP71      0.1380
   1058 CZ2         -13.4445      -3.1883      -1.7180 C.ar     71 TRP71     -0.2601
   1059 HZ2         -14.4841      -3.4358      -1.6196 H        71 TRP71      0.1572
   1060 CH2         -12.9159      -2.1173      -1.0107 C.ar     71 TRP71     -0.1134
   1061 HH2         -13.5496      -1.5898      -0.3313 H        71 TRP71      0.1417
   1062 CZ3         -11.5714      -1.7638      -1.1598 C.ar     71 TRP71     -0.1972
   1063 HZ3         -11.2018      -0.9377      -0.5936 H        71 TRP71      0.1447
   1064 CE3         -10.7078      -2.5287      -1.9575 C.ar     71 TRP71     -0.2387
   1065 HE3          -9.6681      -2.2525      -2.0444 H        71 TRP71      0.1700
   1066 CD2         -11.2064      -3.6474      -2.6486 C.ar     71 TRP71      0.1243
   1067 C            -7.5679      -3.7498      -5.6313 C.2      71 TRP71      0.5973
   1068 O            -6.8514      -4.3338      -6.4444 O.2      71 TRP71     -0.5679
   1069 N            -7.1377      -2.7044      -4.9359 N.am     72 ARG72     -0.3479
   1070 H            -7.7643      -2.1833      -4.3313 H        72 ARG72      0.2747
   1071 CA           -5.7811      -2.1805      -5.0776 C.3      72 ARG72     -0.2637
   1072 HA           -5.1368      -2.9003      -5.5914 H        72 ARG72      0.1560
   1073 CB           -5.8053      -0.8809      -5.8695 C.3      72 ARG72     -0.0007
   1074 HB2          -6.1302      -0.0805      -5.2224 H        72 ARG72      0.0327
   1075 HB3          -4.7817      -0.6951      -6.1940 H        72 ARG72      0.0327
   1076 CG           -6.7281      -0.9544      -7.0840 C.3      72 ARG72      0.0390
   1077 HG2          -6.5662      -1.9196      -7.5660 H        72 ARG72      0.0285
   1078 HG3          -7.7747      -0.8715      -6.7898 H        72 ARG72      0.0285
   1079 CD           -6.3915       0.1283      -8.0899 C.3      72 ARG72      0.0486
   1080 HD2          -6.9109       1.0441      -7.8052 H        72 ARG72      0.0687
   1081 HD3          -5.3108       0.2943      -8.1012 H        72 ARG72      0.0687
   1082 NE           -6.8293      -0.3008      -9.4182 N.pl3    72 ARG72     -0.5295
   1083 HE           -7.3288      -1.1729      -9.4638 H        72 ARG72      0.3456
   1084 CZ           -6.6837       0.3965     -10.5210 C.cat    72 ARG72      0.8076
   1085 NH1          -5.9564       1.4753     -10.5549 N.pl3    72 ARG72     -0.8627
   1086 HH11         -5.4893       1.7691      -9.7158 H        72 ARG72      0.4478
   1087 HH12         -5.8161       1.9757     -11.4091 H        72 ARG72      0.4478
   1088 NH2          -7.2738       0.0159     -11.6166 N.pl3    72 ARG72     -0.8627
   1089 HH21         -7.8394      -0.8157     -11.6226 H        72 ARG72      0.4478
   1090 HH22         -7.1423       0.5345     -12.4663 H        72 ARG72      0.4478
   1091 C            -5.1829      -1.9513      -3.7162 C.2      72 ARG72      0.7341
   1092 O            -5.8383      -1.3557      -2.8752 O.2      72 ARG72     -0.5894
   1093 N            -3.9681      -2.4092      -3.4851 N.am     73 GLU73     -0.5163
   1094 H            -3.4637      -2.9197      -4.2117 H        73 GLU73      0.2936
   1095 CA           -3.3080      -2.2353      -2.1925 C.3      73 GLU73      0.0397
   1096 HA           -4.0110      -1.8344      -1.4749 H        73 GLU73      0.1105
   1097 CB           -2.8563      -3.5823      -1.6420 C.3      73 GLU73      0.0560
   1098 HB2          -2.5765      -3.4539      -0.5966 H        73 GLU73     -0.0173
   1099 HB3          -3.6707      -4.2905      -1.7002 H        73 GLU73     -0.0173
   1100 CG           -1.6668      -4.1476      -2.4011 C.3      73 GLU73      0.0136
   1101 HG2          -1.5578      -3.6447      -3.3585 H        73 GLU73     -0.0425
   1102 HG3          -0.7541      -3.9660      -1.8274 H        73 GLU73     -0.0425
   1103 CD           -1.8537      -5.6355      -2.6486 C.2      73 GLU73      0.8054
   1104 OE1          -2.5194      -5.9794      -3.6358 O.co2    73 GLU73     -0.8188
   1105 OE2          -1.3498      -6.4202      -1.8146 O.co2    73 GLU73     -0.8188
   1106 C            -2.1436      -1.2543      -2.2639 C.2      73 GLU73      0.5366
   1107 O            -1.4629      -1.1389      -3.2845 O.2      73 GLU73     -0.5819
   1108 N            -1.8835      -0.5488      -1.1723 N.am     74 ALA74     -0.4157
   1109 H            -2.5125      -0.6160      -0.3823 H        74 ALA74      0.2719
   1110 CA           -0.6917       0.2772      -1.0479 C.3      74 ALA74      0.0337
   1111 HA            0.0401      -0.0624      -1.7735 H        74 ALA74      0.0823
   1112 CB           -1.0286       1.7437      -1.3386 C.3      74 ALA74     -0.1825
   1113 HB1          -1.2248       2.2930      -0.4232 H        74 ALA74      0.0603
   1114 HB2          -0.1623       2.2153      -1.7971 H        74 ALA74      0.0603
   1115 HB3          -1.8817       1.8146      -2.0054 H        74 ALA74      0.0603
   1116 C            -0.0574       0.1138       0.3241 C.2      74 ALA74      0.5973
   1117 O            -0.7797      -0.0016       1.3085 O.2      74 ALA74     -0.5679
   1118 N             1.2643       0.1516       0.4245 N.am     75 ASP75     -0.5163
   1119 H             1.8369       0.0328      -0.4050 H        75 ASP75      0.2936
   1120 CA            1.9529       0.1023       1.7110 C.3      75 ASP75      0.0381
   1121 HA            1.5890      -0.7604       2.2572 H        75 ASP75      0.0880
   1122 CB            3.4740      -0.0299       1.5714 C.3      75 ASP75     -0.0303
   1123 HB2           3.8420       0.5940       0.7589 H        75 ASP75     -0.0122
   1124 HB3           3.9363       0.3550       2.4835 H        75 ASP75     -0.0122
   1125 CG            3.9310      -1.4851       1.4369 C.2      75 ASP75      0.7994
   1126 OD1           3.1396      -2.3985       1.1349 O.co2    75 ASP75     -0.8014
   1127 OD2           5.0810      -1.7888       1.8505 O.co2    75 ASP75     -0.8014
   1128 C             1.6544       1.3256       2.5527 C.2      75 ASP75      0.5366
   1129 O             1.9797       2.4452       2.1863 O.2      75 ASP75     -0.5819
   1130 N             1.0922       1.1430       3.7299 N.am     76 ILE76     -0.4157
   1131 H             0.9422       0.2015       4.0874 H        76 ILE76      0.2719
   1132 CA            0.8348       2.2510       4.6363 C.3      76 ILE76     -0.0597
   1133 HA            0.9952       3.2048       4.1409 H        76 ILE76      0.0869
   1134 CB           -0.6000       2.1796       5.1463 C.3      76 ILE76      0.1303
   1135 HB           -0.7770       1.2011       5.5971 H        76 ILE76      0.0187
   1136 CG2          -0.8236       3.2512       6.2136 C.3      76 ILE76     -0.3204
   1137 HG21         -0.3035       4.1483       5.9154 H        76 ILE76      0.0882
   1138 HG22         -1.8696       3.4778       6.3123 H        76 ILE76      0.0882
   1139 HG23         -0.4447       2.9080       7.1779 H        76 ILE76      0.0882
   1140 CG1          -1.5668       2.3534       3.9789 C.3      76 ILE76     -0.0430
   1141 HG12         -1.3373       1.6326       3.2014 H        76 ILE76      0.0236
   1142 HG13         -2.5473       2.1182       4.3721 H        76 ILE76      0.0236
   1143 CD1          -1.5775       3.7459       3.3493 C.3      76 ILE76     -0.0660
   1144 HD11         -0.7148       4.3223       3.6627 H        76 ILE76      0.0186
   1145 HD12         -1.5525       3.6590       2.2654 H        76 ILE76      0.0186
   1146 HD13         -2.4875       4.2612       3.6493 H        76 ILE76      0.0186
   1147 C             1.8082       2.1818       5.7779 C.2      76 ILE76      0.5973
   1148 O             2.0514       1.0969       6.2775 O.2      76 ILE76     -0.5679
   1149 N             2.2803       3.3340       6.2586 N.am     77 ASN77     -0.4157
   1150 H             2.0333       4.2031       5.8057 H        77 ASN77      0.2719
   1151 CA            3.2281       3.3942       7.3618 C.3      77 ASN77      0.0143
   1152 HA            3.3925       4.4467       7.5982 H        77 ASN77      0.1048
   1153 CB            2.6278       2.6912       8.6047 C.3      77 ASN77     -0.2041
   1154 HB2           1.6461       2.2661       8.4008 H        77 ASN77      0.0797
   1155 HB3           3.2661       1.8611       8.9084 H        77 ASN77      0.0797
   1156 CG            2.4239       3.6305       9.7578 C.2      77 ASN77      0.7130
   1157 OD1           1.5749       4.5039       9.7349 O.2      77 ASN77     -0.5931
   1158 ND2           3.2103       3.5042      10.7971 N.am     77 ASN77     -0.9191
   1159 HD21          3.0271       4.1092      11.5750 H        77 ASN77      0.4196
   1160 HD22          3.8293       2.7179      10.8577 H        77 ASN77      0.4196
   1161 C             4.5698       2.7891       6.9320 C.2      77 ASN77      0.5973
   1162 O             4.6768       1.6284       6.5648 O.2      77 ASN77     -0.5679
   1163 N             5.6422       3.5699       6.9640 N.am     78 TYR78     -0.4157
   1164 H             5.5594       4.5313       7.2523 H        78 TYR78      0.2719
   1165 CA            6.9558       3.0431       6.6043 C.3      78 TYR78     -0.0014
   1166 HA            7.0930       2.0803       7.0990 H        78 TYR78      0.0876
   1167 CB            7.0490       2.8248       5.0800 C.3      78 TYR78     -0.0152
   1168 HB2           6.0799       2.5363       4.6729 H        78 TYR78      0.0295
   1169 HB3           7.3298       3.7516       4.5773 H        78 TYR78      0.0295
   1170 CG            8.0485       1.7495       4.7292 C.ar     78 TYR78     -0.0011
   1171 CD1           9.4088       1.9293       5.0463 C.ar     78 TYR78     -0.1906
   1172 HD1           9.7660       2.8617       5.4636 H        78 TYR78      0.1699
   1173 CE1          10.3246       0.8944       4.8124 C.ar     78 TYR78     -0.2341
   1174 HE1          11.3582       1.0194       5.0937 H        78 TYR78      0.1656
   1175 CZ            9.8842      -0.3033       4.2209 C.ar     78 TYR78      0.3226
   1176 OH           10.7538      -1.3285       4.0952 O.3      78 TYR78     -0.5579
   1177 HH           11.4413      -1.2518       4.7641 H        78 TYR78      0.3992
   1178 CE2           8.5350      -0.4666       3.8490 C.ar     78 TYR78     -0.2341
   1179 HE2           8.1997      -1.3767       3.3821 H        78 TYR78      0.1656
   1180 CD2           7.6133       0.5582       4.1169 C.ar     78 TYR78     -0.1906
   1181 HD2           6.5719       0.4317       3.8434 H        78 TYR78      0.1699
   1182 C             8.0452       3.9948       7.0773 C.2      78 TYR78      0.5973
   1183 O             8.1383       5.1199       6.5940 O.2      78 TYR78     -0.5679
   1184 N             8.8656       3.5584       8.0237 N.am     79 THR79     -0.4157
   1185 H             8.7019       2.6557       8.4432 H        79 THR79      0.2719
   1186 CA            9.9541       4.3690       8.5851 C.3      79 THR79     -0.0389
   1187 HA            9.9814       5.3479       8.1060 H        79 THR79      0.1007
   1188 CB            9.7575       4.5938      10.0895 C.3      79 THR79      0.3654
   1189 HB           10.7170       4.8198      10.5568 H        79 THR79      0.0043
   1190 CG2           8.8135       5.7596      10.3650 C.3      79 THR79     -0.2438
   1191 HG21          7.8314       5.5548       9.9378 H        79 THR79      0.0642
   1192 HG22          8.7167       5.9085      11.4403 H        79 THR79      0.0642
   1193 HG23          9.2152       6.6696       9.9192 H        79 THR79      0.0642
   1194 OG1           9.2096       3.4252      10.6678 O.3      79 THR79     -0.6761
   1195 HG1           8.9404       3.6250      11.5682 H        79 THR79      0.4102
   1196 C            11.2976       3.7319       8.2815 C.2      79 THR79      0.5973
   1197 O            11.9520       4.1079       7.3151 O.2      79 THR79     -0.5679
   1198 N            11.7116       2.7520       9.0736 N.am     80 SER80     -0.4157
   1199 H            11.1309       2.4556       9.8511 H        80 SER80      0.2719
   1200 CA           12.9605       2.0273       8.8675 C.3      80 SER80     -0.0249
   1201 HA           13.1262       1.9060       7.7965 H        80 SER80      0.0843
   1202 CB           14.1518       2.8037       9.4476 C.3      80 SER80      0.2117
   1203 HB2          15.0504       2.5160       8.8995 H        80 SER80      0.0352
   1204 HB3          14.0030       3.8771       9.3192 H        80 SER80      0.0352
   1205 OG           14.3513       2.4944      10.8121 O.3      80 SER80     -0.6546
   1206 HG           15.1708       2.9003      11.1095 H        80 SER80      0.4275
   1207 C            12.8623       0.6399       9.4894 C.2      80 SER80      0.5973
   1208 O            12.0009       0.3919      10.3326 O.2      80 SER80     -0.5679
   1209 N            13.7488      -0.2603       9.0783 N.am     81 GLY81     -0.4157
   1210 H            14.4282      -0.0016       8.3805 H        81 GLY81      0.2719
   1211 CA           13.7624      -1.6350       9.5608 C.3      81 GLY81     -0.0252
   1212 HA2          14.7936      -1.9784       9.6429 H        81 GLY81      0.0698
   1213 HA3          13.3032      -1.6927      10.5485 H        81 GLY81      0.0698
   1214 C            13.0247      -2.5675       8.6136 C.2      81 GLY81      0.5973
   1215 O            12.9175      -2.3026       7.4087 O.2      81 GLY81     -0.5679
   1216 N            12.5488      -3.6923       9.1476 N.am     82 PHE82     -0.4157
   1217 H            12.5778      -3.8220      10.1456 H        82 PHE82      0.2719
   1218 CA           11.8025      -4.6332       8.3297 C.3      82 PHE82     -0.0024
   1219 HA           12.4521      -4.8237       7.4921 H        82 PHE82      0.0978
   1220 CB           11.5199      -5.9483       9.0742 C.3      82 PHE82     -0.0343
   1221 HB2          11.6798      -5.8115      10.1447 H        82 PHE82      0.0295
   1222 HB3          10.4699      -6.2167       8.9471 H        82 PHE82      0.0295
   1223 CG           12.3790      -7.1006       8.5947 C.ar     82 PHE82      0.0118
   1224 CD1          13.7670      -7.0838       8.8201 C.ar     82 PHE82     -0.1256
   1225 HD1          14.2180      -6.2625       9.3585 H        82 PHE82      0.1330
   1226 CE1          14.5735      -8.1347       8.3482 C.ar     82 PHE82     -0.1704
   1227 HE1          15.6379      -8.1264       8.5426 H        82 PHE82      0.1430
   1228 CZ           13.9971      -9.1954       7.6305 C.ar     82 PHE82     -0.1072
   1229 HZ           14.6138     -10.0069       7.2698 H        82 PHE82      0.1297
   1230 CE2          12.6064      -9.2291       7.4335 C.ar     82 PHE82     -0.1704
   1231 HE2          12.1571     -10.0766       6.9376 H        82 PHE82      0.1430
   1232 CD2          11.7973      -8.1829       7.9075 C.ar     82 PHE82     -0.1256
   1233 HD2          10.7304      -8.2121       7.7508 H        82 PHE82      0.1330
   1234 C            10.5273      -3.9902       7.7913 C.2      82 PHE82      0.5973
   1235 O             9.9893      -3.0608       8.3931 O.2      82 PHE82     -0.5679
   1236 N            10.0151      -4.4835       6.6592 N.am     83 ARG83     -0.3479
   1237 H            10.5211      -5.2366       6.2112 H        83 ARG83      0.2747
   1238 CA            8.7073      -4.0153       6.1713 C.3      83 ARG83     -0.2637
   1239 HA            8.7835      -2.9503       5.9375 H        83 ARG83      0.1560
   1240 CB            8.2814      -4.7838       4.9308 C.3      83 ARG83     -0.0007
   1241 HB2           8.2500      -5.8492       5.1620 H        83 ARG83      0.0327
   1242 HB3           7.2749      -4.4353       4.6974 H        83 ARG83      0.0327
   1243 CG            9.1821      -4.5257       3.7087 C.3      83 ARG83      0.0390
   1244 HG2           9.2058      -3.4515       3.5357 H        83 ARG83      0.0285
   1245 HG3          10.2084      -4.8336       3.9040 H        83 ARG83      0.0285
   1246 CD            8.6681      -5.1907       2.4184 C.3      83 ARG83      0.0486
   1247 HD2           8.6564      -4.4372       1.6257 H        83 ARG83      0.0687
   1248 HD3           9.3605      -5.9785       2.1263 H        83 ARG83      0.0687
   1249 NE            7.3136      -5.7482       2.5871 N.pl3    83 ARG83     -0.5295
   1250 HE            6.7941      -5.2720       3.3088 H        83 ARG83      0.3456
   1251 CZ            6.5225      -6.0604       1.5950 C.cat    83 ARG83      0.8076
   1252 NH1           5.3936      -5.4353       1.4851 N.pl3    83 ARG83     -0.8627
   1253 HH11          5.1960      -4.5836       2.0044 H        83 ARG83      0.4478
   1254 HH12          4.7796      -5.5549       0.6929 H        83 ARG83      0.4478
   1255 NH2           6.8176      -6.9736       0.7166 N.pl3    83 ARG83     -0.8627
   1256 HH21          7.7459      -7.3445       0.7086 H        83 ARG83      0.4478
   1257 HH22          6.2010      -7.1013      -0.0657 H        83 ARG83      0.4478
   1258 C             7.6310      -4.1479       7.2646 C.2      83 ARG83      0.7341
   1259 O             7.8133      -4.8287       8.2633 O.2      83 ARG83     -0.5894
   1260 N             6.4636      -3.5723       7.0408 N.am     84 ASN84     -0.4157
   1261 H             6.3558      -2.9894       6.2234 H        84 ASN84      0.2719
   1262 CA            5.3411      -3.6128       7.9872 C.3      84 ASN84      0.0143
   1263 HA            5.6669      -3.9949       8.9574 H        84 ASN84      0.1048
   1264 CB            4.8637      -2.1697       8.2099 C.3      84 ASN84     -0.2041
   1265 HB2           3.8769      -2.1279       8.6723 H        84 ASN84      0.0797
   1266 HB3           5.5524      -1.6711       8.8920 H        84 ASN84      0.0797
   1267 CG            4.8312      -1.3993       6.9142 C.2      84 ASN84      0.7130
   1268 OD1           3.8844      -1.4636       6.1619 O.2      84 ASN84     -0.5931
   1269 ND2           5.9277      -0.7750       6.5500 N.am     84 ASN84     -0.9191
   1270 HD21          5.6630       0.0179       5.9726 H        84 ASN84      0.4196
   1271 HD22          6.6682      -0.6583       7.2153 H        84 ASN84      0.4196
   1272 C             4.2442      -4.5662       7.4978 C.2      84 ASN84      0.5973
   1273 O             4.4642      -5.3350       6.5540 O.2      84 ASN84     -0.5679
   1274 N             3.0784      -4.5488       8.1371 N.am     85 SER85     -0.4157
   1275 H             2.9564      -3.9314       8.9369 H        85 SER85      0.2719
   1276 CA            1.9034      -5.3412       7.7595 C.3      85 SER85     -0.0249
   1277 HA            2.1018      -5.8798       6.8357 H        85 SER85      0.0843
   1278 CB            1.6012      -6.3781       8.8404 C.3      85 SER85      0.2117
   1279 HB2           0.6973      -6.9146       8.5778 H        85 SER85      0.0352
   1280 HB3           2.4312      -7.0826       8.9054 H        85 SER85      0.0352
   1281 OG            1.4168      -5.7755      10.0989 O.3      85 SER85     -0.6546
   1282 HG            0.5665      -5.3149      10.1485 H        85 SER85      0.4275
   1283 C             0.6802      -4.4687       7.4933 C.2      85 SER85      0.5973
   1284 O            -0.4209      -4.9877       7.3773 O.2      85 SER85     -0.5679
   1285 N             0.8566      -3.1603       7.3735 N.am     86 ASP86     -0.5163
   1286 H             1.7724      -2.7578       7.5169 H        86 ASP86      0.2936
   1287 CA           -0.2419      -2.2155       7.2432 C.3      86 ASP86      0.0381
   1288 HA           -1.1483      -2.7063       7.5698 H        86 ASP86      0.0880
   1289 CB           -0.0072      -1.0280       8.1729 C.3      86 ASP86     -0.0303
   1290 HB2           0.8487      -0.4620       7.8120 H        86 ASP86     -0.0122
   1291 HB3          -0.8612      -0.3637       8.1539 H        86 ASP86     -0.0122
   1292 CG            0.3001      -1.4637       9.6008 C.2      86 ASP86      0.7994
   1293 OD1           1.4675      -1.8427       9.8464 O.co2    86 ASP86     -0.8014
   1294 OD2          -0.6324      -1.4151      10.4272 O.co2    86 ASP86     -0.8014
   1295 C            -0.3826      -1.7471       5.7999 C.2      86 ASP86      0.5366
   1296 O             0.5914      -1.2899       5.2109 O.2      86 ASP86     -0.5819
   1297 N            -1.5731      -1.8606       5.2034 N.am     87 ARG87     -0.3479
   1298 H            -2.3480      -2.2191       5.7578 H        87 ARG87      0.2747
   1299 CA           -1.7814      -1.5971       3.7677 C.3      87 ARG87     -0.2637
   1300 HA           -1.0406      -0.8667       3.4517 H        87 ARG87      0.1560
   1301 CB           -1.6022      -2.8716       2.9168 C.3      87 ARG87     -0.0007
   1302 HB2          -2.5478      -3.4160       2.9144 H        87 ARG87      0.0327
   1303 HB3          -1.3735      -2.6056       1.8833 H        87 ARG87      0.0327
   1304 CG           -0.5443      -3.8387       3.4548 C.3      87 ARG87      0.0390
   1305 HG2          -0.6967      -4.0378       4.5144 H        87 ARG87      0.0285
   1306 HG3          -0.6670      -4.8002       3.0010 H        87 ARG87      0.0285
   1307 CD            0.8838      -3.4070       3.1798 C.3      87 ARG87      0.0486
   1308 HD2           1.1244      -3.6459       2.1406 H        87 ARG87      0.0687
   1309 HD3           1.0026      -2.3412       3.2909 H        87 ARG87      0.0687
   1310 NE            1.7566      -4.1435       4.0896 N.pl3    87 ARG87     -0.5295
   1311 HE            1.3459      -4.9732       4.4717 H        87 ARG87      0.3456
   1312 CZ            3.0535      -4.0733       4.0158 C.cat    87 ARG87      0.8076
   1313 NH1           3.7394      -2.9848       3.9802 N.pl3    87 ARG87     -0.8627
   1314 HH11          3.3047      -2.1796       4.4334 H        87 ARG87      0.4478
   1315 HH12          4.2601      -2.7408       3.1356 H        87 ARG87      0.4478
   1316 NH2           3.7127      -5.1853       4.0328 N.pl3    87 ARG87     -0.8627
   1317 HH21          3.1390      -5.9966       3.9769 H        87 ARG87      0.4478
   1318 HH22          4.4056      -5.1448       4.7682 H        87 ARG87      0.4478
   1319 C            -3.1631      -1.0069       3.5298 C.2      87 ARG87      0.7341
   1320 O            -4.1406      -1.4242       4.1389 O.2      87 ARG87     -0.5894
   1321 N            -3.2895      -0.0003       2.6815 N.am     88 ILE88     -0.4157
   1322 H            -2.4663       0.2650       2.1482 H        88 ILE88      0.2719
   1323 CA           -4.5927       0.5912       2.3434 C.3      88 ILE88     -0.0597
   1324 HA           -5.2806       0.4224       3.1658 H        88 ILE88      0.0869
   1325 CB           -4.4826       2.1088       2.1438 C.3      88 ILE88      0.1303
   1326 HB           -3.9825       2.5247       3.0011 H        88 ILE88      0.0187
   1327 CG2          -3.6591       2.4431       0.8933 C.3      88 ILE88     -0.3204
   1328 HG21         -4.2465       2.2863      -0.0115 H        88 ILE88      0.0882
   1329 HG22         -3.3182       3.4755       0.8957 H        88 ILE88      0.0882
   1330 HG23         -2.7828       1.8047       0.8684 H        88 ILE88      0.0882
   1331 CG1          -5.8318       2.8239       2.1165 C.3      88 ILE88     -0.0430
   1332 HG12         -6.4994       2.3827       1.3751 H        88 ILE88      0.0236
   1333 HG13         -6.2641       2.7721       3.1145 H        88 ILE88      0.0236
   1334 CD1          -5.6266       4.3014       1.7954 C.3      88 ILE88     -0.0660
   1335 HD11         -5.5751       4.4479       0.7191 H        88 ILE88      0.0186
   1336 HD12         -6.4204       4.8965       2.2104 H        88 ILE88      0.0186
   1337 HD13         -4.7139       4.6745       2.2628 H        88 ILE88      0.0186
   1338 C            -5.1358      -0.0993       1.1021 C.2      88 ILE88      0.5973
   1339 O            -4.4327      -0.1966       0.1026 O.2      88 ILE88     -0.5679
   1340 N            -6.3678      -0.5825       1.1456 N.am     89 LEU89     -0.4157
   1341 H            -6.9163      -0.4208       1.9799 H        89 LEU89      0.2719
   1342 CA           -6.9834      -1.2577       0.0223 C.3      89 LEU89     -0.0518
   1343 HA           -6.2199      -1.4874      -0.6944 H        89 LEU89      0.0922
   1344 CB           -7.6499      -2.5614       0.4812 C.3      89 LEU89     -0.1102
   1345 HB2          -8.1672      -2.3934       1.4258 H        89 LEU89      0.0457
   1346 HB3          -8.3932      -2.8639      -0.2542 H        89 LEU89      0.0457
   1347 CG           -6.6549      -3.7106       0.6465 C.3      89 LEU89      0.3531
   1348 HG           -7.1714      -4.5768       1.0466 H        89 LEU89     -0.0361
   1349 CD1          -6.0951      -4.0870      -0.7002 C.3      89 LEU89     -0.4121
   1350 HD11         -5.5157      -3.2895      -1.1269 H        89 LEU89      0.1000
   1351 HD12         -5.4491      -4.9424      -0.5555 H        89 LEU89      0.1000
   1352 HD13         -6.9105      -4.3165      -1.3784 H        89 LEU89      0.1000
   1353 CD2          -5.5140      -3.3758       1.5973 C.3      89 LEU89     -0.4121
   1354 HD21         -5.8850      -2.7607       2.4088 H        89 LEU89      0.1000
   1355 HD22         -5.1026      -4.2789       2.0249 H        89 LEU89      0.1000
   1356 HD23         -4.7153      -2.8462       1.0795 H        89 LEU89      0.1000
   1357 C            -7.9505      -0.3114      -0.6405 C.2      89 LEU89      0.5973
   1358 O            -9.0867      -0.2481      -0.2079 O.2      89 LEU89     -0.5679
   1359 N            -7.5172       0.4498      -1.6337 N.am     90 TYR90     -0.4157
   1360 H            -6.6126       0.2229      -2.0354 H        90 TYR90      0.2719
   1361 CA           -8.3993       1.3175      -2.4021 C.3      90 TYR90     -0.0014
   1362 HA           -9.2004       1.6442      -1.7646 H        90 TYR90      0.0876
   1363 CB           -7.6705       2.5883      -2.8315 C.3      90 TYR90     -0.0152
   1364 HB2          -8.3781       3.2410      -3.3454 H        90 TYR90      0.0295
   1365 HB3          -7.3315       3.1145      -1.9388 H        90 TYR90      0.0295
   1366 CG           -6.4793       2.3326      -3.7224 C.ar     90 TYR90     -0.0011
   1367 CD1          -5.2641       1.8913      -3.1617 C.ar     90 TYR90     -0.1906
   1368 HD1          -5.1732       1.7273      -2.0966 H        90 TYR90      0.1699
   1369 CE1          -4.1712       1.6013      -3.9933 C.ar     90 TYR90     -0.2341
   1370 HE1          -3.2661       1.1887      -3.5763 H        90 TYR90      0.1656
   1371 CZ           -4.2753       1.8118      -5.3808 C.ar     90 TYR90      0.3226
   1372 OH           -3.2268       1.5306      -6.1948 O.3      90 TYR90     -0.5579
   1373 HH           -2.4808       1.1792      -5.6976 H        90 TYR90      0.3992
   1374 CE2          -5.4777       2.2974      -5.9364 C.ar     90 TYR90     -0.2341
   1375 HE2          -5.5214       2.5061      -6.9886 H        90 TYR90      0.1656
   1376 CD2          -6.5946       2.5245      -5.1116 C.ar     90 TYR90     -0.1906
   1377 HD2          -7.5270       2.8831      -5.5290 H        90 TYR90      0.1699
   1378 C            -8.9940       0.5332      -3.5720 C.2      90 TYR90      0.5973
   1379 O            -8.3035      -0.2295      -4.2351 O.2      90 TYR90     -0.5679
   1380 N           -10.2776       0.6617      -3.8600 N.am     91 SER91     -0.4157
   1381 H           -10.8679       1.1845      -3.2210 H        91 SER91      0.2719
   1382 CA          -10.8761      -0.0082      -5.0155 C.3      91 SER91     -0.0249
   1383 HA          -10.2129      -0.7897      -5.3827 H        91 SER91      0.0843
   1384 CB          -12.1573      -0.6987      -4.5924 C.3      91 SER91      0.2117
   1385 HB2         -12.0971      -1.0026      -3.5525 H        91 SER91      0.0352
   1386 HB3         -12.9521       0.0132      -4.7001 H        91 SER91      0.0352
   1387 OG          -12.4232      -1.8370      -5.3915 O.3      91 SER91     -0.6546
   1388 HG          -11.8867      -2.5603      -5.0381 H        91 SER91      0.4275
   1389 C           -11.0900       0.9667      -6.1700 C.2      91 SER91      0.5973
   1390 O           -10.9528       2.1786      -6.0255 O.2      91 SER91     -0.5679
   1391 N           -11.4283       0.4445      -7.3443 N.am     92 SER92     -0.4157
   1392 H           -11.5900      -0.5512      -7.4167 H        92 SER92      0.2719
   1393 CA          -11.7403       1.2650      -8.5199 C.3      92 SER92     -0.0249
   1394 HA          -10.9050       1.9387      -8.7140 H        92 SER92      0.0843
   1395 CB          -11.9270       0.3616      -9.7433 C.3      92 SER92      0.2117
   1396 HB2         -12.5496       0.8679     -10.4835 H        92 SER92      0.0352
   1397 HB3         -10.9502       0.1696     -10.1886 H        92 SER92      0.0352
   1398 OG          -12.5064      -0.8854      -9.3860 O.3      92 SER92     -0.6546
   1399 HG          -13.1742      -1.1013     -10.0458 H        92 SER92      0.4275
   1400 C           -12.9724       2.1497      -8.3233 C.2      92 SER92      0.5973
   1401 O           -13.0622       3.1937      -8.9555 O.2      92 SER92     -0.5679
   1402 N           -13.8984       1.7761      -7.4437 N.am     93 ASP93     -0.5163
   1403 H           -13.7380       0.9666      -6.8670 H        93 ASP93      0.2936
   1404 CA          -15.0522       2.6122      -7.0846 C.3      93 ASP93      0.0381
   1405 HA          -15.3680       3.1786      -7.9603 H        93 ASP93      0.0880
   1406 CB          -16.2287       1.7346      -6.6383 C.3      93 ASP93     -0.0303
   1407 HB2         -17.1433       2.3304      -6.6499 H        93 ASP93     -0.0122
   1408 HB3         -16.3553       0.9074      -7.3405 H        93 ASP93     -0.0122
   1409 CG          -16.0183       1.1851      -5.2346 C.2      93 ASP93      0.7994
   1410 OD1         -14.8471       1.1303      -4.7990 O.co2    93 ASP93     -0.8014
   1411 OD2         -16.9589       0.5840      -4.6679 O.co2    93 ASP93     -0.8014
   1412 C           -14.7248       3.6311      -5.9817 C.2      93 ASP93      0.5366
   1413 O           -15.6288       4.0970      -5.2939 O.2      93 ASP93     -0.5819
   1414 N           -13.4461       3.9223      -5.7592 N.am     94 TRP94     -0.4157
   1415 H           -12.7414       3.4919      -6.3377 H        94 TRP94      0.2719
   1416 CA          -13.0155       4.7507      -4.6439 C.3      94 TRP94     -0.0275
   1417 HA          -11.9390       4.7866      -4.7457 H        94 TRP94      0.1123
   1418 CB          -13.5755       6.1870      -4.7570 C.3      94 TRP94     -0.0050
   1419 HB2         -14.5750       6.2185      -5.1824 H        94 TRP94      0.0339
   1420 HB3         -13.6522       6.6495      -3.7738 H        94 TRP94      0.0339
   1421 CG          -12.6985       7.0707      -5.5427 C.2      94 TRP94     -0.1415
   1422 CD1         -13.0442       7.8706      -6.5713 C.2      94 TRP94     -0.1638
   1423 HD1         -14.0467       7.9596      -6.9736 H        94 TRP94      0.2062
   1424 NE1         -11.9140       8.5323      -7.0155 N.pl3    94 TRP94     -0.3418
   1425 HE1         -11.8987       9.1547      -7.8098 H        94 TRP94      0.3412
   1426 CE2         -10.7991       8.1690      -6.2899 C.ar     94 TRP94      0.1380
   1427 CZ2          -9.4403       8.4734      -6.3863 C.ar     94 TRP94     -0.2601
   1428 HZ2          -9.1032       9.1095      -7.1763 H        94 TRP94      0.1572
   1429 CH2          -8.5294       7.8476      -5.5193 C.ar     94 TRP94     -0.1134
   1430 HH2          -7.4693       8.0015      -5.6366 H        94 TRP94      0.1417
   1431 CZ3          -8.9959       6.9563      -4.5421 C.ar     94 TRP94     -0.1972
   1432 HZ3          -8.3249       6.4256      -3.8934 H        94 TRP94      0.1447
   1433 CE3         -10.3600       6.6935      -4.4203 C.ar     94 TRP94     -0.2387
   1434 HE3         -10.7093       6.0348      -3.6395 H        94 TRP94      0.1700
   1435 CD2         -11.2833       7.2568      -5.3204 C.ar     94 TRP94      0.1243
   1436 C           -13.2229       4.1488      -3.2582 C.2      94 TRP94      0.5973
   1437 O           -13.1949       4.8645      -2.2633 O.2      94 TRP94     -0.5679
   1438 N           -13.3748       2.8330      -3.1324 N.am     95 LEU95     -0.4157
   1439 H           -13.6539       2.2833      -3.9415 H        95 LEU95      0.2719
   1440 CA          -13.4796       2.2492      -1.8054 C.3      95 LEU95     -0.0518
   1441 HA          -14.1068       2.8978      -1.1930 H        95 LEU95      0.0922
   1442 CB          -14.0800       0.8545      -1.8568 C.3      95 LEU95     -0.1102
   1443 HB2         -13.7306       0.3110      -2.7229 H        95 LEU95      0.0457
   1444 HB3         -13.7199       0.3445      -0.9812 H        95 LEU95      0.0457
   1445 CG          -15.6006       0.8457      -1.7868 C.3      95 LEU95      0.3531
   1446 HG          -16.0130       1.3492      -2.6422 H        95 LEU95     -0.0361
   1447 CD1         -16.0636      -0.6104      -1.7495 C.3      95 LEU95     -0.4121
   1448 HD11        -15.7600      -1.0513      -0.8145 H        95 LEU95      0.1000
   1449 HD12        -17.1452      -0.6483      -1.8701 H        95 LEU95      0.1000
   1450 HD13        -15.5903      -1.1667      -2.5461 H        95 LEU95      0.1000
   1451 CD2         -16.1547       1.5985      -0.5712 C.3      95 LEU95     -0.4121
   1452 HD21        -16.4411       2.5948      -0.9188 H        95 LEU95      0.1000
   1453 HD22        -17.0529       1.1193      -0.1883 H        95 LEU95      0.1000
   1454 HD23        -15.4214       1.7748       0.2073 H        95 LEU95      0.1000
   1455 C           -12.1261       2.1970      -1.1322 C.2      95 LEU95      0.5973
   1456 O           -11.3643       1.2684      -1.3614 O.2      95 LEU95     -0.5679
   1457 N           -11.8239       3.1679      -0.2893 N.am     96 ILE96     -0.4157
   1458 H           -12.4832       3.9348      -0.1727 H        96 ILE96      0.2719
   1459 CA          -10.5496       3.2165       0.4110 C.3      96 ILE96     -0.0597
   1460 HA           -9.8046       2.6724      -0.1605 H        96 ILE96      0.0869
   1461 CB          -10.0493       4.6577       0.5314 C.3      96 ILE96      0.1303
   1462 HB          -10.6341       5.1820       1.2867 H        96 ILE96      0.0187
   1463 CG2          -8.5933       4.5872       0.9693 C.3      96 ILE96     -0.3204
   1464 HG21         -7.9729       4.2280       0.1489 H        96 ILE96      0.0882
   1465 HG22         -8.2735       5.5812       1.2734 H        96 ILE96      0.0882
   1466 HG23         -8.4892       3.9188       1.8202 H        96 ILE96      0.0882
   1467 CG1         -10.1585       5.4186      -0.8019 C.3      96 ILE96     -0.0430
   1468 HG12         -9.7090       4.8213      -1.5967 H        96 ILE96      0.0236
   1469 HG13        -11.2084       5.5692      -1.0341 H        96 ILE96      0.0236
   1470 CD1          -9.5188       6.8059      -0.8192 C.3      96 ILE96     -0.0660
   1471 HD11         -8.4520       6.7611      -0.6090 H        96 ILE96      0.0186
   1472 HD12         -9.6405       7.2334      -1.8107 H        96 ILE96      0.0186
   1473 HD13        -10.0120       7.4644      -0.1312 H        96 ILE96      0.0186
   1474 C           -10.6830       2.5347       1.7646 C.2      96 ILE96      0.5973
   1475 O           -11.3212       3.0474       2.6850 O.2      96 ILE96     -0.5679
   1476 N           -10.0567       1.3765       1.9079 N.am     97 TYR97     -0.4157
   1477 H            -9.6104       0.9568       1.0983 H        97 TYR97      0.2719
   1478 CA          -10.0282       0.6521       3.1645 C.3      97 TYR97     -0.0014
   1479 HA          -10.6766       1.1523       3.8676 H        97 TYR97      0.0876
   1480 CB          -10.5475      -0.7547       2.9703 C.3      97 TYR97     -0.0152
   1481 HB2         -10.0924      -1.1868       2.0805 H        97 TYR97      0.0295
   1482 HB3         -10.2360      -1.3169       3.8403 H        97 TYR97      0.0295
   1483 CG          -12.0503      -0.8259       2.8784 C.ar     97 TYR97     -0.0011
   1484 CD1         -12.7184      -0.2702       1.7834 C.ar     97 TYR97     -0.1906
   1485 HD1         -12.1686       0.1988       0.9806 H        97 TYR97      0.1699
   1486 CE1         -14.1166      -0.3144       1.7390 C.ar     97 TYR97     -0.2341
   1487 HE1         -14.6286       0.0898       0.9020 H        97 TYR97      0.1656
   1488 CZ          -14.8590      -0.8908       2.7766 C.ar     97 TYR97      0.3226
   1489 OH          -16.2115      -0.8265       2.7345 O.3      97 TYR97     -0.5579
   1490 HH          -16.4934      -0.5526       1.8587 H        97 TYR97      0.3992
   1491 CE2         -14.1934      -1.4825       3.8600 C.ar     97 TYR97     -0.2341
   1492 HE2         -14.7553      -1.9518       4.6547 H        97 TYR97      0.1656
   1493 CD2         -12.7916      -1.4430       3.8980 C.ar     97 TYR97     -0.1906
   1494 HD2         -12.2816      -1.8868       4.7185 H        97 TYR97      0.1699
   1495 C            -8.6343       0.6222       3.7515 C.2      97 TYR97      0.5973
   1496 O            -7.6658       0.8455       3.0524 O.2      97 TYR97     -0.5679
   1497 N            -8.4884       0.2781       5.0218 N.am     98 LYS98     -0.3479
   1498 H            -9.3306       0.1825       5.5790 H        98 LYS98      0.2747
   1499 CA           -7.1836       0.2008       5.6859 C.3      98 LYS98     -0.2400
   1500 HA           -6.3755       0.1708       4.9547 H        98 LYS98      0.1426
   1501 CB           -6.9851       1.4244       6.5670 C.3      98 LYS98     -0.0094
   1502 HB2          -6.1294       1.2035       7.1943 H        98 LYS98      0.0362
   1503 HB3          -6.7781       2.2875       5.9349 H        98 LYS98      0.0362
   1504 CG           -8.1594       1.7594       7.4844 C.3      98 LYS98      0.0187
   1505 HG2          -8.6643       2.6195       7.0558 H        98 LYS98      0.0103
   1506 HG3          -8.8678       0.9455       7.5357 H        98 LYS98      0.0103
   1507 CD           -7.6631       2.0749       8.8956 C.3      98 LYS98     -0.0479
   1508 HD2          -7.5278       1.1433       9.4490 H        98 LYS98      0.0621
   1509 HD3          -6.7069       2.5996       8.8394 H        98 LYS98      0.0621
   1510 CE           -8.6646       2.9874       9.5967 C.3      98 LYS98     -0.0143
   1511 HE2          -8.7905       3.8881       8.9910 H        98 LYS98      0.1135
   1512 HE3          -9.6314       2.4794       9.6607 H        98 LYS98      0.1135
   1513 NZ           -8.1810       3.3625      10.9454 N.4      98 LYS98     -0.3854
   1514 HZ1          -7.2546       3.7648      10.8873 H        98 LYS98      0.3400
   1515 HZ2          -8.8022       4.0364      11.3780 H        98 LYS98      0.3400
   1516 HZ3          -8.1189       2.5446      11.5386 H        98 LYS98      0.3400
   1517 C            -7.0584      -1.0465       6.5251 C.2      98 LYS98      0.7341
   1518 O            -7.9584      -1.3117       7.3077 O.2      98 LYS98     -0.5894
   1519 N            -5.9627      -1.7732       6.3944 N.am     99 THR99     -0.4157
   1520 H            -5.2541      -1.5033       5.7182 H        99 THR99      0.2719
   1521 CA           -5.6868      -2.9758       7.1862 C.3      99 THR99     -0.0389
   1522 HA           -6.4453      -3.0958       7.9448 H        99 THR99      0.1007
   1523 CB           -5.6751      -4.2496       6.3292 C.3      99 THR99      0.3654
   1524 HB           -6.6961      -4.6005       6.1915 H        99 THR99      0.0043
   1525 CG2          -5.0410      -4.0436       4.9580 C.3      99 THR99     -0.2438
   1526 HG21         -4.0183      -3.6922       5.0740 H        99 THR99      0.0642
   1527 HG22         -5.0037      -4.9698       4.3990 H        99 THR99      0.0642
   1528 HG23         -5.6483      -3.3429       4.3987 H        99 THR99      0.0642
   1529 OG1          -4.9246      -5.2504       6.9668 O.3      99 THR99     -0.6761
   1530 HG1          -5.3057      -5.4898       7.8407 H        99 THR99      0.4102
   1531 C            -4.3966      -2.7931       7.9446 C.2      99 THR99      0.5973
   1532 O            -3.3740      -2.5071       7.3363 O.2      99 THR99     -0.5679
   1533 N            -4.4547      -2.9261       9.2655 N.am    100 THR100    -0.4157
   1534 H            -5.3355      -3.1535       9.7062 H       100 THR100     0.2719
   1535 CA           -3.2939      -2.7885      10.1589 C.3     100 THR100    -0.0389
   1536 HA           -2.4805      -2.3720       9.5793 H       100 THR100     0.1007
   1537 CB           -3.5941      -1.8383      11.3218 C.3     100 THR100     0.3654
   1538 HB           -2.7832      -1.8600      12.0517 H       100 THR100     0.0043
   1539 CG2          -3.7610      -0.4051      10.8569 C.3     100 THR100    -0.2438
   1540 HG21         -4.5028      -0.3387      10.0635 H       100 THR100     0.0642
   1541 HG22         -4.0554       0.2159      11.7005 H       100 THR100     0.0642
   1542 HG23         -2.7848      -0.0854      10.5097 H       100 THR100     0.0642
   1543 OG1          -4.7962      -2.2210      11.9520 O.3     100 THR100    -0.6761
   1544 HG1          -4.5987      -3.0519      12.4030 H       100 THR100     0.4102
   1545 C            -2.7834      -4.1244      10.6890 C.2     100 THR100     0.5973
   1546 O            -2.1549      -4.2127      11.7364 O.2     100 THR100    -0.5679
   1547 N            -3.1130      -5.2004       9.9974 N.am    101 ASP101    -0.5163
   1548 H            -3.6932      -5.0858       9.1795 H       101 ASP101     0.2936
   1549 CA           -2.9204      -6.5695      10.4732 C.3     101 ASP101     0.0381
   1550 HA           -2.0575      -6.6113      11.1388 H       101 ASP101     0.0880
   1551 CB           -4.1496      -7.0185      11.2617 C.3     101 ASP101    -0.0303
   1552 HB2          -4.1361      -8.0941      11.4373 H       101 ASP101    -0.0122
   1553 HB3          -4.1004      -6.5368      12.2400 H       101 ASP101    -0.0122
   1554 CG           -5.4604      -6.6072      10.5997 C.2     101 ASP101     0.7994
   1555 OD1          -5.5374      -6.3721       9.3580 O.co2   101 ASP101    -0.8014
   1556 OD2          -6.4189      -6.4783      11.3802 O.co2   101 ASP101    -0.8014
   1557 C            -2.6173      -7.5163       9.3239 C.2     101 ASP101     0.5366
   1558 O            -2.7167      -8.7229       9.4853 O.2     101 ASP101    -0.5819
   1559 N            -2.1733      -6.9865       8.1831 N.am    102 HIE102    -0.4157
   1560 H            -2.0293      -5.9850       8.1404 H       102 HIE102     0.2719
   1561 CA           -1.8493      -7.7737       6.9988 C.3     102 HIE102    -0.0581
   1562 HA           -1.3389      -7.1146       6.3000 H       102 HIE102     0.1360
   1563 CB           -0.8812      -8.9135       7.3700 C.3     102 HIE102    -0.0074
   1564 HB2          -0.2833      -8.6483       8.2362 H       102 HIE102     0.0367
   1565 HB3          -1.4205      -9.8175       7.6517 H       102 HIE102     0.0367
   1566 CG            0.0365      -9.2559       6.2529 C.2     102 HIE102     0.1868
   1567 ND1          -0.3415      -9.8268       5.0449 N.2     102 HIE102    -0.5432
   1568 CE1           0.7710      -9.9646       4.3294 C.2     102 HIE102     0.1635
   1569 HE1           0.8017     -10.3932       3.3373 H       102 HIE102     0.1435
   1570 NE2           1.8299      -9.5147       5.0263 N.pl3   102 HIE102    -0.2795
   1571 HE2           2.7842      -9.5717       4.7290 H       102 HIE102     0.3339
   1572 CD2           1.3845      -9.0635       6.2467 C.2     102 HIE102    -0.2207
   1573 HD2           1.9676      -8.6698       7.0662 H       102 HIE102     0.1862
   1574 C            -3.0892      -8.2851       6.2799 C.2     102 HIE102     0.5973
   1575 O            -3.3709      -9.4772       6.2618 O.2     102 HIE102    -0.5679
   1576 N            -3.8520      -7.3911       5.6625 N.am    103 TYR103    -0.4157
   1577 H            -3.6595      -6.4058       5.7925 H       103 TYR103     0.2719
   1578 CA           -5.0627      -7.7801       4.9401 C.3     103 TYR103    -0.0014
   1579 HA           -5.6163      -6.8777       4.7393 H       103 TYR103     0.0876
   1580 CB           -4.6760      -8.4271       3.6017 C.3     103 TYR103    -0.0152
   1581 HB2          -4.2624      -9.4183       3.7921 H       103 TYR103     0.0295
   1582 HB3          -5.5450      -8.5761       2.9758 H       103 TYR103     0.0295
   1583 CG           -3.6665      -7.6257       2.8217 C.ar    103 TYR103    -0.0011
   1584 CD1          -4.0734      -6.6401       1.9113 C.ar    103 TYR103    -0.1906
   1585 HD1          -5.1124      -6.4635       1.7196 H       103 TYR103     0.1699
   1586 CE1          -3.1261      -5.9315       1.1635 C.ar    103 TYR103    -0.2341
   1587 HE1          -3.4352      -5.2030       0.4385 H       103 TYR103     0.1656
   1588 CZ           -1.7600      -6.2016       1.3353 C.ar    103 TYR103     0.3226
   1589 OH           -0.8349      -5.5410       0.6014 O.3     103 TYR103    -0.5579
   1590 HH           -0.9790      -5.7620      -0.3500 H       103 TYR103     0.3992
   1591 CE2          -1.3440      -7.1635       2.2772 C.ar    103 TYR103    -0.2341
   1592 HE2          -0.2942      -7.3580       2.4078 H       103 TYR103     0.1656
   1593 CD2          -2.3021      -7.8803       3.0085 C.ar    103 TYR103    -0.1906
   1594 HD2          -2.0036      -8.6410       3.7098 H       103 TYR103     0.1699
   1595 C            -6.0055      -8.6465       5.7863 C.2     103 TYR103     0.5973
   1596 O            -6.6119      -9.5839       5.2720 O.2     103 TYR103    -0.5679
   1597 N            -6.1034      -8.3545       7.0838 N.am    104 GLN104    -0.4157
   1598 H            -5.4866      -7.6500       7.4702 H       104 GLN104     0.2719
   1599 CA           -6.9253      -9.1230       8.0256 C.3     104 GLN104    -0.0031
   1600 HA           -7.3480     -10.0000       7.5297 H       104 GLN104     0.0850
   1601 CB           -6.0248      -9.6289       9.1571 C.3     104 GLN104    -0.0036
   1602 HB2          -5.3654      -8.8456       9.4948 H       104 GLN104     0.0171
   1603 HB3          -6.6472      -9.9326      10.0009 H       104 GLN104     0.0171
   1604 CG           -5.1457     -10.8001       8.7043 C.3     104 GLN104    -0.0645
   1605 HG2          -5.3092     -11.0278       7.6503 H       104 GLN104     0.0352
   1606 HG3          -4.0944     -10.5653       8.8277 H       104 GLN104     0.0352
   1607 CD           -5.4539     -12.0271       9.5299 C.2     104 GLN104     0.6951
   1608 OE1          -4.8799     -12.2810      10.5785 O.2     104 GLN104    -0.6086
   1609 NE2          -6.4079     -12.8333       9.1152 N.am    104 GLN104    -0.9407
   1610 HE21         -6.6352     -13.5858       9.7289 H       104 GLN104     0.4251
   1611 HE22         -7.0094     -12.5934       8.3195 H       104 GLN104     0.4251
   1612 C            -8.1341      -8.3292       8.5415 C.2     104 GLN104     0.5973
   1613 O            -9.1692      -8.9074       8.8933 O.2     104 GLN104    -0.5679
   1614 N            -8.0620      -7.0007       8.4932 N.am    105 THR105    -0.4157
   1615 H            -7.1206      -6.6247       8.4462 H       105 THR105     0.2719
   1616 CA           -9.1404      -6.1069       8.9212 C.3     105 THR105    -0.0389
   1617 HA          -10.0975      -6.6174       8.8345 H       105 THR105     0.1007
   1618 CB           -8.9781      -5.6760      10.3804 C.3     105 THR105     0.3654
   1619 HB           -8.0551      -5.1105      10.4902 H       105 THR105     0.0043
   1620 CG2         -10.1105      -4.7810      10.8717 C.3     105 THR105    -0.2438
   1621 HG21        -11.0692      -5.2747      10.7164 H       105 THR105     0.0642
   1622 HG22         -9.9740      -4.5949      11.9369 H       105 THR105     0.0642
   1623 HG23        -10.1014      -3.8221      10.3563 H       105 THR105     0.0642
   1624 OG1          -8.9613      -6.8039      11.2137 O.3     105 THR105    -0.6761
   1625 HG1          -7.9936      -6.9063      11.3871 H       105 THR105     0.4102
   1626 C            -9.1704      -4.8674       8.0611 C.2     105 THR105     0.5973
   1627 O            -8.4854      -3.8908       8.3243 O.2     105 THR105    -0.5679
   1628 N            -9.9896      -4.8699       7.0244 N.am    106 PHE106    -0.4157
   1629 H           -10.5253      -5.6969       6.8167 H       106 PHE106     0.2719
   1630 CA          -10.1298      -3.6993       6.1798 C.3     106 PHE106    -0.0024
   1631 HA           -9.1831      -3.1599       6.1567 H       106 PHE106     0.0978
   1632 CB          -10.4295      -4.1362       4.7605 C.3     106 PHE106    -0.0343
   1633 HB2         -11.4891      -4.3672       4.6392 H       106 PHE106     0.0295
   1634 HB3         -10.1633      -3.3101       4.1318 H       106 PHE106     0.0295
   1635 CG           -9.6097      -5.3096       4.3209 C.ar    106 PHE106     0.0118
   1636 CD1          -8.3377      -5.1121       3.7729 C.ar    106 PHE106    -0.1256
   1637 HD1          -7.9325      -4.1180       3.6506 H       106 PHE106     0.1330
   1638 CE1          -7.5982      -6.2264       3.3711 C.ar    106 PHE106    -0.1704
   1639 HE1          -6.6274      -6.0772       2.9473 H       106 PHE106     0.1430
   1640 CZ           -8.1111      -7.5202       3.5488 C.ar    106 PHE106    -0.1072
   1641 HZ           -7.5508      -8.3927       3.2774 H       106 PHE106     0.1297
   1642 CE2          -9.3639      -7.7132       4.1213 C.ar    106 PHE106    -0.1704
   1643 HE2          -9.7005      -8.7222       4.2757 H       106 PHE106     0.1430
   1644 CD2         -10.1214      -6.6013       4.4999 C.ar    106 PHE106    -0.1256
   1645 HD2         -11.0884      -6.7153       4.9437 H       106 PHE106     0.1330
   1646 C           -11.2103      -2.7806       6.7315 C.2     106 PHE106     0.5973
   1647 O           -12.3878      -3.1367       6.7256 O.2     106 PHE106    -0.5679
   1648 N           -10.8417      -1.5683       7.1305 N.am    107 THR107    -0.4157
   1649 H            -9.8475      -1.3872       7.2408 H       107 THR107     0.2719
   1650 CA          -11.8099      -0.5645       7.6005 C.3     107 THR107    -0.0389
   1651 HA          -12.7739      -1.0404       7.7793 H       107 THR107     0.1007
   1652 CB          -11.3535       0.0399       8.9299 C.3     107 THR107     0.3654
   1653 HB          -10.3807       0.5057       8.8205 H       107 THR107     0.0043
   1654 CG2         -12.3304       1.0780       9.4740 C.3     107 THR107    -0.2438
   1655 HG21        -13.3354       0.6567       9.5263 H       107 THR107     0.0642
   1656 HG22        -12.0243       1.3818      10.4744 H       107 THR107     0.0642
   1657 HG23        -12.3413       1.9621       8.8358 H       107 THR107     0.0642
   1658 OG1         -11.2418      -0.9850       9.8800 O.3     107 THR107    -0.6761
   1659 HG1         -10.9475      -0.6235      10.7172 H       107 THR107     0.4102
   1660 C           -12.0082       0.5296       6.5639 C.2     107 THR107     0.5973
   1661 O           -11.0207       1.0613       6.0683 O.2     107 THR107    -0.5679
   1662 N           -13.2506       0.9048       6.2482 N.am    108 LYS108    -0.3479
   1663 H           -14.0322       0.4362       6.6797 H       108 LYS108     0.2747
   1664 CA          -13.5136       2.0149       5.3206 C.3     108 LYS108    -0.2400
   1665 HA          -12.9003       1.8772       4.4270 H       108 LYS108     0.1426
   1666 CB          -14.9840       2.0380       4.9009 C.3     108 LYS108    -0.0094
   1667 HB2         -15.2568       1.0597       4.5165 H       108 LYS108     0.0362
   1668 HB3         -15.6154       2.2619       5.7625 H       108 LYS108     0.0362
   1669 CG          -15.1878       3.1017       3.8079 C.3     108 LYS108     0.0187
   1670 HG2         -15.1011       4.1063       4.2251 H       108 LYS108     0.0103
   1671 HG3         -14.4128       2.9777       3.0492 H       108 LYS108     0.0103
   1672 CD          -16.5370       2.9551       3.1110 C.3     108 LYS108    -0.0479
   1673 HD2         -16.5165       3.5536       2.1958 H       108 LYS108     0.0621
   1674 HD3         -16.6820       1.9109       2.8351 H       108 LYS108     0.0621
   1675 CE          -17.6753       3.4561       4.0002 C.3     108 LYS108    -0.0143
   1676 HE2         -17.4257       3.2639       5.0471 H       108 LYS108     0.1135
   1677 HE3         -17.7556       4.5421       3.8699 H       108 LYS108     0.1135
   1678 NZ          -18.9404       2.7745       3.6476 N.4     108 LYS108    -0.3854
   1679 HZ1         -18.8635       1.7816       3.8241 H       108 LYS108     0.3400
   1680 HZ2         -19.7118       3.1628       4.1746 H       108 LYS108     0.3400
   1681 HZ3         -19.1158       2.9140       2.6591 H       108 LYS108     0.3400
   1682 C           -13.1385       3.3486       5.9521 C.2     108 LYS108     0.7341
   1683 O           -13.5904       3.6414       7.0544 O.2     108 LYS108    -0.5894
   1684 N           -12.3496       4.1502       5.2573 N.am    109 ILE109    -0.4157
   1685 H           -12.0209       3.8294       4.3506 H       109 ILE109     0.2719
   1686 CA          -11.9495       5.4810       5.7348 C.3     109 ILE109    -0.0597
   1687 HA          -12.3535       5.6595       6.7320 H       109 ILE109     0.0869
   1688 CB          -10.4159       5.6045       5.8143 C.3     109 ILE109     0.1303
   1689 HB          -10.1444       6.6608       5.7624 H       109 ILE109     0.0187
   1690 CG2          -9.9764       5.0924       7.1906 C.3     109 ILE109    -0.3204
   1691 HG21        -10.2833       4.0546       7.3103 H       109 ILE109     0.0882
   1692 HG22         -8.9028       5.2178       7.3159 H       109 ILE109     0.0882
   1693 HG23        -10.4636       5.6956       7.9589 H       109 ILE109     0.0882
   1694 CG1          -9.7019       4.8505       4.6726 C.3     109 ILE109    -0.0430
   1695 HG12         -9.8684       3.7766       4.7635 H       109 ILE109     0.0236
   1696 HG13        -10.0926       5.1928       3.7165 H       109 ILE109     0.0236
   1697 CD1          -8.1956       5.0750       4.6730 C.3     109 ILE109    -0.0660
   1698 HD11         -7.7396       4.6409       5.5602 H       109 ILE109     0.0186
   1699 HD12         -7.7667       4.5749       3.8161 H       109 ILE109     0.0186
   1700 HD13         -7.9769       6.1416       4.6373 H       109 ILE109     0.0186
   1701 C           -12.5423       6.5891       4.8854 C.2     109 ILE109     0.5973
   1702 O           -12.9553       7.6088       5.4312 O.2     109 ILE109    -0.5679
   1703 N           -12.5864       6.4028       3.5678 N.am    110 ARG110    -0.3481
   1704 H           -12.3697       5.4964       3.1772 H       110 ARG110     0.2764
   1705 CA          -13.1382       7.3808       2.6300 C.3     110 ARG110    -0.3068
   1706 HA          -13.5507       8.2368       3.1625 H       110 ARG110     0.1447
   1707 CB          -12.0645       7.8659       1.6547 C.3     110 ARG110    -0.0374
   1708 HB2         -11.9611       7.1264       0.8614 H       110 ARG110     0.0371
   1709 HB3         -12.4342       8.7820       1.1968 H       110 ARG110     0.0371
   1710 CG          -10.6875       8.1406       2.2702 C.3     110 ARG110     0.0744
   1711 HG2         -10.1773       7.2069       2.4976 H       110 ARG110     0.0185
   1712 HG3         -10.1195       8.6978       1.5270 H       110 ARG110     0.0185
   1713 CD          -10.7525       9.0100       3.5146 C.3     110 ARG110     0.1114
   1714 HD2         -11.6610       9.6103       3.4670 H       110 ARG110     0.0468
   1715 HD3         -10.7916       8.3843       4.4002 H       110 ARG110     0.0468
   1716 NE           -9.5799       9.8822       3.6282 N.pl3   110 ARG110    -0.5564
   1717 HE           -8.6667       9.5051       3.4417 H       110 ARG110     0.3479
   1718 CZ           -9.5734      10.9880       4.3265 C.cat   110 ARG110     0.8368
   1719 NH1         -10.6638      11.6325       4.6106 N.pl3   110 ARG110    -0.8737
   1720 HH11        -11.5402      11.2684       4.2978 H       110 ARG110     0.4493
   1721 HH12        -10.5790      12.4585       5.1694 H       110 ARG110     0.4493
   1722 NH2          -8.4535      11.4267       4.7851 N.pl3   110 ARG110    -0.8737
   1723 HH21         -7.9004      11.9920       4.1271 H       110 ARG110     0.4493
   1724 HH22         -8.4048      11.6955       5.7658 H       110 ARG110     0.4493
   1725 C           -14.3164       6.7610       1.8995 C.2     110 ARG110     0.8557
   1726 O           -14.1505       5.5875       1.4942 O.2     110 ARG110    -0.8266
   1727 OXT         -15.3827       7.4055       1.8872 O.3     110 ARG110    -0.8266
@<TRIPOS>BOND
      1      11      12 2
      2      11      13 am
      3       5       7 1
      4       5      11 1
      5       1       5 1
      6      28      29 2
      7      28      30 am
      8      23      24 2
      9      23      25 am
     10      20      23 1
     11      17      20 1
     12      15      17 1
     13      15      28 1
     14      13      15 1
     15      44      45 2
     16      44      46 am
     17      34      36 1
     18      34      40 1
     19      32      34 1
     20      32      44 1
     21      30      32 1
     22      63      64 2
     23      63      65 am
     24      56      59 1
     25      50      52 1
     26      50      56 1
     27      48      50 1
     28      48      63 1
     29      46      48 1
     30      77      78 2
     31      77      79 am
     32      72      73 2
     33      72      74 am
     34      69      72 1
     35      67      69 1
     36      67      77 1
     37      65      67 1
     38      91      92 2
     39      91      93 am
     40      83      85 1
     41      83      89 1
     42      81      83 1
     43      81      91 1
     44      79      81 1
     45     111     112 2
     46     111     113 am
     47     107     109 ar
     48     105     107 ar
     49     103     105 ar
     50     101     103 ar
     51     100     101 ar
     52     100     109 ar
     53      97     100 1
     54      95      97 1
     55      95     111 1
     56      93      95 1
     57     123     124 2
     58     123     125 am
     59     120     121 ar
     60     120     122 ar
     61     117     120 1
     62     115     117 1
     63     115     123 1
     64     113     115 1
     65     130     131 2
     66     130     132 am
     67     127     130 1
     68     125     127 1
     69     146     147 2
     70     146     148 am
     71     136     138 1
     72     136     142 1
     73     134     136 1
     74     134     146 1
     75     132     134 1
     76     156     157 2
     77     156     158 am
     78     150     152 1
     79     150     156 1
     80     148     150 1
     81     168     169 2
     82     168     170 am
     83     165     166 ar
     84     165     167 ar
     85     162     165 1
     86     160     162 1
     87     160     168 1
     88     158     160 1
     89     189     190 2
     90     189     191 am
     91     185     187 ar
     92     182     183 1
     93     182     185 ar
     94     180     182 ar
     95     178     180 ar
     96     177     178 ar
     97     177     187 ar
     98     174     177 1
     99     172     174 1
    100     172     189 1
    101     170     172 1
    102     208     209 2
    103     208     210 am
    104     198     200 1
    105     198     204 1
    106     195     198 1
    107     193     195 1
    108     193     208 1
    109     191     193 1
    110     225     226 2
    111     225     227 am
    112     220     221 2
    113     220     222 am
    114     217     220 1
    115     214     217 1
    116     212     214 1
    117     212     225 1
    118     210     212 1
    119     239     240 2
    120     239     241 am
    121     231     233 1
    122     231     237 1
    123     229     231 1
    124     229     239 1
    125     227     229 1
    126     260     261 2
    127     260     262 am
    128     256     258 ar
    129     253     254 1
    130     253     256 ar
    131     251     253 ar
    132     249     251 ar
    133     248     249 ar
    134     248     258 ar
    135     245     248 1
    136     243     245 1
    137     243     260 1
    138     241     243 1
    139     277     278 2
    140     277     279 am
    141     273     275 1
    142     271     273 1
    143     270     271 2
    144     269     270 1
    145     269     275 2
    146     266     269 1
    147     264     266 1
    148     264     277 1
    149     262     264 1
    150     299     300 2
    151     299     301 am
    152     292     295 1
    153     289     292 1
    154     286     289 1
    155     283     286 1
    156     281     283 1
    157     281     299 1
    158     279     281 1
    159     318     319 2
    160     318     320 am
    161     308     310 1
    162     308     314 1
    163     305     308 1
    164     303     305 1
    165     303     318 1
    166     301     303 1
    167     332     333 2
    168     332     334 am
    169     330     332 1
    170     327     330 1
    171     324     327 1
    172     321     324 1
    173     320     321 1
    174     320     330 1
    175     344     345 2
    176     344     346 am
    177     341     342 ar
    178     341     343 ar
    179     338     341 1
    180     336     338 1
    181     336     344 1
    182     334     336 1
    183     358     359 2
    184     358     360 am
    185     353     354 2
    186     353     355 am
    187     350     353 1
    188     348     350 1
    189     348     358 1
    190     346     348 1
    191     379     380 2
    192     379     381 am
    193     375     377 ar
    194     372     373 1
    195     372     375 ar
    196     370     372 ar
    197     368     370 ar
    198     367     368 ar
    199     367     377 ar
    200     364     367 1
    201     362     364 1
    202     362     379 1
    203     360     362 1
    204     398     399 2
    205     398     400 am
    206     391     394 1
    207     385     387 1
    208     385     391 1
    209     383     385 1
    210     383     398 1
    211     381     383 1
    212     412     413 2
    213     412     414 am
    214     404     406 1
    215     404     410 1
    216     402     404 1
    217     402     412 1
    218     400     402 1
    219     434     435 2
    220     434     436 am
    221     427     430 1
    222     424     427 1
    223     421     424 1
    224     418     421 1
    225     416     418 1
    226     416     434 1
    227     414     416 1
    228     445     446 2
    229     445     447 am
    230     440     443 1
    231     438     440 1
    232     438     445 1
    233     436     438 1
    234     460     461 2
    235     460     462 am
    236     457     458 ar
    237     457     459 ar
    238     454     457 1
    239     451     454 1
    240     449     451 1
    241     449     460 1
    242     447     449 1
    243     470     471 2
    244     470     472 am
    245     464     466 1
    246     464     470 1
    247     462     464 1
    248     487     488 2
    249     487     489 am
    250     482     483 2
    251     482     484 am
    252     479     482 1
    253     476     479 1
    254     474     476 1
    255     474     487 1
    256     472     474 1
    257     497     498 2
    258     497     499 am
    259     491     493 1
    260     491     497 1
    261     489     491 1
    262     516     517 2
    263     516     518 am
    264     506     508 1
    265     506     512 1
    266     503     506 1
    267     501     503 1
    268     501     516 1
    269     499     501 1
    270     523     524 2
    271     523     525 am
    272     520     523 1
    273     518     520 1
    274     547     548 2
    275     547     549 am
    276     544     546 ar
    277     542     544 ar
    278     540     542 ar
    279     538     540 ar
    280     537     538 ar
    281     537     546 ar
    282     535     537 1
    283     533     535 1
    284     532     533 2
    285     532     546 1
    286     529     532 1
    287     527     529 1
    288     527     547 1
    289     525     527 1
    290     563     564 2
    291     563     565 am
    292     553     555 1
    293     553     559 1
    294     551     553 1
    295     551     563 1
    296     549     551 1
    297     573     574 2
    298     573     575 am
    299     567     569 1
    300     567     573 1
    301     565     567 1
    302     584     585 2
    303     584     586 am
    304     579     582 1
    305     577     579 1
    306     577     584 1
    307     575     577 1
    308     606     607 2
    309     606     608 am
    310     599     602 1
    311     596     599 1
    312     593     596 1
    313     590     593 1
    314     588     590 1
    315     588     606 1
    316     586     588 1
    317     613     614 2
    318     613     615 am
    319     610     613 1
    320     608     610 1
    321     627     628 2
    322     627     629 am
    323     622     623 2
    324     622     624 am
    325     619     622 1
    326     617     619 1
    327     617     627 1
    328     615     617 1
    329     646     647 2
    330     646     648 am
    331     636     638 1
    332     636     642 1
    333     633     636 1
    334     631     633 1
    335     631     646 1
    336     629     631 1
    337     656     657 2
    338     656     658 am
    339     650     652 1
    340     650     656 1
    341     648     650 1
    342     668     669 2
    343     668     670 am
    344     665     666 ar
    345     665     667 ar
    346     662     665 1
    347     660     662 1
    348     660     668 1
    349     658     660 1
    350     684     685 2
    351     684     686 am
    352     674     676 1
    353     674     680 1
    354     672     674 1
    355     672     684 1
    356     670     672 1
    357     694     695 2
    358     694     696 am
    359     688     690 1
    360     688     694 1
    361     686     688 1
    362     708     709 2
    363     708     710 am
    364     706     708 1
    365     703     706 1
    366     700     703 1
    367     697     700 1
    368     696     697 1
    369     696     706 1
    370     715     716 2
    371     715     717 am
    372     712     715 1
    373     710     712 1
    374     737     738 2
    375     737     739 am
    376     730     733 1
    377     727     730 1
    378     724     727 1
    379     721     724 1
    380     719     721 1
    381     719     737 1
    382     717     719 1
    383     748     749 2
    384     748     750 am
    385     743     746 1
    386     741     743 1
    387     741     748 1
    388     739     741 1
    389     767     768 2
    390     767     769 am
    391     760     763 1
    392     754     756 1
    393     754     760 1
    394     752     754 1
    395     752     767 1
    396     750     752 1
    397     774     775 2
    398     774     776 am
    399     771     774 1
    400     769     771 1
    401     781     782 2
    402     781     783 am
    403     778     781 1
    404     776     778 1
    405     793     794 2
    406     793     795 am
    407     790     791 ar
    408     790     792 ar
    409     787     790 1
    410     785     787 1
    411     785     793 1
    412     783     785 1
    413     812     813 2
    414     812     814 am
    415     805     808 1
    416     799     801 1
    417     799     805 1
    418     797     799 1
    419     797     812 1
    420     795     797 1
    421     832     833 2
    422     832     834 am
    423     828     830 ar
    424     826     828 ar
    425     824     826 ar
    426     822     824 ar
    427     821     822 ar
    428     821     830 ar
    429     818     821 1
    430     816     818 1
    431     816     832 1
    432     814     816 1
    433     843     844 2
    434     843     845 am
    435     838     841 1
    436     836     838 1
    437     836     843 1
    438     834     836 1
    439     857     858 2
    440     857     859 am
    441     852     853 2
    442     852     854 am
    443     849     852 1
    444     847     849 1
    445     847     857 1
    446     845     847 1
    447     881     882 2
    448     881     883 am
    449     874     875 ar
    450     874     878 ar
    451     872     874 ar
    452     869     872 1
    453     866     869 1
    454     863     866 1
    455     861     863 1
    456     861     881 1
    457     859     861 1
    458     896     897 2
    459     896     898 am
    460     893     894 ar
    461     893     895 ar
    462     890     893 1
    463     887     890 1
    464     885     887 1
    465     885     896 1
    466     883     885 1
    467     903     904 2
    468     903     905 am
    469     900     903 1
    470     898     900 1
    471     925     926 2
    472     925     927 am
    473     918     921 1
    474     915     918 1
    475     912     915 1
    476     909     912 1
    477     907     909 1
    478     907     925 1
    479     905     907 1
    480     944     945 2
    481     944     946 am
    482     934     936 1
    483     934     940 1
    484     931     934 1
    485     929     931 1
    486     929     944 1
    487     927     929 1
    488     958     959 2
    489     958     960 am
    490     956     958 1
    491     953     956 1
    492     950     953 1
    493     947     950 1
    494     946     947 1
    495     946     956 1
    496     965     966 2
    497     965     967 am
    498     962     965 1
    499     960     962 1
    500     987     988 2
    501     987     989 am
    502     980     983 1
    503     977     980 1
    504     974     977 1
    505     971     974 1
    506     969     971 1
    507     969     987 1
    508     967     969 1
    509     998     999 2
    510     998    1000 am
    511     993     996 1
    512     991     993 1
    513     991     998 1
    514     989     991 1
    515    1005    1006 2
    516    1005    1007 am
    517    1002    1005 1
    518    1000    1002 1
    519    1029    1030 2
    520    1029    1031 am
    521    1022    1023 ar
    522    1022    1026 ar
    523    1020    1022 ar
    524    1017    1020 1
    525    1014    1017 1
    526    1011    1014 1
    527    1009    1011 1
    528    1009    1029 1
    529    1007    1009 1
    530    1043    1044 2
    531    1043    1045 am
    532    1035    1037 1
    533    1035    1041 1
    534    1033    1035 1
    535    1033    1043 1
    536    1031    1033 1
    537    1067    1068 2
    538    1067    1069 am
    539    1064    1066 ar
    540    1062    1064 ar
    541    1060    1062 ar
    542    1058    1060 ar
    543    1057    1058 ar
    544    1057    1066 ar
    545    1055    1057 1
    546    1053    1055 1
    547    1052    1053 2
    548    1052    1066 1
    549    1049    1052 1
    550    1047    1049 1
    551    1047    1067 1
    552    1045    1047 1
    553    1091    1092 2
    554    1091    1093 am
    555    1084    1085 ar
    556    1084    1088 ar
    557    1082    1084 ar
    558    1079    1082 1
    559    1076    1079 1
    560    1073    1076 1
    561    1071    1073 1
    562    1071    1091 1
    563    1069    1071 1
    564    1106    1107 2
    565    1106    1108 am
    566    1103    1104 ar
    567    1103    1105 ar
    568    1100    1103 1
    569    1097    1100 1
    570    1095    1097 1
    571    1095    1106 1
    572    1093    1095 1
    573    1116    1117 2
    574    1116    1118 am
    575    1110    1112 1
    576    1110    1116 1
    577    1108    1110 1
    578    1128    1129 2
    579    1128    1130 am
    580    1125    1126 ar
    581    1125    1127 ar
    582    1122    1125 1
    583    1120    1122 1
    584    1120    1128 1
    585    1118    1120 1
    586    1147    1148 2
    587    1147    1149 am
    588    1140    1143 1
    589    1134    1136 1
    590    1134    1140 1
    591    1132    1134 1
    592    1132    1147 1
    593    1130    1132 1
    594    1161    1162 2
    595    1161    1163 am
    596    1156    1157 2
    597    1156    1158 am
    598    1153    1156 1
    599    1151    1153 1
    600    1151    1161 1
    601    1149    1151 1
    602    1182    1183 2
    603    1182    1184 am
    604    1178    1180 ar
    605    1175    1176 1
    606    1175    1178 ar
    607    1173    1175 ar
    608    1171    1173 ar
    609    1170    1171 ar
    610    1170    1180 ar
    611    1167    1170 1
    612    1165    1167 1
    613    1165    1182 1
    614    1163    1165 1
    615    1196    1197 2
    616    1196    1198 am
    617    1188    1190 1
    618    1188    1194 1
    619    1186    1188 1
    620    1186    1196 1
    621    1184    1186 1
    622    1207    1208 2
    623    1207    1209 am
    624    1202    1205 1
    625    1200    1202 1
    626    1200    1207 1
    627    1198    1200 1
    628    1214    1215 2
    629    1214    1216 am
    630    1211    1214 1
    631    1209    1211 1
    632    1234    1235 2
    633    1234    1236 am
    634    1230    1232 ar
    635    1228    1230 ar
    636    1226    1228 ar
    637    1224    1226 ar
    638    1223    1224 ar
    639    1223    1232 ar
    640    1220    1223 1
    641    1218    1220 1
    642    1218    1234 1
    643    1216    1218 1
    644    1258    1259 2
    645    1258    1260 am
    646    1251    1252 ar
    647    1251    1255 ar
    648    1249    1251 ar
    649    1246    1249 1
    650    1243    1246 1
    651    1240    1243 1
    652    1238    1240 1
    653    1238    1258 1
    654    1236    1238 1
    655    1272    1273 2
    656    1272    1274 am
    657    1267    1268 2
    658    1267    1269 am
    659    1264    1267 1
    660    1262    1264 1
    661    1262    1272 1
    662    1260    1262 1
    663    1283    1284 2
    664    1283    1285 am
    665    1278    1281 1
    666    1276    1278 1
    667    1276    1283 1
    668    1274    1276 1
    669    1295    1296 2
    670    1295    1297 am
    671    1292    1293 ar
    672    1292    1294 ar
    673    1289    1292 1
    674    1287    1289 1
    675    1287    1295 1
    676    1285    1287 1
    677    1319    1320 2
    678    1319    1321 am
    679    1312    1313 ar
    680    1312    1316 ar
    681    1310    1312 ar
    682    1307    1310 1
    683    1304    1307 1
    684    1301    1304 1
    685    1299    1301 1
    686    1299    1319 1
    687    1297    1299 1
    688    1338    1339 2
    689    1338    1340 am
    690    1331    1334 1
    691    1325    1327 1
    692    1325    1331 1
    693    1323    1325 1
    694    1323    1338 1
    695    1321    1323 1
    696    1357    1358 2
    697    1357    1359 am
    698    1347    1349 1
    699    1347    1353 1
    700    1344    1347 1
    701    1342    1344 1
    702    1342    1357 1
    703    1340    1342 1
    704    1378    1379 2
    705    1378    1380 am
    706    1374    1376 ar
    707    1371    1372 1
    708    1371    1374 ar
    709    1369    1371 ar
    710    1367    1369 ar
    711    1366    1367 ar
    712    1366    1376 ar
    713    1363    1366 1
    714    1361    1363 1
    715    1361    1378 1
    716    1359    1361 1
    717    1389    1390 2
    718    1389    1391 am
    719    1384    1387 1
    720    1382    1384 1
    721    1382    1389 1
    722    1380    1382 1
    723    1400    1401 2
    724    1400    1402 am
    725    1395    1398 1
    726    1393    1395 1
    727    1393    1400 1
    728    1391    1393 1
    729    1412    1413 2
    730    1412    1414 am
    731    1409    1410 ar
    732    1409    1411 ar
    733    1406    1409 1
    734    1404    1406 1
    735    1404    1412 1
    736    1402    1404 1
    737    1436    1437 2
    738    1436    1438 am
    739    1433    1435 ar
    740    1431    1433 ar
    741    1429    1431 ar
    742    1427    1429 ar
    743    1426    1427 ar
    744    1426    1435 ar
    745    1424    1426 1
    746    1422    1424 1
    747    1421    1422 2
    748    1421    1435 1
    749    1418    1421 1
    750    1416    1418 1
    751    1416    1436 1
    752    1414    1416 1
    753    1455    1456 2
    754    1455    1457 am
    755    1445    1447 1
    756    1445    1451 1
    757    1442    1445 1
    758    1440    1442 1
    759    1440    1455 1
    760    1438    1440 1
    761    1474    1475 2
    762    1474    1476 am
    763    1467    1470 1
    764    1461    1463 1
    765    1461    1467 1
    766    1459    1461 1
    767    1459    1474 1
    768    1457    1459 1
    769    1495    1496 2
    770    1495    1497 am
    771    1491    1493 ar
    772    1488    1489 1
    773    1488    1491 ar
    774    1486    1488 ar
    775    1484    1486 ar
    776    1483    1484 ar
    777    1483    1493 ar
    778    1480    1483 1
    779    1478    1480 1
    780    1478    1495 1
    781    1476    1478 1
    782    1517    1518 2
    783    1517    1519 am
    784    1510    1513 1
    785    1507    1510 1
    786    1504    1507 1
    787    1501    1504 1
    788    1499    1501 1
    789    1499    1517 1
    790    1497    1499 1
    791    1531    1532 2
    792    1531    1533 am
    793    1523    1525 1
    794    1523    1529 1
    795    1521    1523 1
    796    1521    1531 1
    797    1519    1521 1
    798    1545    1546 2
    799    1545    1547 am
    800    1537    1539 1
    801    1537    1543 1
    802    1535    1537 1
    803    1535    1545 1
    804    1533    1535 1
    805    1557    1558 2
    806    1557    1559 am
    807    1554    1555 ar
    808    1554    1556 ar
    809    1551    1554 1
    810    1549    1551 1
    811    1549    1557 1
    812    1547    1549 1
    813    1574    1575 2
    814    1574    1576 am
    815    1570    1572 1
    816    1568    1570 1
    817    1567    1568 2
    818    1566    1567 1
    819    1566    1572 2
    820    1563    1566 1
    821    1561    1563 1
    822    1561    1574 1
    823    1559    1561 1
    824    1595    1596 2
    825    1595    1597 am
    826    1591    1593 ar
    827    1588    1589 1
    828    1588    1591 ar
    829    1586    1588 ar
    830    1584    1586 ar
    831    1583    1584 ar
    832    1583    1593 ar
    833    1580    1583 1
    834    1578    1580 1
    835    1578    1595 1
    836    1576    1578 1
    837    1612    1613 2
    838    1612    1614 am
    839    1607    1608 2
    840    1607    1609 am
    841    1604    1607 1
    842    1601    1604 1
    843    1599    1601 1
    844    1599    1612 1
    845    1597    1599 1
    846    1626    1627 2
    847    1626    1628 am
    848    1618    1620 1
    849    1618    1624 1
    850    1616    1618 1
    851    1616    1626 1
    852    1614    1616 1
    853    1646    1647 2
    854    1646    1648 am
    855    1642    1644 ar
    856    1640    1642 ar
    857    1638    1640 ar
    858    1636    1638 ar
    859    1635    1636 ar
    860    1635    1644 ar
    861    1632    1635 1
    862    1630    1632 1
    863    1630    1646 1
    864    1628    1630 1
    865    1660    1661 2
    866    1660    1662 am
    867    1652    1654 1
    868    1652    1658 1
    869    1650    1652 1
    870    1650    1660 1
    871    1648    1650 1
    872    1682    1683 2
    873    1682    1684 am
    874    1675    1678 1
    875    1672    1675 1
    876    1669    1672 1
    877    1666    1669 1
    878    1664    1666 1
    879    1664    1682 1
    880    1662    1664 1
    881    1701    1702 2
    882    1701    1703 am
    883    1694    1697 1
    884    1688    1690 1
    885    1688    1694 1
    886    1686    1688 1
    887    1686    1701 1
    888    1684    1686 1
    889    1725    1726 2
    890    1725    1727 1
    891    1718    1719 ar
    892    1718    1722 ar
    893    1716    1718 ar
    894    1713    1716 1
    895    1710    1713 1
    896    1707    1710 1
    897    1705    1707 1
    898    1705    1725 1
    899    1703    1705 1
    900       7       8 1
    901       7       9 1
    902       7      10 1
    903       5       6 1
    904       1       2 1
    905       1       3 1
    906       1       4 1
    907      25      26 1
    908      25      27 1
    909      20      21 1
    910      20      22 1
    911      17      18 1
    912      17      19 1
    913      15      16 1
    914      13      14 1
    915      40      41 1
    916      40      42 1
    917      40      43 1
    918      36      37 1
    919      36      38 1
    920      36      39 1
    921      34      35 1
    922      32      33 1
    923      30      31 1
    924      59      60 1
    925      59      61 1
    926      59      62 1
    927      56      57 1
    928      56      58 1
    929      52      53 1
    930      52      54 1
    931      52      55 1
    932      50      51 1
    933      48      49 1
    934      46      47 1
    935      74      75 1
    936      74      76 1
    937      69      70 1
    938      69      71 1
    939      67      68 1
    940      65      66 1
    941      89      90 1
    942      85      86 1
    943      85      87 1
    944      85      88 1
    945      83      84 1
    946      81      82 1
    947      79      80 1
    948     109     110 1
    949     107     108 1
    950     105     106 1
    951     103     104 1
    952     101     102 1
    953      97      98 1
    954      97      99 1
    955      95      96 1
    956      93      94 1
    957     117     118 1
    958     117     119 1
    959     115     116 1
    960     113     114 1
    961     127     128 1
    962     127     129 1
    963     125     126 1
    964     142     143 1
    965     142     144 1
    966     142     145 1
    967     138     139 1
    968     138     140 1
    969     138     141 1
    970     136     137 1
    971     134     135 1
    972     132     133 1
    973     152     153 1
    974     152     154 1
    975     152     155 1
    976     150     151 1
    977     148     149 1
    978     162     163 1
    979     162     164 1
    980     160     161 1
    981     158     159 1
    982     187     188 1
    983     185     186 1
    984     183     184 1
    985     180     181 1
    986     178     179 1
    987     174     175 1
    988     174     176 1
    989     172     173 1
    990     170     171 1
    991     204     205 1
    992     204     206 1
    993     204     207 1
    994     200     201 1
    995     200     202 1
    996     200     203 1
    997     198     199 1
    998     195     196 1
    999     195     197 1
   1000     193     194 1
   1001     191     192 1
   1002     222     223 1
   1003     222     224 1
   1004     217     218 1
   1005     217     219 1
   1006     214     215 1
   1007     214     216 1
   1008     212     213 1
   1009     210     211 1
   1010     237     238 1
   1011     233     234 1
   1012     233     235 1
   1013     233     236 1
   1014     231     232 1
   1015     229     230 1
   1016     227     228 1
   1017     258     259 1
   1018     256     257 1
   1019     254     255 1
   1020     251     252 1
   1021     249     250 1
   1022     245     246 1
   1023     245     247 1
   1024     243     244 1
   1025     241     242 1
   1026     275     276 1
   1027     273     274 1
   1028     271     272 1
   1029     266     267 1
   1030     266     268 1
   1031     264     265 1
   1032     262     263 1
   1033     295     296 1
   1034     295     297 1
   1035     295     298 1
   1036     292     293 1
   1037     292     294 1
   1038     289     290 1
   1039     289     291 1
   1040     286     287 1
   1041     286     288 1
   1042     283     284 1
   1043     283     285 1
   1044     281     282 1
   1045     279     280 1
   1046     314     315 1
   1047     314     316 1
   1048     314     317 1
   1049     310     311 1
   1050     310     312 1
   1051     310     313 1
   1052     308     309 1
   1053     305     306 1
   1054     305     307 1
   1055     303     304 1
   1056     301     302 1
   1057     330     331 1
   1058     327     328 1
   1059     327     329 1
   1060     324     325 1
   1061     324     326 1
   1062     321     322 1
   1063     321     323 1
   1064     338     339 1
   1065     338     340 1
   1066     336     337 1
   1067     334     335 1
   1068     355     356 1
   1069     355     357 1
   1070     350     351 1
   1071     350     352 1
   1072     348     349 1
   1073     346     347 1
   1074     377     378 1
   1075     375     376 1
   1076     373     374 1
   1077     370     371 1
   1078     368     369 1
   1079     364     365 1
   1080     364     366 1
   1081     362     363 1
   1082     360     361 1
   1083     394     395 1
   1084     394     396 1
   1085     394     397 1
   1086     391     392 1
   1087     391     393 1
   1088     387     388 1
   1089     387     389 1
   1090     387     390 1
   1091     385     386 1
   1092     383     384 1
   1093     381     382 1
   1094     410     411 1
   1095     406     407 1
   1096     406     408 1
   1097     406     409 1
   1098     404     405 1
   1099     402     403 1
   1100     400     401 1
   1101     430     431 1
   1102     430     432 1
   1103     430     433 1
   1104     427     428 1
   1105     427     429 1
   1106     424     425 1
   1107     424     426 1
   1108     421     422 1
   1109     421     423 1
   1110     418     419 1
   1111     418     420 1
   1112     416     417 1
   1113     414     415 1
   1114     443     444 1
   1115     440     441 1
   1116     440     442 1
   1117     438     439 1
   1118     436     437 1
   1119     454     455 1
   1120     454     456 1
   1121     451     452 1
   1122     451     453 1
   1123     449     450 1
   1124     447     448 1
   1125     466     467 1
   1126     466     468 1
   1127     466     469 1
   1128     464     465 1
   1129     462     463 1
   1130     484     485 1
   1131     484     486 1
   1132     479     480 1
   1133     479     481 1
   1134     476     477 1
   1135     476     478 1
   1136     474     475 1
   1137     472     473 1
   1138     493     494 1
   1139     493     495 1
   1140     493     496 1
   1141     491     492 1
   1142     489     490 1
   1143     512     513 1
   1144     512     514 1
   1145     512     515 1
   1146     508     509 1
   1147     508     510 1
   1148     508     511 1
   1149     506     507 1
   1150     503     504 1
   1151     503     505 1
   1152     501     502 1
   1153     499     500 1
   1154     520     521 1
   1155     520     522 1
   1156     518     519 1
   1157     544     545 1
   1158     542     543 1
   1159     540     541 1
   1160     538     539 1
   1161     535     536 1
   1162     533     534 1
   1163     529     530 1
   1164     529     531 1
   1165     527     528 1
   1166     525     526 1
   1167     559     560 1
   1168     559     561 1
   1169     559     562 1
   1170     555     556 1
   1171     555     557 1
   1172     555     558 1
   1173     553     554 1
   1174     551     552 1
   1175     549     550 1
   1176     569     570 1
   1177     569     571 1
   1178     569     572 1
   1179     567     568 1
   1180     565     566 1
   1181     582     583 1
   1182     579     580 1
   1183     579     581 1
   1184     577     578 1
   1185     575     576 1
   1186     602     603 1
   1187     602     604 1
   1188     602     605 1
   1189     599     600 1
   1190     599     601 1
   1191     596     597 1
   1192     596     598 1
   1193     593     594 1
   1194     593     595 1
   1195     590     591 1
   1196     590     592 1
   1197     588     589 1
   1198     586     587 1
   1199     610     611 1
   1200     610     612 1
   1201     608     609 1
   1202     624     625 1
   1203     624     626 1
   1204     619     620 1
   1205     619     621 1
   1206     617     618 1
   1207     615     616 1
   1208     642     643 1
   1209     642     644 1
   1210     642     645 1
   1211     638     639 1
   1212     638     640 1
   1213     638     641 1
   1214     636     637 1
   1215     633     634 1
   1216     633     635 1
   1217     631     632 1
   1218     629     630 1
   1219     652     653 1
   1220     652     654 1
   1221     652     655 1
   1222     650     651 1
   1223     648     649 1
   1224     662     663 1
   1225     662     664 1
   1226     660     661 1
   1227     658     659 1
   1228     680     681 1
   1229     680     682 1
   1230     680     683 1
   1231     676     677 1
   1232     676     678 1
   1233     676     679 1
   1234     674     675 1
   1235     672     673 1
   1236     670     671 1
   1237     690     691 1
   1238     690     692 1
   1239     690     693 1
   1240     688     689 1
   1241     686     687 1
   1242     706     707 1
   1243     703     704 1
   1244     703     705 1
   1245     700     701 1
   1246     700     702 1
   1247     697     698 1
   1248     697     699 1
   1249     712     713 1
   1250     712     714 1
   1251     710     711 1
   1252     733     734 1
   1253     733     735 1
   1254     733     736 1
   1255     730     731 1
   1256     730     732 1
   1257     727     728 1
   1258     727     729 1
   1259     724     725 1
   1260     724     726 1
   1261     721     722 1
   1262     721     723 1
   1263     719     720 1
   1264     717     718 1
   1265     746     747 1
   1266     743     744 1
   1267     743     745 1
   1268     741     742 1
   1269     739     740 1
   1270     763     764 1
   1271     763     765 1
   1272     763     766 1
   1273     760     761 1
   1274     760     762 1
   1275     756     757 1
   1276     756     758 1
   1277     756     759 1
   1278     754     755 1
   1279     752     753 1
   1280     750     751 1
   1281     771     772 1
   1282     771     773 1
   1283     769     770 1
   1284     778     779 1
   1285     778     780 1
   1286     776     777 1
   1287     787     788 1
   1288     787     789 1
   1289     785     786 1
   1290     783     784 1
   1291     808     809 1
   1292     808     810 1
   1293     808     811 1
   1294     805     806 1
   1295     805     807 1
   1296     801     802 1
   1297     801     803 1
   1298     801     804 1
   1299     799     800 1
   1300     797     798 1
   1301     795     796 1
   1302     830     831 1
   1303     828     829 1
   1304     826     827 1
   1305     824     825 1
   1306     822     823 1
   1307     818     819 1
   1308     818     820 1
   1309     816     817 1
   1310     814     815 1
   1311     841     842 1
   1312     838     839 1
   1313     838     840 1
   1314     836     837 1
   1315     834     835 1
   1316     854     855 1
   1317     854     856 1
   1318     849     850 1
   1319     849     851 1
   1320     847     848 1
   1321     845     846 1
   1322     878     879 1
   1323     878     880 1
   1324     875     876 1
   1325     875     877 1
   1326     872     873 1
   1327     869     870 1
   1328     869     871 1
   1329     866     867 1
   1330     866     868 1
   1331     863     864 1
   1332     863     865 1
   1333     861     862 1
   1334     859     860 1
   1335     890     891 1
   1336     890     892 1
   1337     887     888 1
   1338     887     889 1
   1339     885     886 1
   1340     883     884 1
   1341     900     901 1
   1342     900     902 1
   1343     898     899 1
   1344     921     922 1
   1345     921     923 1
   1346     921     924 1
   1347     918     919 1
   1348     918     920 1
   1349     915     916 1
   1350     915     917 1
   1351     912     913 1
   1352     912     914 1
   1353     909     910 1
   1354     909     911 1
   1355     907     908 1
   1356     905     906 1
   1357     940     941 1
   1358     940     942 1
   1359     940     943 1
   1360     936     937 1
   1361     936     938 1
   1362     936     939 1
   1363     934     935 1
   1364     931     932 1
   1365     931     933 1
   1366     929     930 1
   1367     927     928 1
   1368     956     957 1
   1369     953     954 1
   1370     953     955 1
   1371     950     951 1
   1372     950     952 1
   1373     947     948 1
   1374     947     949 1
   1375     962     963 1
   1376     962     964 1
   1377     960     961 1
   1378     983     984 1
   1379     983     985 1
   1380     983     986 1
   1381     980     981 1
   1382     980     982 1
   1383     977     978 1
   1384     977     979 1
   1385     974     975 1
   1386     974     976 1
   1387     971     972 1
   1388     971     973 1
   1389     969     970 1
   1390     967     968 1
   1391     996     997 1
   1392     993     994 1
   1393     993     995 1
   1394     991     992 1
   1395     989     990 1
   1396    1002    1003 1
   1397    1002    1004 1
   1398    1000    1001 1
   1399    1026    1027 1
   1400    1026    1028 1
   1401    1023    1024 1
   1402    1023    1025 1
   1403    1020    1021 1
   1404    1017    1018 1
   1405    1017    1019 1
   1406    1014    1015 1
   1407    1014    1016 1
   1408    1011    1012 1
   1409    1011    1013 1
   1410    1009    1010 1
   1411    1007    1008 1
   1412    1041    1042 1
   1413    1037    1038 1
   1414    1037    1039 1
   1415    1037    1040 1
   1416    1035    1036 1
   1417    1033    1034 1
   1418    1031    1032 1
   1419    1064    1065 1
   1420    1062    1063 1
   1421    1060    1061 1
   1422    1058    1059 1
   1423    1055    1056 1
   1424    1053    1054 1
   1425    1049    1050 1
   1426    1049    1051 1
   1427    1047    1048 1
   1428    1045    1046 1
   1429    1088    1089 1
   1430    1088    1090 1
   1431    1085    1086 1
   1432    1085    1087 1
   1433    1082    1083 1
   1434    1079    1080 1
   1435    1079    1081 1
   1436    1076    1077 1
   1437    1076    1078 1
   1438    1073    1074 1
   1439    1073    1075 1
   1440    1071    1072 1
   1441    1069    1070 1
   1442    1100    1101 1
   1443    1100    1102 1
   1444    1097    1098 1
   1445    1097    1099 1
   1446    1095    1096 1
   1447    1093    1094 1
   1448    1112    1113 1
   1449    1112    1114 1
   1450    1112    1115 1
   1451    1110    1111 1
   1452    1108    1109 1
   1453    1122    1123 1
   1454    1122    1124 1
   1455    1120    1121 1
   1456    1118    1119 1
   1457    1143    1144 1
   1458    1143    1145 1
   1459    1143    1146 1
   1460    1140    1141 1
   1461    1140    1142 1
   1462    1136    1137 1
   1463    1136    1138 1
   1464    1136    1139 1
   1465    1134    1135 1
   1466    1132    1133 1
   1467    1130    1131 1
   1468    1158    1159 1
   1469    1158    1160 1
   1470    1153    1154 1
   1471    1153    1155 1
   1472    1151    1152 1
   1473    1149    1150 1
   1474    1180    1181 1
   1475    1178    1179 1
   1476    1176    1177 1
   1477    1173    1174 1
   1478    1171    1172 1
   1479    1167    1168 1
   1480    1167    1169 1
   1481    1165    1166 1
   1482    1163    1164 1
   1483    1194    1195 1
   1484    1190    1191 1
   1485    1190    1192 1
   1486    1190    1193 1
   1487    1188    1189 1
   1488    1186    1187 1
   1489    1184    1185 1
   1490    1205    1206 1
   1491    1202    1203 1
   1492    1202    1204 1
   1493    1200    1201 1
   1494    1198    1199 1
   1495    1211    1212 1
   1496    1211    1213 1
   1497    1209    1210 1
   1498    1232    1233 1
   1499    1230    1231 1
   1500    1228    1229 1
   1501    1226    1227 1
   1502    1224    1225 1
   1503    1220    1221 1
   1504    1220    1222 1
   1505    1218    1219 1
   1506    1216    1217 1
   1507    1255    1256 1
   1508    1255    1257 1
   1509    1252    1253 1
   1510    1252    1254 1
   1511    1249    1250 1
   1512    1246    1247 1
   1513    1246    1248 1
   1514    1243    1244 1
   1515    1243    1245 1
   1516    1240    1241 1
   1517    1240    1242 1
   1518    1238    1239 1
   1519    1236    1237 1
   1520    1269    1270 1
   1521    1269    1271 1
   1522    1264    1265 1
   1523    1264    1266 1
   1524    1262    1263 1
   1525    1260    1261 1
   1526    1281    1282 1
   1527    1278    1279 1
   1528    1278    1280 1
   1529    1276    1277 1
   1530    1274    1275 1
   1531    1289    1290 1
   1532    1289    1291 1
   1533    1287    1288 1
   1534    1285    1286 1
   1535    1316    1317 1
   1536    1316    1318 1
   1537    1313    1314 1
   1538    1313    1315 1
   1539    1310    1311 1
   1540    1307    1308 1
   1541    1307    1309 1
   1542    1304    1305 1
   1543    1304    1306 1
   1544    1301    1302 1
   1545    1301    1303 1
   1546    1299    1300 1
   1547    1297    1298 1
   1548    1334    1335 1
   1549    1334    1336 1
   1550    1334    1337 1
   1551    1331    1332 1
   1552    1331    1333 1
   1553    1327    1328 1
   1554    1327    1329 1
   1555    1327    1330 1
   1556    1325    1326 1
   1557    1323    1324 1
   1558    1321    1322 1
   1559    1353    1354 1
   1560    1353    1355 1
   1561    1353    1356 1
   1562    1349    1350 1
   1563    1349    1351 1
   1564    1349    1352 1
   1565    1347    1348 1
   1566    1344    1345 1
   1567    1344    1346 1
   1568    1342    1343 1
   1569    1340    1341 1
   1570    1376    1377 1
   1571    1374    1375 1
   1572    1372    1373 1
   1573    1369    1370 1
   1574    1367    1368 1
   1575    1363    1364 1
   1576    1363    1365 1
   1577    1361    1362 1
   1578    1359    1360 1
   1579    1387    1388 1
   1580    1384    1385 1
   1581    1384    1386 1
   1582    1382    1383 1
   1583    1380    1381 1
   1584    1398    1399 1
   1585    1395    1396 1
   1586    1395    1397 1
   1587    1393    1394 1
   1588    1391    1392 1
   1589    1406    1407 1
   1590    1406    1408 1
   1591    1404    1405 1
   1592    1402    1403 1
   1593    1433    1434 1
   1594    1431    1432 1
   1595    1429    1430 1
   1596    1427    1428 1
   1597    1424    1425 1
   1598    1422    1423 1
   1599    1418    1419 1
   1600    1418    1420 1
   1601    1416    1417 1
   1602    1414    1415 1
   1603    1451    1452 1
   1604    1451    1453 1
   1605    1451    1454 1
   1606    1447    1448 1
   1607    1447    1449 1
   1608    1447    1450 1
   1609    1445    1446 1
   1610    1442    1443 1
   1611    1442    1444 1
   1612    1440    1441 1
   1613    1438    1439 1
   1614    1470    1471 1
   1615    1470    1472 1
   1616    1470    1473 1
   1617    1467    1468 1
   1618    1467    1469 1
   1619    1463    1464 1
   1620    1463    1465 1
   1621    1463    1466 1
   1622    1461    1462 1
   1623    1459    1460 1
   1624    1457    1458 1
   1625    1493    1494 1
   1626    1491    1492 1
   1627    1489    1490 1
   1628    1486    1487 1
   1629    1484    1485 1
   1630    1480    1481 1
   1631    1480    1482 1
   1632    1478    1479 1
   1633    1476    1477 1
   1634    1513    1514 1
   1635    1513    1515 1
   1636    1513    1516 1
   1637    1510    1511 1
   1638    1510    1512 1
   1639    1507    1508 1
   1640    1507    1509 1
   1641    1504    1505 1
   1642    1504    1506 1
   1643    1501    1502 1
   1644    1501    1503 1
   1645    1499    1500 1
   1646    1497    1498 1
   1647    1529    1530 1
   1648    1525    1526 1
   1649    1525    1527 1
   1650    1525    1528 1
   1651    1523    1524 1
   1652    1521    1522 1
   1653    1519    1520 1
   1654    1543    1544 1
   1655    1539    1540 1
   1656    1539    1541 1
   1657    1539    1542 1
   1658    1537    1538 1
   1659    1535    1536 1
   1660    1533    1534 1
   1661    1551    1552 1
   1662    1551    1553 1
   1663    1549    1550 1
   1664    1547    1548 1
   1665    1572    1573 1
   1666    1570    1571 1
   1667    1568    1569 1
   1668    1563    1564 1
   1669    1563    1565 1
   1670    1561    1562 1
   1671    1559    1560 1
   1672    1593    1594 1
   1673    1591    1592 1
   1674    1589    1590 1
   1675    1586    1587 1
   1676    1584    1585 1
   1677    1580    1581 1
   1678    1580    1582 1
   1679    1578    1579 1
   1680    1576    1577 1
   1681    1609    1610 1
   1682    1609    1611 1
   1683    1604    1605 1
   1684    1604    1606 1
   1685    1601    1602 1
   1686    1601    1603 1
   1687    1599    1600 1
   1688    1597    1598 1
   1689    1624    1625 1
   1690    1620    1621 1
   1691    1620    1622 1
   1692    1620    1623 1
   1693    1618    1619 1
   1694    1616    1617 1
   1695    1614    1615 1
   1696    1644    1645 1
   1697    1642    1643 1
   1698    1640    1641 1
   1699    1638    1639 1
   1700    1636    1637 1
   1701    1632    1633 1
   1702    1632    1634 1
   1703    1630    1631 1
   1704    1628    1629 1
   1705    1658    1659 1
   1706    1654    1655 1
   1707    1654    1656 1
   1708    1654    1657 1
   1709    1652    1653 1
   1710    1650    1651 1
   1711    1648    1649 1
   1712    1678    1679 1
   1713    1678    1680 1
   1714    1678    1681 1
   1715    1675    1676 1
   1716    1675    1677 1
   1717    1672    1673 1
   1718    1672    1674 1
   1719    1669    1670 1
   1720    1669    1671 1
   1721    1666    1667 1
   1722    1666    1668 1
   1723    1664    1665 1
   1724    1662    1663 1
   1725    1697    1698 1
   1726    1697    1699 1
   1727    1697    1700 1
   1728    1694    1695 1
   1729    1694    1696 1
   1730    1690    1691 1
   1731    1690    1692 1
   1732    1690    1693 1
   1733    1688    1689 1
   1734    1686    1687 1
   1735    1684    1685 1
   1736    1722    1723 1
   1737    1722    1724 1
   1738    1719    1720 1
   1739    1719    1721 1
   1740    1716    1717 1
   1741    1713    1714 1
   1742    1713    1715 1
   1743    1710    1711 1
   1744    1710    1712 1
   1745    1707    1708 1
   1746    1707    1709 1
   1747    1705    1706 1
   1748    1703    1704 1
@<TRIPOS>SUBSTRUCTURE
      1 ALA1           1 RESIDUE    4    A ALA
      2 GLN2          13 RESIDUE    4    A GLN
      3 VAL3          30 RESIDUE    4    A VAL
      4 ILE4          46 RESIDUE    4    A ILE
      5 ASN5          65 RESIDUE    4    A ASN
      6 THR6          79 RESIDUE    4    A THR
      7 PHE7          93 RESIDUE    4    A PHE
      8 ASP8         113 RESIDUE    4    A ASP
      9 GLY9         125 RESIDUE    4    A GLY
     10 VAL10        132 RESIDUE    4    A VAL
     11 ALA11        148 RESIDUE    4    A ALA
     12 ASP12        158 RESIDUE    4    A ASP
     13 TYR13        170 RESIDUE    4    A TYR
     14 LEU14        191 RESIDUE    4    A LEU
     15 GLN15        210 RESIDUE    4    A GLN
     16 THR16        227 RESIDUE    4    A THR
     17 TYR17        241 RESIDUE    4    A TYR
     18 HIE18        262 RESIDUE    4    A HIE
     19 LYS19        279 RESIDUE    4    A LYS
     20 LEU20        301 RESIDUE    4    A LEU
     21 PRO21        320 RESIDUE    4    A PRO
     22 ASP22        334 RESIDUE    4    A ASP
     23 ASN23        346 RESIDUE    4    A ASN
     24 TYR24        360 RESIDUE    4    A TYR
     25 ILE25        381 RESIDUE    4    A ILE
     26 THR26        400 RESIDUE    4    A THR
     27 LYS27        414 RESIDUE    4    A LYS
     28 SER28        436 RESIDUE    4    A SER
     29 GLU29        447 RESIDUE    4    A GLU
     30 ALA30        462 RESIDUE    4    A ALA
     31 GLN31        472 RESIDUE    4    A GLN
     32 ALA32        489 RESIDUE    4    A ALA
     33 LEU33        499 RESIDUE    4    A LEU
     34 GLY34        518 RESIDUE    4    A GLY
     35 TRP35        525 RESIDUE    4    A TRP
     36 VAL36        549 RESIDUE    4    A VAL
     37 ALA37        565 RESIDUE    4    A ALA
     38 SER38        575 RESIDUE    4    A SER
     39 LYS39        586 RESIDUE    4    A LYS
     40 GLY40        608 RESIDUE    4    A GLY
     41 ASN41        615 RESIDUE    4    A ASN
     42 LEU42        629 RESIDUE    4    A LEU
     43 ALA43        648 RESIDUE    4    A ALA
     44 ASP44        658 RESIDUE    4    A ASP
     45 VAL45        670 RESIDUE    4    A VAL
     46 ALA46        686 RESIDUE    4    A ALA
     47 PRO47        696 RESIDUE    4    A PRO
     48 GLY48        710 RESIDUE    4    A GLY
     49 LYS49        717 RESIDUE    4    A LYS
     50 SER50        739 RESIDUE    4    A SER
     51 ILE51        750 RESIDUE    4    A ILE
     52 GLY52        769 RESIDUE    4    A GLY
     53 GLY53        776 RESIDUE    4    A GLY
     54 ASP54        783 RESIDUE    4    A ASP
     55 ILE55        795 RESIDUE    4    A ILE
     56 PHE56        814 RESIDUE    4    A PHE
     57 SER57        834 RESIDUE    4    A SER
     58 ASN58        845 RESIDUE    4    A ASN
     59 ARG59        859 RESIDUE    4    A ARG
     60 GLU60        883 RESIDUE    4    A GLU
     61 GLY61        898 RESIDUE    4    A GLY
     62 LYS62        905 RESIDUE    4    A LYS
     63 LEU63        927 RESIDUE    4    A LEU
     64 PRO64        946 RESIDUE    4    A PRO
     65 GLY65        960 RESIDUE    4    A GLY
     66 LYS66        967 RESIDUE    4    A LYS
     67 SER67        989 RESIDUE    4    A SER
     68 GLY68       1000 RESIDUE    4    A GLY
     69 ARG69       1007 RESIDUE    4    A ARG
     70 THR70       1031 RESIDUE    4    A THR
     71 TRP71       1045 RESIDUE    4    A TRP
     72 ARG72       1069 RESIDUE    4    A ARG
     73 GLU73       1093 RESIDUE    4    A GLU
     74 ALA74       1108 RESIDUE    4    A ALA
     75 ASP75       1118 RESIDUE    4    A ASP
     76 ILE76       1130 RESIDUE    4    A ILE
     77 ASN77       1149 RESIDUE    4    A ASN
     78 TYR78       1163 RESIDUE    4    A TYR
     79 THR79       1184 RESIDUE    4    A THR
     80 SER80       1198 RESIDUE    4    A SER
     81 GLY81       1209 RESIDUE    4    A GLY
     82 PHE82       1216 RESIDUE    4    A PHE
     83 ARG83       1236 RESIDUE    4    A ARG
     84 ASN84       1260 RESIDUE    4    A ASN
     85 SER85       1274 RESIDUE    4    A SER
     86 ASP86       1285 RESIDUE    4    A ASP
     87 ARG87       1297 RESIDUE    4    A ARG
     88 ILE88       1321 RESIDUE    4    A ILE
     89 LEU89       1340 RESIDUE    4    A LEU
     90 TYR90       1359 RESIDUE    4    A TYR
     91 SER91       1380 RESIDUE    4    A SER
     92 SER92       1391 RESIDUE    4    A SER
     93 ASP93       1402 RESIDUE    4    A ASP
     94 TRP94       1414 RESIDUE    4    A TRP
     95 LEU95       1438 RESIDUE    4    A LEU
     96 ILE96       1457 RESIDUE    4    A ILE
     97 TYR97       1476 RESIDUE    4    A TYR
     98 LYS98       1497 RESIDUE    4    A LYS
     99 THR99       1519 RESIDUE    4    A THR
    100 THR100      1533 RESIDUE    4    A THR
    101 ASP101      1547 RESIDUE    4    A ASP
    102 HIE102      1559 RESIDUE    4    A HIE
    103 TYR103      1576 RESIDUE    4    A TYR
    104 GLN104      1597 RESIDUE    4    A GLN
    105 THR105      1614 RESIDUE    4    A THR
    106 PHE106      1628 RESIDUE    4    A PHE
    107 THR107      1648 RESIDUE    4    A THR
    108 LYS108      1662 RESIDUE    4    A LYS
    109 ILE109      1684 RESIDUE    4    A ILE
    110 ARG110      1703 RESIDUE    4    A ARG
