# Supplementary material for: Improved Structure-Based Histidine pKa Prediction for pH-Responsive Protein Design
Source: J Chem Inf Model. 2025 Jan 18;65(3):1560–9. doi: 10.1021/acs.jcim.4c01957 (PMC11815838; doi:10.1021/acs.jcim.4c01957)
Supplement: Supplementary file 3 — ci4c01957_si_003.zip [file ci4c01957_si_003.zip › structures/prep_mol2/1BNZ_prep.mol2]

@<TRIPOS>MOLECULE
Cpptraj generated mol2 file.
 1053  1059    64     0     0
SMALL
USER_CHARGES


@<TRIPOS>ATOM
      1 N             0.3887      23.7553       0.6176 N.am      1 MET1       0.1592
      2 H1           -0.3838      23.8812      -0.0225 H         1 MET1       0.1984
      3 H2            0.7439      22.8134       0.5177 H         1 MET1       0.1984
      4 H3            1.1180      24.4188       0.3958 H         1 MET1       0.1984
      5 CA           -0.0732      23.9473       2.0071 C.3       1 MET1       0.0221
      6 HA            0.7339      23.6744       2.6887 H         1 MET1       0.1116
      7 CB           -0.4269      25.4054       2.2947 C.3       1 MET1       0.0865
      8 HB2          -0.9056      25.8506       1.4207 H         1 MET1       0.0125
      9 HB3          -1.1234      25.4875       3.1238 H         1 MET1       0.0125
     10 CG            0.8438      26.1836       2.6377 C.3       1 MET1       0.0334
     11 HG2           1.3172      25.7367       3.5127 H         1 MET1       0.0292
     12 HG3           1.5407      26.1287       1.8016 H         1 MET1       0.0292
     13 SD            0.4993      27.9142       3.0002 S.3       1 MET1      -0.2774
     14 CE            1.6030      28.7639       1.8470 C.3       1 MET1      -0.0341
     15 HE1           1.3362      28.5127       0.8207 H         1 MET1       0.0597
     16 HE2           1.5081      29.8411       1.9885 H         1 MET1       0.0597
     17 HE3           2.6352      28.4721       2.0432 H         1 MET1       0.0597
     18 C            -1.1908      22.9761       2.3316 C.2       1 MET1       0.6123
     19 O            -0.8862      22.0372       3.0264 O.2       1 MET1      -0.5713
     20 N            -2.3978      23.1229       1.7750 N.am      2 ALA2      -0.4157
     21 H            -2.6303      23.9905       1.3184 H         2 ALA2       0.2719
     22 CA           -3.5550      22.2646       2.0873 C.3       2 ALA2       0.0337
     23 HA           -4.3641      22.5683       1.4214 H         2 ALA2       0.0823
     24 CB           -3.2549      20.7896       1.7449 C.3       2 ALA2      -0.1825
     25 HB1          -2.6110      20.3313       2.4980 H         2 ALA2       0.0603
     26 HB2          -4.1876      20.2249       1.7049 H         2 ALA2       0.0603
     27 HB3          -2.7696      20.7172       0.7719 H         2 ALA2       0.0603
     28 C            -4.1060      22.4975       3.5078 C.2       2 ALA2       0.5973
     29 O            -4.0574      23.6242       3.9980 O.2       2 ALA2      -0.5679
     30 N            -4.6373      21.4597       4.1503 N.am      3 THR3      -0.4157
     31 H            -4.5541      20.5388       3.7450 H         3 THR3       0.2719
     32 CA           -5.3254      21.5376       5.4453 C.3       3 THR3      -0.0389
     33 HA           -5.0347      22.4573       5.9502 H         3 THR3       0.1007
     34 CB           -6.8518      21.6164       5.2432 C.3       3 THR3       0.3654
     35 HB           -7.0939      22.5893       4.8139 H         3 THR3       0.0043
     36 CG2          -7.4047      20.5311       4.3188 C.3       3 THR3      -0.2438
     37 HG21         -7.1219      19.5447       4.6885 H         3 THR3       0.0642
     38 HG22         -8.4930      20.5972       4.2873 H         3 THR3       0.0642
     39 HG23         -7.0267      20.6659       3.3065 H         3 THR3       0.0642
     40 OG1          -7.5311      21.4882       6.4665 O.3       3 THR3      -0.6761
     41 HG1          -8.4686      21.6305       6.2982 H         3 THR3       0.4102
     42 C            -4.9060      20.3859       6.3609 C.2       3 THR3       0.5973
     43 O            -4.3830      19.3717       5.8963 O.2       3 THR3      -0.5679
     44 N            -5.0989      20.5600       7.6671 N.am      4 VAL4      -0.4157
     45 H            -5.5207      21.4416       7.9508 H         4 VAL4       0.2719
     46 CA           -4.8787      19.5412       8.6961 C.3       4 VAL4      -0.0875
     47 HA           -4.5899      18.6147       8.1989 H         4 VAL4       0.0969
     48 CB           -3.7084      19.9226       9.6261 C.3       4 VAL4       0.2985
     49 HB           -2.8399      20.1291       9.0040 H         4 VAL4      -0.0297
     50 CG1          -3.9620      21.1572      10.5012 C.3       4 VAL4      -0.3192
     51 HG11         -4.7912      20.9922      11.1840 H         4 VAL4       0.0791
     52 HG12         -3.0746      21.3624      11.0975 H         4 VAL4       0.0791
     53 HG13         -4.1726      22.0224       9.8752 H         4 VAL4       0.0791
     54 CG2          -3.3293      18.7518      10.5390 C.3       4 VAL4      -0.3192
     55 HG21         -3.0774      17.8770       9.9384 H         4 VAL4       0.0791
     56 HG22         -2.4599      19.0169      11.1406 H         4 VAL4       0.0791
     57 HG23         -4.1527      18.5022      11.2075 H         4 VAL4       0.0791
     58 C            -6.1739      19.2643       9.4523 C.2       4 VAL4       0.5973
     59 O            -6.8080      20.1790       9.9799 O.2       4 VAL4      -0.5679
     60 N            -6.5547      17.9883       9.5250 N.am      5 LYS5      -0.3479
     61 H            -5.9722      17.2951       9.0774 H         5 LYS5       0.2747
     62 CA           -7.6906      17.5045      10.3095 C.3       5 LYS5      -0.2400
     63 HA           -8.3704      18.3327      10.4905 H         5 LYS5       0.1426
     64 CB           -8.4219      16.4138       9.5126 C.3       5 LYS5      -0.0094
     65 HB2          -8.5627      16.7495       8.4827 H         5 LYS5       0.0362
     66 HB3          -7.7943      15.5210       9.4816 H         5 LYS5       0.0362
     67 CG           -9.7897      16.0296      10.0976 C.3       5 LYS5       0.0187
     68 HG2         -10.1268      15.1154       9.6067 H         5 LYS5       0.0103
     69 HG3          -9.7030      15.8376      11.1658 H         5 LYS5       0.0103
     70 CD          -10.8203      17.1288       9.8420 C.3       5 LYS5      -0.0479
     71 HD2         -10.5565      18.0253      10.3690 H         5 LYS5       0.0621
     72 HD3         -10.7971      17.3553       8.7843 H         5 LYS5       0.0621
     73 CE          -12.2371      16.6965      10.1870 C.3       5 LYS5      -0.0143
     74 HE2         -12.5725      16.0072       9.4067 H         5 LYS5       0.1135
     75 HE3         -12.2049      16.1363      11.1172 H         5 LYS5       0.1135
     76 NZ          -13.1424      17.8698      10.2600 N.4       5 LYS5      -0.3854
     77 HZ1         -13.1049      18.3643       9.3708 H         5 LYS5       0.3400
     78 HZ2         -14.0935      17.5863      10.4401 H         5 LYS5       0.3400
     79 HZ3         -12.8337      18.4952      10.9922 H         5 LYS5       0.3400
     80 C            -7.1858      16.9787      11.6474 C.2       5 LYS5       0.7341
     81 O            -6.2241      16.2168      11.6898 O.2       5 LYS5      -0.5894
     82 N            -7.8161      17.3809      12.7445 N.am      6 PHE6      -0.4157
     83 H            -8.6366      17.9698      12.6487 H         6 PHE6       0.2719
     84 CA           -7.4325      16.9433      14.0859 C.3       6 PHE6      -0.0024
     85 HA           -7.0960      15.9064      14.0217 H         6 PHE6       0.0978
     86 CB           -6.2549      17.7875      14.6144 C.3       6 PHE6      -0.0343
     87 HB2          -5.9417      17.4084      15.5874 H         6 PHE6       0.0295
     88 HB3          -5.4125      17.6495      13.9410 H         6 PHE6       0.0295
     89 CG           -6.5078      19.2757      14.7140 C.ar      6 PHE6       0.0118
     90 CD1          -6.4509      20.0580      13.5488 C.ar      6 PHE6      -0.1256
     91 HD1          -6.2325      19.6028      12.5929 H         6 PHE6       0.1330
     92 CE1          -6.6917      21.4352      13.6114 C.ar      6 PHE6      -0.1704
     93 HE1          -6.6651      22.0151      12.7048 H         6 PHE6       0.1430
     94 CZ           -6.9649      22.0483      14.8435 C.ar      6 PHE6      -0.1072
     95 HZ           -7.1422      23.1138      14.8893 H         6 PHE6       0.1297
     96 CE2          -7.0016      21.2747      16.0166 C.ar      6 PHE6      -0.1704
     97 HE2          -7.1926      21.7521      16.9681 H         6 PHE6       0.1430
     98 CD2          -6.7813      19.8860      15.9526 C.ar      6 PHE6      -0.1256
     99 HD2          -6.8195      19.2928      16.8545 H         6 PHE6       0.1330
    100 C            -8.6193      16.9575      15.0429 C.2       6 PHE6       0.5973
    101 O            -9.7099      17.4183      14.7242 O.2       6 PHE6      -0.5679
    102 N            -8.3952      16.4597      16.2551 N.am      7 LYS7      -0.3479
    103 H            -7.4620      16.1358      16.4652 H         7 LYS7       0.2747
    104 CA           -9.3870      16.4373      17.3241 C.3       7 LYS7      -0.2400
    105 HA          -10.3069      16.9080      16.9760 H         7 LYS7       0.1426
    106 CB           -9.7103      14.9825      17.6535 C.3       7 LYS7      -0.0094
    107 HB2         -10.2394      14.5954      16.7838 H         7 LYS7       0.0362
    108 HB3          -8.7812      14.4252      17.7860 H         7 LYS7       0.0362
    109 CG          -10.5829      14.7921      18.9030 C.3       7 LYS7       0.0187
    110 HG2          -9.9450      14.8060      19.7880 H         7 LYS7       0.0103
    111 HG3         -11.2874      15.6224      18.9777 H         7 LYS7       0.0103
    112 CD          -11.4071      13.4928      18.8847 C.3       7 LYS7      -0.0479
    113 HD2         -11.9025      13.4048      19.8528 H         7 LYS7       0.0621
    114 HD3         -12.1930      13.5868      18.1304 H         7 LYS7       0.0621
    115 CE          -10.6158      12.1976      18.6315 C.3       7 LYS7      -0.0143
    116 HE2          -9.7176      12.1916      19.2559 H         7 LYS7       0.1135
    117 HE3         -11.2483      11.3592      18.9385 H         7 LYS7       0.1135
    118 NZ          -10.2621      12.0353      17.1923 N.4       7 LYS7      -0.3854
    119 HZ1          -9.5847      12.7287      16.8967 H         7 LYS7       0.3400
    120 HZ2          -9.9057      11.1147      16.9812 H         7 LYS7       0.3400
    121 HZ3         -11.0706      12.2144      16.5944 H         7 LYS7       0.3400
    122 C            -8.8766      17.2458      18.4963 C.2       7 LYS7       0.7341
    123 O            -7.7398      17.0632      18.9267 O.2       7 LYS7      -0.5894
    124 N            -9.7187      18.1185      19.0303 N.am      8 TYR8      -0.4157
    125 H           -10.6386      18.2303      18.6092 H         8 TYR8       0.2719
    126 CA           -9.3888      18.9219      20.1932 C.3       8 TYR8      -0.0014
    127 HA           -8.6277      18.3945      20.7695 H         8 TYR8       0.0876
    128 CB           -8.7913      20.2670      19.7655 C.3       8 TYR8      -0.0152
    129 HB2          -8.1622      20.1195      18.8865 H         8 TYR8       0.0295
    130 HB3          -9.5875      20.9569      19.4859 H         8 TYR8       0.0295
    131 CG           -7.9314      20.8742      20.8522 C.ar      8 TYR8      -0.0011
    132 CD1          -6.6048      20.4296      21.0032 C.ar      8 TYR8      -0.1906
    133 HD1          -6.2065      19.6884      20.3215 H         8 TYR8       0.1699
    134 CE1          -5.7935      20.9514      22.0266 C.ar      8 TYR8      -0.2341
    135 HE1          -4.7739      20.6109      22.1284 H         8 TYR8       0.1656
    136 CZ           -6.3138      21.9274      22.9005 C.ar      8 TYR8       0.3226
    137 OH           -5.5360      22.4252      23.8978 O.3       8 TYR8      -0.5579
    138 HH           -4.7226      21.9218      23.9702 H         8 TYR8       0.3992
    139 CE2          -7.6438      22.3723      22.7521 C.ar      8 TYR8      -0.2341
    140 HE2          -8.0328      23.1210      23.4233 H         8 TYR8       0.1656
    141 CD2          -8.4541      21.8427      21.7288 C.ar      8 TYR8      -0.1906
    142 HD2          -9.4758      22.1819      21.6088 H         8 TYR8       0.1699
    143 C           -10.6227      19.0787      21.0694 C.2       8 TYR8       0.5973
    144 O           -11.6404      19.6042      20.6389 O.2       8 TYR8      -0.5679
    145 N           -10.5294      18.5734      22.3037 N.am      9 LYS9      -0.3479
    146 H            -9.6424      18.1674      22.5611 H         9 LYS9       0.2747
    147 CA          -11.5907      18.6299      23.3228 C.3       9 LYS9      -0.2400
    148 HA          -11.3344      17.9382      24.1244 H         9 LYS9       0.1426
    149 CB          -11.6530      20.0373      23.9259 C.3       9 LYS9      -0.0094
    150 HB2         -11.7970      20.7804      23.1381 H         9 LYS9       0.0362
    151 HB3         -12.5175      20.0721      24.5868 H         9 LYS9       0.0362
    152 CG          -10.3896      20.3612      24.7317 C.3       9 LYS9       0.0187
    153 HG2         -10.1922      19.5581      25.4438 H         9 LYS9       0.0103
    154 HG3          -9.5372      20.4421      24.0570 H         9 LYS9       0.0103
    155 CD          -10.5410      21.6782      25.4989 C.3       9 LYS9      -0.0479
    156 HD2          -9.5917      21.9027      25.9880 H         9 LYS9       0.0621
    157 HD3         -10.7716      22.4789      24.7924 H         9 LYS9       0.0621
    158 CE          -11.6530      21.5716      26.5540 C.3       9 LYS9      -0.0143
    159 HE2         -12.6033      21.3775      26.0463 H         9 LYS9       0.1135
    160 HE3         -11.4416      20.7167      27.2045 H         9 LYS9       0.1135
    161 NZ          -11.7828      22.8083      27.3605 N.4       9 LYS9      -0.3854
    162 HZ1         -12.0377      23.5893      26.7664 H         9 LYS9       0.3400
    163 HZ2         -12.5207      22.6967      28.0470 H         9 LYS9       0.3400
    164 HZ3         -10.9223      23.0239      27.8441 H         9 LYS9       0.3400
    165 C           -12.9686      18.1626      22.8341 C.2       9 LYS9       0.7341
    166 O           -13.9439      18.8935      22.9130 O.2       9 LYS9      -0.5894
    167 N           -13.0421      16.9250      22.3500 N.am     10 GLY10     -0.4157
    168 H           -12.2070      16.3693      22.3166 H        10 GLY10      0.2719
    169 CA          -14.2989      16.3397      21.8686 C.3      10 GLY10     -0.0252
    170 HA2         -14.1771      15.2633      21.7546 H        10 GLY10      0.0698
    171 HA3         -15.0851      16.5205      22.6033 H        10 GLY10      0.0698
    172 C           -14.7842      16.9012      20.5304 C.2      10 GLY10      0.5973
    173 O           -15.7881      16.4276      20.0135 O.2      10 GLY10     -0.5679
    174 N           -14.0653      17.8580      19.9434 N.am     11 GLU11     -0.5163
    175 H           -13.3089      18.2941      20.4528 H        11 GLU11      0.2936
    176 CA          -14.4319      18.4977      18.6860 C.3      11 GLU11      0.0397
    177 HA          -15.4312      18.1779      18.3853 H        11 GLU11      0.1105
    178 CB          -14.4648      20.0227      18.8580 C.3      11 GLU11      0.0560
    179 HB2         -13.4436      20.3590      19.0252 H        11 GLU11     -0.0173
    180 HB3         -14.8076      20.4760      17.9267 H        11 GLU11     -0.0173
    181 CG          -15.3703      20.5095      20.0085 C.3      11 GLU11      0.0136
    182 HG2         -16.4112      20.3560      19.7130 H        11 GLU11     -0.0425
    183 HG3         -15.1926      19.9222      20.9066 H        11 GLU11     -0.0425
    184 CD          -15.1340      21.9853      20.3690 C.2      11 GLU11      0.8054
    185 OE1         -14.0004      22.4927      20.1497 O.co2    11 GLU11     -0.8188
    186 OE2         -16.0994      22.6399      20.8106 O.co2    11 GLU11     -0.8188
    187 C           -13.4398      18.1084      17.5906 C.2      11 GLU11      0.5366
    188 O           -12.2236      18.1743      17.7761 O.2      11 GLU11     -0.5819
    189 N           -13.9517      17.7074      16.4339 N.am     12 GLU12     -0.5163
    190 H           -14.9539      17.6755      16.3284 H        12 GLU12      0.2936
    191 CA          -13.1403      17.4492      15.2507 C.3      12 GLU12      0.0397
    192 HA          -12.1605      17.0786      15.5559 H        12 GLU12      0.1105
    193 CB          -13.8221      16.3561      14.4167 C.3      12 GLU12      0.0560
    194 HB2         -14.1786      15.5539      15.0645 H        12 GLU12     -0.0173
    195 HB3         -14.6921      16.7836      13.9162 H        12 GLU12     -0.0173
    196 CG          -12.8801      15.7798      13.3608 C.3      12 GLU12      0.0136
    197 HG2         -13.4797      15.2701      12.6037 H        12 GLU12     -0.0425
    198 HG3         -12.3771      16.6258      12.8938 H        12 GLU12     -0.0425
    199 CD          -11.8209      14.8008      13.9014 C.2      12 GLU12      0.8054
    200 OE1         -12.0238      14.1671      14.9693 O.co2    12 GLU12     -0.8188
    201 OE2         -10.7849      14.6738      13.2193 O.co2    12 GLU12     -0.8188
    202 C           -12.9625      18.7631      14.4713 C.2      12 GLU12      0.5366
    203 O           -13.9409      19.4015      14.0826 O.2      12 GLU12     -0.5819
    204 N           -11.7240      19.1805      14.2246 N.am     13 LYS13     -0.3479
    205 H           -10.9624      18.5637      14.4858 H        13 LYS13      0.2747
    206 CA          -11.3671      20.4576      13.5981 C.3      13 LYS13     -0.2400
    207 HA          -12.2749      20.9978      13.3244 H        13 LYS13      0.1426
    208 CB          -10.5656      21.3236      14.5723 C.3      13 LYS13     -0.0094
    209 HB2          -9.6303      20.8183      14.8199 H        13 LYS13      0.0362
    210 HB3         -10.3302      22.2757      14.0921 H        13 LYS13      0.0362
    211 CG          -11.3498      21.5862      15.8562 C.3      13 LYS13      0.0187
    212 HG2         -12.3508      21.9306      15.5930 H        13 LYS13      0.0103
    213 HG3         -11.4296      20.6645      16.4350 H        13 LYS13      0.0103
    214 CD          -10.6479      22.6483      16.7038 C.3      13 LYS13     -0.0479
    215 HD2          -9.6285      22.3248      16.9178 H        13 LYS13      0.0621
    216 HD3         -10.6050      23.5946      16.1611 H        13 LYS13      0.0621
    217 CE          -11.3892      22.8421      18.0294 C.3      13 LYS13     -0.0143
    218 HE2         -11.3933      21.8895      18.5704 H        13 LYS13      0.1135
    219 HE3         -10.8437      23.5654      18.6413 H        13 LYS13      0.1135
    220 NZ          -12.7913      23.2925      17.8536 N.4      13 LYS13     -0.3854
    221 HZ1         -13.2971      22.6685      17.2439 H        13 LYS13      0.3400
    222 HZ2         -13.2705      23.2187      18.7638 H        13 LYS13      0.3400
    223 HZ3         -12.8572      24.2462      17.5348 H        13 LYS13      0.3400
    224 C           -10.5599      20.2585      12.3348 C.2      13 LYS13      0.7341
    225 O            -9.8998      19.2444      12.1661 O.2      13 LYS13     -0.5894
    226 N           -10.6139      21.2527      11.4680 N.am     14 GLU14     -0.5163
    227 H           -11.1141      22.0927      11.7213 H        14 GLU14      0.2936
    228 CA           -9.9129      21.2981      10.1936 C.3      14 GLU14      0.0397
    229 HA           -9.1149      20.5612      10.1789 H        14 GLU14      0.1105
    230 CB          -10.9189      20.9707       9.0820 C.3      14 GLU14      0.0560
    231 HB2         -11.5149      20.1209       9.4202 H        14 GLU14     -0.0173
    232 HB3         -11.5998      21.8099       8.9325 H        14 GLU14     -0.0173
    233 CG          -10.2775      20.5794       7.7502 C.3      14 GLU14      0.0136
    234 HG2          -9.9967      21.4855       7.2105 H        14 GLU14     -0.0425
    235 HG3          -9.3812      19.9854       7.9451 H        14 GLU14     -0.0425
    236 CD          -11.2700      19.7532       6.9244 C.2      14 GLU14      0.8054
    237 OE1         -12.3141      20.3196       6.5414 O.co2    14 GLU14     -0.8188
    238 OE2         -11.0455      18.5313       6.7875 O.co2    14 GLU14     -0.8188
    239 C            -9.3173      22.6981      10.0771 C.2      14 GLU14      0.5366
    240 O           -10.0203      23.6738      10.3553 O.2      14 GLU14     -0.5819
    241 N            -8.0312      22.8155       9.7558 N.am     15 VAL15     -0.4157
    242 H            -7.4952      21.9767       9.5462 H        15 VAL15      0.2719
    243 CA           -7.3385      24.1105       9.7282 C.3      15 VAL15     -0.0875
    244 HA           -8.0774      24.9042       9.6151 H        15 VAL15      0.0969
    245 CB           -6.5805      24.3760      11.0450 C.3      15 VAL15      0.2985
    246 HB           -6.0030      23.4901      11.3023 H        15 VAL15     -0.0297
    247 CG1          -5.5911      25.5458      10.9692 C.3      15 VAL15     -0.3192
    248 HG11         -6.0901      26.4488      10.6182 H        15 VAL15      0.0791
    249 HG12         -5.1621      25.7277      11.9523 H        15 VAL15      0.0791
    250 HG13         -4.7691      25.2963      10.2992 H        15 VAL15      0.0791
    251 CG2          -7.5662      24.6928      12.1797 C.3      15 VAL15     -0.3192
    252 HG21         -8.2506      23.8612      12.3344 H        15 VAL15      0.0791
    253 HG22         -7.0136      24.8479      13.1037 H        15 VAL15      0.0791
    254 HG23         -8.1373      25.5900      11.9410 H        15 VAL15      0.0791
    255 C            -6.4189      24.2047       8.5256 C.2      15 VAL15      0.5973
    256 O            -5.6659      23.2852       8.2234 O.2      15 VAL15     -0.5679
    257 N            -6.4580      25.3523       7.8615 N.am     16 ASP16     -0.5163
    258 H            -7.1345      26.0443       8.1363 H        16 ASP16      0.2936
    259 CA           -5.5583      25.7121       6.7717 C.3      16 ASP16      0.0381
    260 HA           -5.6607      24.9920       5.9565 H        16 ASP16      0.0880
    261 CB           -5.9342      27.1115       6.2764 C.3      16 ASP16     -0.0303
    262 HB2          -6.4710      27.6406       7.0636 H        16 ASP16     -0.0122
    263 HB3          -5.0318      27.6717       6.0354 H        16 ASP16     -0.0122
    264 CG           -6.8035      27.0860       5.0374 C.2      16 ASP16      0.7994
    265 OD1          -6.3610      26.4565       4.0517 O.co2    16 ASP16     -0.8014
    266 OD2          -7.8659      27.7409       5.0799 O.co2    16 ASP16     -0.8014
    267 C            -4.1041      25.7321       7.2327 C.2      16 ASP16      0.5366
    268 O            -3.7542      26.4213       8.1951 O.2      16 ASP16     -0.5819
    269 N            -3.2271      25.0535       6.4917 N.am     17 ILE17     -0.4157
    270 H            -3.5774      24.5094       5.7076 H        17 ILE17      0.2719
    271 CA           -1.7948      25.0208       6.8190 C.3      17 ILE17     -0.0597
    272 HA           -1.6862      24.6605       7.8415 H        17 ILE17      0.0869
    273 CB           -1.0479      24.0546       5.8768 C.3      17 ILE17      0.1303
    274 HB           -1.2576      24.3640       4.8622 H        17 ILE17      0.0187
    275 CG2           0.4787      24.1071       6.0768 C.3      17 ILE17     -0.3204
    276 HG21          0.7270      23.9833       7.1326 H        17 ILE17      0.0882
    277 HG22          0.9673      23.3164       5.5090 H        17 ILE17      0.0882
    278 HG23          0.8787      25.0670       5.7514 H        17 ILE17      0.0882
    279 CG1          -1.5410      22.5984       5.9913 C.3      17 ILE17     -0.0430
    280 HG12         -2.6012      22.5417       5.7735 H        17 ILE17      0.0236
    281 HG13         -1.0074      21.9828       5.2852 H        17 ILE17      0.0236
    282 CD1          -1.2998      21.8989       7.3166 C.3      17 ILE17     -0.0660
    283 HD11         -1.9024      22.3621       8.0973 H        17 ILE17      0.0186
    284 HD12         -1.5926      20.8542       7.2204 H        17 ILE17      0.0186
    285 HD13         -0.2471      21.9386       7.5905 H        17 ILE17      0.0186
    286 C            -1.1778      26.4269       6.7865 C.2      17 ILE17      0.5973
    287 O            -0.2552      26.7095       7.5428 O.2      17 ILE17     -0.5679
    288 N            -1.7025      27.3321       5.9563 N.am     18 SER18     -0.4157
    289 H            -2.5433      27.0918       5.4528 H        18 SER18      0.2719
    290 CA           -1.2329      28.7233       5.8880 C.3      18 SER18     -0.0249
    291 HA           -0.1653      28.7287       5.6690 H        18 SER18      0.0843
    292 CB           -1.9769      29.4582       4.7693 C.3      18 SER18      0.2117
    293 HB2          -1.6238      30.4887       4.7059 H        18 SER18      0.0352
    294 HB3          -1.8067      28.9610       3.8170 H        18 SER18      0.0352
    295 OG           -3.3621      29.4403       5.0400 O.3      18 SER18     -0.6546
    296 HG           -3.8610      29.6668       4.2492 H        18 SER18      0.4275
    297 C            -1.4230      29.4924       7.1997 C.2      18 SER18      0.5973
    298 O            -0.7342      30.4857       7.4197 O.2      18 SER18     -0.5679
    299 N            -2.3373      29.0467       8.0720 N.am     19 LYS19     -0.3479
    300 H            -2.8661      28.2179       7.8185 H        19 LYS19      0.2747
    301 CA           -2.6185      29.6704       9.3739 C.3      19 LYS19     -0.2400
    302 HA           -2.3787      30.7325       9.3124 H        19 LYS19      0.1426
    303 CB           -4.1075      29.5248       9.7177 C.3      19 LYS19     -0.0094
    304 HB2          -4.3272      28.4840       9.9639 H        19 LYS19      0.0362
    305 HB3          -4.3192      30.1183      10.6048 H        19 LYS19      0.0362
    306 CG           -5.0185      29.9572       8.5606 C.3      19 LYS19      0.0187
    307 HG2          -4.4837      30.6188       7.8760 H        19 LYS19      0.0103
    308 HG3          -5.2889      29.0704       8.0081 H        19 LYS19      0.0103
    309 CD           -6.2854      30.6732       9.0272 C.3      19 LYS19     -0.0479
    310 HD2          -7.0156      30.6713       8.2162 H        19 LYS19      0.0621
    311 HD3          -6.7037      30.1630       9.8973 H        19 LYS19      0.0621
    312 CE           -5.8928      32.1134       9.3643 C.3      19 LYS19     -0.0143
    313 HE2          -5.0803      32.0791      10.0966 H        19 LYS19      0.1135
    314 HE3          -5.5086      32.6109       8.4695 H        19 LYS19      0.1135
    315 NZ           -7.0079      32.8792       9.9500 N.4      19 LYS19     -0.3854
    316 HZ1          -7.4787      32.3000      10.6301 H        19 LYS19      0.3400
    317 HZ2          -6.5871      33.6375      10.5004 H        19 LYS19      0.3400
    318 HZ3          -7.6398      33.2302       9.2490 H        19 LYS19      0.3400
    319 C            -1.7703      29.1124      10.5127 C.2      19 LYS19      0.7341
    320 O            -1.8722      29.6004      11.6394 O.2      19 LYS19     -0.5894
    321 N            -0.9705      28.0765      10.2670 N.am     20 ILE20     -0.4157
    322 H            -0.8780      27.7482       9.3127 H        20 ILE20      0.2719
    323 CA           -0.1515      27.4381      11.2999 C.3      20 ILE20     -0.0597
    324 HA           -0.7332      27.4013      12.2200 H        20 ILE20      0.0869
    325 CB            0.1636      25.9830      10.9083 C.3      20 ILE20      0.1303
    326 HB            0.4977      25.9534       9.8714 H        20 ILE20      0.0187
    327 CG2           1.2766      25.3759      11.7744 C.3      20 ILE20     -0.3204
    328 HG21          0.9524      25.3244      12.8128 H        20 ILE20      0.0882
    329 HG22          1.5108      24.3744      11.4171 H        20 ILE20      0.0882
    330 HG23          2.1918      25.9613      11.7161 H        20 ILE20      0.0882
    331 CG1          -1.1436      25.1736      11.0561 C.3      20 ILE20     -0.0430
    332 HG12         -1.4946      25.2252      12.0858 H        20 ILE20      0.0236
    333 HG13         -1.9092      25.6112      10.4138 H        20 ILE20      0.0236
    334 CD1          -1.0183      23.7047      10.6753 C.3      20 ILE20     -0.0660
    335 HD11         -0.4674      23.1587      11.4405 H        20 ILE20      0.0186
    336 HD12         -2.0164      23.2817      10.5928 H        20 ILE20      0.0186
    337 HD13         -0.5191      23.6220       9.7109 H        20 ILE20      0.0186
    338 C             1.0905      28.2806      11.5975 C.2      20 ILE20      0.5973
    339 O             1.8158      28.6878      10.6975 O.2      20 ILE20     -0.5679
    340 N             1.3473      28.5332      12.8844 N.am     21 LYS21     -0.3479
    341 H             0.7365      28.1016      13.5698 H        21 LYS21      0.2747
    342 CA            2.4182      29.4238      13.3536 C.3      21 LYS21     -0.2400
    343 HA            2.7244      30.0779      12.5333 H        21 LYS21      0.1426
    344 CB            1.8990      30.2910      14.5051 C.3      21 LYS21     -0.0094
    345 HB2           1.6485      29.6471      15.3457 H        21 LYS21      0.0362
    346 HB3           2.7038      30.9608      14.8148 H        21 LYS21      0.0362
    347 CG            0.6586      31.1265      14.1754 C.3      21 LYS21      0.0187
    348 HG2           0.8901      31.8150      13.3614 H        21 LYS21      0.0103
    349 HG3          -0.1743      30.4853      13.8850 H        21 LYS21      0.0103
    350 CD            0.2762      31.9116      15.4348 C.3      21 LYS21     -0.0479
    351 HD2          -0.0345      31.2185      16.2191 H        21 LYS21      0.0621
    352 HD3           1.1443      32.4767      15.7782 H        21 LYS21      0.0621
    353 CE           -0.8612      32.8860      15.1385 C.3      21 LYS21     -0.0143
    354 HE2          -0.6135      33.4657      14.2433 H        21 LYS21      0.1135
    355 HE3          -1.7668      32.3110      14.9178 H        21 LYS21      0.1135
    356 NZ           -1.1076      33.8007      16.2792 N.4      21 LYS21     -0.3854
    357 HZ1          -0.3024      34.3747      16.4734 H        21 LYS21      0.3400
    358 HZ2          -1.8970      34.4035      16.0583 H        21 LYS21      0.3400
    359 HZ3          -1.3608      33.2757      17.1152 H        21 LYS21      0.3400
    360 C             3.6808      28.6893      13.8055 C.2      21 LYS21      0.7341
    361 O             4.7802      28.9555      13.3278 O.2      21 LYS21     -0.5894
    362 N             3.5449      27.8240      14.8122 N.am     22 LYS22     -0.3479
    363 H             2.6051      27.6273      15.1362 H        22 LYS22      0.2747
    364 CA            4.6545      27.0652      15.4027 C.3      22 LYS22     -0.2400
    365 HA            5.5512      27.2758      14.8365 H        22 LYS22      0.1426
    366 CB            4.8935      27.4998      16.8625 C.3      22 LYS22     -0.0094
    367 HB2           4.7843      28.5844      16.9219 H        22 LYS22      0.0362
    368 HB3           4.1322      27.0454      17.4972 H        22 LYS22      0.0362
    369 CG            6.2866      27.1343      17.4109 C.3      22 LYS22      0.0187
    370 HG2           6.4214      26.0529      17.3701 H        22 LYS22      0.0103
    371 HG3           7.0504      27.6082      16.7927 H        22 LYS22      0.0103
    372 CD            6.4434      27.6137      18.8673 C.3      22 LYS22     -0.0479
    373 HD2           6.2505      28.6874      18.9008 H        22 LYS22      0.0621
    374 HD3           5.6993      27.1176      19.4941 H        22 LYS22      0.0621
    375 CE            7.8468      27.3693      19.4572 C.3      22 LYS22     -0.0143
    376 HE2           8.5951      27.7898      18.7800 H        22 LYS22      0.1135
    377 HE3           7.9255      27.9150      20.4019 H        22 LYS22      0.1135
    378 NZ            8.1718      25.9372      19.7097 N.4      22 LYS22     -0.3854
    379 HZ1           8.2375      25.3686      18.8674 H        22 LYS22      0.3400
    380 HZ2           9.1453      25.8427      20.0365 H        22 LYS22      0.3400
    381 HZ3           7.5739      25.4837      20.3813 H        22 LYS22      0.3400
    382 C             4.3502      25.5849      15.2478 C.2      22 LYS22      0.7341
    383 O             3.2059      25.1879      15.4515 O.2      22 LYS22     -0.5894
    384 N             5.3617      24.7890      14.9215 N.am     23 VAL23     -0.4157
    385 H             6.2687      25.1914      14.7310 H        23 VAL23      0.2719
    386 CA            5.2418      23.3362      14.7675 C.3      23 VAL23     -0.0875
    387 HA            4.3007      22.9966      15.2020 H        23 VAL23      0.0969
    388 CB            5.2693      22.9038      13.2858 C.3      23 VAL23      0.2985
    389 HB            6.2599      23.0970      12.8724 H        23 VAL23     -0.0297
    390 CG1           4.9580      21.4101      13.1472 C.3      23 VAL23     -0.3192
    391 HG11          3.9784      21.1895      13.5731 H        23 VAL23      0.0791
    392 HG12          4.9489      21.1321      12.0917 H        23 VAL23      0.0791
    393 HG13          5.7078      20.8119      13.6552 H        23 VAL23      0.0791
    394 CG2           4.2430      23.6604      12.4425 C.3      23 VAL23     -0.3192
    395 HG21          4.4742      24.7250      12.4336 H        23 VAL23      0.0791
    396 HG22          4.2820      23.3048      11.4131 H        23 VAL23      0.0791
    397 HG23          3.2426      23.5047      12.8446 H        23 VAL23      0.0791
    398 C             6.3835      22.6910      15.5315 C.2      23 VAL23      0.5973
    399 O             7.5253      23.1497      15.4459 O.2      23 VAL23     -0.5679
    400 N             6.0892      21.6529      16.3055 N.am     24 TRP24     -0.4157
    401 H             5.1221      21.3465      16.3986 H        24 TRP24      0.2719
    402 CA            7.1103      20.8997      17.0155 C.3      24 TRP24     -0.0275
    403 HA            8.0117      20.8976      16.4036 H        24 TRP24      0.1123
    404 CB            7.4846      21.5741      18.3418 C.3      24 TRP24     -0.0050
    405 HB2           8.3822      21.0932      18.7329 H        24 TRP24      0.0339
    406 HB3           7.7513      22.6130      18.1458 H        24 TRP24      0.0339
    407 CG            6.4416      21.5533      19.4103 C.2      24 TRP24     -0.1415
    408 CD1           6.3784      20.6725      20.4346 C.2      24 TRP24     -0.1638
    409 HD1           7.0924      19.8735      20.6068 H        24 TRP24      0.2062
    410 NE1           5.2914      20.9680      21.2330 N.pl3    24 TRP24     -0.3418
    411 HE1           5.0727      20.4517      22.0731 H        24 TRP24      0.3412
    412 CE2           4.5981      22.0599      20.7515 C.ar     24 TRP24      0.1380
    413 CZ2           3.4496      22.7351      21.1879 C.ar     24 TRP24     -0.2601
    414 HZ2           2.9304      22.4139      22.0776 H        24 TRP24      0.1572
    415 CH2           2.9822      23.8320      20.4442 C.ar     24 TRP24     -0.1134
    416 HH2           2.0844      24.3494      20.7534 H        24 TRP24      0.1417
    417 CZ3           3.6643      24.2419      19.2828 C.ar     24 TRP24     -0.1972
    418 HZ3           3.2839      25.0626      18.6930 H        24 TRP24      0.1447
    419 CE3           4.8191      23.5615      18.8574 C.ar     24 TRP24     -0.2387
    420 HE3           5.3246      23.8599      17.9530 H        24 TRP24      0.1700
    421 CD2           5.3080      22.4511      19.5771 C.ar     24 TRP24      0.1243
    422 C             6.6961      19.4467      17.2114 C.2      24 TRP24      0.5973
    423 O             5.5265      19.0693      17.1433 O.2      24 TRP24     -0.5679
    424 N             7.7036      18.6156      17.4517 N.am     25 ARG25     -0.3479
    425 H             8.6218      19.0188      17.5653 H        25 ARG25      0.2747
    426 CA            7.5533      17.1919      17.7168 C.3      25 ARG25     -0.2637
    427 HA            6.5752      16.8499      17.3672 H        25 ARG25      0.1560
    428 CB            8.6460      16.4654      16.9260 C.3      25 ARG25     -0.0007
    429 HB2           8.5028      16.6835      15.8668 H        25 ARG25      0.0327
    430 HB3           9.6216      16.8513      17.2286 H        25 ARG25      0.0327
    431 CG            8.6339      14.9483      17.1260 C.3      25 ARG25      0.0390
    432 HG2           8.7846      14.7232      18.1823 H        25 ARG25      0.0285
    433 HG3           7.6653      14.5473      16.8294 H        25 ARG25      0.0285
    434 CD            9.7736      14.2801      16.3387 C.3      25 ARG25      0.0486
    435 HD2          10.7197      14.7418      16.6277 H        25 ARG25      0.0687
    436 HD3           9.8207      13.2270      16.6271 H        25 ARG25      0.0687
    437 NE            9.6124      14.3718      14.8692 N.pl3    25 ARG25     -0.5295
    438 HE           10.2769      14.9172      14.3505 H        25 ARG25      0.3456
    439 CZ            8.7186      13.7271      14.1330 C.cat    25 ARG25      0.8076
    440 NH1           7.7851      13.0073      14.6819 N.pl3    25 ARG25     -0.8627
    441 HH11          7.7079      12.9417      15.6761 H        25 ARG25      0.4478
    442 HH12          7.1439      12.5308      14.0642 H        25 ARG25      0.4478
    443 NH2           8.7462      13.7687      12.8284 N.pl3    25 ARG25     -0.8627
    444 HH21          9.4092      14.3223      12.3216 H        25 ARG25      0.4478
    445 HH22          8.1567      13.1502      12.2474 H        25 ARG25      0.4478
    446 C             7.6359      16.9574      19.2198 C.2      25 ARG25      0.7341
    447 O             8.5511      17.4527      19.8711 O.2      25 ARG25     -0.5894
    448 N             6.7176      16.1672      19.7550 N.am     26 VAL26     -0.4157
    449 H             5.9618      15.8424      19.1558 H        26 VAL26      0.2719
    450 CA            6.7322      15.7125      21.1502 C.3      26 VAL26     -0.0875
    451 HA            7.7302      15.8718      21.5615 H        26 VAL26      0.0969
    452 CB            5.7807      16.5282      22.0502 C.3      26 VAL26      0.2985
    453 HB            6.2558      17.4927      22.2336 H        26 VAL26     -0.0297
    454 CG1           4.4266      16.8118      21.4163 C.3      26 VAL26     -0.3192
    455 HG11          3.9213      15.8730      21.2890 H        26 VAL26      0.0791
    456 HG12          3.8407      17.4493      22.0757 H        26 VAL26      0.0791
    457 HG13          4.5310      17.3161      20.4555 H        26 VAL26      0.0791
    458 CG2           5.5484      15.8521      23.4086 C.3      26 VAL26     -0.3192
    459 HG21          6.5060      15.6418      23.8856 H        26 VAL26      0.0791
    460 HG22          4.9813      16.5215      24.0560 H        26 VAL26      0.0791
    461 HG23          4.9876      14.9239      23.2926 H        26 VAL26      0.0791
    462 C             6.4908      14.2107      21.1471 C.2      26 VAL26      0.5973
    463 O             5.3941      13.7204      20.8815 O.2      26 VAL26     -0.5679
    464 N             7.5698      13.4594      21.3644 N.am     27 GLY27     -0.4157
    465 H             8.4484      13.9179      21.5496 H        27 GLY27      0.2719
    466 CA            7.5624      12.0087      21.2392 C.3      27 GLY27     -0.0252
    467 HA2           8.5449      11.6125      21.4966 H        27 GLY27      0.0698
    468 HA3           6.8258      11.5864      21.9238 H        27 GLY27      0.0698
    469 C             7.2356      11.6018      19.8044 C.2      27 GLY27      0.5973
    470 O             8.0318      11.8195      18.8919 O.2      27 GLY27     -0.5679
    471 N             6.0418      11.0399      19.6050 N.am     28 LYS28     -0.3479
    472 H             5.4159      10.9966      20.3975 H        28 LYS28      0.2747
    473 CA            5.5331      10.5997      18.2970 C.3      28 LYS28     -0.2400
    474 HA            6.3069      10.7277      17.5388 H        28 LYS28      0.1426
    475 CB            5.1606       9.1160      18.3538 C.3      28 LYS28     -0.0094
    476 HB2           4.3867       8.9814      19.1126 H        28 LYS28      0.0362
    477 HB3           4.7366       8.8274      17.3899 H        28 LYS28      0.0362
    478 CG            6.3266       8.1669      18.6416 C.3      28 LYS28      0.0187
    479 HG2           7.0835       8.2650      17.8618 H        28 LYS28      0.0103
    480 HG3           6.7674       8.3844      19.6155 H        28 LYS28      0.0103
    481 CD            5.7466       6.7484      18.6389 C.3      28 LYS28     -0.0479
    482 HD2           5.0139       6.6609      19.4442 H        28 LYS28      0.0621
    483 HD3           5.2442       6.5714      17.6852 H        28 LYS28      0.0621
    484 CE            6.8307       5.6912      18.8265 C.3      28 LYS28     -0.0143
    485 HE2           7.5823       5.8136      18.0394 H        28 LYS28      0.1135
    486 HE3           7.3213       5.8586      19.7910 H        28 LYS28      0.1135
    487 NZ            6.2451       4.3273      18.7723 N.4      28 LYS28     -0.3854
    488 HZ1           5.8371       4.1533      17.8628 H        28 LYS28      0.3400
    489 HZ2           6.9617       3.6282      18.9358 H        28 LYS28      0.3400
    490 HZ3           5.5299       4.2159      19.4804 H        28 LYS28      0.3400
    491 C             4.3323      11.4120      17.8062 C.2      28 LYS28      0.7341
    492 O             3.6887      11.0004      16.8446 O.2      28 LYS28     -0.5894
    493 N             4.0006      12.5200      18.4652 N.am     29 MET29     -0.4157
    494 H             4.5687      12.8364      19.2430 H        29 MET29      0.2719
    495 CA            2.9524      13.4176      17.9853 C.3      29 MET29     -0.0237
    496 HA            2.4679      12.9714      17.1149 H        29 MET29      0.0880
    497 CB            1.8302      13.5942      19.0199 C.3      29 MET29      0.0342
    498 HB2           0.9657      14.0161      18.5048 H        29 MET29      0.0241
    499 HB3           1.5379      12.6174      19.4075 H        29 MET29      0.0241
    500 CG            2.1631      14.5173      20.1838 C.3      29 MET29      0.0018
    501 HG2           2.9606      14.0470      20.7536 H        29 MET29      0.0440
    502 HG3           2.4930      15.4783      19.7895 H        29 MET29      0.0440
    503 SD            0.7651      14.8185      21.2947 S.3      29 MET29     -0.2737
    504 CE            1.6112      15.0849      22.8739 C.3      29 MET29     -0.0536
    505 HE1           2.1842      16.0084      22.8356 H        29 MET29      0.0684
    506 HE2           0.8690      15.1619      23.6685 H        29 MET29      0.0684
    507 HE3           2.2744      14.2456      23.0840 H        29 MET29      0.0684
    508 C             3.5661      14.7227      17.4888 C.2      29 MET29      0.5973
    509 O             4.6616      15.1189      17.9101 O.2      29 MET29     -0.5679
    510 N             2.8651      15.3632      16.5608 N.am     30 ILE30     -0.4157
    511 H             1.9747      14.9673      16.2652 H        30 ILE30      0.2719
    512 CA            3.2175      16.6750      16.0293 C.3      30 ILE30     -0.0597
    513 HA            4.2179      16.9569      16.3560 H        30 ILE30      0.0869
    514 CB            3.1858      16.6895      14.4876 C.3      30 ILE30      0.1303
    515 HB            2.1575      16.5333      14.1562 H        30 ILE30      0.0187
    516 CG2           3.6340      18.0723      13.9760 C.3      30 ILE30     -0.3204
    517 HG21          4.6075      18.3460      14.3824 H        30 ILE30      0.0882
    518 HG22          3.6860      18.0633      12.8856 H        30 ILE30      0.0882
    519 HG23          2.9063      18.8306      14.2665 H        30 ILE30      0.0882
    520 CG1           4.0264      15.5665      13.8478 C.3      30 ILE30     -0.0430
    521 HG12          3.5620      14.6019      14.0565 H        30 ILE30      0.0236
    522 HG13          4.0107      15.6986      12.7646 H        30 ILE30      0.0236
    523 CD1           5.4870      15.5147      14.3073 C.3      30 ILE30     -0.0660
    524 HD11          5.5517      15.0918      15.3084 H        30 ILE30      0.0186
    525 HD12          6.0480      14.8878      13.6170 H        30 ILE30      0.0186
    526 HD13          5.9296      16.5069      14.3112 H        30 ILE30      0.0186
    527 C             2.2234      17.6694      16.5967 C.2      30 ILE30      0.5973
    528 O             1.0458      17.6125      16.2534 O.2      30 ILE30     -0.5679
    529 N             2.6941      18.5634      17.4571 N.am     31 SER31     -0.4157
    530 H             3.6974      18.6044      17.5913 H        31 SER31      0.2719
    531 CA            1.8921      19.6163      18.0784 C.3      31 SER31     -0.0249
    532 HA            0.8353      19.3782      17.9730 H        31 SER31      0.0843
    533 CB            2.2011      19.7247      19.5713 C.3      31 SER31      0.2117
    534 HB2           3.2434      20.0136      19.6956 H        31 SER31      0.0352
    535 HB3           1.5573      20.4823      20.0202 H        31 SER31      0.0352
    536 OG            1.9888      18.4777      20.2054 O.3      31 SER31     -0.6546
    537 HG            1.9313      18.6011      21.1536 H        31 SER31      0.4275
    538 C             2.1596      20.9510      17.3942 C.2      31 SER31      0.5973
    539 O             3.2786      21.2199      16.9520 O.2      31 SER31     -0.5679
    540 N             1.1469      21.8045      17.3150 N.am     32 PHE32     -0.4157
    541 H             0.2273      21.5113      17.6307 H        32 PHE32      0.2719
    542 CA            1.2552      23.0842      16.6301 C.3      32 PHE32     -0.0024
    543 HA            2.2758      23.4405      16.7556 H        32 PHE32      0.0978
    544 CB            0.9903      22.8991      15.1246 C.3      32 PHE32     -0.0343
    545 HB2           0.9849      23.8721      14.6347 H        32 PHE32      0.0295
    546 HB3           1.8195      22.3348      14.6966 H        32 PHE32      0.0295
    547 CG           -0.3040      22.1802      14.7988 C.ar     32 PHE32      0.0118
    548 CD1          -1.5240      22.8820      14.7638 C.ar     32 PHE32     -0.1256
    549 HD1          -1.5372      23.9480      14.9302 H        32 PHE32      0.1330
    550 CE1          -2.7263      22.1966      14.5063 C.ar     32 PHE32     -0.1704
    551 HE1          -3.6647      22.7349      14.4648 H        32 PHE32      0.1430
    552 CZ           -2.7070      20.8094      14.2782 C.ar     32 PHE32     -0.1072
    553 HZ           -3.6271      20.2812      14.0687 H        32 PHE32      0.1297
    554 CE2          -1.4886      20.1100      14.2987 C.ar     32 PHE32     -0.1704
    555 HE2          -1.4711      19.0474      14.1040 H        32 PHE32      0.1430
    556 CD2          -0.2897      20.7937      14.5588 C.ar     32 PHE32     -0.1256
    557 HD2           0.6418      20.2464      14.5836 H        32 PHE32      0.1330
    558 C             0.3453      24.1514      17.2296 C.2      32 PHE32      0.5973
    559 O            -0.6383      23.8721      17.9238 O.2      32 PHE32     -0.5679
    560 N             0.6840      25.4023      16.9395 N.am     33 THR33     -0.4157
    561 H             1.4833      25.5420      16.3288 H        33 THR33      0.2719
    562 CA           -0.1803      26.5551      17.1826 C.3      33 THR33     -0.0389
    563 HA           -1.0534      26.2357      17.7445 H        33 THR33      0.1007
    564 CB            0.5154      27.6553      17.9929 C.3      33 THR33      0.3654
    565 HB           -0.1582      28.5071      18.0606 H        33 THR33      0.0043
    566 CG2           0.8538      27.2033      19.4123 C.3      33 THR33     -0.2438
    567 HG21          1.5247      26.3481      19.3851 H        33 THR33      0.0642
    568 HG22          1.3235      28.0188      19.9614 H        33 THR33      0.0642
    569 HG23         -0.0658      26.9200      19.9224 H        33 THR33      0.0642
    570 OG1           1.7063      28.0844      17.3753 O.3      33 THR33     -0.6761
    571 HG1           2.1039      28.7371      17.9541 H        33 THR33      0.4102
    572 C            -0.6704      27.0909      15.8505 C.2      33 THR33      0.5973
    573 O             0.0376      27.0217      14.8446 O.2      33 THR33     -0.5679
    574 N            -1.8784      27.6378      15.8316 N.am     34 TYR34     -0.4157
    575 H            -2.4244      27.6783      16.6854 H        34 TYR34      0.2719
    576 CA           -2.4655      28.2010      14.6213 C.3      34 TYR34     -0.0014
    577 HA           -1.6636      28.4998      13.9472 H        34 TYR34      0.0876
    578 CB           -3.2926      27.1364      13.8859 C.3      34 TYR34     -0.0152
    579 HB2          -3.5490      27.5194      12.8971 H        34 TYR34      0.0295
    580 HB3          -2.6699      26.2562      13.7304 H        34 TYR34      0.0295
    581 CG           -4.5657      26.7045      14.5858 C.ar     34 TYR34     -0.0011
    582 CD1          -4.5397      25.6651      15.5377 C.ar     34 TYR34     -0.1906
    583 HD1          -3.6082      25.1680      15.7707 H        34 TYR34      0.1699
    584 CE1          -5.7320      25.2644      16.1732 C.ar     34 TYR34     -0.2341
    585 HE1          -5.7362      24.4625      16.8934 H        34 TYR34      0.1656
    586 CZ           -6.9482      25.9089      15.8666 C.ar     34 TYR34      0.3226
    587 OH           -8.0921      25.5681      16.5156 O.3      34 TYR34     -0.5579
    588 HH           -8.5632      26.3709      16.7873 H        34 TYR34      0.3992
    589 CE2          -6.9724      26.9269      14.8956 C.ar     34 TYR34     -0.2341
    590 HE2          -7.9127      27.3794      14.6289 H        34 TYR34      0.1656
    591 CD2          -5.7846      27.3264      14.2586 C.ar     34 TYR34     -0.1906
    592 HD2          -5.8125      28.1098      13.5114 H        34 TYR34      0.1699
    593 C            -3.2536      29.4717      14.9214 C.2      34 TYR34      0.5973
    594 O            -3.6095      29.7623      16.0624 O.2      34 TYR34     -0.5679
    595 N            -3.4591      30.2723      13.8886 N.am     35 ASP35     -0.5163
    596 H            -3.0883      29.9882      12.9854 H        35 ASP35      0.2936
    597 CA           -4.2623      31.4808      13.9224 C.3      35 ASP35      0.0381
    598 HA           -4.1367      31.9906      14.8797 H        35 ASP35      0.0880
    599 CB           -3.7629      32.4054      12.8087 C.3      35 ASP35     -0.0303
    600 HB2          -2.7087      32.6364      12.9694 H        35 ASP35     -0.0122
    601 HB3          -3.8540      31.9156      11.8406 H        35 ASP35     -0.0122
    602 CG           -4.5603      33.6972      12.8081 C.2      35 ASP35      0.7994
    603 OD1          -4.3797      34.4415      13.7909 O.co2    35 ASP35     -0.8014
    604 OD2          -5.3766      33.8993      11.8741 O.co2    35 ASP35     -0.8014
    605 C            -5.7464      31.1440      13.7387 C.2      35 ASP35      0.5366
    606 O            -6.1479      30.6296      12.6933 O.2      35 ASP35     -0.5819
    607 N            -6.5794      31.4520      14.7302 N.am     36 GLU36     -0.5163
    608 H            -6.2099      31.9072      15.5620 H        36 GLU36      0.2936
    609 CA           -8.0278      31.1961      14.6606 C.3      36 GLU36      0.0397
    610 HA           -8.2247      30.6081      13.7642 H        36 GLU36      0.1105
    611 CB           -8.5258      30.2984      15.8060 C.3      36 GLU36      0.0560
    612 HB2          -9.5922      30.4511      15.9715 H        36 GLU36     -0.0173
    613 HB3          -8.4088      29.2714      15.4771 H        36 GLU36     -0.0173
    614 CG           -7.7871      30.4415      17.1366 C.3      36 GLU36      0.0136
    615 HG2          -6.7541      30.1255      16.9983 H        36 GLU36     -0.0425
    616 HG3          -7.7840      31.4808      17.4353 H        36 GLU36     -0.0425
    617 CD           -8.4273      29.5966      18.2391 C.2      36 GLU36      0.8054
    618 OE1          -8.9477      28.5039      17.9134 O.co2    36 GLU36     -0.8188
    619 OE2          -8.3809      30.0455      19.4034 O.co2    36 GLU36     -0.8188
    620 C            -8.8538      32.4666      14.4229 C.2      36 GLU36      0.5366
    621 O           -10.0511      32.5107      14.7187 O.2      36 GLU36     -0.5819
    622 N            -8.2342      33.4915      13.8302 N.am     37 GLY37     -0.4157
    623 H            -7.2348      33.4132      13.6744 H        37 GLY37      0.2719
    624 CA           -8.8538      34.7886      13.5707 C.3      37 GLY37     -0.0252
    625 HA2          -8.3027      35.2822      12.7701 H        37 GLY37      0.0698
    626 HA3          -9.8866      34.6540      13.2509 H        37 GLY37      0.0698
    627 C            -8.8272      35.7010      14.7930 C.2      37 GLY37      0.5973
    628 O            -8.4684      35.2858      15.8851 O.2      37 GLY37     -0.5679
    629 N            -9.2148      36.9680      14.6381 N.am     38 GLY38     -0.4157
    630 H            -9.4363      37.3048      13.7148 H        38 GLY38      0.2719
    631 CA           -9.0204      37.9500      15.7099 C.3      38 GLY38     -0.0252
    632 HA2          -9.2987      38.9451      15.3634 H        38 GLY38      0.0698
    633 HA3          -9.6401      37.6846      16.5661 H        38 GLY38      0.0698
    634 C            -7.5479      37.9742      16.1323 C.2      38 GLY38      0.5973
    635 O            -6.6705      37.8640      15.2844 O.2      38 GLY38     -0.5679
    636 N            -7.2699      38.0770      17.4322 N.am     39 GLY39     -0.4157
    637 H            -8.0204      38.2093      18.0901 H        39 GLY39      0.2719
    638 CA           -5.9009      37.9165      17.9459 C.3      39 GLY39     -0.0252
    639 HA2          -5.1711      38.1565      17.1711 H        39 GLY39      0.0698
    640 HA3          -5.7520      38.6148      18.7691 H        39 GLY39      0.0698
    641 C            -5.5898      36.5083      18.4681 C.2      39 GLY39      0.5973
    642 O            -4.4599      36.2387      18.8757 O.2      39 GLY39     -0.5679
    643 N            -6.5984      35.6269      18.5179 N.am     40 LYS40     -0.3479
    644 H            -7.4161      35.8344      17.9612 H        40 LYS40      0.2747
    645 CA           -6.5604      34.3361      19.2275 C.3      40 LYS40     -0.2400
    646 HA           -6.1062      34.5245      20.2009 H        40 LYS40      0.1426
    647 CB           -7.9700      33.7695      19.5004 C.3      40 LYS40     -0.0094
    648 HB2          -7.8907      32.7245      19.8076 H        40 LYS40      0.0362
    649 HB3          -8.4227      34.3275      20.3214 H        40 LYS40      0.0362
    650 CG           -8.8832      33.8745      18.2843 C.3      40 LYS40      0.0187
    651 HG2          -9.0760      34.9398      18.1613 H        40 LYS40      0.0103
    652 HG3          -8.3722      33.4811      17.4122 H        40 LYS40      0.0103
    653 CD          -10.2505      33.2113      18.3869 C.3      40 LYS40     -0.0479
    654 HD2         -10.1307      32.1306      18.2857 H        40 LYS40      0.0621
    655 HD3         -10.7131      33.4416      19.3478 H        40 LYS40      0.0621
    656 CE          -11.0907      33.7860      17.2401 C.3      40 LYS40     -0.0143
    657 HE2         -11.3502      34.8193      17.4831 H        40 LYS40      0.1135
    658 HE3         -10.4647      33.8161      16.3461 H        40 LYS40      0.1135
    659 NZ          -12.3081      32.9872      16.9890 N.4      40 LYS40     -0.3854
    660 HZ1         -12.8951      32.9470      17.8100 H        40 LYS40      0.3400
    661 HZ2         -12.8159      33.3576      16.1992 H        40 LYS40      0.3400
    662 HZ3         -12.0160      32.0476      16.7434 H        40 LYS40      0.3400
    663 C            -5.6843      33.2895      18.5403 C.2      40 LYS40      0.7341
    664 O            -5.7148      33.0908      17.3259 O.2      40 LYS40     -0.5894
    665 N            -4.9163      32.5885      19.3703 N.am     41 THR41     -0.4157
    666 H            -5.0599      32.7216      20.3596 H        41 THR41      0.2719
    667 CA           -4.0846      31.4584      18.9538 C.3      41 THR41     -0.0389
    668 HA           -4.0464      31.4177      17.8650 H        41 THR41      0.1007
    669 CB           -2.6432      31.6122      19.4560 C.3      41 THR41      0.3654
    670 HB           -2.6432      31.7027      20.5432 H        41 THR41      0.0043
    671 CG2          -1.7564      30.4341      19.0582 C.3      41 THR41     -0.2438
    672 HG21         -1.8202      30.2668      17.9837 H        41 THR41      0.0642
    673 HG22         -0.7246      30.6494      19.3325 H        41 THR41      0.0642
    674 HG23         -2.0735      29.5348      19.5854 H        41 THR41      0.0642
    675 OG1          -2.0670      32.7829      18.8955 O.3      41 THR41     -0.6761
    676 HG1          -2.5730      33.5185      19.2680 H        41 THR41      0.4102
    677 C            -4.7031      30.1563      19.4469 C.2      41 THR41      0.5973
    678 O            -4.9811      30.0078      20.6360 O.2      41 THR41     -0.5679
    679 N            -4.8659      29.2105      18.5288 N.am     42 GLY42     -0.4157
    680 H            -4.5986      29.4241      17.5737 H        42 GLY42      0.2719
    681 CA           -5.3576      27.8683      18.7876 C.3      42 GLY42     -0.0252
    682 HA2          -5.9678      27.8625      19.6920 H        42 GLY42      0.0698
    683 HA3          -5.9902      27.5536      17.9580 H        42 GLY42      0.0698
    684 C            -4.2093      26.8799      18.9386 C.2      42 GLY42      0.5973
    685 O            -3.0455      27.1873      18.6565 O.2      42 GLY42     -0.5679
    686 N            -4.5328      25.6715      19.3955 N.am     43 ARG43     -0.3479
    687 H            -5.5172      25.4562      19.5056 H        43 ARG43      0.2747
    688 CA           -3.5726      24.5749      19.5626 C.3      43 ARG43     -0.2637
    689 HA           -2.6615      24.7988      19.0074 H        43 ARG43      0.1560
    690 CB           -3.2219      24.3619      21.0399 C.3      43 ARG43     -0.0007
    691 HB2          -4.1583      24.2501      21.5883 H        43 ARG43      0.0327
    692 HB3          -2.6671      23.4273      21.1425 H        43 ARG43      0.0327
    693 CG           -2.3604      25.4870      21.6390 C.3      43 ARG43      0.0390
    694 HG2          -1.3486      25.4104      21.2403 H        43 ARG43      0.0285
    695 HG3          -2.7692      26.4614      21.3699 H        43 ARG43      0.0285
    696 CD           -2.3174      25.3817      23.1671 C.3      43 ARG43      0.0486
    697 HD2          -1.9196      24.4034      23.4451 H        43 ARG43      0.0687
    698 HD3          -1.6547      26.1595      23.5527 H        43 ARG43      0.0687
    699 NE           -3.6676      25.5604      23.7286 N.pl3    43 ARG43     -0.5295
    700 HE           -4.3782      25.8414      23.0738 H        43 ARG43      0.3456
    701 CZ           -4.0404      25.4229      24.9836 C.cat    43 ARG43      0.8076
    702 NH1          -3.1999      25.0878      25.9266 N.pl3    43 ARG43     -0.8627
    703 HH11         -2.2405      24.9233      25.6792 H        43 ARG43      0.4478
    704 HH12         -3.4914      25.0357      26.8852 H        43 ARG43      0.4478
    705 NH2          -5.2827      25.6456      25.3075 N.pl3    43 ARG43     -0.8627
    706 HH21         -5.9288      25.9591      24.6030 H        43 ARG43      0.4478
    707 HH22         -5.5630      25.6152      26.2680 H        43 ARG43      0.4478
    708 C            -4.1475      23.3020      18.9764 C.2      43 ARG43      0.7341
    709 O            -5.3597      23.1014      18.9871 O.2      43 ARG43     -0.5894
    710 N            -3.2693      22.4358      18.5083 N.am     44 GLY44     -0.4157
    711 H            -2.2879      22.6900      18.4640 H        44 GLY44      0.2719
    712 CA           -3.6623      21.1565      17.9511 C.3      44 GLY44     -0.0252
    713 HA2          -4.4462      20.7098      18.5630 H        44 GLY44      0.0698
    714 HA3          -4.0488      21.2969      16.9407 H        44 GLY44      0.0698
    715 C            -2.4818      20.2134      17.8940 C.2      44 GLY44      0.5973
    716 O            -1.3321      20.6251      18.0601 O.2      44 GLY44     -0.5679
    717 N            -2.7831      18.9405      17.6878 N.am     45 ALA45     -0.4157
    718 H            -3.7441      18.6592      17.5521 H        45 ALA45      0.2719
    719 CA           -1.7802      17.9234      17.4715 C.3      45 ALA45      0.0337
    720 HA           -0.9761      18.3867      16.9104 H        45 ALA45      0.0823
    721 CB           -1.2419      17.4111      18.8142 C.3      45 ALA45     -0.1825
    722 HB1          -2.0374      16.9156      19.3712 H        45 ALA45      0.0603
    723 HB2          -0.4350      16.6983      18.6366 H        45 ALA45      0.0603
    724 HB3          -0.8489      18.2391      19.4038 H        45 ALA45      0.0603
    725 C            -2.3601      16.7943      16.6278 C.2      45 ALA45      0.5973
    726 O            -3.5629      16.5242      16.6744 O.2      45 ALA45     -0.5679
    727 N            -1.4927      16.1378      15.8718 N.am     46 VAL46     -0.4157
    728 H            -0.5217      16.4353      15.8975 H        46 VAL46      0.2719
    729 CA           -1.8239      14.9694      15.0570 C.3      46 VAL46     -0.0875
    730 HA           -2.7722      14.5535      15.3970 H        46 VAL46      0.0969
    731 CB           -1.9813      15.3140      13.5609 C.3      46 VAL46      0.2985
    732 HB           -2.1313      14.3839      13.0140 H        46 VAL46     -0.0297
    733 CG1          -3.2194      16.1756      13.3180 C.3      46 VAL46     -0.3192
    734 HG11         -3.1044      17.1447      13.7997 H        46 VAL46      0.0791
    735 HG12         -3.3573      16.3200      12.2460 H        46 VAL46      0.0791
    736 HG13         -4.1018      15.6697      13.7095 H        46 VAL46      0.0791
    737 CG2          -0.7451      16.0080      12.9755 C.3      46 VAL46     -0.3192
    738 HG21          0.1224      15.3542      13.0657 H        46 VAL46      0.0791
    739 HG22         -0.9119      16.2046      11.9155 H        46 VAL46      0.0791
    740 HG23         -0.5470      16.9482      13.4865 H        46 VAL46      0.0791
    741 C            -0.7724      13.8920      15.2629 C.2      46 VAL46      0.5973
    742 O             0.3415      14.1448      15.7384 O.2      46 VAL46     -0.5679
    743 N            -1.1453      12.6633      14.9209 N.am     47 SER47     -0.4157
    744 H            -2.0381      12.5463      14.4631 H        47 SER47      0.2719
    745 CA           -0.1921      11.5691      14.8128 C.3      47 SER47     -0.0249
    746 HA            0.3892      11.4978      15.7321 H        47 SER47      0.0843
    747 CB           -0.9601      10.2682      14.6009 C.3      47 SER47      0.2117
    748 HB2          -1.7417      10.1856      15.3577 H        47 SER47      0.0352
    749 HB3          -1.4207      10.2719      13.6117 H        47 SER47      0.0352
    750 OG           -0.0900       9.1619      14.7193 O.3      47 SER47     -0.6546
    751 HG           -0.6406       8.3846      14.8056 H        47 SER47      0.4275
    752 C             0.7487      11.8444      13.6407 C.2      47 SER47      0.5973
    753 O             0.3204      12.4287      12.6501 O.2      47 SER47     -0.5679
    754 N             2.0114      11.4130      13.7229 N.am     48 GLU48     -0.5163
    755 H             2.3137      10.9577      14.5712 H        48 GLU48      0.2936
    756 CA            2.9955      11.6255      12.6426 C.3      48 GLU48      0.0397
    757 HA            3.2187      12.6904      12.5603 H        48 GLU48      0.1105
    758 CB            4.2864      10.8511      12.9725 C.3      48 GLU48      0.0560
    759 HB2           4.2729      10.5887      14.0322 H        48 GLU48     -0.0173
    760 HB3           4.3310       9.9118      12.4195 H        48 GLU48     -0.0173
    761 CG            5.5769      11.6411      12.7457 C.3      48 GLU48      0.0136
    762 HG2           5.4753      12.6128      13.2313 H        48 GLU48     -0.0425
    763 HG3           6.3695      11.1075      13.2769 H        48 GLU48     -0.0425
    764 CD            6.0200      11.8455      11.2921 C.2      48 GLU48      0.8054
    765 OE1           5.1613      12.0153      10.4167 O.co2    48 GLU48     -0.8188
    766 OE2           7.2596      11.9394      11.1367 O.co2    48 GLU48     -0.8188
    767 C             2.4431      11.1874      11.2790 C.2      48 GLU48      0.5366
    768 O             2.3936      11.9696      10.3389 O.2      48 GLU48     -0.5819
    769 N             1.8816       9.9744      11.2096 N.am     49 LYS49     -0.3479
    770 H             1.8740       9.4111      12.0419 H        49 LYS49      0.2747
    771 CA            1.3294       9.4304       9.9612 C.3      49 LYS49     -0.2400
    772 HA            2.1325       9.4175       9.2206 H        49 LYS49      0.1426
    773 CB            0.8350       7.9938      10.1903 C.3      49 LYS49     -0.0094
    774 HB2           0.6191       7.5444       9.2191 H        49 LYS49      0.0362
    775 HB3           1.6219       7.4116      10.6716 H        49 LYS49      0.0362
    776 CG           -0.4397       7.9618      11.0444 C.3      49 LYS49      0.0187
    777 HG2          -0.2471       8.4382      12.0060 H        49 LYS49      0.0103
    778 HG3          -1.2281       8.5073      10.5322 H        49 LYS49      0.0103
    779 CD           -0.9474       6.5452      11.2775 C.3      49 LYS49     -0.0479
    780 HD2          -1.1559       6.0722      10.3157 H        49 LYS49      0.0621
    781 HD3          -0.1948       5.9744      11.8228 H        49 LYS49      0.0621
    782 CE           -2.2336       6.6666      12.0940 C.3      49 LYS49     -0.0143
    783 HE2          -2.0307       7.2583      12.9903 H        49 LYS49      0.1135
    784 HE3          -2.9625       7.2381      11.5004 H        49 LYS49      0.1135
    785 NZ           -2.7692       5.3334      12.4484 N.4      49 LYS49     -0.3854
    786 HZ1          -2.0953       4.8101      12.9855 H        49 LYS49      0.3400
    787 HZ2          -3.6256       5.4506      12.9749 H        49 LYS49      0.3400
    788 HZ3          -2.9938       4.8339      11.5971 H        49 LYS49      0.3400
    789 C             0.2239      10.2903       9.3284 C.2      49 LYS49      0.7341
    790 O             0.0135      10.1838       8.1267 O.2      49 LYS49     -0.5894
    791 N            -0.4906      11.0867      10.1260 N.am     50 ASP50     -0.5163
    792 H            -0.1685      11.2294      11.0722 H        50 ASP50      0.2936
    793 CA           -1.5969      11.9312       9.6629 C.3      50 ASP50      0.0381
    794 HA           -2.0219      11.4930       8.7585 H        50 ASP50      0.0880
    795 CB           -2.7111      11.9605      10.7273 C.3      50 ASP50     -0.0303
    796 HB2          -2.3152      12.4114      11.6389 H        50 ASP50     -0.0122
    797 HB3          -3.5275      12.5904      10.3713 H        50 ASP50     -0.0122
    798 CG           -3.2921      10.5776      11.0622 C.2      50 ASP50      0.7994
    799 OD1          -3.4409       9.7311      10.1526 O.co2    50 ASP50     -0.8014
    800 OD2          -3.5618      10.3245      12.2623 O.co2    50 ASP50     -0.8014
    801 C            -1.1396      13.3521       9.2872 C.2      50 ASP50      0.5366
    802 O            -1.9556      14.1708       8.8600 O.2      50 ASP50     -0.5819
    803 N             0.1489      13.6758       9.4542 N.am     51 ALA51     -0.4157
    804 H             0.8101      12.9704       9.7659 H        51 ALA51      0.2719
    805 CA            0.6705      14.9949       9.1371 C.3      51 ALA51      0.0337
    806 HA           -0.0541      15.7218       9.4960 H        51 ALA51      0.0823
    807 CB            1.9557      15.2525       9.9263 C.3      51 ALA51     -0.1825
    808 HB1           2.7216      14.5347       9.6272 H        51 ALA51      0.0603
    809 HB2           2.3173      16.2608       9.7288 H        51 ALA51      0.0603
    810 HB3           1.7633      15.1393      10.9930 H        51 ALA51      0.0603
    811 C             0.8796      15.1599       7.6189 C.2      51 ALA51      0.5973
    812 O             1.6427      14.4108       6.9989 O.2      51 ALA51     -0.5679
    813 N             0.2520      16.1783       6.9967 N.am     52 PRO52     -0.2548
    814 CD           -0.7999      17.0305       7.5302 C.3      52 PRO52      0.0192
    815 HD2          -0.3565      17.8453       8.1035 H        52 PRO52      0.0391
    816 HD3          -1.5100      16.4786       8.1443 H        52 PRO52      0.0391
    817 CG           -1.5172      17.5814       6.3061 C.3      52 PRO52      0.0189
    818 HG2          -1.9947      18.5359       6.5208 H        52 PRO52      0.0213
    819 HG3          -2.2443      16.8536       5.9419 H        52 PRO52      0.0213
    820 CB           -0.3774      17.7317       5.3044 C.3      52 PRO52     -0.0070
    821 HB2           0.1621      18.6596       5.5036 H        52 PRO52      0.0253
    822 HB3          -0.7457      17.7133       4.2789 H        52 PRO52      0.0253
    823 CA            0.5080      16.5170       5.6062 C.3      52 PRO52     -0.0266
    824 HA            0.2073      15.6753       4.9813 H        52 PRO52      0.0641
    825 C             1.9911      16.8212       5.4056 C.2      52 PRO52      0.5896
    826 O             2.6369      17.4130       6.2734 O.2      52 PRO52     -0.5748
    827 N             2.5287      16.5010       4.2281 N.am     53 LYS53     -0.3479
    828 H             1.9389      16.0099       3.5747 H        53 LYS53      0.2747
    829 CA            3.9378      16.7656       3.8776 C.3      53 LYS53     -0.2400
    830 HA            4.5840      16.1856       4.5400 H        53 LYS53      0.1426
    831 CB            4.1563      16.2737       2.4347 C.3      53 LYS53     -0.0094
    832 HB2           4.5430      15.2537       2.4807 H        53 LYS53      0.0362
    833 HB3           3.1862      16.2280       1.9414 H        53 LYS53      0.0362
    834 CG            5.0988      17.1263       1.5702 C.3      53 LYS53      0.0187
    835 HG2           4.6951      18.1346       1.4931 H        53 LYS53      0.0103
    836 HG3           6.0835      17.1717       2.0382 H        53 LYS53      0.0103
    837 CD            5.2477      16.5686       0.1481 C.3      53 LYS53     -0.0479
    838 HD2           5.8461      17.2650      -0.4418 H        53 LYS53      0.0621
    839 HD3           5.8005      15.6284       0.2050 H        53 LYS53      0.0621
    840 CE            3.9106      16.3012      -0.5671 C.3      53 LYS53     -0.0143
    841 HE2           4.1290      15.9335      -1.5742 H        53 LYS53      0.1135
    842 HE3           3.3901      15.4991      -0.0340 H        53 LYS53      0.1135
    843 NZ            3.0352      17.4982      -0.6430 N.4      53 LYS53     -0.3854
    844 HZ1           3.4998      18.2747      -1.0847 H        53 LYS53      0.3400
    845 HZ2           2.1763      17.2834      -1.1287 H        53 LYS53      0.3400
    846 HZ3           2.7379      17.7850       0.2993 H        53 LYS53      0.3400
    847 C             4.3208      18.2340       4.1064 C.2      53 LYS53      0.7341
    848 O             5.4447      18.5659       4.4504 O.2      53 LYS53     -0.5894
    849 N             3.3780      19.1401       3.9089 N.am     54 GLU54     -0.5163
    850 H             2.4831      18.7744       3.6073 H        54 GLU54      0.2936
    851 CA            3.5407      20.5827       4.0800 C.3      54 GLU54      0.0397
    852 HA            4.4321      20.9120       3.5497 H        54 GLU54      0.1105
    853 CB            2.3258      21.3102       3.4841 C.3      54 GLU54      0.0560
    854 HB2           1.4624      21.1711       4.1351 H        54 GLU54     -0.0173
    855 HB3           2.5518      22.3768       3.4451 H        54 GLU54     -0.0173
    856 CG            1.9696      20.8344       2.0641 C.3      54 GLU54      0.0136
    857 HG2           1.3370      21.5782       1.5889 H        54 GLU54     -0.0425
    858 HG3           2.8843      20.7824       1.4667 H        54 GLU54     -0.0425
    859 CD            1.2366      19.4830       2.0372 C.2      54 GLU54      0.8054
    860 OE1           0.0667      19.4230       2.4340 O.co2    54 GLU54     -0.8188
    861 OE2           1.8741      18.5032       1.5843 O.co2    54 GLU54     -0.8188
    862 C             3.7362      20.9766       5.5468 C.2      54 GLU54      0.5366
    863 O             4.5476      21.8545       5.8264 O.2      54 GLU54     -0.5819
    864 N             3.0477      20.2970       6.4674 N.am     55 LEU55     -0.4157
    865 H             2.4740      19.5192       6.1662 H        55 LEU55      0.2719
    866 CA            3.2151      20.4891       7.9075 C.3      55 LEU55     -0.0518
    867 HA            3.1842      21.5595       8.1139 H        55 LEU55      0.0922
    868 CB            2.0490      19.7835       8.6315 C.3      55 LEU55     -0.1102
    869 HB2           1.1122      20.0995       8.1728 H        55 LEU55      0.0457
    870 HB3           2.1418      18.7074       8.4805 H        55 LEU55      0.0457
    871 CG            1.9573      20.0419      10.1466 C.3      55 LEU55      0.3531
    872 HG            2.8544      19.6679      10.6407 H        55 LEU55     -0.0361
    873 CD1           1.7991      21.5309      10.4521 C.3      55 LEU55     -0.4121
    874 HD11          0.9767      21.9350       9.8688 H        55 LEU55      0.1000
    875 HD12          1.6020      21.6746      11.5147 H        55 LEU55      0.1000
    876 HD13          2.7145      22.0627      10.1994 H        55 LEU55      0.1000
    877 CD2           0.7413      19.3095      10.7169 C.3      55 LEU55     -0.4121
    878 HD21          0.8325      18.2391      10.5333 H        55 LEU55      0.1000
    879 HD22          0.6833      19.4702      11.7932 H        55 LEU55      0.1000
    880 HD23         -0.1726      19.6788      10.2527 H        55 LEU55      0.1000
    881 C             4.5780      19.9578       8.3696 C.2      55 LEU55      0.5973
    882 O             5.2368      20.5661       9.2101 O.2      55 LEU55     -0.5679
    883 N             5.0264      18.8499       7.7790 N.am     56 LEU56     -0.4157
    884 H             4.4082      18.3782       7.1308 H        56 LEU56      0.2719
    885 CA            6.3316      18.2417       8.0567 C.3      56 LEU56     -0.0518
    886 HA            6.4646      18.1697       9.1356 H        56 LEU56      0.0922
    887 CB            6.3408      16.8235       7.4640 C.3      56 LEU56     -0.1102
    888 HB2           6.0681      16.8821       6.4111 H        56 LEU56      0.0457
    889 HB3           7.3517      16.4138       7.5182 H        56 LEU56      0.0457
    890 CG            5.3699      15.8712       8.1899 C.3      56 LEU56      0.3531
    891 HG            4.4270      16.3793       8.3890 H        56 LEU56     -0.0361
    892 CD1           5.0629      14.6579       7.3199 C.3      56 LEU56     -0.4121
    893 HD11          5.9869      14.1549       7.0372 H        56 LEU56      0.1000
    894 HD12          4.4438      13.9537       7.8811 H        56 LEU56      0.1000
    895 HD13          4.5093      14.9591       6.4347 H        56 LEU56      0.1000
    896 CD2           5.9633      15.4080       9.5215 C.3      56 LEU56     -0.4121
    897 HD21          6.1412      16.2550      10.1779 H        56 LEU56      0.1000
    898 HD22          5.2574      14.7334      10.0088 H        56 LEU56      0.1000
    899 HD23          6.8909      14.8619       9.3460 H        56 LEU56      0.1000
    900 C             7.5067      19.0874       7.5389 C.2      56 LEU56      0.5973
    901 O             8.5266      19.2129       8.2120 O.2      56 LEU56     -0.5679
    902 N             7.3270      19.7697       6.4064 N.am     57 GLN57     -0.4157
    903 H             6.4994      19.5622       5.8630 H        57 GLN57      0.2719
    904 CA            8.3193      20.7099       5.8792 C.3      57 GLN57     -0.0031
    905 HA            9.2941      20.2158       5.8546 H        57 GLN57      0.0850
    906 CB            7.9242      21.1219       4.4577 C.3      57 GLN57     -0.0036
    907 HB2           6.8773      21.4276       4.4455 H        57 GLN57      0.0171
    908 HB3           8.5335      21.9734       4.1498 H        57 GLN57      0.0171
    909 CG            8.1464      19.9883       3.4521 C.3      57 GLN57     -0.0645
    910 HG2           9.2166      19.7892       3.3825 H        57 GLN57      0.0352
    911 HG3           7.6767      19.0656       3.7756 H        57 GLN57      0.0352
    912 CD            7.6405      20.3779       2.0762 C.2      57 GLN57      0.6951
    913 OE1           8.3718      20.8635       1.2341 O.2      57 GLN57     -0.6086
    914 NE2           6.3661      20.2165       1.7955 N.am     57 GLN57     -0.9407
    915 HE21          6.0749      20.4891       0.8784 H        57 GLN57      0.4251
    916 HE22          5.7965      19.7597       2.4921 H        57 GLN57      0.4251
    917 C             8.4574      21.9607       6.7533 C.2      57 GLN57      0.5973
    918 O             9.5553      22.4984       6.8956 O.2      57 GLN57     -0.5679
    919 N             7.3522      22.4404       7.3321 N.am     58 MET58     -0.4157
    920 H             6.4702      21.9702       7.1594 H        58 MET58      0.2719
    921 CA            7.3860      23.5321       8.3078 C.3      58 MET58     -0.0237
    922 HA            7.9235      24.3858       7.8944 H        58 MET58      0.0880
    923 CB            5.9720      23.9694       8.6815 C.3      58 MET58      0.0342
    924 HB2           5.3725      23.1024       8.9548 H        58 MET58      0.0241
    925 HB3           6.0426      24.6217       9.5519 H        58 MET58      0.0241
    926 CG            5.2723      24.7305       7.5607 C.3      58 MET58      0.0018
    927 HG2           5.8183      25.6522       7.3590 H        58 MET58      0.0440
    928 HG3           5.2739      24.1242       6.6565 H        58 MET58      0.0440
    929 SD            3.5605      25.1390       7.9695 S.3      58 MET58     -0.2737
    930 CE            3.8332      26.1737       9.4324 C.3      58 MET58     -0.0536
    931 HE1           4.6037      26.9158       9.2246 H        58 MET58      0.0684
    932 HE2           2.9070      26.6917       9.6702 H        58 MET58      0.0684
    933 HE3           4.1347      25.5623      10.2801 H        58 MET58      0.0684
    934 C             8.1057      23.1053       9.5807 C.2      58 MET58      0.5973
    935 O             8.8867      23.8775      10.1249 O.2      58 MET58     -0.5679
    936 N             7.8871      21.8707      10.0400 N.am     59 LEU59     -0.4157
    937 H             7.1939      21.2910       9.5771 H        59 LEU59      0.2719
    938 CA            8.5728      21.3328      11.2077 C.3      59 LEU59     -0.0518
    939 HA            8.3585      21.9796      12.0589 H        59 LEU59      0.0922
    940 CB            8.0396      19.9225      11.5091 C.3      59 LEU59     -0.1102
    941 HB2           6.9864      19.9896      11.7738 H        59 LEU59      0.0457
    942 HB3           8.1005      19.3225      10.6059 H        59 LEU59      0.0457
    943 CG            8.7973      19.1663      12.6118 C.3      59 LEU59      0.3531
    944 HG            9.8510      19.0747      12.3505 H        59 LEU59     -0.0361
    945 CD1           8.6887      19.8567      13.9699 C.3      59 LEU59     -0.4121
    946 HD11          7.6446      19.8968      14.2715 H        59 LEU59      0.1000
    947 HD12          9.2546      19.2941      14.7099 H        59 LEU59      0.1000
    948 HD13          9.0912      20.8676      13.9180 H        59 LEU59      0.1000
    949 CD2           8.2205      17.7581      12.7371 C.3      59 LEU59     -0.4121
    950 HD21          8.3628      17.2263      11.7940 H        59 LEU59      0.1000
    951 HD22          8.7239      17.2146      13.5328 H        59 LEU59      0.1000
    952 HD23          7.1525      17.8179      12.9439 H        59 LEU59      0.1000
    953 C            10.0844      21.3286      10.9932 C.2      59 LEU59      0.5973
    954 O            10.8080      21.9529      11.7586 O.2      59 LEU59     -0.5679
    955 N            10.5624      20.6541       9.9532 N.am     60 GLU60     -0.5163
    956 H             9.9059      20.1578       9.3511 H        60 GLU60      0.2936
    957 CA           11.9944      20.4998       9.6829 C.3      60 GLU60      0.0397
    958 HA           12.4763      20.0567      10.5535 H        60 GLU60      0.1105
    959 CB           12.1767      19.5471       8.4940 C.3      60 GLU60      0.0560
    960 HB2          11.6205      19.9391       7.6404 H        60 GLU60     -0.0173
    961 HB3          13.2333      19.4993       8.2267 H        60 GLU60     -0.0173
    962 CG           11.6848      18.1299       8.8281 C.3      60 GLU60      0.0136
    963 HG2          12.3663      17.6898       9.5616 H        60 GLU60     -0.0425
    964 HG3          10.6980      18.1628       9.2923 H        60 GLU60     -0.0425
    965 CD           11.6115      17.2555       7.5734 C.2      60 GLU60      0.8054
    966 OE1          12.5442      16.4413       7.4115 O.co2    60 GLU60     -0.8188
    967 OE2          10.6431      17.4145       6.7970 O.co2    60 GLU60     -0.8188
    968 C            12.6872      21.8439       9.4242 C.2      60 GLU60      0.5366
    969 O            13.8434      22.0262       9.8030 O.2      60 GLU60     -0.5819
    970 N            11.9732      22.8118       8.8363 N.am     61 LYS61     -0.3479
    971 H            11.0360      22.5771       8.5206 H        61 LYS61      0.2747
    972 CA           12.4635      24.1887       8.6506 C.3      61 LYS61     -0.2400
    973 HA           13.5202      24.1509       8.3817 H        61 LYS61      0.1426
    974 CB           11.6781      24.8593       7.5161 C.3      61 LYS61     -0.0094
    975 HB2          10.6046      24.7682       7.6896 H        61 LYS61      0.0362
    976 HB3          11.9352      25.9194       7.4841 H        61 LYS61      0.0362
    977 CG           12.0696      24.2181       6.1804 C.3      61 LYS61      0.0187
    978 HG2          13.1560      24.2744       6.1082 H        61 LYS61      0.0103
    979 HG3          11.7929      23.1658       6.1547 H        61 LYS61      0.0103
    980 CD           11.4545      24.9438       4.9788 C.3      61 LYS61     -0.0479
    981 HD2          10.3660      24.9030       5.0559 H        61 LYS61      0.0621
    982 HD3          11.7653      25.9899       4.9853 H        61 LYS61      0.0621
    983 CE           11.8847      24.2814       3.6625 C.3      61 LYS61     -0.0143
    984 HE2          11.4096      23.2956       3.6104 H        61 LYS61      0.1135
    985 HE3          11.5031      24.8794       2.8298 H        61 LYS61      0.1135
    986 NZ           13.3598      24.1264       3.5576 N.4      61 LYS61     -0.3854
    987 HZ1          13.6857      23.5141       4.2964 H        61 LYS61      0.3400
    988 HZ2          13.6087      23.7059       2.6711 H        61 LYS61      0.3400
    989 HZ3          13.8211      25.0204       3.6528 H        61 LYS61      0.3400
    990 C            12.4177      25.0331       9.9250 C.2      61 LYS61      0.7341
    991 O            13.0876      26.0624      10.0009 O.2      61 LYS61     -0.5894
    992 N            11.6320      24.6152      10.9128 N.am     62 GLN62     -0.4157
    993 H            11.0869      23.7766      10.7479 H        62 GLN62      0.2719
    994 CA           11.5604      25.2186      12.2356 C.3      62 GLN62     -0.0031
    995 HA           11.9945      26.2171      12.1990 H        62 GLN62      0.0850
    996 CB           10.1033      25.3565      12.6945 C.3      62 GLN62     -0.0036
    997 HB2           9.5925      24.3946      12.6226 H        62 GLN62      0.0171
    998 HB3          10.1128      25.6556      13.7437 H        62 GLN62      0.0171
    999 CG            9.3153      26.4000      11.8979 C.3      62 GLN62     -0.0645
   1000 HG2           9.8208      27.3612      11.9844 H        62 GLN62      0.0352
   1001 HG3           9.2687      26.1477      10.8417 H        62 GLN62      0.0352
   1002 CD            7.9093      26.5567      12.4522 C.2      62 GLN62      0.6951
   1003 OE1           6.9043      26.4166      11.7843 O.2      62 GLN62     -0.6086
   1004 NE2           7.7718      26.9036      13.7122 N.am     62 GLN62     -0.9407
   1005 HE21          6.8691      27.3132      13.8783 H        62 GLN62      0.4251
   1006 HE22          8.5776      27.0863      14.2733 H        62 GLN62      0.4251
   1007 C            12.3881      24.4207      13.2406 C.2      62 GLN62      0.5973
   1008 O            13.5418      24.7691      13.4795 O.2      62 GLN62     -0.5679
   1009 N            11.7865      23.3800      13.8337 N.am     63 LYS63     -0.3479
   1010 H            10.9325      23.0583      13.3892 H        63 LYS63      0.2747
   1011 CA           12.3698      22.5271      14.8736 C.3      63 LYS63     -0.2400
   1012 HA           11.5957      21.8397      15.2120 H        63 LYS63      0.1426
   1013 CB           13.4935      21.7045      14.2239 C.3      63 LYS63     -0.0094
   1014 HB2          13.1379      21.3345      13.2596 H        63 LYS63      0.0362
   1015 HB3          14.3584      22.3445      14.0398 H        63 LYS63      0.0362
   1016 CG           13.9266      20.5013      15.0642 C.3      63 LYS63      0.0187
   1017 HG2          14.3426      20.8237      16.0186 H        63 LYS63      0.0103
   1018 HG3          13.0621      19.8609      15.2476 H        63 LYS63      0.0103
   1019 CD           14.9864      19.7177      14.2883 C.3      63 LYS63     -0.0479
   1020 HD2          14.5828      19.4469      13.3101 H        63 LYS63      0.0621
   1021 HD3          15.8681      20.3468      14.1470 H        63 LYS63      0.0621
   1022 CE           15.3653      18.4503      15.0531 C.3      63 LYS63     -0.0143
   1023 HE2          15.8279      18.7361      16.0036 H        63 LYS63      0.1135
   1024 HE3          14.4479      17.8960      15.2719 H        63 LYS63      0.1135
   1025 NZ           16.2913      17.6155      14.2504 N.4      63 LYS63     -0.3854
   1026 HZ1          17.1612      18.1132      14.0964 H        63 LYS63      0.3400
   1027 HZ2          16.4938      16.7439      14.7203 H        63 LYS63      0.3400
   1028 HZ3          15.8855      17.4151      13.3438 H        63 LYS63      0.3400
   1029 C            12.7973      23.3420      16.1030 C.2      63 LYS63      0.7341
   1030 O            13.9417      23.2762      16.5437 O.2      63 LYS63     -0.5894
   1031 N            11.8611      24.1397      16.6248 N.am     64 LYS64     -0.3481
   1032 H            10.9163      24.0284      16.2895 H        64 LYS64      0.2764
   1033 CA           12.0490      25.0716      17.7547 C.3      64 LYS64     -0.2903
   1034 HA           12.9812      24.8509      18.2768 H        64 LYS64      0.1438
   1035 CB           12.0864      26.5266      17.2464 C.3      64 LYS64     -0.0538
   1036 HB2          11.0988      26.7679      16.8498 H        64 LYS64      0.0482
   1037 HB3          12.2817      27.1896      18.0918 H        64 LYS64      0.0482
   1038 CG           13.1346      26.7964      16.1611 C.3      64 LYS64      0.0227
   1039 HG2          14.1372      26.6741      16.5742 H        64 LYS64      0.0134
   1040 HG3          12.9905      26.0854      15.3637 H        64 LYS64      0.0134
   1041 CD           12.9732      28.1959      15.5607 C.3      64 LYS64     -0.0392
   1042 HD2          11.9412      28.3266      15.2309 H        64 LYS64      0.0611
   1043 HD3          13.2094      28.9416      16.3221 H        64 LYS64      0.0611
   1044 CE           13.9131      28.3488      14.3598 C.3      64 LYS64     -0.0176
   1045 HE2          14.9417      28.1954      14.7033 H        64 LYS64      0.1121
   1046 HE3          13.6931      27.5533      13.6380 H        64 LYS64      0.1121
   1047 NZ           13.7786      29.6818      13.7200 N.4      64 LYS64     -0.3741
   1048 HZ1          14.0171      30.4119      14.3777 H        64 LYS64      0.3374
   1049 HZ2          14.4145      29.7483      12.9331 H        64 LYS64      0.3374
   1050 HZ3          12.8366      29.8262      13.3830 H        64 LYS64      0.3374
   1051 C            10.9348      24.9118      18.7877 C.2      64 LYS64      0.8488
   1052 O             9.9410      24.2162      18.4921 O.2      64 LYS64     -0.8252
   1053 OXT          10.9404      25.6392      19.7983 O.3      64 LYS64     -0.8252
@<TRIPOS>BOND
      1      18      19 2
      2      18      20 am
      3      13      14 1
      4      10      13 1
      5       7      10 1
      6       5       7 1
      7       5      18 1
      8       1       5 1
      9      28      29 2
     10      28      30 am
     11      22      24 1
     12      22      28 1
     13      20      22 1
     14      42      43 2
     15      42      44 am
     16      34      36 1
     17      34      40 1
     18      32      34 1
     19      32      42 1
     20      30      32 1
     21      58      59 2
     22      58      60 am
     23      48      50 1
     24      48      54 1
     25      46      48 1
     26      46      58 1
     27      44      46 1
     28      80      81 2
     29      80      82 am
     30      73      76 1
     31      70      73 1
     32      67      70 1
     33      64      67 1
     34      62      64 1
     35      62      80 1
     36      60      62 1
     37     100     101 2
     38     100     102 am
     39      96      98 ar
     40      94      96 ar
     41      92      94 ar
     42      90      92 ar
     43      89      90 ar
     44      89      98 ar
     45      86      89 1
     46      84      86 1
     47      84     100 1
     48      82      84 1
     49     122     123 2
     50     122     124 am
     51     115     118 1
     52     112     115 1
     53     109     112 1
     54     106     109 1
     55     104     106 1
     56     104     122 1
     57     102     104 1
     58     143     144 2
     59     143     145 am
     60     139     141 ar
     61     136     137 1
     62     136     139 ar
     63     134     136 ar
     64     132     134 ar
     65     131     132 ar
     66     131     141 ar
     67     128     131 1
     68     126     128 1
     69     126     143 1
     70     124     126 1
     71     165     166 2
     72     165     167 am
     73     158     161 1
     74     155     158 1
     75     152     155 1
     76     149     152 1
     77     147     149 1
     78     147     165 1
     79     145     147 1
     80     172     173 2
     81     172     174 am
     82     169     172 1
     83     167     169 1
     84     187     188 2
     85     187     189 am
     86     184     185 ar
     87     184     186 ar
     88     181     184 1
     89     178     181 1
     90     176     178 1
     91     176     187 1
     92     174     176 1
     93     202     203 2
     94     202     204 am
     95     199     200 ar
     96     199     201 ar
     97     196     199 1
     98     193     196 1
     99     191     193 1
    100     191     202 1
    101     189     191 1
    102     224     225 2
    103     224     226 am
    104     217     220 1
    105     214     217 1
    106     211     214 1
    107     208     211 1
    108     206     208 1
    109     206     224 1
    110     204     206 1
    111     239     240 2
    112     239     241 am
    113     236     237 ar
    114     236     238 ar
    115     233     236 1
    116     230     233 1
    117     228     230 1
    118     228     239 1
    119     226     228 1
    120     255     256 2
    121     255     257 am
    122     245     247 1
    123     245     251 1
    124     243     245 1
    125     243     255 1
    126     241     243 1
    127     267     268 2
    128     267     269 am
    129     264     265 ar
    130     264     266 ar
    131     261     264 1
    132     259     261 1
    133     259     267 1
    134     257     259 1
    135     286     287 2
    136     286     288 am
    137     279     282 1
    138     273     275 1
    139     273     279 1
    140     271     273 1
    141     271     286 1
    142     269     271 1
    143     297     298 2
    144     297     299 am
    145     292     295 1
    146     290     292 1
    147     290     297 1
    148     288     290 1
    149     319     320 2
    150     319     321 am
    151     312     315 1
    152     309     312 1
    153     306     309 1
    154     303     306 1
    155     301     303 1
    156     301     319 1
    157     299     301 1
    158     338     339 2
    159     338     340 am
    160     331     334 1
    161     325     327 1
    162     325     331 1
    163     323     325 1
    164     323     338 1
    165     321     323 1
    166     360     361 2
    167     360     362 am
    168     353     356 1
    169     350     353 1
    170     347     350 1
    171     344     347 1
    172     342     344 1
    173     342     360 1
    174     340     342 1
    175     382     383 2
    176     382     384 am
    177     375     378 1
    178     372     375 1
    179     369     372 1
    180     366     369 1
    181     364     366 1
    182     364     382 1
    183     362     364 1
    184     398     399 2
    185     398     400 am
    186     388     390 1
    187     388     394 1
    188     386     388 1
    189     386     398 1
    190     384     386 1
    191     422     423 2
    192     422     424 am
    193     419     421 ar
    194     417     419 ar
    195     415     417 ar
    196     413     415 ar
    197     412     413 ar
    198     412     421 ar
    199     410     412 1
    200     408     410 1
    201     407     408 2
    202     407     421 1
    203     404     407 1
    204     402     404 1
    205     402     422 1
    206     400     402 1
    207     446     447 2
    208     446     448 am
    209     439     440 ar
    210     439     443 ar
    211     437     439 ar
    212     434     437 1
    213     431     434 1
    214     428     431 1
    215     426     428 1
    216     426     446 1
    217     424     426 1
    218     462     463 2
    219     462     464 am
    220     452     454 1
    221     452     458 1
    222     450     452 1
    223     450     462 1
    224     448     450 1
    225     469     470 2
    226     469     471 am
    227     466     469 1
    228     464     466 1
    229     491     492 2
    230     491     493 am
    231     484     487 1
    232     481     484 1
    233     478     481 1
    234     475     478 1
    235     473     475 1
    236     473     491 1
    237     471     473 1
    238     508     509 2
    239     508     510 am
    240     503     504 1
    241     500     503 1
    242     497     500 1
    243     495     497 1
    244     495     508 1
    245     493     495 1
    246     527     528 2
    247     527     529 am
    248     520     523 1
    249     514     516 1
    250     514     520 1
    251     512     514 1
    252     512     527 1
    253     510     512 1
    254     538     539 2
    255     538     540 am
    256     533     536 1
    257     531     533 1
    258     531     538 1
    259     529     531 1
    260     558     559 2
    261     558     560 am
    262     554     556 ar
    263     552     554 ar
    264     550     552 ar
    265     548     550 ar
    266     547     548 ar
    267     547     556 ar
    268     544     547 1
    269     542     544 1
    270     542     558 1
    271     540     542 1
    272     572     573 2
    273     572     574 am
    274     564     566 1
    275     564     570 1
    276     562     564 1
    277     562     572 1
    278     560     562 1
    279     593     594 2
    280     593     595 am
    281     589     591 ar
    282     586     587 1
    283     586     589 ar
    284     584     586 ar
    285     582     584 ar
    286     581     582 ar
    287     581     591 ar
    288     578     581 1
    289     576     578 1
    290     576     593 1
    291     574     576 1
    292     605     606 2
    293     605     607 am
    294     602     603 ar
    295     602     604 ar
    296     599     602 1
    297     597     599 1
    298     597     605 1
    299     595     597 1
    300     620     621 2
    301     620     622 am
    302     617     618 ar
    303     617     619 ar
    304     614     617 1
    305     611     614 1
    306     609     611 1
    307     609     620 1
    308     607     609 1
    309     627     628 2
    310     627     629 am
    311     624     627 1
    312     622     624 1
    313     634     635 2
    314     634     636 am
    315     631     634 1
    316     629     631 1
    317     641     642 2
    318     641     643 am
    319     638     641 1
    320     636     638 1
    321     663     664 2
    322     663     665 am
    323     656     659 1
    324     653     656 1
    325     650     653 1
    326     647     650 1
    327     645     647 1
    328     645     663 1
    329     643     645 1
    330     677     678 2
    331     677     679 am
    332     669     671 1
    333     669     675 1
    334     667     669 1
    335     667     677 1
    336     665     667 1
    337     684     685 2
    338     684     686 am
    339     681     684 1
    340     679     681 1
    341     708     709 2
    342     708     710 am
    343     701     702 ar
    344     701     705 ar
    345     699     701 ar
    346     696     699 1
    347     693     696 1
    348     690     693 1
    349     688     690 1
    350     688     708 1
    351     686     688 1
    352     715     716 2
    353     715     717 am
    354     712     715 1
    355     710     712 1
    356     725     726 2
    357     725     727 am
    358     719     721 1
    359     719     725 1
    360     717     719 1
    361     741     742 2
    362     741     743 am
    363     731     733 1
    364     731     737 1
    365     729     731 1
    366     729     741 1
    367     727     729 1
    368     752     753 2
    369     752     754 am
    370     747     750 1
    371     745     747 1
    372     745     752 1
    373     743     745 1
    374     767     768 2
    375     767     769 am
    376     764     765 ar
    377     764     766 ar
    378     761     764 1
    379     758     761 1
    380     756     758 1
    381     756     767 1
    382     754     756 1
    383     789     790 2
    384     789     791 am
    385     782     785 1
    386     779     782 1
    387     776     779 1
    388     773     776 1
    389     771     773 1
    390     771     789 1
    391     769     771 1
    392     801     802 2
    393     801     803 am
    394     798     799 ar
    395     798     800 ar
    396     795     798 1
    397     793     795 1
    398     793     801 1
    399     791     793 1
    400     811     812 2
    401     811     813 am
    402     805     807 1
    403     805     811 1
    404     803     805 1
    405     825     826 2
    406     825     827 am
    407     823     825 1
    408     820     823 1
    409     817     820 1
    410     814     817 1
    411     813     814 1
    412     813     823 1
    413     847     848 2
    414     847     849 am
    415     840     843 1
    416     837     840 1
    417     834     837 1
    418     831     834 1
    419     829     831 1
    420     829     847 1
    421     827     829 1
    422     862     863 2
    423     862     864 am
    424     859     860 ar
    425     859     861 ar
    426     856     859 1
    427     853     856 1
    428     851     853 1
    429     851     862 1
    430     849     851 1
    431     881     882 2
    432     881     883 am
    433     871     873 1
    434     871     877 1
    435     868     871 1
    436     866     868 1
    437     866     881 1
    438     864     866 1
    439     900     901 2
    440     900     902 am
    441     890     892 1
    442     890     896 1
    443     887     890 1
    444     885     887 1
    445     885     900 1
    446     883     885 1
    447     917     918 2
    448     917     919 am
    449     912     913 2
    450     912     914 am
    451     909     912 1
    452     906     909 1
    453     904     906 1
    454     904     917 1
    455     902     904 1
    456     934     935 2
    457     934     936 am
    458     929     930 1
    459     926     929 1
    460     923     926 1
    461     921     923 1
    462     921     934 1
    463     919     921 1
    464     953     954 2
    465     953     955 am
    466     943     945 1
    467     943     949 1
    468     940     943 1
    469     938     940 1
    470     938     953 1
    471     936     938 1
    472     968     969 2
    473     968     970 am
    474     965     966 ar
    475     965     967 ar
    476     962     965 1
    477     959     962 1
    478     957     959 1
    479     957     968 1
    480     955     957 1
    481     990     991 2
    482     990     992 am
    483     983     986 1
    484     980     983 1
    485     977     980 1
    486     974     977 1
    487     972     974 1
    488     972     990 1
    489     970     972 1
    490    1007    1008 2
    491    1007    1009 am
    492    1002    1003 2
    493    1002    1004 am
    494     999    1002 1
    495     996     999 1
    496     994     996 1
    497     994    1007 1
    498     992     994 1
    499    1029    1030 2
    500    1029    1031 am
    501    1022    1025 1
    502    1019    1022 1
    503    1016    1019 1
    504    1013    1016 1
    505    1011    1013 1
    506    1011    1029 1
    507    1009    1011 1
    508    1051    1052 2
    509    1051    1053 1
    510    1044    1047 1
    511    1041    1044 1
    512    1038    1041 1
    513    1035    1038 1
    514    1033    1035 1
    515    1033    1051 1
    516    1031    1033 1
    517      14      15 1
    518      14      16 1
    519      14      17 1
    520      10      11 1
    521      10      12 1
    522       7       8 1
    523       7       9 1
    524       5       6 1
    525       1       2 1
    526       1       3 1
    527       1       4 1
    528      24      25 1
    529      24      26 1
    530      24      27 1
    531      22      23 1
    532      20      21 1
    533      40      41 1
    534      36      37 1
    535      36      38 1
    536      36      39 1
    537      34      35 1
    538      32      33 1
    539      30      31 1
    540      54      55 1
    541      54      56 1
    542      54      57 1
    543      50      51 1
    544      50      52 1
    545      50      53 1
    546      48      49 1
    547      46      47 1
    548      44      45 1
    549      76      77 1
    550      76      78 1
    551      76      79 1
    552      73      74 1
    553      73      75 1
    554      70      71 1
    555      70      72 1
    556      67      68 1
    557      67      69 1
    558      64      65 1
    559      64      66 1
    560      62      63 1
    561      60      61 1
    562      98      99 1
    563      96      97 1
    564      94      95 1
    565      92      93 1
    566      90      91 1
    567      86      87 1
    568      86      88 1
    569      84      85 1
    570      82      83 1
    571     118     119 1
    572     118     120 1
    573     118     121 1
    574     115     116 1
    575     115     117 1
    576     112     113 1
    577     112     114 1
    578     109     110 1
    579     109     111 1
    580     106     107 1
    581     106     108 1
    582     104     105 1
    583     102     103 1
    584     141     142 1
    585     139     140 1
    586     137     138 1
    587     134     135 1
    588     132     133 1
    589     128     129 1
    590     128     130 1
    591     126     127 1
    592     124     125 1
    593     161     162 1
    594     161     163 1
    595     161     164 1
    596     158     159 1
    597     158     160 1
    598     155     156 1
    599     155     157 1
    600     152     153 1
    601     152     154 1
    602     149     150 1
    603     149     151 1
    604     147     148 1
    605     145     146 1
    606     169     170 1
    607     169     171 1
    608     167     168 1
    609     181     182 1
    610     181     183 1
    611     178     179 1
    612     178     180 1
    613     176     177 1
    614     174     175 1
    615     196     197 1
    616     196     198 1
    617     193     194 1
    618     193     195 1
    619     191     192 1
    620     189     190 1
    621     220     221 1
    622     220     222 1
    623     220     223 1
    624     217     218 1
    625     217     219 1
    626     214     215 1
    627     214     216 1
    628     211     212 1
    629     211     213 1
    630     208     209 1
    631     208     210 1
    632     206     207 1
    633     204     205 1
    634     233     234 1
    635     233     235 1
    636     230     231 1
    637     230     232 1
    638     228     229 1
    639     226     227 1
    640     251     252 1
    641     251     253 1
    642     251     254 1
    643     247     248 1
    644     247     249 1
    645     247     250 1
    646     245     246 1
    647     243     244 1
    648     241     242 1
    649     261     262 1
    650     261     263 1
    651     259     260 1
    652     257     258 1
    653     282     283 1
    654     282     284 1
    655     282     285 1
    656     279     280 1
    657     279     281 1
    658     275     276 1
    659     275     277 1
    660     275     278 1
    661     273     274 1
    662     271     272 1
    663     269     270 1
    664     295     296 1
    665     292     293 1
    666     292     294 1
    667     290     291 1
    668     288     289 1
    669     315     316 1
    670     315     317 1
    671     315     318 1
    672     312     313 1
    673     312     314 1
    674     309     310 1
    675     309     311 1
    676     306     307 1
    677     306     308 1
    678     303     304 1
    679     303     305 1
    680     301     302 1
    681     299     300 1
    682     334     335 1
    683     334     336 1
    684     334     337 1
    685     331     332 1
    686     331     333 1
    687     327     328 1
    688     327     329 1
    689     327     330 1
    690     325     326 1
    691     323     324 1
    692     321     322 1
    693     356     357 1
    694     356     358 1
    695     356     359 1
    696     353     354 1
    697     353     355 1
    698     350     351 1
    699     350     352 1
    700     347     348 1
    701     347     349 1
    702     344     345 1
    703     344     346 1
    704     342     343 1
    705     340     341 1
    706     378     379 1
    707     378     380 1
    708     378     381 1
    709     375     376 1
    710     375     377 1
    711     372     373 1
    712     372     374 1
    713     369     370 1
    714     369     371 1
    715     366     367 1
    716     366     368 1
    717     364     365 1
    718     362     363 1
    719     394     395 1
    720     394     396 1
    721     394     397 1
    722     390     391 1
    723     390     392 1
    724     390     393 1
    725     388     389 1
    726     386     387 1
    727     384     385 1
    728     419     420 1
    729     417     418 1
    730     415     416 1
    731     413     414 1
    732     410     411 1
    733     408     409 1
    734     404     405 1
    735     404     406 1
    736     402     403 1
    737     400     401 1
    738     443     444 1
    739     443     445 1
    740     440     441 1
    741     440     442 1
    742     437     438 1
    743     434     435 1
    744     434     436 1
    745     431     432 1
    746     431     433 1
    747     428     429 1
    748     428     430 1
    749     426     427 1
    750     424     425 1
    751     458     459 1
    752     458     460 1
    753     458     461 1
    754     454     455 1
    755     454     456 1
    756     454     457 1
    757     452     453 1
    758     450     451 1
    759     448     449 1
    760     466     467 1
    761     466     468 1
    762     464     465 1
    763     487     488 1
    764     487     489 1
    765     487     490 1
    766     484     485 1
    767     484     486 1
    768     481     482 1
    769     481     483 1
    770     478     479 1
    771     478     480 1
    772     475     476 1
    773     475     477 1
    774     473     474 1
    775     471     472 1
    776     504     505 1
    777     504     506 1
    778     504     507 1
    779     500     501 1
    780     500     502 1
    781     497     498 1
    782     497     499 1
    783     495     496 1
    784     493     494 1
    785     523     524 1
    786     523     525 1
    787     523     526 1
    788     520     521 1
    789     520     522 1
    790     516     517 1
    791     516     518 1
    792     516     519 1
    793     514     515 1
    794     512     513 1
    795     510     511 1
    796     536     537 1
    797     533     534 1
    798     533     535 1
    799     531     532 1
    800     529     530 1
    801     556     557 1
    802     554     555 1
    803     552     553 1
    804     550     551 1
    805     548     549 1
    806     544     545 1
    807     544     546 1
    808     542     543 1
    809     540     541 1
    810     570     571 1
    811     566     567 1
    812     566     568 1
    813     566     569 1
    814     564     565 1
    815     562     563 1
    816     560     561 1
    817     591     592 1
    818     589     590 1
    819     587     588 1
    820     584     585 1
    821     582     583 1
    822     578     579 1
    823     578     580 1
    824     576     577 1
    825     574     575 1
    826     599     600 1
    827     599     601 1
    828     597     598 1
    829     595     596 1
    830     614     615 1
    831     614     616 1
    832     611     612 1
    833     611     613 1
    834     609     610 1
    835     607     608 1
    836     624     625 1
    837     624     626 1
    838     622     623 1
    839     631     632 1
    840     631     633 1
    841     629     630 1
    842     638     639 1
    843     638     640 1
    844     636     637 1
    845     659     660 1
    846     659     661 1
    847     659     662 1
    848     656     657 1
    849     656     658 1
    850     653     654 1
    851     653     655 1
    852     650     651 1
    853     650     652 1
    854     647     648 1
    855     647     649 1
    856     645     646 1
    857     643     644 1
    858     675     676 1
    859     671     672 1
    860     671     673 1
    861     671     674 1
    862     669     670 1
    863     667     668 1
    864     665     666 1
    865     681     682 1
    866     681     683 1
    867     679     680 1
    868     705     706 1
    869     705     707 1
    870     702     703 1
    871     702     704 1
    872     699     700 1
    873     696     697 1
    874     696     698 1
    875     693     694 1
    876     693     695 1
    877     690     691 1
    878     690     692 1
    879     688     689 1
    880     686     687 1
    881     712     713 1
    882     712     714 1
    883     710     711 1
    884     721     722 1
    885     721     723 1
    886     721     724 1
    887     719     720 1
    888     717     718 1
    889     737     738 1
    890     737     739 1
    891     737     740 1
    892     733     734 1
    893     733     735 1
    894     733     736 1
    895     731     732 1
    896     729     730 1
    897     727     728 1
    898     750     751 1
    899     747     748 1
    900     747     749 1
    901     745     746 1
    902     743     744 1
    903     761     762 1
    904     761     763 1
    905     758     759 1
    906     758     760 1
    907     756     757 1
    908     754     755 1
    909     785     786 1
    910     785     787 1
    911     785     788 1
    912     782     783 1
    913     782     784 1
    914     779     780 1
    915     779     781 1
    916     776     777 1
    917     776     778 1
    918     773     774 1
    919     773     775 1
    920     771     772 1
    921     769     770 1
    922     795     796 1
    923     795     797 1
    924     793     794 1
    925     791     792 1
    926     807     808 1
    927     807     809 1
    928     807     810 1
    929     805     806 1
    930     803     804 1
    931     823     824 1
    932     820     821 1
    933     820     822 1
    934     817     818 1
    935     817     819 1
    936     814     815 1
    937     814     816 1
    938     843     844 1
    939     843     845 1
    940     843     846 1
    941     840     841 1
    942     840     842 1
    943     837     838 1
    944     837     839 1
    945     834     835 1
    946     834     836 1
    947     831     832 1
    948     831     833 1
    949     829     830 1
    950     827     828 1
    951     856     857 1
    952     856     858 1
    953     853     854 1
    954     853     855 1
    955     851     852 1
    956     849     850 1
    957     877     878 1
    958     877     879 1
    959     877     880 1
    960     873     874 1
    961     873     875 1
    962     873     876 1
    963     871     872 1
    964     868     869 1
    965     868     870 1
    966     866     867 1
    967     864     865 1
    968     896     897 1
    969     896     898 1
    970     896     899 1
    971     892     893 1
    972     892     894 1
    973     892     895 1
    974     890     891 1
    975     887     888 1
    976     887     889 1
    977     885     886 1
    978     883     884 1
    979     914     915 1
    980     914     916 1
    981     909     910 1
    982     909     911 1
    983     906     907 1
    984     906     908 1
    985     904     905 1
    986     902     903 1
    987     930     931 1
    988     930     932 1
    989     930     933 1
    990     926     927 1
    991     926     928 1
    992     923     924 1
    993     923     925 1
    994     921     922 1
    995     919     920 1
    996     949     950 1
    997     949     951 1
    998     949     952 1
    999     945     946 1
   1000     945     947 1
   1001     945     948 1
   1002     943     944 1
   1003     940     941 1
   1004     940     942 1
   1005     938     939 1
   1006     936     937 1
   1007     962     963 1
   1008     962     964 1
   1009     959     960 1
   1010     959     961 1
   1011     957     958 1
   1012     955     956 1
   1013     986     987 1
   1014     986     988 1
   1015     986     989 1
   1016     983     984 1
   1017     983     985 1
   1018     980     981 1
   1019     980     982 1
   1020     977     978 1
   1021     977     979 1
   1022     974     975 1
   1023     974     976 1
   1024     972     973 1
   1025     970     971 1
   1026    1004    1005 1
   1027    1004    1006 1
   1028     999    1000 1
   1029     999    1001 1
   1030     996     997 1
   1031     996     998 1
   1032     994     995 1
   1033     992     993 1
   1034    1025    1026 1
   1035    1025    1027 1
   1036    1025    1028 1
   1037    1022    1023 1
   1038    1022    1024 1
   1039    1019    1020 1
   1040    1019    1021 1
   1041    1016    1017 1
   1042    1016    1018 1
   1043    1013    1014 1
   1044    1013    1015 1
   1045    1011    1012 1
   1046    1009    1010 1
   1047    1047    1048 1
   1048    1047    1049 1
   1049    1047    1050 1
   1050    1044    1045 1
   1051    1044    1046 1
   1052    1041    1042 1
   1053    1041    1043 1
   1054    1038    1039 1
   1055    1038    1040 1
   1056    1035    1036 1
   1057    1035    1037 1
   1058    1033    1034 1
   1059    1031    1032 1
@<TRIPOS>SUBSTRUCTURE
      1 MET1           1 RESIDUE    4    A MET
      2 ALA2          20 RESIDUE    4    A ALA
      3 THR3          30 RESIDUE    4    A THR
      4 VAL4          44 RESIDUE    4    A VAL
      5 LYS5          60 RESIDUE    4    A LYS
      6 PHE6          82 RESIDUE    4    A PHE
      7 LYS7         102 RESIDUE    4    A LYS
      8 TYR8         124 RESIDUE    4    A TYR
      9 LYS9         145 RESIDUE    4    A LYS
     10 GLY10        167 RESIDUE    4    A GLY
     11 GLU11        174 RESIDUE    4    A GLU
     12 GLU12        189 RESIDUE    4    A GLU
     13 LYS13        204 RESIDUE    4    A LYS
     14 GLU14        226 RESIDUE    4    A GLU
     15 VAL15        241 RESIDUE    4    A VAL
     16 ASP16        257 RESIDUE    4    A ASP
     17 ILE17        269 RESIDUE    4    A ILE
     18 SER18        288 RESIDUE    4    A SER
     19 LYS19        299 RESIDUE    4    A LYS
     20 ILE20        321 RESIDUE    4    A ILE
     21 LYS21        340 RESIDUE    4    A LYS
     22 LYS22        362 RESIDUE    4    A LYS
     23 VAL23        384 RESIDUE    4    A VAL
     24 TRP24        400 RESIDUE    4    A TRP
     25 ARG25        424 RESIDUE    4    A ARG
     26 VAL26        448 RESIDUE    4    A VAL
     27 GLY27        464 RESIDUE    4    A GLY
     28 LYS28        471 RESIDUE    4    A LYS
     29 MET29        493 RESIDUE    4    A MET
     30 ILE30        510 RESIDUE    4    A ILE
     31 SER31        529 RESIDUE    4    A SER
     32 PHE32        540 RESIDUE    4    A PHE
     33 THR33        560 RESIDUE    4    A THR
     34 TYR34        574 RESIDUE    4    A TYR
     35 ASP35        595 RESIDUE    4    A ASP
     36 GLU36        607 RESIDUE    4    A GLU
     37 GLY37        622 RESIDUE    4    A GLY
     38 GLY38        629 RESIDUE    4    A GLY
     39 GLY39        636 RESIDUE    4    A GLY
     40 LYS40        643 RESIDUE    4    A LYS
     41 THR41        665 RESIDUE    4    A THR
     42 GLY42        679 RESIDUE    4    A GLY
     43 ARG43        686 RESIDUE    4    A ARG
     44 GLY44        710 RESIDUE    4    A GLY
     45 ALA45        717 RESIDUE    4    A ALA
     46 VAL46        727 RESIDUE    4    A VAL
     47 SER47        743 RESIDUE    4    A SER
     48 GLU48        754 RESIDUE    4    A GLU
     49 LYS49        769 RESIDUE    4    A LYS
     50 ASP50        791 RESIDUE    4    A ASP
     51 ALA51        803 RESIDUE    4    A ALA
     52 PRO52        813 RESIDUE    4    A PRO
     53 LYS53        827 RESIDUE    4    A LYS
     54 GLU54        849 RESIDUE    4    A GLU
     55 LEU55        864 RESIDUE    4    A LEU
     56 LEU56        883 RESIDUE    4    A LEU
     57 GLN57        902 RESIDUE    4    A GLN
     58 MET58        919 RESIDUE    4    A MET
     59 LEU59        936 RESIDUE    4    A LEU
     60 GLU60        955 RESIDUE    4    A GLU
     61 LYS61        970 RESIDUE    4    A LYS
     62 GLN62        992 RESIDUE    4    A GLN
     63 LYS63       1009 RESIDUE    4    A LYS
     64 LYS64       1031 RESIDUE    4    A LYS
