# Supplementary material for: Improved Structure-Based Histidine pKa Prediction for pH-Responsive Protein Design
Source: J Chem Inf Model. 2025 Jan 18;65(3):1560–9. doi: 10.1021/acs.jcim.4c01957 (PMC11815838; doi:10.1021/acs.jcim.4c01957)
Supplement: Supplementary file 3 — ci4c01957_si_003.zip [file ci4c01957_si_003.zip › structures/prep_mol2/1BPI_prep.mol2]

@<TRIPOS>MOLECULE
Cpptraj generated mol2 file.
  892   906    58     0     0
SMALL
USER_CHARGES


@<TRIPOS>ATOM
      1 N            31.8849      13.3893     -13.6554 N.am      1 ARG1       0.1305
      2 H1           32.5312      12.6622     -13.9506 H         1 ARG1       0.2083
      3 H2           32.2636      14.2739     -13.9676 H         1 ARG1       0.2083
      4 H3           30.9832      13.2249     -14.0741 H         1 ARG1       0.2083
      5 CA           31.8052      13.3521     -12.1733 C.3       1 ARG1      -0.0223
      6 HA           31.3747      14.2743     -11.7827 H         1 ARG1       0.1242
      7 CB           30.9550      12.1478     -11.7002 C.3       1 ARG1       0.0118
      8 HB2          31.5272      11.2287     -11.8442 H         1 ARG1       0.0226
      9 HB3          30.7845      12.2564     -10.6276 H         1 ARG1       0.0226
     10 CG           29.5904      11.9606     -12.3953 C.3       1 ARG1       0.0236
     11 HG2          29.7255      11.6700     -13.4376 H         1 ARG1       0.0309
     12 HG3          29.0734      11.1444     -11.8862 H         1 ARG1       0.0309
     13 CD           28.7198      13.2191     -12.3176 C.3       1 ARG1       0.0935
     14 HD2          28.8368      13.6610     -11.3330 H         1 ARG1       0.0527
     15 HD3          29.0729      13.9606     -13.0330 H         1 ARG1       0.0527
     16 NE           27.3006      12.9131     -12.5505 N.pl3     1 ARG1      -0.5650
     17 HE           26.7747      12.5842     -11.7446 H         1 ARG1       0.3592
     18 CZ           26.6163      13.0909     -13.6639 C.cat     1 ARG1       0.8281
     19 NH1          27.1647      13.5727     -14.7465 N.pl3     1 ARG1      -0.8693
     20 HH11         28.0725      13.9706     -14.7093 H         1 ARG1       0.4494
     21 HH12         26.5700      13.7376     -15.5400 H         1 ARG1       0.4494
     22 NH2          25.3550      12.7897     -13.7125 N.pl3     1 ARG1      -0.8693
     23 HH21         24.8922      12.5176     -12.8617 H         1 ARG1       0.4494
     24 HH22         24.7900      13.0543     -14.4980 H         1 ARG1       0.4494
     25 C            33.2443      13.2192     -11.6613 C.2       1 ARG1       0.7214
     26 O            33.9581      12.4895     -12.3415 O.2       1 ARG1      -0.6013
     27 N            33.7184      13.8863     -10.5881 N.am      2 PRO2      -0.2548
     28 CD           33.1731      15.0899      -9.9725 C.3       2 PRO2       0.0192
     29 HD2          32.1746      14.8825      -9.5834 H         2 PRO2       0.0391
     30 HD3          33.1341      15.9166     -10.6827 H         2 PRO2       0.0391
     31 CG           34.1023      15.4408      -8.8048 C.3       2 PRO2       0.0189
     32 HG2          33.5385      15.7573      -7.9259 H         2 PRO2       0.0213
     33 HG3          34.7878      16.2301      -9.1164 H         2 PRO2       0.0213
     34 CB           34.8968      14.1642      -8.5281 C.3       2 PRO2      -0.0070
     35 HB2          34.3636      13.5611      -7.7911 H         2 PRO2       0.0253
     36 HB3          35.9052      14.3843      -8.1770 H         2 PRO2       0.0253
     37 CA           34.9255      13.4454      -9.8770 C.3       2 PRO2      -0.0266
     38 HA           35.8047      13.7648     -10.4380 H         2 PRO2       0.0641
     39 C            34.9720      11.9271      -9.6782 C.2       2 PRO2       0.5896
     40 O            33.9299      11.3025      -9.4776 O.2       2 PRO2      -0.5748
     41 N            36.1683      11.3541      -9.7192 N.am      3 ASP3      -0.5163
     42 H            36.9961      11.9375      -9.6992 H         3 ASP3       0.2936
     43 CA           36.4055       9.9238      -9.5165 C.3       3 ASP3       0.0381
     44 HA           35.9165       9.3604     -10.3116 H         3 ASP3       0.0880
     45 CB           37.9155       9.6239      -9.5695 C.3       3 ASP3      -0.0303
     46 HB2          38.0674       8.5691      -9.3341 H         3 ASP3      -0.0122
     47 HB3          38.2486       9.7779     -10.5973 H         3 ASP3      -0.0122
     48 CG           38.8158      10.4771      -8.6495 C.2       3 ASP3       0.7994
     49 OD1          38.3309      11.4678      -8.0393 O.co2     3 ASP3      -0.8014
     50 OD2          40.0187      10.1528      -8.5895 O.co2     3 ASP3      -0.8014
     51 C            35.8257       9.4368      -8.1885 C.2       3 ASP3       0.5366
     52 O            35.1685       8.3977      -8.1431 O.2       3 ASP3      -0.5819
     53 N            35.9921      10.2183      -7.1195 N.am      4 PHE4      -0.4157
     54 H            36.6536      10.9866      -7.1992 H         4 PHE4       0.2719
     55 CA           35.4827       9.8326      -5.8101 C.3       4 PHE4      -0.0024
     56 HA           35.8195       8.8119      -5.6420 H         4 PHE4       0.0978
     57 CB           36.0891      10.6880      -4.6989 C.3       4 PHE4      -0.0343
     58 HB2          35.8587      10.2140      -3.7451 H         4 PHE4       0.0295
     59 HB3          37.1754      10.6893      -4.8031 H         4 PHE4       0.0295
     60 CG           35.5763      12.1106      -4.6670 C.ar      4 PHE4       0.0118
     61 CD1          34.3634      12.4177      -4.0239 C.ar      4 PHE4      -0.1256
     62 HD1          33.7905      11.6347      -3.5418 H         4 PHE4       0.1330
     63 CE1          33.8907      13.7392      -4.0070 C.ar      4 PHE4      -0.1704
     64 HE1          32.9567      13.9664      -3.5115 H         4 PHE4       0.1430
     65 CZ           34.6318      14.7572      -4.6293 C.ar      4 PHE4      -0.1072
     66 HZ           34.2676      15.7728      -4.6246 H         4 PHE4       0.1297
     67 CE2          35.8310      14.4491      -5.2893 C.ar      4 PHE4      -0.1704
     68 HE2          36.3804      15.2226      -5.8039 H         4 PHE4       0.1430
     69 CD2          36.3009      13.1255      -5.3115 C.ar      4 PHE4      -0.1256
     70 HD2          37.2113      12.8788      -5.8449 H         4 PHE4       0.1330
     71 C            33.9439       9.8513      -5.7524 C.2       4 PHE4       0.5973
     72 O            33.3459       9.3416      -4.8255 O.2       4 PHE4      -0.5679
     73 N            33.2251      10.4242      -6.7121 N.am      5 CYX5      -0.4157
     74 H            33.6941      10.8332      -7.5086 H         5 CYX5       0.2719
     75 CA           31.7691      10.2521      -6.7371 C.3       5 CYX5       0.0429
     76 HA           31.3591      10.4215      -5.7389 H         5 CYX5       0.0766
     77 CB           31.1736      11.2882      -7.6779 C.3       5 CYX5      -0.0790
     78 HB2          31.6003      11.1390      -8.6678 H         5 CYX5       0.0910
     79 HB3          30.0970      11.1294      -7.7410 H         5 CYX5       0.0910
     80 SG           31.4786      12.9877      -7.1503 S.3       5 CYX5      -0.1081
     81 C            31.3644       8.8367      -7.1692 C.2       5 CYX5       0.5973
     82 O            30.2067       8.4591      -7.0124 O.2       5 CYX5      -0.5679
     83 N            32.2870       8.0879      -7.7827 N.am      6 LEU6      -0.4157
     84 H            33.2319       8.4492      -7.8680 H         6 LEU6       0.2719
     85 CA           32.0694       6.7212      -8.2487 C.3       6 LEU6      -0.0518
     86 HA           31.0139       6.5773      -8.4795 H         6 LEU6       0.0922
     87 CB           32.8975       6.4578      -9.5191 C.3       6 LEU6      -0.1102
     88 HB2          33.9454       6.3634      -9.2314 H         6 LEU6       0.0457
     89 HB3          32.5896       5.4977      -9.9360 H         6 LEU6       0.0457
     90 CG           32.7980       7.5340     -10.6105 C.3       6 LEU6       0.3531
     91 HG           33.1471       8.4931     -10.2286 H         6 LEU6      -0.0361
     92 CD1          33.6974       7.1469     -11.7839 C.3       6 LEU6      -0.4121
     93 HD11         33.3834       6.1890     -12.1987 H         6 LEU6       0.1000
     94 HD12         33.6546       7.9129     -12.5562 H         6 LEU6       0.1000
     95 HD13         34.7270       7.0622     -11.4323 H         6 LEU6       0.1000
     96 CD2          31.3617       7.7035     -11.1136 C.3       6 LEU6      -0.4121
     97 HD21         30.7371       8.0769     -10.3033 H         6 LEU6       0.1000
     98 HD22         31.3414       8.4190     -11.9322 H         6 LEU6       0.1000
     99 HD23         30.9762       6.7431     -11.4560 H         6 LEU6       0.1000
    100 C            32.4382       5.6820      -7.1868 C.2       6 LEU6       0.5973
    101 O            32.0628       4.5227      -7.3437 O.2       6 LEU6      -0.5679
    102 N            33.1859       6.0560      -6.1443 N.am      7 GLU7      -0.5163
    103 H            33.4516       7.0234      -6.0444 H         7 GLU7       0.2936
    104 CA           33.5512       5.1134      -5.0856 C.3       7 GLU7       0.0397
    105 HA           33.9297       4.2259      -5.5890 H         7 GLU7       0.1105
    106 CB           34.6765       5.6109      -4.1477 C.3       7 GLU7       0.0560
    107 HB2          34.7508       4.9511      -3.2824 H         7 GLU7      -0.0173
    108 HB3          35.6263       5.5794      -4.6841 H         7 GLU7      -0.0173
    109 CG           34.4160       7.0316      -3.6736 C.3       7 GLU7       0.0136
    110 HG2          34.6500       7.5636      -4.5737 H         7 GLU7      -0.0425
    111 HG3          33.3706       7.1496      -3.3899 H         7 GLU7      -0.0425
    112 CD           35.3284       7.6162      -2.5836 C.2       7 GLU7       0.8054
    113 OE1          36.5567       7.3733      -2.6451 O.co2     7 GLU7      -0.8188
    114 OE2          34.8348       8.3566      -1.6896 O.co2     7 GLU7      -0.8188
    115 C            32.3158       4.7160      -4.2719 C.2       7 GLU7       0.5366
    116 O            31.4090       5.5308      -4.0369 O.2       7 GLU7      -0.5819
    117 N            32.2841       3.4572      -3.8076 N.am      8 PRO8      -0.2548
    118 CD           33.2707       2.4061      -4.0210 C.3       8 PRO8       0.0192
    119 HD2          34.2884       2.7632      -3.8636 H         8 PRO8       0.0391
    120 HD3          33.1603       2.0098      -5.0316 H         8 PRO8       0.0391
    121 CG           32.9430       1.3216      -3.0006 C.3       8 PRO8       0.0189
    122 HG2          33.5033       1.5097      -2.0835 H         8 PRO8       0.0213
    123 HG3          33.1617       0.3250      -3.3852 H         8 PRO8       0.0213
    124 CB           31.4510       1.5123      -2.7283 C.3       8 PRO8      -0.0070
    125 HB2          31.1804       1.1875      -1.7223 H         8 PRO8       0.0253
    126 HB3          30.8773       0.9545      -3.4699 H         8 PRO8       0.0253
    127 CA           31.2184       3.0094      -2.9385 C.3       8 PRO8      -0.0266
    128 HA           30.2709       3.1623      -3.4551 H         8 PRO8       0.0641
    129 C            31.2252       3.7879      -1.6189 C.2       8 PRO8       0.5896
    130 O            32.2919       4.1684      -1.1204 O.2       8 PRO8      -0.5748
    131 N            30.0451       3.9621      -1.0051 N.am      9 PRO9      -0.2548
    132 CD           28.7529       3.4382      -1.4318 C.3       9 PRO9       0.0192
    133 HD2          28.8274       2.4097      -1.7852 H         9 PRO9       0.0391
    134 HD3          28.3482       4.0788      -2.2148 H         9 PRO9       0.0391
    135 CG           27.8618       3.4928      -0.1940 C.3       9 PRO9       0.0189
    136 HG2          27.9607       2.5625       0.3672 H         9 PRO9       0.0213
    137 HG3          26.8180       3.6725      -0.4484 H         9 PRO9       0.0213
    138 CB           28.4567       4.6449       0.6146 C.3       9 PRO9      -0.0070
    139 HB2          28.2535       4.5284       1.6759 H         9 PRO9       0.0253
    140 HB3          28.0617       5.5910       0.2561 H         9 PRO9       0.0253
    141 CA           29.9490       4.5771       0.3074 C.3       9 PRO9      -0.0266
    142 HA           30.3671       5.5850       0.2809 H         9 PRO9       0.0641
    143 C            30.6886       3.7319       1.3406 C.2       9 PRO9       0.5896
    144 O            30.6384       2.5010       1.3142 O.2       9 PRO9      -0.5748
    145 N            31.3605       4.4006       2.2742 N.am     10 TYR10     -0.4157
    146 H            31.3515       5.4081       2.2351 H        10 TYR10      0.2719
    147 CA           32.2185       3.7508       3.2556 C.3      10 TYR10     -0.0014
    148 HA           32.2543       2.6797       3.0537 H        10 TYR10      0.0876
    149 CB           33.6423       4.2903       3.1105 C.3      10 TYR10     -0.0152
    150 HB2          33.9408       4.1657       2.0694 H        10 TYR10      0.0295
    151 HB3          33.6505       5.3593       3.3286 H        10 TYR10      0.0295
    152 CG           34.6647       3.5811       3.9784 C.ar     10 TYR10     -0.0011
    153 CD1          35.0076       2.2466       3.6911 C.ar     10 TYR10     -0.1906
    154 HD1          34.5124       1.7261       2.8789 H        10 TYR10      0.1699
    155 CE1          36.0029       1.5898       4.4404 C.ar     10 TYR10     -0.2341
    156 HE1          36.2556       0.5645       4.2109 H        10 TYR10      0.1656
    157 CZ           36.6691       2.2712       5.4778 C.ar     10 TYR10      0.3226
    158 OH           37.6428       1.6444       6.1913 O.3      10 TYR10     -0.5579
    159 HH           37.7514       0.7289       5.9227 H        10 TYR10      0.3992
    160 CE2          36.3177       3.6031       5.7735 C.ar     10 TYR10     -0.2341
    161 HE2          36.8170       4.1224       6.5778 H        10 TYR10      0.1656
    162 CD2          35.3051       4.2492       5.0375 C.ar     10 TYR10     -0.1906
    163 HD2          35.0305       5.2664       5.2849 H        10 TYR10      0.1699
    164 C            31.6748       3.9432       4.6628 C.2      10 TYR10      0.5973
    165 O            31.8069       5.0156       5.2581 O.2      10 TYR10     -0.5679
    166 N            31.0906       2.8858       5.2247 N.am     11 THR11     -0.4157
    167 H            30.8495       2.0916       4.6456 H        11 THR11      0.2719
    168 CA           30.6657       2.8940       6.6310 C.3      11 THR11     -0.0389
    169 HA           30.0211       3.7539       6.7979 H        11 THR11      0.1007
    170 CB           29.8627       1.6329       6.9593 C.3      11 THR11      0.3654
    171 HB           30.4489       0.7532       6.6903 H        11 THR11      0.0043
    172 CG2          29.4725       1.5274       8.4330 C.3      11 THR11     -0.2438
    173 HG21         28.9529       2.4295       8.7533 H        11 THR11      0.0642
    174 HG22         28.8126       0.6703       8.5674 H        11 THR11      0.0642
    175 HG23         30.3577       1.3798       9.0523 H        11 THR11      0.0642
    176 OG1          28.6875       1.6498       6.1851 O.3      11 THR11     -0.6761
    177 HG1          28.1287       2.3853       6.4992 H        11 THR11      0.4102
    178 C            31.8631       3.0241       7.5656 C.2      11 THR11      0.5973
    179 O            31.8235       3.8027       8.5163 O.2      11 THR11     -0.5679
    180 N            32.9529       2.3184       7.2626 N.am     12 GLY12     -0.4157
    181 H            32.9271       1.7138       6.4567 H        12 GLY12      0.2719
    182 CA           34.1550       2.3372       8.0814 C.3      12 GLY12     -0.0252
    183 HA2          34.9834       1.9589       7.4892 H        12 GLY12      0.0698
    184 HA3          34.3789       3.3657       8.3685 H        12 GLY12      0.0698
    185 C            34.0528       1.4748       9.3443 C.2      12 GLY12      0.5973
    186 O            33.0716       0.7588       9.5492 O.2      12 GLY12     -0.5679
    187 N            35.1135       1.4836      10.1669 N.am     13 PRO13     -0.2548
    188 CD           36.3171       2.2871       9.9807 C.3      13 PRO13      0.0192
    189 HD2          36.0985       3.3533      10.0649 H        13 PRO13      0.0391
    190 HD3          36.7616       2.0666       9.0087 H        13 PRO13      0.0391
    191 CG           37.2759       1.8493      11.0858 C.3      13 PRO13      0.0189
    192 HG2          37.1476       2.4825      11.9630 H        13 PRO13      0.0213
    193 HG3          38.3126       1.8665      10.7497 H        13 PRO13      0.0213
    194 CB           36.8122       0.4291      11.4134 C.3      13 PRO13     -0.0070
    195 HB2          37.1015       0.1301      12.4221 H        13 PRO13      0.0253
    196 HB3          37.2274      -0.2660      10.6819 H        13 PRO13      0.0253
    197 CA           35.2942       0.5019      11.2377 C.3      13 PRO13     -0.0266
    198 HA           34.9220      -0.4744      10.9245 H        13 PRO13      0.0641
    199 C            34.6037       0.8734      12.5551 C.2      13 PRO13      0.5896
    200 O            34.4956       0.0290      13.4428 O.2      13 PRO13     -0.5748
    201 N            34.1580       2.1201      12.7101 N.am     14 CYX14     -0.4157
    202 H            34.2145       2.7535      11.9311 H        14 CYX14      0.2719
    203 CA           33.4779       2.5697      13.9183 C.3      14 CYX14      0.0429
    204 HA           33.9247       2.0563      14.7717 H        14 CYX14      0.0766
    205 CB           33.7375       4.0623      14.1317 C.3      14 CYX14     -0.0790
    206 HB2          33.4763       4.6164      13.2314 H        14 CYX14      0.0910
    207 HB3          33.1026       4.4196      14.9433 H        14 CYX14      0.0910
    208 SG           35.4515       4.4242      14.5817 S.3      14 CYX14     -0.1081
    209 C            31.9932       2.1777      13.9150 C.2      14 CYX14      0.5973
    210 O            31.4347       1.7672      12.8974 O.2      14 CYX14     -0.5679
    211 N            31.3726       2.2239      15.0954 N.am     15 LYS15     -0.3479
    212 H            31.8890       2.5850      15.8850 H        15 LYS15      0.2747
    213 CA           30.0626       1.6058      15.3595 C.3      15 LYS15     -0.2400
    214 HA           29.7106       1.1231      14.4507 H        15 LYS15      0.1426
    215 CB           30.2005       0.5432      16.4713 C.3      15 LYS15     -0.0094
    216 HB2          30.5180       1.0315      17.3946 H        15 LYS15      0.0362
    217 HB3          29.2287       0.0821      16.6558 H        15 LYS15      0.0362
    218 CG           31.2008      -0.5755      16.1329 C.3      15 LYS15      0.0187
    219 HG2          32.1949      -0.1453      16.0031 H        15 LYS15      0.0103
    220 HG3          31.2449      -1.2732      16.9703 H        15 LYS15      0.0103
    221 CD           30.8054      -1.3466      14.8620 C.3      15 LYS15     -0.0479
    222 HD2          29.8915      -1.9143      15.0443 H        15 LYS15      0.0621
    223 HD3          30.6372      -0.6541      14.0401 H        15 LYS15      0.0621
    224 CE           31.9371      -2.2799      14.4332 C.3      15 LYS15     -0.0143
    225 HE2          32.8750      -1.7112      14.4483 H        15 LYS15      0.1135
    226 HE3          32.0241      -3.0917      15.1618 H        15 LYS15      0.1135
    227 NZ           31.7148      -2.8174      13.0676 N.4      15 LYS15     -0.3854
    228 HZ1          31.6753      -2.0502      12.4043 H        15 LYS15      0.3400
    229 HZ2          32.4888      -3.4130      12.8004 H        15 LYS15      0.3400
    230 HZ3          30.8594      -3.3533      13.0205 H        15 LYS15      0.3400
    231 C            28.9382       2.5994      15.6290 C.2      15 LYS15      0.7341
    232 O            27.8789       2.1826      16.0917 O.2      15 LYS15     -0.5894
    233 N            29.1241       3.8821      15.3138 N.am     16 ALA16     -0.4157
    234 H            29.9822       4.1544      14.8522 H        16 ALA16      0.2719
    235 CA           27.9929       4.8001      15.2424 C.3      16 ALA16      0.0337
    236 HA           27.4443       4.7414      16.1843 H        16 ALA16      0.0823
    237 CB           28.4857       6.2427      15.0671 C.3      16 ALA16     -0.1825
    238 HB1          28.8512       6.3968      14.0532 H        16 ALA16      0.0603
    239 HB2          27.6649       6.9351      15.2542 H        16 ALA16      0.0603
    240 HB3          29.2848       6.4536      15.7791 H        16 ALA16      0.0603
    241 C            27.0414       4.3942      14.1057 C.2      16 ALA16      0.5973
    242 O            27.3953       3.6371      13.1995 O.2      16 ALA16     -0.5679
    243 N            25.8285       4.9443      14.1316 N.am     17 ARG17     -0.3479
    244 H            25.5917       5.5374      14.9142 H        17 ARG17      0.2747
    245 CA           24.9103       4.9119      12.9907 C.3      17 ARG17     -0.2637
    246 HA           25.4166       4.4887      12.1230 H        17 ARG17      0.1560
    247 CB           23.6817       4.0531      13.3046 C.3      17 ARG17     -0.0007
    248 HB2          23.2037       4.4240      14.2140 H        17 ARG17      0.0327
    249 HB3          22.9743       4.1569      12.4793 H        17 ARG17      0.0327
    250 CG           24.0197       2.5668      13.4797 C.3      17 ARG17      0.0390
    251 HG2          24.5114       2.1880      12.5836 H        17 ARG17      0.0285
    252 HG3          24.6761       2.4278      14.3400 H        17 ARG17      0.0285
    253 CD           22.7047       1.8197      13.7104 C.3      17 ARG17      0.0486
    254 HD2          22.2420       2.2045      14.6226 H        17 ARG17      0.0687
    255 HD3          22.0410       2.0303      12.8683 H        17 ARG17      0.0687
    256 NE           22.8804       0.3619      13.8317 N.pl3    17 ARG17     -0.5295
    257 HE           23.8231       0.0120      13.8776 H        17 ARG17      0.3456
    258 CZ           21.8907      -0.5125      13.9028 C.cat    17 ARG17      0.8076
    259 NH1          20.6413      -0.1347      13.9040 N.pl3    17 ARG17     -0.8627
    260 HH11         20.4282       0.8457      13.9036 H        17 ARG17      0.4478
    261 HH12         19.9006      -0.8088      13.9490 H        17 ARG17      0.4478
    262 NH2          22.1426      -1.7897      13.9757 N.pl3    17 ARG17     -0.8627
    263 HH21         23.0916      -2.1175      13.9699 H        17 ARG17      0.4478
    264 HH22         21.3874      -2.4498      14.0332 H        17 ARG17      0.4478
    265 C            24.5344       6.3387      12.6328 C.2      17 ARG17      0.7341
    266 O            23.5375       6.8634      13.1223 O.2      17 ARG17     -0.5894
    267 N            25.3739       6.9778      11.8274 N.am     18 ILE18     -0.4157
    268 H            26.1950       6.4870      11.4850 H        18 ILE18      0.2719
    269 CA           25.1584       8.3521      11.3823 C.3      18 ILE18     -0.0597
    270 HA           24.4068       8.8351      12.0092 H        18 ILE18      0.0869
    271 CB           26.4551       9.1747      11.4747 C.3      18 ILE18      0.1303
    272 HB           27.2020       8.7053      10.8332 H        18 ILE18      0.0187
    273 CG2          26.2108      10.6125      10.9743 C.3      18 ILE18     -0.3204
    274 HG21         25.4881      11.1097      11.6239 H        18 ILE18      0.0882
    275 HG22         27.1431      11.1684      10.9794 H        18 ILE18      0.0882
    276 HG23         25.8222      10.6110       9.9559 H        18 ILE18      0.0882
    277 CG1          26.9958       9.1958      12.9202 C.3      18 ILE18     -0.0430
    278 HG12         26.3295       9.7721      13.5637 H        18 ILE18      0.0236
    279 HG13         27.0433       8.1800      13.3079 H        18 ILE18      0.0236
    280 CD1          28.4137       9.7635      13.0050 C.3      18 ILE18     -0.0660
    281 HD11         28.4086      10.8384      12.8289 H        18 ILE18      0.0186
    282 HD12         28.8194       9.5754      13.9996 H        18 ILE18      0.0186
    283 HD13         29.0408       9.2748      12.2629 H        18 ILE18      0.0186
    284 C            24.6413       8.3009       9.9559 C.2      18 ILE18      0.5973
    285 O            25.3439       7.8329       9.0632 O.2      18 ILE18     -0.5679
    286 N            23.4343       8.7904       9.7152 N.am     19 ILE19     -0.4157
    287 H            22.8795       9.1563      10.4740 H        19 ILE19      0.2719
    288 CA           22.8784       8.7912       8.3637 C.3      19 ILE19     -0.0597
    289 HA           23.1300       7.8425       7.8880 H        19 ILE19      0.0869
    290 CB           21.3462       8.8945       8.3975 C.3      19 ILE19      0.1303
    291 HB           21.0704       9.8894       8.7525 H        19 ILE19      0.0187
    292 CG2          20.7745       8.7268       6.9810 C.3      19 ILE19     -0.3204
    293 HG21         21.1009       7.7808       6.5495 H        19 ILE19      0.0882
    294 HG22         19.6843       8.7473       7.0176 H        19 ILE19      0.0882
    295 HG23         21.1059       9.5442       6.3389 H        19 ILE19      0.0882
    296 CG1          20.7183       7.8665       9.3653 C.3      19 ILE19     -0.0430
    297 HG12         20.9428       8.1549      10.3930 H        19 ILE19      0.0236
    298 HG13         19.6334       7.9024       9.2582 H        19 ILE19      0.0236
    299 CD1          21.1808       6.4161       9.1589 C.3      19 ILE19     -0.0660
    300 HD11         22.2434       6.3108       9.3753 H        19 ILE19      0.0186
    301 HD12         20.6299       5.7679       9.8404 H        19 ILE19      0.0186
    302 HD13         20.9806       6.0947       8.1372 H        19 ILE19      0.0186
    303 C            23.5260       9.9038       7.5431 C.2      19 ILE19      0.5973
    304 O            23.5115      11.0691       7.9440 O.2      19 ILE19     -0.5679
    305 N            24.1173       9.5386       6.4068 N.am     20 ARG20     -0.3479
    306 H            24.0809       8.5531       6.1518 H        20 ARG20      0.2747
    307 CA           24.7876      10.4483       5.4713 C.3      20 ARG20     -0.2637
    308 HA           24.5347      11.4826       5.7055 H        20 ARG20      0.1560
    309 CB           26.3109      10.2364       5.5409 C.3      20 ARG20     -0.0007
    310 HB2          26.5182       9.1719       5.4177 H        20 ARG20      0.0327
    311 HB3          26.7987      10.7667       4.7206 H        20 ARG20      0.0327
    312 CG           26.9308      10.6986       6.8639 C.3      20 ARG20      0.0390
    313 HG2          26.3779      10.2718       7.6994 H        20 ARG20      0.0285
    314 HG3          27.9523      10.3238       6.9157 H        20 ARG20      0.0285
    315 CD           26.9498      12.2301       6.9720 C.3      20 ARG20      0.0486
    316 HD2          27.5500      12.6470       6.1603 H        20 ARG20      0.0687
    317 HD3          25.9313      12.6055       6.8580 H        20 ARG20      0.0687
    318 NE           27.4598      12.6743       8.2820 N.pl3    20 ARG20     -0.5295
    319 HE           26.7508      12.8641       8.9720 H        20 ARG20      0.3456
    320 CZ           28.7257      12.7322       8.6544 C.cat    20 ARG20      0.8076
    321 NH1          29.7077      12.4620       7.8377 N.pl3    20 ARG20     -0.8627
    322 HH11         29.4977      12.1979       6.8687 H        20 ARG20      0.4478
    323 HH12         30.6668      12.4925       8.1231 H        20 ARG20      0.4478
    324 NH2          29.0256      13.0585       9.8848 N.pl3    20 ARG20     -0.8627
    325 HH21         28.2868      13.1776      10.5563 H        20 ARG20      0.4478
    326 HH22         29.9797      12.9819      10.1862 H        20 ARG20      0.4478
    327 C            24.2749      10.2004       4.0661 C.2      20 ARG20      0.7341
    328 O            23.7404       9.1302       3.7911 O.2      20 ARG20     -0.5894
    329 N            24.4661      11.1732       3.1884 N.am     21 TYR21     -0.4157
    330 H            24.9581      12.0051       3.4891 H        21 TYR21      0.2719
    331 CA           24.2631      10.9908       1.7621 C.3      21 TYR21     -0.0014
    332 HA           23.5005      10.2350       1.6255 H        21 TYR21      0.0876
    333 CB           23.7480      12.2816       1.1215 C.3      21 TYR21     -0.0152
    334 HB2          24.2922      13.1371       1.5206 H        21 TYR21      0.0295
    335 HB3          23.9368      12.2459       0.0473 H        21 TYR21      0.0295
    336 CG           22.2642      12.4855       1.3283 C.ar     21 TYR21     -0.0011
    337 CD1          21.3550      11.8632       0.4558 C.ar     21 TYR21     -0.1906
    338 HD1          21.7235      11.2456      -0.3485 H        21 TYR21      0.1699
    339 CE1          19.9711      12.0500       0.6220 C.ar     21 TYR21     -0.2341
    340 HE1          19.2783      11.5816      -0.0598 H        21 TYR21      0.1656
    341 CZ           19.4966      12.8702       1.6677 C.ar     21 TYR21      0.3226
    342 OH           18.1648      13.0846       1.8256 O.3      21 TYR21     -0.5579
    343 HH           17.6437      12.7385       1.1009 H        21 TYR21      0.3992
    344 CE2          20.4078      13.4792       2.5529 C.ar     21 TYR21     -0.2341
    345 HE2          20.0337      14.1009       3.3522 H        21 TYR21      0.1656
    346 CD2          21.7913      13.2823       2.3860 C.ar     21 TYR21     -0.1906
    347 HD2          22.4914      13.7529       3.0615 H        21 TYR21      0.1699
    348 C            25.5465      10.5047       1.0951 C.2      21 TYR21      0.5973
    349 O            26.6426      10.9067       1.4834 O.2      21 TYR21     -0.5679
    350 N            25.4001       9.6935       0.0551 N.am     22 PHE22     -0.4157
    351 H            24.4638       9.3608      -0.1553 H        22 PHE22      0.2719
    352 CA           26.4299       9.3864      -0.9353 C.3      22 PHE22     -0.0024
    353 HA           27.2394      10.1150      -0.8606 H        22 PHE22      0.0978
    354 CB           27.0223       7.9934      -0.7050 C.3      22 PHE22     -0.0343
    355 HB2          27.9770       7.9418      -1.2287 H        22 PHE22      0.0295
    356 HB3          27.2438       7.8689       0.3530 H        22 PHE22      0.0295
    357 CG           26.1506       6.8406      -1.1807 C.ar     22 PHE22      0.0118
    358 CD1          24.9874       6.4803      -0.4771 C.ar     22 PHE22     -0.1256
    359 HD1          24.6948       7.0284       0.4026 H        22 PHE22      0.1330
    360 CE1          24.1848       5.4150      -0.9182 C.ar     22 PHE22     -0.1704
    361 HE1          23.2860       5.1521      -0.3770 H        22 PHE22      0.1430
    362 CZ           24.5490       4.6909      -2.0633 C.ar     22 PHE22     -0.1072
    363 HZ           23.9330       3.8696      -2.4017 H        22 PHE22      0.1297
    364 CE2          25.7109       5.0439      -2.7691 C.ar     22 PHE22     -0.1704
    365 HE2          26.0012       4.4890      -3.6484 H        22 PHE22      0.1430
    366 CD2          26.5037       6.1209      -2.3354 C.ar     22 PHE22     -0.1256
    367 HD2          27.3947       6.3870      -2.8898 H        22 PHE22      0.1330
    368 C            25.8204       9.4839      -2.3315 C.2      22 PHE22      0.5973
    369 O            24.6142       9.2868      -2.5048 O.2      22 PHE22     -0.5679
    370 N            26.6417       9.7708      -3.3333 N.am     23 TYR23     -0.4157
    371 H            27.6297       9.9008      -3.1337 H        23 TYR23      0.2719
    372 CA           26.2275       9.6848      -4.7214 C.3      23 TYR23     -0.0014
    373 HA           25.2049      10.0493      -4.8090 H        23 TYR23      0.0876
    374 CB           27.1096      10.5805      -5.5885 C.3      23 TYR23     -0.0152
    375 HB2          27.1145      11.5808      -5.1562 H        23 TYR23      0.0295
    376 HB3          28.1364      10.2096      -5.5700 H        23 TYR23      0.0295
    377 CG           26.6221      10.6801      -7.0214 C.ar     23 TYR23     -0.0011
    378 CD1          25.4624      11.4198      -7.3121 C.ar     23 TYR23     -0.1906
    379 HD1          24.9242      11.9104      -6.5146 H        23 TYR23      0.1699
    380 CE1          25.0039      11.5293      -8.6382 C.ar     23 TYR23     -0.2341
    381 HE1          24.1134      12.1019      -8.8542 H        23 TYR23      0.1656
    382 CZ           25.7249      10.9186      -9.6830 C.ar     23 TYR23      0.3226
    383 OH           25.2810      11.0556     -10.9627 O.3      23 TYR23     -0.5579
    384 HH           24.3283      11.1918     -10.9387 H        23 TYR23      0.3992
    385 CE2          26.8902      10.1809      -9.3965 C.ar     23 TYR23     -0.2341
    386 HE2          27.4324       9.7054     -10.1979 H        23 TYR23      0.1656
    387 CD2          27.3224      10.0435      -8.0624 C.ar     23 TYR23     -0.1906
    388 HD2          28.1961       9.4530      -7.8303 H        23 TYR23      0.1699
    389 C            26.2622       8.2295      -5.1763 C.2      23 TYR23      0.5973
    390 O            27.3253       7.6140      -5.2635 O.2      23 TYR23     -0.5679
    391 N            25.0933       7.6800      -5.4962 N.am     24 ASN24     -0.4157
    392 H            24.2481       8.2303      -5.3910 H        24 ASN24      0.2719
    393 CA           24.9744       6.4007      -6.1716 C.3      24 ASN24      0.0143
    394 HA           25.7848       5.7406      -5.8563 H        24 ASN24      0.1048
    395 CB           23.6378       5.7503      -5.7828 C.3      24 ASN24     -0.2041
    396 HB2          23.6081       5.6207      -4.7013 H        24 ASN24      0.0797
    397 HB3          22.8083       6.3958      -6.0635 H        24 ASN24      0.0797
    398 CG           23.4280       4.4017      -6.4454 C.2      24 ASN24      0.7130
    399 OD1          24.0657       4.0277      -7.4229 O.2      24 ASN24     -0.5931
    400 ND2          22.5073       3.6179      -5.9435 N.am     24 ASN24     -0.9191
    401 HD21         22.3915       2.7107      -6.3449 H        24 ASN24      0.4196
    402 HD22         21.9834       3.9268      -5.1234 H        24 ASN24      0.4196
    403 C            25.1003       6.6499      -7.6770 C.2      24 ASN24      0.5973
    404 O            24.1268       7.0067      -8.3449 O.2      24 ASN24     -0.5679
    405 N            26.2964       6.4493      -8.2305 N.am     25 ALA25     -0.4157
    406 H            27.0834       6.2626      -7.6206 H        25 ALA25      0.2719
    407 CA           26.5520       6.7111      -9.6474 C.3      25 ALA25      0.0337
    408 HA           26.2027       7.7178      -9.8713 H        25 ALA25      0.0823
    409 CB           28.0624       6.6636      -9.8955 C.3      25 ALA25     -0.1825
    410 HB1          28.4449       5.6620      -9.6927 H        25 ALA25      0.0603
    411 HB2          28.2729       6.9226     -10.9334 H        25 ALA25      0.0603
    412 HB3          28.5696       7.3730      -9.2397 H        25 ALA25      0.0603
    413 C            25.7955       5.7772     -10.6069 C.2      25 ALA25      0.5973
    414 O            25.5082       6.1830     -11.7303 O.2      25 ALA25     -0.5679
    415 N            25.4206       4.5618     -10.1760 N.am     26 LYS26     -0.3479
    416 H            25.6164       4.3186      -9.2124 H        26 LYS26      0.2747
    417 CA           24.5955       3.6413     -10.9826 C.3      26 LYS26     -0.2400
    418 HA           25.0164       3.5794     -11.9889 H        26 LYS26      0.1426
    419 CB           24.6110       2.2439     -10.3370 C.3      26 LYS26     -0.0094
    420 HB2          25.6473       1.9378     -10.1819 H        26 LYS26      0.0362
    421 HB3          24.1191       2.2939      -9.3651 H        26 LYS26      0.0362
    422 CG           23.9082       1.1832     -11.2008 C.3      26 LYS26      0.0187
    423 HG2          22.8943       1.5070     -11.4370 H        26 LYS26      0.0103
    424 HG3          24.4632       1.0529     -12.1311 H        26 LYS26      0.0103
    425 CD           23.8224      -0.1564     -10.4576 C.3      26 LYS26     -0.0479
    426 HD2          24.8281      -0.4894     -10.1931 H        26 LYS26      0.0621
    427 HD3          23.2394      -0.0137      -9.5455 H        26 LYS26      0.0621
    428 CE           23.1454      -1.2057     -11.3488 C.3      26 LYS26     -0.0143
    429 HE2          22.2034      -0.7874     -11.7197 H        26 LYS26      0.1135
    430 HE3          23.7885      -1.3916     -12.2155 H        26 LYS26      0.1135
    431 NZ           22.8833      -2.4710     -10.6159 N.4      26 LYS26     -0.3854
    432 HZ1          22.2619      -2.3019      -9.8347 H        26 LYS26      0.3400
    433 HZ2          22.4503      -3.1513     -11.2300 H        26 LYS26      0.3400
    434 HZ3          23.7494      -2.8617     -10.2662 H        26 LYS26      0.3400
    435 C            23.1668       4.1737     -11.1400 C.2      26 LYS26      0.7341
    436 O            22.5826       4.0539     -12.2106 O.2      26 LYS26     -0.5894
    437 N            22.6081       4.7353     -10.0651 N.am     27 ALA27     -0.4157
    438 H            23.1588       4.7749      -9.2169 H        27 ALA27      0.2719
    439 CA           21.2708       5.3338     -10.0550 C.3      27 ALA27      0.0337
    440 HA           20.6133       4.7574     -10.7081 H        27 ALA27      0.0823
    441 CB           20.7226       5.2671      -8.6239 C.3      27 ALA27     -0.1825
    442 HB1          21.3294       5.8862      -7.9626 H        27 ALA27      0.0603
    443 HB2          19.6978       5.6388      -8.6116 H        27 ALA27      0.0603
    444 HB3          20.7291       4.2367      -8.2683 H        27 ALA27      0.0603
    445 C            21.2525       6.7838     -10.5612 C.2      27 ALA27      0.5973
    446 O            20.1956       7.2890     -10.9241 O.2      27 ALA27     -0.5679
    447 N            22.3946       7.4740     -10.5371 N.am     28 GLY28     -0.4157
    448 H            23.2201       7.0230     -10.1652 H        28 GLY28      0.2719
    449 CA           22.4609       8.8999     -10.8404 C.3      28 GLY28     -0.0252
    450 HA2          23.5070       9.1736     -10.9501 H        28 GLY28      0.0698
    451 HA3          21.9436       9.0942     -11.7809 H        28 GLY28      0.0698
    452 C            21.8350       9.7812      -9.7517 C.2      28 GLY28      0.5973
    453 O            21.4271      10.9003     -10.0472 O.2      28 GLY28     -0.5679
    454 N            21.7601       9.2949      -8.5068 N.am     29 LEU29     -0.4157
    455 H            22.2201       8.4113      -8.3249 H        29 LEU29      0.2719
    456 CA           21.0374       9.9162      -7.3913 C.3      29 LEU29     -0.0518
    457 HA           20.8039      10.9529      -7.6351 H        29 LEU29      0.0922
    458 CB           19.7327       9.1466      -7.1106 C.3      29 LEU29     -0.1102
    459 HB2          19.9891       8.0996      -6.9416 H        29 LEU29      0.0457
    460 HB3          19.2823       9.5283      -6.1927 H        29 LEU29      0.0457
    461 CG           18.6907       9.2242      -8.2356 C.3      29 LEU29      0.3531
    462 HG           19.1447       8.9546      -9.1854 H        29 LEU29     -0.0361
    463 CD1          17.5625       8.2340      -7.9485 C.3      29 LEU29     -0.4121
    464 HD11         17.0702       8.4832      -7.0090 H        29 LEU29      0.1000
    465 HD12         16.8325       8.2764      -8.7575 H        29 LEU29      0.1000
    466 HD13         17.9623       7.2226      -7.9028 H        29 LEU29      0.1000
    467 CD2          18.1009      10.6308      -8.3479 C.3      29 LEU29     -0.4121
    468 HD21         18.8738      11.3393      -8.6433 H        29 LEU29      0.1000
    469 HD22         17.3328      10.6372      -9.1218 H        29 LEU29      0.1000
    470 HD23         17.6588      10.9378      -7.4004 H        29 LEU29      0.1000
    471 C            21.8779       9.9099      -6.1201 C.2      29 LEU29      0.5973
    472 O            22.5369       8.9215      -5.8097 O.2      29 LEU29     -0.5679
    473 N            21.7798      10.9844      -5.3401 N.am     30 CYX30     -0.4157
    474 H            21.1918      11.7459      -5.6393 H        30 CYX30      0.2719
    475 CA           22.2419      10.9837      -3.9575 C.3      30 CYX30      0.0429
    476 HA           23.2053      10.4864      -3.9190 H        30 CYX30      0.0766
    477 CB           22.4328      12.4184      -3.4725 C.3      30 CYX30     -0.0790
    478 HB2          21.5065      12.9759      -3.6205 H        30 CYX30      0.0910
    479 HB3          22.6556      12.4111      -2.4047 H        30 CYX30      0.0910
    480 SG           23.7780      13.2650      -4.3287 S.3      30 CYX30     -0.1081
    481 C            21.2496      10.2193      -3.0812 C.2      30 CYX30      0.5973
    482 O            20.0464      10.4725      -3.1338 O.2      30 CYX30     -0.5679
    483 N            21.7520       9.2939      -2.2728 N.am     31 GLN31     -0.4157
    484 H            22.7602       9.1535      -2.2705 H        31 GLN31      0.2719
    485 CA           20.9627       8.3946      -1.4322 C.3      31 GLN31     -0.0031
    486 HA           19.9477       8.7799      -1.3222 H        31 GLN31      0.0850
    487 CB           20.8975       7.0089      -2.0860 C.3      31 GLN31     -0.0036
    488 HB2          21.9110       6.6296      -2.2260 H        31 GLN31      0.0171
    489 HB3          20.3529       6.3226      -1.4359 H        31 GLN31      0.0171
    490 CG           20.1866       7.0786      -3.4423 C.3      31 GLN31     -0.0645
    491 HG2          19.1804       7.4715      -3.2936 H        31 GLN31      0.0352
    492 HG3          20.7177       7.7468      -4.1170 H        31 GLN31      0.0352
    493 CD           20.0971       5.7342      -4.1426 C.2      31 GLN31      0.6951
    494 OE1          20.8778       4.8123      -3.9540 O.2      31 GLN31     -0.6086
    495 NE2          19.1420       5.5880      -5.0374 N.am     31 GLN31     -0.9407
    496 HE21         19.0790       4.6966      -5.4922 H        31 GLN31      0.4251
    497 HE22         18.4929       6.3351      -5.2101 H        31 GLN31      0.4251
    498 C            21.5742       8.3082      -0.0413 C.2      31 GLN31      0.5973
    499 O            22.7230       8.7018       0.1508 O.2      31 GLN31     -0.5679
    500 N            20.8102       7.8186       0.9331 N.am     32 THR32     -0.4157
    501 H            19.9059       7.4226       0.7272 H        32 THR32      0.2719
    502 CA           21.3267       7.6473       2.2884 C.3      32 THR32     -0.0389
    503 HA           21.9903       8.4812       2.4792 H        32 THR32      0.1007
    504 CB           20.2319       7.7142       3.3569 C.3      32 THR32      0.3654
    505 HB           20.7018       7.6302       4.3353 H        32 THR32      0.0043
    506 CG2          19.4430       9.0217       3.3058 C.3      32 THR32     -0.2438
    507 HG21         18.9036       9.1066       2.3628 H        32 THR32      0.0642
    508 HG22         18.7278       9.0551       4.1277 H        32 THR32      0.0642
    509 HG23         20.1263       9.8663       3.4030 H        32 THR32      0.0642
    510 OG1          19.3201       6.6573       3.2058 O.3      32 THR32     -0.6761
    511 HG1          18.7232       6.6736       3.9573 H        32 THR32      0.4102
    512 C            22.1327       6.3599       2.4384 C.2      32 THR32      0.5973
    513 O            21.8644       5.3411       1.8037 O.2      32 THR32     -0.5679
    514 N            23.1068       6.4016       3.3384 N.am     33 PHE33     -0.4157
    515 H            23.3184       7.2958       3.7710 H        33 PHE33      0.2719
    516 CA           23.7969       5.2367       3.8722 C.3      33 PHE33     -0.0024
    517 HA           23.1153       4.3851       3.8322 H        33 PHE33      0.0978
    518 CB           25.0374       4.8895       3.0400 C.3      33 PHE33     -0.0343
    519 HB2          25.2841       3.8428       3.2215 H        33 PHE33      0.0295
    520 HB3          24.8004       4.9738       1.9795 H        33 PHE33      0.0295
    521 CG           26.2612       5.7299       3.3487 C.ar     33 PHE33      0.0118
    522 CD1          26.3328       7.0622       2.9084 C.ar     33 PHE33     -0.1256
    523 HD1          25.5076       7.4996       2.3684 H        33 PHE33      0.1330
    524 CE1          27.4825       7.8293       3.1494 C.ar     33 PHE33     -0.1704
    525 HE1          27.5462       8.8359       2.7637 H        33 PHE33      0.1430
    526 CZ           28.5567       7.2740       3.8590 C.ar     33 PHE33     -0.1072
    527 HZ           29.4498       7.8533       4.0262 H        33 PHE33      0.1297
    528 CE2          28.4737       5.9574       4.3389 C.ar     33 PHE33     -0.1704
    529 HE2          29.2963       5.5293       4.8902 H        33 PHE33      0.1430
    530 CD2          27.3311       5.1831       4.0813 C.ar     33 PHE33     -0.1256
    531 HD2          27.2891       4.1618       4.4328 H        33 PHE33      0.1330
    532 C            24.1534       5.4897       5.3355 C.2      33 PHE33      0.5973
    533 O            24.0327       6.6062       5.8507 O.2      33 PHE33     -0.5679
    534 N            24.5826       4.4332       6.0161 N.am     34 VAL34     -0.4157
    535 H            24.7116       3.5598       5.5258 H        34 VAL34      0.2719
    536 CA           24.9860       4.5076       7.4156 C.3      34 VAL34     -0.0875
    537 HA           24.5478       5.4016       7.8624 H        34 VAL34      0.0969
    538 CB           24.4631       3.3100       8.2163 C.3      34 VAL34      0.2985
    539 HB           24.9669       2.4002       7.8884 H        34 VAL34     -0.0297
    540 CG1          24.7521       3.5283       9.7041 C.3      34 VAL34     -0.3192
    541 HG11         24.2722       4.4474      10.0418 H        34 VAL34      0.0791
    542 HG12         24.3606       2.6860      10.2717 H        34 VAL34      0.0791
    543 HG13         25.8271       3.5868       9.8801 H        34 VAL34      0.0791
    544 CG2          22.9513       3.1167       8.0305 C.3      34 VAL34     -0.3192
    545 HG21         22.7266       2.8525       6.9972 H        34 VAL34      0.0791
    546 HG22         22.6008       2.3058       8.6683 H        34 VAL34      0.0791
    547 HG23         22.4207       4.0314       8.2871 H        34 VAL34      0.0791
    548 C            26.5012       4.6263       7.5102 C.2      34 VAL34      0.5973
    549 O            27.2426       3.7243       7.1211 O.2      34 VAL34     -0.5679
    550 N            26.9565       5.7457       8.0539 N.am     35 TYR35     -0.4157
    551 H            26.2821       6.4611       8.3046 H        35 TYR35      0.2719
    552 CA           28.3466       6.0104       8.3799 C.3      35 TYR35     -0.0014
    553 HA           28.9824       5.4032       7.7378 H        35 TYR35      0.0876
    554 CB           28.6304       7.4791       8.0582 C.3      35 TYR35     -0.0152
    555 HB2          28.5633       7.6182       6.9780 H        35 TYR35      0.0295
    556 HB3          27.8526       8.0913       8.5130 H        35 TYR35      0.0295
    557 CG           29.9732       7.9884       8.5258 C.ar     35 TYR35     -0.0011
    558 CD1          31.1542       7.3213       8.1504 C.ar     35 TYR35     -0.1906
    559 HD1          31.1132       6.4428       7.5146 H        35 TYR35      0.1699
    560 CE1          32.3984       7.8002       8.5885 C.ar     35 TYR35     -0.2341
    561 HE1          33.2980       7.2717       8.3067 H        35 TYR35      0.1656
    562 CZ           32.4607       8.9485       9.3994 C.ar     35 TYR35      0.3226
    563 OH           33.6694       9.4104       9.7959 O.3      35 TYR35     -0.5579
    564 HH           34.3472       8.9037       9.3489 H        35 TYR35      0.3992
    565 CE2          31.2817       9.6237       9.7690 C.ar     35 TYR35     -0.2341
    566 HE2          31.3526      10.4834      10.4163 H        35 TYR35      0.1656
    567 CD2          30.0346       9.1367       9.3358 C.ar     35 TYR35     -0.1906
    568 HD2          29.1217       9.6301       9.6389 H        35 TYR35      0.1699
    569 C            28.6429       5.6401       9.8401 C.2      35 TYR35      0.5973
    570 O            27.9018       6.0026      10.7578 O.2      35 TYR35     -0.5679
    571 N            29.7537       4.9316      10.0529 N.am     36 GLY36     -0.4157
    572 H            30.3235       4.6615       9.2593 H        36 GLY36      0.2719
    573 CA           30.1810       4.4054      11.3482 C.3      36 GLY36     -0.0252
    574 HA2          29.3323       3.9524      11.8524 H        36 GLY36      0.0698
    575 HA3          30.9157       3.6207      11.1698 H        36 GLY36      0.0698
    576 C            30.8157       5.4330      12.2874 C.2      36 GLY36      0.5973
    577 O            31.0440       5.1221      13.4545 O.2      36 GLY36     -0.5679
    578 N            31.1000       6.6532      11.8211 N.am     37 GLY37     -0.4157
    579 H            30.8778       6.8523      10.8558 H        37 GLY37      0.2719
    580 CA           31.5370       7.7607      12.6831 C.3      37 GLY37     -0.0252
    581 HA2          31.0888       8.6791      12.3171 H        37 GLY37      0.0698
    582 HA3          31.1776       7.6008      13.7004 H        37 GLY37      0.0698
    583 C            33.0426       8.0114      12.7567 C.2      37 GLY37      0.5973
    584 O            33.4567       8.9679      13.4049 O.2      37 GLY37     -0.5679
    585 N            33.8624       7.2288      12.0547 N.am     38 CYX38     -0.4157
    586 H            33.4683       6.4829      11.5013 H        38 CYX38      0.2719
    587 CA           35.2788       7.5376      11.8863 C.3      38 CYX38      0.0429
    588 HA           35.4058       8.6175      11.9847 H        38 CYX38      0.0766
    589 CB           36.1098       6.8831      12.9910 C.3      38 CYX38     -0.0790
    590 HB2          37.1031       7.3306      12.9959 H        38 CYX38      0.0910
    591 HB3          35.6537       7.1215      13.9542 H        38 CYX38      0.0910
    592 SG           36.3052       5.0880      12.8633 S.3      38 CYX38     -0.1081
    593 C            35.7827       7.1511      10.5008 C.2      38 CYX38      0.5973
    594 O            35.1984       6.3041       9.8240 O.2      38 CYX38     -0.5679
    595 N            36.8806       7.7968      10.0837 N.am     39 ARG39     -0.3479
    596 H            37.2814       8.4838      10.7097 H        39 ARG39      0.2747
    597 CA           37.6151       7.4743       8.8464 C.3      39 ARG39     -0.2637
    598 HA           38.3778       8.2404       8.6968 H        39 ARG39      0.1560
    599 CB           38.3511       6.1295       9.0217 C.3      39 ARG39     -0.0007
    600 HB2          37.6309       5.3169       9.1323 H        39 ARG39      0.0327
    601 HB3          38.9566       5.9380       8.1339 H        39 ARG39      0.0327
    602 CG           39.2703       6.1830      10.2570 C.3      39 ARG39      0.0390
    603 HG2          39.9442       7.0348      10.1493 H        39 ARG39      0.0285
    604 HG3          38.6825       6.3161      11.1653 H        39 ARG39      0.0285
    605 CD           40.1091       4.9173      10.4266 C.3      39 ARG39      0.0486
    606 HD2          39.4446       4.0882      10.6769 H        39 ARG39      0.0687
    607 HD3          40.6122       4.6978       9.4819 H        39 ARG39      0.0687
    608 NE           41.1234       5.0954      11.4859 N.pl3    39 ARG39     -0.5295
    609 HE           41.2284       6.0250      11.8570 H        39 ARG39      0.3456
    610 CZ           42.0198       4.2017      11.8690 C.cat    39 ARG39      0.8076
    611 NH1          41.9257       2.9464      11.5253 N.pl3    39 ARG39     -0.8627
    612 HH11         41.1358       2.6457      10.9862 H        39 ARG39      0.4478
    613 HH12         42.6194       2.2833      11.8232 H        39 ARG39      0.4478
    614 NH2          43.0460       4.5627      12.5908 N.pl3    39 ARG39     -0.8627
    615 HH21         43.1719       5.5210      12.8677 H        39 ARG39      0.4478
    616 HH22         43.7355       3.8847      12.8627 H        39 ARG39      0.4478
    617 C            36.7372       7.5737       7.5916 C.2      39 ARG39      0.7341
    618 O            36.7906       6.7280       6.7024 O.2      39 ARG39     -0.5894
    619 N            35.9317       8.6401       7.5412 N.am     40 ALA40     -0.4157
    620 H            36.0530       9.3539       8.2365 H        40 ALA40      0.2719
    621 CA           35.1117       8.9620       6.3763 C.3      40 ALA40      0.0337
    622 HA           34.3627       8.1791       6.2460 H        40 ALA40      0.0823
    623 CB           34.3965      10.3056       6.5843 C.3      40 ALA40     -0.1825
    624 HB1          35.1272      11.0883       6.7957 H        40 ALA40      0.0603
    625 HB2          33.8597      10.5773       5.6731 H        40 ALA40      0.0603
    626 HB3          33.6759      10.2477       7.3920 H        40 ALA40      0.0603
    627 C            35.9612       9.0285       5.1007 C.2      40 ALA40      0.5973
    628 O            37.1087       9.4773       5.1308 O.2      40 ALA40     -0.5679
    629 N            35.3626       8.6071       3.9860 N.am     41 LYS41     -0.3479
    630 H            34.4083       8.2928       4.0579 H        41 LYS41      0.2747
    631 CA           35.8561       8.8871       2.6334 C.3      41 LYS41     -0.2400
    632 HA           36.9084       9.1722       2.6780 H        41 LYS41      0.1426
    633 CB           35.7331       7.6333       1.7617 C.3      41 LYS41     -0.0094
    634 HB2          34.6936       7.3021       1.7152 H        41 LYS41      0.0362
    635 HB3          36.0682       7.8621       0.7479 H        41 LYS41      0.0362
    636 CG           36.6197       6.5196       2.3291 C.3      41 LYS41      0.0187
    637 HG2          37.6147       6.9179       2.5335 H        41 LYS41      0.0103
    638 HG3          36.1898       6.1488       3.2579 H        41 LYS41      0.0103
    639 CD           36.7366       5.3723       1.3224 C.3      41 LYS41     -0.0479
    640 HD2          35.7388       5.0765       0.9947 H        41 LYS41      0.0621
    641 HD3          37.2780       5.7155       0.4370 H        41 LYS41      0.0621
    642 CE           37.4375       4.1523       1.9317 C.3      41 LYS41     -0.0143
    643 HE2          36.8560       3.8117       2.7925 H        41 LYS41      0.1135
    644 HE3          37.4297       3.3511       1.1856 H        41 LYS41      0.1135
    645 NZ           38.8302       4.4527       2.3473 N.4      41 LYS41     -0.3854
    646 HZ1          38.8281       5.1931       3.0368 H        41 LYS41      0.3400
    647 HZ2          39.2764       3.6322       2.7347 H        41 LYS41      0.3400
    648 HZ3          39.3631       4.7660       1.5427 H        41 LYS41      0.3400
    649 C            35.1266      10.0925       2.0474 C.2      41 LYS41      0.7341
    650 O            34.3043      10.6958       2.7371 O.2      41 LYS41     -0.5894
    651 N            35.4608      10.4740       0.8160 N.am     42 ARG42     -0.3479
    652 H            35.9978       9.8370       0.2376 H        42 ARG42      0.2747
    653 CA           34.9580      11.7118       0.2113 C.3      42 ARG42     -0.2637
    654 HA           34.9882      12.5161       0.9476 H        42 ARG42      0.1560
    655 CB           35.8279      12.0988      -0.9829 C.3      42 ARG42     -0.0007
    656 HB2          35.8647      11.2654      -1.6859 H        42 ARG42      0.0327
    657 HB3          35.3546      12.9475      -1.4774 H        42 ARG42      0.0327
    658 CG           37.2540      12.4928      -0.5805 C.3      42 ARG42      0.0390
    659 HG2          37.2283      13.2610       0.1937 H        42 ARG42      0.0285
    660 HG3          37.7744      11.6162      -0.1930 H        42 ARG42      0.0285
    661 CD           38.0131      13.0180      -1.8023 C.3      42 ARG42      0.0486
    662 HD2          39.0685      13.1004      -1.5350 H        42 ARG42      0.0687
    663 HD3          37.9163      12.2947      -2.6164 H        42 ARG42      0.0687
    664 NE           37.5154      14.3400      -2.2398 N.pl3    42 ARG42     -0.5295
    665 HE           36.6871      14.6882      -1.7903 H        42 ARG42      0.3456
    666 CZ           38.0960      15.1162      -3.1342 C.cat    42 ARG42      0.8076
    667 NH1          39.0756      14.6674      -3.8685 N.pl3    42 ARG42     -0.8627
    668 HH11         39.2967      13.6872      -3.8140 H        42 ARG42      0.4478
    669 HH12         39.4999      15.2276      -4.5798 H        42 ARG42      0.4478
    670 NH2          37.7155      16.3554      -3.2930 N.pl3    42 ARG42     -0.8627
    671 HH21         36.9400      16.7093      -2.7651 H        42 ARG42      0.4478
    672 HH22         38.2183      16.9486      -3.9252 H        42 ARG42      0.4478
    673 C            33.4955      11.6125      -0.2213 C.2      42 ARG42      0.7341
    674 O            32.8080      12.6252      -0.1337 O.2      42 ARG42     -0.5894
    675 N            33.0127      10.4480      -0.6707 N.am     43 ASN43     -0.4157
    676 H            33.6603       9.6799      -0.8488 H        43 ASN43      0.2719
    677 CA           31.6072      10.2422      -1.0528 C.3      43 ASN43      0.0143
    678 HA           31.2712      11.1397      -1.5766 H        43 ASN43      0.1048
    679 CB           31.4924       9.0586      -2.0233 C.3      43 ASN43     -0.2041
    680 HB2          32.3015       9.1149      -2.7364 H        43 ASN43      0.0797
    681 HB3          31.5917       8.1122      -1.4924 H        43 ASN43      0.0797
    682 CG           30.1829       9.0699      -2.7982 C.2      43 ASN43      0.7130
    683 OD1          29.3647       9.9738      -2.6779 O.2      43 ASN43     -0.5931
    684 ND2          29.9593       8.0915      -3.6478 N.am     43 ASN43     -0.9191
    685 HD21         29.1658       8.1165      -4.2718 H        43 ASN43      0.4196
    686 HD22         30.6399       7.3397      -3.7443 H        43 ASN43      0.4196
    687 C            30.7080      10.0789       0.1819 C.2      43 ASN43      0.5973
    688 O            30.1681       9.0094       0.4725 O.2      43 ASN43     -0.5679
    689 N            30.6415      11.1416       0.9772 N.am     44 ASN44     -0.4157
    690 H            31.1357      11.9775       0.6746 H        44 ASN44      0.2719
    691 CA           29.9989      11.1772       2.2796 C.3      44 ASN44      0.0143
    692 HA           29.1020      10.5561       2.2627 H        44 ASN44      0.1048
    693 CB           30.9865      10.6414       3.3293 C.3      44 ASN44     -0.2041
    694 HB2          31.2919       9.6373       3.0360 H        44 ASN44      0.0797
    695 HB3          31.8736      11.2736       3.3377 H        44 ASN44      0.0797
    696 CG           30.4338      10.6002       4.7445 C.2      44 ASN44      0.7130
    697 OD1          29.6433      11.4130       5.2055 O.2      44 ASN44     -0.5931
    698 ND2          30.8655       9.6433       5.5307 N.am     44 ASN44     -0.9191
    699 HD21         30.4192       9.5313       6.4210 H        44 ASN44      0.4196
    700 HD22         31.4771       8.9452       5.1496 H        44 ASN44      0.4196
    701 C            29.6128      12.6270       2.5524 C.2      44 ASN44      0.5973
    702 O            30.4712      13.4823       2.7699 O.2      44 ASN44     -0.5679
    703 N            28.3160      12.9025       2.5403 N.am     45 PHE45     -0.4157
    704 H            27.6779      12.1475       2.3106 H        45 PHE45      0.2719
    705 CA           27.7736      14.2524       2.6094 C.3      45 PHE45     -0.0024
    706 HA           28.5800      14.9566       2.8202 H        45 PHE45      0.0978
    707 CB           27.1687      14.6507       1.2667 C.3      45 PHE45     -0.0343
    708 HB2          26.3178      14.0040       1.0619 H        45 PHE45      0.0295
    709 HB3          26.7972      15.6723       1.3298 H        45 PHE45      0.0295
    710 CG           28.1429      14.5549       0.1152 C.ar     45 PHE45      0.0118
    711 CD1          29.0307      15.6117      -0.1521 C.ar     45 PHE45     -0.1256
    712 HD1          29.0191      16.4993       0.4619 H        45 PHE45      0.1330
    713 CE1          29.9458      15.5109      -1.2125 C.ar     45 PHE45     -0.1704
    714 HE1          30.6378      16.3172      -1.4074 H        45 PHE45      0.1430
    715 CZ           29.9621      14.3604      -2.0162 C.ar     45 PHE45     -0.1072
    716 HZ           30.6636      14.2775      -2.8323 H        45 PHE45      0.1297
    717 CE2          29.0766      13.3048      -1.7500 C.ar     45 PHE45     -0.1704
    718 HE2          29.0897      12.4229      -2.3737 H        45 PHE45      0.1430
    719 CD2          28.1773      13.3948      -0.6771 C.ar     45 PHE45     -0.1256
    720 HD2          27.5100      12.5710      -0.4689 H        45 PHE45      0.1330
    721 C            26.7512      14.3621       3.7245 C.2      45 PHE45      0.5973
    722 O            25.9950      13.4306       4.0104 O.2      45 PHE45     -0.5679
    723 N            26.7189      15.5285       4.3663 N.am     46 LYS46     -0.3479
    724 H            27.3098      16.2843       4.0411 H        46 LYS46      0.2747
    725 CA           25.7414      15.8038       5.4236 C.3      46 LYS46     -0.2400
    726 HA           25.5503      14.8940       5.9934 H        46 LYS46      0.1426
    727 CB           26.2949      16.8665       6.3775 C.3      46 LYS46     -0.0094
    728 HB2          26.5454      17.7687       5.8142 H        46 LYS46      0.0362
    729 HB3          25.5255      17.1175       7.1102 H        46 LYS46      0.0362
    730 CG           27.5357      16.3477       7.1196 C.3      46 LYS46      0.0187
    731 HG2          27.2867      15.4234       7.6410 H        46 LYS46      0.0103
    732 HG3          28.3339      16.1475       6.4030 H        46 LYS46      0.0103
    733 CD           28.0292      17.3798       8.1374 C.3      46 LYS46     -0.0479
    734 HD2          28.1754      18.3403       7.6370 H        46 LYS46      0.0621
    735 HD3          27.2734      17.4954       8.9169 H        46 LYS46      0.0621
    736 CE           29.3568      16.9137       8.7469 C.3      46 LYS46     -0.0143
    737 HE2          29.2406      15.8808       9.0853 H        46 LYS46      0.1135
    738 HE3          30.1179      16.9272       7.9590 H        46 LYS46      0.1135
    739 NZ           29.7757      17.7790       9.8792 N.4      46 LYS46     -0.3854
    740 HZ1          29.0942      17.7647      10.6270 H        46 LYS46      0.3400
    741 HZ2          30.6757      17.4981      10.2465 H        46 LYS46      0.3400
    742 HZ3          29.8670      18.7371       9.5586 H        46 LYS46      0.3400
    743 C            24.3726      16.2135       4.8761 C.2      46 LYS46      0.7341
    744 O            23.4124      16.1730       5.6364 O.2      46 LYS46     -0.5894
    745 N            24.2691      16.5901       3.6031 N.am     47 SER47     -0.4157
    746 H            25.1001      16.6581       3.0378 H        47 SER47      0.2719
    747 CA           23.0138      16.9966       2.9650 C.3      47 SER47     -0.0249
    748 HA           22.1753      16.5567       3.5057 H        47 SER47      0.0843
    749 CB           22.8487      18.5206       3.0093 C.3      47 SER47      0.2117
    750 HB2          21.8403      18.7931       2.6952 H        47 SER47      0.0352
    751 HB3          23.0114      18.8784       4.0269 H        47 SER47      0.0352
    752 OG           23.7884      19.1062       2.1328 O.3      47 SER47     -0.6546
    753 HG           24.0738      19.9573       2.4923 H        47 SER47      0.4275
    754 C            22.9447      16.5071       1.5195 C.2      47 SER47      0.5973
    755 O            23.9698      16.2464       0.8770 O.2      47 SER47     -0.5679
    756 N            21.7221      16.3946       1.0007 N.am     48 ALA48     -0.4157
    757 H            20.9263      16.6745       1.5554 H        48 ALA48      0.2719
    758 CA           21.4808      16.0984      -0.4045 C.3      48 ALA48      0.0337
    759 HA           21.9756      15.1618      -0.6646 H        48 ALA48      0.0823
    760 CB           19.9715      15.9407      -0.6105 C.3      48 ALA48     -0.1825
    761 HB1          19.4604      16.8780      -0.3752 H        48 ALA48      0.0603
    762 HB2          19.7697      15.6795      -1.6497 H        48 ALA48      0.0603
    763 HB3          19.5865      15.1520       0.0342 H        48 ALA48      0.0603
    764 C            22.0314      17.2037      -1.3166 C.2      48 ALA48      0.5973
    765 O            22.5190      16.9015      -2.4072 O.2      48 ALA48     -0.5679
    766 N            21.9838      18.4667      -0.8826 N.am     49 GLU49     -0.5163
    767 H            21.4924      18.6779      -0.0109 H        49 GLU49      0.2936
    768 CA           22.4839      19.6022      -1.6573 C.3      49 GLU49      0.0397
    769 HA           22.0740      19.5520      -2.6666 H        49 GLU49      0.1105
    770 CB           22.0483      20.9328      -1.0225 C.3      49 GLU49      0.0560
    771 HB2          22.4145      20.9993       0.0031 H        49 GLU49     -0.0173
    772 HB3          22.5180      21.7399      -1.5874 H        49 GLU49     -0.0173
    773 CG           20.5298      21.1674      -1.0666 C.3      49 GLU49      0.0136
    774 HG2          20.3457      22.2129      -0.8090 H        49 GLU49     -0.0425
    775 HG3          20.1870      21.0166      -2.0936 H        49 GLU49     -0.0425
    776 CD           19.7224      20.2786      -0.1028 C.2      49 GLU49      0.8054
    777 OE1          20.2971      19.8141       0.9123 O.co2    49 GLU49     -0.8188
    778 OE2          18.5436      20.0150      -0.4194 O.co2    49 GLU49     -0.8188
    779 C            24.0079      19.5805      -1.7812 C.2      49 GLU49      0.5366
    780 O            24.5387      19.8711      -2.8539 O.2      49 GLU49     -0.5819
    781 N            24.7253      19.2220      -0.7129 N.am     50 ASP50     -0.5163
    782 H            24.2408      19.0320       0.1619 H        50 ASP50      0.2936
    783 CA           26.1810      19.0584      -0.7596 C.3      50 ASP50      0.0381
    784 HA           26.6338      19.9755      -1.1268 H        50 ASP50      0.0880
    785 CB           26.7472      18.7484       0.6388 C.3      50 ASP50     -0.0303
    786 HB2          26.2337      17.8764       1.0438 H        50 ASP50     -0.0122
    787 HB3          27.8018      18.4944       0.5278 H        50 ASP50     -0.0122
    788 CG           26.6559      19.8891       1.6579 C.2      50 ASP50      0.7994
    789 OD1          26.3406      21.0372       1.2506 O.co2    50 ASP50     -0.8014
    790 OD2          26.9540      19.6088       2.8442 O.co2    50 ASP50     -0.8014
    791 C            26.5721      17.9443      -1.7343 C.2      50 ASP50      0.5366
    792 O            27.4848      18.1056      -2.5567 O.2      50 ASP50     -0.5819
    793 N            25.8476      16.8248      -1.6638 N.am     51 CYX51     -0.4157
    794 H            25.1109      16.7751      -0.9697 H        51 CYX51      0.2719
    795 CA           26.0696      15.6844      -2.5396 C.3      51 CYX51      0.0429
    796 HA           27.1176      15.3903      -2.4751 H        51 CYX51      0.0766
    797 CB           25.2122      14.5219      -2.0364 C.3      51 CYX51     -0.0790
    798 HB2          25.5197      14.2804      -1.0218 H        51 CYX51      0.0910
    799 HB3          24.1683      14.8346      -1.9964 H        51 CYX51      0.0910
    800 SG           25.3306      13.0270      -3.0448 S.3      51 CYX51     -0.1081
    801 C            25.7829      16.0281      -4.0065 C.2      51 CYX51      0.5973
    802 O            26.5913      15.7299      -4.8885 O.2      51 CYX51     -0.5679
    803 N            24.6677      16.7050      -4.2885 N.am     52 MET52     -0.4157
    804 H            24.0197      16.9107      -3.5333 H        52 MET52      0.2719
    805 CA           24.3123      17.1185      -5.6472 C.3      52 MET52     -0.0237
    806 HA           24.2919      16.2410      -6.2941 H        52 MET52      0.0880
    807 CB           22.9122      17.7453      -5.6356 C.3      52 MET52      0.0342
    808 HB2          22.1750      16.9845      -5.3769 H        52 MET52      0.0241
    809 HB3          22.8784      18.5254      -4.8738 H        52 MET52      0.0241
    810 CG           22.5440      18.3832      -6.9822 C.3      52 MET52      0.0018
    811 HG2          21.6023      18.9194      -6.8614 H        52 MET52      0.0440
    812 HG3          23.2908      19.1269      -7.2598 H        52 MET52      0.0440
    813 SD           22.3582      17.2126      -8.3490 S.3      52 MET52     -0.2737
    814 CE           20.6479      16.7075      -8.0509 C.3      52 MET52     -0.0536
    815 HE1          19.9948      17.5790      -8.1056 H        52 MET52      0.0684
    816 HE2          20.3469      15.9878      -8.8122 H        52 MET52      0.0684
    817 HE3          20.5630      16.2487      -7.0661 H        52 MET52      0.0684
    818 C            25.3391      18.0919      -6.2249 C.2      52 MET52      0.5973
    819 O            25.7927      17.9178      -7.3532 O.2      52 MET52     -0.5679
    820 N            25.7454      19.1008      -5.4523 N.am     53 ARG53     -0.3479
    821 H            25.3243      19.2049      -4.5312 H        53 ARG53      0.2747
    822 CA           26.7145      20.1055      -5.9086 C.3      53 ARG53     -0.2637
    823 HA           26.3377      20.6094      -6.8017 H        53 ARG53      0.1560
    824 CB           26.8759      21.1099      -4.7664 C.3      53 ARG53     -0.0007
    825 HB2          25.8977      21.5553      -4.5784 H        53 ARG53      0.0327
    826 HB3          27.1679      20.5580      -3.8704 H        53 ARG53      0.0327
    827 CG           27.8980      22.2362      -4.9878 C.3      53 ARG53      0.0390
    828 HG2          28.8453      21.8293      -5.3417 H        53 ARG53      0.0285
    829 HG3          27.5134      22.9351      -5.7318 H        53 ARG53      0.0285
    830 CD           28.1558      22.9676      -3.6594 C.3      53 ARG53      0.0486
    831 HD2          28.6938      22.2863      -2.9980 H        53 ARG53      0.0687
    832 HD3          28.8016      23.8265      -3.8516 H        53 ARG53      0.0687
    833 NE           26.8955      23.4301      -3.0302 N.pl3    53 ARG53     -0.5295
    834 HE           26.2624      23.9380      -3.6228 H        53 ARG53      0.3456
    835 CZ           26.4296      23.0923      -1.8355 C.cat    53 ARG53      0.8076
    836 NH1          25.1954      23.3530      -1.5107 N.pl3    53 ARG53     -0.8627
    837 HH11         24.5521      23.7546      -2.1643 H        53 ARG53      0.4478
    838 HH12         24.8783      23.0278      -0.6095 H        53 ARG53      0.4478
    839 NH2          27.1666      22.4867      -0.9485 N.pl3    53 ARG53     -0.8627
    840 HH21         28.1116      22.2485      -1.1648 H        53 ARG53      0.4478
    841 HH22         26.7633      22.1198      -0.0740 H        53 ARG53      0.4478
    842 C            28.0440      19.4590      -6.2869 C.2      53 ARG53      0.7341
    843 O            28.6620      19.8290      -7.2779 O.2      53 ARG53     -0.5894
    844 N            28.4936      18.4965      -5.4879 N.am     54 THR54     -0.4157
    845 H            27.9420      18.2468      -4.6754 H        54 THR54      0.2719
    846 CA           29.8075      17.8815      -5.6948 C.3      54 THR54     -0.0389
    847 HA           30.5172      18.6505      -6.0011 H        54 THR54      0.1007
    848 CB           30.3154      17.2670      -4.3860 C.3      54 THR54      0.3654
    849 HB           29.6845      16.4196      -4.1143 H        54 THR54      0.0043
    850 CG2          31.7596      16.7914      -4.5101 C.3      54 THR54     -0.2438
    851 HG21         32.3919      17.6118      -4.8487 H        54 THR54      0.0642
    852 HG22         32.1061      16.4483      -3.5357 H        54 THR54      0.0642
    853 HG23         31.8226      15.9631      -5.2157 H        54 THR54      0.0642
    854 OG1          30.2583      18.2197      -3.3443 O.3      54 THR54     -0.6761
    855 HG1          29.3414      18.2294      -3.0208 H        54 THR54      0.4102
    856 C            29.7679      16.8263      -6.8005 C.2      54 THR54      0.5973
    857 O            30.6787      16.7519      -7.6275 O.2      54 THR54     -0.5679
    858 N            28.7178      15.9993      -6.8153 N.am     55 CYX55     -0.4157
    859 H            27.9969      16.1270      -6.1107 H        55 CYX55      0.2719
    860 CA           28.6710      14.7605      -7.5905 C.3      55 CYX55      0.0429
    861 HA           29.5952      14.6679      -8.1574 H        55 CYX55      0.0766
    862 CB           28.5936      13.5677      -6.6329 C.3      55 CYX55     -0.0790
    863 HB2          27.7590      13.7055      -5.9442 H        55 CYX55      0.0910
    864 HB3          28.3966      12.6699      -7.2180 H        55 CYX55      0.0910
    865 SG           30.0999      13.2677      -5.6832 S.3      55 CYX55     -0.1081
    866 C            27.5607      14.6750      -8.6385 C.2      55 CYX55      0.5973
    867 O            27.5724      13.7385      -9.4360 O.2      55 CYX55     -0.5679
    868 N            26.6305      15.6257      -8.6988 N.am     56 GLY56     -0.4157
    869 H            26.6504      16.3916      -8.0306 H        56 GLY56      0.2719
    870 CA           25.5122      15.6130      -9.6457 C.3      56 GLY56     -0.0252
    871 HA2          25.0227      14.6397      -9.6196 H        56 GLY56      0.0698
    872 HA3          24.7925      16.3630      -9.3231 H        56 GLY56      0.0698
    873 C            25.8715      15.9406     -11.1005 C.2      56 GLY56      0.5973
    874 O            25.1252      15.5554     -11.9969 O.2      56 GLY56     -0.5679
    875 N            27.0366      16.5378     -11.3760 N.am     57 GLY57     -0.4157
    876 H            27.5234      16.9857     -10.6133 H        57 GLY57      0.2719
    877 CA           27.4316      16.8784     -12.7503 C.3      57 GLY57     -0.0252
    878 HA2          28.5130      16.8029     -12.8400 H        57 GLY57      0.0698
    879 HA3          26.9730      16.1863     -13.4545 H        57 GLY57      0.0698
    880 C            27.0320      18.2979     -13.1598 C.2      57 GLY57      0.5973
    881 O            26.7244      19.1029     -12.2908 O.2      57 GLY57     -0.5679
    882 N            27.1669      18.6037     -14.4553 N.am     58 ALA58     -0.3821
    883 H            27.2595      17.8721     -15.1308 H        58 ALA58      0.2681
    884 CA           27.0217      19.9646     -14.9872 C.3      58 ALA58     -0.1747
    885 HA           27.6369      20.6496     -14.4036 H        58 ALA58      0.1067
    886 CB           27.4919      19.9823     -16.4493 C.3      58 ALA58     -0.2093
    887 HB1          26.8497      19.3367     -17.0498 H        58 ALA58      0.0764
    888 HB2          27.4089      21.0019     -16.8307 H        58 ALA58      0.0764
    889 HB3          28.5294      19.6589     -16.5188 H        58 ALA58      0.0764
    890 C            25.5854      20.4934     -14.8680 C.2      58 ALA58      0.7731
    891 O            24.6734      19.6575     -15.0667 O.2      58 ALA58     -0.8055
    892 OXT          25.4563      21.7175     -14.6506 O.3      58 ALA58     -0.8055
@<TRIPOS>BOND
      1      25      26 2
      2      25      27 am
      3      18      19 ar
      4      18      22 ar
      5      16      18 ar
      6      13      16 1
      7      10      13 1
      8       7      10 1
      9       5       7 1
     10       5      25 1
     11       1       5 1
     12      39      40 2
     13      39      41 am
     14      37      39 1
     15      34      37 1
     16      31      34 1
     17      28      31 1
     18      27      28 1
     19      27      37 1
     20      51      52 2
     21      51      53 am
     22      48      49 ar
     23      48      50 ar
     24      45      48 1
     25      43      45 1
     26      43      51 1
     27      41      43 1
     28      71      72 2
     29      71      73 am
     30      67      69 ar
     31      65      67 ar
     32      63      65 ar
     33      61      63 ar
     34      60      61 ar
     35      60      69 ar
     36      57      60 1
     37      55      57 1
     38      55      71 1
     39      53      55 1
     40      81      82 2
     41      81      83 am
     42      80     865 1
     43      77      80 1
     44      75      77 1
     45      75      81 1
     46      73      75 1
     47     100     101 2
     48     100     102 am
     49      90      92 1
     50      90      96 1
     51      87      90 1
     52      85      87 1
     53      85     100 1
     54      83      85 1
     55     115     116 2
     56     115     117 am
     57     112     113 ar
     58     112     114 ar
     59     109     112 1
     60     106     109 1
     61     104     106 1
     62     104     115 1
     63     102     104 1
     64     129     130 2
     65     129     131 am
     66     127     129 1
     67     124     127 1
     68     121     124 1
     69     118     121 1
     70     117     118 1
     71     117     127 1
     72     143     144 2
     73     143     145 am
     74     141     143 1
     75     138     141 1
     76     135     138 1
     77     132     135 1
     78     131     132 1
     79     131     141 1
     80     164     165 2
     81     164     166 am
     82     160     162 ar
     83     157     158 1
     84     157     160 ar
     85     155     157 ar
     86     153     155 ar
     87     152     153 ar
     88     152     162 ar
     89     149     152 1
     90     147     149 1
     91     147     164 1
     92     145     147 1
     93     178     179 2
     94     178     180 am
     95     170     172 1
     96     170     176 1
     97     168     170 1
     98     168     178 1
     99     166     168 1
    100     185     186 2
    101     185     187 am
    102     182     185 1
    103     180     182 1
    104     199     200 2
    105     199     201 am
    106     197     199 1
    107     194     197 1
    108     191     194 1
    109     188     191 1
    110     187     188 1
    111     187     197 1
    112     209     210 2
    113     209     211 am
    114     208     592 1
    115     205     208 1
    116     203     205 1
    117     203     209 1
    118     201     203 1
    119     231     232 2
    120     231     233 am
    121     224     227 1
    122     221     224 1
    123     218     221 1
    124     215     218 1
    125     213     215 1
    126     213     231 1
    127     211     213 1
    128     241     242 2
    129     241     243 am
    130     235     237 1
    131     235     241 1
    132     233     235 1
    133     265     266 2
    134     265     267 am
    135     258     259 ar
    136     258     262 ar
    137     256     258 ar
    138     253     256 1
    139     250     253 1
    140     247     250 1
    141     245     247 1
    142     245     265 1
    143     243     245 1
    144     284     285 2
    145     284     286 am
    146     277     280 1
    147     271     273 1
    148     271     277 1
    149     269     271 1
    150     269     284 1
    151     267     269 1
    152     303     304 2
    153     303     305 am
    154     296     299 1
    155     290     292 1
    156     290     296 1
    157     288     290 1
    158     288     303 1
    159     286     288 1
    160     327     328 2
    161     327     329 am
    162     320     321 ar
    163     320     324 ar
    164     318     320 ar
    165     315     318 1
    166     312     315 1
    167     309     312 1
    168     307     309 1
    169     307     327 1
    170     305     307 1
    171     348     349 2
    172     348     350 am
    173     344     346 ar
    174     341     342 1
    175     341     344 ar
    176     339     341 ar
    177     337     339 ar
    178     336     337 ar
    179     336     346 ar
    180     333     336 1
    181     331     333 1
    182     331     348 1
    183     329     331 1
    184     368     369 2
    185     368     370 am
    186     364     366 ar
    187     362     364 ar
    188     360     362 ar
    189     358     360 ar
    190     357     358 ar
    191     357     366 ar
    192     354     357 1
    193     352     354 1
    194     352     368 1
    195     350     352 1
    196     389     390 2
    197     389     391 am
    198     385     387 ar
    199     382     383 1
    200     382     385 ar
    201     380     382 ar
    202     378     380 ar
    203     377     378 ar
    204     377     387 ar
    205     374     377 1
    206     372     374 1
    207     372     389 1
    208     370     372 1
    209     403     404 2
    210     403     405 am
    211     398     399 2
    212     398     400 am
    213     395     398 1
    214     393     395 1
    215     393     403 1
    216     391     393 1
    217     413     414 2
    218     413     415 am
    219     407     409 1
    220     407     413 1
    221     405     407 1
    222     435     436 2
    223     435     437 am
    224     428     431 1
    225     425     428 1
    226     422     425 1
    227     419     422 1
    228     417     419 1
    229     417     435 1
    230     415     417 1
    231     445     446 2
    232     445     447 am
    233     439     441 1
    234     439     445 1
    235     437     439 1
    236     452     453 2
    237     452     454 am
    238     449     452 1
    239     447     449 1
    240     471     472 2
    241     471     473 am
    242     461     463 1
    243     461     467 1
    244     458     461 1
    245     456     458 1
    246     456     471 1
    247     454     456 1
    248     481     482 2
    249     481     483 am
    250     480     800 1
    251     477     480 1
    252     475     477 1
    253     475     481 1
    254     473     475 1
    255     498     499 2
    256     498     500 am
    257     493     494 2
    258     493     495 am
    259     490     493 1
    260     487     490 1
    261     485     487 1
    262     485     498 1
    263     483     485 1
    264     512     513 2
    265     512     514 am
    266     504     506 1
    267     504     510 1
    268     502     504 1
    269     502     512 1
    270     500     502 1
    271     532     533 2
    272     532     534 am
    273     528     530 ar
    274     526     528 ar
    275     524     526 ar
    276     522     524 ar
    277     521     522 ar
    278     521     530 ar
    279     518     521 1
    280     516     518 1
    281     516     532 1
    282     514     516 1
    283     548     549 2
    284     548     550 am
    285     538     540 1
    286     538     544 1
    287     536     538 1
    288     536     548 1
    289     534     536 1
    290     569     570 2
    291     569     571 am
    292     565     567 ar
    293     562     563 1
    294     562     565 ar
    295     560     562 ar
    296     558     560 ar
    297     557     558 ar
    298     557     567 ar
    299     554     557 1
    300     552     554 1
    301     552     569 1
    302     550     552 1
    303     576     577 2
    304     576     578 am
    305     573     576 1
    306     571     573 1
    307     583     584 2
    308     583     585 am
    309     580     583 1
    310     578     580 1
    311     593     594 2
    312     593     595 am
    313     589     592 1
    314     587     589 1
    315     587     593 1
    316     585     587 1
    317     617     618 2
    318     617     619 am
    319     610     611 ar
    320     610     614 ar
    321     608     610 ar
    322     605     608 1
    323     602     605 1
    324     599     602 1
    325     597     599 1
    326     597     617 1
    327     595     597 1
    328     627     628 2
    329     627     629 am
    330     621     623 1
    331     621     627 1
    332     619     621 1
    333     649     650 2
    334     649     651 am
    335     642     645 1
    336     639     642 1
    337     636     639 1
    338     633     636 1
    339     631     633 1
    340     631     649 1
    341     629     631 1
    342     673     674 2
    343     673     675 am
    344     666     667 ar
    345     666     670 ar
    346     664     666 ar
    347     661     664 1
    348     658     661 1
    349     655     658 1
    350     653     655 1
    351     653     673 1
    352     651     653 1
    353     687     688 2
    354     687     689 am
    355     682     683 2
    356     682     684 am
    357     679     682 1
    358     677     679 1
    359     677     687 1
    360     675     677 1
    361     701     702 2
    362     701     703 am
    363     696     697 2
    364     696     698 am
    365     693     696 1
    366     691     693 1
    367     691     701 1
    368     689     691 1
    369     721     722 2
    370     721     723 am
    371     717     719 ar
    372     715     717 ar
    373     713     715 ar
    374     711     713 ar
    375     710     711 ar
    376     710     719 ar
    377     707     710 1
    378     705     707 1
    379     705     721 1
    380     703     705 1
    381     743     744 2
    382     743     745 am
    383     736     739 1
    384     733     736 1
    385     730     733 1
    386     727     730 1
    387     725     727 1
    388     725     743 1
    389     723     725 1
    390     754     755 2
    391     754     756 am
    392     749     752 1
    393     747     749 1
    394     747     754 1
    395     745     747 1
    396     764     765 2
    397     764     766 am
    398     758     760 1
    399     758     764 1
    400     756     758 1
    401     779     780 2
    402     779     781 am
    403     776     777 ar
    404     776     778 ar
    405     773     776 1
    406     770     773 1
    407     768     770 1
    408     768     779 1
    409     766     768 1
    410     791     792 2
    411     791     793 am
    412     788     789 ar
    413     788     790 ar
    414     785     788 1
    415     783     785 1
    416     783     791 1
    417     781     783 1
    418     801     802 2
    419     801     803 am
    420     797     800 1
    421     795     797 1
    422     795     801 1
    423     793     795 1
    424     818     819 2
    425     818     820 am
    426     813     814 1
    427     810     813 1
    428     807     810 1
    429     805     807 1
    430     805     818 1
    431     803     805 1
    432     842     843 2
    433     842     844 am
    434     835     836 ar
    435     835     839 ar
    436     833     835 ar
    437     830     833 1
    438     827     830 1
    439     824     827 1
    440     822     824 1
    441     822     842 1
    442     820     822 1
    443     856     857 2
    444     856     858 am
    445     848     850 1
    446     848     854 1
    447     846     848 1
    448     846     856 1
    449     844     846 1
    450     866     867 2
    451     866     868 am
    452     862     865 1
    453     860     862 1
    454     860     866 1
    455     858     860 1
    456     873     874 2
    457     873     875 am
    458     870     873 1
    459     868     870 1
    460     880     881 2
    461     880     882 am
    462     877     880 1
    463     875     877 1
    464     890     891 2
    465     890     892 1
    466     884     886 1
    467     884     890 1
    468     882     884 1
    469      22      23 1
    470      22      24 1
    471      19      20 1
    472      19      21 1
    473      16      17 1
    474      13      14 1
    475      13      15 1
    476      10      11 1
    477      10      12 1
    478       7       8 1
    479       7       9 1
    480       5       6 1
    481       1       2 1
    482       1       3 1
    483       1       4 1
    484      37      38 1
    485      34      35 1
    486      34      36 1
    487      31      32 1
    488      31      33 1
    489      28      29 1
    490      28      30 1
    491      45      46 1
    492      45      47 1
    493      43      44 1
    494      41      42 1
    495      69      70 1
    496      67      68 1
    497      65      66 1
    498      63      64 1
    499      61      62 1
    500      57      58 1
    501      57      59 1
    502      55      56 1
    503      53      54 1
    504      77      78 1
    505      77      79 1
    506      75      76 1
    507      73      74 1
    508      96      97 1
    509      96      98 1
    510      96      99 1
    511      92      93 1
    512      92      94 1
    513      92      95 1
    514      90      91 1
    515      87      88 1
    516      87      89 1
    517      85      86 1
    518      83      84 1
    519     109     110 1
    520     109     111 1
    521     106     107 1
    522     106     108 1
    523     104     105 1
    524     102     103 1
    525     127     128 1
    526     124     125 1
    527     124     126 1
    528     121     122 1
    529     121     123 1
    530     118     119 1
    531     118     120 1
    532     141     142 1
    533     138     139 1
    534     138     140 1
    535     135     136 1
    536     135     137 1
    537     132     133 1
    538     132     134 1
    539     162     163 1
    540     160     161 1
    541     158     159 1
    542     155     156 1
    543     153     154 1
    544     149     150 1
    545     149     151 1
    546     147     148 1
    547     145     146 1
    548     176     177 1
    549     172     173 1
    550     172     174 1
    551     172     175 1
    552     170     171 1
    553     168     169 1
    554     166     167 1
    555     182     183 1
    556     182     184 1
    557     180     181 1
    558     197     198 1
    559     194     195 1
    560     194     196 1
    561     191     192 1
    562     191     193 1
    563     188     189 1
    564     188     190 1
    565     205     206 1
    566     205     207 1
    567     203     204 1
    568     201     202 1
    569     227     228 1
    570     227     229 1
    571     227     230 1
    572     224     225 1
    573     224     226 1
    574     221     222 1
    575     221     223 1
    576     218     219 1
    577     218     220 1
    578     215     216 1
    579     215     217 1
    580     213     214 1
    581     211     212 1
    582     237     238 1
    583     237     239 1
    584     237     240 1
    585     235     236 1
    586     233     234 1
    587     262     263 1
    588     262     264 1
    589     259     260 1
    590     259     261 1
    591     256     257 1
    592     253     254 1
    593     253     255 1
    594     250     251 1
    595     250     252 1
    596     247     248 1
    597     247     249 1
    598     245     246 1
    599     243     244 1
    600     280     281 1
    601     280     282 1
    602     280     283 1
    603     277     278 1
    604     277     279 1
    605     273     274 1
    606     273     275 1
    607     273     276 1
    608     271     272 1
    609     269     270 1
    610     267     268 1
    611     299     300 1
    612     299     301 1
    613     299     302 1
    614     296     297 1
    615     296     298 1
    616     292     293 1
    617     292     294 1
    618     292     295 1
    619     290     291 1
    620     288     289 1
    621     286     287 1
    622     324     325 1
    623     324     326 1
    624     321     322 1
    625     321     323 1
    626     318     319 1
    627     315     316 1
    628     315     317 1
    629     312     313 1
    630     312     314 1
    631     309     310 1
    632     309     311 1
    633     307     308 1
    634     305     306 1
    635     346     347 1
    636     344     345 1
    637     342     343 1
    638     339     340 1
    639     337     338 1
    640     333     334 1
    641     333     335 1
    642     331     332 1
    643     329     330 1
    644     366     367 1
    645     364     365 1
    646     362     363 1
    647     360     361 1
    648     358     359 1
    649     354     355 1
    650     354     356 1
    651     352     353 1
    652     350     351 1
    653     387     388 1
    654     385     386 1
    655     383     384 1
    656     380     381 1
    657     378     379 1
    658     374     375 1
    659     374     376 1
    660     372     373 1
    661     370     371 1
    662     400     401 1
    663     400     402 1
    664     395     396 1
    665     395     397 1
    666     393     394 1
    667     391     392 1
    668     409     410 1
    669     409     411 1
    670     409     412 1
    671     407     408 1
    672     405     406 1
    673     431     432 1
    674     431     433 1
    675     431     434 1
    676     428     429 1
    677     428     430 1
    678     425     426 1
    679     425     427 1
    680     422     423 1
    681     422     424 1
    682     419     420 1
    683     419     421 1
    684     417     418 1
    685     415     416 1
    686     441     442 1
    687     441     443 1
    688     441     444 1
    689     439     440 1
    690     437     438 1
    691     449     450 1
    692     449     451 1
    693     447     448 1
    694     467     468 1
    695     467     469 1
    696     467     470 1
    697     463     464 1
    698     463     465 1
    699     463     466 1
    700     461     462 1
    701     458     459 1
    702     458     460 1
    703     456     457 1
    704     454     455 1
    705     477     478 1
    706     477     479 1
    707     475     476 1
    708     473     474 1
    709     495     496 1
    710     495     497 1
    711     490     491 1
    712     490     492 1
    713     487     488 1
    714     487     489 1
    715     485     486 1
    716     483     484 1
    717     510     511 1
    718     506     507 1
    719     506     508 1
    720     506     509 1
    721     504     505 1
    722     502     503 1
    723     500     501 1
    724     530     531 1
    725     528     529 1
    726     526     527 1
    727     524     525 1
    728     522     523 1
    729     518     519 1
    730     518     520 1
    731     516     517 1
    732     514     515 1
    733     544     545 1
    734     544     546 1
    735     544     547 1
    736     540     541 1
    737     540     542 1
    738     540     543 1
    739     538     539 1
    740     536     537 1
    741     534     535 1
    742     567     568 1
    743     565     566 1
    744     563     564 1
    745     560     561 1
    746     558     559 1
    747     554     555 1
    748     554     556 1
    749     552     553 1
    750     550     551 1
    751     573     574 1
    752     573     575 1
    753     571     572 1
    754     580     581 1
    755     580     582 1
    756     578     579 1
    757     589     590 1
    758     589     591 1
    759     587     588 1
    760     585     586 1
    761     614     615 1
    762     614     616 1
    763     611     612 1
    764     611     613 1
    765     608     609 1
    766     605     606 1
    767     605     607 1
    768     602     603 1
    769     602     604 1
    770     599     600 1
    771     599     601 1
    772     597     598 1
    773     595     596 1
    774     623     624 1
    775     623     625 1
    776     623     626 1
    777     621     622 1
    778     619     620 1
    779     645     646 1
    780     645     647 1
    781     645     648 1
    782     642     643 1
    783     642     644 1
    784     639     640 1
    785     639     641 1
    786     636     637 1
    787     636     638 1
    788     633     634 1
    789     633     635 1
    790     631     632 1
    791     629     630 1
    792     670     671 1
    793     670     672 1
    794     667     668 1
    795     667     669 1
    796     664     665 1
    797     661     662 1
    798     661     663 1
    799     658     659 1
    800     658     660 1
    801     655     656 1
    802     655     657 1
    803     653     654 1
    804     651     652 1
    805     684     685 1
    806     684     686 1
    807     679     680 1
    808     679     681 1
    809     677     678 1
    810     675     676 1
    811     698     699 1
    812     698     700 1
    813     693     694 1
    814     693     695 1
    815     691     692 1
    816     689     690 1
    817     719     720 1
    818     717     718 1
    819     715     716 1
    820     713     714 1
    821     711     712 1
    822     707     708 1
    823     707     709 1
    824     705     706 1
    825     703     704 1
    826     739     740 1
    827     739     741 1
    828     739     742 1
    829     736     737 1
    830     736     738 1
    831     733     734 1
    832     733     735 1
    833     730     731 1
    834     730     732 1
    835     727     728 1
    836     727     729 1
    837     725     726 1
    838     723     724 1
    839     752     753 1
    840     749     750 1
    841     749     751 1
    842     747     748 1
    843     745     746 1
    844     760     761 1
    845     760     762 1
    846     760     763 1
    847     758     759 1
    848     756     757 1
    849     773     774 1
    850     773     775 1
    851     770     771 1
    852     770     772 1
    853     768     769 1
    854     766     767 1
    855     785     786 1
    856     785     787 1
    857     783     784 1
    858     781     782 1
    859     797     798 1
    860     797     799 1
    861     795     796 1
    862     793     794 1
    863     814     815 1
    864     814     816 1
    865     814     817 1
    866     810     811 1
    867     810     812 1
    868     807     808 1
    869     807     809 1
    870     805     806 1
    871     803     804 1
    872     839     840 1
    873     839     841 1
    874     836     837 1
    875     836     838 1
    876     833     834 1
    877     830     831 1
    878     830     832 1
    879     827     828 1
    880     827     829 1
    881     824     825 1
    882     824     826 1
    883     822     823 1
    884     820     821 1
    885     854     855 1
    886     850     851 1
    887     850     852 1
    888     850     853 1
    889     848     849 1
    890     846     847 1
    891     844     845 1
    892     862     863 1
    893     862     864 1
    894     860     861 1
    895     858     859 1
    896     870     871 1
    897     870     872 1
    898     868     869 1
    899     877     878 1
    900     877     879 1
    901     875     876 1
    902     886     887 1
    903     886     888 1
    904     886     889 1
    905     884     885 1
    906     882     883 1
@<TRIPOS>SUBSTRUCTURE
      1 ARG1           1 RESIDUE    4    A ARG
      2 PRO2          27 RESIDUE    4    A PRO
      3 ASP3          41 RESIDUE    4    A ASP
      4 PHE4          53 RESIDUE    4    A PHE
      5 CYX5          73 RESIDUE    4    A CYX
      6 LEU6          83 RESIDUE    4    A LEU
      7 GLU7         102 RESIDUE    4    A GLU
      8 PRO8         117 RESIDUE    4    A PRO
      9 PRO9         131 RESIDUE    4    A PRO
     10 TYR10        145 RESIDUE    4    A TYR
     11 THR11        166 RESIDUE    4    A THR
     12 GLY12        180 RESIDUE    4    A GLY
     13 PRO13        187 RESIDUE    4    A PRO
     14 CYX14        201 RESIDUE    4    A CYX
     15 LYS15        211 RESIDUE    4    A LYS
     16 ALA16        233 RESIDUE    4    A ALA
     17 ARG17        243 RESIDUE    4    A ARG
     18 ILE18        267 RESIDUE    4    A ILE
     19 ILE19        286 RESIDUE    4    A ILE
     20 ARG20        305 RESIDUE    4    A ARG
     21 TYR21        329 RESIDUE    4    A TYR
     22 PHE22        350 RESIDUE    4    A PHE
     23 TYR23        370 RESIDUE    4    A TYR
     24 ASN24        391 RESIDUE    4    A ASN
     25 ALA25        405 RESIDUE    4    A ALA
     26 LYS26        415 RESIDUE    4    A LYS
     27 ALA27        437 RESIDUE    4    A ALA
     28 GLY28        447 RESIDUE    4    A GLY
     29 LEU29        454 RESIDUE    4    A LEU
     30 CYX30        473 RESIDUE    4    A CYX
     31 GLN31        483 RESIDUE    4    A GLN
     32 THR32        500 RESIDUE    4    A THR
     33 PHE33        514 RESIDUE    4    A PHE
     34 VAL34        534 RESIDUE    4    A VAL
     35 TYR35        550 RESIDUE    4    A TYR
     36 GLY36        571 RESIDUE    4    A GLY
     37 GLY37        578 RESIDUE    4    A GLY
     38 CYX38        585 RESIDUE    4    A CYX
     39 ARG39        595 RESIDUE    4    A ARG
     40 ALA40        619 RESIDUE    4    A ALA
     41 LYS41        629 RESIDUE    4    A LYS
     42 ARG42        651 RESIDUE    4    A ARG
     43 ASN43        675 RESIDUE    4    A ASN
     44 ASN44        689 RESIDUE    4    A ASN
     45 PHE45        703 RESIDUE    4    A PHE
     46 LYS46        723 RESIDUE    4    A LYS
     47 SER47        745 RESIDUE    4    A SER
     48 ALA48        756 RESIDUE    4    A ALA
     49 GLU49        766 RESIDUE    4    A GLU
     50 ASP50        781 RESIDUE    4    A ASP
     51 CYX51        793 RESIDUE    4    A CYX
     52 MET52        803 RESIDUE    4    A MET
     53 ARG53        820 RESIDUE    4    A ARG
     54 THR54        844 RESIDUE    4    A THR
     55 CYX55        858 RESIDUE    4    A CYX
     56 GLY56        868 RESIDUE    4    A GLY
     57 GLY57        875 RESIDUE    4    A GLY
     58 ALA58        882 RESIDUE    4    A ALA
