# Supplementary material for: Improved Structure-Based Histidine pKa Prediction for pH-Responsive Protein Design
Source: J Chem Inf Model. 2025 Jan 18;65(3):1560–9. doi: 10.1021/acs.jcim.4c01957 (PMC11815838; doi:10.1021/acs.jcim.4c01957)
Supplement: Supplementary file 3 — ci4c01957_si_003.zip [file ci4c01957_si_003.zip › structures/prep_mol2/1BUS_0005_prep.mol2]

@<TRIPOS>MOLECULE
Cpptraj generated mol2 file.
  826   836    56     0     0
SMALL
USER_CHARGES


@<TRIPOS>ATOM
      1 N            -0.5481      13.0525     -12.8873 N.am      1 GLY2       0.2943
      2 H1            0.1878      12.4512     -12.5364 H         1 GLY2       0.1642
      3 H2           -0.6085      13.8731     -12.3014 H         1 GLY2       0.1642
      4 H3           -0.3227      13.3310     -13.8328 H         1 GLY2       0.1642
      5 CA           -1.8224      12.3159     -12.8723 C.3       1 GLY2      -0.0100
      6 HA2          -2.6562      12.9791     -13.0986 H         1 GLY2       0.0895
      7 HA3          -1.7925      11.5177     -13.6146 H         1 GLY2       0.0895
      8 C            -2.0603      11.6640     -11.5306 C.2       1 GLY2       0.6163
      9 O            -2.4439      10.5062     -11.5260 O.2       1 GLY2      -0.5722
     10 N            -1.8364      12.4025     -10.4339 N.am      2 ALA3      -0.4157
     11 H            -1.6560      13.3882     -10.4956 H         2 ALA3       0.2719
     12 CA           -1.8880      11.8687      -9.0753 C.3       2 ALA3       0.0337
     13 HA           -1.5356      12.6428      -8.3905 H         2 ALA3       0.0823
     14 CB           -3.3565      11.5935      -8.7147 C.3       2 ALA3      -0.1825
     15 HB1          -3.7444      10.7516      -9.2900 H         2 ALA3       0.0603
     16 HB2          -3.4385      11.3473      -7.6539 H         2 ALA3       0.0603
     17 HB3          -3.9672      12.4764      -8.9056 H         2 ALA3       0.0603
     18 C            -0.9555      10.6618      -8.8672 C.2       2 ALA3       0.5973
     19 O            -0.2478      10.2253      -9.7806 O.2       2 ALA3      -0.5679
     20 N            -0.9275      10.1684      -7.6395 N.am      3 GLN4      -0.4157
     21 H            -1.5393      10.5627      -6.9336 H         3 GLN4       0.2719
     22 CA           -0.1696       8.9948      -7.2470 C.3       3 GLN4      -0.0031
     23 HA            0.0449       8.3974      -8.1340 H         3 GLN4       0.0850
     24 CB            1.1788       9.4237      -6.6283 C.3       3 GLN4      -0.0036
     25 HB2           1.8740       8.5876      -6.7110 H         3 GLN4       0.0171
     26 HB3           1.5932      10.2397      -7.2234 H         3 GLN4       0.0171
     27 CG            1.1488       9.8569      -5.1501 C.3       3 GLN4      -0.0645
     28 HG2           1.0410       8.9938      -4.5068 H         3 GLN4       0.0352
     29 HG3           2.1137      10.3010      -4.9052 H         3 GLN4       0.0352
     30 CD            0.0736      10.8925      -4.8465 C.2       3 GLN4       0.6951
     31 OE1           0.1875      12.0291      -5.2713 O.2       3 GLN4      -0.6086
     32 NE2          -0.9905      10.5309      -4.1710 N.am      3 GLN4      -0.9407
     33 HE21         -1.6348      11.2475      -3.8529 H         3 GLN4       0.4251
     34 HE22         -0.9842       9.6878      -3.6123 H         3 GLN4       0.4251
     35 C            -1.0351       8.1380      -6.3285 C.2       3 GLN4       0.5973
     36 O            -2.2425       8.3305      -6.2186 O.2       3 GLN4      -0.5679
     37 N            -0.4112       7.1569      -5.6901 N.am      4 VAL5      -0.4157
     38 H             0.5865       7.0772      -5.7971 H         4 VAL5       0.2719
     39 CA           -1.0644       6.3322      -4.6833 C.3       4 VAL5      -0.0875
     40 HA           -2.0453       6.0404      -5.0605 H         4 VAL5       0.0969
     41 CB           -0.2428       5.0621      -4.4229 C.3       4 VAL5       0.2985
     42 HB            0.7436       5.3366      -4.0464 H         4 VAL5      -0.0297
     43 CG1          -0.9207       4.1536      -3.3904 C.3       4 VAL5      -0.3192
     44 HG11         -1.9595       4.0155      -3.6745 H         4 VAL5       0.0791
     45 HG12         -0.4019       3.1969      -3.3456 H         4 VAL5       0.0791
     46 HG13         -0.8735       4.6260      -2.4080 H         4 VAL5       0.0791
     47 CG2          -0.0553       4.2771      -5.7301 C.3       4 VAL5      -0.3192
     48 HG21          0.5305       4.8557      -6.4438 H         4 VAL5       0.0791
     49 HG22          0.4796       3.3483      -5.5353 H         4 VAL5       0.0791
     50 HG23         -1.0261       4.0480      -6.1703 H         4 VAL5       0.0791
     51 C            -1.2678       7.1351      -3.4060 C.2       4 VAL5       0.5973
     52 O            -0.3714       7.8423      -2.9583 O.2       4 VAL5      -0.5679
     53 N            -2.4211       6.9576      -2.7912 N.am      5 ASP6      -0.5163
     54 H            -3.1475       6.4462      -3.2597 H         5 ASP6       0.2936
     55 CA           -2.7874       7.6354      -1.5601 C.3       5 ASP6       0.0381
     56 HA           -1.9068       8.0790      -1.0950 H         5 ASP6       0.0880
     57 CB           -3.7900       8.7398      -1.9201 C.3       5 ASP6      -0.0303
     58 HB2          -4.1784       8.5413      -2.9186 H         5 ASP6      -0.0122
     59 HB3          -4.6063       8.6434      -1.2320 H         5 ASP6      -0.0122
     60 CG           -3.2456      10.1779      -1.8888 C.2       5 ASP6       0.7994
     61 OD1          -2.0719      10.3365      -1.4783 O.co2     5 ASP6      -0.8014
     62 OD2          -3.9490      11.1006      -2.3446 O.co2     5 ASP6      -0.8014
     63 C            -3.3373       6.6262      -0.5469 C.2       5 ASP6       0.5366
     64 O            -3.3261       5.4017      -0.7665 O.2       5 ASP6      -0.5819
     65 N            -3.7676       7.1368       0.6060 N.am      6 CYX7      -0.4157
     66 H            -3.8092       8.1479       0.6731 H         6 CYX7       0.2719
     67 CA           -4.3343       6.3277       1.6742 C.3       6 CYX7       0.0429
     68 HA           -4.1551       5.2765       1.4555 H         6 CYX7       0.0766
     69 CB           -3.6669       6.6560       3.0175 C.3       6 CYX7      -0.0790
     70 HB2          -2.9636       7.4797       2.8840 H         6 CYX7       0.0910
     71 HB3          -4.4208       6.9922       3.7308 H         6 CYX7       0.0910
     72 SG           -2.7857       5.2713       3.7782 S.3       6 CYX7      -0.1081
     73 C            -5.8429       6.4993       1.7541 C.2       6 CYX7       0.5973
     74 O            -6.5624       5.5349       1.5482 O.2       6 CYX7      -0.5679
     75 N            -6.3187       7.7010       2.0737 N.am      7 ALA8      -0.4157
     76 H            -5.6986       8.4997       2.0625 H         7 ALA8       0.2719
     77 CA           -7.7423       7.9757       2.2328 C.3       7 ALA8       0.0337
     78 HA           -8.1558       7.2900       2.9711 H         7 ALA8       0.0823
     79 CB           -7.8831       9.4023       2.7644 C.3       7 ALA8      -0.1825
     80 HB1          -7.4906      10.1118       2.0308 H         7 ALA8       0.0603
     81 HB2          -8.9378       9.6257       2.9276 H         7 ALA8       0.0603
     82 HB3          -7.3422       9.5141       3.7040 H         7 ALA8       0.0603
     83 C            -8.5215       7.7651       0.9236 C.2       7 ALA8       0.5973
     84 O            -9.6987       7.4332       0.9590 O.2       7 ALA8      -0.5679
     85 N            -7.8336       7.8314      -0.2071 N.am      8 GLU9      -0.5163
     86 H            -6.9641       8.3619      -0.1509 H         8 GLU9       0.2936
     87 CA           -8.3895       7.7238      -1.5493 C.3       8 GLU9       0.0397
     88 HA           -9.1321       8.5112      -1.7046 H         8 GLU9       0.1105
     89 CB           -7.2440       7.9075      -2.5598 C.3       8 GLU9       0.0560
     90 HB2          -6.3531       7.3885      -2.2033 H         8 GLU9      -0.0173
     91 HB3          -7.5241       7.4623      -3.5158 H         8 GLU9      -0.0173
     92 CG           -6.9410       9.3966      -2.8036 C.3       8 GLU9       0.0136
     93 HG2          -6.0071       9.5130      -3.3454 H         8 GLU9      -0.0425
     94 HG3          -7.7143       9.7601      -3.4848 H         8 GLU9      -0.0425
     95 CD           -6.9750      10.2733      -1.5300 C.2       8 GLU9       0.8054
     96 OE1          -6.2857       9.9535      -0.5216 O.co2     8 GLU9      -0.8188
     97 OE2          -7.8571      11.1557      -1.4954 O.co2     8 GLU9      -0.8188
     98 C            -9.0935       6.3960      -1.7832 C.2       8 GLU9       0.5366
     99 O           -10.1399       6.3647      -2.4092 O.2       8 GLU9      -0.5819
    100 N            -8.5668       5.2994      -1.2325 N.am      9 PHE10     -0.4157
    101 H            -7.7459       5.4187      -0.6580 H         9 PHE10      0.2719
    102 CA           -9.1630       3.9681      -1.4009 C.3       9 PHE10     -0.0024
    103 HA           -9.6520       3.9466      -2.3806 H         9 PHE10      0.0978
    104 CB           -8.0308       2.9339      -1.4368 C.3       9 PHE10     -0.0343
    105 HB2          -8.3103       2.1980      -2.1922 H         9 PHE10      0.0295
    106 HB3          -7.1073       3.3998      -1.7841 H         9 PHE10      0.0295
    107 CG           -7.7571       2.1981      -0.1401 C.ar      9 PHE10      0.0118
    108 CD1          -7.6876       2.8705       1.0876 C.ar      9 PHE10     -0.1256
    109 HD1          -7.9238       3.9112       1.0950 H         9 PHE10      0.1330
    110 CE1          -7.4205       2.1905       2.2871 C.ar      9 PHE10     -0.1704
    111 HE1          -7.2691       2.7470       3.2023 H         9 PHE10      0.1430
    112 CZ           -7.3951       0.7894       2.2769 C.ar      9 PHE10     -0.1072
    113 HZ           -7.2574       0.2317       3.1919 H         9 PHE10      0.1297
    114 CE2          -7.6026       0.1132       1.0624 C.ar      9 PHE10     -0.1704
    115 HE2          -7.7200      -0.9508       1.0292 H         9 PHE10      0.1430
    116 CD2          -7.7237       0.8038      -0.1459 C.ar      9 PHE10     -0.1256
    117 HD2          -7.8944       0.2608      -1.0663 H         9 PHE10      0.1330
    118 C           -10.2800       3.6606      -0.3768 C.2       9 PHE10      0.5973
    119 O           -10.5624       2.5115      -0.0142 O.2       9 PHE10     -0.5679
    120 N           -10.8417       4.6939       0.2528 N.am     10 LYS11     -0.3479
    121 H           -10.6007       5.6273      -0.0805 H        10 LYS11      0.2747
    122 CA          -11.9291       4.5768       1.2325 C.3      10 LYS11     -0.2400
    123 HA          -11.8786       3.6062       1.7000 H        10 LYS11      0.1426
    124 CB          -11.7837       5.6891       2.2869 C.3      10 LYS11     -0.0094
    125 HB2         -10.7265       5.8291       2.5023 H        10 LYS11      0.0362
    126 HB3         -12.1513       6.6279       1.8665 H        10 LYS11      0.0362
    127 CG          -12.4902       5.4360       3.6282 C.3      10 LYS11      0.0187
    128 HG2         -12.2325       6.2640       4.2902 H        10 LYS11      0.0103
    129 HG3         -13.5719       5.4550       3.5074 H        10 LYS11      0.0103
    130 CD          -12.0908       4.1299       4.3283 C.3      10 LYS11     -0.0479
    131 HD2         -12.4478       4.1912       5.3577 H        10 LYS11      0.0621
    132 HD3         -12.6120       3.2948       3.8566 H        10 LYS11      0.0621
    133 CE          -10.5718       3.8873       4.3512 C.3      10 LYS11     -0.0143
    134 HE2         -10.0532       4.8305       4.1504 H        10 LYS11      0.1135
    135 HE3         -10.2976       3.5720       5.3615 H        10 LYS11      0.1135
    136 NZ          -10.1714       2.8419       3.3756 N.4      10 LYS11     -0.3854
    137 HZ1         -10.3481       3.1736       2.4279 H        10 LYS11      0.3400
    138 HZ2          -9.1835       2.6416       3.4138 H        10 LYS11      0.3400
    139 HZ3         -10.7080       1.9946       3.4929 H        10 LYS11      0.3400
    140 C           -13.3058       4.5397       0.5758 C.2      10 LYS11      0.7341
    141 O           -14.2568       4.9954       1.1917 O.2      10 LYS11     -0.5894
    142 N           -13.4102       3.9436      -0.6110 N.am     11 ASP12     -0.5163
    143 H           -12.5731       3.6226      -1.0825 H        11 ASP12      0.2936
    144 CA          -14.6386       3.9412      -1.4101 C.3      11 ASP12      0.0381
    145 HA          -14.8278       4.9774      -1.6981 H        11 ASP12      0.0880
    146 CB          -14.4285       3.1728      -2.7289 C.3      11 ASP12     -0.0303
    147 HB2         -14.2547       2.1315      -2.5251 H        11 ASP12     -0.0122
    148 HB3         -15.3168       3.2717      -3.3551 H        11 ASP12     -0.0122
    149 CG          -13.1925       3.5721      -3.5121 C.2      11 ASP12      0.7994
    150 OD1         -13.3085       4.5121      -4.3196 O.co2    11 ASP12     -0.8014
    151 OD2         -12.1517       2.9085      -3.2780 O.co2    11 ASP12     -0.8014
    152 C           -15.8990       3.4852      -0.6334 C.2      11 ASP12      0.5366
    153 O           -16.7627       4.3227      -0.3696 O.2      11 ASP12     -0.5819
    154 N           -16.0323       2.2130      -0.1953 N.am     12 PRO13     -0.2548
    155 CD          -17.1269       1.7813       0.6646 C.3      12 PRO13      0.0192
    156 HD2         -17.9935       1.5064       0.0621 H        12 PRO13      0.0391
    157 HD3         -17.3957       2.5774       1.3609 H        12 PRO13      0.0391
    158 CG          -16.6020       0.5714       1.4428 C.3      12 PRO13      0.0189
    159 HG2         -17.1465      -0.3226       1.1363 H        12 PRO13      0.0213
    160 HG3         -16.6940       0.7226       2.5189 H        12 PRO13      0.0213
    161 CB          -15.1329       0.4633       1.0261 C.3      12 PRO13     -0.0070
    162 HB2         -14.7615      -0.5606       1.0571 H        12 PRO13      0.0253
    163 HB3         -14.5300       1.0844       1.6916 H        12 PRO13      0.0253
    164 CA          -15.1215       1.0891      -0.3712 C.3      12 PRO13     -0.0266
    165 HA          -14.1022       1.4088      -0.5791 H        12 PRO13      0.0641
    166 C           -15.6121       0.1799      -1.5272 C.2      12 PRO13      0.5896
    167 O           -16.0463       0.6535      -2.5701 O.2      12 PRO13     -0.5748
    168 N           -15.6195      -1.1419      -1.3103 N.am     13 LYS14     -0.3479
    169 H           -15.3494      -1.4158      -0.3812 H        13 LYS14      0.2747
    170 CA          -15.8538      -2.2224      -2.2921 C.3      13 LYS14     -0.2400
    171 HA          -16.1783      -3.0592      -1.6836 H        13 LYS14      0.1426
    172 CB          -17.0243      -1.9295      -3.2621 C.3      13 LYS14     -0.0094
    173 HB2         -17.6334      -1.1138      -2.8730 H        13 LYS14      0.0362
    174 HB3         -16.6340      -1.6083      -4.2301 H        13 LYS14      0.0362
    175 CG          -18.0204      -3.0771      -3.4555 C.3      13 LYS14      0.0187
    176 HG2         -18.6071      -3.1855      -2.5416 H        13 LYS14      0.0103
    177 HG3         -18.7155      -2.7590      -4.2342 H        13 LYS14      0.0103
    178 CD          -17.4659      -4.4501      -3.8606 C.3      13 LYS14     -0.0479
    179 HD2         -18.1618      -4.8696      -4.5895 H        13 LYS14      0.0621
    180 HD3         -16.5117      -4.3640      -4.3689 H        13 LYS14      0.0621
    181 CE          -17.4013      -5.4187      -2.6751 C.3      13 LYS14     -0.0143
    182 HE2         -16.7349      -5.0012      -1.9163 H        13 LYS14      0.1135
    183 HE3         -18.4016      -5.5096      -2.2405 H        13 LYS14      0.1135
    184 NZ          -16.9019      -6.7449      -3.1106 N.4      13 LYS14     -0.3854
    185 HZ1         -15.9802      -6.6339      -3.5215 H        13 LYS14      0.3400
    186 HZ2         -16.8266      -7.3847      -2.3304 H        13 LYS14      0.3400
    187 HZ3         -17.5058      -7.1467      -3.8160 H        13 LYS14      0.3400
    188 C           -14.5677      -2.7234      -2.9564 C.2      13 LYS14      0.7341
    189 O           -14.5386      -3.1228      -4.1112 O.2      13 LYS14     -0.5894
    190 N           -13.5262      -2.8264      -2.1403 N.am     14 VAL15     -0.4157
    191 H           -13.5982      -2.4049      -1.2293 H        14 VAL15      0.2719
    192 CA          -12.2358      -3.4321      -2.4636 C.3      14 VAL15     -0.0875
    193 HA          -12.3609      -4.2051      -3.2232 H        14 VAL15      0.0969
    194 CB          -11.2655      -2.3674      -3.0092 C.3      14 VAL15      0.2985
    195 HB          -11.4550      -1.4167      -2.5083 H        14 VAL15     -0.0297
    196 CG1          -9.7889      -2.7139      -2.7814 C.3      14 VAL15     -0.3192
    197 HG11         -9.5615      -3.6983      -3.1955 H        14 VAL15      0.0791
    198 HG12         -9.1610      -1.9736      -3.2765 H        14 VAL15      0.0791
    199 HG13         -9.5527      -2.6943      -1.7185 H        14 VAL15      0.0791
    200 CG2         -11.4853      -2.1843      -4.5143 C.3      14 VAL15     -0.3192
    201 HG21        -12.4810      -1.7890      -4.7075 H        14 VAL15      0.0791
    202 HG22        -10.7709      -1.4616      -4.9090 H        14 VAL15      0.0791
    203 HG23        -11.3563      -3.1312      -5.0402 H        14 VAL15      0.0791
    204 C           -11.7188      -4.0840      -1.1940 C.2      14 VAL15      0.5973
    205 O           -11.7154      -3.4628      -0.1280 O.2      14 VAL15     -0.5679
    206 N           -11.3462      -5.3578      -1.2970 N.am     15 TYR16     -0.4157
    207 H           -11.2576      -5.7693      -2.2163 H        15 TYR16      0.2719
    208 CA          -10.8593      -6.1086      -0.1516 C.3      15 TYR16     -0.0014
    209 HA          -11.3757      -5.7097       0.7106 H        15 TYR16      0.0876
    210 CB          -11.2067      -7.5995      -0.3277 C.3      15 TYR16     -0.0152
    211 HB2         -12.0674      -7.6792      -0.9937 H        15 TYR16      0.0295
    212 HB3         -10.3771      -8.0985      -0.8325 H        15 TYR16      0.0295
    213 CG          -11.5830      -8.3775       0.9289 C.ar     15 TYR16     -0.0011
    214 CD1         -12.1363      -7.7491       2.0702 C.ar     15 TYR16     -0.1906
    215 HD1         -12.3019      -6.6873       2.1166 H        15 TYR16      0.1699
    216 CE1         -12.5490      -8.5076       3.1788 C.ar     15 TYR16     -0.2341
    217 HE1         -12.9736      -8.0207       4.0427 H        15 TYR16      0.1656
    218 CZ          -12.4342      -9.9094       3.1504 C.ar     15 TYR16      0.3226
    219 OH          -12.8571     -10.6502       4.2053 O.3      15 TYR16     -0.5579
    220 HH          -13.3598     -10.1494       4.8491 H        15 TYR16      0.3992
    221 CE2         -11.8956     -10.5452       2.0160 C.ar     15 TYR16     -0.2341
    222 HE2         -11.8171     -11.6229       2.0027 H        15 TYR16      0.1656
    223 CD2         -11.4701      -9.7811       0.9117 C.ar     15 TYR16     -0.1906
    224 HD2         -11.0718     -10.2831       0.0400 H        15 TYR16      0.1699
    225 C            -9.3751      -5.8505       0.1093 C.2      15 TYR16      0.5973
    226 O            -8.7474      -4.9704      -0.4797 O.2      15 TYR16     -0.5679
    227 N            -8.8145      -6.6014       1.0505 N.am     16 CYX17     -0.4157
    228 H            -9.3402      -7.3849       1.4156 H        16 CYX17      0.2719
    229 CA           -7.4235      -6.4611       1.4492 C.3      16 CYX17      0.0429
    230 HA           -6.9368      -5.7790       0.7631 H        16 CYX17      0.0766
    231 CB           -7.3563      -5.9132       2.8820 C.3      16 CYX17     -0.0790
    232 HB2          -7.6982      -6.7043       3.5530 H        16 CYX17      0.0910
    233 HB3          -6.3323      -5.6529       3.1477 H        16 CYX17      0.0910
    234 SG           -8.4424      -4.4854       3.1205 S.3      16 CYX17     -0.1081
    235 C            -6.6918      -7.7801       1.3098 C.2      16 CYX17      0.5973
    236 O            -7.3175      -8.8241       1.1792 O.2      16 CYX17     -0.5679
    237 N            -5.3580      -7.7178       1.3564 N.am     17 THR18     -0.4157
    238 H            -4.9152      -6.8212       1.4319 H        17 THR18      0.2719
    239 CA           -4.4893      -8.9029       1.3014 C.3      17 THR18     -0.0389
    240 HA           -3.4914      -8.5490       1.0551 H        17 THR18      0.1007
    241 CB           -4.3388      -9.5496       2.6839 C.3      17 THR18      0.3654
    242 HB           -4.0815      -8.7686       3.4005 H        17 THR18      0.0043
    243 CG2          -5.5605     -10.2956       3.2225 C.3      17 THR18     -0.2438
    244 HG21         -5.9341     -11.0220       2.5031 H        17 THR18      0.0642
    245 HG22         -5.2953     -10.8198       4.1400 H        17 THR18      0.0642
    246 HG23         -6.3550      -9.5900       3.4575 H        17 THR18      0.0642
    247 OG1          -3.2531     -10.4347       2.6217 O.3      17 THR18     -0.6761
    248 HG1          -3.2434     -10.9646       3.4227 H        17 THR18      0.4102
    249 C            -4.8552      -9.8783       0.1646 C.2      17 THR18      0.5973
    250 O            -4.8005     -11.1074       0.2958 O.2      17 THR18     -0.5679
    251 N            -5.2761      -9.3254      -0.9812 N.am     18 ARG19     -0.3479
    252 H            -5.2416      -8.3229      -1.0629 H        18 ARG19      0.2747
    253 CA           -5.6120     -10.1023      -2.1630 C.3      18 ARG19     -0.2637
    254 HA           -5.0022     -10.9862      -2.0753 H        18 ARG19      0.1560
    255 CB           -7.1023     -10.5033      -2.1076 C.3      18 ARG19     -0.0007
    256 HB2          -7.3003     -10.9350      -1.1246 H        18 ARG19      0.0327
    257 HB3          -7.7262      -9.6113      -2.1929 H        18 ARG19      0.0327
    258 CG           -7.5526     -11.5314      -3.1642 C.3      18 ARG19      0.0390
    259 HG2          -8.4469     -12.0313      -2.7894 H        18 ARG19      0.0285
    260 HG3          -7.8397     -11.0078      -4.0758 H        18 ARG19      0.0285
    261 CD           -6.5060     -12.5987      -3.5332 C.3      18 ARG19      0.0486
    262 HD2          -7.0004     -13.3923      -4.0975 H        18 ARG19      0.0687
    263 HD3          -5.7547     -12.1397      -4.1788 H        18 ARG19      0.0687
    264 NE           -5.8611     -13.1659      -2.3310 N.pl3    18 ARG19     -0.5295
    265 HE           -6.3031     -12.9492      -1.4500 H        18 ARG19      0.3456
    266 CZ           -4.6129     -13.5818      -2.2400 C.cat    18 ARG19      0.8076
    267 NH1          -3.9507     -14.0174      -3.2776 N.pl3    18 ARG19     -0.8627
    268 HH11         -4.4238     -14.0587      -4.1622 H        18 ARG19      0.4478
    269 HH12         -3.0211     -14.3748      -3.1736 H        18 ARG19      0.4478
    270 NH2          -4.0127     -13.5282      -1.0852 N.pl3    18 ARG19     -0.8627
    271 HH21         -4.4075     -12.9261      -0.3623 H        18 ARG19      0.4478
    272 HH22         -3.0756     -13.8583      -0.9737 H        18 ARG19      0.4478
    273 C            -5.0817      -9.5269      -3.4674 C.2      18 ARG19      0.7341
    274 O            -3.8720      -9.5515      -3.6862 O.2      18 ARG19     -0.5894
    275 N            -5.9381      -9.1022      -4.3771 N.am     19 GLU20     -0.5163
    276 H            -6.9118      -8.9536      -4.1040 H        19 GLU20      0.2936
    277 CA           -5.5686      -8.6175      -5.7050 C.3      19 GLU20      0.0397
    278 HA           -4.6274      -9.0802      -5.9979 H        19 GLU20      0.1105
    279 CB           -6.5959      -9.0486      -6.7683 C.3      19 GLU20      0.0560
    280 HB2          -6.3433      -8.5460      -7.7030 H        19 GLU20     -0.0173
    281 HB3          -6.4399     -10.1125      -6.9549 H        19 GLU20     -0.0173
    282 CG           -8.1050      -8.8556      -6.5078 C.3      19 GLU20      0.0136
    283 HG2          -8.6061      -8.7270      -7.4697 H        19 GLU20     -0.0425
    284 HG3          -8.4815      -9.7936      -6.0924 H        19 GLU20     -0.0425
    285 CD           -8.5145      -7.7272      -5.5443 C.2      19 GLU20      0.8054
    286 OE1          -8.3779      -7.9488      -4.3138 O.co2    19 GLU20     -0.8188
    287 OE2          -9.0108      -6.6879      -6.0253 O.co2    19 GLU20     -0.8188
    288 C            -5.3131      -7.1133      -5.7229 C.2      19 GLU20      0.5366
    289 O            -6.0511      -6.3522      -6.3297 O.2      19 GLU20     -0.5819
    290 N            -4.2417      -6.6348      -5.0863 N.am     20 SER21     -0.4157
    291 H            -3.6969      -7.2541      -4.5002 H        20 SER21      0.2719
    292 CA           -3.9344      -5.1947      -5.2025 C.3      20 SER21     -0.0249
    293 HA           -4.2703      -4.8962      -6.1976 H        20 SER21      0.0843
    294 CB           -4.7708      -4.2973      -4.2676 C.3      20 SER21      0.2117
    295 HB2          -4.1757      -3.8795      -3.4667 H        20 SER21      0.0352
    296 HB3          -5.1178      -3.4463      -4.8552 H        20 SER21      0.0352
    297 OG           -5.9060      -4.9321      -3.7213 O.3      20 SER21     -0.6546
    298 HG           -6.4820      -5.2381      -4.4502 H        20 SER21      0.4275
    299 C            -2.4507      -4.8687      -5.2844 C.2      20 SER21      0.5973
    300 O            -1.9902      -3.9153      -4.6613 O.2      20 SER21     -0.5679
    301 N            -1.7592      -5.6723      -6.1007 N.am     21 ASN22     -0.4157
    302 H            -2.3098      -6.3923      -6.5471 H        21 ASN22      0.2719
    303 CA           -0.3628      -5.5838      -6.5446 C.3      21 ASN22      0.0143
    304 HA           -0.2256      -6.4677      -7.1599 H        21 ASN22      0.1048
    305 CB           -0.1647      -4.3849      -7.4837 C.3      21 ASN22     -0.2041
    306 HB2           0.5391      -4.6710      -8.2653 H        21 ASN22      0.0797
    307 HB3          -1.0989      -4.1091      -7.9734 H        21 ASN22      0.0797
    308 CG            0.4337      -3.1720      -6.7899 C.2      21 ASN22      0.7130
    309 OD1           1.6362      -3.0053      -6.7327 O.2      21 ASN22     -0.5931
    310 ND2          -0.3808      -2.2859      -6.2729 N.am     21 ASN22     -0.9191
    311 HD21          0.0354      -1.4581      -5.8971 H        21 ASN22      0.4196
    312 HD22         -1.3289      -2.5610      -6.0867 H        21 ASN22      0.4196
    313 C             0.7055      -5.5973      -5.4384 C.2      21 ASN22      0.5973
    314 O             0.5026      -4.9504      -4.4231 O.2      21 ASN22     -0.5679
    315 N             1.8519      -6.2663      -5.6338 N.am     22 PRO23     -0.2548
    316 CD            2.2172      -7.1267      -6.7453 C.3      22 PRO23      0.0192
    317 HD2           2.7221      -6.5377      -7.5083 H        22 PRO23      0.0391
    318 HD3           1.3664      -7.6496      -7.1779 H        22 PRO23      0.0391
    319 CG            3.1584      -8.1608      -6.1326 C.3      22 PRO23      0.0189
    320 HG2           3.9461      -8.4688      -6.8128 H        22 PRO23      0.0213
    321 HG3           2.5747      -9.0413      -5.8591 H        22 PRO23      0.0213
    322 CB            3.7072      -7.5224      -4.8456 C.3      22 PRO23     -0.0070
    323 HB2           4.7834      -7.3831      -4.8396 H        22 PRO23      0.0253
    324 HB3           3.4640      -8.1770      -4.0069 H        22 PRO23      0.0253
    325 CA            2.9415      -6.2089      -4.6714 C.3      22 PRO23     -0.0266
    326 HA            2.5491      -6.1964      -3.6595 H        22 PRO23      0.0641
    327 C             3.7721      -4.9358      -4.8710 C.2      22 PRO23      0.5896
    328 O             3.9966      -4.4974      -5.9998 O.2      22 PRO23     -0.5748
    329 N             4.3363      -4.3759      -3.8164 N.am     23 HIE24     -0.4157
    330 H             4.1164      -4.7207      -2.8788 H        23 HIE24      0.2719
    331 CA            5.1515      -3.1621      -3.9027 C.3      23 HIE24     -0.0581
    332 HA            5.7373      -3.1760      -4.8184 H        23 HIE24      0.1360
    333 CB            4.2570      -1.9083      -3.9459 C.3      23 HIE24     -0.0074
    334 HB2           4.8270      -1.0557      -3.5797 H        23 HIE24      0.0367
    335 HB3           3.9920      -1.7180      -4.9864 H        23 HIE24      0.0367
    336 CG            2.9797      -2.0108      -3.1537 C.2      23 HIE24      0.1868
    337 ND1           2.9008      -2.3894      -1.8241 N.2      23 HIE24     -0.5432
    338 CE1           1.6026      -2.5068      -1.5594 C.2      23 HIE24      0.1635
    339 HE1           1.2359      -3.0358      -0.6954 H        23 HIE24      0.1435
    340 NE2           0.8584      -2.1466      -2.6168 N.pl3    23 HIE24     -0.2795
    341 HE2          -0.1089      -2.3867      -2.7442 H        23 HIE24      0.3339
    342 CD2           1.7206      -1.8533      -3.6416 C.2      23 HIE24     -0.2207
    343 HD2           1.4905      -1.6341      -4.6658 H        23 HIE24      0.1862
    344 C             6.1539      -3.1328      -2.7555 C.2      23 HIE24      0.5973
    345 O             5.8823      -3.6172      -1.6700 O.2      23 HIE24     -0.5679
    346 N             7.3522      -2.6046      -2.9899 N.am     24 CYX25     -0.4157
    347 H             7.5619      -2.1976      -3.8920 H        24 CYX25      0.2719
    348 CA            8.3470      -2.4417      -1.9321 C.3      24 CYX25      0.0429
    349 HA            8.4726      -3.3833      -1.3957 H        24 CYX25      0.0766
    350 CB            9.7019      -2.0456      -2.5447 C.3      24 CYX25     -0.0790
    351 HB2          10.2582      -2.9328      -2.8448 H        24 CYX25      0.0910
    352 HB3           9.5186      -1.4490      -3.4305 H        24 CYX25      0.0910
    353 SG           10.7039      -0.9794      -1.4686 S.3      24 CYX25     -0.1081
    354 C             7.8627      -1.3773      -0.9378 C.2      24 CYX25      0.5973
    355 O             7.4147      -0.3008      -1.3494 O.2      24 CYX25     -0.5679
    356 N             8.0129      -1.6580       0.3577 N.am     25 GLY26     -0.4157
    357 H             8.4483      -2.5386       0.6188 H        25 GLY26      0.2719
    358 CA            7.7825      -0.6882       1.4239 C.3      25 GLY26     -0.0252
    359 HA2           7.0780       0.0753       1.0936 H        25 GLY26      0.0698
    360 HA3           7.3532      -1.1915       2.2879 H        25 GLY26      0.0698
    361 C             9.0816      -0.0162       1.8617 C.2      25 GLY26      0.5973
    362 O            10.1532      -0.6251       1.8408 O.2      25 GLY26     -0.5679
    363 N             9.0014       1.2440       2.2954 N.am     26 SER27     -0.4157
    364 H             8.1201       1.7352       2.1932 H        26 SER27      0.2719
    365 CA           10.1586       1.9923       2.7967 C.3      26 SER27     -0.0249
    366 HA           11.0185       1.7015       2.1909 H        26 SER27      0.0843
    367 CB           10.0227       3.5083       2.6190 C.3      26 SER27      0.2117
    368 HB2          11.0113       3.9498       2.7544 H        26 SER27      0.0352
    369 HB3           9.6997       3.7237       1.6019 H        26 SER27      0.0352
    370 OG            9.1480       4.1216       3.5406 O.3      26 SER27     -0.6546
    371 HG            9.4365       3.8156       4.4265 H        26 SER27      0.4275
    372 C            10.4833       1.5950       4.2334 C.2      26 SER27      0.5973
    373 O            10.2045       2.3183       5.1895 O.2      26 SER27     -0.5679
    374 N            11.0674       0.4136       4.3512 N.am     27 ASN28     -0.4157
    375 H            11.1841      -0.1250       3.4986 H        27 ASN28      0.2719
    376 CA           11.5917      -0.1292       5.5930 C.3      27 ASN28      0.0143
    377 HA           12.0303       0.6881       6.1709 H        27 ASN28      0.1048
    378 CB           10.4419      -0.7769       6.3908 C.3      27 ASN28     -0.2041
    379 HB2           9.5316      -0.1929       6.2587 H        27 ASN28      0.0797
    380 HB3          10.2495      -1.7912       6.0411 H        27 ASN28      0.0797
    381 CG           10.7050      -0.8195       7.8848 C.2      27 ASN28      0.7130
    382 OD1           9.7825      -0.8954       8.6742 O.2      27 ASN28     -0.5931
    383 ND2          11.9399      -0.7284       8.3263 N.am     27 ASN28     -0.9191
    384 HD21         12.0499      -0.7820       9.3224 H        27 ASN28      0.4196
    385 HD22         12.7255      -0.7710       7.6925 H        27 ASN28      0.4196
    386 C            12.6840      -1.1525       5.2818 C.2      27 ASN28      0.5973
    387 O            13.7569      -1.1053       5.8740 O.2      27 ASN28     -0.5679
    388 N            12.3924      -2.0364       4.3282 N.am     28 GLY29     -0.4157
    389 H            11.4663      -2.0165       3.9309 H        28 GLY29      0.2719
    390 CA           13.2704      -3.1320       3.9320 C.3      28 GLY29     -0.0252
    391 HA2          13.7434      -2.8864       2.9814 H        28 GLY29      0.0698
    392 HA3          14.0487      -3.2891       4.6801 H        28 GLY29      0.0698
    393 C            12.5097      -4.4387       3.7590 C.2      28 GLY29      0.5973
    394 O            12.9791      -5.4781       4.2058 O.2      28 GLY29     -0.5679
    395 N            11.3193      -4.3812       3.1587 N.am     29 GLU30     -0.5163
    396 H            10.9972      -3.5204       2.7450 H        29 GLU30      0.2936
    397 CA           10.5079      -5.5673       2.9251 C.3      29 GLU30      0.0397
    398 HA           11.1845      -6.3769       2.6426 H        29 GLU30      0.1105
    399 CB            9.7625      -5.9904       4.2043 C.3      29 GLU30      0.0560
    400 HB2          10.2811      -5.6087       5.0851 H        29 GLU30     -0.0173
    401 HB3           8.7545      -5.5712       4.1921 H        29 GLU30     -0.0173
    402 CG            9.7001      -7.5246       4.3075 C.3      29 GLU30      0.0136
    403 HG2           9.3657      -7.9446       3.3581 H        29 GLU30     -0.0425
    404 HG3          10.7069      -7.9053       4.4933 H        29 GLU30     -0.0425
    405 CD            8.7586      -8.0065       5.4169 C.2      29 GLU30      0.8054
    406 OE1           8.6042      -7.2713       6.4189 O.co2    29 GLU30     -0.8188
    407 OE2           8.1936      -9.1080       5.2337 O.co2    29 GLU30     -0.8188
    408 C             9.5315      -5.3505       1.7689 C.2      29 GLU30      0.5366
    409 O             9.2902      -4.2321       1.2987 O.2      29 GLU30     -0.5819
    410 N             8.9813      -6.4597       1.2945 N.am     30 THR31     -0.4157
    411 H             9.0940      -7.3076       1.8356 H        30 THR31      0.2719
    412 CA            8.0378      -6.4827       0.1847 C.3      30 THR31     -0.0389
    413 HA            8.2282      -5.6404      -0.4799 H        30 THR31      0.1007
    414 CB            8.2211      -7.7687      -0.6179 C.3      30 THR31      0.3654
    415 HB            7.8807      -8.6303      -0.0423 H        30 THR31      0.0043
    416 CG2           7.4899      -7.7166      -1.9559 C.3      30 THR31     -0.2438
    417 HG21          7.7665      -6.8130      -2.4937 H        30 THR31      0.0642
    418 HG22          7.7469      -8.5960      -2.5456 H        30 THR31      0.0642
    419 HG23          6.4142      -7.7077      -1.7790 H        30 THR31      0.0642
    420 OG1           9.5986      -7.9157      -0.8892 O.3      30 THR31     -0.6761
    421 HG1          10.0330      -8.0227      -0.0365 H        30 THR31      0.4102
    422 C             6.6310      -6.3570       0.7414 C.2      30 THR31      0.5973
    423 O             6.0891      -7.3042       1.3027 O.2      30 THR31     -0.5679
    424 N             6.0478      -5.1746       0.6064 N.am     31 TYR32     -0.4157
    425 H             6.4818      -4.4683       0.0282 H        31 TYR32      0.2719
    426 CA            4.6834      -4.9296       1.0248 C.3      31 TYR32     -0.0014
    427 HA            4.5514      -5.3559       2.0206 H        31 TYR32      0.0876
    428 CB            4.4213      -3.4269       1.1072 C.3      31 TYR32     -0.0152
    429 HB2           5.1116      -2.8625       0.4853 H        31 TYR32      0.0295
    430 HB3           3.4200      -3.2536       0.7216 H        31 TYR32      0.0295
    431 CG            4.5009      -2.8721       2.5076 C.ar     31 TYR32     -0.0011
    432 CD1           5.6625      -3.0190       3.2835 C.ar     31 TYR32     -0.1906
    433 HD1           6.5191      -3.5511       2.8884 H        31 TYR32      0.1699
    434 CE1           5.6987      -2.5065       4.5938 C.ar     31 TYR32     -0.2341
    435 HE1           6.5803      -2.6543       5.2013 H        31 TYR32      0.1656
    436 CZ            4.5783      -1.8262       5.1125 C.ar     31 TYR32      0.3226
    437 OH            4.5926      -1.3594       6.3852 O.3      31 TYR32     -0.5579
    438 HH            5.3557      -1.7048       6.8582 H        31 TYR32      0.3992
    439 CE2           3.4266      -1.6576       4.3249 C.ar     31 TYR32     -0.2341
    440 HE2           2.5941      -1.1030       4.7136 H        31 TYR32      0.1656
    441 CD2           3.3832      -2.2215       3.0418 C.ar     31 TYR32     -0.1906
    442 HD2           2.4975      -2.1650       2.4477 H        31 TYR32      0.1699
    443 C             3.6966      -5.6227       0.0867 C.2      31 TYR32      0.5973
    444 O             3.9176      -5.7491      -1.1191 O.2      31 TYR32     -0.5679
    445 N             2.5930      -6.0847       0.6783 N.am     32 GLY33     -0.4157
    446 H             2.5443      -6.0186       1.6825 H        32 GLY33      0.2719
    447 CA            1.5421      -6.8031      -0.0252 C.3      32 GLY33     -0.0252
    448 HA2           1.9875      -7.6153      -0.6015 H        32 GLY33      0.0698
    449 HA3           0.8560      -7.2371       0.7014 H        32 GLY33      0.0698
    450 C             0.7812      -5.9028      -0.9870 C.2      32 GLY33      0.5973
    451 O             1.3278      -5.3173      -1.8979 O.2      32 GLY33     -0.5679
    452 N            -0.5244      -5.8132      -0.8024 N.am     33 ASN34     -0.4157
    453 H            -0.9261      -6.3543      -0.0544 H        33 ASN34      0.2719
    454 CA           -1.4115      -5.0479      -1.6682 C.3      33 ASN34      0.0143
    455 HA           -1.0064      -5.0236      -2.6744 H        33 ASN34      0.1048
    456 CB           -2.7484      -5.7710      -1.6708 C.3      33 ASN34     -0.2041
    457 HB2          -3.2174      -5.6958      -0.6907 H        33 ASN34      0.0797
    458 HB3          -3.4184      -5.3698      -2.4037 H        33 ASN34      0.0797
    459 CG           -2.5519      -7.2149      -2.0004 C.2      33 ASN34      0.7130
    460 OD1          -2.8741      -8.0483      -1.1904 O.2      33 ASN34     -0.5931
    461 ND2          -1.9265      -7.5381      -3.1063 N.am     33 ASN34     -0.9191
    462 HD21         -1.9165      -8.5313      -3.3052 H        33 ASN34      0.4196
    463 HD22         -1.4010      -6.8563      -3.6268 H        33 ASN34      0.4196
    464 C            -1.5920      -3.6193      -1.2030 C.2      33 ASN34      0.5973
    465 O            -1.1973      -3.2575      -0.1041 O.2      33 ASN34     -0.5679
    466 N            -2.3043      -2.8177      -1.9901 N.am     34 LYS35     -0.3479
    467 H            -2.5201      -3.1618      -2.9229 H        34 LYS35      0.2747
    468 CA           -2.6763      -1.4450      -1.6394 C.3      34 LYS35     -0.2400
    469 HA           -1.7495      -0.8827      -1.5247 H        34 LYS35      0.1426
    470 CB           -3.5213      -0.8585      -2.7842 C.3      34 LYS35     -0.0094
    471 HB2          -3.6039      -1.5865      -3.5936 H        34 LYS35      0.0362
    472 HB3          -4.5434      -0.6713      -2.4472 H        34 LYS35      0.0362
    473 CG           -2.9242       0.4173      -3.3926 C.3      34 LYS35      0.0187
    474 HG2          -1.9104       0.6035      -3.0377 H        34 LYS35      0.0103
    475 HG3          -2.8477       0.2622      -4.4700 H        34 LYS35      0.0103
    476 CD           -3.8122       1.6519      -3.1782 C.3      34 LYS35     -0.0479
    477 HD2          -3.4276       2.4493      -3.8106 H        34 LYS35      0.0621
    478 HD3          -4.8206       1.4430      -3.5433 H        34 LYS35      0.0621
    479 CE           -3.9112       2.1764      -1.7379 C.3      34 LYS35     -0.0143
    480 HE2          -4.2337       3.2247      -1.7888 H        34 LYS35      0.1135
    481 HE3          -4.6925       1.6264      -1.2050 H        34 LYS35      0.1135
    482 NZ           -2.6355       2.0967      -0.9927 N.4      34 LYS35     -0.3854
    483 HZ1          -1.8716       2.3857      -1.5913 H        34 LYS35      0.3400
    484 HZ2          -2.6744       2.7844      -0.2482 H        34 LYS35      0.3400
    485 HZ3          -2.4887       1.1737      -0.6067 H        34 LYS35      0.3400
    486 C            -3.4257      -1.3482      -0.3122 C.2      34 LYS35      0.7341
    487 O            -3.1113      -0.4462       0.4688 O.2      34 LYS35     -0.5894
    488 N            -4.3873      -2.2454      -0.0664 N.am     35 CYX36     -0.4157
    489 H            -4.6511      -2.8965      -0.7914 H        35 CYX36      0.2719
    490 CA           -5.1202      -2.2242       1.1913 C.3      35 CYX36      0.0429
    491 HA           -5.4764      -1.2081       1.3458 H        35 CYX36      0.0766
    492 CB           -6.3294      -3.1647       1.1959 C.3      35 CYX36     -0.0790
    493 HB2          -6.9565      -3.0158       0.3126 H        35 CYX36      0.0910
    494 HB3          -5.9459      -4.1760       1.1976 H        35 CYX36      0.0910
    495 SG           -7.3070      -2.8718       2.7034 S.3      35 CYX36     -0.1081
    496 C            -4.1916      -2.5394       2.3604 C.2      35 CYX36      0.5973
    497 O            -4.0894      -1.7241       3.2696 O.2      35 CYX36     -0.5679
    498 N            -3.4746      -3.6696       2.3011 N.am     36 ALA37     -0.4157
    499 H            -3.5243      -4.2376       1.4716 H        36 ALA37      0.2719
    500 CA           -2.5061      -4.0469       3.3282 C.3      36 ALA37      0.0337
    501 HA           -3.0257      -4.1922       4.2762 H        36 ALA37      0.0823
    502 CB           -1.8463      -5.3715       2.9250 C.3      36 ALA37     -0.1825
    503 HB1          -1.3099      -5.2546       1.9827 H        36 ALA37      0.0603
    504 HB2          -1.1338      -5.6725       3.6956 H        36 ALA37      0.0603
    505 HB3          -2.5990      -6.1538       2.8221 H        36 ALA37      0.0603
    506 C            -1.4732      -2.9328       3.5403 C.2      36 ALA37      0.5973
    507 O            -1.1613      -2.6076       4.6769 O.2      36 ALA37     -0.5679
    508 N            -1.0484      -2.2803       2.4605 N.am     37 PHE38     -0.4157
    509 H            -1.2979      -2.6538       1.5554 H        37 PHE38      0.2719
    510 CA           -0.1211      -1.1637       2.4750 C.3      37 PHE38     -0.0024
    511 HA            0.7648      -1.4768       3.0133 H        37 PHE38      0.0978
    512 CB            0.2472      -0.7992       1.0377 C.3      37 PHE38     -0.0343
    513 HB2           0.6250      -1.7050       0.6035 H        37 PHE38      0.0295
    514 HB3          -0.6284      -0.4894       0.4771 H        37 PHE38      0.0295
    515 CG            1.3171       0.2490       0.8930 C.ar     37 PHE38      0.0118
    516 CD1           2.6569      -0.1430       0.7509 C.ar     37 PHE38     -0.1256
    517 HD1           2.9214      -1.1744       0.6249 H        37 PHE38      0.1330
    518 CE1           3.6793       0.8074       0.7605 C.ar     37 PHE38     -0.1704
    519 HE1           4.7145       0.4952       0.7051 H        37 PHE38      0.1430
    520 CZ            3.3421       2.1630       0.8502 C.ar     37 PHE38     -0.1072
    521 HZ            4.1109       2.9020       0.9204 H        37 PHE38      0.1297
    522 CE2           2.0054       2.5747       0.8626 C.ar     37 PHE38     -0.1704
    523 HE2           1.7686       3.6282       0.9158 H        37 PHE38      0.1430
    524 CD2           0.9866       1.6137       0.9051 C.ar     37 PHE38     -0.1256
    525 HD2          -0.0375       1.9338       0.9908 H        37 PHE38      0.1330
    526 C            -0.6378       0.0305       3.2420 C.2      37 PHE38      0.5973
    527 O            -0.0892       0.3432       4.2887 O.2      37 PHE38     -0.5679
    528 N            -1.7176       0.6707       2.7768 N.am     38 CYX39     -0.4157
    529 H            -2.1988       0.3043       1.9650 H        38 CYX39      0.2719
    530 CA           -2.2370       1.8384       3.4850 C.3      38 CYX39      0.0429
    531 HA           -1.4369       2.5733       3.5701 H        38 CYX39      0.0766
    532 CB           -3.3955       2.5096       2.7382 C.3      38 CYX39     -0.0790
    533 HB2          -3.0286       2.9755       1.8255 H        38 CYX39      0.0910
    534 HB3          -4.1486       1.7631       2.4837 H        38 CYX39      0.0910
    535 SG           -4.1821       3.7822       3.7658 S.3      38 CYX39     -0.1081
    536 C            -2.6594       1.4591       4.9089 C.2      38 CYX39      0.5973
    537 O            -2.3171       2.1628       5.8556 O.2      38 CYX39     -0.5679
    538 N            -3.3652       0.3296       5.0791 N.am     39 LYS40     -0.3479
    539 H            -3.5689      -0.2453       4.2678 H        39 LYS40      0.2747
    540 CA           -3.7880      -0.1388       6.4080 C.3      39 LYS40     -0.2400
    541 HA           -4.4228       0.6221       6.8660 H        39 LYS40      0.1426
    542 CB           -4.5541      -1.4699       6.3252 C.3      39 LYS40     -0.0094
    543 HB2          -4.0772      -2.1344       5.6096 H        39 LYS40      0.0362
    544 HB3          -4.4797      -1.9797       7.2868 H        39 LYS40      0.0362
    545 CG           -6.0393      -1.2639       5.9896 C.3      39 LYS40      0.0187
    546 HG2          -6.1620      -0.3345       5.4313 H        39 LYS40      0.0103
    547 HG3          -6.3682      -2.0778       5.3446 H        39 LYS40      0.0103
    548 CD           -6.9253      -1.2302       7.2510 C.3      39 LYS40     -0.0479
    549 HD2          -6.3451      -0.9721       8.1398 H        39 LYS40      0.0621
    550 HD3          -7.6605      -0.4352       7.1126 H        39 LYS40      0.0621
    551 CE           -7.7109      -2.5367       7.4672 C.3      39 LYS40     -0.0143
    552 HE2          -8.4505      -2.3589       8.2560 H        39 LYS40      0.1135
    553 HE3          -8.2651      -2.7690       6.5517 H        39 LYS40      0.1135
    554 NZ           -6.8528      -3.6861       7.8516 N.4      39 LYS40     -0.3854
    555 HZ1          -6.3453      -3.4780       8.7024 H        39 LYS40      0.3400
    556 HZ2          -7.4257      -4.5075       8.0166 H        39 LYS40      0.3400
    557 HZ3          -6.1945      -3.9040       7.1171 H        39 LYS40      0.3400
    558 C            -2.6010      -0.2779       7.3519 C.2      39 LYS40      0.7341
    559 O            -2.7260       0.0867       8.5155 O.2      39 LYS40     -0.5894
    560 N            -1.4702      -0.7899       6.8711 N.am     40 ALA41     -0.4157
    561 H            -1.4271      -1.1115       5.9107 H        40 ALA41      0.2719
    562 CA           -0.2529      -0.8664       7.6621 C.3      40 ALA41      0.0337
    563 HA           -0.4837      -1.3170       8.6272 H        40 ALA41      0.0823
    564 CB            0.7552      -1.7636       6.9450 C.3      40 ALA41     -0.1825
    565 HB1           0.8945      -1.4187       5.9258 H        40 ALA41      0.0603
    566 HB2           1.7145      -1.7430       7.4647 H        40 ALA41      0.0603
    567 HB3           0.3891      -2.7903       6.9178 H        40 ALA41      0.0603
    568 C             0.3056       0.5311       7.9318 C.2      40 ALA41      0.5973
    569 O             0.4513       0.8997       9.1016 O.2      40 ALA41     -0.5679
    570 N             0.5298       1.3039       6.8639 N.am     41 VAL42     -0.4157
    571 H             0.3638       0.8913       5.9511 H        41 VAL42      0.2719
    572 CA            1.0722       2.6666       6.8816 C.3      41 VAL42     -0.0875
    573 HA            2.1177       2.6026       7.1557 H        41 VAL42      0.0969
    574 CB            0.9839       3.2949       5.4807 C.3      41 VAL42      0.2985
    575 HB           -0.0286       3.1557       5.1130 H        41 VAL42     -0.0297
    576 CG1           1.2725       4.8029       5.4478 C.3      41 VAL42     -0.3192
    577 HG11          2.2352       5.0138       5.9098 H        41 VAL42      0.0791
    578 HG12          1.2823       5.1492       4.4143 H        41 VAL42      0.0791
    579 HG13          0.4902       5.3523       5.9723 H        41 VAL42      0.0791
    580 CG2           1.9416       2.6195       4.4985 C.3      41 VAL42     -0.3192
    581 HG21          2.1046       1.5696       4.7365 H        41 VAL42      0.0791
    582 HG22          1.5221       2.6895       3.4991 H        41 VAL42      0.0791
    583 HG23          2.8939       3.1304       4.4949 H        41 VAL42      0.0791
    584 C             0.3687       3.5684       7.8869 C.2      41 VAL42      0.5973
    585 O             1.0377       4.4004       8.4901 O.2      41 VAL42     -0.5679
    586 N            -0.9395       3.3784       8.0942 N.am     42 MET43     -0.4157
    587 H            -1.4222       2.7380       7.4747 H        42 MET43      0.2719
    588 CA           -1.7299       4.1745       9.0349 C.3      42 MET43     -0.0237
    589 HA           -1.7497       5.1972       8.6548 H        42 MET43      0.0880
    590 CB           -3.1891       3.6623       9.0548 C.3      42 MET43      0.0342
    591 HB2          -3.8448       4.5331       9.0134 H        42 MET43      0.0241
    592 HB3          -3.3791       3.1030       8.1381 H        42 MET43      0.0241
    593 CG           -3.6542       2.7956      10.2365 C.3      42 MET43      0.0018
    594 HG2          -4.5117       2.2155       9.8952 H        42 MET43      0.0440
    595 HG3          -2.8906       2.0805      10.5325 H        42 MET43      0.0440
    596 SD           -4.2174       3.7830      11.6467 S.3      42 MET43     -0.2737
    597 CE           -4.6896       2.4894      12.8165 C.3      42 MET43     -0.0536
    598 HE1          -3.8295       1.8641      13.0468 H        42 MET43      0.0684
    599 HE2          -5.0523       2.9536      13.7343 H        42 MET43      0.0684
    600 HE3          -5.4834       1.8789      12.3872 H        42 MET43      0.0684
    601 C            -1.0697       4.2435      10.4169 C.2      42 MET43      0.5973
    602 O            -0.8545       5.3240      10.9517 O.2      42 MET43     -0.5679
    603 N            -0.6818       3.0856      10.9541 N.am     43 LYS44     -0.3479
    604 H            -0.7996       2.2642      10.3769 H        43 LYS44      0.2747
    605 CA           -0.0207       2.9725      12.2533 C.3      43 LYS44     -0.2400
    606 HA           -0.2558       3.8469      12.8677 H        43 LYS44      0.1426
    607 CB           -0.5484       1.7215      12.9507 C.3      43 LYS44     -0.0094
    608 HB2          -1.5775       1.9218      13.2495 H        43 LYS44      0.0362
    609 HB3          -0.5825       0.9427      12.1937 H        43 LYS44      0.0362
    610 CG            0.2340       1.2701      14.2038 C.3      43 LYS44      0.0187
    611 HG2           0.9745       2.0147      14.4985 H        43 LYS44      0.0103
    612 HG3          -0.4819       1.1983      15.0240 H        43 LYS44      0.0103
    613 CD            0.9082      -0.1017      14.0653 C.3      43 LYS44     -0.0479
    614 HD2           1.8474       0.0437      13.5277 H        43 LYS44      0.0621
    615 HD3           1.1677      -0.4611      15.0633 H        43 LYS44      0.0621
    616 CE            0.0447      -1.1608      13.3545 C.3      43 LYS44     -0.0143
    617 HE2          -0.2111      -1.9299      14.0900 H        43 LYS44      0.1135
    618 HE3          -0.8999      -0.7295      13.0174 H        43 LYS44      0.1135
    619 NZ            0.7864      -1.7766      12.2252 N.4      43 LYS44     -0.3854
    620 HZ1           1.6303      -2.2221      12.5700 H        43 LYS44      0.3400
    621 HZ2           0.2244      -2.4718      11.7529 H        43 LYS44      0.3400
    622 HZ3           1.0719      -1.0726      11.5534 H        43 LYS44      0.3400
    623 C             1.4833       2.9690      12.0769 C.2      43 LYS44      0.7341
    624 O             2.1562       3.8586      12.5649 O.2      43 LYS44     -0.5894
    625 N             1.9655       1.9297      11.4017 N.am     44 SER45     -0.4157
    626 H             1.2762       1.4215      10.8693 H        44 SER45      0.2719
    627 CA            3.3576       1.5713      11.1462 C.3      44 SER45     -0.0249
    628 HA            3.4278       0.4942      11.2919 H        44 SER45      0.0843
    629 CB            3.6593       1.8348       9.6846 C.3      44 SER45      0.2117
    630 HB2           2.7445       1.8416       9.0980 H        44 SER45      0.0352
    631 HB3           4.1393       2.7975       9.6144 H        44 SER45      0.0352
    632 OG            4.4901       0.8002       9.2162 O.3      44 SER45     -0.6546
    633 HG            4.6491       0.8896       8.2711 H        44 SER45      0.4275
    634 C             4.4238       2.1716      12.0817 C.2      44 SER45      0.5973
    635 O             4.9090       1.4598      12.9538 O.2      44 SER45     -0.5679
    636 N             4.7598       3.4593      11.9356 N.am     45 GLY46     -0.4157
    637 H             4.1106       4.0346      11.4208 H        45 GLY46      0.2719
    638 CA            5.6843       4.1425      12.8427 C.3      45 GLY46     -0.0252
    639 HA2           5.2266       4.2050      13.8302 H        45 GLY46      0.0698
    640 HA3           6.5958       3.5504      12.9290 H        45 GLY46      0.0698
    641 C             6.0873       5.5545      12.4212 C.2      45 GLY46      0.5973
    642 O             6.4642       6.3555      13.2664 O.2      45 GLY46     -0.5679
    643 N             5.9826       5.8827      11.1335 N.am     46 GLY47     -0.4157
    644 H             5.7544       5.1485      10.4845 H        46 GLY47      0.2719
    645 CA            6.3422       7.2046      10.6262 C.3      46 GLY47     -0.0252
    646 HA2           5.4398       7.7999      10.4924 H        46 GLY47      0.0698
    647 HA3           6.9878       7.7228      11.3377 H        46 GLY47      0.0698
    648 C             7.1042       7.0983       9.3193 C.2      46 GLY47      0.5973
    649 O             8.2964       6.8327       9.3199 O.2      46 GLY47     -0.5679
    650 N             6.3968       7.3639       8.2133 N.am     47 LYS48     -0.3479
    651 H             5.4155       7.5403       8.3628 H        47 LYS48      0.2747
    652 CA            6.9074       7.2984       6.8304 C.3      47 LYS48     -0.2400
    653 HA            6.1179       7.6415       6.1693 H        47 LYS48      0.1426
    654 CB            8.1002       8.2620       6.6468 C.3      47 LYS48     -0.0094
    655 HB2           8.8882       8.0557       7.3684 H        47 LYS48      0.0362
    656 HB3           8.5526       8.1002       5.6667 H        47 LYS48      0.0362
    657 CG            7.6724       9.7302       6.7848 C.3      47 LYS48      0.0187
    658 HG2           6.8595       9.8279       7.5050 H        47 LYS48      0.0103
    659 HG3           8.5160      10.3103       7.1621 H        47 LYS48      0.0103
    660 CD            7.2618      10.3081       5.4221 C.3      47 LYS48     -0.0479
    661 HD2           8.1259      10.8340       5.0099 H        47 LYS48      0.0621
    662 HD3           6.9951       9.5136       4.7237 H        47 LYS48      0.0621
    663 CE            6.0945      11.2942       5.5320 C.3      47 LYS48     -0.0143
    664 HE2           6.2143      11.8865       6.4461 H        47 LYS48      0.1135
    665 HE3           6.1524      11.9887       4.6868 H        47 LYS48      0.1135
    666 NZ            4.7751      10.6095       5.5141 N.4      47 LYS48     -0.3854
    667 HZ1           4.6767      10.0020       6.3169 H        47 LYS48      0.3400
    668 HZ2           4.0324      11.2999       5.5667 H        47 LYS48      0.3400
    669 HZ3           4.6383      10.0867       4.6609 H        47 LYS48      0.3400
    670 C             7.2424       5.8710       6.3887 C.2      47 LYS48      0.7341
    671 O             8.2625       5.2955       6.7262 O.2      47 LYS48     -0.5894
    672 N             6.3437       5.3241       5.5735 N.am     48 ILE49     -0.4157
    673 H             5.5075       5.8397       5.3732 H        48 ILE49      0.2719
    674 CA            6.3812       3.9356       5.1014 C.3      48 ILE49     -0.0597
    675 HA            7.4178       3.6066       5.1197 H        48 ILE49      0.0869
    676 CB            5.6087       2.9708       6.0194 C.3      48 ILE49      0.1303
    677 HB            4.5690       2.9114       5.7210 H        48 ILE49      0.0187
    678 CG2           6.2148       1.5666       5.8741 C.3      48 ILE49     -0.3204
    679 HG21          7.2729       1.5780       6.1452 H        48 ILE49      0.0882
    680 HG22          5.7022       0.8763       6.5359 H        48 ILE49      0.0882
    681 HG23          6.1065       1.2111       4.8477 H        48 ILE49      0.0882
    682 CG1           5.6251       3.4327       7.4852 C.3      48 ILE49     -0.0430
    683 HG12          5.5554       2.5675       8.1103 H        48 ILE49      0.0236
    684 HG13          6.5896       3.8398       7.7684 H        48 ILE49      0.0236
    685 CD1           4.4922       4.4291       7.8178 C.3      48 ILE49     -0.0660
    686 HD11          3.5353       3.9307       7.7597 H        48 ILE49      0.0186
    687 HD12          4.6270       4.8045       8.8312 H        48 ILE49      0.0186
    688 HD13          4.4587       5.2810       7.1469 H        48 ILE49      0.0186
    689 C             5.9247       3.9208       3.6467 C.2      48 ILE49      0.5973
    690 O             5.0080       3.2228       3.2389 O.2      48 ILE49     -0.5679
    691 N             6.4977       4.8508       2.8885 N.am     49 ASN50     -0.4157
    692 H             7.3664       5.2207       3.2492 H        49 ASN50      0.2719
    693 CA            6.1777       5.0621       1.4903 C.3      49 ASN50      0.0143
    694 HA            5.1029       5.2333       1.3926 H        49 ASN50      0.1048
    695 CB            6.9612       6.2766       0.9811 C.3      49 ASN50     -0.2041
    696 HB2           7.7095       6.6073       1.7013 H        49 ASN50      0.0797
    697 HB3           7.4526       5.9719       0.0738 H        49 ASN50      0.0797
    698 CG            6.0597       7.4111       0.5727 C.2      49 ASN50      0.7130
    699 OD1           5.3848       7.3315      -0.4293 O.2      49 ASN50     -0.5931
    700 ND2           6.0550       8.4978       1.3056 N.am     49 ASN50     -0.9191
    701 HD21          5.4628       9.2358       0.9523 H        49 ASN50      0.4196
    702 HD22          6.6544       8.5956       2.0972 H        49 ASN50      0.4196
    703 C             6.5242       3.8348       0.6469 C.2      49 ASN50      0.5973
    704 O             7.3722       3.0311       1.0133 O.2      49 ASN50     -0.5679
    705 N             5.9222       3.7561      -0.5337 N.am     50 LEU51     -0.4157
    706 H             5.2628       4.4733      -0.7984 H        50 LEU51      0.2719
    707 CA            6.2507       2.7434      -1.5264 C.3      50 LEU51     -0.0518
    708 HA            6.7321       1.9145      -1.0115 H        50 LEU51      0.0922
    709 CB            4.9589       2.1811      -2.1562 C.3      50 LEU51     -0.1102
    710 HB2           5.0360       1.0934      -2.1933 H        50 LEU51      0.0457
    711 HB3           4.1283       2.4007      -1.4969 H        50 LEU51      0.0457
    712 CG            4.5847       2.6977      -3.5536 C.3      50 LEU51      0.3531
    713 HG            4.9973       3.6936      -3.7083 H        50 LEU51     -0.0361
    714 CD1           5.0823       1.7562      -4.6536 C.3      50 LEU51     -0.4121
    715 HD11          4.4324       0.8866      -4.7206 H        50 LEU51      0.1000
    716 HD12          5.0521       2.2810      -5.6091 H        50 LEU51      0.1000
    717 HD13          6.0952       1.4125      -4.4814 H        50 LEU51      0.1000
    718 CD2           3.0627       2.8015      -3.6905 C.3      50 LEU51     -0.4121
    719 HD21          2.6781       3.5246      -2.9710 H        50 LEU51      0.1000
    720 HD22          2.8145       3.1441      -4.6951 H        50 LEU51      0.1000
    721 HD23          2.6024       1.8291      -3.5115 H        50 LEU51      0.1000
    722 C             7.2730       3.3257      -2.5019 C.2      50 LEU51      0.5973
    723 O             7.4422       4.5518      -2.5597 O.2      50 LEU51     -0.5679
    724 N             7.9791       2.4636      -3.2291 N.am     51 LYS52     -0.3479
    725 H             7.8188       1.4726      -3.0767 H        51 LYS52      0.2747
    726 CA            8.9303       2.8877      -4.2618 C.3      51 LYS52     -0.2400
    727 HA            8.5607       3.8035      -4.7271 H        51 LYS52      0.1426
    728 CB           10.2988       3.1716      -3.6178 C.3      51 LYS52     -0.0094
    729 HB2          10.4656       2.4785      -2.7909 H        51 LYS52      0.0362
    730 HB3          11.0831       2.9785      -4.3523 H        51 LYS52      0.0362
    731 CG           10.4817       4.6339      -3.1805 C.3      51 LYS52      0.0187
    732 HG2          11.2794       5.0443      -3.8024 H        51 LYS52      0.0103
    733 HG3           9.6101       5.2372      -3.4174 H        51 LYS52      0.0103
    734 CD           10.9301       4.8079      -1.7161 C.3      51 LYS52     -0.0479
    735 HD2          11.2920       3.8607      -1.3119 H        51 LYS52      0.0621
    736 HD3          11.7783       5.4949      -1.6997 H        51 LYS52      0.0621
    737 CE            9.8481       5.3642      -0.7909 C.3      51 LYS52     -0.0143
    738 HE2           9.0276       4.6397      -0.7395 H        51 LYS52      0.1135
    739 HE3          10.2729       5.4709       0.2110 H        51 LYS52      0.1135
    740 NZ            9.3591       6.6729      -1.2964 N.4      51 LYS52     -0.3854
    741 HZ1           8.7940       6.4951      -2.1269 H        51 LYS52      0.3400
    742 HZ2           8.7637       7.1406      -0.6324 H        51 LYS52      0.3400
    743 HZ3          10.1281       7.2755      -1.5557 H        51 LYS52      0.3400
    744 C             9.0245       1.9067      -5.4244 C.2      51 LYS52      0.7341
    745 O             8.3768       2.1162      -6.4460 O.2      51 LYS52     -0.5894
    746 N             9.8384       0.8631      -5.2881 N.am     52 HIE53     -0.4157
    747 H            10.4065       0.7873      -4.4540 H        52 HIE53      0.2719
    748 CA           10.0671      -0.1019      -6.3589 C.3      52 HIE53     -0.0581
    749 HA           10.0179       0.4521      -7.2989 H        52 HIE53      0.1360
    750 CB           11.4778      -0.7249      -6.3177 C.3      52 HIE53     -0.0074
    751 HB2          11.4205      -1.7733      -6.6142 H        52 HIE53      0.0367
    752 HB3          12.0816      -0.2198      -7.0726 H        52 HIE53      0.0367
    753 CG           12.2493      -0.6294      -5.0235 C.2      52 HIE53      0.1868
    754 ND1          12.6115       0.5632      -4.3892 N.2      52 HIE53     -0.5432
    755 CE1          13.4467       0.2155      -3.3997 C.2      52 HIE53      0.1635
    756 HE1          13.9237       0.9098      -2.7207 H        52 HIE53      0.1435
    757 NE2          13.6330      -1.1149      -3.3930 N.pl3    52 HIE53     -0.2795
    758 HE2          14.2548      -1.6281      -2.7764 H        52 HIE53      0.3339
    759 CD2          12.8725      -1.6666      -4.3966 C.2      52 HIE53     -0.2207
    760 HD2          12.8578      -2.7072      -4.6968 H        52 HIE53      0.1862
    761 C             8.9544      -1.1462      -6.4380 C.2      52 HIE53      0.5973
    762 O             8.3682      -1.5719      -5.4411 O.2      52 HIE53     -0.5679
    763 N             8.6634      -1.5791      -7.6626 N.am     53 ARG54     -0.3479
    764 H             9.1776      -1.1954      -8.4432 H        53 ARG54      0.2747
    765 CA            7.6586      -2.6033      -7.9378 C.3      53 ARG54     -0.2637
    766 HA            6.8941      -2.5676      -7.1613 H        53 ARG54      0.1560
    767 CB            6.9897      -2.2910      -9.2852 C.3      53 ARG54     -0.0007
    768 HB2           6.8643      -1.2083      -9.3565 H        53 ARG54      0.0327
    769 HB3           7.6262      -2.5918     -10.1194 H        53 ARG54      0.0327
    770 CG            5.5861      -2.8952      -9.4478 C.3      53 ARG54      0.0390
    771 HG2           4.9613      -2.5976      -8.6032 H        53 ARG54      0.0285
    772 HG3           5.1476      -2.4377     -10.3361 H        53 ARG54      0.0285
    773 CD            5.5256      -4.4196      -9.6517 C.3      53 ARG54      0.0486
    774 HD2           4.8816      -4.6249     -10.5092 H        53 ARG54      0.0687
    775 HD3           6.5216      -4.8055      -9.8798 H        53 ARG54      0.0687
    776 NE            4.9623      -5.0860      -8.4710 N.pl3    53 ARG54     -0.5295
    777 HE            4.6299      -4.4714      -7.7294 H        53 ARG54      0.3456
    778 CZ            5.2895      -6.2869      -8.0607 C.cat    53 ARG54      0.8076
    779 NH1           5.1594      -7.3460      -8.8080 N.pl3    53 ARG54     -0.8627
    780 HH11          4.8067      -7.2194      -9.7422 H        53 ARG54      0.4478
    781 HH12          5.4912      -8.2404      -8.5032 H        53 ARG54      0.4478
    782 NH2           5.7580      -6.4222      -6.8634 N.pl3    53 ARG54     -0.8627
    783 HH21          5.6746      -5.6174      -6.2553 H        53 ARG54      0.4478
    784 HH22          6.0267      -7.3153      -6.5020 H        53 ARG54      0.4478
    785 C             8.3228      -3.9684      -7.9081 C.2      53 ARG54      0.7341
    786 O             8.9245      -4.3913      -8.8866 O.2      53 ARG54     -0.5894
    787 N             8.2139      -4.6690      -6.7914 N.am     54 GLY55     -0.4157
    788 H             7.8981      -4.2010      -5.9528 H        54 GLY55      0.2719
    789 CA            8.8589      -5.9693      -6.6513 C.3      54 GLY55     -0.0252
    790 HA2           8.2059      -6.7827      -6.9519 H        54 GLY55      0.0698
    791 HA3           9.7430      -6.0091      -7.2910 H        54 GLY55      0.0698
    792 C             9.3282      -6.1908      -5.2362 C.2      54 GLY55      0.5973
    793 O             8.9124      -5.4794      -4.3206 O.2      54 GLY55     -0.5679
    794 N            10.2081      -7.1801      -5.0918 N.am     55 LYS56     -0.3479
    795 H            10.5472      -7.6664      -5.9074 H        55 LYS56      0.2747
    796 CA           10.8772      -7.4066      -3.8239 C.3      55 LYS56     -0.2400
    797 HA           10.1014      -7.4038      -3.0687 H        55 LYS56      0.1426
    798 CB           11.5497      -8.7870      -3.7826 C.3      55 LYS56     -0.0094
    799 HB2          11.7379      -9.0201      -2.7339 H        55 LYS56      0.0362
    800 HB3          10.8330      -9.5334      -4.1291 H        55 LYS56      0.0362
    801 CG           12.8492      -8.9312      -4.6069 C.3      55 LYS56      0.0187
    802 HG2          12.6847      -9.6907      -5.3728 H        55 LYS56      0.0103
    803 HG3          13.0955      -8.0245      -5.1487 H        55 LYS56      0.0103
    804 CD           14.0428      -9.3806      -3.7424 C.3      55 LYS56     -0.0479
    805 HD2          13.8643      -9.1813      -2.6839 H        55 LYS56      0.0621
    806 HD3          14.1479     -10.4614      -3.8522 H        55 LYS56      0.0621
    807 CE           15.3686      -8.7161      -4.1410 C.3      55 LYS56     -0.0143
    808 HE2          16.1706      -9.4476      -4.0050 H        55 LYS56      0.1135
    809 HE3          15.3341      -8.4412      -5.1988 H        55 LYS56      0.1135
    810 NZ           15.6624      -7.5143      -3.2997 N.4      55 LYS56     -0.3854
    811 HZ1          15.6022      -7.6883      -2.3022 H        55 LYS56      0.3400
    812 HZ2          16.5648      -7.1062      -3.4948 H        55 LYS56      0.3400
    813 HZ3          14.9995      -6.7394      -3.4291 H        55 LYS56      0.3400
    814 C            11.7987      -6.2278      -3.5138 C.2      55 LYS56      0.7341
    815 O            12.6145      -5.8638      -4.3624 O.2      55 LYS56     -0.5894
    816 N            11.6316      -5.6259      -2.3401 N.am     56 CYX57     -0.3821
    817 H            10.9700      -6.0089      -1.6820 H        56 CYX57      0.2681
    818 CA           12.4750      -4.5106      -1.9215 C.3      56 CYX57     -0.1318
    819 HA           12.5372      -3.8063      -2.7475 H        56 CYX57      0.0938
    820 CB           11.8325      -3.7870      -0.7244 C.3      56 CYX57     -0.1943
    821 HB2          10.7486      -3.8789      -0.7544 H        56 CYX57      0.1228
    822 HB3          12.1837      -4.2585       0.1967 H        56 CYX57      0.1228
    823 SG           12.2685      -2.0328      -0.6901 S.3      56 CYX57     -0.0529
    824 C            13.9050      -5.0265      -1.6676 C.2      56 CYX57      0.7618
    825 O            14.0936      -5.7374      -0.6642 O.2      56 CYX57     -0.8041
    826 OXT          14.7651      -4.8889      -2.5654 O.3      56 CYX57     -0.8041
@<TRIPOS>BOND
      1       8       9 2
      2       8      10 am
      3       5       8 1
      4       1       5 1
      5      18      19 2
      6      18      20 am
      7      12      14 1
      8      12      18 1
      9      10      12 1
     10      35      36 2
     11      35      37 am
     12      30      31 2
     13      30      32 am
     14      27      30 1
     15      24      27 1
     16      22      24 1
     17      22      35 1
     18      20      22 1
     19      51      52 2
     20      51      53 am
     21      41      43 1
     22      41      47 1
     23      39      41 1
     24      39      51 1
     25      37      39 1
     26      63      64 2
     27      63      65 am
     28      60      61 ar
     29      60      62 ar
     30      57      60 1
     31      55      57 1
     32      55      63 1
     33      53      55 1
     34      73      74 2
     35      73      75 am
     36      72     535 1
     37      69      72 1
     38      67      69 1
     39      67      73 1
     40      65      67 1
     41      83      84 2
     42      83      85 am
     43      77      79 1
     44      77      83 1
     45      75      77 1
     46      98      99 2
     47      98     100 am
     48      95      96 ar
     49      95      97 ar
     50      92      95 1
     51      89      92 1
     52      87      89 1
     53      87      98 1
     54      85      87 1
     55     118     119 2
     56     118     120 am
     57     114     116 ar
     58     112     114 ar
     59     110     112 ar
     60     108     110 ar
     61     107     108 ar
     62     107     116 ar
     63     104     107 1
     64     102     104 1
     65     102     118 1
     66     100     102 1
     67     140     141 2
     68     140     142 am
     69     133     136 1
     70     130     133 1
     71     127     130 1
     72     124     127 1
     73     122     124 1
     74     122     140 1
     75     120     122 1
     76     152     153 2
     77     152     154 am
     78     149     150 ar
     79     149     151 ar
     80     146     149 1
     81     144     146 1
     82     144     152 1
     83     142     144 1
     84     166     167 2
     85     166     168 am
     86     164     166 1
     87     161     164 1
     88     158     161 1
     89     155     158 1
     90     154     155 1
     91     154     164 1
     92     188     189 2
     93     188     190 am
     94     181     184 1
     95     178     181 1
     96     175     178 1
     97     172     175 1
     98     170     172 1
     99     170     188 1
    100     168     170 1
    101     204     205 2
    102     204     206 am
    103     194     196 1
    104     194     200 1
    105     192     194 1
    106     192     204 1
    107     190     192 1
    108     225     226 2
    109     225     227 am
    110     221     223 ar
    111     218     219 1
    112     218     221 ar
    113     216     218 ar
    114     214     216 ar
    115     213     214 ar
    116     213     223 ar
    117     210     213 1
    118     208     210 1
    119     208     225 1
    120     206     208 1
    121     235     236 2
    122     235     237 am
    123     234     495 1
    124     231     234 1
    125     229     231 1
    126     229     235 1
    127     227     229 1
    128     249     250 2
    129     249     251 am
    130     241     243 1
    131     241     247 1
    132     239     241 1
    133     239     249 1
    134     237     239 1
    135     273     274 2
    136     273     275 am
    137     266     267 ar
    138     266     270 ar
    139     264     266 ar
    140     261     264 1
    141     258     261 1
    142     255     258 1
    143     253     255 1
    144     253     273 1
    145     251     253 1
    146     288     289 2
    147     288     290 am
    148     285     286 ar
    149     285     287 ar
    150     282     285 1
    151     279     282 1
    152     277     279 1
    153     277     288 1
    154     275     277 1
    155     299     300 2
    156     299     301 am
    157     294     297 1
    158     292     294 1
    159     292     299 1
    160     290     292 1
    161     313     314 2
    162     313     315 am
    163     308     309 2
    164     308     310 am
    165     305     308 1
    166     303     305 1
    167     303     313 1
    168     301     303 1
    169     327     328 2
    170     327     329 am
    171     325     327 1
    172     322     325 1
    173     319     322 1
    174     316     319 1
    175     315     316 1
    176     315     325 1
    177     344     345 2
    178     344     346 am
    179     340     342 1
    180     338     340 1
    181     337     338 2
    182     336     337 1
    183     336     342 2
    184     333     336 1
    185     331     333 1
    186     331     344 1
    187     329     331 1
    188     354     355 2
    189     354     356 am
    190     353     823 1
    191     350     353 1
    192     348     350 1
    193     348     354 1
    194     346     348 1
    195     361     362 2
    196     361     363 am
    197     358     361 1
    198     356     358 1
    199     372     373 2
    200     372     374 am
    201     367     370 1
    202     365     367 1
    203     365     372 1
    204     363     365 1
    205     386     387 2
    206     386     388 am
    207     381     382 2
    208     381     383 am
    209     378     381 1
    210     376     378 1
    211     376     386 1
    212     374     376 1
    213     393     394 2
    214     393     395 am
    215     390     393 1
    216     388     390 1
    217     408     409 2
    218     408     410 am
    219     405     406 ar
    220     405     407 ar
    221     402     405 1
    222     399     402 1
    223     397     399 1
    224     397     408 1
    225     395     397 1
    226     422     423 2
    227     422     424 am
    228     414     416 1
    229     414     420 1
    230     412     414 1
    231     412     422 1
    232     410     412 1
    233     443     444 2
    234     443     445 am
    235     439     441 ar
    236     436     437 1
    237     436     439 ar
    238     434     436 ar
    239     432     434 ar
    240     431     432 ar
    241     431     441 ar
    242     428     431 1
    243     426     428 1
    244     426     443 1
    245     424     426 1
    246     450     451 2
    247     450     452 am
    248     447     450 1
    249     445     447 1
    250     464     465 2
    251     464     466 am
    252     459     460 2
    253     459     461 am
    254     456     459 1
    255     454     456 1
    256     454     464 1
    257     452     454 1
    258     486     487 2
    259     486     488 am
    260     479     482 1
    261     476     479 1
    262     473     476 1
    263     470     473 1
    264     468     470 1
    265     468     486 1
    266     466     468 1
    267     496     497 2
    268     496     498 am
    269     492     495 1
    270     490     492 1
    271     490     496 1
    272     488     490 1
    273     506     507 2
    274     506     508 am
    275     500     502 1
    276     500     506 1
    277     498     500 1
    278     526     527 2
    279     526     528 am
    280     522     524 ar
    281     520     522 ar
    282     518     520 ar
    283     516     518 ar
    284     515     516 ar
    285     515     524 ar
    286     512     515 1
    287     510     512 1
    288     510     526 1
    289     508     510 1
    290     536     537 2
    291     536     538 am
    292     532     535 1
    293     530     532 1
    294     530     536 1
    295     528     530 1
    296     558     559 2
    297     558     560 am
    298     551     554 1
    299     548     551 1
    300     545     548 1
    301     542     545 1
    302     540     542 1
    303     540     558 1
    304     538     540 1
    305     568     569 2
    306     568     570 am
    307     562     564 1
    308     562     568 1
    309     560     562 1
    310     584     585 2
    311     584     586 am
    312     574     576 1
    313     574     580 1
    314     572     574 1
    315     572     584 1
    316     570     572 1
    317     601     602 2
    318     601     603 am
    319     596     597 1
    320     593     596 1
    321     590     593 1
    322     588     590 1
    323     588     601 1
    324     586     588 1
    325     623     624 2
    326     623     625 am
    327     616     619 1
    328     613     616 1
    329     610     613 1
    330     607     610 1
    331     605     607 1
    332     605     623 1
    333     603     605 1
    334     634     635 2
    335     634     636 am
    336     629     632 1
    337     627     629 1
    338     627     634 1
    339     625     627 1
    340     641     642 2
    341     641     643 am
    342     638     641 1
    343     636     638 1
    344     648     649 2
    345     648     650 am
    346     645     648 1
    347     643     645 1
    348     670     671 2
    349     670     672 am
    350     663     666 1
    351     660     663 1
    352     657     660 1
    353     654     657 1
    354     652     654 1
    355     652     670 1
    356     650     652 1
    357     689     690 2
    358     689     691 am
    359     682     685 1
    360     676     678 1
    361     676     682 1
    362     674     676 1
    363     674     689 1
    364     672     674 1
    365     703     704 2
    366     703     705 am
    367     698     699 2
    368     698     700 am
    369     695     698 1
    370     693     695 1
    371     693     703 1
    372     691     693 1
    373     722     723 2
    374     722     724 am
    375     712     714 1
    376     712     718 1
    377     709     712 1
    378     707     709 1
    379     707     722 1
    380     705     707 1
    381     744     745 2
    382     744     746 am
    383     737     740 1
    384     734     737 1
    385     731     734 1
    386     728     731 1
    387     726     728 1
    388     726     744 1
    389     724     726 1
    390     761     762 2
    391     761     763 am
    392     757     759 1
    393     755     757 1
    394     754     755 2
    395     753     754 1
    396     753     759 2
    397     750     753 1
    398     748     750 1
    399     748     761 1
    400     746     748 1
    401     785     786 2
    402     785     787 am
    403     778     779 ar
    404     778     782 ar
    405     776     778 ar
    406     773     776 1
    407     770     773 1
    408     767     770 1
    409     765     767 1
    410     765     785 1
    411     763     765 1
    412     792     793 2
    413     792     794 am
    414     789     792 1
    415     787     789 1
    416     814     815 2
    417     814     816 am
    418     807     810 1
    419     804     807 1
    420     801     804 1
    421     798     801 1
    422     796     798 1
    423     796     814 1
    424     794     796 1
    425     824     825 2
    426     824     826 1
    427     820     823 1
    428     818     820 1
    429     818     824 1
    430     816     818 1
    431       5       6 1
    432       5       7 1
    433       1       2 1
    434       1       3 1
    435       1       4 1
    436      14      15 1
    437      14      16 1
    438      14      17 1
    439      12      13 1
    440      10      11 1
    441      32      33 1
    442      32      34 1
    443      27      28 1
    444      27      29 1
    445      24      25 1
    446      24      26 1
    447      22      23 1
    448      20      21 1
    449      47      48 1
    450      47      49 1
    451      47      50 1
    452      43      44 1
    453      43      45 1
    454      43      46 1
    455      41      42 1
    456      39      40 1
    457      37      38 1
    458      57      58 1
    459      57      59 1
    460      55      56 1
    461      53      54 1
    462      69      70 1
    463      69      71 1
    464      67      68 1
    465      65      66 1
    466      79      80 1
    467      79      81 1
    468      79      82 1
    469      77      78 1
    470      75      76 1
    471      92      93 1
    472      92      94 1
    473      89      90 1
    474      89      91 1
    475      87      88 1
    476      85      86 1
    477     116     117 1
    478     114     115 1
    479     112     113 1
    480     110     111 1
    481     108     109 1
    482     104     105 1
    483     104     106 1
    484     102     103 1
    485     100     101 1
    486     136     137 1
    487     136     138 1
    488     136     139 1
    489     133     134 1
    490     133     135 1
    491     130     131 1
    492     130     132 1
    493     127     128 1
    494     127     129 1
    495     124     125 1
    496     124     126 1
    497     122     123 1
    498     120     121 1
    499     146     147 1
    500     146     148 1
    501     144     145 1
    502     142     143 1
    503     164     165 1
    504     161     162 1
    505     161     163 1
    506     158     159 1
    507     158     160 1
    508     155     156 1
    509     155     157 1
    510     184     185 1
    511     184     186 1
    512     184     187 1
    513     181     182 1
    514     181     183 1
    515     178     179 1
    516     178     180 1
    517     175     176 1
    518     175     177 1
    519     172     173 1
    520     172     174 1
    521     170     171 1
    522     168     169 1
    523     200     201 1
    524     200     202 1
    525     200     203 1
    526     196     197 1
    527     196     198 1
    528     196     199 1
    529     194     195 1
    530     192     193 1
    531     190     191 1
    532     223     224 1
    533     221     222 1
    534     219     220 1
    535     216     217 1
    536     214     215 1
    537     210     211 1
    538     210     212 1
    539     208     209 1
    540     206     207 1
    541     231     232 1
    542     231     233 1
    543     229     230 1
    544     227     228 1
    545     247     248 1
    546     243     244 1
    547     243     245 1
    548     243     246 1
    549     241     242 1
    550     239     240 1
    551     237     238 1
    552     270     271 1
    553     270     272 1
    554     267     268 1
    555     267     269 1
    556     264     265 1
    557     261     262 1
    558     261     263 1
    559     258     259 1
    560     258     260 1
    561     255     256 1
    562     255     257 1
    563     253     254 1
    564     251     252 1
    565     282     283 1
    566     282     284 1
    567     279     280 1
    568     279     281 1
    569     277     278 1
    570     275     276 1
    571     297     298 1
    572     294     295 1
    573     294     296 1
    574     292     293 1
    575     290     291 1
    576     310     311 1
    577     310     312 1
    578     305     306 1
    579     305     307 1
    580     303     304 1
    581     301     302 1
    582     325     326 1
    583     322     323 1
    584     322     324 1
    585     319     320 1
    586     319     321 1
    587     316     317 1
    588     316     318 1
    589     342     343 1
    590     340     341 1
    591     338     339 1
    592     333     334 1
    593     333     335 1
    594     331     332 1
    595     329     330 1
    596     350     351 1
    597     350     352 1
    598     348     349 1
    599     346     347 1
    600     358     359 1
    601     358     360 1
    602     356     357 1
    603     370     371 1
    604     367     368 1
    605     367     369 1
    606     365     366 1
    607     363     364 1
    608     383     384 1
    609     383     385 1
    610     378     379 1
    611     378     380 1
    612     376     377 1
    613     374     375 1
    614     390     391 1
    615     390     392 1
    616     388     389 1
    617     402     403 1
    618     402     404 1
    619     399     400 1
    620     399     401 1
    621     397     398 1
    622     395     396 1
    623     420     421 1
    624     416     417 1
    625     416     418 1
    626     416     419 1
    627     414     415 1
    628     412     413 1
    629     410     411 1
    630     441     442 1
    631     439     440 1
    632     437     438 1
    633     434     435 1
    634     432     433 1
    635     428     429 1
    636     428     430 1
    637     426     427 1
    638     424     425 1
    639     447     448 1
    640     447     449 1
    641     445     446 1
    642     461     462 1
    643     461     463 1
    644     456     457 1
    645     456     458 1
    646     454     455 1
    647     452     453 1
    648     482     483 1
    649     482     484 1
    650     482     485 1
    651     479     480 1
    652     479     481 1
    653     476     477 1
    654     476     478 1
    655     473     474 1
    656     473     475 1
    657     470     471 1
    658     470     472 1
    659     468     469 1
    660     466     467 1
    661     492     493 1
    662     492     494 1
    663     490     491 1
    664     488     489 1
    665     502     503 1
    666     502     504 1
    667     502     505 1
    668     500     501 1
    669     498     499 1
    670     524     525 1
    671     522     523 1
    672     520     521 1
    673     518     519 1
    674     516     517 1
    675     512     513 1
    676     512     514 1
    677     510     511 1
    678     508     509 1
    679     532     533 1
    680     532     534 1
    681     530     531 1
    682     528     529 1
    683     554     555 1
    684     554     556 1
    685     554     557 1
    686     551     552 1
    687     551     553 1
    688     548     549 1
    689     548     550 1
    690     545     546 1
    691     545     547 1
    692     542     543 1
    693     542     544 1
    694     540     541 1
    695     538     539 1
    696     564     565 1
    697     564     566 1
    698     564     567 1
    699     562     563 1
    700     560     561 1
    701     580     581 1
    702     580     582 1
    703     580     583 1
    704     576     577 1
    705     576     578 1
    706     576     579 1
    707     574     575 1
    708     572     573 1
    709     570     571 1
    710     597     598 1
    711     597     599 1
    712     597     600 1
    713     593     594 1
    714     593     595 1
    715     590     591 1
    716     590     592 1
    717     588     589 1
    718     586     587 1
    719     619     620 1
    720     619     621 1
    721     619     622 1
    722     616     617 1
    723     616     618 1
    724     613     614 1
    725     613     615 1
    726     610     611 1
    727     610     612 1
    728     607     608 1
    729     607     609 1
    730     605     606 1
    731     603     604 1
    732     632     633 1
    733     629     630 1
    734     629     631 1
    735     627     628 1
    736     625     626 1
    737     638     639 1
    738     638     640 1
    739     636     637 1
    740     645     646 1
    741     645     647 1
    742     643     644 1
    743     666     667 1
    744     666     668 1
    745     666     669 1
    746     663     664 1
    747     663     665 1
    748     660     661 1
    749     660     662 1
    750     657     658 1
    751     657     659 1
    752     654     655 1
    753     654     656 1
    754     652     653 1
    755     650     651 1
    756     685     686 1
    757     685     687 1
    758     685     688 1
    759     682     683 1
    760     682     684 1
    761     678     679 1
    762     678     680 1
    763     678     681 1
    764     676     677 1
    765     674     675 1
    766     672     673 1
    767     700     701 1
    768     700     702 1
    769     695     696 1
    770     695     697 1
    771     693     694 1
    772     691     692 1
    773     718     719 1
    774     718     720 1
    775     718     721 1
    776     714     715 1
    777     714     716 1
    778     714     717 1
    779     712     713 1
    780     709     710 1
    781     709     711 1
    782     707     708 1
    783     705     706 1
    784     740     741 1
    785     740     742 1
    786     740     743 1
    787     737     738 1
    788     737     739 1
    789     734     735 1
    790     734     736 1
    791     731     732 1
    792     731     733 1
    793     728     729 1
    794     728     730 1
    795     726     727 1
    796     724     725 1
    797     759     760 1
    798     757     758 1
    799     755     756 1
    800     750     751 1
    801     750     752 1
    802     748     749 1
    803     746     747 1
    804     782     783 1
    805     782     784 1
    806     779     780 1
    807     779     781 1
    808     776     777 1
    809     773     774 1
    810     773     775 1
    811     770     771 1
    812     770     772 1
    813     767     768 1
    814     767     769 1
    815     765     766 1
    816     763     764 1
    817     789     790 1
    818     789     791 1
    819     787     788 1
    820     810     811 1
    821     810     812 1
    822     810     813 1
    823     807     808 1
    824     807     809 1
    825     804     805 1
    826     804     806 1
    827     801     802 1
    828     801     803 1
    829     798     799 1
    830     798     800 1
    831     796     797 1
    832     794     795 1
    833     820     821 1
    834     820     822 1
    835     818     819 1
    836     816     817 1
@<TRIPOS>SUBSTRUCTURE
      1 GLY2           1 RESIDUE    4    A GLY
      2 ALA3          10 RESIDUE    4    A ALA
      3 GLN4          20 RESIDUE    4    A GLN
      4 VAL5          37 RESIDUE    4    A VAL
      5 ASP6          53 RESIDUE    4    A ASP
      6 CYX7          65 RESIDUE    4    A CYX
      7 ALA8          75 RESIDUE    4    A ALA
      8 GLU9          85 RESIDUE    4    A GLU
      9 PHE10        100 RESIDUE    4    A PHE
     10 LYS11        120 RESIDUE    4    A LYS
     11 ASP12        142 RESIDUE    4    A ASP
     12 PRO13        154 RESIDUE    4    A PRO
     13 LYS14        168 RESIDUE    4    A LYS
     14 VAL15        190 RESIDUE    4    A VAL
     15 TYR16        206 RESIDUE    4    A TYR
     16 CYX17        227 RESIDUE    4    A CYX
     17 THR18        237 RESIDUE    4    A THR
     18 ARG19        251 RESIDUE    4    A ARG
     19 GLU20        275 RESIDUE    4    A GLU
     20 SER21        290 RESIDUE    4    A SER
     21 ASN22        301 RESIDUE    4    A ASN
     22 PRO23        315 RESIDUE    4    A PRO
     23 HIE24        329 RESIDUE    4    A HIE
     24 CYX25        346 RESIDUE    4    A CYX
     25 GLY26        356 RESIDUE    4    A GLY
     26 SER27        363 RESIDUE    4    A SER
     27 ASN28        374 RESIDUE    4    A ASN
     28 GLY29        388 RESIDUE    4    A GLY
     29 GLU30        395 RESIDUE    4    A GLU
     30 THR31        410 RESIDUE    4    A THR
     31 TYR32        424 RESIDUE    4    A TYR
     32 GLY33        445 RESIDUE    4    A GLY
     33 ASN34        452 RESIDUE    4    A ASN
     34 LYS35        466 RESIDUE    4    A LYS
     35 CYX36        488 RESIDUE    4    A CYX
     36 ALA37        498 RESIDUE    4    A ALA
     37 PHE38        508 RESIDUE    4    A PHE
     38 CYX39        528 RESIDUE    4    A CYX
     39 LYS40        538 RESIDUE    4    A LYS
     40 ALA41        560 RESIDUE    4    A ALA
     41 VAL42        570 RESIDUE    4    A VAL
     42 MET43        586 RESIDUE    4    A MET
     43 LYS44        603 RESIDUE    4    A LYS
     44 SER45        625 RESIDUE    4    A SER
     45 GLY46        636 RESIDUE    4    A GLY
     46 GLY47        643 RESIDUE    4    A GLY
     47 LYS48        650 RESIDUE    4    A LYS
     48 ILE49        672 RESIDUE    4    A ILE
     49 ASN50        691 RESIDUE    4    A ASN
     50 LEU51        705 RESIDUE    4    A LEU
     51 LYS52        724 RESIDUE    4    A LYS
     52 HIE53        746 RESIDUE    4    A HIE
     53 ARG54        763 RESIDUE    4    A ARG
     54 GLY55        787 RESIDUE    4    A GLY
     55 LYS56        794 RESIDUE    4    A LYS
     56 CYX57        816 RESIDUE    4    A CYX
