# Supplementary material for: Improved Structure-Based Histidine pKa Prediction for pH-Responsive Protein Design
Source: J Chem Inf Model. 2025 Jan 18;65(3):1560–9. doi: 10.1021/acs.jcim.4c01957 (PMC11815838; doi:10.1021/acs.jcim.4c01957)
Supplement: Supplementary file 3 — ci4c01957_si_003.zip [file ci4c01957_si_003.zip › structures/prep_mol2/1BVH_0003_prep.mol2]

@<TRIPOS>MOLECULE
Cpptraj generated mol2 file.
 2493  2514   157     0     0
SMALL
USER_CHARGES


@<TRIPOS>ATOM
      1 N           -22.5929      19.0677       7.8414 N.am      1 ALA1       0.1414
      2 H1          -22.9244      18.9312       6.8945 H         1 ALA1       0.1997
      3 H2          -22.8255      20.0009       8.1504 H         1 ALA1       0.1997
      4 H3          -23.0532      18.3917       8.4374 H         1 ALA1       0.1997
      5 CA          -21.1332      18.8529       7.9038 C.3       1 ALA1       0.0962
      6 HA          -20.6208      19.7151       7.4771 H         1 ALA1       0.0889
      7 CB          -20.6761      18.6772       9.3624 C.3       1 ALA1      -0.0597
      8 HB1         -21.1882      17.8323       9.8262 H         1 ALA1       0.0300
      9 HB2         -19.6002      18.4978       9.3898 H         1 ALA1       0.0300
     10 HB3         -20.8937      19.5825       9.9304 H         1 ALA1       0.0300
     11 C           -20.7753      17.6450       7.0468 C.2       1 ALA1       0.6163
     12 O           -20.6028      16.5544       7.5691 O.2       1 ALA1      -0.5722
     13 N           -20.7339      17.8160       5.7278 N.am      2 GLU2      -0.5163
     14 H           -20.7894      18.7276       5.2987 H         2 GLU2       0.2936
     15 CA          -20.3948      16.7177       4.8198 C.3       2 GLU2       0.0397
     16 HA          -20.6249      15.7553       5.2826 H         2 GLU2       0.1105
     17 CB          -21.2429      16.8155       3.5544 C.3       2 GLU2       0.0560
     18 HB2         -22.2910      16.7678       3.8546 H         2 GLU2      -0.0173
     19 HB3         -21.0720      17.7675       3.0490 H         2 GLU2      -0.0173
     20 CG          -20.9173      15.6563       2.6069 C.3       2 GLU2       0.0136
     21 HG2         -20.0342      15.9033       2.0126 H         2 GLU2      -0.0425
     22 HG3         -20.6896      14.7593       3.1895 H         2 GLU2      -0.0425
     23 CD          -22.1199      15.3699       1.7156 C.2       2 GLU2       0.8054
     24 OE1         -23.0878      14.7944       2.2575 O.co2     2 GLU2      -0.8188
     25 OE2         -22.0634      15.7616       0.5326 O.co2     2 GLU2      -0.8188
     26 C           -18.9043      16.7587       4.4970 C.2       2 GLU2       0.5366
     27 O           -18.4342      17.6848       3.8445 O.2       2 GLU2      -0.5819
     28 N           -18.1489      15.7884       4.9912 N.am      3 GLN3      -0.4157
     29 H           -18.5777      15.0281       5.5031 H         3 GLN3       0.2719
     30 CA          -16.7032      15.7303       4.8013 C.3       3 GLN3      -0.0031
     31 HA          -16.4436      16.2090       3.8550 H         3 GLN3       0.0850
     32 CB          -15.9853      16.4765       5.9357 C.3       3 GLN3      -0.0036
     33 HB2         -14.9113      16.3032       5.8490 H         3 GLN3       0.0171
     34 HB3         -16.1682      17.5468       5.8306 H         3 GLN3       0.0171
     35 CG          -16.4664      16.0210       7.3238 C.3       3 GLN3      -0.0645
     36 HG2         -17.4928      16.3481       7.4905 H         3 GLN3       0.0352
     37 HG3         -16.4328      14.9354       7.4006 H         3 GLN3       0.0352
     38 CD          -15.5996      16.5783       8.4324 C.2       3 GLN3       0.6951
     39 OE1         -14.8098      15.8773       9.0256 O.2       3 GLN3      -0.6086
     40 NE2         -15.6864      17.8528       8.7433 N.am      3 GLN3      -0.9407
     41 HE21        -15.0257      18.1499       9.4446 H         3 GLN3       0.4251
     42 HE22        -16.2477      18.4821       8.2101 H         3 GLN3       0.4251
     43 C           -16.2743      14.2731       4.7257 C.2       3 GLN3       0.5973
     44 O           -16.8172      13.4185       5.4224 O.2       3 GLN3      -0.5679
     45 N           -15.2985      13.9831       3.8750 N.am      4 VAL4      -0.4157
     46 H           -14.8550      14.7320       3.3643 H         4 VAL4       0.2719
     47 CA          -14.8352      12.6126       3.6686 C.3       4 VAL4      -0.0875
     48 HA          -15.3224      11.9533       4.3882 H         4 VAL4       0.0969
     49 CB          -15.1721      12.0903       2.2577 C.3       4 VAL4       0.2985
     50 HB          -14.4060      12.4169       1.5553 H         4 VAL4      -0.0297
     51 CG1         -15.2065      10.5578       2.2624 C.3       4 VAL4      -0.3192
     52 HG11        -16.0002      10.2076       2.9248 H         4 VAL4       0.0791
     53 HG12        -15.4064      10.1915       1.2550 H         4 VAL4       0.0791
     54 HG13        -14.2554      10.1556       2.5985 H         4 VAL4       0.0791
     55 CG2         -16.5160      12.6021       1.7286 C.3       4 VAL4      -0.3192
     56 HG21        -16.4834      13.6796       1.5653 H         4 VAL4       0.0791
     57 HG22        -16.7486      12.1308       0.7730 H         4 VAL4       0.0791
     58 HG23        -17.3134      12.3704       2.4369 H         4 VAL4       0.0791
     59 C           -13.3463      12.5796       3.9306 C.2       4 VAL4       0.5973
     60 O           -12.5888      13.2769       3.2584 O.2       4 VAL4      -0.5679
     61 N           -12.9138      11.7429       4.8599 N.am      5 THR5      -0.4157
     62 H           -13.5676      11.2799       5.4796 H         5 THR5       0.2719
     63 CA          -11.4926      11.5353       5.1468 C.3       5 THR5      -0.0389
     64 HA          -10.9367      12.4536       4.9599 H         5 THR5       0.1007
     65 CB          -11.2800      11.1383       6.6093 C.3       5 THR5       0.3654
     66 HB          -10.3175      10.6381       6.7254 H         5 THR5       0.0043
     67 CG2         -11.2996      12.3591       7.5271 C.3       5 THR5      -0.2438
     68 HG21        -12.2248      12.3958       8.1037 H         5 THR5       0.0642
     69 HG22        -10.4608      12.3135       8.2237 H         5 THR5       0.0642
     70 HG23        -11.2479      13.2863       6.9621 H         5 THR5       0.0642
     71 OG1         -12.3264      10.2721       7.0073 O.3       5 THR5      -0.6761
     72 HG1         -12.1442      10.0290       7.9208 H         5 THR5       0.4102
     73 C           -10.8733      10.4940       4.2494 C.2       5 THR5       0.5973
     74 O            -9.6752      10.3384       4.2874 O.2       5 THR5      -0.5679
     75 N           -11.6373       9.8092       3.3881 N.am      6 LYS6      -0.3479
     76 H           -12.6345       9.8756       3.5053 H         6 LYS6       0.2747
     77 CA          -11.0618       8.8012       2.4844 C.3       6 LYS6      -0.2400
     78 HA          -11.8691       8.2943       1.9603 H         6 LYS6       0.1426
     79 CB          -10.1640       9.5498       1.4711 C.3       6 LYS6      -0.0094
     80 HB2         -10.0105      10.5897       1.7587 H         6 LYS6       0.0362
     81 HB3          -9.1912       9.1003       1.5000 H         6 LYS6       0.0362
     82 CG          -10.7049       9.5101       0.0473 C.3       6 LYS6       0.0187
     83 HG2         -10.1262       8.7912      -0.5113 H         6 LYS6       0.0103
     84 HG3         -11.7578       9.2408       0.0769 H         6 LYS6       0.0103
     85 CD          -10.6093      10.7796      -0.7678 C.3       6 LYS6      -0.0479
     86 HD2          -9.6829      11.3035      -0.5416 H         6 LYS6       0.0621
     87 HD3         -10.6165      10.4841      -1.8114 H         6 LYS6       0.0621
     88 CE          -11.8321      11.6694      -0.6405 C.3       6 LYS6      -0.0143
     89 HE2         -11.7747      12.4057      -1.4528 H         6 LYS6       0.1135
     90 HE3         -12.7390      11.0742      -0.7690 H         6 LYS6       0.1135
     91 NZ          -11.8166      12.3708       0.6520 N.4       6 LYS6      -0.3854
     92 HZ1         -10.9458      12.8921       0.7003 H         6 LYS6       0.3400
     93 HZ2         -12.5705      13.0364       0.7370 H         6 LYS6       0.3400
     94 HZ3         -11.8247      11.7350       1.4356 H         6 LYS6       0.3400
     95 C           -10.3097       7.6895       3.2580 C.2       6 LYS6       0.7341
     96 O            -9.9542       7.8206       4.4227 O.2       6 LYS6      -0.5894
     97 N           -10.0887       6.5415       2.6318 N.am      7 SER7      -0.4157
     98 H           -10.4099       6.4058       1.6874 H         7 SER7       0.2719
     99 CA           -9.3818       5.4465       3.3120 C.3       7 SER7      -0.0249
    100 HA           -8.6496       5.8589       4.0019 H         7 SER7       0.0843
    101 CB          -10.3335       4.5645       4.1196 C.3       7 SER7       0.2117
    102 HB2         -11.1596       4.2327       3.4902 H         7 SER7       0.0352
    103 HB3          -9.7638       3.7005       4.4508 H         7 SER7       0.0352
    104 OG          -10.8421       5.1833       5.2741 O.3       7 SER7      -0.6546
    105 HG          -10.7230       4.5890       6.0256 H         7 SER7       0.4275
    106 C            -8.6447       4.5654       2.3275 C.2       7 SER7       0.5973
    107 O            -9.2609       3.7972       1.5928 O.2       7 SER7      -0.5679
    108 N            -7.3275       4.6613       2.3236 N.am      8 VAL8      -0.4157
    109 H            -6.8961       5.1187       3.1250 H         8 VAL8       0.2719
    110 CA           -6.4335       3.9108       1.4353 C.3       8 VAL8      -0.0875
    111 HA           -7.0049       3.4528       0.6358 H         8 VAL8       0.0969
    112 CB           -5.3624       4.8104       0.8034 C.3       8 VAL8       0.2985
    113 HB           -5.8749       5.4094       0.0623 H         8 VAL8      -0.0297
    114 CG1          -4.7316       5.7757       1.8100 C.3       8 VAL8      -0.3192
    115 HG11         -3.6869       5.5303       1.9621 H         8 VAL8       0.0791
    116 HG12         -4.8159       6.7972       1.4640 H         8 VAL8       0.0791
    117 HG13         -5.2176       5.7540       2.7746 H         8 VAL8       0.0791
    118 CG2          -4.2583       4.0076       0.0988 C.3       8 VAL8      -0.3192
    119 HG21         -4.7028       3.3066      -0.6069 H         8 VAL8       0.0791
    120 HG22         -3.5930       4.6745      -0.4444 H         8 VAL8       0.0791
    121 HG23         -3.6643       3.4555       0.8273 H         8 VAL8       0.0791
    122 C            -5.7968       2.7830       2.2020 C.2       8 VAL8       0.5973
    123 O            -5.2830       3.0001       3.2927 O.2       8 VAL8      -0.5679
    124 N            -5.7855       1.5946       1.6072 N.am      9 LEU9      -0.4157
    125 H            -6.2346       1.4515       0.7098 H         9 LEU9       0.2719
    126 CA           -5.1476       0.4433       2.2183 C.3       9 LEU9      -0.0518
    127 HA           -4.4579       0.7927       2.9757 H         9 LEU9       0.0922
    128 CB           -6.1942      -0.3835       2.9512 C.3       9 LEU9      -0.1102
    129 HB2          -6.5553       0.2562       3.7426 H         9 LEU9       0.0457
    130 HB3          -7.0123      -0.6085       2.2844 H         9 LEU9       0.0457
    131 CG           -5.5763      -1.6377       3.5978 C.3       9 LEU9       0.3531
    132 HG           -4.4906      -1.5478       3.5902 H         9 LEU9      -0.0361
    133 CD1          -5.9940      -1.8076       5.0451 C.3       9 LEU9      -0.4121
    134 HD11         -7.0435      -2.0694       5.1226 H         9 LEU9       0.1000
    135 HD12         -5.4182      -2.6087       5.5080 H         9 LEU9       0.1000
    136 HD13         -5.7760      -0.8954       5.5946 H         9 LEU9       0.1000
    137 CD2          -5.9465      -2.9509       2.9335 C.3       9 LEU9      -0.4121
    138 HD21         -5.8068      -2.8826       1.8594 H         9 LEU9       0.1000
    139 HD22         -5.3132      -3.7327       3.3457 H         9 LEU9       0.1000
    140 HD23         -6.9585      -3.2118       3.2039 H         9 LEU9       0.1000
    141 C            -4.3511      -0.3486       1.1970 C.2       9 LEU9       0.5973
    142 O            -4.9125      -1.0233       0.3456 O.2       9 LEU9      -0.5679
    143 N            -3.0314      -0.2719       1.2606 N.am     10 PHE10     -0.4157
    144 H            -2.6179       0.2310       2.0405 H        10 PHE10      0.2719
    145 CA           -2.1875      -1.0789       0.3826 C.3      10 PHE10     -0.0024
    146 HA           -2.7152      -1.2318      -0.5545 H        10 PHE10      0.0978
    147 CB           -0.9064      -0.3313       0.0345 C.3      10 PHE10     -0.0343
    148 HB2          -0.5971       0.3030       0.8674 H        10 PHE10      0.0295
    149 HB3          -0.1019      -1.0462      -0.1465 H        10 PHE10      0.0295
    150 CG           -1.0930       0.5002      -1.2116 C.ar     10 PHE10      0.0118
    151 CD1          -1.6916       1.7693      -1.1350 C.ar     10 PHE10     -0.1256
    152 HD1          -2.0010       2.1599      -0.1770 H        10 PHE10      0.1330
    153 CE1          -1.8465       2.5455      -2.2952 C.ar     10 PHE10     -0.1704
    154 HE1          -2.2925       3.5277      -2.2372 H        10 PHE10      0.1430
    155 CZ           -1.4556       2.0253      -3.5409 C.ar     10 PHE10     -0.1072
    156 HZ           -1.6160       2.6071      -4.4369 H        10 PHE10      0.1297
    157 CE2          -0.9024       0.7398      -3.6225 C.ar     10 PHE10     -0.1704
    158 HE2          -0.6664       0.3283      -4.5867 H        10 PHE10      0.1430
    159 CD2          -0.7135      -0.0227      -2.4584 C.ar     10 PHE10     -0.1256
    160 HD2          -0.3124      -1.0228      -2.5260 H        10 PHE10      0.1330
    161 C            -1.9112      -2.4543       0.9790 C.2      10 PHE10      0.5973
    162 O            -1.9483      -2.6416       2.1883 O.2      10 PHE10     -0.5679
    163 N            -1.6014      -3.4416       0.1477 N.am     11 VAL11     -0.4157
    164 H            -1.7391      -3.2897      -0.8432 H        11 VAL11      0.2719
    165 CA           -1.3302      -4.7985       0.6269 C.3      11 VAL11     -0.0875
    166 HA           -0.8902      -4.7073       1.6152 H        11 VAL11      0.0969
    167 CB           -2.6132      -5.6485       0.7374 C.3      11 VAL11      0.2985
    168 HB           -2.7830      -6.1568      -0.2123 H        11 VAL11     -0.0297
    169 CG1          -2.4653      -6.6946       1.8454 C.3      11 VAL11     -0.3192
    170 HG11         -2.3948      -6.1910       2.8099 H        11 VAL11      0.0791
    171 HG12         -3.3470      -7.3280       1.8877 H        11 VAL11      0.0791
    172 HG13         -1.5828      -7.3052       1.6910 H        11 VAL11      0.0791
    173 CG2          -3.8804      -4.8698       1.0868 C.3      11 VAL11     -0.3192
    174 HG21         -4.1275      -4.1446       0.3132 H        11 VAL11      0.0791
    175 HG22         -4.7264      -5.5488       1.1852 H        11 VAL11      0.0791
    176 HG23         -3.7296      -4.3605       2.0337 H        11 VAL11      0.0791
    177 C            -0.3203      -5.4843      -0.2719 C.2      11 VAL11      0.5973
    178 O            -0.2284      -5.1834      -1.4536 O.2      11 VAL11     -0.5679
    179 N             0.4706      -6.4043       0.2587 N.am     12 CYS12     -0.4157
    180 H             0.4730      -6.5080       1.2687 H        12 CYS12      0.2719
    181 CA            1.4616      -7.1423      -0.5247 C.3      12 CYS12      0.0213
    182 HA            1.0028      -7.5741      -1.4130 H        12 CYS12      0.1124
    183 CB            2.5083      -6.1351      -0.9648 C.3      12 CYS12     -0.1231
    184 HB2           2.1853      -5.6663      -1.8969 H        12 CYS12      0.1112
    185 HB3           2.5544      -5.3691      -0.1925 H        12 CYS12      0.1112
    186 SG            4.1704      -6.8043      -1.1757 S.3      12 CYS12     -0.3119
    187 HG            4.6182      -5.7157      -1.8214 H        12 CYS12      0.1933
    188 C             2.0755      -8.2503       0.3168 C.2      12 CYS12      0.5973
    189 O             2.2980      -8.0734       1.5096 O.2      12 CYS12     -0.5679
    190 N             2.3381      -9.4116      -0.2752 N.am     13 LEU13     -0.4157
    191 H             2.2797      -9.4631      -1.2804 H        13 LEU13      0.2719
    192 CA            2.9984     -10.5023       0.4374 C.3      13 LEU13     -0.0518
    193 HA            2.3631     -10.7792       1.2784 H        13 LEU13      0.0922
    194 CB            3.1734     -11.6891      -0.5151 C.3      13 LEU13     -0.1102
    195 HB2           2.5547     -11.5524      -1.4043 H        13 LEU13      0.0457
    196 HB3           4.2060     -11.7091      -0.8697 H        13 LEU13      0.0457
    197 CG            2.7986     -13.0201       0.1596 C.3      13 LEU13      0.3531
    198 HG            2.6708     -12.8965       1.2360 H        13 LEU13     -0.0361
    199 CD1           1.5067     -13.5698      -0.4297 C.3      13 LEU13     -0.4121
    200 HD11          1.5856     -13.6904      -1.5104 H        13 LEU13      0.1000
    201 HD12          1.2613     -14.5310       0.0237 H        13 LEU13      0.1000
    202 HD13          0.6953     -12.8880      -0.1910 H        13 LEU13      0.1000
    203 CD2           3.8988     -14.0440      -0.0614 C.3      13 LEU13     -0.4121
    204 HD21          4.7415     -13.8515       0.6003 H        13 LEU13      0.1000
    205 HD22          3.4956     -15.0378       0.0971 H        13 LEU13      0.1000
    206 HD23          4.2424     -14.0044      -1.0965 H        13 LEU13      0.1000
    207 C             4.3606     -10.0466       0.9818 C.2      13 LEU13      0.5973
    208 O             4.8930      -9.0337       0.5578 O.2      13 LEU13     -0.5679
    209 N             4.9416     -10.7703       1.9411 N.am     14 GLY14     -0.4157
    210 H             4.5259     -11.6341       2.2447 H        14 GLY14      0.2719
    211 CA            6.2240     -10.3248       2.5078 C.3      14 GLY14     -0.0252
    212 HA2           6.4844     -10.9391       3.3678 H        14 GLY14      0.0698
    213 HA3           7.0083     -10.4233       1.7549 H        14 GLY14      0.0698
    214 C             6.1687      -8.8549       2.9574 C.2      14 GLY14      0.5973
    215 O             7.1012      -8.0926       2.7057 O.2      14 GLY14     -0.5679
    216 N             5.0365      -8.4222       3.5326 N.am     15 ASN15     -0.4157
    217 H             4.2464      -9.0414       3.5625 H        15 ASN15      0.2719
    218 CA            4.8372      -7.0397       3.9658 C.3      15 ASN15      0.0143
    219 HA            5.0769      -6.3781       3.1302 H        15 ASN15      0.1048
    220 CB            3.3758      -6.7969       4.3632 C.3      15 ASN15     -0.2041
    221 HB2           2.7039      -7.1491       3.5969 H        15 ASN15      0.0797
    222 HB3           3.1437      -7.3010       5.2986 H        15 ASN15      0.0797
    223 CG            3.0909      -5.3275       4.5358 C.2      15 ASN15      0.7130
    224 OD1           2.8272      -4.6183       3.5836 O.2      15 ASN15     -0.5931
    225 ND2           3.2033      -4.8343       5.7457 N.am     15 ASN15     -0.9191
    226 HD21          2.9434      -3.8683       5.8736 H        15 ASN15      0.4196
    227 HD22          3.6118      -5.4005       6.4722 H        15 ASN15      0.4196
    228 C             5.7528      -6.7075       5.1473 C.2      15 ASN15      0.5973
    229 O             5.3463      -6.8170       6.3026 O.2      15 ASN15     -0.5679
    230 N             6.9793      -6.3072       4.8545 N.am     16 ILE16     -0.4157
    231 H             7.2697      -6.4099       3.8907 H        16 ILE16      0.2719
    232 CA            7.9973      -6.0074       5.8674 C.3      16 ILE16     -0.0597
    233 HA            7.5288      -5.5292       6.7294 H        16 ILE16      0.0869
    234 CB            8.6863      -7.3043       6.3437 C.3      16 ILE16      0.1303
    235 HB            9.6565      -7.0199       6.7580 H        16 ILE16      0.0187
    236 CG2           7.9016      -7.9867       7.4714 C.3      16 ILE16     -0.3204
    237 HG21          6.9797      -8.4228       7.1038 H        16 ILE16      0.0882
    238 HG22          8.5223      -8.7807       7.8752 H        16 ILE16      0.0882
    239 HG23          7.6864      -7.2720       8.2664 H        16 ILE16      0.0882
    240 CG1           8.9057      -8.3142       5.1930 C.3      16 ILE16     -0.0430
    241 HG12          8.0132      -8.9224       5.0483 H        16 ILE16      0.0236
    242 HG13          9.1203      -7.7855       4.2682 H        16 ILE16      0.0236
    243 CD1          10.0946      -9.2379       5.4246 C.3      16 ILE16     -0.0660
    244 HD11          9.8846      -9.9108       6.2561 H        16 ILE16      0.0186
    245 HD12         10.2736      -9.8319       4.5279 H        16 ILE16      0.0186
    246 HD13         10.9881      -8.6592       5.6573 H        16 ILE16      0.0186
    247 C             9.0296      -5.0153       5.3341 C.2      16 ILE16      0.5973
    248 O             9.3111      -4.0179       5.9787 O.2      16 ILE16     -0.5679
    249 N             9.5165      -5.2079       4.1097 N.am     17 CYS17     -0.4157
    250 H             9.3094      -6.0809       3.6477 H        17 CYS17      0.2719
    251 CA           10.6090      -4.4044       3.5662 C.3      17 CYS17      0.0213
    252 HA           10.5409      -3.3935       3.9684 H        17 CYS17      0.1124
    253 CB           11.9444      -5.0112       4.0362 C.3      17 CYS17     -0.1231
    254 HB2          12.7781      -4.5206       3.5350 H        17 CYS17      0.1112
    255 HB3          12.0365      -4.8400       5.1106 H        17 CYS17      0.1112
    256 SG           12.0128      -6.8023       3.7256 S.3      17 CYS17     -0.3119
    257 HG           12.4184      -7.1745       4.9517 H        17 CYS17      0.1933
    258 C            10.5117      -4.2853       2.0443 C.2      17 CYS17      0.5973
    259 O            11.3467      -4.8283       1.3327 O.2      17 CYS17     -0.5679
    260 N             9.4640      -3.6194       1.5357 N.am     18 ARG18     -0.3479
    261 H             8.8657      -3.1427       2.1925 H        18 ARG18      0.2747
    262 CA            9.2775      -3.3939       0.0902 C.3      18 ARG18     -0.2637
    263 HA           10.1143      -2.7769      -0.2194 H        18 ARG18      0.1560
    264 CB            9.3383      -4.7589      -0.6508 C.3      18 ARG18     -0.0007
    265 HB2          10.3894      -4.9962      -0.8114 H        18 ARG18      0.0327
    266 HB3           8.9369      -5.5504      -0.0142 H        18 ARG18      0.0327
    267 CG            8.7191      -4.8744      -2.0446 C.3      18 ARG18      0.0390
    268 HG2           8.7591      -3.9363      -2.5850 H        18 ARG18      0.0285
    269 HG3           9.3111      -5.6070      -2.5984 H        18 ARG18      0.0285
    270 CD            7.2749      -5.3649      -2.0011 C.3      18 ARG18      0.0486
    271 HD2           7.0843      -5.9094      -1.0744 H        18 ARG18      0.0687
    272 HD3           6.5976      -4.5159      -2.0719 H        18 ARG18      0.0687
    273 NE            6.9507      -6.2479      -3.1112 N.pl3    18 ARG18     -0.5295
    274 HE            6.4827      -7.1154      -2.8830 H        18 ARG18      0.3456
    275 CZ            6.6396      -5.7935      -4.3002 C.cat    18 ARG18      0.8076
    276 NH1           7.2777      -4.8379      -4.9076 N.pl3    18 ARG18     -0.8627
    277 HH11          8.2072      -4.6405      -4.5992 H        18 ARG18      0.4478
    278 HH12          7.0321      -4.6841      -5.8716 H        18 ARG18      0.4478
    279 NH2           5.6182      -6.3124      -4.8628 N.pl3    18 ARG18     -0.8627
    280 HH21          5.4107      -7.3140      -4.7763 H        18 ARG18      0.4478
    281 HH22          5.2476      -6.0858      -5.7853 H        18 ARG18      0.4478
    282 C             8.0109      -2.6143      -0.2459 C.2      18 ARG18      0.7341
    283 O             8.0504      -1.4527      -0.6226 O.2      18 ARG18     -0.5894
    284 N             6.8726      -3.2550      -0.0556 N.am     19 SER19     -0.4157
    285 H             6.9197      -4.2169       0.2400 H        19 SER19      0.2719
    286 CA            5.5643      -2.6431      -0.2543 C.3      19 SER19     -0.0249
    287 HA            5.5428      -2.1369      -1.2222 H        19 SER19      0.0843
    288 CB            4.4580      -3.6701      -0.1621 C.3      19 SER19      0.2117
    289 HB2           4.8636      -4.6302       0.1515 H        19 SER19      0.0352
    290 HB3           3.6728      -3.3706       0.5371 H        19 SER19      0.0352
    291 OG            3.9185      -3.7480      -1.4327 O.3      19 SER19     -0.6546
    292 HG            3.2674      -3.0438      -1.5751 H        19 SER19      0.4275
    293 C             5.2531      -1.6266       0.8090 C.2      19 SER19      0.5973
    294 O             4.8522      -0.5288       0.4346 O.2      19 SER19     -0.5679
    295 N             5.4860      -1.9525       2.0995 N.am     20 PRO20     -0.2548
    296 CD            5.9254      -3.2476       2.6228 C.3      20 PRO20      0.0192
    297 HD2           6.9728      -3.4200       2.3914 H        20 PRO20      0.0391
    298 HD3           5.3060      -4.0707       2.2690 H        20 PRO20      0.0391
    299 CG            5.8108      -3.1531       4.1281 C.3      20 PRO20      0.0189
    300 HG2           6.5955      -3.7029       4.6403 H        20 PRO20      0.0213
    301 HG3           4.8375      -3.4769       4.4446 H        20 PRO20      0.0213
    302 CB            5.9013      -1.6717       4.4214 C.3      20 PRO20     -0.0070
    303 HB2           6.9535      -1.3894       4.5019 H        20 PRO20      0.0253
    304 HB3           5.3716      -1.4081       5.3382 H        20 PRO20      0.0253
    305 CA            5.2605      -1.0184       3.1997 C.3      20 PRO20     -0.0266
    306 HA            4.1887      -0.8872       3.3612 H        20 PRO20      0.0641
    307 C             5.9166       0.3390       2.9903 C.2      20 PRO20      0.5896
    308 O             5.5379       1.3279       3.5950 O.2      20 PRO20     -0.5748
    309 N             6.9184       0.4072       2.1218 N.am     21 ILE21     -0.4157
    310 H             7.1823      -0.4067       1.5954 H        21 ILE21      0.2719
    311 CA            7.5554       1.6681       1.8379 C.3      21 ILE21     -0.0597
    312 HA            7.8710       2.0953       2.7911 H        21 ILE21      0.0869
    313 CB            8.7935       1.4362       0.9705 C.3      21 ILE21      0.1303
    314 HB            8.4961       1.2894      -0.0662 H        21 ILE21      0.0187
    315 CG2           9.6359       2.6927       1.1241 C.3      21 ILE21     -0.3204
    316 HG21         10.3092       2.5783       1.9709 H        21 ILE21      0.0882
    317 HG22         10.2017       2.8415       0.2306 H        21 ILE21      0.0882
    318 HG23          9.0477       3.5915       1.3094 H        21 ILE21      0.0882
    319 CG1           9.6569       0.2367       1.4256 C.3      21 ILE21     -0.0430
    320 HG12          9.9477       0.3684       2.4694 H        21 ILE21      0.0236
    321 HG13          9.0926      -0.6866       1.3865 H        21 ILE21      0.0236
    322 CD1          10.9240       0.0676       0.5862 C.3      21 ILE21     -0.0660
    323 HD11         11.6847       0.7675       0.9287 H        21 ILE21      0.0186
    324 HD12         11.3128      -0.9438       0.7042 H        21 ILE21      0.0186
    325 HD13         10.7018       0.2595      -0.4554 H        21 ILE21      0.0186
    326 C             6.5463       2.6434       1.2130 C.2      21 ILE21      0.5973
    327 O             6.4794       3.8023       1.6191 O.2      21 ILE21     -0.5679
    328 N             5.7329       2.1777       0.2538 N.am     22 ALA22     -0.4157
    329 H             5.7062       1.1824       0.0750 H        22 ALA22      0.2719
    330 CA            4.7503       3.0234      -0.4347 C.3      22 ALA22      0.0337
    331 HA            5.2311       3.8691      -0.9065 H        22 ALA22      0.0823
    332 CB            4.0038       2.1924      -1.4813 C.3      22 ALA22     -0.1825
    333 HB1           3.4308       1.4088      -0.9823 H        22 ALA22      0.0603
    334 HB2           3.3010       2.8398      -2.0039 H        22 ALA22      0.0603
    335 HB3           4.6886       1.7192      -2.1758 H        22 ALA22      0.0603
    336 C             3.7575       3.6171       0.5480 C.2      22 ALA22      0.5973
    337 O             3.2240       4.6989       0.3290 O.2      22 ALA22     -0.5679
    338 N             3.5237       2.9043       1.6446 N.am     23 GLU23     -0.5163
    339 H             4.0228       2.0412       1.7893 H        23 GLU23      0.2936
    340 CA            2.6633       3.3624       2.7170 C.3      23 GLU23      0.0397
    341 HA            1.7248       3.7173       2.2908 H        23 GLU23      0.1105
    342 CB            2.3257       2.1850       3.6433 C.3      23 GLU23      0.0560
    343 HB2           1.6906       1.5022       3.0769 H        23 GLU23     -0.0173
    344 HB3           3.2052       1.6260       3.9322 H        23 GLU23     -0.0173
    345 CG            1.5539       2.6308       4.8944 C.3      23 GLU23      0.0136
    346 HG2           0.8228       3.3860       4.6008 H        23 GLU23     -0.0425
    347 HG3           0.9927       1.7861       5.2898 H        23 GLU23     -0.0425
    348 CD            2.4458       3.1685       6.0244 C.2      23 GLU23      0.8054
    349 OE1           3.6435       2.8073       6.0770 O.co2    23 GLU23     -0.8188
    350 OE2           1.9689       4.0353       6.7831 O.co2    23 GLU23     -0.8188
    351 C             3.2867       4.5551       3.4340 C.2      23 GLU23      0.5366
    352 O             2.7506       5.6628       3.3830 O.2      23 GLU23     -0.5819
    353 N             4.4464       4.3643       4.0552 N.am     24 ALA24     -0.4157
    354 H             4.7290       3.4012       4.2167 H        24 ALA24      0.2719
    355 CA            5.0155       5.3911       4.9110 C.3      24 ALA24      0.0337
    356 HA            4.3030       5.6131       5.7092 H        24 ALA24      0.0823
    357 CB            6.2922       4.8203       5.5128 C.3      24 ALA24     -0.1825
    358 HB1           7.0732       4.7699       4.7564 H        24 ALA24      0.0603
    359 HB2           6.5778       5.4103       6.3785 H        24 ALA24      0.0603
    360 HB3           6.0834       3.8048       5.8499 H        24 ALA24      0.0603
    361 C             5.2809       6.6537       4.0956 C.2      24 ALA24      0.5973
    362 O             5.0435       7.7780       4.5475 O.2      24 ALA24     -0.5679
    363 N             5.7304       6.4747       2.8525 N.am     25 VAL25     -0.4157
    364 H             5.8704       5.5233       2.5168 H        25 VAL25      0.2719
    365 CA            5.8760       7.5809       1.9225 C.3      25 VAL25     -0.0875
    366 HA            6.5459       8.3168       2.3653 H        25 VAL25      0.0969
    367 CB            6.4763       7.1240       0.5973 C.3      25 VAL25      0.2985
    368 HB            5.8485       6.3720       0.1181 H        25 VAL25     -0.0297
    369 CG1           6.6092       8.3515      -0.2901 C.3      25 VAL25     -0.3192
    370 HG11          6.7148       9.2705       0.2880 H        25 VAL25      0.0791
    371 HG12          7.4960       8.2686      -0.8900 H        25 VAL25      0.0791
    372 HG13          5.7518       8.3985      -0.9354 H        25 VAL25      0.0791
    373 CG2           7.8895       6.5793       0.7829 C.3      25 VAL25     -0.3192
    374 HG21          7.9212       5.7528       1.4853 H        25 VAL25      0.0791
    375 HG22          8.3045       6.2758      -0.1677 H        25 VAL25      0.0791
    376 HG23          8.5459       7.3667       1.1219 H        25 VAL25      0.0791
    377 C             4.5514       8.2812       1.6884 C.2      25 VAL25      0.5973
    378 O             4.5185       9.5082       1.7740 O.2      25 VAL25     -0.5679
    379 N             3.4541       7.5505       1.4679 N.am     26 PHE26     -0.4157
    380 H             3.4961       6.5342       1.4592 H        26 PHE26      0.2719
    381 CA            2.1502       8.1863       1.3513 C.3      26 PHE26     -0.0024
    382 HA            2.1760       8.7587       0.4359 H        26 PHE26      0.0978
    383 CB            0.9857       7.1996       1.2895 C.3      26 PHE26     -0.0343
    384 HB2           1.2477       6.3227       0.7111 H        26 PHE26      0.0295
    385 HB3           0.7871       6.8297       2.2923 H        26 PHE26      0.0295
    386 CG           -0.3040       7.8161       0.7706 C.ar     26 PHE26      0.0118
    387 CD1          -0.3964       9.1603       0.3524 C.ar     26 PHE26     -0.1256
    388 HD1           0.4478       9.8138       0.3139 H        26 PHE26      0.1330
    389 CE1          -1.6260       9.7279       0.0114 C.ar     26 PHE26     -0.1704
    390 HE1          -1.6847      10.7705      -0.2251 H        26 PHE26      0.1430
    391 CZ           -2.7618       8.9229      -0.0559 C.ar     26 PHE26     -0.1072
    392 HZ           -3.7189       9.3069      -0.3655 H        26 PHE26      0.1297
    393 CE2          -2.6360       7.5542       0.1771 C.ar     26 PHE26     -0.1704
    394 HE2          -3.4599       6.9126      -0.0566 H        26 PHE26      0.1430
    395 CD2          -1.4391       7.0036       0.6493 C.ar     26 PHE26     -0.1256
    396 HD2          -1.3791       5.9487       0.8816 H        26 PHE26      0.1330
    397 C             1.9039       9.1141       2.5230 C.2      26 PHE26      0.5973
    398 O             1.5725      10.2757       2.3427 O.2      26 PHE26     -0.5679
    399 N             2.2055       8.6662       3.7338 N.am     27 ARG27     -0.3479
    400 H             2.5108       7.6959       3.8180 H        27 ARG27      0.2747
    401 CA            2.0833       9.4983       4.9254 C.3      27 ARG27     -0.2637
    402 HA            1.0216       9.7001       5.0677 H        27 ARG27      0.1560
    403 CB            2.6385       8.6841       6.1010 C.3      27 ARG27     -0.0007
    404 HB2           2.7373       7.6385       5.7961 H        27 ARG27      0.0327
    405 HB3           3.6398       9.0192       6.3727 H        27 ARG27      0.0327
    406 CG            1.6980       8.6615       7.3055 C.3      27 ARG27      0.0390
    407 HG2           0.6821       8.9411       7.0248 H        27 ARG27      0.0285
    408 HG3           1.6476       7.6300       7.6625 H        27 ARG27      0.0285
    409 CD            2.1890       9.5601       8.4365 C.3      27 ARG27      0.0486
    410 HD2           3.1440      10.0151       8.1718 H        27 ARG27      0.0687
    411 HD3           1.4707      10.3718       8.5662 H        27 ARG27      0.0687
    412 NE            2.3633       8.7980       9.6847 N.pl3    27 ARG27     -0.5295
    413 HE            3.0339       8.0392       9.6641 H        27 ARG27      0.3456
    414 CZ            1.8694       9.1619      10.8482 C.cat    27 ARG27      0.8076
    415 NH1           0.7026       9.7368      10.9538 N.pl3    27 ARG27     -0.8627
    416 HH11          0.0939       9.7187      10.1481 H        27 ARG27      0.4478
    417 HH12          0.3360      10.0246      11.8437 H        27 ARG27      0.4478
    418 NH2           2.5716       8.9998      11.9313 N.pl3    27 ARG27     -0.8627
    419 HH21          3.4230       8.4671      11.8893 H        27 ARG27      0.4478
    420 HH22          2.1644       9.2211      12.8226 H        27 ARG27      0.4478
    421 C             2.7673      10.8529       4.7401 C.2      27 ARG27      0.7341
    422 O             2.1685      11.8856       5.0294 O.2      27 ARG27     -0.5894
    423 N             3.9824      10.8835       4.1957 N.am     28 LYS28     -0.3479
    424 H             4.3498      10.0029       3.8452 H        28 LYS28      0.2747
    425 CA            4.6908      12.1339       3.8716 C.3      28 LYS28     -0.2400
    426 HA            4.4580      12.8679       4.6414 H        28 LYS28      0.1426
    427 CB            6.2103      11.8977       3.8288 C.3      28 LYS28     -0.0094
    428 HB2           6.4569      10.8444       3.9818 H        28 LYS28      0.0362
    429 HB3           6.6098      12.1928       2.8559 H        28 LYS28      0.0362
    430 CG            6.8796      12.7539       4.9049 C.3      28 LYS28      0.0187
    431 HG2           7.9500      12.7907       4.7155 H        28 LYS28      0.0103
    432 HG3           6.5029      13.7768       4.8408 H        28 LYS28      0.0103
    433 CD            6.5997      12.1753       6.3013 C.3      28 LYS28     -0.0479
    434 HD2           5.5275      12.0393       6.4430 H        28 LYS28      0.0621
    435 HD3           7.0864      11.2053       6.4001 H        28 LYS28      0.0621
    436 CE            7.1137      13.1544       7.3533 C.3      28 LYS28     -0.0143
    437 HE2           8.1735      13.3432       7.1473 H        28 LYS28      0.1135
    438 HE3           6.5818      14.1049       7.2349 H        28 LYS28      0.1135
    439 NZ            6.9419      12.6257       8.7282 N.4      28 LYS28     -0.3854
    440 HZ1           7.4985      11.7900       8.8645 H        28 LYS28      0.3400
    441 HZ2           7.2641      13.3175       9.3959 H        28 LYS28      0.3400
    442 HZ3           5.9668      12.4314       8.9063 H        28 LYS28      0.3400
    443 C             4.2359      12.8264       2.5906 C.2      28 LYS28      0.7341
    444 O             4.5315      13.9917       2.4159 O.2      28 LYS28     -0.5894
    445 N             3.5070      12.1576       1.7147 N.am     29 LEU29     -0.4157
    446 H             3.3342      11.1752       1.8913 H        29 LEU29      0.2719
    447 CA            2.9658      12.7547       0.4951 C.3      29 LEU29     -0.0518
    448 HA            3.6796      13.4692       0.0788 H        29 LEU29      0.0922
    449 CB            2.6990      11.6384      -0.5034 C.3      29 LEU29     -0.1102
    450 HB2           2.3385      10.7760       0.0339 H        29 LEU29      0.0457
    451 HB3           1.9168      11.9333      -1.2048 H        29 LEU29      0.0457
    452 CG            3.9747      11.2859      -1.2610 C.3      29 LEU29      0.3531
    453 HG            4.8517      11.3363      -0.6158 H        29 LEU29     -0.0361
    454 CD1           3.8261       9.8698      -1.7467 C.3      29 LEU29     -0.4121
    455 HD11          2.8486       9.7288      -2.1961 H        29 LEU29      0.1000
    456 HD12          4.6245       9.6174      -2.4382 H        29 LEU29      0.1000
    457 HD13          3.8707       9.2297      -0.8753 H        29 LEU29      0.1000
    458 CD2           4.1508      12.2390      -2.4396 C.3      29 LEU29     -0.4121
    459 HD21          4.4849      13.2068      -2.0599 H        29 LEU29      0.1000
    460 HD22          4.9093      11.8594      -3.1209 H        29 LEU29      0.1000
    461 HD23          3.2072      12.3869      -2.9447 H        29 LEU29      0.1000
    462 C             1.6804      13.5230       0.7404 C.2      29 LEU29      0.5973
    463 O             1.4031      14.4966       0.0592 O.2      29 LEU29     -0.5679
    464 N             0.8726      13.0725       1.6902 N.am     30 VAL30     -0.4157
    465 H             1.1026      12.1902       2.1369 H        30 VAL30      0.2719
    466 CA           -0.3674      13.7503       2.0572 C.3      30 VAL30     -0.0875
    467 HA           -0.7572      14.2710       1.1803 H        30 VAL30      0.0969
    468 CB           -1.4493      12.7498       2.4939 C.3      30 VAL30      0.2985
    469 HB           -2.1436      12.6238       1.6663 H        30 VAL30     -0.0297
    470 CG1          -0.9595      11.3835       2.8794 C.3      30 VAL30     -0.3192
    471 HG11         -0.2351      11.4146       3.6916 H        30 VAL30      0.0791
    472 HG12         -1.8040      10.7684       3.1288 H        30 VAL30      0.0791
    473 HG13         -0.5552      10.9547       1.9905 H        30 VAL30      0.0791
    474 CG2          -2.2054      13.1490       3.7250 C.3      30 VAL30     -0.3192
    475 HG21         -2.4128      14.1957       3.6496 H        30 VAL30      0.0791
    476 HG22         -3.1340      12.5803       3.7705 H        30 VAL30      0.0791
    477 HG23         -1.6138      12.9511       4.6143 H        30 VAL30      0.0791
    478 C            -0.1113      14.8219       3.1010 C.2      30 VAL30      0.5973
    479 O            -0.5806      15.9431       2.9415 O.2      30 VAL30     -0.5679
    480 N             0.5910      14.4837       4.1848 N.am     31 THR31     -0.4157
    481 H             0.9320      13.5375       4.2701 H        31 THR31      0.2719
    482 CA            0.8540      15.4602       5.2523 C.3      31 THR31     -0.0389
    483 HA           -0.0929      15.7904       5.6778 H        31 THR31      0.1007
    484 CB            1.7247      14.8624       6.3659 C.3      31 THR31      0.3654
    485 HB            2.7635      14.8172       6.0365 H        31 THR31      0.0043
    486 CG2           1.6365      15.6598       7.6633 C.3      31 THR31     -0.2438
    487 HG21          0.6000      15.7566       7.9769 H        31 THR31      0.0642
    488 HG22          2.2098      15.1623       8.4444 H        31 THR31      0.0642
    489 HG23          2.0461      16.6591       7.5079 H        31 THR31      0.0642
    490 OG1           1.3128      13.5633       6.7191 O.3      31 THR31     -0.6761
    491 HG1           1.5953      12.9611       6.0002 H        31 THR31      0.4102
    492 C             1.5374      16.7011       4.6784 C.2      31 THR31      0.5973
    493 O             1.2612      17.8015       5.1295 O.2      31 THR31     -0.5679
    494 N             2.3573      16.5304       3.6395 N.am     32 ASP32     -0.5163
    495 H             2.5719      15.6062       3.3068 H        32 ASP32      0.2936
    496 CA            2.9556      17.6378       2.8940 C.3      32 ASP32      0.0381
    497 HA            3.4006      18.3502       3.5916 H        32 ASP32      0.0880
    498 CB            4.0667      17.0768       2.0116 C.3      32 ASP32     -0.0303
    499 HB2           4.7311      16.4742       2.6313 H        32 ASP32     -0.0122
    500 HB3           3.6476      16.4465       1.2241 H        32 ASP32     -0.0122
    501 CG            4.8888      18.2101       1.4129 C.2      32 ASP32      0.7994
    502 OD1           5.7862      18.6807       2.1436 O.co2    32 ASP32     -0.8014
    503 OD2           4.6219      18.5806       0.2515 O.co2    32 ASP32     -0.8014
    504 C             1.9336      18.3999       2.0431 C.2      32 ASP32      0.5366
    505 O             1.8372      19.6212       2.1160 O.2      32 ASP32     -0.5819
    506 N             1.0695      17.6819       1.3192 N.am     33 GLN33     -0.4157
    507 H             1.2155      16.6870       1.2417 H        33 GLN33      0.2719
    508 CA           -0.0058      18.3043       0.5465 C.3      33 GLN33     -0.0031
    509 HA            0.4571      19.1085      -0.0269 H        33 GLN33      0.0850
    510 CB           -0.6417      17.2799      -0.4080 C.3      33 GLN33     -0.0036
    511 HB2          -0.0076      16.4049      -0.5086 H        33 GLN33      0.0171
    512 HB3          -1.5933      16.9299      -0.0195 H        33 GLN33      0.0171
    513 CG           -0.8364      17.8993      -1.7947 C.3      33 GLN33     -0.0645
    514 HG2          -1.4145      17.2148      -2.4135 H        33 GLN33      0.0352
    515 HG3          -1.3854      18.8367      -1.7074 H        33 GLN33      0.0352
    516 CD            0.5089      18.1446      -2.4731 C.2      33 GLN33      0.6951
    517 OE1           1.5113      17.5234      -2.1922 O.2      33 GLN33     -0.6086
    518 NE2           0.5895      19.0346      -3.4338 N.am     33 GLN33     -0.9407
    519 HE21          1.5453      19.2699      -3.6482 H        33 GLN33      0.4251
    520 HE22         -0.1623      19.6782      -3.5746 H        33 GLN33      0.4251
    521 C            -1.0917      18.9558       1.4053 C.2      33 GLN33      0.5973
    522 O            -1.9993      19.5751       0.8482 O.2      33 GLN33     -0.5679
    523 N            -1.0185      18.8189       2.7296 N.am     34 ASN34     -0.4157
    524 H            -0.2104      18.3397       3.1058 H        34 ASN34      0.2719
    525 CA           -2.0018      19.3381       3.6659 C.3      34 ASN34      0.0143
    526 HA           -1.5977      19.1544       4.6631 H        34 ASN34      0.1048
    527 CB           -2.1200      20.8611       3.4758 C.3      34 ASN34     -0.2041
    528 HB2          -1.1277      21.2937       3.3478 H        34 ASN34      0.0797
    529 HB3          -2.7221      21.0899       2.5994 H        34 ASN34      0.0797
    530 CG           -2.7539      21.5261       4.6674 C.2      34 ASN34      0.7130
    531 OD1          -2.7054      21.0415       5.7806 O.2      34 ASN34     -0.5931
    532 ND2          -3.3485      22.6827       4.4861 N.am     34 ASN34     -0.9191
    533 HD21         -3.7657      23.0848       5.3055 H        34 ASN34      0.4196
    534 HD22         -3.3938      23.0854       3.5723 H        34 ASN34      0.4196
    535 C            -3.3410      18.5970       3.5965 C.2      34 ASN34      0.5973
    536 O            -4.4064      19.2074       3.5171 O.2      34 ASN34     -0.5679
    537 N            -3.2898      17.2637       3.5803 N.am     35 ILE35     -0.4157
    538 H            -2.3807      16.8244       3.4834 H        35 ILE35      0.2719
    539 CA           -4.5051      16.4424       3.5066 C.3      35 ILE35     -0.0597
    540 HA           -5.3515      17.0655       3.7963 H        35 ILE35      0.0869
    541 CB           -4.7748      15.9988       2.0473 C.3      35 ILE35      0.1303
    542 HB           -5.8297      15.7252       1.9830 H        35 ILE35      0.0187
    543 CG2          -4.5088      17.1152       1.0186 C.3      35 ILE35     -0.3204
    544 HG21         -3.4510      17.3453       0.9599 H        35 ILE35      0.0882
    545 HG22         -4.8783      16.8356       0.0347 H        35 ILE35      0.0882
    546 HG23         -5.0417      18.0172       1.3195 H        35 ILE35      0.0882
    547 CG1          -3.9490      14.7767       1.6651 C.3      35 ILE35     -0.0430
    548 HG12         -2.8947      15.0417       1.6962 H        35 ILE35      0.0236
    549 HG13         -4.1715      13.9696       2.3447 H        35 ILE35      0.0236
    550 CD1          -4.2580      14.2356       0.2929 C.3      35 ILE35     -0.0660
    551 HD11         -3.8665      14.9053      -0.4696 H        35 ILE35      0.0186
    552 HD12         -3.7669      13.2772       0.2272 H        35 ILE35      0.0186
    553 HD13         -5.3330      14.1241       0.1621 H        35 ILE35      0.0186
    554 C            -4.5085      15.3035       4.5341 C.2      35 ILE35      0.5973
    555 O            -5.3871      14.4559       4.4960 O.2      35 ILE35     -0.5679
    556 N            -3.5329      15.2386       5.4482 N.am     36 SER36     -0.4157
    557 H            -2.8696      15.9951       5.5176 H        36 SER36      0.2719
    558 CA           -3.3946      14.0825       6.3574 C.3      36 SER36     -0.0249
    559 HA           -3.5017      13.1519       5.8128 H        36 SER36      0.0843
    560 CB           -2.0479      14.0805       7.0745 C.3      36 SER36      0.2117
    561 HB2          -1.9632      13.1625       7.6574 H        36 SER36      0.0352
    562 HB3          -1.2387      14.1103       6.3536 H        36 SER36      0.0352
    563 OG           -1.9533      15.1891       7.9411 O.3      36 SER36     -0.6546
    564 HG           -1.2452      15.0382       8.5724 H        36 SER36      0.4275
    565 C            -4.4932      14.0433       7.3864 C.2      36 SER36      0.5973
    566 O            -5.0041      12.9719       7.6923 O.2      36 SER36     -0.5679
    567 N            -4.8990      15.2175       7.8562 N.am     37 ASP37     -0.5163
    568 H            -4.3751      16.0448       7.6222 H        37 ASP37      0.2936
    569 CA           -6.0271      15.3525       8.7698 C.3      37 ASP37      0.0381
    570 HA           -5.7904      14.8606       9.7149 H        37 ASP37      0.0880
    571 CB           -6.2420      16.8414       9.0333 C.3      37 ASP37     -0.0303
    572 HB2          -5.2764      17.3236       9.2030 H        37 ASP37     -0.0122
    573 HB3          -6.7103      17.3107       8.1654 H        37 ASP37     -0.0122
    574 CG           -7.1122      17.0252      10.2712 C.2      37 ASP37      0.7994
    575 OD1          -8.3435      16.8943      10.1412 O.co2    37 ASP37     -0.8014
    576 OD2          -6.5186      17.2962      11.3383 O.co2    37 ASP37     -0.8014
    577 C            -7.2919      14.6903       8.1990 C.2      37 ASP37      0.5366
    578 O            -8.1169      14.1435       8.9218 O.2      37 ASP37     -0.5819
    579 N            -7.3708      14.6075       6.8681 N.am     38 ASN38     -0.4157
    580 H            -6.6090      14.9900       6.3324 H        38 ASN38      0.2719
    581 CA           -8.4584      13.9775       6.1475 C.3      38 ASN38      0.0143
    582 HA           -9.1798      13.6350       6.8775 H        38 ASN38      0.1048
    583 CB           -9.1318      15.0339       5.2473 C.3      38 ASN38     -0.2041
    584 HB2          -8.4134      15.7989       4.9570 H        38 ASN38      0.0797
    585 HB3          -9.5249      14.5966       4.3343 H        38 ASN38      0.0797
    586 CG          -10.2981      15.7015       5.9310 C.2      38 ASN38      0.7130
    587 OD1         -10.3128      15.9890       7.1027 O.2      38 ASN38     -0.5931
    588 ND2         -11.3732      15.9479       5.2218 N.am     38 ASN38     -0.9191
    589 HD21        -12.1027      16.3950       5.7441 H        38 ASN38      0.4196
    590 HD22        -11.4331      15.6775       4.2618 H        38 ASN38      0.4196
    591 C            -8.0190      12.7253       5.3923 C.2      38 ASN38      0.5973
    592 O            -8.4093      12.5845       4.2375 O.2      38 ASN38     -0.5679
    593 N            -7.2102      11.8457       5.9917 N.am     39 TRP39     -0.4157
    594 H            -6.8225      12.0780       6.9001 H        39 TRP39      0.2719
    595 CA           -6.7681      10.6164       5.3280 C.3      39 TRP39     -0.0275
    596 HA           -7.5422      10.2621       4.6718 H        39 TRP39      0.1123
    597 CB           -5.5933      10.9073       4.4081 C.3      39 TRP39     -0.0050
    598 HB2          -5.0445      11.7823       4.7526 H        39 TRP39      0.0339
    599 HB3          -4.9311      10.0509       4.4336 H        39 TRP39      0.0339
    600 CG           -6.0206      11.0715       2.9908 C.2      39 TRP39     -0.1415
    601 CD1          -6.2197      12.2373       2.3406 C.2      39 TRP39     -0.1638
    602 HD1          -6.1294      13.2081       2.7876 H        39 TRP39      0.2062
    603 NE1          -6.6847      11.9985       1.0719 N.pl3    39 TRP39     -0.3418
    604 HE1          -6.9928      12.7209       0.4356 H        39 TRP39      0.3412
    605 CE2          -6.8243      10.6568       0.8553 C.ar     39 TRP39      0.1380
    606 CZ2          -7.2287       9.9388      -0.2572 C.ar     39 TRP39     -0.2601
    607 HZ2          -7.4067      10.4858      -1.1582 H        39 TRP39      0.1572
    608 CH2          -7.3534       8.5476      -0.1790 C.ar     39 TRP39     -0.1134
    609 HH2          -7.6668       7.9892      -1.0476 H        39 TRP39      0.1417
    610 CZ3          -7.0973       7.9051       1.0431 C.ar     39 TRP39     -0.1972
    611 HZ3          -7.2545       6.8483       1.1176 H        39 TRP39      0.1447
    612 CE3          -6.6489       8.6350       2.1627 C.ar     39 TRP39     -0.2387
    613 HE3          -6.4448       8.1292       3.0951 H        39 TRP39      0.1700
    614 CD2          -6.4708      10.0325       2.0799 C.ar     39 TRP39      0.1243
    615 C            -6.4742       9.4516       6.2615 C.2      39 TRP39      0.5973
    616 O            -5.6058       9.5254       7.1241 O.2      39 TRP39     -0.5679
    617 N            -7.1365       8.3194       6.0190 N.am     40 VAL40     -0.4157
    618 H            -7.9005       8.3371       5.3487 H        40 VAL40      0.2719
    619 CA           -6.8902       7.0702       6.7513 C.3      40 VAL40     -0.0875
    620 HA           -6.3423       7.2827       7.6698 H        40 VAL40      0.0969
    621 CB           -8.2193       6.4151       7.1530 C.3      40 VAL40      0.2985
    622 HB           -8.7302       6.0757       6.2605 H        40 VAL40     -0.0297
    623 CG1          -7.9807       5.2148       8.0685 C.3      40 VAL40     -0.3192
    624 HG11         -7.5558       5.5402       9.0186 H        40 VAL40      0.0791
    625 HG12         -8.9187       4.6914       8.2555 H        40 VAL40      0.0791
    626 HG13         -7.2874       4.5238       7.6110 H        40 VAL40      0.0791
    627 CG2          -9.1425       7.3894       7.8967 C.3      40 VAL40     -0.3192
    628 HG21         -9.4660       8.1852       7.2254 H        40 VAL40      0.0791
    629 HG22        -10.0320       6.8625       8.2418 H        40 VAL40      0.0791
    630 HG23         -8.6200       7.8230       8.7504 H        40 VAL40      0.0791
    631 C            -6.0322       6.1409       5.8968 C.2      40 VAL40      0.5973
    632 O            -6.5512       5.3897       5.0746 O.2      40 VAL40     -0.5679
    633 N            -4.7124       6.2540       6.0099 N.am     41 ILE41     -0.4157
    634 H            -4.3432       6.8555       6.7288 H        41 ILE41      0.2719
    635 CA           -3.7692       5.4039       5.2669 C.3      41 ILE41     -0.0597
    636 HA           -4.2578       4.9809       4.3982 H        41 ILE41      0.0869
    637 CB           -2.5401       6.1950       4.7927 C.3      41 ILE41      0.1303
    638 HB           -1.9929       6.5101       5.6842 H        41 ILE41      0.0187
    639 CG2          -1.5815       5.3114       3.9797 C.3      41 ILE41     -0.3204
    640 HG21         -2.0974       4.7765       3.1868 H        41 ILE41      0.0882
    641 HG22         -0.7793       5.9155       3.5672 H        41 ILE41      0.0882
    642 HG23         -1.1199       4.5801       4.6435 H        41 ILE41      0.0882
    643 CG1          -2.9526       7.4394       3.9799 C.3      41 ILE41     -0.0430
    644 HG12         -2.5324       7.4093       2.9801 H        41 ILE41      0.0236
    645 HG13         -4.0348       7.5163       3.8830 H        41 ILE41      0.0236
    646 CD1          -2.4453       8.6940       4.6738 C.3      41 ILE41     -0.0660
    647 HD11         -1.3623       8.7695       4.5725 H        41 ILE41      0.0186
    648 HD12         -2.9302       9.5459       4.2266 H        41 ILE41      0.0186
    649 HD13         -2.7202       8.6801       5.7294 H        41 ILE41      0.0186
    650 C            -3.3437       4.2361       6.1307 C.2      41 ILE41      0.5973
    651 O            -3.0673       4.4323       7.3104 O.2      41 ILE41     -0.5679
    652 N            -3.2576       3.0554       5.5351 N.am     42 ASP42     -0.5163
    653 H            -3.5898       2.9450       4.5846 H        42 ASP42      0.2936
    654 CA           -2.7690       1.8678       6.2198 C.3      42 ASP42      0.0381
    655 HA           -1.8895       2.1501       6.8025 H        42 ASP42      0.0880
    656 CB           -3.8679       1.3553       7.1629 C.3      42 ASP42     -0.0303
    657 HB2          -4.5765       2.1557       7.3287 H        42 ASP42     -0.0122
    658 HB3          -4.3787       0.5008       6.7195 H        42 ASP42     -0.0122
    659 CG           -3.3613       0.9981       8.5543 C.2      42 ASP42      0.7994
    660 OD1          -2.1537       0.6883       8.6669 O.co2    42 ASP42     -0.8014
    661 OD2          -4.1918       1.0399       9.4892 O.co2    42 ASP42     -0.8014
    662 C            -2.3464       0.8063       5.2093 C.2      42 ASP42      0.5366
    663 O            -2.4479       1.0024       3.9915 O.2      42 ASP42     -0.5819
    664 N            -1.8177      -0.3135       5.6911 N.am     43 SER43     -0.4157
    665 H            -1.7597      -0.4348       6.7031 H        43 SER43      0.2719
    666 CA           -1.4227      -1.4162       4.8161 C.3      43 SER43     -0.0249
    667 HA           -2.2868      -1.6627       4.2130 H        43 SER43      0.0843
    668 CB           -0.2466      -0.9831       3.9166 C.3      43 SER43      0.2117
    669 HB2           0.0493      -1.8074       3.2719 H        43 SER43      0.0352
    670 HB3          -0.5177      -0.1405       3.2838 H        43 SER43      0.0352
    671 OG            0.8655      -0.6521       4.7055 O.3      43 SER43     -0.6546
    672 HG            0.5696      -0.0341       5.3885 H        43 SER43      0.4275
    673 C            -1.0144      -2.6665       5.5912 C.2      43 SER43      0.5973
    674 O            -0.8026      -2.6362       6.7995 O.2      43 SER43     -0.5679
    675 N            -0.8685      -3.7924       4.8951 N.am     44 GLY44     -0.4157
    676 H            -1.0687      -3.7783       3.9032 H        44 GLY44      0.2719
    677 CA           -0.4538      -5.0448       5.5264 C.3      44 GLY44     -0.0252
    678 HA2           0.4238      -4.8595       6.1444 H        44 GLY44      0.0698
    679 HA3          -1.2579      -5.3899       6.1794 H        44 GLY44      0.0698
    680 C            -0.1228      -6.1547       4.5333 C.2      44 GLY44      0.5973
    681 O             0.0520      -5.9283       3.3364 O.2      44 GLY44     -0.5679
    682 N            -0.0101      -7.3872       5.0259 N.am     45 ALA45     -0.4157
    683 H            -0.3138      -7.5333       5.9839 H        45 ALA45      0.2719
    684 CA            0.1463      -8.5656       4.1675 C.3      45 ALA45      0.0337
    685 HA            0.4908      -8.2635       3.1801 H        45 ALA45      0.0823
    686 CB            1.1894      -9.5290       4.7552 C.3      45 ALA45     -0.1825
    687 HB1           0.9022      -9.8021       5.7740 H        45 ALA45      0.0603
    688 HB2           1.2390     -10.4380       4.1554 H        45 ALA45      0.0603
    689 HB3           2.1779      -9.0934       4.7679 H        45 ALA45      0.0603
    690 C            -1.1921      -9.2882       3.9858 C.2      45 ALA45      0.5973
    691 O            -2.1417      -9.0698       4.7331 O.2      45 ALA45     -0.5679
    692 N            -1.2438     -10.2054       3.0215 N.am     46 VAL46     -0.4157
    693 H            -0.4576     -10.3032       2.4017 H        46 VAL46      0.2719
    694 CA           -2.3993     -11.1066       2.8379 C.3      46 VAL46     -0.0875
    695 HA           -3.2797     -10.6729       3.3082 H        46 VAL46      0.0969
    696 CB           -2.7106     -11.2723       1.3461 C.3      46 VAL46      0.2985
    697 HB           -1.8512     -11.7326       0.8627 H        46 VAL46     -0.0297
    698 CG1          -3.9571     -12.1218       1.0718 C.3      46 VAL46     -0.3192
    699 HG11         -4.8098     -11.7452       1.6377 H        46 VAL46      0.0791
    700 HG12         -4.1897     -12.1070       0.0063 H        46 VAL46      0.0791
    701 HG13         -3.7766     -13.1635       1.3364 H        46 VAL46      0.0791
    702 CG2          -2.9583      -9.9044       0.7170 C.3      46 VAL46     -0.3192
    703 HG21         -2.0770      -9.2754       0.7839 H        46 VAL46      0.0791
    704 HG22         -3.2039     -10.0336      -0.3372 H        46 VAL46      0.0791
    705 HG23         -3.7922      -9.4381       1.2374 H        46 VAL46      0.0791
    706 C            -2.1900     -12.4721       3.4938 C.2      46 VAL46      0.5973
    707 O            -3.1379     -13.2105       3.7192 O.2      46 VAL46     -0.5679
    708 N            -0.9491     -12.8243       3.8168 N.am     47 SER47     -0.4157
    709 H            -0.2097     -12.1659       3.6636 H        47 SER47      0.2719
    710 CA           -0.6408     -14.0921       4.4830 C.3      47 SER47     -0.0249
    711 HA           -1.4144     -14.8292       4.2588 H        47 SER47      0.0843
    712 CB            0.6877     -14.6398       3.9816 C.3      47 SER47      0.2117
    713 HB2           1.4114     -13.8349       3.8521 H        47 SER47      0.0352
    714 HB3           1.0703     -15.3399       4.7175 H        47 SER47      0.0352
    715 OG            0.4942     -15.3261       2.7725 O.3      47 SER47     -0.6546
    716 HG            1.1824     -16.0029       2.6857 H        47 SER47      0.4275
    717 C            -0.5783     -13.9394       5.9964 C.2      47 SER47      0.5973
    718 O            -0.4202     -12.8337       6.5087 O.2      47 SER47     -0.5679
    719 N            -0.5882     -15.0621       6.7125 N.am     48 ASP48     -0.5163
    720 H            -0.7649     -15.9413       6.2510 H        48 ASP48      0.2936
    721 CA           -0.4757     -15.0837       8.1775 C.3      48 ASP48      0.0381
    722 HA           -0.7784     -14.1056       8.5405 H        48 ASP48      0.0880
    723 CB           -1.4755     -16.0764       8.7687 C.3      48 ASP48     -0.0303
    724 HB2          -2.4269     -15.9884       8.2395 H        48 ASP48     -0.0122
    725 HB3          -1.1051     -17.0959       8.6398 H        48 ASP48     -0.0122
    726 CG           -1.7212     -15.7657      10.2471 C.2      48 ASP48      0.7994
    727 OD1          -2.1498     -14.6171      10.5036 O.co2    48 ASP48     -0.8014
    728 OD2          -1.5413     -16.6802      11.0723 O.co2    48 ASP48     -0.8014
    729 C             0.9562     -15.3352       8.6915 C.2      48 ASP48      0.5366
    730 O             1.1826     -15.8468       9.7766 O.2      48 ASP48     -0.5819
    731 N             1.9766     -15.0334       7.8901 N.am     49 TRP49     -0.4157
    732 H             1.7521     -14.7350       6.9577 H        49 TRP49      0.2719
    733 CA            3.3683     -15.3718       8.2472 C.3      49 TRP49     -0.0275
    734 HA            3.3832     -16.1091       9.0531 H        49 TRP49      0.1123
    735 CB            4.0810     -15.9942       7.0433 C.3      49 TRP49     -0.0050
    736 HB2           4.5152     -15.2046       6.4305 H        49 TRP49      0.0339
    737 HB3           4.8976     -16.6233       7.4013 H        49 TRP49      0.0339
    738 CG            3.1901     -16.8071       6.1629 C.2      49 TRP49     -0.1415
    739 CD1           2.1982     -17.6315       6.5753 C.2      49 TRP49     -0.1638
    740 HD1           1.9341     -17.8237       7.6131 H        49 TRP49      0.2062
    741 NE1           1.5321     -18.1373       5.4800 N.pl3    49 TRP49     -0.3418
    742 HE1           0.7417     -18.7672       5.5517 H        49 TRP49      0.3412
    743 CE2           2.0945     -17.6989       4.3028 C.ar     49 TRP49      0.1380
    744 CZ2           1.8010     -17.9325       2.9539 C.ar     49 TRP49     -0.2601
    745 HZ2           0.9882     -18.5915       2.6783 H        49 TRP49      0.1572
    746 CH2           2.6021     -17.3308       1.9689 C.ar     49 TRP49     -0.1134
    747 HH2           2.4208     -17.5429       0.9230 H        49 TRP49      0.1417
    748 CZ3           3.6731     -16.5007       2.3496 C.ar     49 TRP49     -0.1972
    749 HZ3           4.3605     -16.1304       1.6064 H        49 TRP49      0.1447
    750 CE3           3.9350     -16.2364       3.7024 C.ar     49 TRP49     -0.2387
    751 HE3           4.7825     -15.6272       3.9768 H        49 TRP49      0.1700
    752 CD2           3.1624     -16.8452       4.7112 C.ar     49 TRP49      0.1243
    753 C             4.1114     -14.1471       8.7492 C.2      49 TRP49      0.5973
    754 O             4.7691     -14.1582       9.7826 O.2      49 TRP49     -0.5679
    755 N             3.9843     -13.0481       8.0123 N.am     50 ASN50     -0.4157
    756 H             3.3477     -13.0874       7.2357 H        50 ASN50      0.2719
    757 CA            4.6011     -11.7734       8.3579 C.3      50 ASN50      0.0143
    758 HA            5.5037     -11.9719       8.9307 H        50 ASN50      0.1048
    759 CB            5.0268     -11.0365       7.0816 C.3      50 ASN50     -0.2041
    760 HB2           4.1510     -10.8041       6.4795 H        50 ASN50      0.0797
    761 HB3           5.5035     -10.0963       7.3516 H        50 ASN50      0.0797
    762 CG            6.0117     -11.8421       6.2643 C.2      50 ASN50      0.7130
    763 OD1           7.2072     -11.7723       6.4406 O.2      50 ASN50     -0.5931
    764 ND2           5.5578     -12.6484       5.3359 N.am     50 ASN50     -0.9191
    765 HD21          6.2687     -13.1683       4.8491 H        50 ASN50      0.4196
    766 HD22          4.5792     -12.7562       5.1711 H        50 ASN50      0.4196
    767 C             3.6888     -10.9442       9.2678 C.2      50 ASN50      0.5973
    768 O             3.7049      -9.7211       9.2006 O.2      50 ASN50     -0.5679
    769 N             2.8599     -11.5781      10.0956 N.am     51 VAL51     -0.4157
    770 H             2.8992     -12.5890      10.1536 H        51 VAL51      0.2719
    771 CA            1.9241     -10.8788      10.9855 C.3      51 VAL51     -0.0875
    772 HA            1.5055     -10.0176      10.4635 H        51 VAL51      0.0969
    773 CB            0.7578     -11.7819      11.3926 C.3      51 VAL51      0.2985
    774 HB            1.1334     -12.7057      11.8342 H        51 VAL51     -0.0297
    775 CG1          -0.2045     -11.1063      12.3821 C.3      51 VAL51     -0.3192
    776 HG11         -0.6600     -10.2282      11.9428 H        51 VAL51      0.0791
    777 HG12         -0.9988     -11.8164      12.6273 H        51 VAL51      0.0791
    778 HG13          0.3025     -10.8520      13.3107 H        51 VAL51      0.0791
    779 CG2          -0.0095     -12.1042      10.1226 C.3      51 VAL51     -0.3192
    780 HG21          0.5809     -12.7726       9.5046 H        51 VAL51      0.0791
    781 HG22         -0.9417     -12.5910      10.3875 H        51 VAL51      0.0791
    782 HG23         -0.2230     -11.2007       9.5585 H        51 VAL51      0.0791
    783 C             2.6649     -10.3717      12.2033 C.2      51 VAL51      0.5973
    784 O             2.8699     -11.0642      13.1901 O.2      51 VAL51     -0.5679
    785 N             3.1036      -9.1316      12.1322 N.am     52 GLY52     -0.4157
    786 H             2.8743      -8.5974      11.3049 H        52 GLY52      0.2719
    787 CA            3.8049      -8.4608      13.2133 C.3      52 GLY52     -0.0252
    788 HA2           3.4634      -7.4329      13.2326 H        52 GLY52      0.0698
    789 HA3           3.5656      -8.9266      14.1700 H        52 GLY52      0.0698
    790 C             5.3133      -8.4807      13.0332 C.2      52 GLY52      0.5973
    791 O             5.9987      -7.7991      13.7949 O.2      52 GLY52     -0.5679
    792 N             5.8258      -9.2102      12.0277 N.am     53 ARG53     -0.3479
    793 H             5.1823      -9.6975      11.4224 H        53 ARG53      0.2747
    794 CA            7.2511      -9.1846      11.6853 C.3      53 ARG53     -0.2637
    795 HA            7.8132      -9.6618      12.4870 H        53 ARG53      0.1560
    796 CB            7.5504      -9.8791      10.3524 C.3      53 ARG53     -0.0007
    797 HB2           6.7578      -9.6771       9.6290 H        53 ARG53      0.0327
    798 HB3           8.4786      -9.4495       9.9734 H        53 ARG53      0.0327
    799 CG            7.7868     -11.3845      10.4899 C.3      53 ARG53      0.0390
    800 HG2           8.4005     -11.5903      11.3683 H        53 ARG53      0.0285
    801 HG3           6.8286     -11.8826      10.6338 H        53 ARG53      0.0285
    802 CD            8.4730     -11.9219       9.2201 C.3      53 ARG53      0.0486
    803 HD2           8.0491     -12.8927       8.9580 H        53 ARG53      0.0687
    804 HD3           8.2921     -11.2279       8.4020 H        53 ARG53      0.0687
    805 NE            9.9250     -12.0240       9.4203 N.pl3    53 ARG53     -0.5295
    806 HE           10.4259     -11.1484       9.3848 H        53 ARG53      0.3456
    807 CZ           10.4631     -12.9829      10.1408 C.cat    53 ARG53      0.8076
    808 NH1          10.2352     -14.2366       9.8737 N.pl3    53 ARG53     -0.8627
    809 HH11          9.6783     -14.4421       9.0617 H        53 ARG53      0.4478
    810 HH12         10.6279     -14.9727      10.4277 H        53 ARG53      0.4478
    811 NH2          11.2119     -12.6786      11.1596 N.pl3    53 ARG53     -0.8627
    812 HH21         11.4559     -11.7177      11.3249 H        53 ARG53      0.4478
    813 HH22         11.6368     -13.4008      11.7094 H        53 ARG53      0.4478
    814 C             7.7197      -7.7382      11.5973 C.2      53 ARG53      0.7341
    815 O             7.0161      -6.8866      11.0524 O.2      53 ARG53     -0.5894
    816 N             8.8833      -7.4735      12.1801 N.am     54 SER54     -0.4157
    817 H             9.4060      -8.2155      12.6089 H        54 SER54      0.2719
    818 CA            9.4664      -6.1394      12.1240 C.3      54 SER54     -0.0249
    819 HA            8.7548      -5.4458      12.5718 H        54 SER54      0.0843
    820 CB           10.7838      -6.0753      12.9036 C.3      54 SER54      0.2117
    821 HB2          11.1895      -7.0774      13.0541 H        54 SER54      0.0352
    822 HB3          11.5187      -5.4832      12.3546 H        54 SER54      0.0352
    823 OG           10.5387      -5.4494      14.1493 O.3      54 SER54     -0.6546
    824 HG           11.3624      -5.4385      14.6486 H        54 SER54      0.4275
    825 C             9.6909      -5.7187      10.6730 C.2      54 SER54      0.5973
    826 O             9.8669      -6.5775       9.8090 O.2      54 SER54     -0.5679
    827 N             9.7398      -4.4067      10.4115 N.am     55 PRO55     -0.2548
    828 CD            9.5940      -3.3282      11.3790 C.3      55 PRO55      0.0192
    829 HD2          10.1961      -3.4865      12.2729 H        55 PRO55      0.0391
    830 HD3           8.5410      -3.2190      11.6428 H        55 PRO55      0.0391
    831 CG           10.0713      -2.0740      10.6570 C.3      55 PRO55      0.0189
    832 HG2          11.1508      -1.9689      10.7762 H        55 PRO55      0.0213
    833 HG3           9.5544      -1.1813      11.0111 H        55 PRO55      0.0213
    834 CB            9.7439      -2.3760       9.1937 C.3      55 PRO55     -0.0070
    835 HB2          10.3616      -1.7908       8.5105 H        55 PRO55      0.0253
    836 HB3           8.6872      -2.1736       9.0088 H        55 PRO55      0.0253
    837 CA            9.9972      -3.8814       9.0752 C.3      55 PRO55     -0.0266
    838 HA            9.2882      -4.3189       8.3757 H        55 PRO55      0.0641
    839 C            11.4160      -4.1744       8.5728 C.2      55 PRO55      0.5896
    840 O            11.7476      -3.8336       7.4445 O.2      55 PRO55     -0.5748
    841 N            12.2606      -4.7872       9.4024 N.am     56 ASP56     -0.5163
    842 H            11.8774      -5.2151      10.2234 H        56 ASP56      0.2936
    843 CA           13.6706      -5.0005       9.1429 C.3      56 ASP56      0.0381
    844 HA           14.0594      -5.4528      10.0527 H        56 ASP56      0.0880
    845 CB           13.8877      -6.0200       8.0087 C.3      56 ASP56     -0.0303
    846 HB2          13.3542      -5.7207       7.1072 H        56 ASP56     -0.0122
    847 HB3          14.9502      -6.0329       7.7594 H        56 ASP56     -0.0122
    848 CG           13.4892      -7.4454       8.3954 C.2      56 ASP56      0.7994
    849 OD1          13.3747      -7.7223       9.6134 O.co2    56 ASP56     -0.8014
    850 OD2          13.3901      -8.2748       7.4656 O.co2    56 ASP56     -0.8014
    851 C            14.4489      -3.6951       8.9160 C.2      56 ASP56      0.5366
    852 O            14.0129      -2.7510       8.2526 O.2      56 ASP56     -0.5819
    853 N            15.6935      -3.6267       9.4011 N.am     57 PRO57     -0.2548
    854 CD           16.4017      -4.6619      10.1384 C.3      57 PRO57      0.0192
    855 HD2          16.3444      -5.6304       9.6392 H        57 PRO57      0.0391
    856 HD3          15.9943      -4.7316      11.1486 H        57 PRO57      0.0391
    857 CG           17.8505      -4.1881      10.2001 C.3      57 PRO57      0.0189
    858 HG2          18.3974      -4.5684       9.3358 H        57 PRO57      0.0213
    859 HG3          18.3364      -4.4971      11.1262 H        57 PRO57      0.0213
    860 CB           17.7291      -2.6660      10.1024 C.3      57 PRO57     -0.0070
    861 HB2          18.6478      -2.2072       9.7353 H        57 PRO57      0.0253
    862 HB3          17.4696      -2.2586      11.0808 H        57 PRO57      0.0253
    863 CA           16.5541      -2.4796       9.1461 C.3      57 PRO57     -0.0266
    864 HA           16.0253      -1.5573       9.3832 H        57 PRO57      0.0641
    865 C            17.0064      -2.4275       7.6805 C.2      57 PRO57      0.5896
    866 O            17.7615      -1.5534       7.2867 O.2      57 PRO57     -0.5748
    867 N            16.6003      -3.3784       6.8371 N.am     58 ARG58     -0.3479
    868 H            15.9540      -4.0754       7.1805 H        58 ARG58      0.2747
    869 CA           16.9313      -3.3317       5.4120 C.3      58 ARG58     -0.2637
    870 HA           17.9794      -3.0480       5.2872 H        58 ARG58      0.1560
    871 CB           16.7025      -4.6929       4.7698 C.3      58 ARG58     -0.0007
    872 HB2          15.7107      -5.0719       5.0257 H        58 ARG58      0.0327
    873 HB3          16.7640      -4.5786       3.6848 H        58 ARG58      0.0327
    874 CG           17.7825      -5.6741       5.2286 C.3      58 ARG58      0.0390
    875 HG2          18.7689      -5.2525       5.0283 H        58 ARG58      0.0285
    876 HG3          17.6814      -5.8873       6.2940 H        58 ARG58      0.0285
    877 CD           17.6107      -6.9548       4.4232 C.3      58 ARG58      0.0486
    878 HD2          16.6631      -7.4234       4.7024 H        58 ARG58      0.0687
    879 HD3          17.5611      -6.6985       3.3626 H        58 ARG58      0.0687
    880 NE           18.7109      -7.8983       4.6552 N.pl3    58 ARG58     -0.5295
    881 HE           18.9172      -8.0919       5.6207 H        58 ARG58      0.3456
    882 CZ           18.9982      -8.8666       3.8110 C.cat    58 ARG58      0.8076
    883 NH1          19.0846      -8.6851       2.5213 N.pl3    58 ARG58     -0.8627
    884 HH11         18.9393      -7.7616       2.1550 H        58 ARG58      0.4478
    885 HH12         19.2802      -9.4458       1.8949 H        58 ARG58      0.4478
    886 NH2          19.1903     -10.0637       4.2786 N.pl3    58 ARG58     -0.8627
    887 HH21         19.0303     -10.2577       5.2498 H        58 ARG58      0.4478
    888 HH22         19.3998     -10.8180       3.6523 H        58 ARG58      0.4478
    889 C            16.1393      -2.2667       4.6783 C.2      58 ARG58      0.7341
    890 O            16.6750      -1.6889       3.7457 O.2      58 ARG58     -0.5894
    891 N            14.8991      -1.9987       5.0872 N.am     59 ALA59     -0.4157
    892 H            14.5183      -2.5079       5.8750 H        59 ALA59      0.2719
    893 CA           14.0820      -0.9634       4.4621 C.3      59 ALA59      0.0337
    894 HA           14.2778      -0.9416       3.3890 H        59 ALA59      0.0823
    895 CB           12.6070      -1.2958       4.6660 C.3      59 ALA59     -0.1825
    896 HB1          12.3779      -1.3911       5.7297 H        59 ALA59      0.0603
    897 HB2          11.9860      -0.5119       4.2310 H        59 ALA59      0.0603
    898 HB3          12.3888      -2.2363       4.1699 H        59 ALA59      0.0603
    899 C            14.4083       0.4200       5.0083 C.2      59 ALA59      0.5973
    900 O            14.4899       1.3556       4.2208 O.2      59 ALA59     -0.5679
    901 N            14.6444       0.5378       6.3254 N.am     60 VAL60     -0.4157
    902 H            14.5298      -0.2927       6.8912 H        60 VAL60      0.2719
    903 CA           14.9765       1.8065       7.0050 C.3      60 VAL60     -0.0875
    904 HA           14.0761       2.4017       7.0677 H        60 VAL60      0.0969
    905 CB           15.4534       1.5585       8.4475 C.3      60 VAL60      0.2985
    906 HB           14.8083       0.8034       8.8998 H        60 VAL60     -0.0297
    907 CG1          16.8983       1.0789       8.5101 C.3      60 VAL60     -0.3192
    908 HG11         17.5972       1.9163       8.5507 H        60 VAL60      0.0791
    909 HG12         17.0580       0.4498       9.3845 H        60 VAL60      0.0791
    910 HG13         17.1300       0.5500       7.6069 H        60 VAL60      0.0791
    911 CG2          15.4140       2.8118       9.3197 C.3      60 VAL60     -0.3192
    912 HG21         14.3873       3.1675       9.3683 H        60 VAL60      0.0791
    913 HG22         15.7313       2.5549      10.3313 H        60 VAL60      0.0791
    914 HG23         16.0877       3.5755       8.9297 H        60 VAL60      0.0791
    915 C            16.0254       2.6251       6.2578 C.2      60 VAL60      0.5973
    916 O            15.9938       3.8365       6.3761 O.2      60 VAL60     -0.5679
    917 N            16.8982       1.9680       5.4915 N.am     61 SER61     -0.4157
    918 H            16.7735       0.9729       5.4069 H        61 SER61      0.2719
    919 CA           17.9100       2.5564       4.6219 C.3      61 SER61     -0.0249
    920 HA           18.6843       3.0080       5.2421 H        61 SER61      0.0843
    921 CB           18.5589       1.4459       3.7875 C.3      61 SER61      0.2117
    922 HB2          19.2276       1.8851       3.0453 H        61 SER61      0.0352
    923 HB3          19.1382       0.7956       4.4449 H        61 SER61      0.0352
    924 OG           17.5586       0.6834       3.1423 O.3      61 SER61     -0.6546
    925 HG           17.5399      -0.2469       3.4366 H        61 SER61      0.4275
    926 C            17.3280       3.6790       3.7634 C.2      61 SER61      0.5973
    927 O            17.3263       4.8168       4.2046 O.2      61 SER61     -0.5679
    928 N            16.7972       3.4135       2.5693 N.am     62 CYS62     -0.4157
    929 H            16.8163       2.4622       2.2212 H        62 CYS62      0.2719
    930 CA           16.1783       4.4792       1.7744 C.3      62 CYS62      0.0213
    931 HA           16.8347       5.3501       1.8084 H        62 CYS62      0.1124
    932 CB           16.0734       4.0503       0.3153 C.3      62 CYS62     -0.1231
    933 HB2          17.0181       3.5976       0.0070 H        62 CYS62      0.1112
    934 HB3          15.2631       3.3390       0.1640 H        62 CYS62      0.1112
    935 SG           15.7994       5.5491      -0.6790 S.3      62 CYS62     -0.3119
    936 HG           16.4889       5.1101      -1.7418 H        62 CYS62      0.1933
    937 C            14.8261       4.9322       2.3438 C.2      62 CYS62      0.5973
    938 O            14.3157       5.9859       1.9772 O.2      62 CYS62     -0.5679
    939 N            14.2444       4.1650       3.2703 N.am     63 LEU63     -0.4157
    940 H            14.6935       3.2915       3.5186 H        63 LEU63      0.2719
    941 CA           13.0136       4.5438       3.9467 C.3      63 LEU63     -0.0518
    942 HA           12.3120       4.9107       3.2131 H        63 LEU63      0.0922
    943 CB           12.3831       3.3113       4.6006 C.3      63 LEU63     -0.1102
    944 HB2          12.1453       2.5684       3.8379 H        63 LEU63      0.0457
    945 HB3          13.1271       2.9008       5.2620 H        63 LEU63      0.0457
    946 CG           11.1580       3.6174       5.4609 C.3      63 LEU63      0.3531
    947 HG           11.0385       4.6856       5.5436 H        63 LEU63     -0.0361
    948 CD1           9.8893       3.0194       4.8655 C.3      63 LEU63     -0.4121
    949 HD11         10.0072       1.9444       4.7252 H        63 LEU63      0.1000
    950 HD12          9.0429       3.1898       5.5311 H        63 LEU63      0.1000
    951 HD13          9.6766       3.4987       3.9118 H        63 LEU63      0.1000
    952 CD2          11.3352       3.0841       6.8781 C.3      63 LEU63     -0.4121
    953 HD21         12.2491       3.4647       7.3135 H        63 LEU63      0.1000
    954 HD22         10.5031       3.4224       7.4873 H        63 LEU63      0.1000
    955 HD23         11.3613       1.9933       6.8678 H        63 LEU63      0.1000
    956 C            13.2596       5.6985       4.9168 C.2      63 LEU63      0.5973
    957 O            12.9853       6.8580       4.6222 O.2      63 LEU63     -0.5679
    958 N            13.7437       5.4149       6.1205 N.am     64 ARG64     -0.3479
    959 H            14.2353       4.5327       6.2245 H        64 ARG64      0.2747
    960 CA           13.9105       6.4221       7.1634 C.3      64 ARG64     -0.2637
    961 HA           13.1005       7.1449       7.0922 H        64 ARG64      0.1560
    962 CB           13.8378       5.7544       8.5288 C.3      64 ARG64     -0.0007
    963 HB2          13.0125       5.0463       8.5659 H        64 ARG64      0.0327
    964 HB3          14.7763       5.2386       8.6818 H        64 ARG64      0.0327
    965 CG           13.6304       6.7782       9.6421 C.3      64 ARG64      0.0390
    966 HG2          14.3335       7.6029       9.5209 H        64 ARG64      0.0285
    967 HG3          12.6151       7.1745       9.6138 H        64 ARG64      0.0285
    968 CD           13.8943       6.0953      10.9790 C.3      64 ARG64      0.0486
    969 HD2          12.9649       5.6418      11.3288 H        64 ARG64      0.0687
    970 HD3          14.6179       5.2870      10.8464 H        64 ARG64      0.0687
    971 NE           14.4078       7.0295      11.9916 N.pl3    64 ARG64     -0.5295
    972 HE           13.7166       7.4347      12.6008 H        64 ARG64      0.3456
    973 CZ           15.6282       6.9430      12.4820 C.cat    64 ARG64      0.8076
    974 NH1          16.6769       6.7521      11.7286 N.pl3    64 ARG64     -0.8627
    975 HH11         16.5570       6.7506      10.7232 H        64 ARG64      0.4478
    976 HH12         17.6041       6.7244      12.1128 H        64 ARG64      0.4478
    977 NH2          15.7926       7.0149      13.7711 N.pl3    64 ARG64     -0.8627
    978 HH21         15.0041       7.1153      14.3826 H        64 ARG64      0.4478
    979 HH22         16.7137       6.9231      14.1617 H        64 ARG64      0.4478
    980 C            15.2172       7.1878       6.9469 C.2      64 ARG64      0.7341
    981 O            16.1364       7.1017       7.7561 O.2      64 ARG64     -0.5894
    982 N            15.2474       7.9957       5.8939 N.am     65 ASN65     -0.4157
    983 H            14.5091       7.8784       5.2115 H        65 ASN65      0.2719
    984 CA           16.4090       8.8183       5.5591 C.3      65 ASN65      0.0143
    985 HA           17.0299       8.9512       6.4503 H        65 ASN65      0.1048
    986 CB           17.2372       8.0936       4.4943 C.3      65 ASN65     -0.2041
    987 HB2          16.9894       7.0464       4.5145 H        65 ASN65      0.0797
    988 HB3          17.0329       8.4572       3.4878 H        65 ASN65      0.0797
    989 CG           18.7124       8.2069       4.7945 C.2      65 ASN65      0.7130
    990 OD1          19.2963       7.4207       5.5149 O.2      65 ASN65     -0.5931
    991 ND2          19.3605       9.2317       4.2986 N.am     65 ASN65     -0.9191
    992 HD21         20.3404       9.2660       4.5092 H        65 ASN65      0.4196
    993 HD22         18.8933       9.9189       3.7369 H        65 ASN65      0.4196
    994 C            16.0062      10.2090       5.0898 C.2      65 ASN65      0.5973
    995 O            16.4204      11.1995       5.6760 O.2      65 ASN65     -0.5679
    996 N            15.1599      10.2884       4.0638 N.am     66 HIE66     -0.4157
    997 H            14.9365       9.4463       3.5522 H        66 HIE66      0.2719
    998 CA           14.6948      11.5744       3.5287 C.3      66 HIE66     -0.0581
    999 HA           15.5293      12.2791       3.4932 H        66 HIE66      0.1360
   1000 CB           14.1890      11.3569       2.1010 C.3      66 HIE66     -0.0074
   1001 HB2          13.2724      10.7655       2.1226 H        66 HIE66      0.0367
   1002 HB3          13.9637      12.3242       1.6500 H        66 HIE66      0.0367
   1003 CG           15.2055      10.6468       1.2440 C.2      66 HIE66      0.1868
   1004 ND1          16.3023      11.2548       0.6378 N.2      66 HIE66     -0.5432
   1005 CE1          16.9726      10.2699       0.0195 C.2      66 HIE66      0.1635
   1006 HE1          17.8743      10.4128      -0.5626 H        66 HIE66      0.1435
   1007 NE2          16.3716       9.0857       0.2269 N.pl3    66 HIE66     -0.2795
   1008 HE2          16.6767       8.1862      -0.1319 H        66 HIE66      0.3339
   1009 CD2          15.2559       9.3028       1.0026 C.2      66 HIE66     -0.2207
   1010 HD2          14.5549       8.5489       1.3414 H        66 HIE66      0.1862
   1011 C            13.6108      12.2024       4.4033 C.2      66 HIE66      0.5973
   1012 O            13.4389      13.4133       4.4172 O.2      66 HIE66     -0.5679
   1013 N            12.8791      11.3764       5.1532 N.am     67 GLY67     -0.4157
   1014 H            13.0598      10.3916       5.0569 H        67 GLY67      0.2719
   1015 CA           11.8237      11.8506       6.0439 C.3      67 GLY67     -0.0252
   1016 HA2          12.2361      11.9673       7.0456 H        67 GLY67      0.0698
   1017 HA3          11.4559      12.8220       5.7075 H        67 GLY67      0.0698
   1018 C            10.6423      10.8993       6.1042 C.2      67 GLY67      0.5973
   1019 O             9.5133      11.2970       5.8581 O.2      67 GLY67     -0.5679
   1020 N            10.8685       9.6375       6.4580 N.am     68 ILE68     -0.4157
   1021 H            11.8139       9.3496       6.6541 H        68 ILE68      0.2719
   1022 CA            9.7980       8.6358       6.5510 C.3      68 ILE68     -0.0597
   1023 HA            8.8777       9.0450       6.1400 H        68 ILE68      0.0869
   1024 CB           10.1617       7.3937       5.7430 C.3      68 ILE68      0.1303
   1025 HB           11.0860       6.9862       6.1392 H        68 ILE68      0.0187
   1026 CG2           9.0839       6.3204       5.8660 C.3      68 ILE68     -0.3204
   1027 HG21          8.1094       6.7954       5.7776 H        68 ILE68      0.0882
   1028 HG22          9.1654       5.6188       5.0391 H        68 ILE68      0.0882
   1029 HG23          9.1709       5.7733       6.8050 H        68 ILE68      0.0882
   1030 CG1          10.3275       7.7497       4.2611 C.3      68 ILE68     -0.0430
   1031 HG12         11.0736       8.5333       4.1296 H        68 ILE68      0.0236
   1032 HG13         10.6844       6.8603       3.7669 H        68 ILE68      0.0236
   1033 CD1           9.0416       8.1719       3.5611 C.3      68 ILE68     -0.0660
   1034 HD11          8.5104       8.9440       4.1126 H        68 ILE68      0.0186
   1035 HD12          9.3115       8.6098       2.6029 H        68 ILE68      0.0186
   1036 HD13          8.3914       7.3111       3.4232 H        68 ILE68      0.0186
   1037 C             9.4843       8.2851       7.9904 C.2      68 ILE68      0.5973
   1038 O            10.3269       8.4443       8.8664 O.2      68 ILE68     -0.5679
   1039 N             8.2528       7.8599       8.2648 N.am     69 ASN69     -0.4157
   1040 H             7.6166       7.6964       7.4935 H        69 ASN69      0.2719
   1041 CA            7.8077       7.4816       9.6003 C.3      69 ASN69      0.0143
   1042 HA            8.6529       7.1403      10.2042 H        69 ASN69      0.1048
   1043 CB            7.1875       8.7170      10.2697 C.3      69 ASN69     -0.2041
   1044 HB2           6.5602       9.2589       9.5634 H        69 ASN69      0.0797
   1045 HB3           6.5532       8.3832      11.0915 H        69 ASN69      0.0797
   1046 CG            8.2195       9.6445      10.8730 C.2      69 ASN69      0.7130
   1047 OD1           8.4613       9.6250      12.0577 O.2      69 ASN69     -0.5931
   1048 ND2           8.8617      10.5029      10.1133 N.am     69 ASN69     -0.9191
   1049 HD21          9.5824      10.9592      10.6542 H        69 ASN69      0.4196
   1050 HD22          9.1396      10.1404       9.2139 H        69 ASN69      0.4196
   1051 C             6.8038       6.3275       9.5190 C.2      69 ASN69      0.5973
   1052 O             5.6182       6.5772       9.3259 O.2      69 ASN69     -0.5679
   1053 N             7.2745       5.0945       9.6976 N.am     70 THR70     -0.4157
   1054 H             8.2569       4.9710       9.8765 H        70 THR70      0.2719
   1055 CA            6.4563       3.8663       9.6791 C.3      70 THR70     -0.0389
   1056 HA            5.4362       4.1026       9.3695 H        70 THR70      0.1007
   1057 CB            7.0043       2.8869       8.6340 C.3      70 THR70      0.3654
   1058 HB            7.0434       3.4035       7.6812 H        70 THR70      0.0043
   1059 CG2           8.4105       2.3479       8.9193 C.3      70 THR70     -0.2438
   1060 HG21          8.3838       1.5173       9.6237 H        70 THR70      0.0642
   1061 HG22          8.8111       1.9457       7.9899 H        70 THR70      0.0642
   1062 HG23          9.0645       3.1292       9.2958 H        70 THR70      0.0642
   1063 OG1           6.1801       1.7702       8.5100 O.3      70 THR70     -0.6761
   1064 HG1           5.2913       2.0269       8.2131 H        70 THR70      0.4102
   1065 C             6.3712       3.2562      11.0796 C.2      70 THR70      0.5973
   1066 O             6.9898       2.2510      11.4042 O.2      70 THR70     -0.5679
   1067 N             5.6890       3.9341      11.9995 N.am     71 ALA71     -0.4157
   1068 H             5.1209       4.7088      11.7012 H        71 ALA71      0.2719
   1069 CA            5.5475       3.4406      13.3736 C.3      71 ALA71      0.0337
   1070 HA            6.4427       2.8792      13.6459 H        71 ALA71      0.0823
   1071 CB            5.4591       4.6280      14.3377 C.3      71 ALA71     -0.1825
   1072 HB1           4.5571       5.2057      14.1316 H        71 ALA71      0.0603
   1073 HB2           5.4179       4.2649      15.3659 H        71 ALA71      0.0603
   1074 HB3           6.3361       5.2648      14.2249 H        71 ALA71      0.0603
   1075 C             4.3708       2.4562      13.5031 C.2      71 ALA71      0.5973
   1076 O             3.5514       2.5892      14.4069 O.2      71 ALA71     -0.5679
   1077 N             4.2577       1.4839      12.6018 N.am     72 HIE72     -0.4157
   1078 H             4.9720       1.3918      11.8883 H        72 HIE72      0.2719
   1079 CA            3.1702       0.5039      12.6035 C.3      72 HIE72     -0.0581
   1080 HA            2.5792       0.6117      13.5123 H        72 HIE72      0.1360
   1081 CB            2.2293       0.7570      11.4202 C.3      72 HIE72     -0.0074
   1082 HB2           1.3245       0.1605      11.5426 H        72 HIE72      0.0367
   1083 HB3           1.9339       1.8073      11.4023 H        72 HIE72      0.0367
   1084 CG            2.8478       0.3955      10.0972 C.2      72 HIE72      0.1868
   1085 ND1           3.1686       1.2959       9.0912 N.2      72 HIE72     -0.5432
   1086 CE1           3.6035       0.5452       8.0667 C.2      72 HIE72      0.1635
   1087 HE1           3.9185       0.9072       7.1052 H        72 HIE72      0.1435
   1088 NE2           3.6620      -0.7456       8.4033 N.pl3    72 HIE72     -0.2795
   1089 HE2           3.9053      -1.4906       7.7729 H        72 HIE72      0.3339
   1090 CD2           3.1642      -0.8636       9.6707 C.2      72 HIE72     -0.2207
   1091 HD2           2.9782      -1.7786      10.1950 H        72 HIE72      0.1862
   1092 C             3.7352      -0.9145      12.5845 C.2      72 HIE72      0.5973
   1093 O             4.8788      -1.1533      12.1982 O.2      72 HIE72     -0.5679
   1094 N             2.9344      -1.8939      13.0023 N.am     73 LYS73     -0.3479
   1095 H             1.9549      -1.6707      13.1221 H        73 LYS73      0.2747
   1096 CA            3.3165      -3.3108      12.9139 C.3      73 LYS73     -0.2400
   1097 HA            4.3827      -3.3713      12.7023 H        73 LYS73      0.1426
   1098 CB            2.9911      -4.0137      14.2391 C.3      73 LYS73     -0.0094
   1099 HB2           2.8213      -3.2712      15.0217 H        73 LYS73      0.0362
   1100 HB3           2.0746      -4.5980      14.1342 H        73 LYS73      0.0362
   1101 CG            4.1304      -4.9268      14.6979 C.3      73 LYS73      0.0187
   1102 HG2           3.8438      -5.3700      15.6528 H        73 LYS73      0.0103
   1103 HG3           4.2714      -5.7189      13.9728 H        73 LYS73      0.0103
   1104 CD            5.4653      -4.1809      14.8440 C.3      73 LYS73     -0.0479
   1105 HD2           6.0145      -4.2732      13.9038 H        73 LYS73      0.0621
   1106 HD3           5.3040      -3.1163      15.0296 H        73 LYS73      0.0621
   1107 CE            6.3223      -4.7895      15.9543 C.3      73 LYS73     -0.0143
   1108 HE2           6.0883      -5.8553      16.0499 H        73 LYS73      0.1135
   1109 HE3           7.3716      -4.7177      15.6457 H        73 LYS73      0.1135
   1110 NZ            6.1385      -4.0644      17.2385 N.4      73 LYS73     -0.3854
   1111 HZ1           5.1819      -4.1125      17.5584 H        73 LYS73      0.3400
   1112 HZ2           6.7419      -4.4615      17.9489 H        73 LYS73      0.3400
   1113 HZ3           6.3964      -3.0914      17.1179 H        73 LYS73      0.3400
   1114 C             2.6426      -3.9724      11.7211 C.2      73 LYS73      0.7341
   1115 O             1.6394      -3.4759      11.2355 O.2      73 LYS73     -0.5894
   1116 N             3.1602      -5.1008      11.2524 N.am     74 ALA74     -0.4157
   1117 H             4.0224      -5.4540      11.6288 H        74 ALA74      0.2719
   1118 CA            2.5066      -5.8352      10.1752 C.3      74 ALA74      0.0337
   1119 HA            2.1207      -5.1235       9.4412 H        74 ALA74      0.0823
   1120 CB            3.5555      -6.7020       9.4814 C.3      74 ALA74     -0.1825
   1121 HB1           4.0270      -7.3745      10.1948 H        74 ALA74      0.0603
   1122 HB2           3.0890      -7.2728       8.6787 H        74 ALA74      0.0603
   1123 HB3           4.3301      -6.0666       9.0479 H        74 ALA74      0.0603
   1124 C             1.3159      -6.6397      10.7141 C.2      74 ALA74      0.5973
   1125 O             1.3493      -7.1059      11.8513 O.2      74 ALA74     -0.5679
   1126 N             0.2747      -6.8461       9.9123 N.am     75 ARG75     -0.3479
   1127 H             0.2611      -6.4080       8.9989 H        75 ARG75      0.2747
   1128 CA           -0.9084      -7.6369      10.2827 C.3      75 ARG75     -0.2637
   1129 HA           -0.6099      -8.4427      10.9397 H        75 ARG75      0.1560
   1130 CB           -1.9385      -6.7476      10.9899 C.3      75 ARG75     -0.0007
   1131 HB2          -2.1258      -5.8610      10.3797 H        75 ARG75      0.0327
   1132 HB3          -2.8835      -7.2894      11.0678 H        75 ARG75      0.0327
   1133 CG           -1.5262      -6.3030      12.3946 C.3      75 ARG75      0.0390
   1134 HG2          -0.6330      -5.6811      12.3745 H        75 ARG75      0.0285
   1135 HG3          -2.3396      -5.6700      12.7543 H        75 ARG75      0.0285
   1136 CD           -1.3567      -7.4919      13.3577 C.3      75 ARG75      0.0486
   1137 HD2          -2.0516      -8.2856      13.0744 H        75 ARG75      0.0687
   1138 HD3          -0.3408      -7.8816      13.3164 H        75 ARG75      0.0687
   1139 NE           -1.7067      -7.0321      14.7033 N.pl3    75 ARG75     -0.5295
   1140 HE           -2.4878      -6.3954      14.7307 H        75 ARG75      0.3456
   1141 CZ           -0.9553      -7.0869      15.7758 C.cat    75 ARG75      0.8076
   1142 NH1          -0.1370      -8.0756      16.0105 N.pl3    75 ARG75     -0.8627
   1143 HH11         -0.1552      -8.8477      15.3634 H        75 ARG75      0.4478
   1144 HH12          0.3876      -8.1408      16.8582 H        75 ARG75      0.4478
   1145 NH2          -1.0354      -6.1118      16.6343 N.pl3    75 ARG75     -0.8627
   1146 HH21         -1.6600      -5.3442      16.4487 H        75 ARG75      0.4478
   1147 HH22         -0.5291      -6.1492      17.4938 H        75 ARG75      0.4478
   1148 C            -1.5246      -8.2715       9.0440 C.2      75 ARG75      0.7341
   1149 O            -1.3574      -7.7381       7.9473 O.2      75 ARG75     -0.5894
   1150 N            -2.1619      -9.4286       9.2043 N.am     76 GLN76     -0.4157
   1151 H            -2.3164      -9.8053      10.1243 H        76 GLN76      0.2719
   1152 CA           -2.8662     -10.0580       8.0928 C.3      76 GLN76     -0.0031
   1153 HA           -2.2675      -9.9646       7.1858 H        76 GLN76      0.0850
   1154 CB           -3.0914     -11.5480       8.3634 C.3      76 GLN76     -0.0036
   1155 HB2          -2.1399     -12.0307       8.5558 H        76 GLN76      0.0171
   1156 HB3          -3.7184     -11.6509       9.2510 H        76 GLN76      0.0171
   1157 CG           -3.7334     -12.2627       7.1601 C.3      76 GLN76     -0.0645
   1158 HG2          -4.0548     -11.5630       6.3924 H        76 GLN76      0.0352
   1159 HG3          -2.9981     -12.9191       6.7045 H        76 GLN76      0.0352
   1160 CD           -4.9246     -13.1165       7.5556 C.2      76 GLN76      0.6951
   1161 OE1          -6.0159     -13.0097       7.0247 O.2      76 GLN76     -0.6086
   1162 NE2          -4.7537     -14.0252       8.4922 N.am     76 GLN76     -0.9407
   1163 HE21         -5.5602     -14.5566       8.7454 H        76 GLN76      0.4251
   1164 HE22         -3.8798     -14.1032       9.0086 H        76 GLN76      0.4251
   1165 C            -4.1931      -9.3386       7.8846 C.2      76 GLN76      0.5973
   1166 O            -4.9151      -9.1186       8.8517 O.2      76 GLN76     -0.5679
   1167 N            -4.5096      -9.0015       6.6378 N.am     77 VAL77     -0.4157
   1168 H            -3.8307      -9.1477       5.9010 H        77 VAL77      0.2719
   1169 CA           -5.8095      -8.4235       6.2857 C.3      77 VAL77     -0.0875
   1170 HA           -5.8768      -7.4318       6.7397 H        77 VAL77      0.0969
   1171 CB           -5.9303      -8.2819       4.7625 C.3      77 VAL77      0.2985
   1172 HB           -5.0781      -7.7012       4.4071 H        77 VAL77     -0.0297
   1173 CG1          -5.9163      -9.6389       4.0385 C.3      77 VAL77     -0.3192
   1174 HG11         -6.8859     -10.1287       4.1233 H        77 VAL77      0.0791
   1175 HG12         -5.6807      -9.4899       2.9894 H        77 VAL77      0.0791
   1176 HG13         -5.1627     -10.2968       4.4686 H        77 VAL77      0.0791
   1177 CG2          -7.2110      -7.5362       4.3680 C.3      77 VAL77     -0.3192
   1178 HG21         -7.1834      -6.5385       4.8055 H        77 VAL77      0.0791
   1179 HG22         -7.2664      -7.4279       3.2868 H        77 VAL77      0.0791
   1180 HG23         -8.0987      -8.0557       4.7185 H        77 VAL77      0.0791
   1181 C            -6.9552      -9.2733       6.8209 C.2      77 VAL77      0.5973
   1182 O            -6.9718     -10.4888       6.6779 O.2      77 VAL77     -0.5679
   1183 N            -7.9856      -8.6417       7.3554 N.am     78 THR78     -0.4157
   1184 H            -7.8662      -7.6527       7.5727 H        78 THR78      0.2719
   1185 CA           -9.1540      -9.3656       7.8697 C.3      78 THR78     -0.0389
   1186 HA           -9.1196     -10.4016       7.5347 H        78 THR78      0.1007
   1187 CB           -9.1711      -9.3754       9.4043 C.3      78 THR78      0.3654
   1188 HB          -10.1741      -9.1455       9.7651 H        78 THR78      0.0043
   1189 CG2          -8.7913     -10.7637       9.9169 C.3      78 THR78     -0.2438
   1190 HG21         -7.8003     -11.0273       9.5413 H        78 THR78      0.0642
   1191 HG22         -8.7607     -10.7559      11.0066 H        78 THR78      0.0642
   1192 HG23         -9.5147     -11.5065       9.5828 H        78 THR78      0.0642
   1193 OG1          -8.2715      -8.4700       9.9941 O.3      78 THR78     -0.6761
   1194 HG1          -8.2650      -7.5908       9.5860 H        78 THR78      0.4102
   1195 C           -10.4370      -8.7992       7.3115 C.2      78 THR78      0.5973
   1196 O           -10.4501      -7.7095       6.7559 O.2      78 THR78     -0.5679
   1197 N           -11.5564      -9.5254       7.4700 N.am     79 LYS79     -0.3479
   1198 H           -11.4778     -10.4171       7.9342 H        79 LYS79      0.2747
   1199 CA          -12.8840      -9.0265       7.0687 C.3      79 LYS79     -0.2400
   1200 HA          -12.9265      -9.0138       5.9944 H        79 LYS79      0.1426
   1201 CB          -13.9918      -9.9628       7.5852 C.3      79 LYS79     -0.0094
   1202 HB2         -13.9285     -10.8975       7.0257 H        79 LYS79      0.0362
   1203 HB3         -13.8276     -10.1942       8.6394 H        79 LYS79      0.0362
   1204 CG          -15.3976      -9.3708       7.3913 C.3      79 LYS79      0.0187
   1205 HG2         -15.3156      -8.6058       6.6518 H        79 LYS79      0.0103
   1206 HG3         -16.0663     -10.1426       7.0083 H        79 LYS79      0.0103
   1207 CD          -16.0189      -8.7698       8.6612 C.3      79 LYS79     -0.0479
   1208 HD2         -16.6774      -9.5140       9.1114 H        79 LYS79      0.0621
   1209 HD3         -15.2365      -8.5221       9.3819 H        79 LYS79      0.0621
   1210 CE          -16.7936      -7.4815       8.3458 C.3      79 LYS79     -0.0143
   1211 HE2         -16.0682      -6.6820       8.1419 H        79 LYS79      0.1135
   1212 HE3         -17.3764      -7.6249       7.4293 H        79 LYS79      0.1135
   1213 NZ          -17.7004      -7.0922       9.4545 N.4      79 LYS79     -0.3854
   1214 HZ1         -17.1596      -6.9034      10.2922 H        79 LYS79      0.3400
   1215 HZ2         -18.1747      -6.2278       9.2107 H        79 LYS79      0.3400
   1216 HZ3         -18.3910      -7.7998       9.6463 H        79 LYS79      0.3400
   1217 C           -13.1102      -7.5759       7.5013 C.2      79 LYS79      0.7341
   1218 O           -13.7426      -6.8137       6.7782 O.2      79 LYS79     -0.5894
   1219 N           -12.6336      -7.2323       8.6877 N.am     80 GLU80     -0.5163
   1220 H           -12.0351      -7.8657       9.1888 H        80 GLU80      0.2936
   1221 CA          -12.6895      -5.8645       9.1688 C.3      80 GLU80      0.0397
   1222 HA          -13.7294      -5.5442       9.2118 H        80 GLU80      0.1105
   1223 CB          -12.1224      -5.8071      10.5756 C.3      80 GLU80      0.0560
   1224 HB2         -12.4627      -6.6698      11.1520 H        80 GLU80     -0.0173
   1225 HB3         -11.0354      -5.8435      10.5024 H        80 GLU80     -0.0173
   1226 CG          -12.6174      -4.5320      11.2669 C.3      80 GLU80      0.0136
   1227 HG2         -12.7246      -3.7316      10.5344 H        80 GLU80     -0.0425
   1228 HG3         -13.6090      -4.7273      11.6844 H        80 GLU80     -0.0425
   1229 CD          -11.6690      -4.0517      12.3637 C.2      80 GLU80      0.8054
   1230 OE1         -10.6826      -4.7645      12.6429 O.co2    80 GLU80     -0.8188
   1231 OE2         -11.9886      -2.9991      12.9540 O.co2    80 GLU80     -0.8188
   1232 C           -11.9764      -4.9095       8.2154 C.2      80 GLU80      0.5366
   1233 O           -12.6770      -4.1271       7.5964 O.2      80 GLU80     -0.5819
   1234 N           -10.6745      -5.0697       7.9622 N.am     81 ASP81     -0.5163
   1235 H           -10.1334      -5.6988       8.5345 H        81 ASP81      0.2936
   1236 CA           -9.9322      -4.2355       7.0034 C.3      81 ASP81      0.0381
   1237 HA           -9.7565      -3.2637       7.4526 H        81 ASP81      0.0880
   1238 CB           -8.5593      -4.8333       6.7123 C.3      81 ASP81     -0.0303
   1239 HB2          -8.6567      -5.8904       6.4653 H        81 ASP81     -0.0122
   1240 HB3          -8.1170      -4.3259       5.8532 H        81 ASP81     -0.0122
   1241 CG           -7.6390      -4.6450       7.9003 C.2      81 ASP81      0.7994
   1242 OD1          -7.3764      -3.4692       8.2163 O.co2    81 ASP81     -0.8014
   1243 OD2          -7.2703      -5.6956       8.4760 O.co2    81 ASP81     -0.8014
   1244 C           -10.6627      -4.0292       5.6789 C.2      81 ASP81      0.5366
   1245 O           -10.7351      -2.9074       5.1803 O.2      81 ASP81     -0.5819
   1246 N           -11.2855      -5.0817       5.1390 N.am     82 PHE82     -0.4157
   1247 H           -11.2062      -5.9680       5.6187 H        82 PHE82      0.2719
   1248 CA          -12.1186      -4.9425       3.9443 C.3      82 PHE82     -0.0024
   1249 HA          -11.5094      -4.5998       3.1263 H        82 PHE82      0.0978
   1250 CB          -12.7456      -6.2689       3.5396 C.3      82 PHE82     -0.0343
   1251 HB2         -13.2413      -6.7144       4.3948 H        82 PHE82      0.0295
   1252 HB3         -13.5028      -6.0830       2.7772 H        82 PHE82      0.0295
   1253 CG          -11.7500      -7.2388       2.9756 C.ar     82 PHE82      0.0118
   1254 CD1         -11.3937      -7.1681       1.6219 C.ar     82 PHE82     -0.1256
   1255 HD1         -11.8288      -6.4174       0.9777 H        82 PHE82      0.1330
   1256 CE1         -10.4551      -8.0744       1.1126 C.ar     82 PHE82     -0.1704
   1257 HE1         -10.1800      -8.0393       0.0676 H        82 PHE82      0.1430
   1258 CZ           -9.8636      -9.0157       1.9707 C.ar     82 PHE82     -0.1072
   1259 HZ           -9.1516      -9.7114       1.5836 H        82 PHE82      0.1297
   1260 CE2         -10.2330      -9.1076       3.3159 C.ar     82 PHE82     -0.1704
   1261 HE2          -9.7598      -9.8206       3.9766 H        82 PHE82      0.1430
   1262 CD2         -11.1878      -8.2155       3.8037 C.ar     82 PHE82     -0.1256
   1263 HD2         -11.4880      -8.2558       4.8205 H        82 PHE82      0.1330
   1264 C           -13.2132      -3.8999       4.1074 C.2      82 PHE82      0.5973
   1265 O           -13.3745      -3.0139       3.2872 O.2      82 PHE82     -0.5679
   1266 N           -14.0273      -3.9915       5.1455 N.am     83 VAL83     -0.4157
   1267 H           -13.7471      -4.5881       5.9194 H        83 VAL83      0.2719
   1268 CA          -15.0256      -2.9440       5.3765 C.3      83 VAL83     -0.0875
   1269 HA          -15.4109      -2.6771       4.4075 H        83 VAL83      0.0969
   1270 CB          -16.2308      -3.5012       6.1299 C.3      83 VAL83      0.2985
   1271 HB          -16.3666      -4.5456       5.8408 H        83 VAL83     -0.0297
   1272 CG1         -16.0524      -3.4477       7.6476 C.3      83 VAL83     -0.3192
   1273 HG11        -15.9942      -2.4164       7.9991 H        83 VAL83      0.0791
   1274 HG12        -16.9006      -3.9273       8.1307 H        83 VAL83      0.0791
   1275 HG13        -15.1404      -3.9677       7.9321 H        83 VAL83      0.0791
   1276 CG2         -17.5202      -2.7703       5.7514 C.3      83 VAL83     -0.3192
   1277 HG21        -17.6316      -2.7449       4.6706 H        83 VAL83      0.0791
   1278 HG22        -18.3785      -3.2932       6.1714 H        83 VAL83      0.0791
   1279 HG23        -17.5059      -1.7517       6.1374 H        83 VAL83      0.0791
   1280 C           -14.4192      -1.6753       6.0138 C.2      83 VAL83      0.5973
   1281 O           -15.1129      -0.6793       6.2049 O.2      83 VAL83     -0.5679
   1282 N           -13.1458      -1.6939       6.3932 N.am     84 THR84     -0.4157
   1283 H           -12.6296      -2.5654       6.3485 H        84 THR84      0.2719
   1284 CA          -12.4948      -0.5663       7.0621 C.3      84 THR84     -0.0389
   1285 HA          -13.1836      -0.1314       7.7855 H        84 THR84      0.1007
   1286 CB          -11.2441      -1.0175       7.8288 C.3      84 THR84      0.3654
   1287 HB          -10.5375      -1.4632       7.1438 H        84 THR84      0.0043
   1288 CG2         -10.5558       0.1320       8.5496 C.3      84 THR84     -0.2438
   1289 HG21        -11.2525       0.5984       9.2461 H        84 THR84      0.0642
   1290 HG22         -9.6976      -0.2444       9.1083 H        84 THR84      0.0642
   1291 HG23        -10.2069       0.8828       7.8424 H        84 THR84      0.0642
   1292 OG1         -11.5851      -1.9351       8.8340 O.3      84 THR84     -0.6761
   1293 HG1         -10.7973      -2.0880       9.3690 H        84 THR84      0.4102
   1294 C           -12.1313       0.5182       6.0576 C.2      84 THR84      0.5973
   1295 O           -12.5571       1.6686       6.1842 O.2      84 THR84     -0.5679
   1296 N           -11.3442       0.1582       5.0483 N.am     85 PHE85     -0.4157
   1297 H           -11.0956      -0.8210       4.9584 H        85 PHE85      0.2719
   1298 CA          -10.8660       1.0969       4.0392 C.3      85 PHE85     -0.0024
   1299 HA          -10.9861       2.0965       4.4358 H        85 PHE85      0.0978
   1300 CB           -9.3827       0.8635       3.7530 C.3      85 PHE85     -0.0343
   1301 HB2          -9.2625      -0.1191       3.2939 H        85 PHE85      0.0295
   1302 HB3          -9.0141       1.6089       3.0501 H        85 PHE85      0.0295
   1303 CG           -8.5601       0.9134       5.0158 C.ar     85 PHE85      0.0118
   1304 CD1          -8.5385      -0.2056       5.8636 C.ar     85 PHE85     -0.1256
   1305 HD1          -9.0680      -1.1038       5.5922 H        85 PHE85      0.1330
   1306 CE1          -7.7943      -0.1905       7.0513 C.ar     85 PHE85     -0.1704
   1307 HE1          -7.7576      -1.0628       7.6929 H        85 PHE85      0.1430
   1308 CZ           -7.0544       0.9479       7.3870 C.ar     85 PHE85     -0.1072
   1309 HZ           -6.4584       0.9499       8.2920 H        85 PHE85      0.1297
   1310 CE2          -7.0387       2.0494       6.5139 C.ar     85 PHE85     -0.1704
   1311 HE2          -6.4062       2.8935       6.7212 H        85 PHE85      0.1430
   1312 CD2          -7.7903       2.0424       5.3347 C.ar     85 PHE85     -0.1256
   1313 HD2          -7.7245       2.8828       4.6646 H        85 PHE85      0.1330
   1314 C           -11.7140       1.0086       2.7866 C.2      85 PHE85      0.5973
   1315 O           -12.5320       0.1113       2.6583 O.2      85 PHE85     -0.5679
   1316 N           -11.5238       1.9426       1.8588 N.am     86 ASP86     -0.5163
   1317 H           -10.8083       2.6425       1.9985 H        86 ASP86      0.2936
   1318 CA          -12.2652       1.9517       0.5991 C.3      86 ASP86      0.0381
   1319 HA          -13.0270       1.1875       0.6257 H        86 ASP86      0.0880
   1320 CB          -12.9775       3.2949       0.4272 C.3      86 ASP86     -0.0303
   1321 HB2         -13.1367       3.7528       1.4064 H        86 ASP86     -0.0122
   1322 HB3         -12.3535       3.9795      -0.1472 H        86 ASP86     -0.0122
   1323 CG          -14.3510       3.1329      -0.2288 C.2      86 ASP86      0.7994
   1324 OD1         -15.2644       2.6805       0.4919 O.co2    86 ASP86     -0.8014
   1325 OD2         -14.5163       3.5926      -1.3836 O.co2    86 ASP86     -0.8014
   1326 C           -11.3805       1.6354      -0.5990 C.2      86 ASP86      0.5366
   1327 O           -11.8831       1.2587      -1.6485 O.2      86 ASP86     -0.5819
   1328 N           -10.0662       1.7971      -0.4745 N.am     87 TYR87     -0.4157
   1329 H            -9.7010       2.1555       0.3990 H        87 TYR87      0.2719
   1330 CA           -9.1298       1.5697      -1.5694 C.3      87 TYR87     -0.0014
   1331 HA           -9.6644       1.2176      -2.4523 H        87 TYR87      0.0876
   1332 CB           -8.4299       2.8771      -1.9460 C.3      87 TYR87     -0.0152
   1333 HB2          -7.5384       3.0179      -1.3431 H        87 TYR87      0.0295
   1334 HB3          -8.1194       2.7711      -2.9799 H        87 TYR87      0.0295
   1335 CG           -9.2928       4.1096      -1.8096 C.ar     87 TYR87     -0.0011
   1336 CD1         -10.4735       4.2017      -2.5573 C.ar     87 TYR87     -0.1906
   1337 HD1         -10.7350       3.3954      -3.2266 H        87 TYR87      0.1699
   1338 CE1         -11.3346       5.2905      -2.3637 C.ar     87 TYR87     -0.2341
   1339 HE1         -12.2783       5.3414      -2.8738 H        87 TYR87      0.1656
   1340 CZ          -11.0133       6.2794      -1.4216 C.ar     87 TYR87      0.3226
   1341 OH          -11.9291       7.2490      -1.2113 O.3      87 TYR87     -0.5579
   1342 HH          -12.7985       6.9651      -1.5022 H        87 TYR87      0.3992
   1343 CE2          -9.8229       6.1943      -0.6752 C.ar     87 TYR87     -0.2341
   1344 HE2          -9.5730       6.9254       0.0663 H        87 TYR87      0.1656
   1345 CD2          -8.9657       5.1137      -0.8839 C.ar     87 TYR87     -0.1906
   1346 HD2          -8.0655       5.0471      -0.3069 H        87 TYR87      0.1699
   1347 C            -8.1599       0.4662      -1.1849 C.2      87 TYR87      0.5973
   1348 O            -7.0003       0.7406      -0.8991 O.2      87 TYR87     -0.5679
   1349 N            -8.6427      -0.7706      -1.0809 N.am     88 ILE88     -0.4157
   1350 H            -9.5542      -0.9706      -1.4791 H        88 ILE88      0.2719
   1351 CA           -7.7715      -1.9052      -0.7655 C.3      88 ILE88     -0.0597
   1352 HA           -7.0442      -1.5961      -0.0296 H        88 ILE88      0.0869
   1353 CB           -8.5439      -3.0757      -0.1615 C.3      88 ILE88      0.1303
   1354 HB           -9.4237      -3.2108      -0.7717 H        88 ILE88      0.0187
   1355 CG2          -7.7558      -4.4090      -0.1443 C.3      88 ILE88     -0.3204
   1356 HG21         -6.8913      -4.3234       0.5107 H        88 ILE88      0.0882
   1357 HG22         -8.3900      -5.2262       0.1941 H        88 ILE88      0.0882
   1358 HG23         -7.4014      -4.7135      -1.1216 H        88 ILE88      0.0882
   1359 CG1          -8.9130      -2.6784       1.2758 C.3      88 ILE88     -0.0430
   1360 HG12         -8.0646      -2.2222       1.7336 H        88 ILE88      0.0236
   1361 HG13         -9.6643      -1.8935       1.2674 H        88 ILE88      0.0236
   1362 CD1          -9.3139      -3.8587       2.1698 C.3      88 ILE88     -0.0660
   1363 HD11         -8.4585      -4.4831       2.4189 H        88 ILE88      0.0186
   1364 HD12         -9.7070      -3.4564       3.0918 H        88 ILE88      0.0186
   1365 HD13        -10.0319      -4.5057       1.6752 H        88 ILE88      0.0186
   1366 C            -7.0312      -2.3200      -2.0177 C.2      88 ILE88      0.5973
   1367 O            -7.5262      -3.0940      -2.8206 O.2      88 ILE88     -0.5679
   1368 N            -5.8330      -1.8097      -2.2110 N.am     89 LEU89     -0.4157
   1369 H            -5.4227      -1.2509      -1.4665 H        89 LEU89      0.2719
   1370 CA           -5.0499      -2.1266      -3.3974 C.3      89 LEU89     -0.0518
   1371 HA           -5.6641      -2.7458      -4.0300 H        89 LEU89      0.0922
   1372 CB           -4.6446      -0.8877      -4.2093 C.3      89 LEU89     -0.1102
   1373 HB2          -3.5846      -0.6795      -4.0558 H        89 LEU89      0.0457
   1374 HB3          -4.7443      -1.1166      -5.2650 H        89 LEU89      0.0457
   1375 CG           -5.4556       0.3665      -3.8836 C.3      89 LEU89      0.3531
   1376 HG           -6.4840       0.1270      -3.6148 H        89 LEU89     -0.0361
   1377 CD1          -4.7424       1.1095      -2.7605 C.3      89 LEU89     -0.4121
   1378 HD11         -3.7993       1.4302      -3.1473 H        89 LEU89      0.1000
   1379 HD12         -5.3231       1.9841      -2.4780 H        89 LEU89      0.1000
   1380 HD13         -4.5852       0.4771      -1.8901 H        89 LEU89      0.1000
   1381 CD2          -5.5278       1.2576      -5.1133 C.3      89 LEU89     -0.4121
   1382 HD21         -5.8080       0.6683      -5.9863 H        89 LEU89      0.1000
   1383 HD22         -6.3091       1.9871      -4.9765 H        89 LEU89      0.1000
   1384 HD23         -4.5646       1.7294      -5.3080 H        89 LEU89      0.1000
   1385 C            -3.8546      -2.9696      -3.0271 C.2      89 LEU89      0.5973
   1386 O            -3.4430      -2.9935      -1.8738 O.2      89 LEU89     -0.5679
   1387 N            -3.2616      -3.6545      -3.9891 N.am     90 CYS90     -0.4157
   1388 H            -3.6333      -3.5818      -4.9323 H        90 CYS90      0.2719
   1389 CA           -2.0344      -4.4062      -3.7621 C.3      90 CYS90      0.0213
   1390 HA           -1.5902      -4.0563      -2.8396 H        90 CYS90      0.1124
   1391 CB           -2.4073      -5.8904      -3.5952 C.3      90 CYS90     -0.1231
   1392 HB2          -2.7758      -6.0406      -2.5804 H        90 CYS90      0.1112
   1393 HB3          -3.2238      -6.1198      -4.2658 H        90 CYS90      0.1112
   1394 SG           -1.0695      -7.0750      -3.9357 S.3      90 CYS90     -0.3119
   1395 HG           -0.7907      -6.7424      -5.2129 H        90 CYS90      0.1933
   1396 C            -0.9950      -4.0847      -4.8305 C.2      90 CYS90      0.5973
   1397 O            -1.3116      -3.4831      -5.8551 O.2      90 CYS90     -0.5679
   1398 N             0.2627      -4.4257      -4.5696 N.am     91 MET91     -0.4157
   1399 H             0.4446      -4.9532      -3.7286 H        91 MET91      0.2719
   1400 CA            1.2966      -4.3645      -5.6045 C.3      91 MET91     -0.0237
   1401 HA            1.3130      -3.3707      -6.0501 H        91 MET91      0.0880
   1402 CB            2.6694      -4.6719      -5.0142 C.3      91 MET91      0.0342
   1403 HB2           2.5933      -5.4656      -4.2702 H        91 MET91      0.0241
   1404 HB3           3.3310      -5.0067      -5.8129 H        91 MET91      0.0241
   1405 CG            3.2848      -3.4163      -4.4008 C.3      91 MET91      0.0018
   1406 HG2           4.1830      -3.7209      -3.8668 H        91 MET91      0.0440
   1407 HG3           3.6201      -2.7762      -5.2168 H        91 MET91      0.0440
   1408 SD            2.2131      -2.4389      -3.2914 S.3      91 MET91     -0.2737
   1409 CE            1.6963      -1.1520      -4.4359 C.3      91 MET91     -0.0536
   1410 HE1           0.7784      -1.4753      -4.9228 H        91 MET91      0.0684
   1411 HE2           1.5285      -0.2246      -3.8919 H        91 MET91      0.0684
   1412 HE3           2.4628      -0.9750      -5.1887 H        91 MET91      0.0684
   1413 C             0.9549      -5.3426      -6.7167 C.2      91 MET91      0.5973
   1414 O             0.5026      -6.4451      -6.4209 O.2      91 MET91     -0.5679
   1415 N             1.0967      -4.9024      -7.9621 N.am     92 ASP92     -0.5163
   1416 H             1.5496      -4.0261      -8.1440 H        92 ASP92      0.2936
   1417 CA            0.7810      -5.7303      -9.1231 C.3      92 ASP92      0.0381
   1418 HA           -0.2803      -5.9022      -9.1930 H        92 ASP92      0.0880
   1419 CB            1.1685      -4.9773     -10.3771 C.3      92 ASP92     -0.0303
   1420 HB2           0.8762      -3.9384     -10.2308 H        92 ASP92     -0.0122
   1421 HB3           2.2425      -5.0313     -10.5301 H        92 ASP92     -0.0122
   1422 CG            0.3972      -5.5438     -11.5629 C.2      92 ASP92      0.7994
   1423 OD1           0.4717      -6.7609     -11.7819 O.co2    92 ASP92     -0.8014
   1424 OD2          -0.3792      -4.7809     -12.1689 O.co2    92 ASP92     -0.8014
   1425 C             1.4238      -7.1049      -9.0159 C.2      92 ASP92      0.5366
   1426 O             2.6246      -7.2369      -9.0191 O.2      92 ASP92     -0.5819
   1427 N             0.6426      -8.1430      -8.7643 N.am     93 GLU93     -0.5163
   1428 H            -0.3545      -8.0367      -8.8451 H        93 GLU93      0.2936
   1429 CA            1.2071      -9.4668      -8.5387 C.3      93 GLU93      0.0397
   1430 HA            1.8301      -9.7279      -9.3968 H        93 GLU93      0.1105
   1431 CB            2.0532      -9.5084      -7.2336 C.3      93 GLU93      0.0560
   1432 HB2           1.8050      -8.6489      -6.6134 H        93 GLU93     -0.0173
   1433 HB3           1.7722     -10.3692      -6.6250 H        93 GLU93     -0.0173
   1434 CG            3.5796      -9.6005      -7.4636 C.3      93 GLU93      0.0136
   1435 HG2           3.8863     -10.6330      -7.2768 H        93 GLU93     -0.0425
   1436 HG3           3.8386      -9.3795      -8.4982 H        93 GLU93     -0.0425
   1437 CD            4.3380      -8.6499      -6.5242 C.2      93 GLU93      0.8054
   1438 OE1           4.0131      -7.4478      -6.4713 O.co2    93 GLU93     -0.8188
   1439 OE2           5.1235      -9.0990      -5.6555 O.co2    93 GLU93     -0.8188
   1440 C             0.0763     -10.4803      -8.4470 C.2      93 GLU93      0.5366
   1441 O            -1.1150     -10.1694      -8.3571 O.2      93 GLU93     -0.5819
   1442 N             0.4492     -11.7507      -8.3457 N.am     94 SER94     -0.4157
   1443 H             1.4368     -11.9537      -8.4198 H        94 SER94      0.2719
   1444 CA           -0.5096     -12.8289      -8.1091 C.3      94 SER94     -0.0249
   1445 HA           -1.3858     -12.6504      -8.7336 H        94 SER94      0.0843
   1446 CB            0.1102     -14.1492      -8.5490 C.3      94 SER94      0.2117
   1447 HB2           1.0624     -14.3015      -8.0371 H        94 SER94      0.0352
   1448 HB3          -0.5602     -14.9726      -8.2991 H        94 SER94      0.0352
   1449 OG            0.3085     -14.1372      -9.9481 O.3      94 SER94     -0.6546
   1450 HG            0.9335     -13.4390     -10.1986 H        94 SER94      0.4275
   1451 C            -1.0128     -12.9098      -6.6606 C.2      94 SER94      0.5973
   1452 O            -1.7552     -13.8315      -6.3339 O.2      94 SER94     -0.5679
   1453 N            -0.6477     -11.9759      -5.7776 N.am     95 ASN95     -0.4157
   1454 H            -0.0652     -11.2143      -6.0965 H        95 ASN95      0.2719
   1455 CA           -1.1320     -11.9673      -4.3919 C.3      95 ASN95      0.0143
   1456 HA           -1.0946     -12.9837      -3.9934 H        95 ASN95      0.1048
   1457 CB           -0.1965     -11.0910      -3.5554 C.3      95 ASN95     -0.2041
   1458 HB2           0.8188     -11.4817      -3.6013 H        95 ASN95      0.0797
   1459 HB3          -0.1982     -10.0753      -3.9504 H        95 ASN95      0.0797
   1460 CG           -0.6348     -11.0739      -2.1044 C.2      95 ASN95      0.7130
   1461 OD1          -1.1413     -12.0313      -1.5548 O.2      95 ASN95     -0.5931
   1462 ND2          -0.4761      -9.9618      -1.4334 N.am     95 ASN95     -0.9191
   1463 HD21         -0.9591      -9.9495      -0.5557 H        95 ASN95      0.4196
   1464 HD22         -0.2397      -9.1215      -1.9326 H        95 ASN95      0.4196
   1465 C            -2.5954     -11.4996      -4.2732 C.2      95 ASN95      0.5973
   1466 O            -3.3042     -11.8104      -3.3175 O.2      95 ASN95     -0.5679
   1467 N            -3.0951     -10.7825      -5.2743 N.am     96 LEU96     -0.4157
   1468 H            -2.4914     -10.5055      -6.0408 H        96 LEU96      0.2719
   1469 CA           -4.4834     -10.3349      -5.2768 C.3      96 LEU96     -0.0518
   1470 HA           -4.7356     -10.0757      -4.2495 H        96 LEU96      0.0922
   1471 CB           -4.5631      -9.0532      -6.1175 C.3      96 LEU96     -0.1102
   1472 HB2          -3.5616      -8.6261      -6.2075 H        96 LEU96      0.0457
   1473 HB3          -4.9082      -9.2691      -7.1302 H        96 LEU96      0.0457
   1474 CG           -5.4388      -7.9883      -5.4367 C.3      96 LEU96      0.3531
   1475 HG           -5.1835      -7.8917      -4.3809 H        96 LEU96     -0.0361
   1476 CD1          -5.2627      -6.6430      -6.0870 C.3      96 LEU96     -0.4121
   1477 HD11         -5.5475      -6.6868      -7.1366 H        96 LEU96      0.1000
   1478 HD12         -5.8469      -5.8776      -5.5777 H        96 LEU96      0.1000
   1479 HD13         -4.2319      -6.3871      -5.9887 H        96 LEU96      0.1000
   1480 CD2          -6.8997      -8.3281      -5.5953 C.3      96 LEU96     -0.4121
   1481 HD21         -7.1898      -8.9656      -4.7817 H        96 LEU96      0.1000
   1482 HD22         -7.5234      -7.4489      -5.6310 H        96 LEU96      0.1000
   1483 HD23         -7.0269      -8.8144      -6.5573 H        96 LEU96      0.1000
   1484 C            -5.4593     -11.4529      -5.6915 C.2      96 LEU96      0.5973
   1485 O            -6.6734     -11.2613      -5.6689 O.2      96 LEU96     -0.5679
   1486 N            -4.9628     -12.6596      -5.9989 N.am     97 ARG97     -0.3479
   1487 H            -3.9581     -12.7897      -5.9727 H        97 ARG97      0.2747
   1488 CA           -5.8367     -13.7970      -6.3322 C.3      97 ARG97     -0.2637
   1489 HA           -6.4683     -13.4937      -7.1685 H        97 ARG97      0.1560
   1490 CB           -5.0084     -15.0353      -6.7068 C.3      97 ARG97     -0.0007
   1491 HB2          -3.9464     -14.8741      -6.5488 H        97 ARG97      0.0327
   1492 HB3          -5.3118     -15.8744      -6.0764 H        97 ARG97      0.0327
   1493 CG           -5.2695     -15.3944      -8.1707 C.3      97 ARG97      0.0390
   1494 HG2          -6.3451     -15.3470      -8.3488 H        97 ARG97      0.0285
   1495 HG3          -4.7870     -14.6696      -8.8284 H        97 ARG97      0.0285
   1496 CD           -4.8364     -16.8311      -8.4942 C.3      97 ARG97      0.0486
   1497 HD2          -4.7902     -17.4308      -7.5820 H        97 ARG97      0.0687
   1498 HD3          -5.5890     -17.2804      -9.1450 H        97 ARG97      0.0687
   1499 NE           -3.5296     -16.8237      -9.1625 N.pl3    97 ARG97     -0.5295
   1500 HE           -2.7790     -16.4370      -8.6104 H        97 ARG97      0.3456
   1501 CZ           -3.4319     -16.6335     -10.4622 C.cat    97 ARG97      0.8076
   1502 NH1          -4.0704     -17.3849     -11.3169 N.pl3    97 ARG97     -0.8627
   1503 HH11         -4.5971     -18.1619     -10.9559 H        97 ARG97      0.4478
   1504 HH12         -3.9868     -17.2266     -12.3044 H        97 ARG97      0.4478
   1505 NH2          -2.7009     -15.6569     -10.9195 N.pl3    97 ARG97     -0.8627
   1506 HH21         -2.1155     -15.0976     -10.3112 H        97 ARG97      0.4478
   1507 HH22         -2.6271     -15.4830     -11.9061 H        97 ARG97      0.4478
   1508 C            -6.8224     -14.1509      -5.2161 C.2      97 ARG97      0.7341
   1509 O            -7.8971     -14.6678      -5.5060 O.2      97 ARG97     -0.5894
   1510 N            -6.4701     -13.8297      -3.9742 N.am     98 ASP98     -0.5163
   1511 H            -5.5417     -13.4696      -3.8191 H        98 ASP98      0.2936
   1512 CA           -7.3293     -14.0588      -2.8153 C.3      98 ASP98      0.0381
   1513 HA           -8.0981     -14.7912      -3.0756 H        98 ASP98      0.0880
   1514 CB           -6.4961     -14.6395      -1.6689 C.3      98 ASP98     -0.0303
   1515 HB2          -5.5084     -14.9384      -2.0285 H        98 ASP98     -0.0122
   1516 HB3          -6.3509     -13.8950      -0.8837 H        98 ASP98     -0.0122
   1517 CG           -7.2106     -15.8609      -1.1018 C.2      98 ASP98      0.7994
   1518 OD1          -8.2182     -15.6474      -0.3890 O.co2    98 ASP98     -0.8014
   1519 OD2          -6.7785     -16.9804      -1.4359 O.co2    98 ASP98     -0.8014
   1520 C            -8.0487     -12.7814      -2.3927 C.2      98 ASP98      0.5366
   1521 O            -9.2634     -12.7837      -2.2292 O.2      98 ASP98     -0.5819
   1522 N            -7.3425     -11.6468      -2.3079 N.am     99 LEU99     -0.4157
   1523 H            -6.3438     -11.6942      -2.4482 H        99 LEU99      0.2719
   1524 CA           -7.9652     -10.3655      -1.9409 C.3      99 LEU99     -0.0518
   1525 HA           -8.3667     -10.4488      -0.9344 H        99 LEU99      0.0922
   1526 CB           -6.9201      -9.2432      -1.9712 C.3      99 LEU99     -0.1102
   1527 HB2          -6.2418      -9.4099      -2.8033 H        99 LEU99      0.0457
   1528 HB3          -7.4284      -8.2927      -2.1414 H        99 LEU99      0.0457
   1529 CG           -6.0951      -9.1072      -0.6895 C.3      99 LEU99      0.3531
   1530 HG           -5.5564     -10.0339      -0.5019 H        99 LEU99     -0.0361
   1531 CD1          -5.0949      -7.9761      -0.8897 C.3      99 LEU99     -0.4121
   1532 HD11         -5.6175      -7.0566      -1.1591 H        99 LEU99      0.1000
   1533 HD12         -4.5414      -7.7833       0.0204 H        99 LEU99      0.1000
   1534 HD13         -4.3973      -8.2372      -1.6855 H        99 LEU99      0.1000
   1535 CD2          -6.9595      -8.7734       0.5152 C.3      99 LEU99     -0.4121
   1536 HD21         -7.2400      -9.7186       0.9676 H        99 LEU99      0.1000
   1537 HD22         -6.3838      -8.2140       1.2506 H        99 LEU99      0.1000
   1538 HD23         -7.8171      -8.1724       0.2206 H        99 LEU99      0.1000
   1539 C            -9.1469     -10.0000      -2.8520 C.2      99 LEU99      0.5973
   1540 O           -10.1419      -9.4578      -2.3742 O.2      99 LEU99     -0.5679
   1541 N            -9.0761     -10.3448      -4.1412 N.am    100 ASN100    -0.4157
   1542 H            -8.2317     -10.7897      -4.4845 H       100 ASN100     0.2719
   1543 CA          -10.1548     -10.0773      -5.0898 C.3     100 ASN100     0.0143
   1544 HA          -10.4501      -9.0284      -5.0004 H       100 ASN100     0.1048
   1545 CB           -9.6657     -10.3499      -6.5223 C.3     100 ASN100    -0.2041
   1546 HB2          -8.6158     -10.1351      -6.6286 H       100 ASN100     0.0797
   1547 HB3          -9.8059     -11.3986      -6.7816 H       100 ASN100     0.0797
   1548 CG          -10.4199      -9.4951      -7.5173 C.2     100 ASN100     0.7130
   1549 OD1         -11.5858      -9.7221      -7.7710 O.2     100 ASN100    -0.5931
   1550 ND2          -9.7969      -8.4960      -8.0979 N.am    100 ASN100    -0.9191
   1551 HD21        -10.3365      -7.9183      -8.7238 H       100 ASN100     0.4196
   1552 HD22         -8.8566      -8.2449      -7.8524 H       100 ASN100     0.4196
   1553 C           -11.3797     -10.9441      -4.7759 C.2     100 ASN100     0.5973
   1554 O           -12.5215     -10.4994      -4.8670 O.2     100 ASN100    -0.5679
   1555 N           -11.1509     -12.1891      -4.3443 N.am    101 ARG101    -0.3479
   1556 H           -10.1894     -12.4668      -4.1805 H       101 ARG101     0.2747
   1557 CA          -12.2181     -13.1052      -3.9282 C.3     101 ARG101    -0.2637
   1558 HA          -13.1125     -12.8648      -4.5027 H       101 ARG101     0.1560
   1559 CB          -11.7990     -14.5554      -4.2042 C.3     101 ARG101    -0.0007
   1560 HB2         -10.8932     -14.5970      -4.8140 H       101 ARG101     0.0327
   1561 HB3         -11.5616     -15.0498      -3.2591 H       101 ARG101     0.0327
   1562 CG          -12.9267     -15.3289      -4.8981 C.3     101 ARG101     0.0390
   1563 HG2         -12.7648     -16.3923      -4.7162 H       101 ARG101     0.0285
   1564 HG3         -13.8919     -15.0599      -4.4643 H       101 ARG101     0.0285
   1565 CD          -12.8998     -15.1000      -6.4212 C.3     101 ARG101     0.0486
   1566 HD2         -12.0783     -14.4266      -6.6775 H       101 ARG101     0.0687
   1567 HD3         -12.6988     -16.0498      -6.9216 H       101 ARG101     0.0687
   1568 NE          -14.1512     -14.5188      -6.9371 N.pl3   101 ARG101    -0.5295
   1569 HE          -14.1114     -13.5525      -7.2244 H       101 ARG101     0.3456
   1570 CZ          -15.3056     -15.1486      -7.0374 C.cat   101 ARG101     0.8076
   1571 NH1         -15.4514     -16.3759      -6.6206 N.pl3   101 ARG101    -0.8627
   1572 HH11        -14.6540     -16.8499      -6.2323 H       101 ARG101     0.4478
   1573 HH12        -16.3466     -16.8266      -6.6304 H       101 ARG101     0.4478
   1574 NH2         -16.3360     -14.5485      -7.5616 N.pl3   101 ARG101    -0.8627
   1575 HH21        -16.2316     -13.6214      -7.9393 H       101 ARG101     0.4478
   1576 HH22        -17.2036     -15.0414      -7.6656 H       101 ARG101     0.4478
   1577 C           -12.6143     -12.9403      -2.4642 C.2     101 ARG101     0.7341
   1578 O           -13.6317     -13.4845      -2.0414 O.2     101 ARG101    -0.5894
   1579 N           -11.8623     -12.1787      -1.6796 N.am    102 LYS102    -0.3479
   1580 H           -10.9588     -11.8926      -2.0431 H       102 LYS102     0.2747
   1581 CA          -12.1584     -11.9522      -0.2713 C.3     102 LYS102    -0.2400
   1582 HA          -12.4546     -12.8950       0.1865 H       102 LYS102     0.1426
   1583 CB          -10.9170     -11.4259       0.4276 C.3     102 LYS102    -0.0094
   1584 HB2         -10.4478     -10.6634      -0.1876 H       102 LYS102     0.0362
   1585 HB3         -11.2629     -10.9459       1.3385 H       102 LYS102     0.0362
   1586 CG           -9.8960     -12.5275       0.7650 C.3     102 LYS102     0.0187
   1587 HG2         -10.2505     -13.5009       0.4218 H       102 LYS102     0.0103
   1588 HG3          -8.9542     -12.3123       0.2642 H       102 LYS102     0.0103
   1589 CD           -9.6072     -12.5999       2.2653 C.3     102 LYS102    -0.0479
   1590 HD2          -8.9004     -13.4135       2.4442 H       102 LYS102     0.0621
   1591 HD3          -9.1098     -11.6847       2.5800 H       102 LYS102     0.0621
   1592 CE          -10.8905     -12.7840       3.0891 C.3     102 LYS102    -0.0143
   1593 HE2         -10.8638     -12.0834       3.9281 H       102 LYS102     0.1135
   1594 HE3         -11.7640     -12.5484       2.4746 H       102 LYS102     0.1135
   1595 NZ          -10.9721     -14.1698       3.5920 N.4     102 LYS102    -0.3854
   1596 HZ1         -10.1839     -14.3470       4.2061 H       102 LYS102     0.3400
   1597 HZ2         -11.8290     -14.3436       4.0949 H       102 LYS102     0.3400
   1598 HZ3         -10.8821     -14.8189       2.8162 H       102 LYS102     0.3400
   1599 C           -13.3177     -10.9953      -0.0686 C.2     102 LYS102     0.7341
   1600 O           -14.0674     -11.1976       0.8809 O.2     102 LYS102    -0.5894
   1601 N           -13.5135     -10.0145      -0.9517 N.am    103 SER103    -0.4157
   1602 H           -12.8641      -9.9105      -1.7208 H       103 SER103     0.2719
   1603 CA          -14.6662      -9.1043      -0.8570 C.3     103 SER103    -0.0249
   1604 HA          -14.6217      -8.5941       0.1043 H       103 SER103     0.0843
   1605 CB          -14.6246      -8.0418      -1.9622 C.3     103 SER103     0.2117
   1606 HB2         -15.2567      -7.2038      -1.6763 H       103 SER103     0.0352
   1607 HB3         -13.6019      -7.6888      -2.1081 H       103 SER103     0.0352
   1608 OG          -15.1490      -8.5584      -3.1642 O.3     103 SER103    -0.6546
   1609 HG          -14.9788      -7.9355      -3.8813 H       103 SER103     0.4275
   1610 C           -16.0071      -9.8493      -0.9211 C.2     103 SER103     0.5973
   1611 O           -17.0014      -9.3568      -0.4007 O.2     103 SER103    -0.5679
   1612 N           -16.0300     -11.0517      -1.5089 N.am    104 ASN104    -0.4157
   1613 H           -15.1926     -11.3774      -1.9649 H       104 ASN104     0.2719
   1614 CA          -17.2357     -11.8760      -1.5696 C.3     104 ASN104     0.0143
   1615 HA          -18.0948     -11.2359      -1.7887 H       104 ASN104     0.1048
   1616 CB          -17.0616     -12.8880      -2.7109 C.3     104 ASN104    -0.2041
   1617 HB2         -16.6192     -12.3816      -3.5678 H       104 ASN104     0.0797
   1618 HB3         -16.4031     -13.6999      -2.4041 H       104 ASN104     0.0797
   1619 CG          -18.3969     -13.4707      -3.1386 C.2     104 ASN104     0.7130
   1620 OD1         -19.2912     -13.7285      -2.3677 O.2     104 ASN104    -0.5931
   1621 ND2         -18.6004     -13.6815      -4.4146 N.am    104 ASN104    -0.9191
   1622 HD21        -19.5344     -13.9874      -4.6307 H       104 ASN104     0.4196
   1623 HD22        -17.9437     -13.3569      -5.0914 H       104 ASN104     0.4196
   1624 C           -17.5271     -12.5716      -0.2304 C.2     104 ASN104     0.5973
   1625 O           -18.6656     -12.7219       0.1861 O.2     104 ASN104    -0.5679
   1626 N           -16.4830     -12.9696       0.4890 N.am    105 GLN105    -0.4157
   1627 H           -15.5597     -12.8082       0.1188 H       105 GLN105     0.2719
   1628 CA          -16.6237     -13.6661       1.7729 C.3     105 GLN105    -0.0031
   1629 HA          -17.4960     -14.3226       1.7317 H       105 GLN105     0.0850
   1630 CB          -15.3729     -14.5195       2.0167 C.3     105 GLN105    -0.0036
   1631 HB2         -14.5755     -13.8672       2.3776 H       105 GLN105     0.0171
   1632 HB3         -15.5935     -15.2400       2.8063 H       105 GLN105     0.0171
   1633 CG          -14.8462     -15.2443       0.7573 C.3     105 GLN105    -0.0645
   1634 HG2         -15.4467     -15.0530      -0.1304 H       105 GLN105     0.0352
   1635 HG3         -13.8322     -14.9046       0.5459 H       105 GLN105     0.0352
   1636 CD          -14.8264     -16.7458       0.9249 C.2     105 GLN105     0.6951
   1637 OE1         -15.6139     -17.4628       0.3454 O.2     105 GLN105    -0.6086
   1638 NE2         -13.9464     -17.2993       1.7233 N.am    105 GLN105    -0.9407
   1639 HE21        -14.0086     -18.3042       1.7647 H       105 GLN105     0.4251
   1640 HE22        -13.2099     -16.7859       2.1472 H       105 GLN105     0.4251
   1641 C           -16.8220     -12.6751       2.9284 C.2     105 GLN105     0.5973
   1642 O           -17.2040     -13.0297       4.0433 O.2     105 GLN105    -0.5679
   1643 N           -16.4813     -11.4126       2.6959 N.am    106 VAL106    -0.4157
   1644 H           -16.1735     -11.1734       1.7618 H       106 VAL106     0.2719
   1645 CA          -16.6480     -10.3413       3.6671 C.3     106 VAL106    -0.0875
   1646 HA          -16.3077     -10.6858       4.6414 H       106 VAL106     0.0969
   1647 CB          -15.7988      -9.1527       3.2406 C.3     106 VAL106     0.2985
   1648 HB          -16.0061      -9.0010       2.1873 H       106 VAL106    -0.0297
   1649 CG1         -16.1617      -7.9053       4.0544 C.3     106 VAL106    -0.3192
   1650 HG11        -16.3237      -8.1233       5.0870 H       106 VAL106     0.0791
   1651 HG12        -15.4161      -7.1222       3.9396 H       106 VAL106     0.0791
   1652 HG13        -17.1196      -7.5452       3.7169 H       106 VAL106     0.0791
   1653 CG2         -14.3067      -9.4366       3.3622 C.3     106 VAL106    -0.3192
   1654 HG21        -14.0867     -10.4968       3.2595 H       106 VAL106     0.0791
   1655 HG22        -13.7840      -8.8949       2.5761 H       106 VAL106     0.0791
   1656 HG23        -13.9556      -9.0991       4.3230 H       106 VAL106     0.0791
   1657 C           -18.1221      -9.9535       3.7695 C.2     106 VAL106     0.5973
   1658 O           -18.8318      -9.8387       2.7800 O.2     106 VAL106    -0.5679
   1659 N           -18.5877      -9.6759       4.9862 N.am    107 LYS107    -0.3479
   1660 H           -17.9616      -9.7795       5.7632 H       107 LYS107     0.2747
   1661 CA          -19.9571      -9.1989       5.2216 C.3     107 LYS107    -0.2400
   1662 HA          -20.6684      -9.7745       4.6227 H       107 LYS107     0.1426
   1663 CB          -20.2849      -9.3450       6.7090 C.3     107 LYS107    -0.0094
   1664 HB2         -19.5384      -8.7897       7.2788 H       107 LYS107     0.0362
   1665 HB3         -21.2506      -8.8777       6.9116 H       107 LYS107     0.0362
   1666 CG          -20.2747     -10.7892       7.2250 C.3     107 LYS107     0.0187
   1667 HG2         -19.6076     -11.4237       6.6404 H       107 LYS107     0.0103
   1668 HG3         -19.8895     -10.7579       8.2456 H       107 LYS107     0.0103
   1669 CD          -21.6741     -11.4082       7.2692 C.3     107 LYS107    -0.0479
   1670 HD2         -22.4228     -10.6746       7.5755 H       107 LYS107     0.0621
   1671 HD3         -21.9297     -11.7532       6.2643 H       107 LYS107     0.0621
   1672 CE          -21.6812     -12.6032       8.2337 C.3     107 LYS107    -0.0143
   1673 HE2         -22.2573     -13.4076       7.7626 H       107 LYS107     0.1135
   1674 HE3         -20.6601     -12.9754       8.3616 H       107 LYS107     0.1135
   1675 NZ          -22.2962     -12.2670       9.5458 N.4     107 LYS107    -0.3854
   1676 HZ1         -23.2638     -11.9954       9.4145 H       107 LYS107     0.3400
   1677 HZ2         -22.2872     -13.0787      10.1532 H       107 LYS107     0.3400
   1678 HZ3         -21.8055     -11.5128      10.0035 H       107 LYS107     0.3400
   1679 C           -20.0679      -7.7300       4.8274 C.2     107 LYS107     0.7341
   1680 O           -19.4656      -6.9155       5.5279 O.2     107 LYS107    -0.5894
   1681 N           -20.8106      -7.3971       3.7718 N.am    108 ASN108    -0.4157
   1682 H           -21.2618      -8.1294       3.2441 H       108 ASN108     0.2719
   1683 CA          -20.9691      -6.0077       3.3240 C.3     108 ASN108     0.0143
   1684 HA          -21.4274      -6.0134       2.3334 H       108 ASN108     0.1048
   1685 CB          -21.8969      -5.2290       4.2820 C.3     108 ASN108    -0.2041
   1686 HB2         -21.5277      -5.2869       5.3041 H       108 ASN108     0.0797
   1687 HB3         -21.8895      -4.1769       3.9968 H       108 ASN108     0.0797
   1688 CG          -23.3284      -5.7052       4.2561 C.2     108 ASN108     0.7130
   1689 OD1         -23.6404      -6.8379       4.5805 O.2     108 ASN108    -0.5931
   1690 ND2         -24.2490      -4.8496       3.8770 N.am    108 ASN108    -0.9191
   1691 HD21        -25.1964      -5.1851       3.8576 H       108 ASN108     0.4196
   1692 HD22        -24.0011      -3.9183       3.5937 H       108 ASN108     0.4196
   1693 C           -19.6094      -5.3127       3.1652 C.2     108 ASN108     0.5973
   1694 O           -19.4269      -4.2103       3.6702 O.2     108 ASN108    -0.5679
   1695 N           -18.6322      -5.9885       2.5504 N.am    109 CYS109    -0.4157
   1696 H           -18.8563      -6.8734       2.1222 H       109 CYS109     0.2719
   1697 CA          -17.3120      -5.3995       2.2900 C.3     109 CYS109     0.0213
   1698 HA          -16.7325      -5.3458       3.2111 H       109 CYS109     0.1124
   1699 CB          -16.5899      -6.2608       1.2407 C.3     109 CYS109    -0.1231
   1700 HB2         -16.1735      -7.1383       1.6830 H       109 CYS109     0.1112
   1701 HB3         -17.3096      -6.5679       0.4764 H       109 CYS109     0.1112
   1702 SG          -15.2433      -5.3839       0.4135 S.3     109 CYS109    -0.3119
   1703 HG          -14.8229      -6.3659      -0.3842 H       109 CYS109     0.1933
   1704 C           -17.4515      -3.9778       1.7584 C.2     109 CYS109     0.5973
   1705 O           -18.4166      -3.6745       1.0617 O.2     109 CYS109    -0.5679
   1706 N           -16.4651      -3.1254       2.0250 N.am    110 ARG110    -0.3479
   1707 H           -15.6711      -3.4218       2.5771 H       110 ARG110     0.2747
   1708 CA          -16.4464      -1.7842       1.4437 C.3     110 ARG110    -0.2637
   1709 HA          -17.0595      -1.7901       0.5406 H       110 ARG110     0.1560
   1710 CB          -17.0995      -0.7998       2.4118 C.3     110 ARG110    -0.0007
   1711 HB2         -17.4418       0.0704       1.8490 H       110 ARG110     0.0327
   1712 HB3         -17.9840      -1.2547       2.8621 H       110 ARG110     0.0327
   1713 CG          -16.1230      -0.3634       3.5006 C.3     110 ARG110     0.0390
   1714 HG2         -16.6387      -0.4877       4.4448 H       110 ARG110     0.0285
   1715 HG3         -15.2140      -0.9529       3.4734 H       110 ARG110     0.0285
   1716 CD          -15.6788       1.0743       3.3625 C.3     110 ARG110     0.0486
   1717 HD2         -14.6494       1.1555       3.7196 H       110 ARG110     0.0687
   1718 HD3         -15.7107       1.3631       2.3210 H       110 ARG110     0.0687
   1719 NE          -16.5281       1.9483       4.1620 N.pl3   110 ARG110    -0.5295
   1720 HE          -16.8760       1.5526       5.0178 H       110 ARG110     0.3456
   1721 CZ          -16.5277       3.2489       4.0255 C.cat   110 ARG110     0.8076
   1722 NH1         -16.0350       3.8283       2.9634 N.pl3   110 ARG110    -0.8627
   1723 HH11        -15.7578       3.2202       2.1747 H       110 ARG110     0.4478
   1724 HH12        -16.0507       4.8124       2.8279 H       110 ARG110     0.4478
   1725 NH2         -17.0248       3.9863       4.9783 N.pl3   110 ARG110    -0.8627
   1726 HH21        -17.3400       3.5363       5.8170 H       110 ARG110     0.4478
   1727 HH22        -17.0647       4.9785       4.8755 H       110 ARG110     0.4478
   1728 C           -15.0686      -1.3554       0.9601 C.2     110 ARG110     0.7341
   1729 O           -14.7775      -0.1837       0.8829 O.2     110 ARG110    -0.5894
   1730 N           -14.2257      -2.2996       0.6063 N.am    111 ALA111    -0.4157
   1731 H           -14.5227      -3.2568       0.6738 H       111 ALA111     0.2719
   1732 CA          -12.8719      -2.0301       0.1722 C.3     111 ALA111     0.0337
   1733 HA          -12.5620      -1.0062       0.3813 H       111 ALA111     0.0823
   1734 CB          -11.9779      -2.9837       0.9196 C.3     111 ALA111    -0.1825
   1735 HB1         -12.4945      -3.9181       1.1364 H       111 ALA111     0.0603
   1736 HB2         -11.1628      -3.2479       0.2764 H       111 ALA111     0.0603
   1737 HB3         -11.6277      -2.4966       1.8265 H       111 ALA111     0.0603
   1738 C           -12.7663      -2.2915      -1.3124 C.2     111 ALA111     0.5973
   1739 O           -12.6051      -3.4403      -1.7133 O.2     111 ALA111    -0.5679
   1740 N           -12.8797      -1.2722      -2.1575 N.am    112 LYS112    -0.3479
   1741 H           -12.9452      -0.3270      -1.7896 H       112 LYS112     0.2747
   1742 CA          -12.6489      -1.4766      -3.5905 C.3     112 LYS112    -0.2400
   1743 HA          -13.3901      -2.1773      -3.9755 H       112 LYS112     0.1426
   1744 CB          -12.7332      -0.1700      -4.3639 C.3     112 LYS112    -0.0094
   1745 HB2         -12.0439       0.5469      -3.9257 H       112 LYS112     0.0362
   1746 HB3         -12.4068      -0.3449      -5.3911 H       112 LYS112     0.0362
   1747 CG          -14.1700       0.3653      -4.3996 C.3     112 LYS112     0.0187
   1748 HG2         -14.6512       0.0400      -5.3230 H       112 LYS112     0.0103
   1749 HG3         -14.7513      -0.0205      -3.5610 H       112 LYS112     0.0103
   1750 CD          -14.1896       1.8867      -4.3165 C.3     112 LYS112    -0.0479
   1751 HD2         -15.2150       2.2353      -4.4513 H       112 LYS112     0.0621
   1752 HD3         -13.8581       2.1683      -3.3166 H       112 LYS112     0.0621
   1753 CE          -13.2613       2.5240      -5.3513 C.3     112 LYS112    -0.0143
   1754 HE2         -12.2418       2.1644      -5.1814 H       112 LYS112     0.1135
   1755 HE3         -13.5759       2.2157      -6.3532 H       112 LYS112     0.1135
   1756 NZ          -13.3094       3.9901      -5.2067 N.4     112 LYS112    -0.3854
   1757 HZ1         -13.1397       4.2178      -4.2330 H       112 LYS112     0.3400
   1758 HZ2         -12.6187       4.4342      -5.7940 H       112 LYS112     0.3400
   1759 HZ3         -14.2359       4.3219      -5.4375 H       112 LYS112     0.3400
   1760 C           -11.2684      -2.0831      -3.7699 C.2     112 LYS112     0.7341
   1761 O           -10.2810      -1.4944      -3.3295 O.2     112 LYS112    -0.5894
   1762 N           -11.2312      -3.2612      -4.3794 N.am    113 ILE113    -0.4157
   1763 H           -12.0876      -3.6686      -4.7109 H       113 ILE113     0.2719
   1764 CA           -9.9845      -3.9854      -4.5703 C.3     113 ILE113    -0.0597
   1765 HA           -9.3302      -3.6229      -3.8140 H       113 ILE113     0.0869
   1766 CB          -10.0954      -5.5055      -4.3550 C.3     113 ILE113     0.1303
   1767 HB          -10.3334      -5.9721      -5.3128 H       113 ILE113     0.0187
   1768 CG2          -8.7224      -6.0155      -3.8880 C.3     113 ILE113    -0.3204
   1769 HG21         -8.4459      -5.5795      -2.9318 H       113 ILE113     0.0882
   1770 HG22         -8.7465      -7.0991      -3.7925 H       113 ILE113     0.0882
   1771 HG23         -7.9606      -5.6951      -4.5944 H       113 ILE113     0.0882
   1772 CG1         -11.1763      -5.9595      -3.3546 C.3     113 ILE113    -0.0430
   1773 HG12        -12.1378      -5.5096      -3.6005 H       113 ILE113     0.0236
   1774 HG13        -11.3030      -7.0388      -3.4507 H       113 ILE113     0.0236
   1775 CD1         -10.8263      -5.6612      -1.8960 C.3     113 ILE113    -0.0660
   1776 HD11        -10.4748      -4.6429      -1.8135 H       113 ILE113     0.0186
   1777 HD12        -11.7101      -5.8069      -1.2764 H       113 ILE113     0.0186
   1778 HD13        -10.0513      -6.3404      -1.5435 H       113 ILE113     0.0186
   1779 C            -9.3970      -3.6472      -5.9313 C.2     113 ILE113     0.5973
   1780 O           -10.1080      -3.7843      -6.9185 O.2     113 ILE113    -0.5679
   1781 N            -8.1344      -3.2367      -5.9990 N.am    114 GLU114    -0.5163
   1782 H            -7.6005      -3.1311      -5.1460 H       114 GLU114     0.2936
   1783 CA           -7.4924      -2.9007      -7.2781 C.3     114 GLU114     0.0397
   1784 HA           -7.8675      -3.5973      -8.0284 H       114 GLU114     0.1105
   1785 CB           -7.8791      -1.4633      -7.6841 C.3     114 GLU114     0.0560
   1786 HB2          -8.9580      -1.3442      -7.5780 H       114 GLU114    -0.0173
   1787 HB3          -7.4051      -0.7534      -7.0048 H       114 GLU114    -0.0173
   1788 CG           -7.5125      -1.0994      -9.1312 C.3     114 GLU114     0.0136
   1789 HG2          -8.0312      -0.1730      -9.3951 H       114 GLU114    -0.0425
   1790 HG3          -6.4468      -0.8944      -9.2019 H       114 GLU114    -0.0425
   1791 CD           -7.9152      -2.2081     -10.1127 C.2     114 GLU114     0.8054
   1792 OE1          -9.0686      -2.6660     -10.0012 O.co2   114 GLU114    -0.8188
   1793 OE2          -7.0607      -2.6206     -10.9217 O.co2   114 GLU114    -0.8188
   1794 C            -5.9722      -3.0765      -7.2265 C.2     114 GLU114     0.5366
   1795 O            -5.4018      -3.2225      -6.1508 O.2     114 GLU114    -0.5819
   1796 N            -5.2778      -3.0817      -8.3584 N.am    115 LEU115    -0.4157
   1797 H            -5.7591      -2.9670      -9.2508 H       115 LEU115     0.2719
   1798 CA           -3.8153      -3.0482      -8.3620 C.3     115 LEU115    -0.0518
   1799 HA           -3.4451      -3.3697      -7.3969 H       115 LEU115     0.0922
   1800 CB           -3.2839      -4.0077      -9.4329 C.3     115 LEU115    -0.1102
   1801 HB2          -3.8442      -3.8613     -10.3587 H       115 LEU115     0.0457
   1802 HB3          -2.2344      -3.7904      -9.6434 H       115 LEU115     0.0457
   1803 CG           -3.4066      -5.4668      -8.9735 C.3     115 LEU115     0.3531
   1804 HG           -4.4402      -5.6808      -8.7153 H       115 LEU115    -0.0361
   1805 CD1          -3.0091      -6.4171     -10.0951 C.3     115 LEU115    -0.4121
   1806 HD11         -2.0061      -6.1950     -10.4527 H       115 LEU115     0.1000
   1807 HD12         -3.0511      -7.4512      -9.7586 H       115 LEU115     0.1000
   1808 HD13         -3.6911      -6.2893     -10.9354 H       115 LEU115     0.1000
   1809 CD2          -2.5132      -5.7129      -7.7541 C.3     115 LEU115    -0.4121
   1810 HD21         -2.9113      -5.2288      -6.8782 H       115 LEU115     0.1000
   1811 HD22         -2.3705      -6.7775      -7.5767 H       115 LEU115     0.1000
   1812 HD23         -1.5630      -5.2257      -7.8961 H       115 LEU115     0.1000
   1813 C            -3.2609      -1.6370      -8.4873 C.2     115 LEU115     0.5973
   1814 O            -3.9315      -0.6995      -8.9236 O.2     115 LEU115    -0.5679
   1815 N            -2.0196      -1.4558      -8.0462 N.am    116 LEU116    -0.4157
   1816 H            -1.5040      -2.2489      -7.6826 H       116 LEU116     0.2719
   1817 CA           -1.3523      -0.1827      -8.2515 C.3     116 LEU116    -0.0518
   1818 HA           -1.9609       0.6205      -7.8344 H       116 LEU116     0.0922
   1819 CB            0.0087      -0.2060      -7.5715 C.3     116 LEU116    -0.1102
   1820 HB2          -0.1142      -0.3735      -6.5092 H       116 LEU116     0.0457
   1821 HB3           0.5845      -1.0439      -7.9711 H       116 LEU116     0.0457
   1822 CG            0.7278       1.1206      -7.8723 C.3     116 LEU116     0.3531
   1823 HG            0.3011       1.6750      -8.7011 H       116 LEU116    -0.0361
   1824 CD1           0.4911       2.0081      -6.6916 C.3     116 LEU116    -0.4121
   1825 HD11          1.1152       1.6934      -5.8631 H       116 LEU116     0.1000
   1826 HD12          0.6449       3.0313      -7.0129 H       116 LEU116     0.1000
   1827 HD13         -0.5542       1.9538      -6.3923 H       116 LEU116     0.1000
   1828 CD2           2.1750       0.8787      -8.2657 C.3     116 LEU116    -0.4121
   1829 HD21          2.1901       0.4689      -9.2770 H       116 LEU116     0.1000
   1830 HD22          2.7322       1.8149      -8.2663 H       116 LEU116     0.1000
   1831 HD23          2.6225       0.1354      -7.6142 H       116 LEU116     0.1000
   1832 C            -1.1257       0.0714      -9.7405 C.2     116 LEU116     0.5973
   1833 O            -0.3122      -0.6000     -10.3412 O.2     116 LEU116    -0.5679
   1834 N            -1.6722       1.1412     -10.2887 N.am    117 GLY117    -0.4157
   1835 H            -2.4571       1.5705      -9.8234 H       117 GLY117     0.2719
   1836 CA           -1.4296       1.5174     -11.6743 C.3     117 GLY117    -0.0252
   1837 HA2          -0.6266       2.2514     -11.7310 H       117 GLY117     0.0698
   1838 HA3          -1.1633       0.6425     -12.2694 H       117 GLY117     0.0698
   1839 C            -2.7001       2.1075     -12.2388 C.2     117 GLY117     0.5973
   1840 O            -3.6684       2.2975     -11.5054 O.2     117 GLY117    -0.5679
   1841 N            -2.7391       2.3623     -13.5434 N.am    118 SER118    -0.4157
   1842 H            -1.9588       2.0976     -14.1238 H       118 SER118     0.2719
   1843 CA           -3.9403       2.9507     -14.1614 C.3     118 SER118    -0.0249
   1844 HA           -3.7830       2.9469     -15.2386 H       118 SER118     0.0843
   1845 CB           -5.1960       2.0961     -13.8795 C.3     118 SER118     0.2117
   1846 HB2          -5.6888       2.4349     -12.9668 H       118 SER118     0.0352
   1847 HB3          -5.8971       2.2168     -14.7064 H       118 SER118     0.0352
   1848 OG           -4.8748       0.7270     -13.7290 O.3     118 SER118    -0.6546
   1849 HG           -4.7123       0.5574     -12.7903 H       118 SER118     0.4275
   1850 C            -4.1622       4.4159     -13.7460 C.2     118 SER118     0.5973
   1851 O            -5.2997       4.8702     -13.5865 O.2     118 SER118    -0.5679
   1852 N            -3.0761       5.1627     -13.5562 N.am    119 TYR119    -0.4157
   1853 H            -2.1727       4.7566     -13.7311 H       119 TYR119     0.2719
   1854 CA           -3.1114       6.5707     -13.1475 C.3     119 TYR119    -0.0014
   1855 HA           -4.1369       6.9297     -13.1052 H       119 TYR119     0.0876
   1856 CB           -2.5162       6.6804     -11.7347 C.3     119 TYR119    -0.0152
   1857 HB2          -1.4642       6.4192     -11.7737 H       119 TYR119     0.0295
   1858 HB3          -2.6094       7.7059     -11.3742 H       119 TYR119     0.0295
   1859 CG           -3.1780       5.7663     -10.7319 C.ar    119 TYR119    -0.0011
   1860 CD1          -4.5820       5.7598     -10.6225 C.ar    119 TYR119    -0.1906
   1861 HD1          -5.1710       6.4286     -11.2278 H       119 TYR119     0.1699
   1862 CE1          -5.2128       4.8678      -9.7440 C.ar    119 TYR119    -0.2341
   1863 HE1          -6.2853       4.8201      -9.6676 H       119 TYR119     0.1656
   1864 CZ           -4.4341       3.9943      -8.9616 C.ar    119 TYR119     0.3226
   1865 OH           -5.0579       3.0971      -8.1597 O.3     119 TYR119    -0.5579
   1866 HH           -4.7663       2.2008      -8.3604 H       119 TYR119     0.3992
   1867 CE2          -3.0260       4.0243      -9.0366 C.ar    119 TYR119    -0.2341
   1868 HE2          -2.4421       3.3554      -8.4242 H       119 TYR119     0.1656
   1869 CD2          -2.3970       4.9089      -9.9327 C.ar    119 TYR119    -0.1906
   1870 HD2          -1.3199       4.9245     -10.0083 H       119 TYR119     0.1699
   1871 C            -2.4247       7.4478     -14.1946 C.2     119 TYR119     0.5973
   1872 O            -2.4351       7.1056     -15.3757 O.2     119 TYR119    -0.5679
   1873 N            -1.8345       8.5649     -13.7852 N.am    120 ASP120    -0.5163
   1874 H            -2.0398       8.9387     -12.8640 H       120 ASP120     0.2936
   1875 CA           -1.0191       9.3824     -14.6857 C.3     120 ASP120     0.0381
   1876 HA           -1.6443       9.6435     -15.5415 H       120 ASP120     0.0880
   1877 CB           -0.5706      10.6570     -13.9572 C.3     120 ASP120    -0.0303
   1878 HB2          -0.9503      10.6496     -12.9387 H       120 ASP120    -0.0122
   1879 HB3           0.5178      10.6960     -13.8948 H       120 ASP120    -0.0122
   1880 CG           -1.0379      11.9238     -14.6619 C.2     120 ASP120     0.7994
   1881 OD1          -1.1889      11.8894     -15.9036 O.co2   120 ASP120    -0.8014
   1882 OD2          -1.1319      12.9552     -13.9678 O.co2   120 ASP120    -0.8014
   1883 C             0.2101       8.6523     -15.2399 C.2     120 ASP120     0.5366
   1884 O             0.4456       8.7198     -16.4421 O.2     120 ASP120    -0.5819
   1885 N             1.0116       7.9565     -14.4026 N.am    121 PRO121    -0.2548
   1886 CD            0.9182       7.9135     -12.9520 C.3     121 PRO121     0.0192
   1887 HD2           0.1748       7.1745     -12.6812 H       121 PRO121     0.0391
   1888 HD3           0.6808       8.8789     -12.5084 H       121 PRO121     0.0391
   1889 CG            2.2726       7.4322     -12.4616 C.3     121 PRO121     0.0189
   1890 HG2           2.1974       6.9052     -11.5105 H       121 PRO121     0.0213
   1891 HG3           2.9560       8.2789     -12.3856 H       121 PRO121     0.0213
   1892 CB            2.7213       6.5057     -13.5869 C.3     121 PRO121    -0.0070
   1893 HB2           2.2772       5.5237     -13.4199 H       121 PRO121     0.0253
   1894 HB3           3.8073       6.4223     -13.6321 H       121 PRO121     0.0253
   1895 CA            2.1557       7.1710     -14.8504 C.3     121 PRO121    -0.0266
   1896 HA            2.9023       7.8498     -15.2627 H       121 PRO121     0.0641
   1897 C             1.7501       6.1519     -15.9218 C.2     121 PRO121     0.5896
   1898 O             1.3120       5.0425     -15.6240 O.2     121 PRO121    -0.5748
   1899 N             1.8713       6.5582     -17.1822 N.am    122 GLN122    -0.4157
   1900 H             1.9773       7.5527     -17.3222 H       122 GLN122     0.2719
   1901 CA            1.6037       5.7082     -18.3362 C.3     122 GLN122    -0.0031
   1902 HA            0.6930       5.1349     -18.1545 H       122 GLN122     0.0850
   1903 CB            1.4183       6.5698     -19.5943 C.3     122 GLN122    -0.0036
   1904 HB2           2.3942       6.9040     -19.9517 H       122 GLN122     0.0171
   1905 HB3           0.9503       5.9631     -20.3712 H       122 GLN122     0.0171
   1906 CG            0.5573       7.8093     -19.3516 C.3     122 GLN122    -0.0645
   1907 HG2          -0.3846       7.5342     -18.8742 H       122 GLN122     0.0352
   1908 HG3           1.1006       8.5103     -18.7243 H       122 GLN122     0.0352
   1909 CD            0.2710       8.5258     -20.6481 C.2     122 GLN122     0.6951
   1910 OE1          -0.7264       8.3084     -21.3070 O.2     122 GLN122    -0.6086
   1911 NE2           1.1693       9.3688     -21.1072 N.am    122 GLN122    -0.9407
   1912 HE21          0.8605       9.9039     -21.8975 H       122 GLN122     0.4251
   1913 HE22          1.8944       9.6852     -20.4919 H       122 GLN122     0.4251
   1914 C             2.7711       4.7423     -18.5011 C.2     122 GLN122     0.5973
   1915 O             3.5658       4.5841     -17.5803 O.2     122 GLN122    -0.5679
   1916 N             2.9531       4.1891     -19.7112 N.am    123 LYS123    -0.3479
   1917 H             2.2669       4.4038     -20.4179 H       123 LYS123     0.2747
   1918 CA            3.9649       3.1601     -19.9821 C.3     123 LYS123    -0.2400
   1919 HA            3.9619       2.9357     -21.0461 H       123 LYS123     0.1426
   1920 CB            5.3597       3.6849     -19.5705 C.3     123 LYS123    -0.0094
   1921 HB2           5.4693       4.7361     -19.8427 H       123 LYS123     0.0362
   1922 HB3           5.4657       3.6168     -18.4886 H       123 LYS123     0.0362
   1923 CG            6.5324       2.8823     -20.1057 C.3     123 LYS123     0.0187
   1924 HG2           7.3610       3.0340     -19.4110 H       123 LYS123     0.0103
   1925 HG3           6.2997       1.8164     -20.1036 H       123 LYS123     0.0103
   1926 CD            6.9474       3.3290     -21.5105 C.3     123 LYS123    -0.0479
   1927 HD2           6.6624       2.5435     -22.2127 H       123 LYS123     0.0621
   1928 HD3           6.4527       4.2574     -21.8027 H       123 LYS123     0.0621
   1929 CE            8.4648       3.5413     -21.5156 C.3     123 LYS123    -0.0143
   1930 HE2           8.6792       4.5692     -21.2048 H       123 LYS123     0.1135
   1931 HE3           8.9157       2.8707     -20.7762 H       123 LYS123     0.1135
   1932 NZ            9.0451       3.2525     -22.8456 N.4     123 LYS123    -0.3854
   1933 HZ1           8.6052       3.8269     -23.5527 H       123 LYS123     0.3400
   1934 HZ2          10.0400       3.4443     -22.8472 H       123 LYS123     0.3400
   1935 HZ3           8.9103       2.2786     -23.0879 H       123 LYS123     0.3400
   1936 C             3.5905       1.8999     -19.2015 C.2     123 LYS123     0.7341
   1937 O             3.3711       1.9426     -18.0028 O.2     123 LYS123    -0.5894
   1938 N             3.4701       0.7670     -19.8835 N.am    124 GLN124    -0.4157
   1939 H             3.6355       0.7523     -20.8720 H       124 GLN124     0.2719
   1940 CA            3.2218      -0.4919     -19.1783 C.3     124 GLN124    -0.0031
   1941 HA            2.3618      -0.3581     -18.5182 H       124 GLN124     0.0850
   1942 CB            2.8811      -1.5577     -20.2234 C.3     124 GLN124    -0.0036
   1943 HB2           2.3152      -1.1073     -21.0411 H       124 GLN124     0.0171
   1944 HB3           3.8131      -1.9338     -20.6452 H       124 GLN124     0.0171
   1945 CG            2.0050      -2.6759     -19.6256 C.3     124 GLN124    -0.0645
   1946 HG2           2.0847      -2.6951     -18.5385 H       124 GLN124     0.0352
   1947 HG3           0.9614      -2.4706     -19.8671 H       124 GLN124     0.0352
   1948 CD            2.3762      -4.0630     -20.1327 C.2     124 GLN124     0.6951
   1949 OE1           3.4851      -4.3138     -20.5715 O.2     124 GLN124    -0.6086
   1950 NE2           1.4797      -5.0167     -20.0552 N.am    124 GLN124    -0.9407
   1951 HE21          1.8125      -5.9414     -20.2655 H       124 GLN124     0.4251
   1952 HE22          0.6065      -4.8745     -19.5779 H       124 GLN124     0.4251
   1953 C             4.4365      -0.8423     -18.2905 C.2     124 GLN124     0.5973
   1954 O             5.1924       0.0469     -17.9070 O.2     124 GLN124    -0.5679
   1955 N             4.7123      -2.1213     -18.0393 N.am    125 LEU125    -0.4157
   1956 H             4.1307      -2.8499     -18.4228 H       125 LEU125     0.2719
   1957 CA            5.8224      -2.5076     -17.1683 C.3     125 LEU125    -0.0518
   1958 HA            5.8918      -3.5926     -17.2077 H       125 LEU125     0.0922
   1959 CB            7.1384      -1.8851     -17.7055 C.3     125 LEU125    -0.1102
   1960 HB2           7.0159      -1.6019     -18.7514 H       125 LEU125     0.0457
   1961 HB3           7.3887      -0.9721     -17.1645 H       125 LEU125     0.0457
   1962 CG            8.3366      -2.8104     -17.6468 C.3     125 LEU125     0.3531
   1963 HG            9.2143      -2.2405     -17.9543 H       125 LEU125    -0.0361
   1964 CD1           8.5823      -3.3487     -16.2416 C.3     125 LEU125    -0.4121
   1965 HD11          7.7892      -4.0308     -15.9327 H       125 LEU125     0.1000
   1966 HD12          9.5249      -3.8942     -16.2158 H       125 LEU125     0.1000
   1967 HD13          8.6346      -2.5265     -15.5266 H       125 LEU125     0.1000
   1968 CD2           8.1417      -3.9498     -18.6498 C.3     125 LEU125    -0.4121
   1969 HD21          7.9191      -3.5553     -19.6398 H       125 LEU125     0.1000
   1970 HD22          9.0604      -4.5339     -18.7015 H       125 LEU125     0.1000
   1971 HD23          7.3423      -4.6195     -18.3364 H       125 LEU125     0.1000
   1972 C             5.5317      -2.1551     -15.7058 C.2     125 LEU125     0.5973
   1973 O             6.1112      -1.2412     -15.1233 O.2     125 LEU125    -0.5679
   1974 N             4.5695      -2.8581     -15.1283 N.am    126 ILE126    -0.4157
   1975 H             4.1833      -3.6611     -15.5997 H       126 ILE126     0.2719
   1976 CA            4.2404      -2.6855     -13.7181 C.3     126 ILE126    -0.0597
   1977 HA            4.3643      -1.6326     -13.4667 H       126 ILE126     0.0869
   1978 CB            2.7739      -3.0565     -13.5421 C.3     126 ILE126     0.1303
   1979 HB            2.2555      -2.6892     -14.4315 H       126 ILE126     0.0187
   1980 CG2           2.6250      -4.5798     -13.5099 C.3     126 ILE126    -0.3204
   1981 HG21          2.9654      -4.9829     -12.5638 H       126 ILE126     0.0882
   1982 HG22          1.5894      -4.8577     -13.6910 H       126 ILE126     0.0882
   1983 HG23          3.2034      -5.0585     -14.2992 H       126 ILE126     0.0882
   1984 CG1           2.1856      -2.3226     -12.3262 C.3     126 ILE126    -0.0430
   1985 HG12          2.3666      -2.8783     -11.4139 H       126 ILE126     0.0236
   1986 HG13          2.6553      -1.3457     -12.2081 H       126 ILE126     0.0236
   1987 CD1           0.6946      -2.0742     -12.5505 C.3     126 ILE126    -0.0660
   1988 HD11          0.3194      -2.6132     -13.4207 H       126 ILE126     0.0186
   1989 HD12          0.1303      -2.4282     -11.6967 H       126 ILE126     0.0186
   1990 HD13          0.5193      -1.0119     -12.7157 H       126 ILE126     0.0186
   1991 C             5.1972      -3.4893     -12.8299 C.2     126 ILE126     0.5973
   1992 O             6.0591      -4.2121     -13.3246 O.2     126 ILE126    -0.5679
   1993 N             5.0793      -3.3514     -11.5125 N.am    127 ILE127    -0.4157
   1994 H             4.2871      -2.8477     -11.1491 H       127 ILE127     0.2719
   1995 CA            5.9293      -4.0916     -10.5736 C.3     127 ILE127    -0.0597
   1996 HA            6.9435      -4.1739     -10.9677 H       127 ILE127     0.0869
   1997 CB            5.9761      -3.3596      -9.2181 C.3     127 ILE127     0.1303
   1998 HB            4.9456      -3.2101      -8.8891 H       127 ILE127     0.0187
   1999 CG2           6.7130      -4.1649      -8.1274 C.3     127 ILE127    -0.3204
   2000 HG21          7.6826      -4.4961      -8.5052 H       127 ILE127     0.0882
   2001 HG22          6.8599      -3.5296      -7.2583 H       127 ILE127     0.0882
   2002 HG23          6.1330      -5.0386      -7.8269 H       127 ILE127     0.0882
   2003 CG1           6.6512      -1.9841      -9.3667 C.3     127 ILE127    -0.0430
   2004 HG12          7.7326      -2.0652      -9.2448 H       127 ILE127     0.0236
   2005 HG13          6.4612      -1.5669     -10.3553 H       127 ILE127     0.0236
   2006 CD1           6.0743      -0.9989      -8.3505 C.3     127 ILE127    -0.0660
   2007 HD11          6.4528      -1.2086      -7.3502 H       127 ILE127     0.0186
   2008 HD12          6.3513       0.0029      -8.6498 H       127 ILE127     0.0186
   2009 HD13          4.9846      -1.0427      -8.3484 H       127 ILE127     0.0186
   2010 C             5.3703      -5.4933     -10.3916 C.2     127 ILE127     0.5973
   2011 O             4.5366      -5.6389      -9.5272 O.2     127 ILE127    -0.5679
   2012 N             5.8452      -6.4858     -11.1371 N.am    128 GLU128    -0.5163
   2013 H             6.4904      -6.2591     -11.8790 H       128 GLU128     0.2936
   2014 CA            5.3917      -7.8866     -11.0422 C.3     128 GLU128     0.0397
   2015 HA            4.7388      -7.9904     -10.1746 H       128 GLU128     0.1105
   2016 CB            4.5865      -8.2757     -12.2973 C.3     128 GLU128     0.0560
   2017 HB2           4.9098      -7.6853     -13.1572 H       128 GLU128    -0.0173
   2018 HB3           4.7299      -9.3262     -12.5418 H       128 GLU128    -0.0173
   2019 CG            3.0932      -8.0987     -12.0780 C.3     128 GLU128     0.0136
   2020 HG2           2.8149      -8.5857     -11.1442 H       128 GLU128    -0.0425
   2021 HG3           2.8869      -7.0383     -12.0077 H       128 GLU128    -0.0425
   2022 CD            2.3049      -8.7704     -13.2069 C.2     128 GLU128     0.8054
   2023 OE1           2.1903     -10.0248     -13.1463 O.co2   128 GLU128    -0.8188
   2024 OE2           1.9195      -8.0862     -14.1835 O.co2   128 GLU128    -0.8188
   2025 C             6.5610      -8.8461     -10.7836 C.2     128 GLU128     0.5366
   2026 O             6.7210      -9.8773     -11.4363 O.2     128 GLU128    -0.5819
   2027 N             7.4251      -8.4998      -9.8347 N.am    129 ASP129    -0.5163
   2028 H             7.2231      -7.6922      -9.2706 H       129 ASP129     0.2936
   2029 CA            8.5725      -9.3371      -9.5010 C.3     129 ASP129     0.0381
   2030 HA            8.7989      -9.9578     -10.3660 H       129 ASP129     0.0880
   2031 CB            9.8120      -8.4717      -9.2281 C.3     129 ASP129    -0.0303
   2032 HB2           9.5110      -7.4564      -8.9622 H       129 ASP129    -0.0122
   2033 HB3          10.3628      -8.8737      -8.3753 H       129 ASP129    -0.0122
   2034 CG           10.7482      -8.4219     -10.4416 C.2     129 ASP129     0.7994
   2035 OD1          10.2740      -8.5327     -11.5895 O.co2   129 ASP129    -0.8014
   2036 OD2          11.9706      -8.3235     -10.2088 O.co2   129 ASP129    -0.8014
   2037 C             8.2664     -10.3134      -8.3596 C.2     129 ASP129     0.5366
   2038 O             7.3304     -10.1157      -7.5858 O.2     129 ASP129    -0.5819
   2039 N             9.0565     -11.3946      -8.2355 N.am    130 PRO130    -0.2548
   2040 CD           10.1703     -11.7408      -9.1110 C.3     130 PRO130     0.0192
   2041 HD2          10.8426     -10.9017      -9.2817 H       130 PRO130     0.0391
   2042 HD3           9.7817     -12.1074     -10.0628 H       130 PRO130     0.0391
   2043 CG           10.9221     -12.8512      -8.3898 C.3     130 PRO130     0.0189
   2044 HG2          11.6728     -12.4183      -7.7348 H       130 PRO130     0.0213
   2045 HG3          11.3758     -13.5522      -9.0900 H       130 PRO130     0.0213
   2046 CB            9.8361     -13.5074      -7.5402 C.3     130 PRO130    -0.0070
   2047 HB2          10.2597     -14.0486      -6.6957 H       130 PRO130     0.0253
   2048 HB3           9.2577     -14.1887      -8.1652 H       130 PRO130     0.0253
   2049 CA            8.9394     -12.3315      -7.1254 C.3     130 PRO130    -0.0266
   2050 HA            7.9062     -12.6660      -7.0282 H       130 PRO130     0.0641
   2051 C             9.3653     -11.6736      -5.8009 C.2     130 PRO130     0.5896
   2052 O             9.6601     -10.4868      -5.7210 O.2     130 PRO130    -0.5748
   2053 N             9.5025     -12.4689      -4.7376 N.am    131 TYR131    -0.4157
   2054 H             9.2231     -13.4321      -4.8011 H       131 TYR131     0.2719
   2055 CA           10.0206     -11.9454      -3.4683 C.3     131 TYR131    -0.0014
   2056 HA            9.3944     -11.1082      -3.1560 H       131 TYR131     0.0876
   2057 CB            9.9381     -13.0410      -2.4031 C.3     131 TYR131    -0.0152
   2058 HB2           8.8904     -13.2763      -2.2100 H       131 TYR131     0.0295
   2059 HB3          10.4261     -13.9429      -2.7767 H       131 TYR131     0.0295
   2060 CG           10.5981     -12.6214      -1.1071 C.ar    131 TYR131    -0.0011
   2061 CD1          10.0104     -11.6078      -0.3245 C.ar    131 TYR131    -0.1906
   2062 HD1           9.0804     -11.1543      -0.6380 H       131 TYR131     0.1699
   2063 CE1          10.6596     -11.1452       0.8353 C.ar    131 TYR131    -0.2341
   2064 HE1          10.2216     -10.3529       1.4218 H       131 TYR131     0.1656
   2065 CZ           11.9050     -11.6966       1.2077 C.ar    131 TYR131     0.3226
   2066 OH           12.5335     -11.2719       2.3362 O.3     131 TYR131    -0.5579
   2067 HH           12.1433     -10.4617       2.6687 H       131 TYR131     0.3992
   2068 CE2          12.4950     -12.7035       0.4169 C.ar    131 TYR131    -0.2341
   2069 HE2          13.4563     -13.1003       0.7008 H       131 TYR131     0.1656
   2070 CD2          11.8483     -13.1596      -0.7460 C.ar    131 TYR131    -0.1906
   2071 HD2          12.3286     -13.8972      -1.3741 H       131 TYR131     0.1699
   2072 C            11.4605     -11.4017      -3.5669 C.2     131 TYR131     0.5973
   2073 O            11.8363     -10.5100      -2.8087 O.2     131 TYR131    -0.5679
   2074 N            12.2620     -11.9518      -4.4835 N.am    132 TYR132    -0.4157
   2075 H            11.8638     -12.6200      -5.1179 H       132 TYR132     0.2719
   2076 CA           13.6319     -11.4955      -4.7127 C.3     132 TYR132    -0.0014
   2077 HA           13.9634     -10.9659      -3.8193 H       132 TYR132     0.0876
   2078 CB           14.5773     -12.6909      -4.9282 C.3     132 TYR132    -0.0152
   2079 HB2          14.0017     -13.6028      -5.0933 H       132 TYR132     0.0295
   2080 HB3          15.1974     -12.5350      -5.8122 H       132 TYR132     0.0295
   2081 CG           15.5284     -12.8811      -3.7724 C.ar    132 TYR132    -0.0011
   2082 CD1          16.3542     -11.8079      -3.3840 C.ar    132 TYR132    -0.1906
   2083 HD1          16.3095     -10.8659      -3.9194 H       132 TYR132     0.1699
   2084 CE1          17.2531     -11.9616      -2.3171 C.ar    132 TYR132    -0.2341
   2085 HE1          17.8921     -11.1393      -2.0363 H       132 TYR132     0.1656
   2086 CZ           17.3282     -13.1959      -1.6382 C.ar    132 TYR132     0.3226
   2087 OH           18.2163     -13.3524      -0.6219 O.3     132 TYR132    -0.5579
   2088 HH           19.0049     -12.8389      -0.7989 H       132 TYR132     0.3992
   2089 CE2          16.5060     -14.2724      -2.0308 C.ar    132 TYR132    -0.2341
   2090 HE2          16.5831     -15.2133      -1.5086 H       132 TYR132     0.1656
   2091 CD2          15.6058     -14.1152      -3.1022 C.ar    132 TYR132    -0.1906
   2092 HD2          14.9799     -14.9384      -3.4130 H       132 TYR132     0.1699
   2093 C            13.7102     -10.4593      -5.8349 C.2     132 TYR132     0.5973
   2094 O            13.7986      -9.2695      -5.5624 O.2     132 TYR132    -0.5679
   2095 N            13.6813     -10.9092      -7.0880 N.am    133 GLY133    -0.4157
   2096 H            13.7285     -11.9007      -7.2456 H       133 GLY133     0.2719
   2097 CA           13.8233     -10.0490      -8.2628 C.3     133 GLY133    -0.0252
   2098 HA2          13.0460     -10.2810      -8.9893 H       133 GLY133     0.0698
   2099 HA3          13.7155      -8.9967      -7.9932 H       133 GLY133     0.0698
   2100 C            15.1753     -10.2666      -8.9261 C.2     133 GLY133     0.5973
   2101 O            15.6601     -11.3958      -8.9404 O.2     133 GLY133    -0.5679
   2102 N            15.7739      -9.2123      -9.4825 N.am    134 ASN134    -0.4157
   2103 H            15.2801      -8.3307      -9.4830 H       134 ASN134     0.2719
   2104 CA           17.1085      -9.2973     -10.0787 C.3     134 ASN134     0.0143
   2105 HA           17.1264     -10.1618     -10.7447 H       134 ASN134     0.1048
   2106 CB           17.4040      -8.0404     -10.9186 C.3     134 ASN134    -0.2041
   2107 HB2          16.7245      -8.0014     -11.7693 H       134 ASN134     0.0797
   2108 HB3          17.2478      -7.1428     -10.3200 H       134 ASN134     0.0797
   2109 CG           18.8401      -8.0372     -11.4218 C.2     134 ASN134     0.7130
   2110 OD1          19.7155      -7.3820     -10.8825 O.2     134 ASN134    -0.5931
   2111 ND2          19.1395      -8.7927     -12.4511 N.am    134 ASN134    -0.9191
   2112 HD21         20.1190      -8.8610     -12.6592 H       134 ASN134     0.4196
   2113 HD22         18.4467      -9.3898     -12.8600 H       134 ASN134     0.4196
   2114 C            18.1812      -9.5787      -9.0140 C.2     134 ASN134     0.5973
   2115 O            18.5350     -10.7272      -8.7987 O.2     134 ASN134    -0.5679
   2116 N            18.7173      -8.5355      -8.3817 N.am    135 ASP135    -0.5163
   2117 H            18.4159      -7.6120      -8.6434 H       135 ASP135     0.2936
   2118 CA           19.7908      -8.6645      -7.3921 C.3     135 ASP135     0.0381
   2119 HA           19.4784      -9.3706      -6.6195 H       135 ASP135     0.0880
   2120 CB           21.0796      -9.1968      -8.0661 C.3     135 ASP135    -0.0303
   2121 HB2          20.9683      -9.2317      -9.1518 H       135 ASP135    -0.0122
   2122 HB3          21.9267      -8.5429      -7.8546 H       135 ASP135    -0.0122
   2123 CG           21.4420     -10.5812      -7.5334 C.2     135 ASP135     0.7994
   2124 OD1          21.6877     -10.6534      -6.3070 O.co2   135 ASP135    -0.8014
   2125 OD2          21.5425     -11.5264      -8.3447 O.co2   135 ASP135    -0.8014
   2126 C            20.0391      -7.3180      -6.7086 C.2     135 ASP135     0.5366
   2127 O            19.6388      -7.0943      -5.5679 O.2     135 ASP135    -0.5819
   2128 N            20.6418      -6.3703      -7.4290 N.am    136 ALA136    -0.4157
   2129 H            20.8999      -6.5974      -8.3793 H       136 ALA136     0.2719
   2130 CA           20.9395      -5.0316      -6.9239 C.3     136 ALA136     0.0337
   2131 HA           21.0428      -5.0880      -5.8400 H       136 ALA136     0.0823
   2132 CB           22.2901      -4.5701      -7.4834 C.3     136 ALA136    -0.1825
   2133 HB1          22.2231      -4.4617      -8.5669 H       136 ALA136     0.0603
   2134 HB2          22.5632      -3.6093      -7.0450 H       136 ALA136     0.0603
   2135 HB3          23.0596      -5.3030      -7.2391 H       136 ALA136     0.0603
   2136 C            19.7956      -4.0433      -7.2038 C.2     136 ALA136     0.5973
   2137 O            20.0439      -2.8883      -7.5353 O.2     136 ALA136    -0.5679
   2138 N            18.5428      -4.4843      -7.0869 N.am    137 ASP137    -0.5163
   2139 H            18.3971      -5.4359      -6.7788 H       137 ASP137     0.2936
   2140 CA           17.3632      -3.6603      -7.3852 C.3     137 ASP137     0.0381
   2141 HA           17.6990      -2.6831      -7.7340 H       137 ASP137     0.0880
   2142 CB           16.5549      -4.2651      -8.5416 C.3     137 ASP137    -0.0303
   2143 HB2          17.2436      -4.6760      -9.2829 H       137 ASP137    -0.0122
   2144 HB3          15.9220      -5.0791      -8.1830 H       137 ASP137    -0.0122
   2145 CG           15.7178      -3.1777      -9.2231 C.2     137 ASP137     0.7994
   2146 OD1          16.2936      -2.3840      -9.9960 O.co2   137 ASP137    -0.8014
   2147 OD2          14.5108      -3.0685      -8.9423 O.co2   137 ASP137    -0.8014
   2148 C            16.5351      -3.3851      -6.1241 C.2     137 ASP137     0.5366
   2149 O            15.3323      -3.6014      -6.0687 O.2     137 ASP137    -0.5819
   2150 N            17.1834      -2.9467      -5.0450 N.am    138 PHE138    -0.4157
   2151 H            18.1857      -2.8566      -5.0930 H       138 PHE138     0.2719
   2152 CA           16.4645      -2.6243      -3.8078 C.3     138 PHE138    -0.0024
   2153 HA           15.5535      -3.2235      -3.7642 H       138 PHE138     0.0978
   2154 CB           17.3102      -3.0174      -2.5983 C.3     138 PHE138    -0.0343
   2155 HB2          17.8555      -3.9361      -2.8222 H       138 PHE138     0.0295
   2156 HB3          18.0419      -2.2365      -2.3863 H       138 PHE138     0.0295
   2157 CG           16.4448      -3.2751      -1.3847 C.ar    138 PHE138     0.0118
   2158 CD1          15.7725      -4.5073      -1.2693 C.ar    138 PHE138    -0.1256
   2159 HD1          15.8813      -5.2561      -2.0435 H       138 PHE138     0.1330
   2160 CE1          14.9322      -4.7509      -0.1692 C.ar    138 PHE138    -0.1704
   2161 HE1          14.3875      -5.6827      -0.0972 H       138 PHE138     0.1430
   2162 CZ           14.7649      -3.7630       0.8163 C.ar    138 PHE138    -0.1072
   2163 HZ           14.1002      -3.9446       1.6480 H       138 PHE138     0.1297
   2164 CE2          15.4311      -2.5296       0.6983 C.ar    138 PHE138    -0.1704
   2165 HE2          15.2998      -1.7595       1.4443 H       138 PHE138     0.1430
   2166 CD2          16.2644      -2.2812      -0.4058 C.ar    138 PHE138    -0.1256
   2167 HD2          16.7565      -1.3217      -0.5048 H       138 PHE138     0.1330
   2168 C            16.0245      -1.1585      -3.7442 C.2     138 PHE138     0.5973
   2169 O            15.0058      -0.8383      -3.1368 O.2     138 PHE138    -0.5679
   2170 N            16.7657      -0.2534      -4.3832 N.am    139 GLU139    -0.5163
   2171 H            17.5988      -0.5565      -4.8631 H       139 GLU139     0.2936
   2172 CA           16.4313       1.1742      -4.3949 C.3     139 GLU139     0.0397
   2173 HA           16.2724       1.5130      -3.3691 H       139 GLU139     0.1105
   2174 CB           17.5941       1.9601      -5.0081 C.3     139 GLU139     0.0560
   2175 HB2          18.5420       1.4765      -4.7688 H       139 GLU139    -0.0173
   2176 HB3          17.4978       1.9524      -6.0951 H       139 GLU139    -0.0173
   2177 CG           17.6022       3.4099      -4.5150 C.3     139 GLU139     0.0136
   2178 HG2          18.1501       4.0173      -5.2393 H       139 GLU139    -0.0425
   2179 HG3          16.5834       3.8014      -4.4625 H       139 GLU139    -0.0425
   2180 CD           18.3064       3.5143      -3.1610 C.2     139 GLU139     0.8054
   2181 OE1          19.4647       3.0672      -3.0472 O.co2   139 GLU139    -0.8188
   2182 OE2          17.6828       4.0637      -2.2403 O.co2   139 GLU139    -0.8188
   2183 C            15.1539       1.4431      -5.1963 C.2     139 GLU139     0.5366
   2184 O            14.3089       2.2483      -4.7940 O.2     139 GLU139    -0.5819
   2185 N            14.9698       0.7084      -6.2980 N.am    140 THR140    -0.4157
   2186 H            15.7114       0.1034      -6.6244 H       140 THR140     0.2719
   2187 CA           13.7754       0.8261      -7.1401 C.3     140 THR140    -0.0389
   2188 HA           13.7066       1.8444      -7.5201 H       140 THR140     0.1007
   2189 CB           13.8509      -0.1305      -8.3296 C.3     140 THR140     0.3654
   2190 HB           13.8683      -1.1347      -7.9232 H       140 THR140     0.0043
   2191 CG2          12.6683       0.0140      -9.2903 C.3     140 THR140    -0.2438
   2192 HG21         12.5460       1.0569      -9.5785 H       140 THR140     0.0642
   2193 HG22         12.8630      -0.5883     -10.1780 H       140 THR140     0.0642
   2194 HG23         11.7566      -0.3604      -8.8281 H       140 THR140     0.0642
   2195 OG1          15.0309       0.1160      -9.0562 O.3     140 THR140    -0.6761
   2196 HG1          15.3124      -0.7394      -9.4424 H       140 THR140     0.4102
   2197 C            12.5161       0.5153      -6.3492 C.2     140 THR140     0.5973
   2198 O            11.4605       1.0562      -6.6549 O.2     140 THR140    -0.5679
   2199 N            12.6081      -0.2913      -5.2900 N.am    141 VAL141    -0.4157
   2200 H            13.5050      -0.7095      -5.0848 H       141 VAL141     0.2719
   2201 CA           11.4734      -0.6118      -4.4349 C.3     141 VAL141    -0.0875
   2202 HA           10.6670      -0.9816      -5.0685 H       141 VAL141     0.0969
   2203 CB           11.8324      -1.6996      -3.4227 C.3     141 VAL141     0.2985
   2204 HB           12.6231      -1.3698      -2.7537 H       141 VAL141    -0.0297
   2205 CG1          10.6054      -2.0133      -2.5936 C.3     141 VAL141    -0.3192
   2206 HG11          9.7435      -2.1305      -3.2501 H       141 VAL141     0.0791
   2207 HG12         10.8162      -2.9433      -2.0802 H       141 VAL141     0.0791
   2208 HG13         10.4007      -1.2221      -1.8866 H       141 VAL141     0.0791
   2209 CG2          12.2568      -2.9949      -4.1162 C.3     141 VAL141    -0.3192
   2210 HG21         13.1517      -2.8258      -4.7162 H       141 VAL141     0.0791
   2211 HG22         12.5021      -3.7592      -3.3782 H       141 VAL141     0.0791
   2212 HG23         11.4672      -3.3580      -4.7744 H       141 VAL141     0.0791
   2213 C            10.9596       0.6248      -3.7251 C.2     141 VAL141     0.5973
   2214 O             9.8452       1.0648      -4.0024 O.2     141 VAL141    -0.5679
   2215 N            11.7686       1.2125      -2.8375 N.am    142 TYR142    -0.4157
   2216 H            12.7123       0.8589      -2.7245 H       142 TYR142     0.2719
   2217 CA           11.3679       2.4282      -2.1388 C.3     142 TYR142    -0.0014
   2218 HA           10.4882       2.1856      -1.5636 H       142 TYR142     0.0876
   2219 CB           12.5003       2.9665      -1.2380 C.3     142 TYR142    -0.0152
   2220 HB2          12.6576       2.2914      -0.4000 H       142 TYR142     0.0295
   2221 HB3          13.4268       2.9845      -1.8149 H       142 TYR142     0.0295
   2222 CG           12.2478       4.3810      -0.7244 C.ar    142 TYR142    -0.0011
   2223 CD1          12.3902       5.4891      -1.5848 C.ar    142 TYR142    -0.1906
   2224 HD1          12.7999       5.3547      -2.5742 H       142 TYR142     0.1699
   2225 CE1          12.0592       6.7851      -1.1552 C.ar    142 TYR142    -0.2341
   2226 HE1          12.1936       7.6241      -1.8187 H       142 TYR142     0.1656
   2227 CZ           11.5849       6.9864       0.1532 C.ar    142 TYR142     0.3226
   2228 OH           11.2759       8.2372       0.5875 O.3     142 TYR142    -0.5579
   2229 HH           11.5347       8.8974      -0.0556 H       142 TYR142     0.3992
   2230 CE2          11.4660       5.8890       1.0169 C.ar    142 TYR142    -0.2341
   2231 HE2          11.1166       6.0543       2.0067 H       142 TYR142     0.1656
   2232 CD2          11.8675       4.6091       0.6038 C.ar    142 TYR142    -0.1906
   2233 HD2          11.9140       3.8035       1.3121 H       142 TYR142     0.1699
   2234 C            10.9471       3.5022      -3.1315 C.2     142 TYR142     0.5973
   2235 O             9.9321       4.1578      -2.9520 O.2     142 TYR142    -0.5679
   2236 N            11.7047       3.6971      -4.2043 N.am    143 GLN143    -0.4157
   2237 H            12.5492       3.1446      -4.3380 H       143 GLN143     0.2719
   2238 CA           11.3748       4.7480      -5.1588 C.3     143 GLN143    -0.0031
   2239 HA           11.3363       5.6951      -4.6223 H       143 GLN143     0.0850
   2240 CB           12.4333       4.7952      -6.2632 C.3     143 GLN143    -0.0036
   2241 HB2          13.1236       3.9611      -6.1549 H       143 GLN143     0.0171
   2242 HB3          11.9782       4.7010      -7.2503 H       143 GLN143     0.0171
   2243 CG           13.2007       6.1169      -6.2199 C.3     143 GLN143    -0.0645
   2244 HG2          12.8093       6.8007      -6.9723 H       143 GLN143     0.0352
   2245 HG3          13.1028       6.5933      -5.2446 H       143 GLN143     0.0352
   2246 CD           14.6782       5.8866      -6.4710 C.2     143 GLN143     0.6951
   2247 OE1          15.0779       5.2974      -7.4560 O.2     143 GLN143    -0.6086
   2248 NE2          15.5448       6.3575      -5.6023 N.am    143 GLN143    -0.9407
   2249 HE21         16.4934       6.0510      -5.7493 H       143 GLN143     0.4251
   2250 HE22         15.2490       6.7348      -4.7242 H       143 GLN143     0.4251
   2251 C             9.9942       4.5516      -5.7702 C.2     143 GLN143     0.5973
   2252 O             9.1351       5.4332      -5.6652 O.2     143 GLN143    -0.5679
   2253 N             9.7554       3.3932      -6.3881 N.am    144 GLN144    -0.4157
   2254 H            10.4765       2.6755      -6.4136 H       144 GLN144     0.2719
   2255 CA            8.4432       3.0880      -6.9455 C.3     144 GLN144    -0.0031
   2256 HA            8.1945       3.8491      -7.6852 H       144 GLN144     0.0850
   2257 CB            8.4325       1.7020      -7.6014 C.3     144 GLN144    -0.0036
   2258 HB2           9.2460       1.0807      -7.2618 H       144 GLN144     0.0171
   2259 HB3           7.5300       1.1767      -7.2968 H       144 GLN144     0.0171
   2260 CG            8.4599       1.8228      -9.1285 C.3     144 GLN144    -0.0645
   2261 HG2           9.2962       2.4515      -9.4359 H       144 GLN144     0.0352
   2262 HG3           8.6001       0.8314      -9.5601 H       144 GLN144     0.0352
   2263 CD            7.1488       2.4015      -9.6627 C.2     144 GLN144     0.6951
   2264 OE1           6.1902       2.6461      -8.9522 O.2     144 GLN144    -0.6086
   2265 NE2           7.0347       2.6487     -10.9445 N.am    144 GLN144    -0.9407
   2266 HE21          6.1157       2.9239     -11.2426 H       144 GLN144     0.4251
   2267 HE22          7.7424       2.3358     -11.5863 H       144 GLN144     0.4251
   2268 C             7.3621       3.1607      -5.8746 C.2     144 GLN144     0.5973
   2269 O             6.2350       3.5498      -6.1536 O.2     144 GLN144    -0.5679
   2270 N             7.7159       2.9087      -4.6200 N.am    145 CYS145    -0.4157
   2271 H             8.6571       2.5762      -4.4379 H       145 CYS145     0.2719
   2272 CA            6.8049       3.0654      -3.5089 C.3     145 CYS145     0.0213
   2273 HA            5.9795       2.3915      -3.6961 H       145 CYS145     0.1124
   2274 CB            7.5224       2.6010      -2.2469 C.3     145 CYS145    -0.1231
   2275 HB2           6.9538       1.8006      -1.7844 H       145 CYS145     0.1112
   2276 HB3           8.4936       2.1867      -2.4858 H       145 CYS145     0.1112
   2277 SG            7.7587       4.0022      -1.1323 S.3     145 CYS145    -0.3119
   2278 HG            8.5751       3.3992      -0.2813 H       145 CYS145     0.1933
   2279 C             6.2457       4.4968      -3.3894 C.2     145 CYS145     0.5973
   2280 O             5.0657       4.6917      -3.1116 O.2     145 CYS145    -0.5679
   2281 N             7.0666       5.5196      -3.6230 N.am    146 VAL146    -0.4157
   2282 H             8.0457       5.3129      -3.8050 H       146 VAL146     0.2719
   2283 CA            6.6421       6.9064      -3.4265 C.3     146 VAL146    -0.0875
   2284 HA            6.3021       7.0085      -2.4052 H       146 VAL146     0.0969
   2285 CB            7.8034       7.8754      -3.7185 C.3     146 VAL146     0.2985
   2286 HB            8.0289       7.7946      -4.7822 H       146 VAL146    -0.0297
   2287 CG1           7.4248       9.3511      -3.5027 C.3     146 VAL146    -0.3192
   2288 HG11          7.2137       9.5897      -2.4699 H       146 VAL146     0.0791
   2289 HG12          8.2532       9.9810      -3.8241 H       146 VAL146     0.0791
   2290 HG13          6.5529       9.6118      -4.0994 H       146 VAL146     0.0791
   2291 CG2           9.1170       7.5240      -3.0061 C.3     146 VAL146    -0.3192
   2292 HG21          9.5142       6.5954      -3.4029 H       146 VAL146     0.0791
   2293 HG22          9.8569       8.3009      -3.1920 H       146 VAL146     0.0791
   2294 HG23          9.0019       7.3910      -1.9402 H       146 VAL146     0.0791
   2295 C             5.4689       7.2101      -4.3512 C.2     146 VAL146     0.5973
   2296 O             4.3897       7.6487      -3.9569 O.2     146 VAL146    -0.5679
   2297 N             5.6687       6.9354      -5.6385 N.am    147 ARG147    -0.3479
   2298 H             6.5277       6.4469      -5.8753 H       147 ARG147     0.2747
   2299 CA            4.6118       7.0953      -6.6396 C.3     147 ARG147    -0.2637
   2300 HA            4.1037       8.0418      -6.4766 H       147 ARG147     0.1560
   2301 CB            5.2132       7.0748      -8.0484 C.3     147 ARG147    -0.0007
   2302 HB2           5.7387       6.1268      -8.1842 H       147 ARG147     0.0327
   2303 HB3           4.4165       7.1220      -8.7936 H       147 ARG147     0.0327
   2304 CG            6.2045       8.2231      -8.2884 C.3     147 ARG147     0.0390
   2305 HG2           6.8646       8.3294      -7.4268 H       147 ARG147     0.0285
   2306 HG3           6.8309       7.9630      -9.1432 H       147 ARG147     0.0285
   2307 CD            5.5120       9.5580      -8.6013 C.3     147 ARG147     0.0486
   2308 HD2           5.2694       9.5957      -9.6665 H       147 ARG147     0.0687
   2309 HD3           4.5855       9.6259      -8.0299 H       147 ARG147     0.0687
   2310 NE            6.4010      10.6634      -8.2103 N.pl3   147 ARG147    -0.5295
   2311 HE            7.0585      10.4216      -7.4858 H       147 ARG147     0.3456
   2312 CZ            6.8254      11.6050      -9.0249 C.cat   147 ARG147     0.8076
   2313 NH1           6.0026      12.3451      -9.7192 N.pl3   147 ARG147    -0.8627
   2314 HH11          5.0159      12.1622      -9.6568 H       147 ARG147     0.4478
   2315 HH12          6.3385      13.0216     -10.3818 H       147 ARG147     0.4478
   2316 NH2           8.1098      11.7996      -9.1399 N.pl3   147 ARG147    -0.8627
   2317 HH21          8.7688      11.2174      -8.6469 H       147 ARG147     0.4478
   2318 HH22          8.4534      12.4989      -9.7755 H       147 ARG147     0.4478
   2319 C             3.5334       6.0263      -6.4779 C.2     147 ARG147     0.7341
   2320 O             2.4231       6.2688      -6.9377 O.2     147 ARG147    -0.5894
   2321 N             3.8053       4.9200      -5.7791 N.am    148 CYS148    -0.4157
   2322 H             4.7646       4.7074      -5.5341 H       148 CYS148     0.2719
   2323 CA            2.8005       3.8994      -5.5033 C.3     148 CYS148     0.0213
   2324 HA            2.4497       3.5738      -6.4723 H       148 CYS148     0.1124
   2325 CB            3.3523       2.6757      -4.7578 C.3     148 CYS148    -0.1231
   2326 HB2           4.0915       2.9679      -4.0481 H       148 CYS148     0.1112
   2327 HB3           2.5387       2.2174      -4.1914 H       148 CYS148     0.1112
   2328 SG            4.0297       1.3890      -5.8137 S.3     148 CYS148    -0.3119
   2329 HG            4.3180       0.5025      -4.8541 H       148 CYS148     0.1933
   2330 C             1.6154       4.4404      -4.6913 C.2     148 CYS148     0.5973
   2331 O             0.5658       3.8217      -4.6325 O.2     148 CYS148    -0.5679
   2332 N             1.7379       5.5914      -4.0499 N.am    149 CYS149    -0.4157
   2333 H             2.6607       5.9923      -3.9403 H       149 CYS149     0.2719
   2334 CA            0.6310       6.1538      -3.2887 C.3     149 CYS149     0.0213
   2335 HA           -0.2785       5.5649      -3.4021 H       149 CYS149     0.1124
   2336 CB            1.0061       6.0859      -1.8323 C.3     149 CYS149    -0.1231
   2337 HB2           0.1870       6.4974      -1.2568 H       149 CYS149     0.1112
   2338 HB3           1.1721       5.0473      -1.5355 H       149 CYS149     0.1112
   2339 SG            2.5147       7.0434      -1.6036 S.3     149 CYS149    -0.3119
   2340 HG            3.1213       6.1438      -0.8089 H       149 CYS149     0.1933
   2341 C             0.2914       7.5681      -3.7298 C.2     149 CYS149     0.5973
   2342 O            -0.8803       7.9005      -3.8360 O.2     149 CYS149    -0.5679
   2343 N             1.2810       8.3920      -4.0886 N.am    150 ARG150    -0.3479
   2344 H             2.2349       8.1048      -3.8799 H       150 ARG150     0.2747
   2345 CA            1.0080       9.7261      -4.6259 C.3     150 ARG150    -0.2637
   2346 HA            0.4448      10.3087      -3.8916 H       150 ARG150     0.1560
   2347 CB            2.3169      10.4289      -4.9678 C.3     150 ARG150    -0.0007
   2348 HB2           2.9811      10.4873      -4.1232 H       150 ARG150     0.0327
   2349 HB3           2.8252       9.8169      -5.7126 H       150 ARG150     0.0327
   2350 CG            2.0542      11.8461      -5.5017 C.3     150 ARG150     0.0390
   2351 HG2           1.0644      11.9364      -5.9411 H       150 ARG150     0.0285
   2352 HG3           2.0943      12.5887      -4.7096 H       150 ARG150     0.0285
   2353 CD            3.0751      12.1666      -6.5859 C.3     150 ARG150     0.0486
   2354 HD2           3.9388      12.6644      -6.1401 H       150 ARG150     0.0687
   2355 HD3           3.4305      11.2509      -7.0564 H       150 ARG150     0.0687
   2356 NE            2.4648      12.9735      -7.6503 N.pl3   150 ARG150    -0.5295
   2357 HE            1.9559      12.4926      -8.3825 H       150 ARG150     0.3456
   2358 CZ            2.5390      14.2832      -7.7426 C.cat   150 ARG150     0.8076
   2359 NH1           2.9571      15.0271      -6.7547 N.pl3   150 ARG150    -0.8627
   2360 HH11          3.1051      14.6139      -5.8491 H       150 ARG150     0.4478
   2361 HH12          2.9782      16.0284      -6.8409 H       150 ARG150     0.4478
   2362 NH2           2.2022      14.8643      -8.8548 N.pl3   150 ARG150    -0.8627
   2363 HH21          1.6974      14.3489      -9.5656 H       150 ARG150     0.4478
   2364 HH22          2.2133      15.8665      -8.9268 H       150 ARG150     0.4478
   2365 C             0.1606       9.6327      -5.8947 C.2     150 ARG150     0.7341
   2366 O            -0.8311      10.3412      -6.0164 O.2     150 ARG150    -0.5894
   2367 N             0.5706       8.7897      -6.8454 N.am    151 ALA151    -0.4157
   2368 H             1.3241       8.1421      -6.6584 H       151 ALA151     0.2719
   2369 CA           -0.1740       8.6256      -8.0934 C.3     151 ALA151     0.0337
   2370 HA           -0.2973       9.5965      -8.5721 H       151 ALA151     0.0823
   2371 CB            0.6165       7.7272      -9.0451 C.3     151 ALA151    -0.1825
   2372 HB1           0.6277       6.7014      -8.6758 H       151 ALA151     0.0603
   2373 HB2           0.1284       7.7338     -10.0209 H       151 ALA151     0.0603
   2374 HB3           1.6364       8.0943      -9.1549 H       151 ALA151     0.0603
   2375 C            -1.5651       8.0308      -7.8362 C.2     151 ALA151     0.5973
   2376 O            -2.4649       8.1602      -8.6447 O.2     151 ALA151    -0.5679
   2377 N            -1.7479       7.3570      -6.7070 N.am    152 PHE152    -0.4157
   2378 H            -0.9755       7.2363      -6.0753 H       152 PHE152     0.2719
   2379 CA           -3.0448       6.8604      -6.2853 C.3     152 PHE152    -0.0024
   2380 HA           -3.6276       6.5465      -7.1544 H       152 PHE152     0.0978
   2381 CB           -2.7851       5.6243      -5.4230 C.3     152 PHE152    -0.0343
   2382 HB2          -2.6476       4.7579      -6.0717 H       152 PHE152     0.0295
   2383 HB3          -1.8684       5.7443      -4.8535 H       152 PHE152     0.0295
   2384 CG           -3.8959       5.3653      -4.4539 C.ar    152 PHE152     0.0118
   2385 CD1          -3.9412       6.0933      -3.2539 C.ar    152 PHE152    -0.1256
   2386 HD1          -3.1479       6.7800      -2.9978 H       152 PHE152     0.1330
   2387 CE1          -5.0473       5.9723      -2.4159 C.ar    152 PHE152    -0.1704
   2388 HE1          -5.1262       6.5985      -1.5425 H       152 PHE152     0.1430
   2389 CZ           -6.0580       5.0696      -2.7474 C.ar    152 PHE152    -0.1072
   2390 HZ           -6.9005       5.0041      -2.1108 H       152 PHE152     0.1297
   2391 CE2          -6.0415       4.3803      -3.9648 C.ar    152 PHE152    -0.1704
   2392 HE2          -6.9040       3.8273      -4.2855 H       152 PHE152     0.1430
   2393 CD2          -4.9494       4.5208      -4.8232 C.ar    152 PHE152    -0.1256
   2394 HD2          -4.9454       4.0361      -5.7883 H       152 PHE152     0.1330
   2395 C            -3.8683       7.9473      -5.5738 C.2     152 PHE152     0.5973
   2396 O            -5.0917       7.9591      -5.6706 O.2     152 PHE152    -0.5679
   2397 N            -3.2225       8.8872      -4.8867 N.am    153 LEU153    -0.4157
   2398 H            -2.2210       8.7970      -4.7700 H       153 LEU153     0.2719
   2399 CA           -3.9051       9.9635      -4.1869 C.3     153 LEU153    -0.0518
   2400 HA           -4.7286       9.5380      -3.6107 H       153 LEU153     0.0922
   2401 CB           -2.9112      10.6514      -3.2397 C.3     153 LEU153    -0.1102
   2402 HB2          -2.5841       9.9474      -2.4817 H       153 LEU153     0.0457
   2403 HB3          -2.0399      10.9394      -3.8247 H       153 LEU153     0.0457
   2404 CG           -3.5028      11.9140      -2.5950 C.3     153 LEU153     0.3531
   2405 HG           -3.9560      12.5119      -3.3684 H       153 LEU153    -0.0361
   2406 CD1          -4.5650      11.5695      -1.5505 C.3     153 LEU153    -0.4121
   2407 HD11         -4.1128      11.3347      -0.5934 H       153 LEU153     0.1000
   2408 HD12         -5.2418      12.4106      -1.4371 H       153 LEU153     0.1000
   2409 HD13         -5.1678      10.7267      -1.8802 H       153 LEU153     0.1000
   2410 CD2          -2.4165      12.8537      -2.0794 C.3     153 LEU153    -0.4121
   2411 HD21         -1.5679      12.8613      -2.7623 H       153 LEU153     0.1000
   2412 HD22         -2.8072      13.8659      -2.0510 H       153 LEU153     0.1000
   2413 HD23         -2.0724      12.5802      -1.0903 H       153 LEU153     0.1000
   2414 C            -4.4988      10.9643      -5.1719 C.2     153 LEU153     0.5973
   2415 O            -5.5412      11.5241      -4.8985 O.2     153 LEU153    -0.5679
   2416 N            -3.8471      11.2298      -6.2987 N.am    154 GLU154    -0.5163
   2417 H            -2.9626      10.7682      -6.4749 H       154 GLU154     0.2936
   2418 CA           -4.3982      12.1534      -7.3028 C.3     154 GLU154     0.0397
   2419 HA           -4.5986      13.1187      -6.8397 H       154 GLU154     0.1105
   2420 CB           -3.3884      12.3560      -8.4302 C.3     154 GLU154     0.0560
   2421 HB2          -3.8453      12.9901      -9.1915 H       154 GLU154    -0.0173
   2422 HB3          -2.5056      12.8694      -8.0442 H       154 GLU154    -0.0173
   2423 CG           -2.9725      11.0160      -9.0404 C.3     154 GLU154     0.0136
   2424 HG2          -2.0207      10.7520      -8.5862 H       154 GLU154    -0.0425
   2425 HG3          -3.6739      10.2295      -8.8030 H       154 GLU154    -0.0425
   2426 CD           -2.8224      11.0788     -10.5459 C.2     154 GLU154     0.8054
   2427 OE1          -1.8726      11.7921     -10.9228 O.co2   154 GLU154    -0.8188
   2428 OE2          -3.5749      10.3749     -11.2617 O.co2   154 GLU154    -0.8188
   2429 C            -5.7282      11.6582      -7.8826 C.2     154 GLU154     0.5366
   2430 O            -6.5955      12.4646      -8.2065 O.2     154 GLU154    -0.5819
   2431 N            -5.9179      10.3379      -7.9673 N.am    155 LYS155    -0.3479
   2432 H            -5.1348       9.7399      -7.7370 H       155 LYS155     0.2747
   2433 CA           -7.1453       9.7400      -8.4686 C.3     155 LYS155    -0.2400
   2434 HA           -7.4745      10.3097      -9.3388 H       155 LYS155     0.1426
   2435 CB           -6.8817       8.2798      -8.8511 C.3     155 LYS155    -0.0094
   2436 HB2          -6.0865       8.2372      -9.5985 H       155 LYS155     0.0362
   2437 HB3          -6.5351       7.7272      -7.9763 H       155 LYS155     0.0362
   2438 CG           -8.1439       7.5939      -9.3947 C.3     155 LYS155     0.0187
   2439 HG2          -7.9082       6.5358      -9.5059 H       155 LYS155     0.0103
   2440 HG3          -8.9712       7.6614      -8.6879 H       155 LYS155     0.0103
   2441 CD           -8.5592       8.1902     -10.7487 C.3     155 LYS155    -0.0479
   2442 HD2          -9.4516       8.8070     -10.6257 H       155 LYS155     0.0621
   2443 HD3          -7.7552       8.8294     -11.1233 H       155 LYS155     0.0621
   2444 CE           -8.8173       7.0618     -11.7541 C.3     155 LYS155    -0.0143
   2445 HE2          -8.2792       6.1670     -11.4245 H       155 LYS155     0.1135
   2446 HE3          -9.8854       6.8281     -11.7700 H       155 LYS155     0.1135
   2447 NZ           -8.3205       7.4298     -13.1027 N.4     155 LYS155    -0.3854
   2448 HZ1          -7.3265       7.6393     -13.0598 H       155 LYS155     0.3400
   2449 HZ2          -8.4185       6.6623     -13.7540 H       155 LYS155     0.3400
   2450 HZ3          -8.7883       8.2520     -13.4592 H       155 LYS155     0.3400
   2451 C            -8.2361       9.8260      -7.4218 C.2     155 LYS155     0.7341
   2452 O            -9.3351      10.2899      -7.7031 O.2     155 LYS155    -0.5894
   2453 N            -7.9602       9.3153      -6.2280 N.am    156 VAL156    -0.4157
   2454 H            -7.0131       9.0025      -6.0420 H       156 VAL156     0.2719
   2455 CA           -8.9251       9.2991      -5.1286 C.3     156 VAL156    -0.0875
   2456 HA           -9.9277       9.4768      -5.5150 H       156 VAL156     0.0969
   2457 CB           -8.9474       7.9450      -4.4086 C.3     156 VAL156     0.2985
   2458 HB           -9.6294       8.0145      -3.5602 H       156 VAL156    -0.0297
   2459 CG1          -9.4917       6.8311      -5.3070 C.3     156 VAL156    -0.3192
   2460 HG11         -8.8382       6.6919      -6.1686 H       156 VAL156     0.0791
   2461 HG12         -9.5314       5.9017      -4.7400 H       156 VAL156     0.0791
   2462 HG13        -10.4916       7.0955      -5.6470 H       156 VAL156     0.0791
   2463 CG2          -7.5750       7.5286      -3.8958 C.3     156 VAL156    -0.3192
   2464 HG21         -6.9719       8.3823      -3.5895 H       156 VAL156     0.0791
   2465 HG22         -7.7491       6.9034      -3.0287 H       156 VAL156     0.0791
   2466 HG23         -7.0409       6.9572      -4.6510 H       156 VAL156     0.0791
   2467 C            -8.6437      10.4411      -4.1688 C.2     156 VAL156     0.5973
   2468 O            -8.6376      10.2169      -2.9725 O.2     156 VAL156    -0.5679
   2469 N            -8.3737      11.6441      -4.6634 N.am    157 ARG157    -0.3481
   2470 H            -8.3973      11.7821      -5.6618 H       157 ARG157     0.2764
   2471 CA           -8.0052      12.7847      -3.8196 C.3     157 ARG157    -0.3068
   2472 HA           -7.2962      12.4176      -3.0805 H       157 ARG157     0.1447
   2473 CB           -7.3498      13.8596      -4.7015 C.3     157 ARG157    -0.0374
   2474 HB2          -7.0180      13.4102      -5.6379 H       157 ARG157     0.0371
   2475 HB3          -8.0671      14.6344      -4.9768 H       157 ARG157     0.0371
   2476 CG           -6.1193      14.4577      -4.0219 C.3     157 ARG157     0.0744
   2477 HG2          -5.6454      13.7239      -3.3842 H       157 ARG157     0.0185
   2478 HG3          -5.4100      14.7189      -4.8102 H       157 ARG157     0.0185
   2479 CD           -6.4316      15.6855      -3.1716 C.3     157 ARG157     0.1114
   2480 HD2          -7.4649      15.9944      -3.3423 H       157 ARG157     0.0468
   2481 HD3          -6.3108      15.4358      -2.1160 H       157 ARG157     0.0468
   2482 NE           -5.5074      16.7648      -3.5521 N.pl3   157 ARG157    -0.5564
   2483 HE           -4.7191      16.4782      -4.1045 H       157 ARG157     0.3479
   2484 CZ           -5.7999      18.0387      -3.5558 C.cat   157 ARG157     0.8368
   2485 NH1          -6.7515      18.5200      -2.8127 N.pl3   157 ARG157    -0.8737
   2486 HH11         -7.2632      17.8789      -2.2316 H       157 ARG157     0.4493
   2487 HH12         -6.9627      19.4988      -2.7970 H       157 ARG157     0.4493
   2488 NH2          -5.1427      18.8516      -4.3299 N.pl3   157 ARG157    -0.8737
   2489 HH21         -4.4766      18.4868      -4.9854 H       157 ARG157     0.4493
   2490 HH22         -5.3899      19.8236      -4.3398 H       157 ARG157     0.4493
   2491 C            -9.1947      13.3063      -3.0293 C.2     157 ARG157     0.8557
   2492 O           -10.1573      13.7610      -3.6753 O.2     157 ARG157    -0.8266
   2493 OXT          -9.1325      13.2627      -1.7803 O.3     157 ARG157    -0.8266
@<TRIPOS>BOND
      1      11      12 2
      2      11      13 am
      3       5       7 1
      4       5      11 1
      5       1       5 1
      6      26      27 2
      7      26      28 am
      8      23      24 ar
      9      23      25 ar
     10      20      23 1
     11      17      20 1
     12      15      17 1
     13      15      26 1
     14      13      15 1
     15      43      44 2
     16      43      45 am
     17      38      39 2
     18      38      40 am
     19      35      38 1
     20      32      35 1
     21      30      32 1
     22      30      43 1
     23      28      30 1
     24      59      60 2
     25      59      61 am
     26      49      51 1
     27      49      55 1
     28      47      49 1
     29      47      59 1
     30      45      47 1
     31      73      74 2
     32      73      75 am
     33      65      67 1
     34      65      71 1
     35      63      65 1
     36      63      73 1
     37      61      63 1
     38      95      96 2
     39      95      97 am
     40      88      91 1
     41      85      88 1
     42      82      85 1
     43      79      82 1
     44      77      79 1
     45      77      95 1
     46      75      77 1
     47     106     107 2
     48     106     108 am
     49     101     104 1
     50      99     101 1
     51      99     106 1
     52      97      99 1
     53     122     123 2
     54     122     124 am
     55     112     114 1
     56     112     118 1
     57     110     112 1
     58     110     122 1
     59     108     110 1
     60     141     142 2
     61     141     143 am
     62     131     133 1
     63     131     137 1
     64     128     131 1
     65     126     128 1
     66     126     141 1
     67     124     126 1
     68     161     162 2
     69     161     163 am
     70     157     159 ar
     71     155     157 ar
     72     153     155 ar
     73     151     153 ar
     74     150     151 ar
     75     150     159 ar
     76     147     150 1
     77     145     147 1
     78     145     161 1
     79     143     145 1
     80     177     178 2
     81     177     179 am
     82     167     169 1
     83     167     173 1
     84     165     167 1
     85     165     177 1
     86     163     165 1
     87     188     189 2
     88     188     190 am
     89     183     186 1
     90     181     183 1
     91     181     188 1
     92     179     181 1
     93     207     208 2
     94     207     209 am
     95     197     199 1
     96     197     203 1
     97     194     197 1
     98     192     194 1
     99     192     207 1
    100     190     192 1
    101     214     215 2
    102     214     216 am
    103     211     214 1
    104     209     211 1
    105     228     229 2
    106     228     230 am
    107     223     224 2
    108     223     225 am
    109     220     223 1
    110     218     220 1
    111     218     228 1
    112     216     218 1
    113     247     248 2
    114     247     249 am
    115     240     243 1
    116     234     236 1
    117     234     240 1
    118     232     234 1
    119     232     247 1
    120     230     232 1
    121     258     259 2
    122     258     260 am
    123     253     256 1
    124     251     253 1
    125     251     258 1
    126     249     251 1
    127     282     283 2
    128     282     284 am
    129     275     276 ar
    130     275     279 ar
    131     273     275 ar
    132     270     273 1
    133     267     270 1
    134     264     267 1
    135     262     264 1
    136     262     282 1
    137     260     262 1
    138     293     294 2
    139     293     295 am
    140     288     291 1
    141     286     288 1
    142     286     293 1
    143     284     286 1
    144     307     308 2
    145     307     309 am
    146     305     307 1
    147     302     305 1
    148     299     302 1
    149     296     299 1
    150     295     296 1
    151     295     305 1
    152     326     327 2
    153     326     328 am
    154     319     322 1
    155     313     315 1
    156     313     319 1
    157     311     313 1
    158     311     326 1
    159     309     311 1
    160     336     337 2
    161     336     338 am
    162     330     332 1
    163     330     336 1
    164     328     330 1
    165     351     352 2
    166     351     353 am
    167     348     349 ar
    168     348     350 ar
    169     345     348 1
    170     342     345 1
    171     340     342 1
    172     340     351 1
    173     338     340 1
    174     361     362 2
    175     361     363 am
    176     355     357 1
    177     355     361 1
    178     353     355 1
    179     377     378 2
    180     377     379 am
    181     367     369 1
    182     367     373 1
    183     365     367 1
    184     365     377 1
    185     363     365 1
    186     397     398 2
    187     397     399 am
    188     393     395 ar
    189     391     393 ar
    190     389     391 ar
    191     387     389 ar
    192     386     387 ar
    193     386     395 ar
    194     383     386 1
    195     381     383 1
    196     381     397 1
    197     379     381 1
    198     421     422 2
    199     421     423 am
    200     414     415 ar
    201     414     418 ar
    202     412     414 ar
    203     409     412 1
    204     406     409 1
    205     403     406 1
    206     401     403 1
    207     401     421 1
    208     399     401 1
    209     443     444 2
    210     443     445 am
    211     436     439 1
    212     433     436 1
    213     430     433 1
    214     427     430 1
    215     425     427 1
    216     425     443 1
    217     423     425 1
    218     462     463 2
    219     462     464 am
    220     452     454 1
    221     452     458 1
    222     449     452 1
    223     447     449 1
    224     447     462 1
    225     445     447 1
    226     478     479 2
    227     478     480 am
    228     468     470 1
    229     468     474 1
    230     466     468 1
    231     466     478 1
    232     464     466 1
    233     492     493 2
    234     492     494 am
    235     484     486 1
    236     484     490 1
    237     482     484 1
    238     482     492 1
    239     480     482 1
    240     504     505 2
    241     504     506 am
    242     501     502 ar
    243     501     503 ar
    244     498     501 1
    245     496     498 1
    246     496     504 1
    247     494     496 1
    248     521     522 2
    249     521     523 am
    250     516     517 2
    251     516     518 am
    252     513     516 1
    253     510     513 1
    254     508     510 1
    255     508     521 1
    256     506     508 1
    257     535     536 2
    258     535     537 am
    259     530     531 2
    260     530     532 am
    261     527     530 1
    262     525     527 1
    263     525     535 1
    264     523     525 1
    265     554     555 2
    266     554     556 am
    267     547     550 1
    268     541     543 1
    269     541     547 1
    270     539     541 1
    271     539     554 1
    272     537     539 1
    273     565     566 2
    274     565     567 am
    275     560     563 1
    276     558     560 1
    277     558     565 1
    278     556     558 1
    279     577     578 2
    280     577     579 am
    281     574     575 ar
    282     574     576 ar
    283     571     574 1
    284     569     571 1
    285     569     577 1
    286     567     569 1
    287     591     592 2
    288     591     593 am
    289     586     587 2
    290     586     588 am
    291     583     586 1
    292     581     583 1
    293     581     591 1
    294     579     581 1
    295     615     616 2
    296     615     617 am
    297     612     614 ar
    298     610     612 ar
    299     608     610 ar
    300     606     608 ar
    301     605     606 ar
    302     605     614 ar
    303     603     605 1
    304     601     603 1
    305     600     601 2
    306     600     614 1
    307     597     600 1
    308     595     597 1
    309     595     615 1
    310     593     595 1
    311     631     632 2
    312     631     633 am
    313     621     623 1
    314     621     627 1
    315     619     621 1
    316     619     631 1
    317     617     619 1
    318     650     651 2
    319     650     652 am
    320     643     646 1
    321     637     639 1
    322     637     643 1
    323     635     637 1
    324     635     650 1
    325     633     635 1
    326     662     663 2
    327     662     664 am
    328     659     660 ar
    329     659     661 ar
    330     656     659 1
    331     654     656 1
    332     654     662 1
    333     652     654 1
    334     673     674 2
    335     673     675 am
    336     668     671 1
    337     666     668 1
    338     666     673 1
    339     664     666 1
    340     680     681 2
    341     680     682 am
    342     677     680 1
    343     675     677 1
    344     690     691 2
    345     690     692 am
    346     684     686 1
    347     684     690 1
    348     682     684 1
    349     706     707 2
    350     706     708 am
    351     696     698 1
    352     696     702 1
    353     694     696 1
    354     694     706 1
    355     692     694 1
    356     717     718 2
    357     717     719 am
    358     712     715 1
    359     710     712 1
    360     710     717 1
    361     708     710 1
    362     729     730 2
    363     729     731 am
    364     726     727 ar
    365     726     728 ar
    366     723     726 1
    367     721     723 1
    368     721     729 1
    369     719     721 1
    370     753     754 2
    371     753     755 am
    372     750     752 ar
    373     748     750 ar
    374     746     748 ar
    375     744     746 ar
    376     743     744 ar
    377     743     752 ar
    378     741     743 1
    379     739     741 1
    380     738     739 2
    381     738     752 1
    382     735     738 1
    383     733     735 1
    384     733     753 1
    385     731     733 1
    386     767     768 2
    387     767     769 am
    388     762     763 2
    389     762     764 am
    390     759     762 1
    391     757     759 1
    392     757     767 1
    393     755     757 1
    394     783     784 2
    395     783     785 am
    396     773     775 1
    397     773     779 1
    398     771     773 1
    399     771     783 1
    400     769     771 1
    401     790     791 2
    402     790     792 am
    403     787     790 1
    404     785     787 1
    405     814     815 2
    406     814     816 am
    407     807     808 ar
    408     807     811 ar
    409     805     807 ar
    410     802     805 1
    411     799     802 1
    412     796     799 1
    413     794     796 1
    414     794     814 1
    415     792     794 1
    416     825     826 2
    417     825     827 am
    418     820     823 1
    419     818     820 1
    420     818     825 1
    421     816     818 1
    422     839     840 2
    423     839     841 am
    424     837     839 1
    425     834     837 1
    426     831     834 1
    427     828     831 1
    428     827     828 1
    429     827     837 1
    430     851     852 2
    431     851     853 am
    432     848     849 ar
    433     848     850 ar
    434     845     848 1
    435     843     845 1
    436     843     851 1
    437     841     843 1
    438     865     866 2
    439     865     867 am
    440     863     865 1
    441     860     863 1
    442     857     860 1
    443     854     857 1
    444     853     854 1
    445     853     863 1
    446     889     890 2
    447     889     891 am
    448     882     883 ar
    449     882     886 ar
    450     880     882 ar
    451     877     880 1
    452     874     877 1
    453     871     874 1
    454     869     871 1
    455     869     889 1
    456     867     869 1
    457     899     900 2
    458     899     901 am
    459     893     895 1
    460     893     899 1
    461     891     893 1
    462     915     916 2
    463     915     917 am
    464     905     907 1
    465     905     911 1
    466     903     905 1
    467     903     915 1
    468     901     903 1
    469     926     927 2
    470     926     928 am
    471     921     924 1
    472     919     921 1
    473     919     926 1
    474     917     919 1
    475     937     938 2
    476     937     939 am
    477     932     935 1
    478     930     932 1
    479     930     937 1
    480     928     930 1
    481     956     957 2
    482     956     958 am
    483     946     948 1
    484     946     952 1
    485     943     946 1
    486     941     943 1
    487     941     956 1
    488     939     941 1
    489     980     981 2
    490     980     982 am
    491     973     974 ar
    492     973     977 ar
    493     971     973 ar
    494     968     971 1
    495     965     968 1
    496     962     965 1
    497     960     962 1
    498     960     980 1
    499     958     960 1
    500     994     995 2
    501     994     996 am
    502     989     990 2
    503     989     991 am
    504     986     989 1
    505     984     986 1
    506     984     994 1
    507     982     984 1
    508    1011    1012 2
    509    1011    1013 am
    510    1007    1009 1
    511    1005    1007 1
    512    1004    1005 2
    513    1003    1004 1
    514    1003    1009 2
    515    1000    1003 1
    516     998    1000 1
    517     998    1011 1
    518     996     998 1
    519    1018    1019 2
    520    1018    1020 am
    521    1015    1018 1
    522    1013    1015 1
    523    1037    1038 2
    524    1037    1039 am
    525    1030    1033 1
    526    1024    1026 1
    527    1024    1030 1
    528    1022    1024 1
    529    1022    1037 1
    530    1020    1022 1
    531    1051    1052 2
    532    1051    1053 am
    533    1046    1047 2
    534    1046    1048 am
    535    1043    1046 1
    536    1041    1043 1
    537    1041    1051 1
    538    1039    1041 1
    539    1065    1066 2
    540    1065    1067 am
    541    1057    1059 1
    542    1057    1063 1
    543    1055    1057 1
    544    1055    1065 1
    545    1053    1055 1
    546    1075    1076 2
    547    1075    1077 am
    548    1069    1071 1
    549    1069    1075 1
    550    1067    1069 1
    551    1092    1093 2
    552    1092    1094 am
    553    1088    1090 1
    554    1086    1088 1
    555    1085    1086 2
    556    1084    1085 1
    557    1084    1090 2
    558    1081    1084 1
    559    1079    1081 1
    560    1079    1092 1
    561    1077    1079 1
    562    1114    1115 2
    563    1114    1116 am
    564    1107    1110 1
    565    1104    1107 1
    566    1101    1104 1
    567    1098    1101 1
    568    1096    1098 1
    569    1096    1114 1
    570    1094    1096 1
    571    1124    1125 2
    572    1124    1126 am
    573    1118    1120 1
    574    1118    1124 1
    575    1116    1118 1
    576    1148    1149 2
    577    1148    1150 am
    578    1141    1142 ar
    579    1141    1145 ar
    580    1139    1141 ar
    581    1136    1139 1
    582    1133    1136 1
    583    1130    1133 1
    584    1128    1130 1
    585    1128    1148 1
    586    1126    1128 1
    587    1165    1166 2
    588    1165    1167 am
    589    1160    1161 2
    590    1160    1162 am
    591    1157    1160 1
    592    1154    1157 1
    593    1152    1154 1
    594    1152    1165 1
    595    1150    1152 1
    596    1181    1182 2
    597    1181    1183 am
    598    1171    1173 1
    599    1171    1177 1
    600    1169    1171 1
    601    1169    1181 1
    602    1167    1169 1
    603    1195    1196 2
    604    1195    1197 am
    605    1187    1189 1
    606    1187    1193 1
    607    1185    1187 1
    608    1185    1195 1
    609    1183    1185 1
    610    1217    1218 2
    611    1217    1219 am
    612    1210    1213 1
    613    1207    1210 1
    614    1204    1207 1
    615    1201    1204 1
    616    1199    1201 1
    617    1199    1217 1
    618    1197    1199 1
    619    1232    1233 2
    620    1232    1234 am
    621    1229    1230 ar
    622    1229    1231 ar
    623    1226    1229 1
    624    1223    1226 1
    625    1221    1223 1
    626    1221    1232 1
    627    1219    1221 1
    628    1244    1245 2
    629    1244    1246 am
    630    1241    1242 ar
    631    1241    1243 ar
    632    1238    1241 1
    633    1236    1238 1
    634    1236    1244 1
    635    1234    1236 1
    636    1264    1265 2
    637    1264    1266 am
    638    1260    1262 ar
    639    1258    1260 ar
    640    1256    1258 ar
    641    1254    1256 ar
    642    1253    1254 ar
    643    1253    1262 ar
    644    1250    1253 1
    645    1248    1250 1
    646    1248    1264 1
    647    1246    1248 1
    648    1280    1281 2
    649    1280    1282 am
    650    1270    1272 1
    651    1270    1276 1
    652    1268    1270 1
    653    1268    1280 1
    654    1266    1268 1
    655    1294    1295 2
    656    1294    1296 am
    657    1286    1288 1
    658    1286    1292 1
    659    1284    1286 1
    660    1284    1294 1
    661    1282    1284 1
    662    1314    1315 2
    663    1314    1316 am
    664    1310    1312 ar
    665    1308    1310 ar
    666    1306    1308 ar
    667    1304    1306 ar
    668    1303    1304 ar
    669    1303    1312 ar
    670    1300    1303 1
    671    1298    1300 1
    672    1298    1314 1
    673    1296    1298 1
    674    1326    1327 2
    675    1326    1328 am
    676    1323    1324 ar
    677    1323    1325 ar
    678    1320    1323 1
    679    1318    1320 1
    680    1318    1326 1
    681    1316    1318 1
    682    1347    1348 2
    683    1347    1349 am
    684    1343    1345 ar
    685    1340    1341 1
    686    1340    1343 ar
    687    1338    1340 ar
    688    1336    1338 ar
    689    1335    1336 ar
    690    1335    1345 ar
    691    1332    1335 1
    692    1330    1332 1
    693    1330    1347 1
    694    1328    1330 1
    695    1366    1367 2
    696    1366    1368 am
    697    1359    1362 1
    698    1353    1355 1
    699    1353    1359 1
    700    1351    1353 1
    701    1351    1366 1
    702    1349    1351 1
    703    1385    1386 2
    704    1385    1387 am
    705    1375    1377 1
    706    1375    1381 1
    707    1372    1375 1
    708    1370    1372 1
    709    1370    1385 1
    710    1368    1370 1
    711    1396    1397 2
    712    1396    1398 am
    713    1391    1394 1
    714    1389    1391 1
    715    1389    1396 1
    716    1387    1389 1
    717    1413    1414 2
    718    1413    1415 am
    719    1408    1409 1
    720    1405    1408 1
    721    1402    1405 1
    722    1400    1402 1
    723    1400    1413 1
    724    1398    1400 1
    725    1425    1426 2
    726    1425    1427 am
    727    1422    1423 ar
    728    1422    1424 ar
    729    1419    1422 1
    730    1417    1419 1
    731    1417    1425 1
    732    1415    1417 1
    733    1440    1441 2
    734    1440    1442 am
    735    1437    1438 ar
    736    1437    1439 ar
    737    1434    1437 1
    738    1431    1434 1
    739    1429    1431 1
    740    1429    1440 1
    741    1427    1429 1
    742    1451    1452 2
    743    1451    1453 am
    744    1446    1449 1
    745    1444    1446 1
    746    1444    1451 1
    747    1442    1444 1
    748    1465    1466 2
    749    1465    1467 am
    750    1460    1461 2
    751    1460    1462 am
    752    1457    1460 1
    753    1455    1457 1
    754    1455    1465 1
    755    1453    1455 1
    756    1484    1485 2
    757    1484    1486 am
    758    1474    1476 1
    759    1474    1480 1
    760    1471    1474 1
    761    1469    1471 1
    762    1469    1484 1
    763    1467    1469 1
    764    1508    1509 2
    765    1508    1510 am
    766    1501    1502 ar
    767    1501    1505 ar
    768    1499    1501 ar
    769    1496    1499 1
    770    1493    1496 1
    771    1490    1493 1
    772    1488    1490 1
    773    1488    1508 1
    774    1486    1488 1
    775    1520    1521 2
    776    1520    1522 am
    777    1517    1518 ar
    778    1517    1519 ar
    779    1514    1517 1
    780    1512    1514 1
    781    1512    1520 1
    782    1510    1512 1
    783    1539    1540 2
    784    1539    1541 am
    785    1529    1531 1
    786    1529    1535 1
    787    1526    1529 1
    788    1524    1526 1
    789    1524    1539 1
    790    1522    1524 1
    791    1553    1554 2
    792    1553    1555 am
    793    1548    1549 2
    794    1548    1550 am
    795    1545    1548 1
    796    1543    1545 1
    797    1543    1553 1
    798    1541    1543 1
    799    1577    1578 2
    800    1577    1579 am
    801    1570    1571 ar
    802    1570    1574 ar
    803    1568    1570 ar
    804    1565    1568 1
    805    1562    1565 1
    806    1559    1562 1
    807    1557    1559 1
    808    1557    1577 1
    809    1555    1557 1
    810    1599    1600 2
    811    1599    1601 am
    812    1592    1595 1
    813    1589    1592 1
    814    1586    1589 1
    815    1583    1586 1
    816    1581    1583 1
    817    1581    1599 1
    818    1579    1581 1
    819    1610    1611 2
    820    1610    1612 am
    821    1605    1608 1
    822    1603    1605 1
    823    1603    1610 1
    824    1601    1603 1
    825    1624    1625 2
    826    1624    1626 am
    827    1619    1620 2
    828    1619    1621 am
    829    1616    1619 1
    830    1614    1616 1
    831    1614    1624 1
    832    1612    1614 1
    833    1641    1642 2
    834    1641    1643 am
    835    1636    1637 2
    836    1636    1638 am
    837    1633    1636 1
    838    1630    1633 1
    839    1628    1630 1
    840    1628    1641 1
    841    1626    1628 1
    842    1657    1658 2
    843    1657    1659 am
    844    1647    1649 1
    845    1647    1653 1
    846    1645    1647 1
    847    1645    1657 1
    848    1643    1645 1
    849    1679    1680 2
    850    1679    1681 am
    851    1672    1675 1
    852    1669    1672 1
    853    1666    1669 1
    854    1663    1666 1
    855    1661    1663 1
    856    1661    1679 1
    857    1659    1661 1
    858    1693    1694 2
    859    1693    1695 am
    860    1688    1689 2
    861    1688    1690 am
    862    1685    1688 1
    863    1683    1685 1
    864    1683    1693 1
    865    1681    1683 1
    866    1704    1705 2
    867    1704    1706 am
    868    1699    1702 1
    869    1697    1699 1
    870    1697    1704 1
    871    1695    1697 1
    872    1728    1729 2
    873    1728    1730 am
    874    1721    1722 ar
    875    1721    1725 ar
    876    1719    1721 ar
    877    1716    1719 1
    878    1713    1716 1
    879    1710    1713 1
    880    1708    1710 1
    881    1708    1728 1
    882    1706    1708 1
    883    1738    1739 2
    884    1738    1740 am
    885    1732    1734 1
    886    1732    1738 1
    887    1730    1732 1
    888    1760    1761 2
    889    1760    1762 am
    890    1753    1756 1
    891    1750    1753 1
    892    1747    1750 1
    893    1744    1747 1
    894    1742    1744 1
    895    1742    1760 1
    896    1740    1742 1
    897    1779    1780 2
    898    1779    1781 am
    899    1772    1775 1
    900    1766    1768 1
    901    1766    1772 1
    902    1764    1766 1
    903    1764    1779 1
    904    1762    1764 1
    905    1794    1795 2
    906    1794    1796 am
    907    1791    1792 ar
    908    1791    1793 ar
    909    1788    1791 1
    910    1785    1788 1
    911    1783    1785 1
    912    1783    1794 1
    913    1781    1783 1
    914    1813    1814 2
    915    1813    1815 am
    916    1803    1805 1
    917    1803    1809 1
    918    1800    1803 1
    919    1798    1800 1
    920    1798    1813 1
    921    1796    1798 1
    922    1832    1833 2
    923    1832    1834 am
    924    1822    1824 1
    925    1822    1828 1
    926    1819    1822 1
    927    1817    1819 1
    928    1817    1832 1
    929    1815    1817 1
    930    1839    1840 2
    931    1839    1841 am
    932    1836    1839 1
    933    1834    1836 1
    934    1850    1851 2
    935    1850    1852 am
    936    1845    1848 1
    937    1843    1845 1
    938    1843    1850 1
    939    1841    1843 1
    940    1871    1872 2
    941    1871    1873 am
    942    1867    1869 ar
    943    1864    1865 1
    944    1864    1867 ar
    945    1862    1864 ar
    946    1860    1862 ar
    947    1859    1860 ar
    948    1859    1869 ar
    949    1856    1859 1
    950    1854    1856 1
    951    1854    1871 1
    952    1852    1854 1
    953    1883    1884 2
    954    1883    1885 am
    955    1880    1881 ar
    956    1880    1882 ar
    957    1877    1880 1
    958    1875    1877 1
    959    1875    1883 1
    960    1873    1875 1
    961    1897    1898 2
    962    1897    1899 am
    963    1895    1897 1
    964    1892    1895 1
    965    1889    1892 1
    966    1886    1889 1
    967    1885    1886 1
    968    1885    1895 1
    969    1914    1915 2
    970    1914    1916 am
    971    1909    1910 2
    972    1909    1911 am
    973    1906    1909 1
    974    1903    1906 1
    975    1901    1903 1
    976    1901    1914 1
    977    1899    1901 1
    978    1936    1937 2
    979    1936    1938 am
    980    1929    1932 1
    981    1926    1929 1
    982    1923    1926 1
    983    1920    1923 1
    984    1918    1920 1
    985    1918    1936 1
    986    1916    1918 1
    987    1953    1954 2
    988    1953    1955 am
    989    1948    1949 2
    990    1948    1950 am
    991    1945    1948 1
    992    1942    1945 1
    993    1940    1942 1
    994    1940    1953 1
    995    1938    1940 1
    996    1972    1973 2
    997    1972    1974 am
    998    1962    1964 1
    999    1962    1968 1
   1000    1959    1962 1
   1001    1957    1959 1
   1002    1957    1972 1
   1003    1955    1957 1
   1004    1991    1992 2
   1005    1991    1993 am
   1006    1984    1987 1
   1007    1978    1980 1
   1008    1978    1984 1
   1009    1976    1978 1
   1010    1976    1991 1
   1011    1974    1976 1
   1012    2010    2011 2
   1013    2010    2012 am
   1014    2003    2006 1
   1015    1997    1999 1
   1016    1997    2003 1
   1017    1995    1997 1
   1018    1995    2010 1
   1019    1993    1995 1
   1020    2025    2026 2
   1021    2025    2027 am
   1022    2022    2023 ar
   1023    2022    2024 ar
   1024    2019    2022 1
   1025    2016    2019 1
   1026    2014    2016 1
   1027    2014    2025 1
   1028    2012    2014 1
   1029    2037    2038 2
   1030    2037    2039 am
   1031    2034    2035 ar
   1032    2034    2036 ar
   1033    2031    2034 1
   1034    2029    2031 1
   1035    2029    2037 1
   1036    2027    2029 1
   1037    2051    2052 2
   1038    2051    2053 am
   1039    2049    2051 1
   1040    2046    2049 1
   1041    2043    2046 1
   1042    2040    2043 1
   1043    2039    2040 1
   1044    2039    2049 1
   1045    2072    2073 2
   1046    2072    2074 am
   1047    2068    2070 ar
   1048    2065    2066 1
   1049    2065    2068 ar
   1050    2063    2065 ar
   1051    2061    2063 ar
   1052    2060    2061 ar
   1053    2060    2070 ar
   1054    2057    2060 1
   1055    2055    2057 1
   1056    2055    2072 1
   1057    2053    2055 1
   1058    2093    2094 2
   1059    2093    2095 am
   1060    2089    2091 ar
   1061    2086    2087 1
   1062    2086    2089 ar
   1063    2084    2086 ar
   1064    2082    2084 ar
   1065    2081    2082 ar
   1066    2081    2091 ar
   1067    2078    2081 1
   1068    2076    2078 1
   1069    2076    2093 1
   1070    2074    2076 1
   1071    2100    2101 2
   1072    2100    2102 am
   1073    2097    2100 1
   1074    2095    2097 1
   1075    2114    2115 2
   1076    2114    2116 am
   1077    2109    2110 2
   1078    2109    2111 am
   1079    2106    2109 1
   1080    2104    2106 1
   1081    2104    2114 1
   1082    2102    2104 1
   1083    2126    2127 2
   1084    2126    2128 am
   1085    2123    2124 ar
   1086    2123    2125 ar
   1087    2120    2123 1
   1088    2118    2120 1
   1089    2118    2126 1
   1090    2116    2118 1
   1091    2136    2137 2
   1092    2136    2138 am
   1093    2130    2132 1
   1094    2130    2136 1
   1095    2128    2130 1
   1096    2148    2149 2
   1097    2148    2150 am
   1098    2145    2146 ar
   1099    2145    2147 ar
   1100    2142    2145 1
   1101    2140    2142 1
   1102    2140    2148 1
   1103    2138    2140 1
   1104    2168    2169 2
   1105    2168    2170 am
   1106    2164    2166 ar
   1107    2162    2164 ar
   1108    2160    2162 ar
   1109    2158    2160 ar
   1110    2157    2158 ar
   1111    2157    2166 ar
   1112    2154    2157 1
   1113    2152    2154 1
   1114    2152    2168 1
   1115    2150    2152 1
   1116    2183    2184 2
   1117    2183    2185 am
   1118    2180    2181 ar
   1119    2180    2182 ar
   1120    2177    2180 1
   1121    2174    2177 1
   1122    2172    2174 1
   1123    2172    2183 1
   1124    2170    2172 1
   1125    2197    2198 2
   1126    2197    2199 am
   1127    2189    2191 1
   1128    2189    2195 1
   1129    2187    2189 1
   1130    2187    2197 1
   1131    2185    2187 1
   1132    2213    2214 2
   1133    2213    2215 am
   1134    2203    2205 1
   1135    2203    2209 1
   1136    2201    2203 1
   1137    2201    2213 1
   1138    2199    2201 1
   1139    2234    2235 2
   1140    2234    2236 am
   1141    2230    2232 ar
   1142    2227    2228 1
   1143    2227    2230 ar
   1144    2225    2227 ar
   1145    2223    2225 ar
   1146    2222    2223 ar
   1147    2222    2232 ar
   1148    2219    2222 1
   1149    2217    2219 1
   1150    2217    2234 1
   1151    2215    2217 1
   1152    2251    2252 2
   1153    2251    2253 am
   1154    2246    2247 2
   1155    2246    2248 am
   1156    2243    2246 1
   1157    2240    2243 1
   1158    2238    2240 1
   1159    2238    2251 1
   1160    2236    2238 1
   1161    2268    2269 2
   1162    2268    2270 am
   1163    2263    2264 2
   1164    2263    2265 am
   1165    2260    2263 1
   1166    2257    2260 1
   1167    2255    2257 1
   1168    2255    2268 1
   1169    2253    2255 1
   1170    2279    2280 2
   1171    2279    2281 am
   1172    2274    2277 1
   1173    2272    2274 1
   1174    2272    2279 1
   1175    2270    2272 1
   1176    2295    2296 2
   1177    2295    2297 am
   1178    2285    2287 1
   1179    2285    2291 1
   1180    2283    2285 1
   1181    2283    2295 1
   1182    2281    2283 1
   1183    2319    2320 2
   1184    2319    2321 am
   1185    2312    2313 ar
   1186    2312    2316 ar
   1187    2310    2312 ar
   1188    2307    2310 1
   1189    2304    2307 1
   1190    2301    2304 1
   1191    2299    2301 1
   1192    2299    2319 1
   1193    2297    2299 1
   1194    2330    2331 2
   1195    2330    2332 am
   1196    2325    2328 1
   1197    2323    2325 1
   1198    2323    2330 1
   1199    2321    2323 1
   1200    2341    2342 2
   1201    2341    2343 am
   1202    2336    2339 1
   1203    2334    2336 1
   1204    2334    2341 1
   1205    2332    2334 1
   1206    2365    2366 2
   1207    2365    2367 am
   1208    2358    2359 ar
   1209    2358    2362 ar
   1210    2356    2358 ar
   1211    2353    2356 1
   1212    2350    2353 1
   1213    2347    2350 1
   1214    2345    2347 1
   1215    2345    2365 1
   1216    2343    2345 1
   1217    2375    2376 2
   1218    2375    2377 am
   1219    2369    2371 1
   1220    2369    2375 1
   1221    2367    2369 1
   1222    2395    2396 2
   1223    2395    2397 am
   1224    2391    2393 ar
   1225    2389    2391 ar
   1226    2387    2389 ar
   1227    2385    2387 ar
   1228    2384    2385 ar
   1229    2384    2393 ar
   1230    2381    2384 1
   1231    2379    2381 1
   1232    2379    2395 1
   1233    2377    2379 1
   1234    2414    2415 2
   1235    2414    2416 am
   1236    2404    2406 1
   1237    2404    2410 1
   1238    2401    2404 1
   1239    2399    2401 1
   1240    2399    2414 1
   1241    2397    2399 1
   1242    2429    2430 2
   1243    2429    2431 am
   1244    2426    2427 ar
   1245    2426    2428 ar
   1246    2423    2426 1
   1247    2420    2423 1
   1248    2418    2420 1
   1249    2418    2429 1
   1250    2416    2418 1
   1251    2451    2452 2
   1252    2451    2453 am
   1253    2444    2447 1
   1254    2441    2444 1
   1255    2438    2441 1
   1256    2435    2438 1
   1257    2433    2435 1
   1258    2433    2451 1
   1259    2431    2433 1
   1260    2467    2468 2
   1261    2467    2469 am
   1262    2457    2459 1
   1263    2457    2463 1
   1264    2455    2457 1
   1265    2455    2467 1
   1266    2453    2455 1
   1267    2491    2492 2
   1268    2491    2493 1
   1269    2484    2485 ar
   1270    2484    2488 ar
   1271    2482    2484 ar
   1272    2479    2482 1
   1273    2476    2479 1
   1274    2473    2476 1
   1275    2471    2473 1
   1276    2471    2491 1
   1277    2469    2471 1
   1278       7       8 1
   1279       7       9 1
   1280       7      10 1
   1281       5       6 1
   1282       1       2 1
   1283       1       3 1
   1284       1       4 1
   1285      20      21 1
   1286      20      22 1
   1287      17      18 1
   1288      17      19 1
   1289      15      16 1
   1290      13      14 1
   1291      40      41 1
   1292      40      42 1
   1293      35      36 1
   1294      35      37 1
   1295      32      33 1
   1296      32      34 1
   1297      30      31 1
   1298      28      29 1
   1299      55      56 1
   1300      55      57 1
   1301      55      58 1
   1302      51      52 1
   1303      51      53 1
   1304      51      54 1
   1305      49      50 1
   1306      47      48 1
   1307      45      46 1
   1308      71      72 1
   1309      67      68 1
   1310      67      69 1
   1311      67      70 1
   1312      65      66 1
   1313      63      64 1
   1314      61      62 1
   1315      91      92 1
   1316      91      93 1
   1317      91      94 1
   1318      88      89 1
   1319      88      90 1
   1320      85      86 1
   1321      85      87 1
   1322      82      83 1
   1323      82      84 1
   1324      79      80 1
   1325      79      81 1
   1326      77      78 1
   1327      75      76 1
   1328     104     105 1
   1329     101     102 1
   1330     101     103 1
   1331      99     100 1
   1332      97      98 1
   1333     118     119 1
   1334     118     120 1
   1335     118     121 1
   1336     114     115 1
   1337     114     116 1
   1338     114     117 1
   1339     112     113 1
   1340     110     111 1
   1341     108     109 1
   1342     137     138 1
   1343     137     139 1
   1344     137     140 1
   1345     133     134 1
   1346     133     135 1
   1347     133     136 1
   1348     131     132 1
   1349     128     129 1
   1350     128     130 1
   1351     126     127 1
   1352     124     125 1
   1353     159     160 1
   1354     157     158 1
   1355     155     156 1
   1356     153     154 1
   1357     151     152 1
   1358     147     148 1
   1359     147     149 1
   1360     145     146 1
   1361     143     144 1
   1362     173     174 1
   1363     173     175 1
   1364     173     176 1
   1365     169     170 1
   1366     169     171 1
   1367     169     172 1
   1368     167     168 1
   1369     165     166 1
   1370     163     164 1
   1371     186     187 1
   1372     183     184 1
   1373     183     185 1
   1374     181     182 1
   1375     179     180 1
   1376     203     204 1
   1377     203     205 1
   1378     203     206 1
   1379     199     200 1
   1380     199     201 1
   1381     199     202 1
   1382     197     198 1
   1383     194     195 1
   1384     194     196 1
   1385     192     193 1
   1386     190     191 1
   1387     211     212 1
   1388     211     213 1
   1389     209     210 1
   1390     225     226 1
   1391     225     227 1
   1392     220     221 1
   1393     220     222 1
   1394     218     219 1
   1395     216     217 1
   1396     243     244 1
   1397     243     245 1
   1398     243     246 1
   1399     240     241 1
   1400     240     242 1
   1401     236     237 1
   1402     236     238 1
   1403     236     239 1
   1404     234     235 1
   1405     232     233 1
   1406     230     231 1
   1407     256     257 1
   1408     253     254 1
   1409     253     255 1
   1410     251     252 1
   1411     249     250 1
   1412     279     280 1
   1413     279     281 1
   1414     276     277 1
   1415     276     278 1
   1416     273     274 1
   1417     270     271 1
   1418     270     272 1
   1419     267     268 1
   1420     267     269 1
   1421     264     265 1
   1422     264     266 1
   1423     262     263 1
   1424     260     261 1
   1425     291     292 1
   1426     288     289 1
   1427     288     290 1
   1428     286     287 1
   1429     284     285 1
   1430     305     306 1
   1431     302     303 1
   1432     302     304 1
   1433     299     300 1
   1434     299     301 1
   1435     296     297 1
   1436     296     298 1
   1437     322     323 1
   1438     322     324 1
   1439     322     325 1
   1440     319     320 1
   1441     319     321 1
   1442     315     316 1
   1443     315     317 1
   1444     315     318 1
   1445     313     314 1
   1446     311     312 1
   1447     309     310 1
   1448     332     333 1
   1449     332     334 1
   1450     332     335 1
   1451     330     331 1
   1452     328     329 1
   1453     345     346 1
   1454     345     347 1
   1455     342     343 1
   1456     342     344 1
   1457     340     341 1
   1458     338     339 1
   1459     357     358 1
   1460     357     359 1
   1461     357     360 1
   1462     355     356 1
   1463     353     354 1
   1464     373     374 1
   1465     373     375 1
   1466     373     376 1
   1467     369     370 1
   1468     369     371 1
   1469     369     372 1
   1470     367     368 1
   1471     365     366 1
   1472     363     364 1
   1473     395     396 1
   1474     393     394 1
   1475     391     392 1
   1476     389     390 1
   1477     387     388 1
   1478     383     384 1
   1479     383     385 1
   1480     381     382 1
   1481     379     380 1
   1482     418     419 1
   1483     418     420 1
   1484     415     416 1
   1485     415     417 1
   1486     412     413 1
   1487     409     410 1
   1488     409     411 1
   1489     406     407 1
   1490     406     408 1
   1491     403     404 1
   1492     403     405 1
   1493     401     402 1
   1494     399     400 1
   1495     439     440 1
   1496     439     441 1
   1497     439     442 1
   1498     436     437 1
   1499     436     438 1
   1500     433     434 1
   1501     433     435 1
   1502     430     431 1
   1503     430     432 1
   1504     427     428 1
   1505     427     429 1
   1506     425     426 1
   1507     423     424 1
   1508     458     459 1
   1509     458     460 1
   1510     458     461 1
   1511     454     455 1
   1512     454     456 1
   1513     454     457 1
   1514     452     453 1
   1515     449     450 1
   1516     449     451 1
   1517     447     448 1
   1518     445     446 1
   1519     474     475 1
   1520     474     476 1
   1521     474     477 1
   1522     470     471 1
   1523     470     472 1
   1524     470     473 1
   1525     468     469 1
   1526     466     467 1
   1527     464     465 1
   1528     490     491 1
   1529     486     487 1
   1530     486     488 1
   1531     486     489 1
   1532     484     485 1
   1533     482     483 1
   1534     480     481 1
   1535     498     499 1
   1536     498     500 1
   1537     496     497 1
   1538     494     495 1
   1539     518     519 1
   1540     518     520 1
   1541     513     514 1
   1542     513     515 1
   1543     510     511 1
   1544     510     512 1
   1545     508     509 1
   1546     506     507 1
   1547     532     533 1
   1548     532     534 1
   1549     527     528 1
   1550     527     529 1
   1551     525     526 1
   1552     523     524 1
   1553     550     551 1
   1554     550     552 1
   1555     550     553 1
   1556     547     548 1
   1557     547     549 1
   1558     543     544 1
   1559     543     545 1
   1560     543     546 1
   1561     541     542 1
   1562     539     540 1
   1563     537     538 1
   1564     563     564 1
   1565     560     561 1
   1566     560     562 1
   1567     558     559 1
   1568     556     557 1
   1569     571     572 1
   1570     571     573 1
   1571     569     570 1
   1572     567     568 1
   1573     588     589 1
   1574     588     590 1
   1575     583     584 1
   1576     583     585 1
   1577     581     582 1
   1578     579     580 1
   1579     612     613 1
   1580     610     611 1
   1581     608     609 1
   1582     606     607 1
   1583     603     604 1
   1584     601     602 1
   1585     597     598 1
   1586     597     599 1
   1587     595     596 1
   1588     593     594 1
   1589     627     628 1
   1590     627     629 1
   1591     627     630 1
   1592     623     624 1
   1593     623     625 1
   1594     623     626 1
   1595     621     622 1
   1596     619     620 1
   1597     617     618 1
   1598     646     647 1
   1599     646     648 1
   1600     646     649 1
   1601     643     644 1
   1602     643     645 1
   1603     639     640 1
   1604     639     641 1
   1605     639     642 1
   1606     637     638 1
   1607     635     636 1
   1608     633     634 1
   1609     656     657 1
   1610     656     658 1
   1611     654     655 1
   1612     652     653 1
   1613     671     672 1
   1614     668     669 1
   1615     668     670 1
   1616     666     667 1
   1617     664     665 1
   1618     677     678 1
   1619     677     679 1
   1620     675     676 1
   1621     686     687 1
   1622     686     688 1
   1623     686     689 1
   1624     684     685 1
   1625     682     683 1
   1626     702     703 1
   1627     702     704 1
   1628     702     705 1
   1629     698     699 1
   1630     698     700 1
   1631     698     701 1
   1632     696     697 1
   1633     694     695 1
   1634     692     693 1
   1635     715     716 1
   1636     712     713 1
   1637     712     714 1
   1638     710     711 1
   1639     708     709 1
   1640     723     724 1
   1641     723     725 1
   1642     721     722 1
   1643     719     720 1
   1644     750     751 1
   1645     748     749 1
   1646     746     747 1
   1647     744     745 1
   1648     741     742 1
   1649     739     740 1
   1650     735     736 1
   1651     735     737 1
   1652     733     734 1
   1653     731     732 1
   1654     764     765 1
   1655     764     766 1
   1656     759     760 1
   1657     759     761 1
   1658     757     758 1
   1659     755     756 1
   1660     779     780 1
   1661     779     781 1
   1662     779     782 1
   1663     775     776 1
   1664     775     777 1
   1665     775     778 1
   1666     773     774 1
   1667     771     772 1
   1668     769     770 1
   1669     787     788 1
   1670     787     789 1
   1671     785     786 1
   1672     811     812 1
   1673     811     813 1
   1674     808     809 1
   1675     808     810 1
   1676     805     806 1
   1677     802     803 1
   1678     802     804 1
   1679     799     800 1
   1680     799     801 1
   1681     796     797 1
   1682     796     798 1
   1683     794     795 1
   1684     792     793 1
   1685     823     824 1
   1686     820     821 1
   1687     820     822 1
   1688     818     819 1
   1689     816     817 1
   1690     837     838 1
   1691     834     835 1
   1692     834     836 1
   1693     831     832 1
   1694     831     833 1
   1695     828     829 1
   1696     828     830 1
   1697     845     846 1
   1698     845     847 1
   1699     843     844 1
   1700     841     842 1
   1701     863     864 1
   1702     860     861 1
   1703     860     862 1
   1704     857     858 1
   1705     857     859 1
   1706     854     855 1
   1707     854     856 1
   1708     886     887 1
   1709     886     888 1
   1710     883     884 1
   1711     883     885 1
   1712     880     881 1
   1713     877     878 1
   1714     877     879 1
   1715     874     875 1
   1716     874     876 1
   1717     871     872 1
   1718     871     873 1
   1719     869     870 1
   1720     867     868 1
   1721     895     896 1
   1722     895     897 1
   1723     895     898 1
   1724     893     894 1
   1725     891     892 1
   1726     911     912 1
   1727     911     913 1
   1728     911     914 1
   1729     907     908 1
   1730     907     909 1
   1731     907     910 1
   1732     905     906 1
   1733     903     904 1
   1734     901     902 1
   1735     924     925 1
   1736     921     922 1
   1737     921     923 1
   1738     919     920 1
   1739     917     918 1
   1740     935     936 1
   1741     932     933 1
   1742     932     934 1
   1743     930     931 1
   1744     928     929 1
   1745     952     953 1
   1746     952     954 1
   1747     952     955 1
   1748     948     949 1
   1749     948     950 1
   1750     948     951 1
   1751     946     947 1
   1752     943     944 1
   1753     943     945 1
   1754     941     942 1
   1755     939     940 1
   1756     977     978 1
   1757     977     979 1
   1758     974     975 1
   1759     974     976 1
   1760     971     972 1
   1761     968     969 1
   1762     968     970 1
   1763     965     966 1
   1764     965     967 1
   1765     962     963 1
   1766     962     964 1
   1767     960     961 1
   1768     958     959 1
   1769     991     992 1
   1770     991     993 1
   1771     986     987 1
   1772     986     988 1
   1773     984     985 1
   1774     982     983 1
   1775    1009    1010 1
   1776    1007    1008 1
   1777    1005    1006 1
   1778    1000    1001 1
   1779    1000    1002 1
   1780     998     999 1
   1781     996     997 1
   1782    1015    1016 1
   1783    1015    1017 1
   1784    1013    1014 1
   1785    1033    1034 1
   1786    1033    1035 1
   1787    1033    1036 1
   1788    1030    1031 1
   1789    1030    1032 1
   1790    1026    1027 1
   1791    1026    1028 1
   1792    1026    1029 1
   1793    1024    1025 1
   1794    1022    1023 1
   1795    1020    1021 1
   1796    1048    1049 1
   1797    1048    1050 1
   1798    1043    1044 1
   1799    1043    1045 1
   1800    1041    1042 1
   1801    1039    1040 1
   1802    1063    1064 1
   1803    1059    1060 1
   1804    1059    1061 1
   1805    1059    1062 1
   1806    1057    1058 1
   1807    1055    1056 1
   1808    1053    1054 1
   1809    1071    1072 1
   1810    1071    1073 1
   1811    1071    1074 1
   1812    1069    1070 1
   1813    1067    1068 1
   1814    1090    1091 1
   1815    1088    1089 1
   1816    1086    1087 1
   1817    1081    1082 1
   1818    1081    1083 1
   1819    1079    1080 1
   1820    1077    1078 1
   1821    1110    1111 1
   1822    1110    1112 1
   1823    1110    1113 1
   1824    1107    1108 1
   1825    1107    1109 1
   1826    1104    1105 1
   1827    1104    1106 1
   1828    1101    1102 1
   1829    1101    1103 1
   1830    1098    1099 1
   1831    1098    1100 1
   1832    1096    1097 1
   1833    1094    1095 1
   1834    1120    1121 1
   1835    1120    1122 1
   1836    1120    1123 1
   1837    1118    1119 1
   1838    1116    1117 1
   1839    1145    1146 1
   1840    1145    1147 1
   1841    1142    1143 1
   1842    1142    1144 1
   1843    1139    1140 1
   1844    1136    1137 1
   1845    1136    1138 1
   1846    1133    1134 1
   1847    1133    1135 1
   1848    1130    1131 1
   1849    1130    1132 1
   1850    1128    1129 1
   1851    1126    1127 1
   1852    1162    1163 1
   1853    1162    1164 1
   1854    1157    1158 1
   1855    1157    1159 1
   1856    1154    1155 1
   1857    1154    1156 1
   1858    1152    1153 1
   1859    1150    1151 1
   1860    1177    1178 1
   1861    1177    1179 1
   1862    1177    1180 1
   1863    1173    1174 1
   1864    1173    1175 1
   1865    1173    1176 1
   1866    1171    1172 1
   1867    1169    1170 1
   1868    1167    1168 1
   1869    1193    1194 1
   1870    1189    1190 1
   1871    1189    1191 1
   1872    1189    1192 1
   1873    1187    1188 1
   1874    1185    1186 1
   1875    1183    1184 1
   1876    1213    1214 1
   1877    1213    1215 1
   1878    1213    1216 1
   1879    1210    1211 1
   1880    1210    1212 1
   1881    1207    1208 1
   1882    1207    1209 1
   1883    1204    1205 1
   1884    1204    1206 1
   1885    1201    1202 1
   1886    1201    1203 1
   1887    1199    1200 1
   1888    1197    1198 1
   1889    1226    1227 1
   1890    1226    1228 1
   1891    1223    1224 1
   1892    1223    1225 1
   1893    1221    1222 1
   1894    1219    1220 1
   1895    1238    1239 1
   1896    1238    1240 1
   1897    1236    1237 1
   1898    1234    1235 1
   1899    1262    1263 1
   1900    1260    1261 1
   1901    1258    1259 1
   1902    1256    1257 1
   1903    1254    1255 1
   1904    1250    1251 1
   1905    1250    1252 1
   1906    1248    1249 1
   1907    1246    1247 1
   1908    1276    1277 1
   1909    1276    1278 1
   1910    1276    1279 1
   1911    1272    1273 1
   1912    1272    1274 1
   1913    1272    1275 1
   1914    1270    1271 1
   1915    1268    1269 1
   1916    1266    1267 1
   1917    1292    1293 1
   1918    1288    1289 1
   1919    1288    1290 1
   1920    1288    1291 1
   1921    1286    1287 1
   1922    1284    1285 1
   1923    1282    1283 1
   1924    1312    1313 1
   1925    1310    1311 1
   1926    1308    1309 1
   1927    1306    1307 1
   1928    1304    1305 1
   1929    1300    1301 1
   1930    1300    1302 1
   1931    1298    1299 1
   1932    1296    1297 1
   1933    1320    1321 1
   1934    1320    1322 1
   1935    1318    1319 1
   1936    1316    1317 1
   1937    1345    1346 1
   1938    1343    1344 1
   1939    1341    1342 1
   1940    1338    1339 1
   1941    1336    1337 1
   1942    1332    1333 1
   1943    1332    1334 1
   1944    1330    1331 1
   1945    1328    1329 1
   1946    1362    1363 1
   1947    1362    1364 1
   1948    1362    1365 1
   1949    1359    1360 1
   1950    1359    1361 1
   1951    1355    1356 1
   1952    1355    1357 1
   1953    1355    1358 1
   1954    1353    1354 1
   1955    1351    1352 1
   1956    1349    1350 1
   1957    1381    1382 1
   1958    1381    1383 1
   1959    1381    1384 1
   1960    1377    1378 1
   1961    1377    1379 1
   1962    1377    1380 1
   1963    1375    1376 1
   1964    1372    1373 1
   1965    1372    1374 1
   1966    1370    1371 1
   1967    1368    1369 1
   1968    1394    1395 1
   1969    1391    1392 1
   1970    1391    1393 1
   1971    1389    1390 1
   1972    1387    1388 1
   1973    1409    1410 1
   1974    1409    1411 1
   1975    1409    1412 1
   1976    1405    1406 1
   1977    1405    1407 1
   1978    1402    1403 1
   1979    1402    1404 1
   1980    1400    1401 1
   1981    1398    1399 1
   1982    1419    1420 1
   1983    1419    1421 1
   1984    1417    1418 1
   1985    1415    1416 1
   1986    1434    1435 1
   1987    1434    1436 1
   1988    1431    1432 1
   1989    1431    1433 1
   1990    1429    1430 1
   1991    1427    1428 1
   1992    1449    1450 1
   1993    1446    1447 1
   1994    1446    1448 1
   1995    1444    1445 1
   1996    1442    1443 1
   1997    1462    1463 1
   1998    1462    1464 1
   1999    1457    1458 1
   2000    1457    1459 1
   2001    1455    1456 1
   2002    1453    1454 1
   2003    1480    1481 1
   2004    1480    1482 1
   2005    1480    1483 1
   2006    1476    1477 1
   2007    1476    1478 1
   2008    1476    1479 1
   2009    1474    1475 1
   2010    1471    1472 1
   2011    1471    1473 1
   2012    1469    1470 1
   2013    1467    1468 1
   2014    1505    1506 1
   2015    1505    1507 1
   2016    1502    1503 1
   2017    1502    1504 1
   2018    1499    1500 1
   2019    1496    1497 1
   2020    1496    1498 1
   2021    1493    1494 1
   2022    1493    1495 1
   2023    1490    1491 1
   2024    1490    1492 1
   2025    1488    1489 1
   2026    1486    1487 1
   2027    1514    1515 1
   2028    1514    1516 1
   2029    1512    1513 1
   2030    1510    1511 1
   2031    1535    1536 1
   2032    1535    1537 1
   2033    1535    1538 1
   2034    1531    1532 1
   2035    1531    1533 1
   2036    1531    1534 1
   2037    1529    1530 1
   2038    1526    1527 1
   2039    1526    1528 1
   2040    1524    1525 1
   2041    1522    1523 1
   2042    1550    1551 1
   2043    1550    1552 1
   2044    1545    1546 1
   2045    1545    1547 1
   2046    1543    1544 1
   2047    1541    1542 1
   2048    1574    1575 1
   2049    1574    1576 1
   2050    1571    1572 1
   2051    1571    1573 1
   2052    1568    1569 1
   2053    1565    1566 1
   2054    1565    1567 1
   2055    1562    1563 1
   2056    1562    1564 1
   2057    1559    1560 1
   2058    1559    1561 1
   2059    1557    1558 1
   2060    1555    1556 1
   2061    1595    1596 1
   2062    1595    1597 1
   2063    1595    1598 1
   2064    1592    1593 1
   2065    1592    1594 1
   2066    1589    1590 1
   2067    1589    1591 1
   2068    1586    1587 1
   2069    1586    1588 1
   2070    1583    1584 1
   2071    1583    1585 1
   2072    1581    1582 1
   2073    1579    1580 1
   2074    1608    1609 1
   2075    1605    1606 1
   2076    1605    1607 1
   2077    1603    1604 1
   2078    1601    1602 1
   2079    1621    1622 1
   2080    1621    1623 1
   2081    1616    1617 1
   2082    1616    1618 1
   2083    1614    1615 1
   2084    1612    1613 1
   2085    1638    1639 1
   2086    1638    1640 1
   2087    1633    1634 1
   2088    1633    1635 1
   2089    1630    1631 1
   2090    1630    1632 1
   2091    1628    1629 1
   2092    1626    1627 1
   2093    1653    1654 1
   2094    1653    1655 1
   2095    1653    1656 1
   2096    1649    1650 1
   2097    1649    1651 1
   2098    1649    1652 1
   2099    1647    1648 1
   2100    1645    1646 1
   2101    1643    1644 1
   2102    1675    1676 1
   2103    1675    1677 1
   2104    1675    1678 1
   2105    1672    1673 1
   2106    1672    1674 1
   2107    1669    1670 1
   2108    1669    1671 1
   2109    1666    1667 1
   2110    1666    1668 1
   2111    1663    1664 1
   2112    1663    1665 1
   2113    1661    1662 1
   2114    1659    1660 1
   2115    1690    1691 1
   2116    1690    1692 1
   2117    1685    1686 1
   2118    1685    1687 1
   2119    1683    1684 1
   2120    1681    1682 1
   2121    1702    1703 1
   2122    1699    1700 1
   2123    1699    1701 1
   2124    1697    1698 1
   2125    1695    1696 1
   2126    1725    1726 1
   2127    1725    1727 1
   2128    1722    1723 1
   2129    1722    1724 1
   2130    1719    1720 1
   2131    1716    1717 1
   2132    1716    1718 1
   2133    1713    1714 1
   2134    1713    1715 1
   2135    1710    1711 1
   2136    1710    1712 1
   2137    1708    1709 1
   2138    1706    1707 1
   2139    1734    1735 1
   2140    1734    1736 1
   2141    1734    1737 1
   2142    1732    1733 1
   2143    1730    1731 1
   2144    1756    1757 1
   2145    1756    1758 1
   2146    1756    1759 1
   2147    1753    1754 1
   2148    1753    1755 1
   2149    1750    1751 1
   2150    1750    1752 1
   2151    1747    1748 1
   2152    1747    1749 1
   2153    1744    1745 1
   2154    1744    1746 1
   2155    1742    1743 1
   2156    1740    1741 1
   2157    1775    1776 1
   2158    1775    1777 1
   2159    1775    1778 1
   2160    1772    1773 1
   2161    1772    1774 1
   2162    1768    1769 1
   2163    1768    1770 1
   2164    1768    1771 1
   2165    1766    1767 1
   2166    1764    1765 1
   2167    1762    1763 1
   2168    1788    1789 1
   2169    1788    1790 1
   2170    1785    1786 1
   2171    1785    1787 1
   2172    1783    1784 1
   2173    1781    1782 1
   2174    1809    1810 1
   2175    1809    1811 1
   2176    1809    1812 1
   2177    1805    1806 1
   2178    1805    1807 1
   2179    1805    1808 1
   2180    1803    1804 1
   2181    1800    1801 1
   2182    1800    1802 1
   2183    1798    1799 1
   2184    1796    1797 1
   2185    1828    1829 1
   2186    1828    1830 1
   2187    1828    1831 1
   2188    1824    1825 1
   2189    1824    1826 1
   2190    1824    1827 1
   2191    1822    1823 1
   2192    1819    1820 1
   2193    1819    1821 1
   2194    1817    1818 1
   2195    1815    1816 1
   2196    1836    1837 1
   2197    1836    1838 1
   2198    1834    1835 1
   2199    1848    1849 1
   2200    1845    1846 1
   2201    1845    1847 1
   2202    1843    1844 1
   2203    1841    1842 1
   2204    1869    1870 1
   2205    1867    1868 1
   2206    1865    1866 1
   2207    1862    1863 1
   2208    1860    1861 1
   2209    1856    1857 1
   2210    1856    1858 1
   2211    1854    1855 1
   2212    1852    1853 1
   2213    1877    1878 1
   2214    1877    1879 1
   2215    1875    1876 1
   2216    1873    1874 1
   2217    1895    1896 1
   2218    1892    1893 1
   2219    1892    1894 1
   2220    1889    1890 1
   2221    1889    1891 1
   2222    1886    1887 1
   2223    1886    1888 1
   2224    1911    1912 1
   2225    1911    1913 1
   2226    1906    1907 1
   2227    1906    1908 1
   2228    1903    1904 1
   2229    1903    1905 1
   2230    1901    1902 1
   2231    1899    1900 1
   2232    1932    1933 1
   2233    1932    1934 1
   2234    1932    1935 1
   2235    1929    1930 1
   2236    1929    1931 1
   2237    1926    1927 1
   2238    1926    1928 1
   2239    1923    1924 1
   2240    1923    1925 1
   2241    1920    1921 1
   2242    1920    1922 1
   2243    1918    1919 1
   2244    1916    1917 1
   2245    1950    1951 1
   2246    1950    1952 1
   2247    1945    1946 1
   2248    1945    1947 1
   2249    1942    1943 1
   2250    1942    1944 1
   2251    1940    1941 1
   2252    1938    1939 1
   2253    1968    1969 1
   2254    1968    1970 1
   2255    1968    1971 1
   2256    1964    1965 1
   2257    1964    1966 1
   2258    1964    1967 1
   2259    1962    1963 1
   2260    1959    1960 1
   2261    1959    1961 1
   2262    1957    1958 1
   2263    1955    1956 1
   2264    1987    1988 1
   2265    1987    1989 1
   2266    1987    1990 1
   2267    1984    1985 1
   2268    1984    1986 1
   2269    1980    1981 1
   2270    1980    1982 1
   2271    1980    1983 1
   2272    1978    1979 1
   2273    1976    1977 1
   2274    1974    1975 1
   2275    2006    2007 1
   2276    2006    2008 1
   2277    2006    2009 1
   2278    2003    2004 1
   2279    2003    2005 1
   2280    1999    2000 1
   2281    1999    2001 1
   2282    1999    2002 1
   2283    1997    1998 1
   2284    1995    1996 1
   2285    1993    1994 1
   2286    2019    2020 1
   2287    2019    2021 1
   2288    2016    2017 1
   2289    2016    2018 1
   2290    2014    2015 1
   2291    2012    2013 1
   2292    2031    2032 1
   2293    2031    2033 1
   2294    2029    2030 1
   2295    2027    2028 1
   2296    2049    2050 1
   2297    2046    2047 1
   2298    2046    2048 1
   2299    2043    2044 1
   2300    2043    2045 1
   2301    2040    2041 1
   2302    2040    2042 1
   2303    2070    2071 1
   2304    2068    2069 1
   2305    2066    2067 1
   2306    2063    2064 1
   2307    2061    2062 1
   2308    2057    2058 1
   2309    2057    2059 1
   2310    2055    2056 1
   2311    2053    2054 1
   2312    2091    2092 1
   2313    2089    2090 1
   2314    2087    2088 1
   2315    2084    2085 1
   2316    2082    2083 1
   2317    2078    2079 1
   2318    2078    2080 1
   2319    2076    2077 1
   2320    2074    2075 1
   2321    2097    2098 1
   2322    2097    2099 1
   2323    2095    2096 1
   2324    2111    2112 1
   2325    2111    2113 1
   2326    2106    2107 1
   2327    2106    2108 1
   2328    2104    2105 1
   2329    2102    2103 1
   2330    2120    2121 1
   2331    2120    2122 1
   2332    2118    2119 1
   2333    2116    2117 1
   2334    2132    2133 1
   2335    2132    2134 1
   2336    2132    2135 1
   2337    2130    2131 1
   2338    2128    2129 1
   2339    2142    2143 1
   2340    2142    2144 1
   2341    2140    2141 1
   2342    2138    2139 1
   2343    2166    2167 1
   2344    2164    2165 1
   2345    2162    2163 1
   2346    2160    2161 1
   2347    2158    2159 1
   2348    2154    2155 1
   2349    2154    2156 1
   2350    2152    2153 1
   2351    2150    2151 1
   2352    2177    2178 1
   2353    2177    2179 1
   2354    2174    2175 1
   2355    2174    2176 1
   2356    2172    2173 1
   2357    2170    2171 1
   2358    2195    2196 1
   2359    2191    2192 1
   2360    2191    2193 1
   2361    2191    2194 1
   2362    2189    2190 1
   2363    2187    2188 1
   2364    2185    2186 1
   2365    2209    2210 1
   2366    2209    2211 1
   2367    2209    2212 1
   2368    2205    2206 1
   2369    2205    2207 1
   2370    2205    2208 1
   2371    2203    2204 1
   2372    2201    2202 1
   2373    2199    2200 1
   2374    2232    2233 1
   2375    2230    2231 1
   2376    2228    2229 1
   2377    2225    2226 1
   2378    2223    2224 1
   2379    2219    2220 1
   2380    2219    2221 1
   2381    2217    2218 1
   2382    2215    2216 1
   2383    2248    2249 1
   2384    2248    2250 1
   2385    2243    2244 1
   2386    2243    2245 1
   2387    2240    2241 1
   2388    2240    2242 1
   2389    2238    2239 1
   2390    2236    2237 1
   2391    2265    2266 1
   2392    2265    2267 1
   2393    2260    2261 1
   2394    2260    2262 1
   2395    2257    2258 1
   2396    2257    2259 1
   2397    2255    2256 1
   2398    2253    2254 1
   2399    2277    2278 1
   2400    2274    2275 1
   2401    2274    2276 1
   2402    2272    2273 1
   2403    2270    2271 1
   2404    2291    2292 1
   2405    2291    2293 1
   2406    2291    2294 1
   2407    2287    2288 1
   2408    2287    2289 1
   2409    2287    2290 1
   2410    2285    2286 1
   2411    2283    2284 1
   2412    2281    2282 1
   2413    2316    2317 1
   2414    2316    2318 1
   2415    2313    2314 1
   2416    2313    2315 1
   2417    2310    2311 1
   2418    2307    2308 1
   2419    2307    2309 1
   2420    2304    2305 1
   2421    2304    2306 1
   2422    2301    2302 1
   2423    2301    2303 1
   2424    2299    2300 1
   2425    2297    2298 1
   2426    2328    2329 1
   2427    2325    2326 1
   2428    2325    2327 1
   2429    2323    2324 1
   2430    2321    2322 1
   2431    2339    2340 1
   2432    2336    2337 1
   2433    2336    2338 1
   2434    2334    2335 1
   2435    2332    2333 1
   2436    2362    2363 1
   2437    2362    2364 1
   2438    2359    2360 1
   2439    2359    2361 1
   2440    2356    2357 1
   2441    2353    2354 1
   2442    2353    2355 1
   2443    2350    2351 1
   2444    2350    2352 1
   2445    2347    2348 1
   2446    2347    2349 1
   2447    2345    2346 1
   2448    2343    2344 1
   2449    2371    2372 1
   2450    2371    2373 1
   2451    2371    2374 1
   2452    2369    2370 1
   2453    2367    2368 1
   2454    2393    2394 1
   2455    2391    2392 1
   2456    2389    2390 1
   2457    2387    2388 1
   2458    2385    2386 1
   2459    2381    2382 1
   2460    2381    2383 1
   2461    2379    2380 1
   2462    2377    2378 1
   2463    2410    2411 1
   2464    2410    2412 1
   2465    2410    2413 1
   2466    2406    2407 1
   2467    2406    2408 1
   2468    2406    2409 1
   2469    2404    2405 1
   2470    2401    2402 1
   2471    2401    2403 1
   2472    2399    2400 1
   2473    2397    2398 1
   2474    2423    2424 1
   2475    2423    2425 1
   2476    2420    2421 1
   2477    2420    2422 1
   2478    2418    2419 1
   2479    2416    2417 1
   2480    2447    2448 1
   2481    2447    2449 1
   2482    2447    2450 1
   2483    2444    2445 1
   2484    2444    2446 1
   2485    2441    2442 1
   2486    2441    2443 1
   2487    2438    2439 1
   2488    2438    2440 1
   2489    2435    2436 1
   2490    2435    2437 1
   2491    2433    2434 1
   2492    2431    2432 1
   2493    2463    2464 1
   2494    2463    2465 1
   2495    2463    2466 1
   2496    2459    2460 1
   2497    2459    2461 1
   2498    2459    2462 1
   2499    2457    2458 1
   2500    2455    2456 1
   2501    2453    2454 1
   2502    2488    2489 1
   2503    2488    2490 1
   2504    2485    2486 1
   2505    2485    2487 1
   2506    2482    2483 1
   2507    2479    2480 1
   2508    2479    2481 1
   2509    2476    2477 1
   2510    2476    2478 1
   2511    2473    2474 1
   2512    2473    2475 1
   2513    2471    2472 1
   2514    2469    2470 1
@<TRIPOS>SUBSTRUCTURE
      1 ALA1           1 RESIDUE    4    A ALA
      2 GLU2          13 RESIDUE    4    A GLU
      3 GLN3          28 RESIDUE    4    A GLN
      4 VAL4          45 RESIDUE    4    A VAL
      5 THR5          61 RESIDUE    4    A THR
      6 LYS6          75 RESIDUE    4    A LYS
      7 SER7          97 RESIDUE    4    A SER
      8 VAL8         108 RESIDUE    4    A VAL
      9 LEU9         124 RESIDUE    4    A LEU
     10 PHE10        143 RESIDUE    4    A PHE
     11 VAL11        163 RESIDUE    4    A VAL
     12 CYS12        179 RESIDUE    4    A CYS
     13 LEU13        190 RESIDUE    4    A LEU
     14 GLY14        209 RESIDUE    4    A GLY
     15 ASN15        216 RESIDUE    4    A ASN
     16 ILE16        230 RESIDUE    4    A ILE
     17 CYS17        249 RESIDUE    4    A CYS
     18 ARG18        260 RESIDUE    4    A ARG
     19 SER19        284 RESIDUE    4    A SER
     20 PRO20        295 RESIDUE    4    A PRO
     21 ILE21        309 RESIDUE    4    A ILE
     22 ALA22        328 RESIDUE    4    A ALA
     23 GLU23        338 RESIDUE    4    A GLU
     24 ALA24        353 RESIDUE    4    A ALA
     25 VAL25        363 RESIDUE    4    A VAL
     26 PHE26        379 RESIDUE    4    A PHE
     27 ARG27        399 RESIDUE    4    A ARG
     28 LYS28        423 RESIDUE    4    A LYS
     29 LEU29        445 RESIDUE    4    A LEU
     30 VAL30        464 RESIDUE    4    A VAL
     31 THR31        480 RESIDUE    4    A THR
     32 ASP32        494 RESIDUE    4    A ASP
     33 GLN33        506 RESIDUE    4    A GLN
     34 ASN34        523 RESIDUE    4    A ASN
     35 ILE35        537 RESIDUE    4    A ILE
     36 SER36        556 RESIDUE    4    A SER
     37 ASP37        567 RESIDUE    4    A ASP
     38 ASN38        579 RESIDUE    4    A ASN
     39 TRP39        593 RESIDUE    4    A TRP
     40 VAL40        617 RESIDUE    4    A VAL
     41 ILE41        633 RESIDUE    4    A ILE
     42 ASP42        652 RESIDUE    4    A ASP
     43 SER43        664 RESIDUE    4    A SER
     44 GLY44        675 RESIDUE    4    A GLY
     45 ALA45        682 RESIDUE    4    A ALA
     46 VAL46        692 RESIDUE    4    A VAL
     47 SER47        708 RESIDUE    4    A SER
     48 ASP48        719 RESIDUE    4    A ASP
     49 TRP49        731 RESIDUE    4    A TRP
     50 ASN50        755 RESIDUE    4    A ASN
     51 VAL51        769 RESIDUE    4    A VAL
     52 GLY52        785 RESIDUE    4    A GLY
     53 ARG53        792 RESIDUE    4    A ARG
     54 SER54        816 RESIDUE    4    A SER
     55 PRO55        827 RESIDUE    4    A PRO
     56 ASP56        841 RESIDUE    4    A ASP
     57 PRO57        853 RESIDUE    4    A PRO
     58 ARG58        867 RESIDUE    4    A ARG
     59 ALA59        891 RESIDUE    4    A ALA
     60 VAL60        901 RESIDUE    4    A VAL
     61 SER61        917 RESIDUE    4    A SER
     62 CYS62        928 RESIDUE    4    A CYS
     63 LEU63        939 RESIDUE    4    A LEU
     64 ARG64        958 RESIDUE    4    A ARG
     65 ASN65        982 RESIDUE    4    A ASN
     66 HIE66        996 RESIDUE    4    A HIE
     67 GLY67       1013 RESIDUE    4    A GLY
     68 ILE68       1020 RESIDUE    4    A ILE
     69 ASN69       1039 RESIDUE    4    A ASN
     70 THR70       1053 RESIDUE    4    A THR
     71 ALA71       1067 RESIDUE    4    A ALA
     72 HIE72       1077 RESIDUE    4    A HIE
     73 LYS73       1094 RESIDUE    4    A LYS
     74 ALA74       1116 RESIDUE    4    A ALA
     75 ARG75       1126 RESIDUE    4    A ARG
     76 GLN76       1150 RESIDUE    4    A GLN
     77 VAL77       1167 RESIDUE    4    A VAL
     78 THR78       1183 RESIDUE    4    A THR
     79 LYS79       1197 RESIDUE    4    A LYS
     80 GLU80       1219 RESIDUE    4    A GLU
     81 ASP81       1234 RESIDUE    4    A ASP
     82 PHE82       1246 RESIDUE    4    A PHE
     83 VAL83       1266 RESIDUE    4    A VAL
     84 THR84       1282 RESIDUE    4    A THR
     85 PHE85       1296 RESIDUE    4    A PHE
     86 ASP86       1316 RESIDUE    4    A ASP
     87 TYR87       1328 RESIDUE    4    A TYR
     88 ILE88       1349 RESIDUE    4    A ILE
     89 LEU89       1368 RESIDUE    4    A LEU
     90 CYS90       1387 RESIDUE    4    A CYS
     91 MET91       1398 RESIDUE    4    A MET
     92 ASP92       1415 RESIDUE    4    A ASP
     93 GLU93       1427 RESIDUE    4    A GLU
     94 SER94       1442 RESIDUE    4    A SER
     95 ASN95       1453 RESIDUE    4    A ASN
     96 LEU96       1467 RESIDUE    4    A LEU
     97 ARG97       1486 RESIDUE    4    A ARG
     98 ASP98       1510 RESIDUE    4    A ASP
     99 LEU99       1522 RESIDUE    4    A LEU
    100 ASN100      1541 RESIDUE    4    A ASN
    101 ARG101      1555 RESIDUE    4    A ARG
    102 LYS102      1579 RESIDUE    4    A LYS
    103 SER103      1601 RESIDUE    4    A SER
    104 ASN104      1612 RESIDUE    4    A ASN
    105 GLN105      1626 RESIDUE    4    A GLN
    106 VAL106      1643 RESIDUE    4    A VAL
    107 LYS107      1659 RESIDUE    4    A LYS
    108 ASN108      1681 RESIDUE    4    A ASN
    109 CYS109      1695 RESIDUE    4    A CYS
    110 ARG110      1706 RESIDUE    4    A ARG
    111 ALA111      1730 RESIDUE    4    A ALA
    112 LYS112      1740 RESIDUE    4    A LYS
    113 ILE113      1762 RESIDUE    4    A ILE
    114 GLU114      1781 RESIDUE    4    A GLU
    115 LEU115      1796 RESIDUE    4    A LEU
    116 LEU116      1815 RESIDUE    4    A LEU
    117 GLY117      1834 RESIDUE    4    A GLY
    118 SER118      1841 RESIDUE    4    A SER
    119 TYR119      1852 RESIDUE    4    A TYR
    120 ASP120      1873 RESIDUE    4    A ASP
    121 PRO121      1885 RESIDUE    4    A PRO
    122 GLN122      1899 RESIDUE    4    A GLN
    123 LYS123      1916 RESIDUE    4    A LYS
    124 GLN124      1938 RESIDUE    4    A GLN
    125 LEU125      1955 RESIDUE    4    A LEU
    126 ILE126      1974 RESIDUE    4    A ILE
    127 ILE127      1993 RESIDUE    4    A ILE
    128 GLU128      2012 RESIDUE    4    A GLU
    129 ASP129      2027 RESIDUE    4    A ASP
    130 PRO130      2039 RESIDUE    4    A PRO
    131 TYR131      2053 RESIDUE    4    A TYR
    132 TYR132      2074 RESIDUE    4    A TYR
    133 GLY133      2095 RESIDUE    4    A GLY
    134 ASN134      2102 RESIDUE    4    A ASN
    135 ASP135      2116 RESIDUE    4    A ASP
    136 ALA136      2128 RESIDUE    4    A ALA
    137 ASP137      2138 RESIDUE    4    A ASP
    138 PHE138      2150 RESIDUE    4    A PHE
    139 GLU139      2170 RESIDUE    4    A GLU
    140 THR140      2185 RESIDUE    4    A THR
    141 VAL141      2199 RESIDUE    4    A VAL
    142 TYR142      2215 RESIDUE    4    A TYR
    143 GLN143      2236 RESIDUE    4    A GLN
    144 GLN144      2253 RESIDUE    4    A GLN
    145 CYS145      2270 RESIDUE    4    A CYS
    146 VAL146      2281 RESIDUE    4    A VAL
    147 ARG147      2297 RESIDUE    4    A ARG
    148 CYS148      2321 RESIDUE    4    A CYS
    149 CYS149      2332 RESIDUE    4    A CYS
    150 ARG150      2343 RESIDUE    4    A ARG
    151 ALA151      2367 RESIDUE    4    A ALA
    152 PHE152      2377 RESIDUE    4    A PHE
    153 LEU153      2397 RESIDUE    4    A LEU
    154 GLU154      2416 RESIDUE    4    A GLU
    155 LYS155      2431 RESIDUE    4    A LYS
    156 VAL156      2453 RESIDUE    4    A VAL
    157 ARG157      2469 RESIDUE    4    A ARG
