# Supplementary material for: Improved Structure-Based Histidine pKa Prediction for pH-Responsive Protein Design
Source: J Chem Inf Model. 2025 Jan 18;65(3):1560–9. doi: 10.1021/acs.jcim.4c01957 (PMC11815838; doi:10.1021/acs.jcim.4c01957)
Supplement: Supplementary file 3 — ci4c01957_si_003.zip [file ci4c01957_si_003.zip › structures/prep_mol2/1BVI_A_prep.mol2]

@<TRIPOS>MOLECULE
Cpptraj generated mol2 file.
 1463  1484   104     0     0
SMALL
USER_CHARGES


@<TRIPOS>ATOM
      1 N            18.7238       2.2738      48.7595 N.am      1 ALA1       0.1414
      2 H1           18.5802       3.0732      48.1360 H         1 ALA1       0.1997
      3 H2           18.2433       1.4775      48.3692 H         1 ALA1       0.1997
      4 H3           19.7189       2.1089      48.7810 H         1 ALA1       0.1997
      5 CA           18.2053       2.6069      50.1090 C.3       1 ALA1       0.0962
      6 HA           17.1245       2.7339      50.0286 H         1 ALA1       0.0889
      7 CB           18.4797       1.5381      51.1876 C.3       1 ALA1      -0.0597
      8 HB1          19.5509       1.3592      51.2886 H         1 ALA1       0.0300
      9 HB2          18.0788       1.8756      52.1440 H         1 ALA1       0.0300
     10 HB3          17.9869       0.6054      50.9120 H         1 ALA1       0.0300
     11 C            18.7483       3.9661      50.5099 C.2       1 ALA1       0.6163
     12 O            17.9816       4.9124      50.5352 O.2       1 ALA1      -0.5722
     13 N            20.0527       4.0621      50.7837 N.am      2 CYS2      -0.4157
     14 H            20.6386       3.2468      50.7652 H         2 CYS2       0.2719
     15 CA           20.7452       5.3260      51.0324 C.3       2 CYS2       0.0213
     16 HA           20.0750       6.0266      51.5331 H         2 CYS2       0.1124
     17 CB           21.9437       5.0314      51.9483 C.3       2 CYS2      -0.1231
     18 HB2          21.6093       4.4638      52.8174 H         2 CYS2       0.1112
     19 HB3          22.6951       4.4507      51.4094 H         2 CYS2       0.1112
     20 SG           22.7094       6.5714      52.5315 S.3       2 CYS2      -0.3119
     21 HG           23.3230       6.9383      51.3926 H         2 CYS2       0.1933
     22 C            21.1663       5.9768      49.7130 C.2       2 CYS2       0.5973
     23 O            22.3160       5.8558      49.3018 O.2       2 CYS2      -0.5679
     24 N            20.2021       6.5722      49.0210 N.am      3 ASP3      -0.5163
     25 H            19.2955       6.7025      49.4515 H         3 ASP3       0.2936
     26 CA           20.4276       7.1616      47.6985 C.3       3 ASP3       0.0381
     27 HA           21.1449       6.5435      47.1531 H         3 ASP3       0.0880
     28 CB           19.1081       7.1523      46.9097 C.3       3 ASP3      -0.0303
     29 HB2          18.4364       7.8964      47.3440 H         3 ASP3      -0.0122
     30 HB3          19.3109       7.4424      45.8776 H         3 ASP3      -0.0122
     31 CG           18.3930       5.7864      46.9115 C.2       3 ASP3       0.7994
     32 OD1          19.0371       4.7054      46.9023 O.co2     3 ASP3      -0.8014
     33 OD2          17.1391       5.7898      46.9853 O.co2     3 ASP3      -0.8014
     34 C            21.0336       8.5720      47.7887 C.2       3 ASP3       0.5366
     35 O            21.7723       8.9660      46.8942 O.2       3 ASP3      -0.5819
     36 N            20.7563       9.2993      48.8780 N.am      4 TYR4      -0.4157
     37 H            20.0900       8.9284      49.5432 H         4 TYR4       0.2719
     38 CA           21.2930      10.6366      49.1405 C.3       4 TYR4      -0.0014
     39 HA           22.1379      10.8216      48.4723 H         4 TYR4       0.0876
     40 CB           20.2230      11.6990      48.8683 C.3       4 TYR4      -0.0152
     41 HB2          19.3835      11.5354      49.5375 H         4 TYR4       0.0295
     42 HB3          20.6398      12.6811      49.0970 H         4 TYR4       0.0295
     43 CG           19.7132      11.7146      47.4476 C.ar      4 TYR4      -0.0011
     44 CD1          20.4718      12.3519      46.4498 C.ar      4 TYR4      -0.1906
     45 HD1          21.4266      12.8034      46.6970 H         4 TYR4       0.1699
     46 CE1          20.0145      12.3648      45.1208 C.ar      4 TYR4      -0.2341
     47 HE1          20.6155      12.8322      44.3550 H         4 TYR4       0.1656
     48 CZ           18.7937      11.7394      44.7936 C.ar      4 TYR4       0.3226
     49 OH           18.3538      11.7462      43.5085 O.3       4 TYR4      -0.5579
     50 HH           19.0494      12.0356      42.9163 H         4 TYR4       0.3992
     51 CE2          18.0369      11.0926      45.7920 C.ar      4 TYR4      -0.2341
     52 HE2          17.1205      10.5927      45.5213 H         4 TYR4       0.1656
     53 CD2          18.5053      11.0696      47.1192 C.ar      4 TYR4      -0.1906
     54 HD2          17.9497      10.5457      47.8855 H         4 TYR4       0.1699
     55 C            21.7932      10.7652      50.5778 C.2       4 TYR4       0.5973
     56 O            21.0185      10.6429      51.5311 O.2       4 TYR4      -0.5679
     57 N            23.0852      11.0383      50.7322 N.am      5 THR5      -0.4157
     58 H            23.6796      11.0809      49.8992 H         5 THR5       0.2719
     59 CA           23.7444      11.2224      52.0256 C.3       5 THR5      -0.0389
     60 HA           23.0997      10.8418      52.8162 H         5 THR5       0.1007
     61 CB           25.0522      10.4265      52.0962 C.3       5 THR5       0.3654
     62 HB           25.7620      10.8151      51.3665 H         5 THR5       0.0043
     63 CG2          25.6825      10.5064      53.4861 C.3       5 THR5      -0.2438
     64 HG21         24.9552      10.2185      54.2449 H         5 THR5       0.0642
     65 HG22         26.5377       9.8332      53.5315 H         5 THR5       0.0642
     66 HG23         26.0324      11.5203      53.6787 H         5 THR5       0.0642
     67 OG1          24.7987       9.0711      51.7976 O.3       5 THR5      -0.6761
     68 HG1          24.6998       9.0662      50.8339 H         5 THR5       0.4102
     69 C            24.0059      12.7033      52.2803 C.2       5 THR5       0.5973
     70 O            24.8971      13.3141      51.6870 O.2       5 THR5      -0.5679
     71 N            23.2297      13.2885      53.1909 N.am      6 CYS6      -0.4157
     72 H            22.5255      12.7128      53.6449 H         6 CYS6       0.2719
     73 CA           23.3619      14.6741      53.6327 C.3       6 CYS6       0.0213
     74 HA           23.9702      15.2357      52.9210 H         6 CYS6       0.1124
     75 CB           21.9805      15.3395      53.7127 C.3       6 CYS6      -0.1231
     76 HB2          21.4548      14.9698      54.5931 H         6 CYS6       0.1112
     77 HB3          22.1111      16.4141      53.8344 H         6 CYS6       0.1112
     78 SG           20.9337      15.0071      52.2724 S.3       6 CYS6      -0.3119
     79 HG           19.7998      15.4974      52.7859 H         6 CYS6       0.1933
     80 C            24.0401      14.6985      55.0059 C.2       6 CYS6       0.5973
     81 O            23.3847      14.5868      56.0448 O.2       6 CYS6      -0.5679
     82 N            25.3688      14.7973      55.0386 N.am      7 GLY7      -0.4157
     83 H            25.8773      14.8120      54.1646 H         7 GLY7       0.2719
     84 CA           26.1074      14.6583      56.2936 C.3       7 GLY7      -0.0252
     85 HA2          27.1678      14.8398      56.1216 H         7 GLY7       0.0698
     86 HA3          25.7339      15.3782      57.0208 H         7 GLY7       0.0698
     87 C            25.9365      13.2393      56.8347 C.2       7 GLY7       0.5973
     88 O            26.4536      12.2960      56.2494 O.2       7 GLY7      -0.5679
     89 N            25.2011      13.0761      57.9335 N.am      8 SER8      -0.4157
     90 H            24.7860      13.8886      58.3661 H         8 SER8       0.2719
     91 CA           24.8557      11.7584      58.4935 C.3       8 SER8      -0.0249
     92 HA           25.4614      10.9905      58.0110 H         8 SER8       0.0843
     93 CB           25.2066      11.7347      59.9831 C.3       8 SER8       0.2117
     94 HB2          24.8968      10.7850      60.4227 H         8 SER8       0.0352
     95 HB3          26.2895      11.8251      60.0837 H         8 SER8       0.0352
     96 OG           24.5893      12.8087      60.6736 O.3       8 SER8      -0.6546
     97 HG           23.7540      12.4963      61.0384 H         8 SER8       0.4275
     98 C            23.3976      11.3518      58.2461 C.2       8 SER8       0.5973
     99 O            22.9883      10.2660      58.6553 O.2       8 SER8      -0.5679
    100 N            22.6038      12.2094      57.6010 N.am      9 ASN9      -0.4157
    101 H            23.0013      13.0610      57.2224 H         9 ASN9       0.2719
    102 CA           21.2337      11.8977      57.2151 C.3       9 ASN9       0.0143
    103 HA           20.7855      11.2682      57.9868 H         9 ASN9       0.1048
    104 CB           20.3984      13.1790      57.1053 C.3       9 ASN9      -0.2041
    105 HB2          20.8560      13.8454      56.3775 H         9 ASN9       0.0797
    106 HB3          19.3984      12.9369      56.7483 H         9 ASN9       0.0797
    107 CG           20.2531      13.9136      58.4206 C.2       9 ASN9       0.7130
    108 OD1          20.3549      13.3546      59.5040 O.2       9 ASN9      -0.5931
    109 ND2          19.9860      15.1931      58.3600 N.am      9 ASN9      -0.9191
    110 HD21         19.9269      15.7166      59.2049 H         9 ASN9       0.4196
    111 HD22         19.8574      15.6259      57.4341 H         9 ASN9       0.4196
    112 C            21.2311      11.1210      55.9015 C.2       9 ASN9       0.5973
    113 O            21.9102      11.4931      54.9485 O.2       9 ASN9      -0.5679
    114 N            20.4592      10.0419      55.8665 N.am     10 CYS10     -0.4157
    115 H            19.8734       9.8450      56.6615 H        10 CYS10      0.2719
    116 CA           20.3206       9.1555      54.7221 C.3      10 CYS10      0.0213
    117 HA           21.0029       9.4413      53.9175 H        10 CYS10      0.1124
    118 CB           20.6954       7.7493      55.2082 C.3      10 CYS10     -0.1231
    119 HB2          21.7839       7.6732      55.2420 H        10 CYS10      0.1112
    120 HB3          20.3017       7.6019      56.2148 H        10 CYS10      0.1112
    121 SG           20.0141       6.4391      54.1599 S.3      10 CYS10     -0.3119
    122 HG           20.7102       5.4532      54.7318 H        10 CYS10      0.1933
    123 C            18.8886       9.2549      54.2015 C.2      10 CYS10      0.5973
    124 O            17.9531       8.9806      54.9539 O.2      10 CYS10     -0.5679
    125 N            18.7316       9.6271      52.9322 N.am     11 TYR11     -0.4157
    126 H            19.5543       9.8754      52.3902 H        11 TYR11      0.2719
    127 CA           17.4359       9.7169      52.2669 C.3      11 TYR11     -0.0014
    128 HA           16.6490       9.4351      52.9694 H        11 TYR11      0.0876
    129 CB           17.1523      11.1517      51.8211 C.3      11 TYR11     -0.0152
    130 HB2          17.8763      11.4389      51.0639 H        11 TYR11      0.0295
    131 HB3          16.1678      11.1862      51.3538 H        11 TYR11      0.0295
    132 CG           17.1827      12.1645      52.9408 C.ar     11 TYR11     -0.0011
    133 CD1          16.1404      12.1857      53.8804 C.ar     11 TYR11     -0.1906
    134 HD1          15.3301      11.4707      53.8057 H        11 TYR11      0.1699
    135 CE1          16.1413      13.1424      54.9057 C.ar     11 TYR11     -0.2341
    136 HE1          15.3157      13.1674      55.5935 H        11 TYR11      0.1656
    137 CZ           17.1982      14.0642      55.0149 C.ar     11 TYR11      0.3226
    138 OH           17.1785      14.9928      56.0026 O.3      11 TYR11     -0.5579
    139 HH           16.4178      15.5745      55.9245 H        11 TYR11      0.3992
    140 CE2          18.2604      14.0197      54.0951 C.ar     11 TYR11     -0.2341
    141 HE2          19.0828      14.6975      54.2360 H        11 TYR11      0.1656
    142 CD2          18.2493      13.0733      53.0503 C.ar     11 TYR11     -0.1906
    143 HD2          19.0755      13.0068      52.3560 H        11 TYR11      0.1699
    144 C            17.3601       8.7699      51.0787 C.2      11 TYR11      0.5973
    145 O            18.2755       8.6844      50.2536 O.2      11 TYR11     -0.5679
    146 N            16.2407       8.0651      50.9860 N.am     12 SER12     -0.4157
    147 H            15.5290       8.2086      51.7030 H        12 SER12      0.2719
    148 CA           15.9029       7.2689      49.8134 C.3      12 SER12     -0.0249
    149 HA           16.8079       6.8158      49.4116 H        12 SER12      0.0843
    150 CB           14.9466       6.1437      50.2139 C.3      12 SER12      0.2117
    151 HB2          14.8590       5.4432      49.3821 H        12 SER12      0.0352
    152 HB3          15.3508       5.6078      51.0744 H        12 SER12      0.0352
    153 OG           13.6593       6.6480      50.5238 O.3      12 SER12     -0.6546
    154 HG           13.6710       6.9969      51.4382 H        12 SER12      0.4275
    155 C            15.2893       8.1377      48.7152 C.2      12 SER12      0.5973
    156 O            14.9144       9.2947      48.9240 O.2      12 SER12     -0.5679
    157 N            15.1114       7.5434      47.5387 N.am     13 SER13     -0.4157
    158 H            15.6111       6.6716      47.3814 H        13 SER13      0.2719
    159 CA           14.3990       8.1558      46.4158 C.3      13 SER13     -0.0249
    160 HA           14.9134       9.0684      46.1166 H        13 SER13      0.0843
    161 CB           14.3908       7.1923      45.2264 C.3      13 SER13      0.2117
    162 HB2          13.8527       6.2865      45.5025 H        13 SER13      0.0352
    163 HB3          13.8741       7.6625      44.3869 H        13 SER13      0.0352
    164 OG           15.7087       6.8456      44.8402 O.3      13 SER13     -0.6546
    165 HG           16.2084       6.4878      45.6053 H        13 SER13      0.4275
    166 C            12.9577       8.5127      46.7930 C.2      13 SER13      0.5973
    167 O            12.4579       9.5670      46.4038 O.2      13 SER13     -0.5679
    168 N            12.2952       7.6627      47.5843 N.am     14 SER14     -0.4157
    169 H            12.7678       6.8319      47.9087 H        14 SER14      0.2719
    170 CA           10.9249       7.8902      48.0551 C.3      14 SER14     -0.0249
    171 HA           10.2825       8.0884      47.1975 H        14 SER14      0.0843
    172 CB           10.3971       6.6483      48.7747 C.3      14 SER14      0.2117
    173 HB2          11.0161       6.4397      49.6498 H        14 SER14      0.0352
    174 HB3           9.3733       6.8362      49.1046 H        14 SER14      0.0352
    175 OG           10.4100       5.5282      47.9069 O.3      14 SER14     -0.6546
    176 HG            9.9351       4.8136      48.3409 H        14 SER14      0.4275
    177 C            10.8227       9.0830      49.0053 C.2      14 SER14      0.5973
    178 O             9.8852       9.8746      48.8828 O.2      14 SER14     -0.5679
    179 N            11.7903       9.2376      49.9121 N.am     15 ASP15     -0.5163
    180 H            12.5120       8.5324      49.9803 H        15 ASP15      0.2936
    181 CA           11.8477      10.3724      50.8408 C.3      15 ASP15      0.0381
    182 HA           10.9328      10.3990      51.4359 H        15 ASP15      0.0880
    183 CB           13.0467      10.2524      51.7976 C.3      15 ASP15     -0.0303
    184 HB2          13.9700      10.2694      51.2183 H        15 ASP15     -0.0122
    185 HB3          13.0534      11.1217      52.4569 H        15 ASP15     -0.0122
    186 CG           13.0259       8.9957      52.6627 C.2      15 ASP15      0.7994
    187 OD1          11.9245       8.4724      52.9266 O.co2    15 ASP15     -0.8014
    188 OD2          14.1366       8.4958      52.9511 O.co2    15 ASP15     -0.8014
    189 C            11.9578      11.6845      50.0683 C.2      15 ASP15      0.5366
    190 O            11.1723      12.6129      50.2794 O.2      15 ASP15     -0.5819
    191 N            12.8976      11.7358      49.1182 N.am     16 VAL16     -0.4157
    192 H            13.5057      10.9295      49.0000 H        16 VAL16      0.2719
    193 CA           13.0948      12.9077      48.2579 C.3      16 VAL16     -0.0875
    194 HA           13.2727      13.7767      48.8869 H        16 VAL16      0.0969
    195 CB           14.3148      12.7233      47.3400 C.3      16 VAL16      0.2985
    196 HB           14.2267      11.7830      46.7946 H        16 VAL16     -0.0297
    197 CG1          14.4497      13.8637      46.3199 C.3      16 VAL16     -0.3192
    198 HG11         14.4176      14.8276      46.8230 H        16 VAL16      0.0791
    199 HG12         15.3970      13.7673      45.7891 H        16 VAL16      0.0791
    200 HG13         13.6468      13.8149      45.5834 H        16 VAL16      0.0791
    201 CG2          15.5887      12.6813      48.1884 C.3      16 VAL16     -0.3192
    202 HG21         15.5843      11.8142      48.8473 H        16 VAL16      0.0791
    203 HG22         16.4528      12.6150      47.5348 H        16 VAL16      0.0791
    204 HG23         15.6766      13.5871      48.7879 H        16 VAL16      0.0791
    205 C            11.8413      13.2099      47.4512 C.2      16 VAL16      0.5973
    206 O            11.3707      14.3448      47.4639 O.2      16 VAL16     -0.5679
    207 N            11.2614      12.2000      46.8013 N.am     17 SER17     -0.4157
    208 H            11.6952      11.2833      46.8517 H        17 SER17      0.2719
    209 CA           10.0491      12.3454      45.9939 C.3      17 SER17     -0.0249
    210 HA           10.2404      13.0687      45.2004 H        17 SER17      0.0843
    211 CB            9.7313      10.9960      45.3474 C.3      17 SER17      0.2117
    212 HB2          10.5993      10.6633      44.7768 H        17 SER17      0.0352
    213 HB3           9.5125      10.2573      46.1206 H        17 SER17      0.0352
    214 OG            8.6287      11.1175      44.4742 O.3      17 SER17     -0.6546
    215 HG            8.5300      10.2981      43.9820 H        17 SER17      0.4275
    216 C             8.8561      12.8584      46.8097 C.2      17 SER17      0.5973
    217 O             8.1397      13.7561      46.3644 O.2      17 SER17     -0.5679
    218 N             8.6779      12.3603      48.0396 N.am     18 THR18     -0.4157
    219 H             9.3178      11.6420      48.3656 H        18 THR18      0.2719
    220 CA            7.5975      12.8012      48.9410 C.3      18 THR18     -0.0389
    221 HA            6.6448      12.7236      48.4175 H        18 THR18      0.1007
    222 CB            7.5211      11.9227      50.2009 C.3      18 THR18      0.3654
    223 HB            8.4539      11.9911      50.7599 H        18 THR18      0.0043
    224 CG2           6.3580      12.3313      51.1083 C.3      18 THR18     -0.2438
    225 HG21          5.4295      12.3492      50.5396 H        18 THR18      0.0642
    226 HG22          6.2657      11.6070      51.9184 H        18 THR18      0.0642
    227 HG23          6.5413      13.3112      51.5483 H        18 THR18      0.0642
    228 OG1           7.3086      10.5804      49.8323 O.3      18 THR18     -0.6761
    229 HG1           8.1647      10.2351      49.5322 H        18 THR18      0.4102
    230 C             7.7783      14.2574      49.3648 C.2      18 THR18      0.5973
    231 O             6.8341      15.0518      49.3106 O.2      18 THR18     -0.5679
    232 N             8.9957      14.6282      49.7715 N.am     19 ALA19     -0.4157
    233 H             9.7332      13.9281      49.8292 H        19 ALA19      0.2719
    234 CA            9.3057      15.9986      50.1600 C.3      19 ALA19      0.0337
    235 HA            8.6072      16.3095      50.9380 H        19 ALA19      0.0823
    236 CB           10.7267      16.0402      50.7306 C.3      19 ALA19     -0.1825
    237 HB1          11.4470      15.7131      49.9779 H        19 ALA19      0.0603
    238 HB2          10.9738      17.0538      51.0491 H        19 ALA19      0.0603
    239 HB3          10.7925      15.3725      51.5915 H        19 ALA19      0.0603
    240 C             9.1450      16.9536      48.9722 C.2      19 ALA19      0.5973
    241 O             8.5069      17.9973      49.0996 O.2      19 ALA19     -0.5679
    242 N             9.6674      16.5777      47.8052 N.am     20 GLN20     -0.4157
    243 H            10.1718      15.6957      47.7668 H        20 GLN20      0.2719
    244 CA            9.5572      17.3511      46.5748 C.3      20 GLN20     -0.0031
    245 HA           10.0173      18.3277      46.7306 H        20 GLN20      0.0850
    246 CB           10.3210      16.6221      45.4650 C.3      20 GLN20     -0.0036
    247 HB2          11.3650      16.5165      45.7654 H        20 GLN20      0.0171
    248 HB3           9.8970      15.6250      45.3356 H        20 GLN20      0.0171
    249 CG           10.2657      17.3602      44.1224 C.3      20 GLN20     -0.0645
    250 HG2           9.2278      17.5380      43.8444 H        20 GLN20      0.0352
    251 HG3          10.7653      18.3235      44.2106 H        20 GLN20      0.0352
    252 CD           10.9146      16.5571      43.0050 C.2      20 GLN20      0.6951
    253 OE1          11.7413      15.6841      43.2188 O.2      20 GLN20     -0.6086
    254 NE2          10.5367      16.8125      41.7778 N.am     20 GLN20     -0.9407
    255 HE21         10.8337      16.1873      41.0538 H        20 GLN20      0.4251
    256 HE22          9.7592      17.4498      41.6166 H        20 GLN20      0.4251
    257 C             8.0965      17.5835      46.1860 C.2      20 GLN20      0.5973
    258 O             7.7380      18.7134      45.8714 O.2      20 GLN20     -0.5679
    259 N             7.2476      16.5504      46.2473 N.am     21 ALA21     -0.4157
    260 H             7.6113      15.6273      46.4702 H        21 ALA21      0.2719
    261 CA            5.8267      16.6680      45.9125 C.3      21 ALA21      0.0337
    262 HA            5.7340      17.0244      44.8854 H        21 ALA21      0.0823
    263 CB            5.1773      15.2832      46.0154 C.3      21 ALA21     -0.1825
    264 HB1           5.2685      14.8984      47.0321 H        21 ALA21      0.0603
    265 HB2           4.1219      15.3529      45.7517 H        21 ALA21      0.0603
    266 HB3           5.6691      14.5924      45.3295 H        21 ALA21      0.0603
    267 C             5.0988      17.6716      46.8155 C.2      21 ALA21      0.5973
    268 O             4.2842      18.4586      46.3337 O.2      21 ALA21     -0.5679
    269 N             5.4156      17.6686      48.1140 N.am     22 ALA22     -0.4157
    270 H             6.0779      16.9795      48.4499 H        22 ALA22      0.2719
    271 CA            4.8486      18.6218      49.0597 C.3      22 ALA22      0.0337
    272 HA            3.7602      18.6112      48.9715 H        22 ALA22      0.0823
    273 CB            5.2331      18.1947      50.4740 C.3      22 ALA22     -0.1825
    274 HB1           6.3167      18.1707      50.5857 H        22 ALA22      0.0603
    275 HB2           4.8167      18.9157      51.1775 H        22 ALA22      0.0603
    276 HB3           4.8265      17.2047      50.6849 H        22 ALA22      0.0603
    277 C             5.3223      20.0503      48.7730 C.2      22 ALA22      0.5973
    278 O             4.5110      20.9717      48.7375 O.2      22 ALA22     -0.5679
    279 N             6.6250      20.2251      48.5313 N.am     23 GLY23     -0.4157
    280 H             7.2434      19.4227      48.5909 H        23 GLY23      0.2719
    281 CA            7.2083      21.5299      48.2345 C.3      23 GLY23     -0.0252
    282 HA2           6.9761      22.2281      49.0393 H        23 GLY23      0.0698
    283 HA3           8.2888      21.4258      48.1552 H        23 GLY23      0.0698
    284 C             6.6910      22.1091      46.9249 C.2      23 GLY23      0.5973
    285 O             6.3398      23.2834      46.8747 O.2      23 GLY23     -0.5679
    286 N             6.5862      21.2847      45.8823 N.am     24 TYR24     -0.4157
    287 H             6.9135      20.3300      45.9719 H        24 TYR24      0.2719
    288 CA            6.0436      21.7132      44.5983 C.3      24 TYR24     -0.0014
    289 HA            6.6069      22.5802      44.2528 H        24 TYR24      0.0876
    290 CB            6.1950      20.5958      43.5623 C.3      24 TYR24     -0.0152
    291 HB2           7.2324      20.2580      43.5558 H        24 TYR24      0.0295
    292 HB3           5.5675      19.7476      43.8412 H        24 TYR24      0.0295
    293 CG            5.8378      21.0619      42.1657 C.ar     24 TYR24     -0.0011
    294 CD1           6.7692      21.8279      41.4406 C.ar     24 TYR24     -0.1906
    295 HD1           7.7370      22.0318      41.8659 H        24 TYR24      0.1699
    296 CE1           6.4412      22.3369      40.1709 C.ar     24 TYR24     -0.2341
    297 HE1           7.1504      22.9373      39.6235 H        24 TYR24      0.1656
    298 CZ            5.1727      22.0671      39.6141 C.ar     24 TYR24      0.3226
    299 OH            4.8626      22.5035      38.3665 O.3      24 TYR24     -0.5579
    300 HH            5.5870      22.9660      37.9164 H        24 TYR24      0.3992
    301 CE2           4.2392      21.2985      40.3401 C.ar     24 TYR24     -0.2341
    302 HE2           3.2520      21.1433      39.9229 H        24 TYR24      0.1656
    303 CD2           4.5683      20.7996      41.6151 C.ar     24 TYR24     -0.1906
    304 HD2           3.8235      20.2613      42.1826 H        24 TYR24      0.1699
    305 C             4.5836      22.1428      44.7269 C.2      24 TYR24      0.5973
    306 O             4.1923      23.1481      44.1433 O.2      24 TYR24     -0.5679
    307 N             3.7890      21.4275      45.5362 N.am     25 LYS25     -0.3479
    308 H             4.1575      20.5954      45.9819 H        25 LYS25      0.2747
    309 CA            2.3764      21.7603      45.7094 C.3      25 LYS25     -0.2400
    310 HA            1.9800      21.8506      44.7011 H        25 LYS25      0.1426
    311 CB            1.6573      20.6452      46.4896 C.3      25 LYS25     -0.0094
    312 HB2           1.8629      19.6853      46.0136 H        25 LYS25      0.0362
    313 HB3           2.0439      20.6112      47.5091 H        25 LYS25      0.0362
    314 CG            0.1344      20.8480      46.5414 C.3      25 LYS25      0.0187
    315 HG2          -0.3107      20.0651      47.1558 H        25 LYS25      0.0103
    316 HG3          -0.0859      21.8071      47.0123 H        25 LYS25      0.0103
    317 CD           -0.4932      20.7970      45.1388 C.3      25 LYS25     -0.0479
    318 HD2           0.1035      21.3633      44.4323 H        25 LYS25      0.0621
    319 HD3          -0.5444      19.7672      44.7842 H        25 LYS25      0.0621
    320 CE           -1.8764      21.4313      45.1308 C.3      25 LYS25     -0.0143
    321 HE2          -2.6361      20.7369      45.4917 H        25 LYS25      0.1135
    322 HE3          -1.8471      22.2878      45.8147 H        25 LYS25      0.1135
    323 NZ           -2.1807      21.9542      43.7801 N.4      25 LYS25     -0.3854
    324 HZ1          -2.8589      21.4263      43.2677 H        25 LYS25      0.3400
    325 HZ2          -2.4535      22.9383      43.9010 H        25 LYS25      0.3400
    326 HZ3          -1.3239      22.0250      43.2147 H        25 LYS25      0.3400
    327 C             2.1499      23.1307      46.3445 C.2      25 LYS25      0.7341
    328 O             1.3263      23.8862      45.8459 O.2      25 LYS25     -0.5894
    329 N             2.9121      23.4656      47.3894 N.am     26 LEU26     -0.4157
    330 H             3.5701      22.7894      47.7504 H        26 LEU26      0.2719
    331 CA            2.8315      24.7968      47.9986 C.3      26 LEU26     -0.0518
    332 HA            1.7939      25.0124      48.2640 H        26 LEU26      0.0922
    333 CB            3.7214      24.8811      49.2454 C.3      26 LEU26     -0.1102
    334 HB2           4.7384      24.5934      48.9778 H        26 LEU26      0.0457
    335 HB3           3.7452      25.9248      49.5517 H        26 LEU26      0.0457
    336 CG            3.2723      24.0553      50.4548 C.3      26 LEU26      0.3531
    337 HG            3.4173      22.9958      50.2477 H        26 LEU26     -0.0361
    338 CD1           4.1364      24.4534      51.6505 C.3      26 LEU26     -0.4121
    339 HD11          3.9410      25.4932      51.9176 H        26 LEU26      0.1000
    340 HD12          3.9071      23.8119      52.4994 H        26 LEU26      0.1000
    341 HD13          5.1817      24.3506      51.3768 H        26 LEU26      0.1000
    342 CD2           1.8136      24.2909      50.8400 C.3      26 LEU26     -0.4121
    343 HD21          1.1457      23.9383      50.0544 H        26 LEU26      0.1000
    344 HD22          1.5741      23.7484      51.7526 H        26 LEU26      0.1000
    345 HD23          1.6283      25.3518      51.0083 H        26 LEU26      0.1000
    346 C             3.2527      25.8946      47.0249 C.2      26 LEU26      0.5973
    347 O             2.6094      26.9359      46.9671 O.2      26 LEU26     -0.5679
    348 N             4.3114      25.6488      46.2441 N.am     27 HIE27     -0.4157
    349 H             4.7820      24.7587      46.3351 H        27 HIE27      0.2719
    350 CA            4.7637      26.5852      45.2136 C.3      27 HIE27     -0.0581
    351 HA            5.0066      27.5455      45.6705 H        27 HIE27      0.1360
    352 CB            6.0189      26.0208      44.5317 C.3      27 HIE27     -0.0074
    353 HB2           6.8596      26.0816      45.2184 H        27 HIE27      0.0367
    354 HB3           5.8698      24.9737      44.2797 H        27 HIE27      0.0367
    355 CG            6.3769      26.7609      43.2774 C.2      27 HIE27      0.1868
    356 ND1           6.7865      28.0945      43.2346 N.2      27 HIE27     -0.5432
    357 CE1           6.8786      28.3956      41.9342 C.2      27 HIE27      0.1635
    358 HE1           7.1258      29.3678      41.5365 H        27 HIE27      0.1435
    359 NE2           6.5933      27.3251      41.1847 N.pl3    27 HIE27     -0.2795
    360 HE2           6.5252      27.3323      40.1636 H        27 HIE27      0.3339
    361 CD2           6.2610      26.2800      42.0080 C.2      27 HIE27     -0.2207
    362 HD2           5.8978      25.3038      41.7126 H        27 HIE27      0.1862
    363 C             3.6572      26.8583      44.1909 C.2      27 HIE27      0.5973
    364 O             3.3905      28.0092      43.8570 O.2      27 HIE27     -0.5679
    365 N             3.0022      25.7928      43.7351 N.am     28 GLU28     -0.5163
    366 H             3.3013      24.8796      44.0559 H        28 GLU28      0.2936
    367 CA            1.9067      25.8314      42.7705 C.3      28 GLU28      0.0397
    368 HA            2.2564      26.3132      41.8571 H        28 GLU28      0.1105
    369 CB            1.5385      24.3724      42.4604 C.3      28 GLU28      0.0560
    370 HB2           2.4591      23.8021      42.3293 H        28 GLU28     -0.0173
    371 HB3           0.9922      23.9471      43.3012 H        28 GLU28     -0.0173
    372 CG            0.7258      24.1837      41.1831 C.3      28 GLU28      0.0136
    373 HG2          -0.2396      24.6835      41.2879 H        28 GLU28     -0.0425
    374 HG3           1.2638      24.6400      40.3485 H        28 GLU28     -0.0425
    375 CD            0.4991      22.6884      40.9125 C.2      28 GLU28      0.8054
    376 OE1          -0.0166      21.9833      41.8254 O.co2    28 GLU28     -0.8188
    377 OE2           0.7822      22.2466      39.7772 O.co2    28 GLU28     -0.8188
    378 C             0.7031      26.6327      43.2911 C.2      28 GLU28      0.5366
    379 O             0.1214      27.4255      42.5504 O.2      28 GLU28     -0.5819
    380 N             0.3743      26.4747      44.5759 N.am     29 ASP29     -0.5163
    381 H             0.8653      25.7668      45.1111 H        29 ASP29      0.2936
    382 CA           -0.6939      27.2240      45.2500 C.3      29 ASP29      0.0381
    383 HA           -1.5058      27.3756      44.5387 H        29 ASP29      0.0880
    384 CB           -1.2573      26.3909      46.4143 C.3      29 ASP29     -0.0303
    385 HB2          -0.4637      26.2421      47.1498 H        29 ASP29     -0.0122
    386 HB3          -2.0555      26.9578      46.8961 H        29 ASP29     -0.0122
    387 CG           -1.8281      25.0140      46.0158 C.2      29 ASP29      0.7994
    388 OD1          -2.1559      24.7515      44.8265 O.co2    29 ASP29     -0.8014
    389 OD2          -1.9940      24.1584      46.9135 O.co2    29 ASP29     -0.8014
    390 C            -0.2526      28.6241      45.7251 C.2      29 ASP29      0.5366
    391 O            -1.0775      29.4180      46.1799 O.2      29 ASP29     -0.5819
    392 N             1.0361      28.9603      45.6037 N.am     30 GLY30     -0.4157
    393 H             1.6678      28.2720      45.2094 H        30 GLY30      0.2719
    394 CA            1.5840      30.2440      46.0395 C.3      30 GLY30     -0.0252
    395 HA2           2.6006      30.3270      45.6580 H        30 GLY30      0.0698
    396 HA3           0.9819      31.0501      45.6218 H        30 GLY30      0.0698
    397 C             1.6309      30.4147      47.5605 C.2      30 GLY30      0.5973
    398 O             1.5202      31.5369      48.0577 O.2      30 GLY30     -0.5679
    399 N             1.7897      29.3228      48.3030 N.am     31 GLU31     -0.5163
    400 H             1.9215      28.4373      47.8209 H        31 GLU31      0.2936
    401 CA            1.8392      29.3076      49.7624 C.3      31 GLU31      0.0397
    402 HA            1.5081      30.2736      50.1437 H        31 GLU31      0.1105
    403 CB            0.8812      28.2474      50.3174 C.3      31 GLU31      0.0560
    404 HB2           1.1330      27.2803      49.8826 H        31 GLU31     -0.0173
    405 HB3           1.0191      28.1956      51.3979 H        31 GLU31     -0.0173
    406 CG           -0.5913      28.5687      50.0140 C.3      31 GLU31      0.0136
    407 HG2          -0.8280      29.5514      50.4294 H        31 GLU31     -0.0425
    408 HG3          -0.7324      28.6145      48.9329 H        31 GLU31     -0.0425
    409 CD           -1.5621      27.5344      50.6029 C.2      31 GLU31      0.8054
    410 OE1          -1.1998      26.8892      51.6159 O.co2    31 GLU31     -0.8188
    411 OE2          -2.6959      27.4386      50.0836 O.co2    31 GLU31     -0.8188
    412 C             3.2622      29.0683      50.2733 C.2      31 GLU31      0.5366
    413 O             4.0763      28.3961      49.6405 O.2      31 GLU31     -0.5819
    414 N             3.5677      29.6018      51.4562 N.am     32 THR32     -0.4157
    415 H             2.8661      30.1221      51.9598 H        32 THR32      0.2719
    416 CA            4.8680      29.4296      52.1058 C.3      32 THR32     -0.0389
    417 HA            5.3390      28.5535      51.6713 H        32 THR32      0.1007
    418 CB            5.8070      30.6251      51.8863 C.3      32 THR32      0.3654
    419 HB            6.7590      30.3880      52.3544 H        32 THR32      0.0043
    420 CG2           6.0783      30.9309      50.4143 C.3      32 THR32     -0.2438
    421 HG21          5.1687      31.2792      49.9251 H        32 THR32      0.0642
    422 HG22          6.8577      31.6869      50.3298 H        32 THR32      0.0642
    423 HG23          6.4216      30.0246      49.9140 H        32 THR32      0.0642
    424 OG1           5.2990      31.7948      52.4863 O.3      32 THR32     -0.6761
    425 HG1           5.7144      32.5467      52.0639 H        32 THR32      0.4102
    426 C             4.7195      29.1704      53.5981 C.2      32 THR32      0.5973
    427 O             3.7730      29.6216      54.2441 O.2      32 THR32     -0.5679
    428 N             5.6828      28.4430      54.1638 N.am     33 VAL33     -0.4157
    429 H             6.4076      28.0684      53.5581 H        33 VAL33      0.2719
    430 CA            5.7188      28.0795      55.5830 C.3      33 VAL33     -0.0875
    431 HA            5.0287      28.7266      56.1252 H        33 VAL33      0.0969
    432 CB            5.2586      26.6239      55.8061 C.3      33 VAL33      0.2985
    433 HB            5.3867      26.3969      56.8619 H        33 VAL33     -0.0297
    434 CG1           3.7742      26.4305      55.4890 C.3      33 VAL33     -0.3192
    435 HG11          3.5874      26.5772      54.4240 H        33 VAL33      0.0791
    436 HG12          3.4607      25.4247      55.7677 H        33 VAL33      0.0791
    437 HG13          3.1785      27.1528      56.0479 H        33 VAL33      0.0791
    438 CG2           6.0716      25.6038      54.9992 C.3      33 VAL33     -0.3192
    439 HG21          7.1330      25.7363      55.1789 H        33 VAL33      0.0791
    440 HG22          5.7811      24.5932      55.2862 H        33 VAL33      0.0791
    441 HG23          5.8749      25.7337      53.9342 H        33 VAL33      0.0791
    442 C             7.1060      28.3171      56.1754 C.2      33 VAL33      0.5973
    443 O             8.1239      28.2301      55.4824 O.2      33 VAL33     -0.5679
    444 N             7.1528      28.5751      57.4833 N.am     34 GLY34     -0.4157
    445 H             6.2822      28.7014      57.9757 H        34 GLY34      0.2719
    446 CA            8.3970      28.7760      58.2271 C.3      34 GLY34     -0.0252
    447 HA2           8.2255      28.5135      59.2681 H        34 GLY34      0.0698
    448 HA3           9.1739      28.1244      57.8314 H        34 GLY34      0.0698
    449 C             8.9180      30.2071      58.1933 C.2      34 GLY34      0.5973
    450 O             8.4832      31.0267      57.3891 O.2      34 GLY34     -0.5679
    451 N             9.8811      30.5134      59.0671 N.am     35 SER35     -0.4157
    452 H            10.2098      29.8113      59.7143 H        35 SER35      0.2719
    453 CA           10.4425      31.8710      59.1583 C.3      35 SER35     -0.0249
    454 HA            9.6213      32.5744      59.3091 H        35 SER35      0.0843
    455 CB           11.3948      31.9866      60.3545 C.3      35 SER35      0.2117
    456 HB2          11.6043      33.0410      60.5409 H        35 SER35      0.0352
    457 HB3          10.9125      31.5719      61.2414 H        35 SER35      0.0352
    458 OG           12.6179      31.3114      60.1164 O.3      35 SER35     -0.6546
    459 HG           13.2494      31.9258      59.7211 H        35 SER35      0.4275
    460 C            11.1738      32.2991      57.8835 C.2      35 SER35      0.5973
    461 O            11.3037      33.4891      57.6257 O.2      35 SER35     -0.5679
    462 N            11.6653      31.3409      57.0936 N.am     36 ASN36     -0.4157
    463 H            11.5511      30.3845      57.3853 H        36 ASN36      0.2719
    464 CA           12.3303      31.6014      55.8189 C.3      36 ASN36      0.0143
    465 HA           12.6533      32.6453      55.8105 H        36 ASN36      0.1048
    466 CB           13.5819      30.7123      55.7052 C.3      36 ASN36     -0.2041
    467 HB2          13.5135      29.8603      56.3786 H        36 ASN36      0.0797
    468 HB3          13.6981      30.3285      54.6928 H        36 ASN36      0.0797
    469 CG           14.8265      31.4930      56.0451 C.2      36 ASN36      0.7130
    470 OD1          15.4005      31.3407      57.1088 O.2      36 ASN36     -0.5931
    471 ND2          15.2440      32.3823      55.1739 N.am     36 ASN36     -0.9191
    472 HD21         16.0499      32.9233      55.4282 H        36 ASN36      0.4196
    473 HD22         14.7290      32.5432      54.3249 H        36 ASN36      0.4196
    474 C            11.4076      31.4757      54.6010 C.2      36 ASN36      0.5973
    475 O            11.9134      31.5285      53.4843 O.2      36 ASN36     -0.5679
    476 N            10.0952      31.3142      54.7973 N.am     37 SER37     -0.4157
    477 H             9.7340      31.3669      55.7422 H        37 SER37      0.2719
    478 CA            9.0966      31.2820      53.7205 C.3      37 SER37     -0.0249
    479 HA            8.1444      30.9970      54.1683 H        37 SER37      0.0843
    480 CB            8.9154      32.6845      53.1300 C.3      37 SER37      0.2117
    481 HB2           9.8421      32.9969      52.6458 H        37 SER37      0.0352
    482 HB3           8.1156      32.6711      52.3892 H        37 SER37      0.0352
    483 OG            8.5876      33.6001      54.1555 O.3      37 SER37     -0.6546
    484 HG            8.7374      34.4923      53.8360 H        37 SER37      0.4275
    485 C             9.3957      30.2527      52.6251 C.2      37 SER37      0.5973
    486 O             9.5632      30.5982      51.4596 O.2      37 SER37     -0.5679
    487 N             9.4753      28.9737      52.9889 N.am     38 TYR38     -0.4157
    488 H             9.2459      28.7242      53.9439 H        38 TYR38      0.2719
    489 CA            9.6744      27.8964      52.0193 C.3      38 TYR38     -0.0014
    490 HA           10.3493      28.2687      51.2508 H        38 TYR38      0.0876
    491 CB           10.3473      26.6990      52.6925 C.3      38 TYR38     -0.0152
    492 HB2           9.7246      26.3518      53.5185 H        38 TYR38      0.0295
    493 HB3          10.4176      25.8884      51.9708 H        38 TYR38      0.0295
    494 CG           11.7462      26.9884      53.1855 C.ar     38 TYR38     -0.0011
    495 CD1          12.7916      27.1207      52.2547 C.ar     38 TYR38     -0.1906
    496 HD1          12.5966      27.0281      51.1935 H        38 TYR38      0.1699
    497 CE1          14.0966      27.3889      52.6967 C.ar     38 TYR38     -0.2341
    498 HE1          14.8872      27.4932      51.9747 H        38 TYR38      0.1656
    499 CZ           14.3664      27.5113      54.0716 C.ar     38 TYR38      0.3226
    500 OH           15.6341      27.7746      54.4878 O.3      38 TYR38     -0.5579
    501 HH           16.1642      28.1150      53.7574 H        38 TYR38      0.3992
    502 CE2          13.3206      27.3684      55.0071 C.ar     38 TYR38     -0.2341
    503 HE2          13.5348      27.4631      56.0594 H        38 TYR38      0.1656
    504 CD2          12.0074      27.1203      54.5625 C.ar     38 TYR38     -0.1906
    505 HD2          11.2003      27.0279      55.2764 H        38 TYR38      0.1699
    506 C             8.3510      27.4601      51.3697 C.2      38 TYR38      0.5973
    507 O             7.3419      27.4017      52.0735 O.2      38 TYR38     -0.5679
    508 N             8.3580      27.0492      50.0897 N.am     39 PRO39     -0.2548
    509 CD            7.1840      26.5223      49.4090 C.3      39 PRO39      0.0192
    510 HD2           6.3407      27.2088      49.4900 H        39 PRO39      0.0391
    511 HD3           6.9183      25.5523      49.8292 H        39 PRO39      0.0391
    512 CG            7.5936      26.3633      47.9480 C.3      39 PRO39      0.0189
    513 HG2           7.3746      27.2821      47.4014 H        39 PRO39      0.0213
    514 HG3           7.0868      25.5237      47.4866 H        39 PRO39      0.0213
    515 CB            9.1021      26.1449      48.0308 C.3      39 PRO39     -0.0070
    516 HB2           9.6012      26.3925      47.0934 H        39 PRO39      0.0253
    517 HB3           9.3089      25.1125      48.3143 H        39 PRO39      0.0253
    518 CA            9.4929      27.0878      49.1678 C.3      39 PRO39     -0.0266
    519 HA           10.3939      26.7071      49.6449 H        39 PRO39      0.0641
    520 C             9.7561      28.5081      48.6462 C.2      39 PRO39      0.5896
    521 O             8.8395      29.3058      48.4670 O.2      39 PRO39     -0.5748
    522 N            11.0194      28.8167      48.3630 N.am     40 HIE40     -0.4157
    523 H            11.7403      28.1153      48.4870 H        40 HIE40      0.2719
    524 CA           11.4114      30.0895      47.7549 C.3      40 HIE40     -0.0581
    525 HA           10.5513      30.4990      47.2239 H        40 HIE40      0.1360
    526 CB           11.8140      31.1121      48.8305 C.3      40 HIE40     -0.0074
    527 HB2          11.8854      32.0951      48.3663 H        40 HIE40      0.0367
    528 HB3          11.0361      31.1698      49.5845 H        40 HIE40      0.0367
    529 CG           13.1355      30.8212      49.4870 C.2      40 HIE40      0.1868
    530 ND1          14.3578      30.9400      48.8402 N.2      40 HIE40     -0.5432
    531 CE1          15.2922      30.5557      49.7166 C.2      40 HIE40      0.1635
    532 HE1          16.3521      30.4832      49.4973 H        40 HIE40      0.1435
    533 NE2          14.7181      30.2334      50.8855 N.pl3    40 HIE40     -0.2795
    534 HE2          15.2143      29.8600      51.6768 H        40 HIE40      0.3339
    535 CD2          13.3525      30.3862      50.7592 C.2      40 HIE40     -0.2207
    536 HD2          12.5923      30.1796      51.4995 H        40 HIE40      0.1862
    537 C            12.5128      29.8578      46.7209 C.2      40 HIE40      0.5973
    538 O            13.0933      28.7706      46.6450 O.2      40 HIE40     -0.5679
    539 N            12.7676      30.8636      45.8765 N.am     41 LYS41     -0.3479
    540 H            12.3448      31.7565      46.0731 H        41 LYS41      0.2747
    541 CA           13.7515      30.7617      44.7926 C.3      41 LYS41     -0.2400
    542 HA           13.4566      29.9270      44.1549 H        41 LYS41      0.1426
    543 CB           13.8007      32.0485      43.9532 C.3      41 LYS41     -0.0094
    544 HB2          13.5126      32.9092      44.5598 H        41 LYS41      0.0362
    545 HB3          14.8239      32.2092      43.6061 H        41 LYS41      0.0362
    546 CG           12.9017      31.9368      42.7196 C.3      41 LYS41      0.0187
    547 HG2          13.2093      31.0670      42.1357 H        41 LYS41      0.0103
    548 HG3          11.8709      31.8016      43.0456 H        41 LYS41      0.0103
    549 CD           13.0020      33.1913      41.8403 C.3      41 LYS41     -0.0479
    550 HD2          12.5509      34.0377      42.3612 H        41 LYS41      0.0621
    551 HD3          14.0546      33.4214      41.6620 H        41 LYS41      0.0621
    552 CE           12.3200      32.9915      40.4774 C.3      41 LYS41     -0.0143
    553 HE2          12.3843      33.9298      39.9190 H        41 LYS41      0.1135
    554 HE3          12.8860      32.2379      39.9215 H        41 LYS41      0.1135
    555 NZ           10.8974      32.5600      40.5879 N.4      41 LYS41     -0.3854
    556 HZ1          10.3334      33.2316      41.0886 H        41 LYS41      0.3400
    557 HZ2          10.4825      32.4032      39.6774 H        41 LYS41      0.3400
    558 HZ3          10.8174      31.6564      41.0491 H        41 LYS41      0.3400
    559 C            15.1503      30.4328      45.3135 C.2      41 LYS41      0.7341
    560 O            15.6891      31.1138      46.1755 O.2      41 LYS41     -0.5894
    561 N            15.7671      29.4445      44.6836 N.am     42 TYR42     -0.4157
    562 H            15.2582      28.9747      43.9453 H        42 TYR42      0.2719
    563 CA           17.1648      29.0925      44.8655 C.3      42 TYR42     -0.0014
    564 HA           17.5533      29.5565      45.7749 H        42 TYR42      0.0876
    565 CB           17.2828      27.5745      45.0301 C.3      42 TYR42     -0.0152
    566 HB2          16.6958      27.2708      45.8972 H        42 TYR42      0.0295
    567 HB3          16.8594      27.0748      44.1587 H        42 TYR42      0.0295
    568 CG           18.7094      27.1145      45.2326 C.ar     42 TYR42     -0.0011
    569 CD1          19.3253      27.2958      46.4868 C.ar     42 TYR42     -0.1906
    570 HD1          18.7740      27.7286      47.3158 H        42 TYR42      0.1699
    571 CE1          20.6710      26.9265      46.6709 C.ar     42 TYR42     -0.2341
    572 HE1          21.1554      27.0714      47.6270 H        42 TYR42      0.1656
    573 CZ           21.3951      26.3584      45.6059 C.ar     42 TYR42      0.3226
    574 OH           22.7021      26.0375      45.7475 O.3      42 TYR42     -0.5579
    575 HH           23.2299      26.7067      46.2349 H        42 TYR42      0.3992
    576 CE2          20.7692      26.1510      44.3605 C.ar     42 TYR42     -0.2341
    577 HE2          21.3533      25.7135      43.5652 H        42 TYR42      0.1656
    578 CD2          19.4317      26.5427      44.1658 C.ar     42 TYR42     -0.1906
    579 HD2          18.9643      26.4046      43.2005 H        42 TYR42      0.1699
    580 C            17.9465      29.6168      43.6610 C.2      42 TYR42      0.5973
    581 O            17.7586      29.1561      42.5358 O.2      42 TYR42     -0.5679
    582 N            18.8086      30.6097      43.8767 N.am     43 ASN43     -0.4157
    583 H            18.9019      30.9671      44.8156 H        43 ASN43      0.2719
    584 CA           19.5397      31.2648      42.7859 C.3      43 ASN43      0.0143
    585 HA           18.8702      31.3476      41.9261 H        43 ASN43      0.1048
    586 CB           19.9257      32.6862      43.2084 C.3      43 ASN43     -0.2041
    587 HB2          20.5610      32.6334      44.0916 H        43 ASN43      0.0797
    588 HB3          20.4881      33.1679      42.4096 H        43 ASN43      0.0797
    589 CG           18.7026      33.5300      43.4900 C.2      43 ASN43      0.7130
    590 OD1          17.7606      33.5899      42.7167 O.2      43 ASN43     -0.5931
    591 ND2          18.6580      34.1772      44.6272 N.am     43 ASN43     -0.9191
    592 HD21         17.8045      34.6576      44.8402 H        43 ASN43      0.4196
    593 HD22         19.4439      34.1899      45.2585 H        43 ASN43      0.4196
    594 C            20.7582      30.4874      42.2770 C.2      43 ASN43      0.5973
    595 O            21.3313      30.8970      41.2712 O.2      43 ASN43     -0.5679
    596 N            21.1398      29.3830      42.9329 N.am     44 ASN44     -0.4157
    597 H            20.5940      29.0667      43.7205 H        44 ASN44      0.2719
    598 CA           22.3279      28.6019      42.5778 C.3      44 ASN44      0.0143
    599 HA           22.4526      27.8294      43.3363 H        44 ASN44      0.1048
    600 CB           22.1042      27.8934      41.2201 C.3      44 ASN44     -0.2041
    601 HB2          21.1381      27.3928      41.2207 H        44 ASN44      0.0797
    602 HB3          22.1192      28.6287      40.4176 H        44 ASN44      0.0797
    603 CG           23.1677      26.8475      40.9311 C.2      44 ASN44      0.7130
    604 OD1          23.7713      26.3002      41.8354 O.2      44 ASN44     -0.5931
    605 ND2          23.4022      26.5123      39.6809 N.am     44 ASN44     -0.9191
    606 HD21         24.0226      25.7167      39.5256 H        44 ASN44      0.4196
    607 HD22         22.9796      26.9947      38.9164 H        44 ASN44      0.4196
    608 C            23.6176      29.4349      42.6554 C.2      44 ASN44      0.5973
    609 O            24.4020      29.4737      41.7118 O.2      44 ASN44     -0.5679
    610 N            23.8198      30.1338      43.7790 N.am     45 TYR45     -0.4157
    611 H            23.1755      30.0247      44.5452 H        45 TYR45      0.2719
    612 CA           25.0422      30.9078      44.0237 C.3      45 TYR45     -0.0014
    613 HA           25.2074      31.5963      43.1967 H        45 TYR45      0.0876
    614 CB           24.9238      31.6800      45.3455 C.3      45 TYR45     -0.0152
    615 HB2          24.7543      30.9625      46.1514 H        45 TYR45      0.0295
    616 HB3          25.8796      32.1678      45.5435 H        45 TYR45      0.0295
    617 CG           23.8508      32.7502      45.3993 C.ar     45 TYR45     -0.0011
    618 CD1          23.5739      33.5498      44.2709 C.ar     45 TYR45     -0.1906
    619 HD1          24.1057      33.3968      43.3420 H        45 TYR45      0.1699
    620 CE1          22.6149      34.5738      44.3464 C.ar     45 TYR45     -0.2341
    621 HE1          22.4093      35.1841      43.4795 H        45 TYR45      0.1656
    622 CZ           21.9332      34.8035      45.5574 C.ar     45 TYR45      0.3226
    623 OH           21.0028      35.7878      45.6281 O.3      45 TYR45     -0.5579
    624 HH           21.1191      36.4357      44.9296 H        45 TYR45      0.3992
    625 CE2          22.2005      34.0044      46.6864 C.ar     45 TYR45     -0.2341
    626 HE2          21.6776      34.1915      47.6130 H        45 TYR45      0.1656
    627 CD2          23.1632      32.9814      46.6068 C.ar     45 TYR45     -0.1906
    628 HD2          23.3834      32.3719      47.4760 H        45 TYR45      0.1699
    629 C            26.2774      30.0150      44.0877 C.2      45 TYR45      0.5973
    630 O            27.3480      30.4162      43.6383 O.2      45 TYR45     -0.5679
    631 N            26.1128      28.8002      44.6100 N.am     46 GLU46     -0.5163
    632 H            25.2405      28.5865      45.0909 H        46 GLU46      0.2936
    633 CA           27.1528      27.7763      44.6513 C.3      46 GLU46      0.0397
    634 HA           28.0350      28.1800      45.1483 H        46 GLU46      0.1105
    635 CB           26.6504      26.5614      45.4463 C.3      46 GLU46      0.0560
    636 HB2          25.6842      26.2336      45.0597 H        46 GLU46     -0.0173
    637 HB3          27.3548      25.7429      45.2909 H        46 GLU46     -0.0173
    638 CG           26.5745      26.7924      46.9617 C.3      46 GLU46      0.0136
    639 HG2          26.4925      25.8125      47.4293 H        46 GLU46     -0.0425
    640 HG3          27.5099      27.2458      47.2991 H        46 GLU46     -0.0425
    641 CD           25.3847      27.6274      47.4469 C.2      46 GLU46      0.8054
    642 OE1          24.4298      27.8787      46.6643 O.co2    46 GLU46     -0.8188
    643 OE2          25.4093      27.9837      48.6441 O.co2    46 GLU46     -0.8188
    644 C            27.6056      27.3138      43.2611 C.2      46 GLU46      0.5366
    645 O            28.6847      26.7369      43.1466 O.2      46 GLU46     -0.5819
    646 N            26.8185      27.5675      42.2090 N.am     47 GLY47     -0.4157
    647 H            25.9523      28.0684      42.3495 H        47 GLY47      0.2719
    648 CA           27.1760      27.1713      40.8503 C.3      47 GLY47     -0.0252
    649 HA2          26.4420      27.5823      40.1587 H        47 GLY47      0.0698
    650 HA3          28.1601      27.5696      40.6013 H        47 GLY47      0.0698
    651 C            27.2093      25.6557      40.6620 C.2      47 GLY47      0.5973
    652 O            28.1121      25.1474      40.0068 O.2      47 GLY47     -0.5679
    653 N            26.2509      24.9369      41.2594 N.am     48 PHE48     -0.4157
    654 H            25.5453      25.4195      41.8055 H        48 PHE48      0.2719
    655 CA           26.0869      23.5043      41.0201 C.3      48 PHE48     -0.0024
    656 HA           27.0395      23.0116      41.2126 H        48 PHE48      0.0978
    657 CB           25.0099      22.9112      41.9419 C.3      48 PHE48     -0.0343
    658 HB2          24.0681      23.4266      41.7476 H        48 PHE48      0.0295
    659 HB3          24.8654      21.8628      41.6749 H        48 PHE48      0.0295
    660 CG           25.3133      22.9620      43.4265 C.ar     48 PHE48      0.0118
    661 CD1          26.5275      22.4467      43.9189 C.ar     48 PHE48     -0.1256
    662 HD1          27.2530      22.0240      43.2409 H        48 PHE48      0.1330
    663 CE1          26.8034      22.4731      45.2956 C.ar     48 PHE48     -0.1704
    664 HE1          27.7457      22.0994      45.6663 H        48 PHE48      0.1430
    665 CZ           25.8554      22.9954      46.1882 C.ar     48 PHE48     -0.1072
    666 HZ           26.0702      23.0353      47.2434 H        48 PHE48      0.1297
    667 CE2          24.6384      23.4974      45.7051 C.ar     48 PHE48     -0.1704
    668 HE2          23.9216      23.9136      46.3960 H        48 PHE48      0.1430
    669 CD2          24.3690      23.4901      44.3262 C.ar     48 PHE48     -0.1256
    670 HD2          23.4447      23.9094      43.9599 H        48 PHE48      0.1330
    671 C            25.7131      23.2310      39.5609 C.2      48 PHE48      0.5973
    672 O            24.9304      23.9799      38.9578 O.2      48 PHE48     -0.5679
    673 N            26.2120      22.1160      39.0280 N.am     49 ASP49     -0.5163
    674 H            26.8879      21.5891      39.5539 H        49 ASP49      0.2936
    675 CA           25.9515      21.6833      37.6543 C.3      49 ASP49      0.0381
    676 HA           25.7993      22.5727      37.0399 H        49 ASP49      0.0880
    677 CB           27.1695      20.9569      37.0613 C.3      49 ASP49     -0.0303
    678 HB2          27.5395      20.2172      37.7743 H        49 ASP49     -0.0122
    679 HB3          26.8548      20.4300      36.1581 H        49 ASP49     -0.0122
    680 CG           28.3086      21.9021      36.6622 C.2      49 ASP49      0.7994
    681 OD1          28.2984      23.0785      37.0831 O.co2    49 ASP49     -0.8014
    682 OD2          29.1790      21.4405      35.8892 O.co2    49 ASP49     -0.8014
    683 C            24.6608      20.8641      37.5493 C.2      49 ASP49      0.5366
    684 O            24.6645      19.6460      37.3639 O.2      49 ASP49     -0.5819
    685 N            23.5226      21.5448      37.6749 N.am     50 PHE50     -0.4157
    686 H            23.5831      22.5356      37.8671 H        50 PHE50      0.2719
    687 CA           22.2153      20.9254      37.4917 C.3      50 PHE50     -0.0024
    688 HA           22.2080      19.9876      38.0459 H        50 PHE50      0.0978
    689 CB           21.1176      21.8409      38.0413 C.3      50 PHE50     -0.0343
    690 HB2          21.1532      22.7825      37.4918 H        50 PHE50      0.0295
    691 HB3          20.1493      21.3802      37.8439 H        50 PHE50      0.0295
    692 CG           21.1933      22.1278      39.5273 C.ar     50 PHE50      0.0118
    693 CD1          21.4884      21.1044      40.4489 C.ar     50 PHE50     -0.1256
    694 HD1          21.7148      20.1009      40.1181 H        50 PHE50      0.1330
    695 CE1          21.5049      21.3751      41.8259 C.ar     50 PHE50     -0.1704
    696 HE1          21.7695      20.5884      42.5200 H        50 PHE50      0.1430
    697 CZ           21.2109      22.6657      42.2947 C.ar     50 PHE50     -0.1072
    698 HZ           21.2381      22.8746      43.3561 H        50 PHE50      0.1297
    699 CE2          20.9182      23.6894      41.3777 C.ar     50 PHE50     -0.1704
    700 HE2          20.7080      24.6868      41.7270 H        50 PHE50      0.1430
    701 CD2          20.9219      23.4229      39.9998 C.ar     50 PHE50     -0.1256
    702 HD2          20.7283      24.2205      39.3021 H        50 PHE50      0.1330
    703 C            21.9334      20.5932      36.0231 C.2      50 PHE50      0.5973
    704 O            22.1127      21.4206      35.1330 O.2      50 PHE50     -0.5679
    705 N            21.3783      19.4035      35.7813 N.am     51 SER51     -0.4157
    706 H            21.4210      18.7141      36.5164 H        51 SER51      0.2719
    707 CA           20.9762      18.9648      34.4337 C.3      51 SER51     -0.0249
    708 HA           21.7477      19.2566      33.7191 H        51 SER51      0.0843
    709 CB           20.8444      17.4409      34.4016 C.3      51 SER51      0.2117
    710 HB2          20.0965      17.1259      35.1308 H        51 SER51      0.0352
    711 HB3          20.5280      17.1225      33.4074 H        51 SER51      0.0352
    712 OG           22.0854      16.8422      34.7047 O.3      51 SER51     -0.6546
    713 HG           21.9474      16.0137      35.1695 H        51 SER51      0.4275
    714 C            19.6511      19.5652      33.9588 C.2      51 SER51      0.5973
    715 O            19.3683      19.5914      32.7637 O.2      51 SER51     -0.5679
    716 N            18.7995      19.9969      34.8909 N.am     52 VAL52     -0.4157
    717 H            19.1323      20.0272      35.8423 H        52 VAL52      0.2719
    718 CA           17.4727      20.5526      34.5946 C.3      52 VAL52     -0.0875
    719 HA           17.1793      20.2340      33.5930 H        52 VAL52      0.0969
    720 CB           16.4043      20.0117      35.5629 C.3      52 VAL52      0.2985
    721 HB           15.4341      20.3886      35.2424 H        52 VAL52     -0.0297
    722 CG1          16.3430      18.4823      35.4938 C.3      52 VAL52     -0.3192
    723 HG11         17.2965      18.0404      35.7826 H        52 VAL52      0.0791
    724 HG12         15.5912      18.1086      36.1817 H        52 VAL52      0.0791
    725 HG13         16.0910      18.1637      34.4818 H        52 VAL52      0.0791
    726 CG2          16.6246      20.4515      37.0121 C.3      52 VAL52     -0.3192
    727 HG21         16.4139      21.5140      37.1045 H        52 VAL52      0.0791
    728 HG22         15.9416      19.9147      37.6722 H        52 VAL52      0.0791
    729 HG23         17.6509      20.2560      37.3183 H        52 VAL52      0.0791
    730 C            17.5349      22.0768      34.5817 C.2      52 VAL52      0.5973
    731 O            18.3175      22.6837      35.3129 O.2      52 VAL52     -0.5679
    732 N            16.7063      22.7193      33.7597 N.am     53 SER53     -0.4157
    733 H            16.0954      22.1998      33.1487 H        53 SER53      0.2719
    734 CA           16.6875      24.1813      33.6559 C.3      53 SER53     -0.0249
    735 HA           17.7228      24.5246      33.6145 H        53 SER53      0.0843
    736 CB           16.0280      24.6110      32.3434 C.3      53 SER53      0.2117
    737 HB2          16.0369      25.6992      32.2624 H        53 SER53      0.0352
    738 HB3          16.5963      24.1965      31.5088 H        53 SER53      0.0352
    739 OG           14.6980      24.1419      32.2715 O.3      53 SER53     -0.6546
    740 HG           14.1350      24.7586      32.7597 H        53 SER53      0.4275
    741 C            16.0340      24.8599      34.8664 C.2      53 SER53      0.5973
    742 O            15.2180      24.2712      35.5818 O.2      53 SER53     -0.5679
    743 N            16.4144      26.1164      35.0816 N.am     54 SER54     -0.4157
    744 H            17.0532      26.5404      34.4266 H        54 SER54      0.2719
    745 CA           15.8632      27.0008      36.1081 C.3      54 SER54     -0.0249
    746 HA           15.7730      26.4396      37.0382 H        54 SER54      0.0843
    747 CB           16.8890      28.1264      36.3075 C.3      54 SER54      0.2117
    748 HB2          16.7084      28.6755      37.2250 H        54 SER54      0.0352
    749 HB3          17.8817      27.6822      36.3957 H        54 SER54      0.0352
    750 OG           16.8835      29.0079      35.2050 O.3      54 SER54     -0.6546
    751 HG           17.5546      29.6867      35.3268 H        54 SER54      0.4275
    752 C            14.4618      27.5102      35.6973 C.2      54 SER54      0.5973
    753 O            14.0188      27.2061      34.5841 O.2      54 SER54     -0.5679
    754 N            13.7378      28.2751      36.5439 N.am     55 PRO55     -0.2548
    755 CD           12.4168      28.7755      36.1876 C.3      55 PRO55      0.0192
    756 HD2          11.8162      28.0073      35.6975 H        55 PRO55      0.0391
    757 HD3          12.5209      29.6415      35.5329 H        55 PRO55      0.0391
    758 CG           11.7639      29.1865      37.5021 C.3      55 PRO55      0.0189
    759 HG2          11.3111      28.3158      37.9787 H        55 PRO55      0.0213
    760 HG3          11.0232      29.9736      37.3598 H        55 PRO55      0.0213
    761 CB           12.9609      29.6645      38.3164 C.3      55 PRO55     -0.0070
    762 HB2          12.7504      29.6489      39.3876 H        55 PRO55      0.0253
    763 HB3          13.2428      30.6685      37.9954 H        55 PRO55      0.0253
    764 CA           14.0554      28.6718      37.9220 C.3      55 PRO55     -0.0266
    765 HA           14.9979      29.2040      37.9752 H        55 PRO55      0.0641
    766 C            14.0790      27.4845      38.8893 C.2      55 PRO55      0.5896
    767 O            13.3467      26.5182      38.7032 O.2      55 PRO55     -0.5748
    768 N            14.9096      27.5741      39.9267 N.am     56 TYR56     -0.4157
    769 H            15.4580      28.4097      40.0647 H        56 TYR56      0.2719
    770 CA           14.9802      26.5602      40.9800 C.3      56 TYR56     -0.0014
    771 HA           14.4485      25.6644      40.6616 H        56 TYR56      0.0876
    772 CB           16.4338      26.1685      41.2480 C.3      56 TYR56     -0.0152
    773 HB2          16.9318      26.9906      41.7509 H        56 TYR56      0.0295
    774 HB3          16.4369      25.3274      41.9322 H        56 TYR56      0.0295
    775 CG           17.2304      25.7878      40.0229 C.ar     56 TYR56     -0.0011
    776 CD1          16.8840      24.6395      39.2876 C.ar     56 TYR56     -0.1906
    777 HD1          16.0518      24.0254      39.6056 H        56 TYR56      0.1699
    778 CE1          17.6250      24.2930      38.1425 C.ar     56 TYR56     -0.2341
    779 HE1          17.3619      23.4250      37.5642 H        56 TYR56      0.1656
    780 CZ           18.7128      25.0922      37.7364 C.ar     56 TYR56      0.3226
    781 OH           19.4254      24.7836      36.6246 O.3      56 TYR56     -0.5579
    782 HH           19.1470      23.9523      36.2022 H        56 TYR56      0.3992
    783 CE2          19.0579      26.2387      38.4797 C.ar     56 TYR56     -0.2341
    784 HE2          19.9092      26.8276      38.1721 H        56 TYR56      0.1656
    785 CD2          18.3172      26.5860      39.6226 C.ar     56 TYR56     -0.1906
    786 HD2          18.5974      27.4531      40.2080 H        56 TYR56      0.1699
    787 C            14.3300      27.0583      42.2664 C.2      56 TYR56      0.5973
    788 O            14.3205      28.2631      42.5275 O.2      56 TYR56     -0.5679
    789 N            13.8505      26.1345      43.0895 N.am     57 TYR57     -0.4157
    790 H            13.8364      25.1695      42.7753 H        57 TYR57      0.2719
    791 CA           13.2411      26.4145      44.3862 C.3      57 TYR57     -0.0014
    792 HA           13.5043      27.4222      44.6961 H        57 TYR57      0.0876
    793 CB           11.7140      26.3117      44.2994 C.3      57 TYR57     -0.0152
    794 HB2          11.4449      25.2860      44.0470 H        57 TYR57      0.0295
    795 HB3          11.2925      26.5327      45.2804 H        57 TYR57      0.0295
    796 CG           11.0993      27.2464      43.2811 C.ar     57 TYR57     -0.0011
    797 CD1          10.7616      28.5625      43.6419 C.ar     57 TYR57     -0.1906
    798 HD1          10.8770      28.8818      44.6674 H        57 TYR57      0.1699
    799 CE1          10.2297      29.4437      42.6785 C.ar     57 TYR57     -0.2341
    800 HE1           9.9071      30.4285      42.9710 H        57 TYR57      0.1656
    801 CZ           10.0368      29.0008      41.3518 C.ar     57 TYR57      0.3226
    802 OH            9.5344      29.8447      40.4083 O.3      57 TYR57     -0.5579
    803 HH            9.1113      29.3034      39.6984 H        57 TYR57      0.3992
    804 CE2          10.3676      27.6776      40.9980 C.ar     57 TYR57     -0.2341
    805 HE2          10.1921      27.3303      39.9914 H        57 TYR57      0.1656
    806 CD2          10.8908      26.8030      41.9622 C.ar     57 TYR57     -0.1906
    807 HD2          11.1318      25.7840      41.6946 H        57 TYR57      0.1699
    808 C            13.7818      25.4441      45.4221 C.2      57 TYR57      0.5973
    809 O            13.8855      24.2476      45.1443 O.2      57 TYR57     -0.5679
    810 N            14.1523      25.9538      46.5956 N.am     58 GLU58     -0.5163
    811 H            14.0088      26.9448      46.7769 H        58 GLU58      0.2936
    812 CA           14.5772      25.0985      47.7022 C.3      58 GLU58      0.0397
    813 HA           14.8680      24.1302      47.2932 H        58 GLU58      0.1105
    814 CB           15.8334      25.6277      48.4100 C.3      58 GLU58      0.0560
    815 HB2          16.1023      24.8944      49.1711 H        58 GLU58     -0.0173
    816 HB3          16.6562      25.6712      47.6954 H        58 GLU58     -0.0173
    817 CG           15.6779      26.9997      49.0766 C.3      58 GLU58      0.0136
    818 HG2          15.6564      27.7691      48.3018 H        58 GLU58     -0.0425
    819 HG3          14.7345      27.0439      49.6198 H        58 GLU58     -0.0425
    820 CD           16.8097      27.2759      50.0781 C.2      58 GLU58      0.8054
    821 OE1          16.9223      26.5173      51.0770 O.co2    58 GLU58     -0.8188
    822 OE2          17.5070      28.2979      49.9061 O.co2    58 GLU58     -0.8188
    823 C            13.4236      24.8342      48.6715 C.2      58 GLU58      0.5366
    824 O            12.6161      25.7101      48.9950 O.2      58 GLU58     -0.5819
    825 N            13.3775      23.5960      49.1525 N.am     59 TRP59     -0.4157
    826 H            14.0324      22.9155      48.7765 H        59 TRP59      0.2719
    827 CA           12.3757      23.1055      50.0870 C.3      59 TRP59     -0.0275
    828 HA           11.9227      23.9501      50.5963 H        59 TRP59      0.1123
    829 CB           11.2701      22.4108      49.2960 C.3      59 TRP59     -0.0050
    830 HB2          10.7585      23.1684      48.7029 H        59 TRP59      0.0339
    831 HB3          11.7186      21.6944      48.6101 H        59 TRP59      0.0339
    832 CG           10.2475      21.7059      50.1204 C.2      59 TRP59     -0.1415
    833 CD1          10.1242      20.3689      50.2670 C.2      59 TRP59     -0.1638
    834 HD1          10.7557      19.6304      49.7936 H        59 TRP59      0.2062
    835 NE1           9.0646      20.0874      51.1026 N.pl3    59 TRP59     -0.3418
    836 HE1           8.7561      19.1456      51.2950 H        59 TRP59      0.3412
    837 CE2           8.4609      21.2385      51.5494 C.ar     59 TRP59      0.1380
    838 CZ2           7.3729      21.4800      52.3924 C.ar     59 TRP59     -0.2601
    839 HZ2           6.8235      20.6624      52.8357 H        59 TRP59      0.1572
    840 CH2           7.0123      22.8066      52.6682 C.ar     59 TRP59     -0.1134
    841 HH2           6.1731      23.0085      53.3217 H        59 TRP59      0.1417
    842 CZ3           7.7219      23.8684      52.0792 C.ar     59 TRP59     -0.1972
    843 HZ3           7.4146      24.8852      52.2775 H        59 TRP59      0.1447
    844 CE3           8.7946      23.6134      51.2075 C.ar     59 TRP59     -0.2387
    845 HE3           9.3052      24.4260      50.7184 H        59 TRP59      0.1700
    846 CD2           9.1993      22.2928      50.9374 C.ar     59 TRP59      0.1243
    847 C            13.0330      22.1593      51.0993 C.2      59 TRP59      0.5973
    848 O            13.8363      21.3162      50.6967 O.2      59 TRP59     -0.5679
    849 N            12.7441      22.2651      52.4081 N.am     60 PRO60     -0.2548
    850 CD           12.0055      23.3250      53.0760 C.3      60 PRO60      0.0192
    851 HD2          10.9616      23.0295      53.1931 H        60 PRO60      0.0391
    852 HD3          12.0841      24.2788      52.5601 H        60 PRO60      0.0391
    853 CG           12.6767      23.4528      54.4364 C.3      60 PRO60      0.0189
    854 HG2          12.0117      23.8974      55.1750 H        60 PRO60      0.0213
    855 HG3          13.5953      24.0343      54.3422 H        60 PRO60      0.0213
    856 CB           13.0096      22.0008      54.7691 C.3      60 PRO60     -0.0070
    857 HB2          12.1305      21.5172      55.1959 H        60 PRO60      0.0253
    858 HB3          13.8515      21.9305      55.4558 H        60 PRO60      0.0253
    859 CA           13.3474      21.3869      53.4079 C.3      60 PRO60     -0.0266
    860 HA           14.4248      21.4065      53.2819 H        60 PRO60      0.0641
    861 C            12.8865      19.9309      53.3017 C.2      60 PRO60      0.5896
    862 O            11.7027      19.6478      53.1266 O.2      60 PRO60     -0.5748
    863 N            13.8341      19.0094      53.4599 N.am     61 ILE61     -0.4157
    864 H            14.7824      19.3234      53.6390 H        61 ILE61      0.2719
    865 CA           13.5816      17.5730      53.6142 C.3      61 ILE61     -0.0597
    866 HA           12.5110      17.3837      53.5243 H        61 ILE61      0.0869
    867 CB           14.2814      16.7485      52.5137 C.3      61 ILE61      0.1303
    868 HB           13.8195      17.0453      51.5738 H        61 ILE61      0.0187
    869 CG2          15.7956      17.0263      52.4193 C.3      61 ILE61     -0.3204
    870 HG21         16.3079      16.6405      53.3013 H        61 ILE61      0.0882
    871 HG22         16.2130      16.5341      51.5415 H        61 ILE61      0.0882
    872 HG23         15.9880      18.0925      52.3252 H        61 ILE61      0.0882
    873 CG1          13.9980      15.2450      52.7219 C.3      61 ILE61     -0.0430
    874 HG12         14.4812      14.8978      53.6342 H        61 ILE61      0.0236
    875 HG13         12.9230      15.1042      52.8388 H        61 ILE61      0.0236
    876 CD1          14.4582      14.3604      51.5602 C.3      61 ILE61     -0.0660
    877 HD11         15.5467      14.3243      51.5159 H        61 ILE61      0.0186
    878 HD12         14.0835      13.3470      51.7041 H        61 ILE61      0.0186
    879 HD13         14.0690      14.7595      50.6260 H        61 ILE61      0.0186
    880 C            14.0016      17.1822      55.0268 C.2      61 ILE61      0.5973
    881 O            15.1161      17.4903      55.4486 O.2      61 ILE61     -0.5679
    882 N            13.1056      16.5538      55.7858 N.am     62 LEU62     -0.4157
    883 H            12.2324      16.2425      55.3846 H        62 LEU62      0.2719
    884 CA           13.3422      16.2579      57.1968 C.3      62 LEU62     -0.0518
    885 HA           14.1338      16.9064      57.5744 H        62 LEU62      0.0922
    886 CB           12.0741      16.5446      58.0133 C.3      62 LEU62     -0.1102
    887 HB2          11.3023      15.8312      57.7197 H        62 LEU62      0.0457
    888 HB3          12.2973      16.3658      59.0661 H        62 LEU62      0.0457
    889 CG           11.5124      17.9711      57.8593 C.3      62 LEU62      0.3531
    890 HG           11.1857      18.1357      56.8320 H        62 LEU62     -0.0361
    891 CD1          10.3051      18.1395      58.7815 C.3      62 LEU62     -0.4121
    892 HD11         10.5869      17.9226      59.8123 H        62 LEU62      0.1000
    893 HD12          9.9188      19.1509      58.7199 H        62 LEU62      0.1000
    894 HD13          9.5219      17.4434      58.4796 H        62 LEU62      0.1000
    895 CD2          12.5510      19.0400      58.2235 C.3      62 LEU62     -0.4121
    896 HD21         13.3837      19.0143      57.5211 H        62 LEU62      0.1000
    897 HD22         12.1052      20.0303      58.1761 H        62 LEU62      0.1000
    898 HD23         12.9254      18.8689      59.2327 H        62 LEU62      0.1000
    899 C            13.8113      14.8198      57.3926 C.2      62 LEU62      0.5973
    900 O            13.2211      13.8933      56.8460 O.2      62 LEU62     -0.5679
    901 N            14.8509      14.6314      58.2050 N.am     63 SER63     -0.4157
    902 H            15.2830      15.4232      58.6555 H        63 SER63      0.2719
    903 CA           15.3872      13.3046      58.5352 C.3      63 SER63     -0.0249
    904 HA           15.6590      12.7770      57.6251 H        63 SER63      0.0843
    905 CB           16.6591      13.4660      59.3672 C.3      63 SER63      0.2117
    906 HB2          17.0600      12.4790      59.6043 H        63 SER63      0.0352
    907 HB3          17.4036      14.0136      58.7865 H        63 SER63      0.0352
    908 OG           16.3821      14.1692      60.5677 O.3      63 SER63     -0.6546
    909 HG           17.0434      13.9082      61.2155 H        63 SER63      0.4275
    910 C            14.3868      12.4182      59.2796 C.2      63 SER63      0.5973
    911 O            14.5201      11.2009      59.2371 O.2      63 SER63     -0.5679
    912 N            13.3885      13.0165      59.9389 N.am     64 SER64     -0.4157
    913 H            13.3370      14.0219      59.9244 H        64 SER64      0.2719
    914 CA           12.3021      12.2969      60.6076 C.3      64 SER64     -0.0249
    915 HA           12.7292      11.4998      61.2165 H        64 SER64      0.0843
    916 CB           11.5394      13.2534      61.5328 C.3      64 SER64      0.2117
    917 HB2          10.7927      12.6829      62.0891 H        64 SER64      0.0352
    918 HB3          12.2345      13.6985      62.2462 H        64 SER64      0.0352
    919 OG           10.8803      14.2833      60.8166 O.3      64 SER64     -0.6546
    920 HG            9.9363      14.2419      61.0972 H        64 SER64      0.4275
    921 C            11.3234      11.6383      59.6311 C.2      64 SER64      0.5973
    922 O            10.5634      10.7647      60.0373 O.2      64 SER64     -0.5679
    923 N            11.3347      12.0409      58.3570 N.am     65 GLY65     -0.4157
    924 H            12.0211      12.7265      58.0716 H        65 GLY65      0.2719
    925 CA           10.4092      11.5588      57.3325 C.3      65 GLY65     -0.0252
    926 HA2          10.8902      11.6475      56.3584 H        65 GLY65      0.0698
    927 HA3          10.1833      10.5065      57.5075 H        65 GLY65      0.0698
    928 C             9.0855      12.3247      57.2734 C.2      65 GLY65      0.5973
    929 O             8.2983      12.1007      56.3550 O.2      65 GLY65     -0.5679
    930 N             8.8359      13.2406      58.2131 N.am     66 ASP66     -0.5163
    931 H             9.5061      13.3596      58.9563 H        66 ASP66      0.2936
    932 CA            7.6841      14.1383      58.1514 C.3      66 ASP66      0.0381
    933 HA            6.7983      13.5372      57.9381 H        66 ASP66      0.0880
    934 CB            7.4424      14.8557      59.4827 C.3      66 ASP66     -0.0303
    935 HB2           8.2850      15.5211      59.6837 H        66 ASP66     -0.0122
    936 HB3           6.5456      15.4718      59.3972 H        66 ASP66     -0.0122
    937 CG            7.2612      13.8927      60.6498 C.2      66 ASP66      0.7994
    938 OD1           6.2810      13.1148      60.6193 O.co2    66 ASP66     -0.8014
    939 OD2           8.1199      13.9793      61.5606 O.co2    66 ASP66     -0.8014
    940 C             7.8462      15.1794      57.0422 C.2      66 ASP66      0.5366
    941 O             8.9473      15.6159      56.6905 O.2      66 ASP66     -0.5819
    942 N             6.7200      15.6430      56.5108 N.am     67 VAL67     -0.4157
    943 H             5.8445      15.2754      56.8487 H        67 VAL67      0.2719
    944 CA            6.7106      16.7519      55.5614 C.3      67 VAL67     -0.0875
    945 HA            7.5570      16.6383      54.8838 H        67 VAL67      0.0969
    946 CB            5.4305      16.7300      54.7222 C.3      67 VAL67      0.2985
    947 HB            4.5612      16.7391      55.3811 H        67 VAL67     -0.0297
    948 CG1           5.3501      17.9405      53.7939 C.3      67 VAL67     -0.3192
    949 HG11          6.2315      17.9889      53.1560 H        67 VAL67      0.0791
    950 HG12          4.4513      17.8546      53.1853 H        67 VAL67      0.0791
    951 HG13          5.2622      18.8612      54.3703 H        67 VAL67      0.0791
    952 CG2           5.3817      15.4651      53.8545 C.3      67 VAL67     -0.3192
    953 HG21          5.3602      14.5751      54.4841 H        67 VAL67      0.0791
    954 HG22          4.4803      15.4675      53.2419 H        67 VAL67      0.0791
    955 HG23          6.2590      15.4157      53.2081 H        67 VAL67      0.0791
    956 C             6.8722      18.0695      56.3126 C.2      67 VAL67      0.5973
    957 O             6.1775      18.3197      57.3004 O.2      67 VAL67     -0.5679
    958 N             7.7635      18.9404      55.8270 N.am     68 TYR68     -0.4157
    959 H             8.3388      18.6566      55.0514 H        68 TYR68      0.2719
    960 CA            7.9689      20.2594      56.4230 C.3      68 TYR68     -0.0014
    961 HA            8.3079      20.0957      57.4449 H        68 TYR68      0.0876
    962 CB            9.0626      21.0336      55.6748 C.3      68 TYR68     -0.0152
    963 HB2           9.9645      20.4205      55.6317 H        68 TYR68      0.0295
    964 HB3           8.7419      21.2161      54.6513 H        68 TYR68      0.0295
    965 CG            9.4111      22.3515      56.3414 C.ar     68 TYR68     -0.0011
    966 CD1          10.0109      22.3298      57.6130 C.ar     68 TYR68     -0.1906
    967 HD1          10.2410      21.3848      58.0881 H        68 TYR68      0.1699
    968 CE1          10.3200      23.5313      58.2696 C.ar     68 TYR68     -0.2341
    969 HE1          10.7836      23.4984      59.2395 H        68 TYR68      0.1656
    970 CZ           10.0485      24.7699      57.6547 C.ar     68 TYR68      0.3226
    971 OH           10.3519      25.9298      58.2934 O.3      68 TYR68     -0.5579
    972 HH           10.5064      25.7968      59.2467 H        68 TYR68      0.3992
    973 CE2           9.4472      24.7936      56.3800 C.ar     68 TYR68     -0.2341
    974 HE2           9.2386      25.7464      55.9142 H        68 TYR68      0.1656
    975 CD2           9.1220      23.5865      55.7264 C.ar     68 TYR68     -0.1906
    976 HD2           8.6580      23.6101      54.7480 H        68 TYR68      0.1699
    977 C             6.6661      21.0732      56.4889 C.2      68 TYR68      0.5973
    978 O             5.9367      21.1898      55.5092 O.2      68 TYR68     -0.5679
    979 N             6.3912      21.6648      57.6492 N.am     69 SER69     -0.4157
    980 H             6.9701      21.4364      58.4393 H        69 SER69      0.2719
    981 CA            5.1420      22.3922      57.9242 C.3      69 SER69     -0.0249
    982 HA            4.6843      22.6760      56.9755 H        69 SER69      0.0843
    983 CB            4.1505      21.4661      58.6386 C.3      69 SER69      0.2117
    984 HB2           3.2514      22.0212      58.9123 H        69 SER69      0.0352
    985 HB3           3.8631      20.6600      57.9605 H        69 SER69      0.0352
    986 OG            4.7400      20.9038      59.7982 O.3      69 SER69     -0.6546
    987 HG            4.8930      19.9655      59.6233 H        69 SER69      0.4275
    988 C             5.3696      23.7067      58.6807 C.2      69 SER69      0.5973
    989 O             4.5068      24.1807      59.4110 O.2      69 SER69     -0.5679
    990 N             6.5423      24.3212      58.5020 N.am     70 GLY70     -0.4157
    991 H             7.1985      23.8992      57.8615 H        70 GLY70      0.2719
    992 CA            6.8674      25.6372      59.0613 C.3      70 GLY70     -0.0252
    993 HA2           7.4783      26.1541      58.3249 H        70 GLY70      0.0698
    994 HA3           5.9552      26.2144      59.2205 H        70 GLY70      0.0698
    995 C             7.6558      25.6335      60.3698 C.2      70 GLY70      0.5973
    996 O             8.0227      26.7003      60.8520 O.2      70 GLY70     -0.5679
    997 N             7.9653      24.4548      60.9154 N.am     71 GLY71     -0.4157
    998 H             7.5780      23.6291      60.4876 H        71 GLY71      0.2719
    999 CA            8.8266      24.3077      62.0893 C.3      71 GLY71     -0.0252
   1000 HA2           8.5245      25.0213      62.8568 H        71 GLY71      0.0698
   1001 HA3           8.6956      23.3037      62.4928 H        71 GLY71      0.0698
   1002 C            10.3108      24.5331      61.7832 C.2      71 GLY71      0.5973
   1003 O            10.6841      25.3231      60.9149 O.2      71 GLY71     -0.5679
   1004 N            11.1821      23.7957      62.4724 N.am     72 SER72     -0.4157
   1005 H            10.8345      23.1225      63.1376 H        72 SER72      0.2719
   1006 CA           12.6267      23.8760      62.2420 C.3      72 SER72     -0.0249
   1007 HA           12.8859      24.9311      62.1867 H        72 SER72      0.0843
   1008 CB           13.3870      23.3064      63.4414 C.3      72 SER72      0.2117
   1009 HB2          12.9083      23.6462      64.3613 H        72 SER72      0.0352
   1010 HB3          13.3728      22.2148      63.4161 H        72 SER72      0.0352
   1011 OG           14.7187      23.7828      63.4318 O.3      72 SER72     -0.6546
   1012 HG           15.1241      23.5846      64.2848 H        72 SER72      0.4275
   1013 C            13.0093      23.1610      60.9313 C.2      72 SER72      0.5973
   1014 O            12.8065      21.9519      60.8262 O.2      72 SER72     -0.5679
   1015 N            13.5280      23.8648      59.9062 N.am     73 PRO73     -0.2548
   1016 CD           13.7809      25.3001      59.8836 C.3      73 PRO73      0.0192
   1017 HD2          14.3295      25.6281      60.7673 H        73 PRO73      0.0391
   1018 HD3          12.8414      25.8451      59.7964 H        73 PRO73      0.0391
   1019 CG           14.6248      25.5433      58.6397 C.3      73 PRO73      0.0189
   1020 HG2          15.6769      25.3507      58.8560 H        73 PRO73      0.0213
   1021 HG3          14.4873      26.5516      58.2481 H        73 PRO73      0.0213
   1022 CB           14.0846      24.4827      57.6843 C.3      73 PRO73     -0.0070
   1023 HB2          14.7849      24.2599      56.8806 H        73 PRO73      0.0253
   1024 HB3          13.1350      24.8224      57.2677 H        73 PRO73      0.0253
   1025 CA           13.8376      23.2762      58.5970 C.3      73 PRO73     -0.0266
   1026 HA           12.9814      22.7126      58.2260 H        73 PRO73      0.0641
   1027 C            15.0501      22.3345      58.5891 C.2      73 PRO73      0.5896
   1028 O            15.1994      21.5517      57.6552 O.2      73 PRO73     -0.5748
   1029 N            15.9404      22.4221      59.5812 N.am     74 GLY74     -0.4157
   1030 H            15.7564      23.0570      60.3418 H        74 GLY74      0.2719
   1031 CA           17.1906      21.6612      59.5720 C.3      74 GLY74     -0.0252
   1032 HA2          17.7038      21.7826      60.5255 H        74 GLY74      0.0698
   1033 HA3          16.9600      20.6028      59.4393 H        74 GLY74      0.0698
   1034 C            18.1382      22.0994      58.4459 C.2      74 GLY74      0.5973
   1035 O            17.9598      23.1619      57.8358 O.2      74 GLY74     -0.5679
   1036 N            19.1511      21.2755      58.1717 N.am     75 ALA75     -0.4157
   1037 H            19.2346      20.4126      58.6861 H        75 ALA75      0.2719
   1038 CA           20.2271      21.5998      57.2331 C.3      75 ALA75      0.0337
   1039 HA           20.3674      22.6818      57.2190 H        75 ALA75      0.0823
   1040 CB           21.5207      20.9830      57.7721 C.3      75 ALA75     -0.1825
   1041 HB1          21.4238      19.8966      57.8217 H        75 ALA75      0.0603
   1042 HB2          22.3510      21.2232      57.1084 H        75 ALA75      0.0603
   1043 HB3          21.7407      21.3748      58.7658 H        75 ALA75      0.0603
   1044 C            19.9855      21.1716      55.7740 C.2      75 ALA75      0.5973
   1045 O            20.6445      21.7133      54.8919 O.2      75 ALA75     -0.5679
   1046 N            19.0630      20.2437      55.5058 N.am     76 ASP76     -0.5163
   1047 H            18.5562      19.8288      56.2702 H        76 ASP76      0.2936
   1048 CA           18.9327      19.5970      54.1903 C.3      76 ASP76      0.0381
   1049 HA           19.8554      19.7646      53.6322 H        76 ASP76      0.0880
   1050 CB           18.8120      18.0762      54.3619 C.3      76 ASP76     -0.0303
   1051 HB2          17.8258      17.8527      54.7697 H        76 ASP76     -0.0122
   1052 HB3          18.8992      17.5956      53.3856 H        76 ASP76     -0.0122
   1053 CG           19.8741      17.4990      55.3049 C.2      76 ASP76      0.7994
   1054 OD1          20.9675      18.0987      55.4221 O.co2    76 ASP76     -0.8014
   1055 OD2          19.5955      16.4719      55.9484 O.co2    76 ASP76     -0.8014
   1056 C            17.7806      20.1584      53.3506 C.2      76 ASP76      0.5366
   1057 O            16.7086      20.4983      53.8649 O.2      76 ASP76     -0.5819
   1058 N            17.9864      20.2426      52.0346 N.am     77 ARG77     -0.3479
   1059 H            18.8818      19.9242      51.6648 H        77 ARG77      0.2747
   1060 CA           17.0278      20.7930      51.0683 C.3      77 ARG77     -0.2637
   1061 HA           16.0403      20.8241      51.5231 H        77 ARG77      0.1560
   1062 CB           17.4262      22.2119      50.6266 C.3      77 ARG77     -0.0007
   1063 HB2          18.3560      22.1415      50.0708 H        77 ARG77      0.0327
   1064 HB3          16.6702      22.5941      49.9374 H        77 ARG77      0.0327
   1065 CG           17.6391      23.2416      51.7358 C.3      77 ARG77      0.0390
   1066 HG2          18.3296      22.8499      52.4836 H        77 ARG77      0.0285
   1067 HG3          18.0904      24.1294      51.2920 H        77 ARG77      0.0285
   1068 CD           16.3260      23.6488      52.3960 C.3      77 ARG77      0.0486
   1069 HD2          15.6833      24.1157      51.6459 H        77 ARG77      0.0687
   1070 HD3          15.8238      22.7688      52.7825 H        77 ARG77      0.0687
   1071 NE           16.5812      24.6095      53.4731 N.pl3    77 ARG77     -0.5295
   1072 HE           16.6785      25.5691      53.1583 H        77 ARG77      0.3456
   1073 CZ           16.8540      24.2998      54.7293 C.cat    77 ARG77      0.8076
   1074 NH1          16.8724      23.0688      55.1677 N.pl3    77 ARG77     -0.8627
   1075 HH11         16.7184      22.2799      54.5445 H        77 ARG77      0.4478
   1076 HH12         17.0904      22.8841      56.1367 H        77 ARG77      0.4478
   1077 NH2          17.1174      25.2265      55.6069 N.pl3    77 ARG77     -0.8627
   1078 HH21         17.0043      26.1974      55.3586 H        77 ARG77      0.4478
   1079 HH22         17.4209      24.9339      56.5244 H        77 ARG77      0.4478
   1080 C            16.9449      19.9195      49.8253 C.2      77 ARG77      0.7341
   1081 O            17.9481      19.3990      49.3482 O.2      77 ARG77     -0.5894
   1082 N            15.7469      19.8046      49.2725 N.am     78 VAL78     -0.4157
   1083 H            14.9782      20.2991      49.7131 H        78 VAL78      0.2719
   1084 CA           15.5223      19.3271      47.9066 C.3      78 VAL78     -0.0875
   1085 HA           16.3947      18.7695      47.5599 H        78 VAL78      0.0969
   1086 CB           14.3023      18.3924      47.8078 C.3      78 VAL78      0.2985
   1087 HB           14.1689      18.1190      46.7599 H        78 VAL78     -0.0297
   1088 CG1          14.5522      17.1060      48.5994 C.3      78 VAL78     -0.3192
   1089 HG11         14.7469      17.3436      49.6401 H        78 VAL78      0.0791
   1090 HG12         13.6845      16.4489      48.5306 H        78 VAL78      0.0791
   1091 HG13         15.4203      16.5898      48.1911 H        78 VAL78      0.0791
   1092 CG2          12.9971      19.0252      48.3028 C.3      78 VAL78     -0.3192
   1093 HG21         12.7767      19.9219      47.7289 H        78 VAL78      0.0791
   1094 HG22         12.1808      18.3186      48.1584 H        78 VAL78      0.0791
   1095 HG23         13.0686      19.2650      49.3627 H        78 VAL78      0.0791
   1096 C            15.3664      20.5512      47.0173 C.2      78 VAL78      0.5973
   1097 O            14.7582      21.5426      47.4269 O.2      78 VAL78     -0.5679
   1098 N            15.9295      20.4999      45.8177 N.am     79 VAL79     -0.4157
   1099 H            16.4840      19.6861      45.5635 H        79 VAL79      0.2719
   1100 CA           15.8282      21.5810      44.8459 C.3      79 VAL79     -0.0875
   1101 HA           15.2732      22.4028      45.2844 H        79 VAL79      0.0969
   1102 CB           17.2105      22.1248      44.4560 C.3      79 VAL79      0.2985
   1103 HB           17.7792      21.3418      43.9535 H        79 VAL79     -0.0297
   1104 CG1          17.0745      23.3221      43.5099 C.3      79 VAL79     -0.3192
   1105 HG11         16.5611      24.1370      44.0238 H        79 VAL79      0.0791
   1106 HG12         18.0667      23.6575      43.2017 H        79 VAL79      0.0791
   1107 HG13         16.5121      23.0518      42.6185 H        79 VAL79      0.0791
   1108 CG2          17.9960      22.5866      45.6881 C.3      79 VAL79     -0.3192
   1109 HG21         18.2169      21.7365      46.3333 H        79 VAL79      0.0791
   1110 HG22         18.9404      23.0267      45.3673 H        79 VAL79      0.0791
   1111 HG23         17.4256      23.3291      46.2495 H        79 VAL79      0.0791
   1112 C            15.0520      21.0742      43.6480 C.2      79 VAL79      0.5973
   1113 O            15.4071      20.0486      43.0681 O.2      79 VAL79     -0.5679
   1114 N            14.0043      21.7879      43.2570 N.am     80 PHE80     -0.4157
   1115 H            13.7560      22.6234      43.7810 H        80 PHE80      0.2719
   1116 CA           13.1880      21.4408      42.0948 C.3      80 PHE80     -0.0024
   1117 HA           13.7253      20.7144      41.4890 H        80 PHE80      0.0978
   1118 CB           11.8727      20.7911      42.5450 C.3      80 PHE80     -0.0343
   1119 HB2          11.2963      20.5001      41.6653 H        80 PHE80      0.0295
   1120 HB3          12.1144      19.8742      43.0827 H        80 PHE80      0.0295
   1121 CG           11.0096      21.6716      43.4283 C.ar     80 PHE80      0.0118
   1122 CD1          10.1234      22.6032      42.8560 C.ar     80 PHE80     -0.1256
   1123 HD1          10.0520      22.6945      41.7842 H        80 PHE80      0.1330
   1124 CE1           9.3228      23.4198      43.6733 C.ar     80 PHE80     -0.1704
   1125 HE1           8.6432      24.1383      43.2308 H        80 PHE80      0.1430
   1126 CZ            9.4065      23.3068      45.0701 C.ar     80 PHE80     -0.1072
   1127 HZ            8.7881      23.9348      45.6984 H        80 PHE80      0.1297
   1128 CE2          10.2909      22.3787      45.6434 C.ar     80 PHE80     -0.1704
   1129 HE2          10.3478      22.2848      46.7133 H        80 PHE80      0.1430
   1130 CD2          11.0957      21.5661      44.8276 C.ar     80 PHE80     -0.1256
   1131 HD2          11.7762      20.8611      45.2817 H        80 PHE80      0.1330
   1132 C            12.9625      22.6617      41.2113 C.2      80 PHE80      0.5973
   1133 O            13.1951      23.7944      41.6352 O.2      80 PHE80     -0.5679
   1134 N            12.5326      22.4362      39.9727 N.am     81 ASN81     -0.4157
   1135 H            12.3493      21.4815      39.6864 H        81 ASN81      0.2719
   1136 CA           12.1811      23.5160      39.0554 C.3      81 ASN81      0.0143
   1137 HA           12.4435      24.4677      39.5124 H        81 ASN81      0.1048
   1138 CB           13.0152      23.3886      37.7735 C.3      81 ASN81     -0.2041
   1139 HB2          12.9405      24.3139      37.2032 H        81 ASN81      0.0797
   1140 HB3          14.0643      23.2760      38.0454 H        81 ASN81      0.0797
   1141 CG           12.6302      22.2457      36.8563 C.2      81 ASN81      0.7130
   1142 OD1          11.6958      21.4807      37.0546 O.2      81 ASN81     -0.5931
   1143 ND2          13.3860      22.1152      35.7953 N.am     81 ASN81     -0.9191
   1144 HD21         13.4201      21.2457      35.3024 H        81 ASN81      0.4196
   1145 HD22         14.1068      22.8241      35.6593 H        81 ASN81      0.4196
   1146 C            10.6784      23.6059      38.7822 C.2      81 ASN81      0.5973
   1147 O             9.8732      22.8543      39.3240 O.2      81 ASN81     -0.5679
   1148 N            10.3169      24.5163      37.8856 N.am     82 GLU82     -0.5163
   1149 H            11.0280      25.1424      37.5347 H        82 GLU82      0.2936
   1150 CA            8.9348      24.7680      37.4727 C.3      82 GLU82      0.0397
   1151 HA            8.3581      25.0452      38.3576 H        82 GLU82      0.1105
   1152 CB            8.9674      25.9595      36.5013 C.3      82 GLU82      0.0560
   1153 HB2           9.8288      26.5942      36.7197 H        82 GLU82     -0.0173
   1154 HB3           9.0947      25.5859      35.4838 H        82 GLU82     -0.0173
   1155 CG            7.7152      26.8325      36.5651 C.3      82 GLU82      0.0136
   1156 HG2           7.7748      27.5696      35.7605 H        82 GLU82     -0.0425
   1157 HG3           6.8360      26.2113      36.3841 H        82 GLU82     -0.0425
   1158 CD            7.5875      27.5758      37.9002 C.2      82 GLU82      0.8054
   1159 OE1           8.5444      28.2629      38.3488 O.co2    82 GLU82     -0.8188
   1160 OE2           6.5116      27.4563      38.5054 O.co2    82 GLU82     -0.8188
   1161 C             8.2314      23.5488      36.8355 C.2      82 GLU82      0.5366
   1162 O             7.0125      23.4409      36.9070 O.2      82 GLU82     -0.5819
   1163 N             8.9816      22.5898      36.2777 N.am     83 ASN83     -0.4157
   1164 H             9.9835      22.6846      36.3283 H        83 ASN83      0.2719
   1165 CA            8.4250      21.3434      35.7253 C.3      83 ASN83      0.0143
   1166 HA            7.4314      21.5467      35.3169 H        83 ASN83      0.1048
   1167 CB            9.3281      20.8288      34.5956 C.3      83 ASN83     -0.2041
   1168 HB2          10.3010      20.6325      35.0229 H        83 ASN83      0.0797
   1169 HB3           8.9225      19.9023      34.1907 H        83 ASN83      0.0797
   1170 CG            9.5020      21.7902      33.4485 C.2      83 ASN83      0.7130
   1171 OD1           8.7245      22.6941      33.2159 O.2      83 ASN83     -0.5931
   1172 ND2          10.5528      21.6209      32.6838 N.am     83 ASN83     -0.9191
   1173 HD21         10.6302      22.2671      31.9188 H        83 ASN83      0.4196
   1174 HD22         11.1149      20.7943      32.7660 H        83 ASN83      0.4196
   1175 C             8.2609      20.2377      36.7776 C.2      83 ASN83      0.5973
   1176 O             7.9748      19.0967      36.4174 O.2      83 ASN83     -0.5679
   1177 N             8.5429      20.5371      38.0478 N.am     84 ASN84     -0.4157
   1178 H             8.7577      21.4994      38.2825 H        84 ASN84      0.2719
   1179 CA            8.6507      19.5491      39.1139 C.3      84 ASN84      0.0143
   1180 HA            8.9937      20.0897      39.9981 H        84 ASN84      0.1048
   1181 CB            7.2665      18.9622      39.4264 C.3      84 ASN84     -0.2041
   1182 HB2           6.5187      19.7470      39.4502 H        84 ASN84      0.0797
   1183 HB3           6.9849      18.2566      38.6454 H        84 ASN84      0.0797
   1184 CG            7.2388      18.2497      40.7603 C.2      84 ASN84      0.7130
   1185 OD1           8.0998      18.4098      41.6162 O.2      84 ASN84     -0.5931
   1186 ND2           6.2446      17.4218      40.9649 N.am     84 ASN84     -0.9191
   1187 HD21          6.1985      16.9678      41.8551 H        84 ASN84      0.4196
   1188 HD22          5.5157      17.3668      40.2776 H        84 ASN84      0.4196
   1189 C             9.7080      18.4740      38.8115 C.2      84 ASN84      0.5973
   1190 O             9.5245      17.2903      39.0956 O.2      84 ASN84     -0.5679
   1191 N            10.8153      18.8730      38.1867 N.am     85 GLN85     -0.4157
   1192 H            10.9070      19.8536      37.9461 H        85 GLN85      0.2719
   1193 CA           11.9728      18.0059      38.0024 C.3      85 GLN85     -0.0031
   1194 HA           11.6523      16.9632      37.9844 H        85 GLN85      0.0850
   1195 CB           12.6837      18.3051      36.6832 C.3      85 GLN85     -0.0036
   1196 HB2          13.0693      19.3231      36.7053 H        85 GLN85      0.0171
   1197 HB3          13.5265      17.6221      36.5985 H        85 GLN85      0.0171
   1198 CG           11.7948      18.0959      35.4524 C.3      85 GLN85     -0.0645
   1199 HG2          11.5918      17.0307      35.3347 H        85 GLN85      0.0352
   1200 HG3          10.8428      18.6021      35.5806 H        85 GLN85      0.0352
   1201 CD           12.4758      18.6147      34.1964 C.2      85 GLN85      0.6951
   1202 OE1          12.8875      17.8726      33.3298 O.2      85 GLN85     -0.6086
   1203 NE2          12.6528      19.9110      34.0469 N.am     85 GLN85     -0.9407
   1204 HE21         13.1519      20.1810      33.2140 H        85 GLN85      0.4251
   1205 HE22         12.1672      20.5456      34.6660 H        85 GLN85      0.4251
   1206 C            12.9295      18.2017      39.1716 C.2      85 GLN85      0.5973
   1207 O            13.1287      19.3333      39.6176 O.2      85 GLN85     -0.5679
   1208 N            13.5530      17.1198      39.6366 N.am     86 LEU86     -0.4157
   1209 H            13.4154      16.2335      39.1762 H        86 LEU86      0.2719
   1210 CA           14.5496      17.1866      40.7017 C.3      86 LEU86     -0.0518
   1211 HA           14.1804      17.8508      41.4852 H        86 LEU86      0.0922
   1212 CB           14.7392      15.7845      41.3024 C.3      86 LEU86     -0.1102
   1213 HB2          13.7776      15.4129      41.6558 H        86 LEU86      0.0457
   1214 HB3          15.0836      15.1167      40.5109 H        86 LEU86      0.0457
   1215 CG           15.7527      15.7225      42.4604 C.3      86 LEU86      0.3531
   1216 HG           16.7155      16.1105      42.1308 H        86 LEU86     -0.0361
   1217 CD1          15.2988      16.5061      43.6951 C.3      86 LEU86     -0.4121
   1218 HD11         14.3256      16.1448      44.0308 H        86 LEU86      0.1000
   1219 HD12         16.0259      16.3766      44.4967 H        86 LEU86      0.1000
   1220 HD13         15.2330      17.5661      43.4651 H        86 LEU86      0.1000
   1221 CD2          15.9414      14.2671      42.8789 C.3      86 LEU86     -0.4121
   1222 HD21         16.3048      13.6810      42.0348 H        86 LEU86      0.1000
   1223 HD22         16.6789      14.2038      43.6789 H        86 LEU86      0.1000
   1224 HD23         14.9967      13.8494      43.2281 H        86 LEU86      0.1000
   1225 C            15.8579      17.7536      40.1415 C.2      86 LEU86      0.5973
   1226 O            16.4657      17.1517      39.2582 O.2      86 LEU86     -0.5679
   1227 N            16.2797      18.9135      40.6372 N.am     87 ALA87     -0.4157
   1228 H            15.7420      19.3526      41.3750 H        87 ALA87      0.2719
   1229 CA           17.5820      19.4768      40.2994 C.3      87 ALA87      0.0337
   1230 HA           17.8056      19.2689      39.2545 H        87 ALA87      0.0823
   1231 CB           17.5445      20.9935      40.5040 C.3      87 ALA87     -0.1825
   1232 HB1          17.3837      21.2198      41.5546 H        87 ALA87      0.0603
   1233 HB2          18.4963      21.4273      40.1966 H        87 ALA87      0.0603
   1234 HB3          16.7438      21.4310      39.9074 H        87 ALA87      0.0603
   1235 C            18.6884      18.8202      41.1249 C.2      87 ALA87      0.5973
   1236 O            19.7218      18.4526      40.5794 O.2      87 ALA87     -0.5679
   1237 N            18.4531      18.6431      42.4244 N.am     88 GLY88     -0.4157
   1238 H            17.5755      18.9532      42.8226 H        88 GLY88      0.2719
   1239 CA           19.4160      18.0146      43.3139 C.3      88 GLY88     -0.0252
   1240 HA2          19.5632      16.9779      43.0069 H        88 GLY88      0.0698
   1241 HA3          20.3786      18.5238      43.2352 H        88 GLY88      0.0698
   1242 C            18.9708      18.0426      44.7684 C.2      88 GLY88      0.5973
   1243 O            17.9240      18.5971      45.1176 O.2      88 GLY88     -0.5679
   1244 N            19.7895      17.4296      45.6140 N.am     89 VAL89     -0.4157
   1245 H            20.6590      17.0460      45.2605 H        89 VAL89      0.2719
   1246 CA           19.6248      17.4179      47.0646 C.3      89 VAL89     -0.0875
   1247 HA           18.7621      18.0185      47.3469 H        89 VAL89      0.0969
   1248 CB           19.4048      15.9871      47.5908 C.3      89 VAL89      0.2985
   1249 HB           20.3157      15.4035      47.4549 H        89 VAL89     -0.0297
   1250 CG1          19.0519      16.0168      49.0809 C.3      89 VAL89     -0.3192
   1251 HG11         18.1133      16.5491      49.2361 H        89 VAL89      0.0791
   1252 HG12         18.9544      14.9951      49.4509 H        89 VAL89      0.0791
   1253 HG13         19.8407      16.5090      49.6467 H        89 VAL89      0.0791
   1254 CG2          18.2606      15.2813      46.8469 C.3      89 VAL89     -0.3192
   1255 HG21         18.5362      15.1092      45.8071 H        89 VAL89      0.0791
   1256 HG22         18.0807      14.3083      47.3032 H        89 VAL89      0.0791
   1257 HG23         17.3520      15.8796      46.8919 H        89 VAL89      0.0791
   1258 C            20.8732      18.0611      47.6495 C.2      89 VAL89      0.5973
   1259 O            21.9820      17.6526      47.3205 O.2      89 VAL89     -0.5679
   1260 N            20.7014      19.0841      48.4801 N.am     90 ILE90     -0.4157
   1261 H            19.7602      19.3054      48.7864 H        90 ILE90      0.2719
   1262 CA           21.8026      19.8791      49.0378 C.3      90 ILE90     -0.0597
   1263 HA           22.7425      19.3575      48.8531 H        90 ILE90      0.0869
   1264 CB           21.9060      21.2588      48.3464 C.3      90 ILE90      0.1303
   1265 HB           22.7525      21.7809      48.7866 H        90 ILE90      0.0187
   1266 CG2          22.2143      21.0986      46.8494 C.3      90 ILE90     -0.3204
   1267 HG21         21.3742      20.6401      46.3286 H        90 ILE90      0.0882
   1268 HG22         22.4221      22.0638      46.3940 H        90 ILE90      0.0882
   1269 HG23         23.0948      20.4724      46.7144 H        90 ILE90      0.0882
   1270 CG1          20.6449      22.1124      48.5902 C.3      90 ILE90     -0.0430
   1271 HG12         19.7663      21.5892      48.2136 H        90 ILE90      0.0236
   1272 HG13         20.5340      22.2500      49.6648 H        90 ILE90      0.0236
   1273 CD1          20.6843      23.5076      47.9576 C.3      90 ILE90     -0.0660
   1274 HD11         20.6471      23.4366      46.8723 H        90 ILE90      0.0186
   1275 HD12         19.8256      24.0863      48.2992 H        90 ILE90      0.0186
   1276 HD13         21.5975      24.0257      48.2433 H        90 ILE90      0.0186
   1277 C            21.6806      19.9971      50.5570 C.2      90 ILE90      0.5973
   1278 O            20.6242      19.7347      51.1400 O.2      90 ILE90     -0.5679
   1279 N            22.7593      20.4140      51.2115 N.am     91 THR91     -0.4157
   1280 H            23.6277      20.5417      50.6958 H        91 THR91      0.2719
   1281 CA           22.8003      20.5781      52.6646 C.3      91 THR91     -0.0389
   1282 HA           21.8122      20.8862      52.9923 H        91 THR91      0.1007
   1283 CB           23.1166      19.2385      53.3487 C.3      91 THR91      0.3654
   1284 HB           22.3617      18.5106      53.0526 H        91 THR91      0.0043
   1285 CG2          24.4944      18.6900      52.9778 C.3      91 THR91     -0.2438
   1286 HG21         25.2742      19.3811      53.2916 H        91 THR91      0.0642
   1287 HG22         24.6498      17.7340      53.4749 H        91 THR91      0.0642
   1288 HG23         24.5690      18.5388      51.9008 H        91 THR91      0.0642
   1289 OG1          23.0794      19.3768      54.7571 O.3      91 THR91     -0.6761
   1290 HG1          22.2578      18.8936      55.0442 H        91 THR91      0.4102
   1291 C            23.7799      21.6623      53.0994 C.2      91 THR91      0.5973
   1292 O            24.7782      21.9258      52.4319 O.2      91 THR91     -0.5679
   1293 N            23.4795      22.3008      54.2296 N.am     92 HIE92     -0.4157
   1294 H            22.5848      22.0942      54.6580 H        92 HIE92      0.2719
   1295 CA           24.4114      23.1927      54.9328 C.3      92 HIE92     -0.0581
   1296 HA           24.9038      23.8618      54.2200 H        92 HIE92      0.1360
   1297 CB           23.6284      24.0483      55.9391 C.3      92 HIE92     -0.0074
   1298 HB2          22.9955      23.4160      56.5594 H        92 HIE92      0.0367
   1299 HB3          24.3394      24.5579      56.5909 H        92 HIE92      0.0367
   1300 CG           22.7936      25.1112      55.2803 C.2      92 HIE92      0.1868
   1301 ND1          23.3294      26.1281      54.5050 N.2      92 HIE92     -0.5432
   1302 CE1          22.3067      26.8827      54.1013 C.2      92 HIE92      0.1635
   1303 HE1          22.3997      27.7451      53.4527 H        92 HIE92      0.1435
   1304 NE2          21.1576      26.4095      54.6119 N.pl3    92 HIE92     -0.2795
   1305 HE2          20.2548      26.8117      54.4242 H        92 HIE92      0.3339
   1306 CD2          21.4402      25.2825      55.3579 C.2      92 HIE92     -0.2207
   1307 HD2          20.7431      24.6463      55.8787 H        92 HIE92      0.1862
   1308 C            25.5106      22.4130      55.6605 C.2      92 HIE92      0.5973
   1309 O            26.5848      22.9389      55.9468 O.2      92 HIE92     -0.5679
   1310 N            25.2525      21.1440      55.9871 N.am     93 THR93     -0.4157
   1311 H            24.4169      20.7143      55.6064 H        93 THR93      0.2719
   1312 CA           26.1976      20.3020      56.7231 C.3      93 THR93     -0.0389
   1313 HA           26.4683      20.8164      57.6445 H        93 THR93      0.1007
   1314 CB           25.5809      18.9494      57.0944 C.3      93 THR93      0.3654
   1315 HB           25.3249      18.3963      56.1900 H        93 THR93      0.0043
   1316 CG2          26.5379      18.1057      57.9374 C.3      93 THR93     -0.2438
   1317 HG21         26.9021      18.6887      58.7830 H        93 THR93      0.0642
   1318 HG22         26.0056      17.2341      58.3166 H        93 THR93      0.0642
   1319 HG23         27.3782      17.7682      57.3303 H        93 THR93      0.0642
   1320 OG1          24.4093      19.1426      57.8517 O.3      93 THR93     -0.6761
   1321 HG1          23.6855      19.1424      57.2135 H        93 THR93      0.4102
   1322 C            27.4554      20.0649      55.8950 C.2      93 THR93      0.5973
   1323 O            27.3927      19.5100      54.8035 O.2      93 THR93     -0.5679
   1324 N            28.6120      20.4446      56.4394 N.am     94 GLY94     -0.4157
   1325 H            28.5844      20.9460      57.3134 H        94 GLY94      0.2719
   1326 CA           29.8988      20.3547      55.7427 C.3      94 GLY94     -0.0252
   1327 HA2          30.6853      20.1610      56.4710 H        94 GLY94      0.0698
   1328 HA3          29.8784      19.5282      55.0318 H        94 GLY94      0.0698
   1329 C            30.2696      21.6221      54.9707 C.2      94 GLY94      0.5973
   1330 O            31.3800      21.7083      54.4497 O.2      94 GLY94     -0.5679
   1331 N            29.3845      22.6171      54.9375 N.am     95 ALA95     -0.4157
   1332 H            28.4899      22.5046      55.4003 H        95 ALA95      0.2719
   1333 CA           29.6349      23.9240      54.3547 C.3      95 ALA95      0.0337
   1334 HA           30.5219      23.8792      53.7224 H        95 ALA95      0.0823
   1335 CB           28.4442      24.2861      53.4711 C.3      95 ALA95     -0.1825
   1336 HB1          27.6123      24.5775      54.1123 H        95 ALA95      0.0603
   1337 HB2          28.6935      25.1164      52.8113 H        95 ALA95      0.0603
   1338 HB3          28.1181      23.4317      52.8830 H        95 ALA95      0.0603
   1339 C            29.8668      24.9809      55.4449 C.2      95 ALA95      0.5973
   1340 O            29.5608      24.7851      56.6222 O.2      95 ALA95     -0.5679
   1341 N            30.4357      26.1165      55.0486 N.am     96 SER96     -0.4157
   1342 H            30.6283      26.2473      54.0673 H        96 SER96      0.2719
   1343 CA           30.6227      27.2735      55.9222 C.3      96 SER96     -0.0249
   1344 HA           30.5036      26.9668      56.9612 H        96 SER96      0.0843
   1345 CB           32.0425      27.8195      55.7606 C.3      96 SER96      0.2117
   1346 HB2          32.1839      28.6686      56.4308 H        96 SER96      0.0352
   1347 HB3          32.7542      27.0373      56.0297 H        96 SER96      0.0352
   1348 OG           32.2795      28.2270      54.4265 O.3      96 SER96     -0.6546
   1349 HG           33.2114      28.4400      54.3246 H        96 SER96      0.4275
   1350 C            29.5753      28.3467      55.6335 C.2      96 SER96      0.5973
   1351 O            29.0589      28.4510      54.5201 O.2      96 SER96     -0.5679
   1352 N            29.2848      29.1849      56.6311 N.am     97 GLY97     -0.4157
   1353 H            29.6469      28.9859      57.5488 H        97 GLY97      0.2719
   1354 CA           28.2982      30.2552      56.4877 C.3      97 GLY97     -0.0252
   1355 HA2          28.2135      30.8083      57.4223 H        97 GLY97      0.0698
   1356 HA3          28.6306      30.9394      55.7065 H        97 GLY97      0.0698
   1357 C            26.9136      29.7132      56.1244 C.2      97 GLY97      0.5973
   1358 O            26.5023      28.6831      56.6452 O.2      97 GLY97     -0.5679
   1359 N            26.2076      30.4201      55.2423 N.am     98 ASN98     -0.4157
   1360 H            26.6342      31.2236      54.8118 H        98 ASN98      0.2719
   1361 CA           24.9161      29.9780      54.7073 C.3      98 ASN98      0.0143
   1362 HA           24.4992      29.2124      55.3693 H        98 ASN98      0.1048
   1363 CB           23.9554      31.1817      54.6949 C.3      98 ASN98     -0.2041
   1364 HB2          24.0176      31.7116      55.6447 H        98 ASN98      0.0797
   1365 HB3          24.2417      31.8605      53.8926 H        98 ASN98      0.0797
   1366 CG           22.5075      30.7548      54.5120 C.2      98 ASN98      0.7130
   1367 OD1          22.0148      29.8427      55.1540 O.2      98 ASN98     -0.5931
   1368 ND2          21.7637      31.4133      53.6531 N.am     98 ASN98     -0.9191
   1369 HD21         20.8587      31.0118      53.4887 H        98 ASN98      0.4196
   1370 HD22         22.1980      32.0363      53.0005 H        98 ASN98      0.4196
   1371 C            25.0658      29.3021      53.3299 C.2      98 ASN98      0.5973
   1372 O            24.1561      29.3849      52.5065 O.2      98 ASN98     -0.5679
   1373 N            26.2408      28.7261      53.0589 N.am     99 ASN99     -0.4157
   1374 H            26.9085      28.5989      53.8058 H        99 ASN99      0.2719
   1375 CA           26.5016      28.0292      51.8060 C.3      99 ASN99      0.0143
   1376 HA           25.9379      28.5130      51.0039 H        99 ASN99      0.1048
   1377 CB           27.9914      28.1051      51.4470 C.3      99 ASN99     -0.2041
   1378 HB2          28.5679      27.5584      52.1894 H        99 ASN99      0.0797
   1379 HB3          28.1460      27.6258      50.4802 H        99 ASN99      0.0797
   1380 CG           28.5020      29.5257      51.3300 C.2      99 ASN99      0.7130
   1381 OD1          27.9040      30.4046      50.7368 O.2      99 ASN99     -0.5931
   1382 ND2          29.6449      29.8164      51.9023 N.am     99 ASN99     -0.9191
   1383 HD21         29.9593      30.7581      51.7922 H        99 ASN99      0.4196
   1384 HD22         30.0475      29.1498      52.5425 H        99 ASN99      0.4196
   1385 C            26.0419      26.5741      51.8776 C.2      99 ASN99      0.5973
   1386 O            25.9336      25.9898      52.9543 O.2      99 ASN99     -0.5679
   1387 N            25.8455      25.9781      50.7079 N.am    100 PHE100    -0.4157
   1388 H            25.8586      26.5655      49.8749 H       100 PHE100     0.2719
   1389 CA           25.4879      24.5750      50.5579 C.3     100 PHE100    -0.0024
   1390 HA           25.2759      24.1538      51.5393 H       100 PHE100     0.0978
   1391 CB           24.2181      24.4628      49.7169 C.3     100 PHE100    -0.0343
   1392 HB2          24.3810      24.9545      48.7562 H       100 PHE100     0.0295
   1393 HB3          24.0345      23.4108      49.5108 H       100 PHE100     0.0295
   1394 CG           22.9793      25.0391      50.3641 C.ar    100 PHE100     0.0118
   1395 CD1          22.1687      24.2239      51.1718 C.ar    100 PHE100    -0.1256
   1396 HD1          22.4632      23.2091      51.3676 H       100 PHE100     0.1330
   1397 CE1          20.9679      24.7212      51.7027 C.ar    100 PHE100    -0.1704
   1398 HE1          20.3586      24.0913      52.3307 H       100 PHE100     0.1430
   1399 CZ           20.5685      26.0382      51.4145 C.ar    100 PHE100    -0.1072
   1400 HZ           19.6290      26.4215      51.7877 H       100 PHE100     0.1297
   1401 CE2          21.3951      26.8667      50.6368 C.ar    100 PHE100    -0.1704
   1402 HE2          21.1007      27.8866      50.4318 H       100 PHE100     0.1430
   1403 CD2          22.6010      26.3693      50.1137 C.ar    100 PHE100    -0.1256
   1404 HD2          23.2294      27.0093      49.5078 H       100 PHE100     0.1330
   1405 C            26.5986      23.7399      49.9259 C.2     100 PHE100     0.5973
   1406 O            27.4419      24.2232      49.1732 O.2     100 PHE100    -0.5679
   1407 N            26.5429      22.4422      50.1872 N.am    101 VAL101    -0.4157
   1408 H            25.8432      22.1285      50.8544 H       101 VAL101     0.2719
   1409 CA           27.2626      21.4014      49.4534 C.3     101 VAL101    -0.0875
   1410 HA           27.7629      21.8374      48.5884 H       101 VAL101     0.0969
   1411 CB           28.3310      20.7198      50.3298 C.3     101 VAL101     0.2985
   1412 HB           28.7804      19.9154      49.7468 H       101 VAL101    -0.0297
   1413 CG1          29.4563      21.6979      50.6960 C.3     101 VAL101    -0.3192
   1414 HG11         29.0566      22.5767      51.1875 H       101 VAL101     0.0791
   1415 HG12         30.1785      21.2108      51.3515 H       101 VAL101     0.0791
   1416 HG13         29.9621      22.0206      49.7861 H       101 VAL101     0.0791
   1417 CG2          27.7451      20.0973      51.6027 C.3     101 VAL101    -0.3192
   1418 HG21         26.9802      19.3658      51.3436 H       101 VAL101     0.0791
   1419 HG22         28.5299      19.5863      52.1596 H       101 VAL101     0.0791
   1420 HG23         27.3072      20.8660      52.2403 H       101 VAL101     0.0791
   1421 C            26.2228      20.4164      48.9313 C.2     101 VAL101     0.5973
   1422 O            25.1183      20.3181      49.4758 O.2     101 VAL101    -0.5679
   1423 N            26.5390      19.7138      47.8509 N.am    102 GLU102    -0.5163
   1424 H            27.4455      19.8137      47.4269 H       102 GLU102     0.2936
   1425 CA           25.6409      18.6833      47.3362 C.3     102 GLU102     0.0397
   1426 HA           24.6179      19.0497      47.4015 H       102 GLU102     0.1105
   1427 CB           25.9238      18.4289      45.8562 C.3     102 GLU102     0.0560
   1428 HB2          25.8913      19.3784      45.3188 H       102 GLU102    -0.0173
   1429 HB3          26.9160      17.9907      45.7404 H       102 GLU102    -0.0173
   1430 CG           24.8675      17.4902      45.2760 C.3     102 GLU102     0.0136
   1431 HG2          24.9090      16.5332      45.7821 H       102 GLU102    -0.0425
   1432 HG3          23.8775      17.9268      45.4264 H       102 GLU102    -0.0425
   1433 CD           25.1107      17.2535      43.7971 C.2     102 GLU102     0.8054
   1434 OE1          25.9152      16.3528      43.4809 O.co2   102 GLU102    -0.8188
   1435 OE2          24.4870      17.9821      42.9953 O.co2   102 GLU102    -0.8188
   1436 C            25.7103      17.4036      48.1773 C.2     102 GLU102     0.5366
   1437 O            26.7757      17.0157      48.6625 O.2     102 GLU102    -0.5819
   1438 N            24.5680      16.7523      48.3614 N.am    103 CYS103    -0.4157
   1439 H            23.7199      17.1109      47.9370 H       103 CYS103     0.2719
   1440 CA           24.4826      15.4445      48.9861 C.3     103 CYS103     0.0213
   1441 HA           25.1783      15.3955      49.8254 H       103 CYS103     0.1124
   1442 CB           23.0627      15.2628      49.5100 C.3     103 CYS103    -0.1231
   1443 HB2          22.3718      15.2057      48.6673 H       103 CYS103     0.1112
   1444 HB3          22.9962      14.3487      50.1006 H       103 CYS103     0.1112
   1445 SG           22.6982      16.7193      50.5332 S.3     103 CYS103    -0.3119
   1446 HG           21.4310      16.3992      50.7992 H       103 CYS103     0.1933
   1447 C            24.8655      14.3694      47.9715 C.2     103 CYS103     0.5973
   1448 O            24.3862      14.3870      46.8393 O.2     103 CYS103    -0.5679
   1449 N            25.7149      13.4373      48.3855 N.am    104 THR104    -0.3821
   1450 H            26.0079      13.4380      49.3505 H       104 THR104     0.2681
   1451 CA           26.2708      12.3882      47.5154 C.3     104 THR104    -0.2420
   1452 HA           26.0329      12.6082      46.4756 H       104 THR104     0.1207
   1453 CB           27.7920      12.3470      47.6409 C.3     104 THR104     0.3025
   1454 HB           28.1760      11.4993      47.0732 H       104 THR104     0.0078
   1455 CG2          28.4381      13.6208      47.0953 C.3     104 THR104    -0.1853
   1456 HG21         28.1135      14.4847      47.6754 H       104 THR104     0.0586
   1457 HG22         29.5207      13.5325      47.1620 H       104 THR104     0.0586
   1458 HG23         28.1477      13.7603      46.0536 H       104 THR104     0.0586
   1459 OG1          28.1381      12.1822      48.9979 O.3     104 THR104    -0.6496
   1460 HG1          27.5443      11.4888      49.3096 H       104 THR104     0.4119
   1461 C            25.6743      11.0122      47.7680 C.2     104 THR104     0.7810
   1462 O            25.0419      10.8249      48.8303 O.2     104 THR104    -0.8044
   1463 OXT          25.9535      10.1240      46.9415 O.3     104 THR104    -0.8044
@<TRIPOS>BOND
      1      11      12 2
      2      11      13 am
      3       5       7 1
      4       5      11 1
      5       1       5 1
      6      22      23 2
      7      22      24 am
      8      17      20 1
      9      15      17 1
     10      15      22 1
     11      13      15 1
     12      34      35 2
     13      34      36 am
     14      31      32 ar
     15      31      33 ar
     16      28      31 1
     17      26      28 1
     18      26      34 1
     19      24      26 1
     20      55      56 2
     21      55      57 am
     22      51      53 ar
     23      48      49 1
     24      48      51 ar
     25      46      48 ar
     26      44      46 ar
     27      43      44 ar
     28      43      53 ar
     29      40      43 1
     30      38      40 1
     31      38      55 1
     32      36      38 1
     33      69      70 2
     34      69      71 am
     35      61      63 1
     36      61      67 1
     37      59      61 1
     38      59      69 1
     39      57      59 1
     40      80      81 2
     41      80      82 am
     42      75      78 1
     43      73      75 1
     44      73      80 1
     45      71      73 1
     46      87      88 2
     47      87      89 am
     48      84      87 1
     49      82      84 1
     50      98      99 2
     51      98     100 am
     52      93      96 1
     53      91      93 1
     54      91      98 1
     55      89      91 1
     56     112     113 2
     57     112     114 am
     58     107     108 2
     59     107     109 am
     60     104     107 1
     61     102     104 1
     62     102     112 1
     63     100     102 1
     64     123     124 2
     65     123     125 am
     66     118     121 1
     67     116     118 1
     68     116     123 1
     69     114     116 1
     70     144     145 2
     71     144     146 am
     72     140     142 ar
     73     137     138 1
     74     137     140 ar
     75     135     137 ar
     76     133     135 ar
     77     132     133 ar
     78     132     142 ar
     79     129     132 1
     80     127     129 1
     81     127     144 1
     82     125     127 1
     83     155     156 2
     84     155     157 am
     85     150     153 1
     86     148     150 1
     87     148     155 1
     88     146     148 1
     89     166     167 2
     90     166     168 am
     91     161     164 1
     92     159     161 1
     93     159     166 1
     94     157     159 1
     95     177     178 2
     96     177     179 am
     97     172     175 1
     98     170     172 1
     99     170     177 1
    100     168     170 1
    101     189     190 2
    102     189     191 am
    103     186     187 ar
    104     186     188 ar
    105     183     186 1
    106     181     183 1
    107     181     189 1
    108     179     181 1
    109     205     206 2
    110     205     207 am
    111     195     197 1
    112     195     201 1
    113     193     195 1
    114     193     205 1
    115     191     193 1
    116     216     217 2
    117     216     218 am
    118     211     214 1
    119     209     211 1
    120     209     216 1
    121     207     209 1
    122     230     231 2
    123     230     232 am
    124     222     224 1
    125     222     228 1
    126     220     222 1
    127     220     230 1
    128     218     220 1
    129     240     241 2
    130     240     242 am
    131     234     236 1
    132     234     240 1
    133     232     234 1
    134     257     258 2
    135     257     259 am
    136     252     253 2
    137     252     254 am
    138     249     252 1
    139     246     249 1
    140     244     246 1
    141     244     257 1
    142     242     244 1
    143     267     268 2
    144     267     269 am
    145     261     263 1
    146     261     267 1
    147     259     261 1
    148     277     278 2
    149     277     279 am
    150     271     273 1
    151     271     277 1
    152     269     271 1
    153     284     285 2
    154     284     286 am
    155     281     284 1
    156     279     281 1
    157     305     306 2
    158     305     307 am
    159     301     303 ar
    160     298     299 1
    161     298     301 ar
    162     296     298 ar
    163     294     296 ar
    164     293     294 ar
    165     293     303 ar
    166     290     293 1
    167     288     290 1
    168     288     305 1
    169     286     288 1
    170     327     328 2
    171     327     329 am
    172     320     323 1
    173     317     320 1
    174     314     317 1
    175     311     314 1
    176     309     311 1
    177     309     327 1
    178     307     309 1
    179     346     347 2
    180     346     348 am
    181     336     338 1
    182     336     342 1
    183     333     336 1
    184     331     333 1
    185     331     346 1
    186     329     331 1
    187     363     364 2
    188     363     365 am
    189     359     361 1
    190     357     359 1
    191     356     357 2
    192     355     356 1
    193     355     361 2
    194     352     355 1
    195     350     352 1
    196     350     363 1
    197     348     350 1
    198     378     379 2
    199     378     380 am
    200     375     376 ar
    201     375     377 ar
    202     372     375 1
    203     369     372 1
    204     367     369 1
    205     367     378 1
    206     365     367 1
    207     390     391 2
    208     390     392 am
    209     387     388 ar
    210     387     389 ar
    211     384     387 1
    212     382     384 1
    213     382     390 1
    214     380     382 1
    215     397     398 2
    216     397     399 am
    217     394     397 1
    218     392     394 1
    219     412     413 2
    220     412     414 am
    221     409     410 ar
    222     409     411 ar
    223     406     409 1
    224     403     406 1
    225     401     403 1
    226     401     412 1
    227     399     401 1
    228     426     427 2
    229     426     428 am
    230     418     420 1
    231     418     424 1
    232     416     418 1
    233     416     426 1
    234     414     416 1
    235     442     443 2
    236     442     444 am
    237     432     434 1
    238     432     438 1
    239     430     432 1
    240     430     442 1
    241     428     430 1
    242     449     450 2
    243     449     451 am
    244     446     449 1
    245     444     446 1
    246     460     461 2
    247     460     462 am
    248     455     458 1
    249     453     455 1
    250     453     460 1
    251     451     453 1
    252     474     475 2
    253     474     476 am
    254     469     470 2
    255     469     471 am
    256     466     469 1
    257     464     466 1
    258     464     474 1
    259     462     464 1
    260     485     486 2
    261     485     487 am
    262     480     483 1
    263     478     480 1
    264     478     485 1
    265     476     478 1
    266     506     507 2
    267     506     508 am
    268     502     504 ar
    269     499     500 1
    270     499     502 ar
    271     497     499 ar
    272     495     497 ar
    273     494     495 ar
    274     494     504 ar
    275     491     494 1
    276     489     491 1
    277     489     506 1
    278     487     489 1
    279     520     521 2
    280     520     522 am
    281     518     520 1
    282     515     518 1
    283     512     515 1
    284     509     512 1
    285     508     509 1
    286     508     518 1
    287     537     538 2
    288     537     539 am
    289     533     535 1
    290     531     533 1
    291     530     531 2
    292     529     530 1
    293     529     535 2
    294     526     529 1
    295     524     526 1
    296     524     537 1
    297     522     524 1
    298     559     560 2
    299     559     561 am
    300     552     555 1
    301     549     552 1
    302     546     549 1
    303     543     546 1
    304     541     543 1
    305     541     559 1
    306     539     541 1
    307     580     581 2
    308     580     582 am
    309     576     578 ar
    310     573     574 1
    311     573     576 ar
    312     571     573 ar
    313     569     571 ar
    314     568     569 ar
    315     568     578 ar
    316     565     568 1
    317     563     565 1
    318     563     580 1
    319     561     563 1
    320     594     595 2
    321     594     596 am
    322     589     590 2
    323     589     591 am
    324     586     589 1
    325     584     586 1
    326     584     594 1
    327     582     584 1
    328     608     609 2
    329     608     610 am
    330     603     604 2
    331     603     605 am
    332     600     603 1
    333     598     600 1
    334     598     608 1
    335     596     598 1
    336     629     630 2
    337     629     631 am
    338     625     627 ar
    339     622     623 1
    340     622     625 ar
    341     620     622 ar
    342     618     620 ar
    343     617     618 ar
    344     617     627 ar
    345     614     617 1
    346     612     614 1
    347     612     629 1
    348     610     612 1
    349     644     645 2
    350     644     646 am
    351     641     642 ar
    352     641     643 ar
    353     638     641 1
    354     635     638 1
    355     633     635 1
    356     633     644 1
    357     631     633 1
    358     651     652 2
    359     651     653 am
    360     648     651 1
    361     646     648 1
    362     671     672 2
    363     671     673 am
    364     667     669 ar
    365     665     667 ar
    366     663     665 ar
    367     661     663 ar
    368     660     661 ar
    369     660     669 ar
    370     657     660 1
    371     655     657 1
    372     655     671 1
    373     653     655 1
    374     683     684 2
    375     683     685 am
    376     680     681 ar
    377     680     682 ar
    378     677     680 1
    379     675     677 1
    380     675     683 1
    381     673     675 1
    382     703     704 2
    383     703     705 am
    384     699     701 ar
    385     697     699 ar
    386     695     697 ar
    387     693     695 ar
    388     692     693 ar
    389     692     701 ar
    390     689     692 1
    391     687     689 1
    392     687     703 1
    393     685     687 1
    394     714     715 2
    395     714     716 am
    396     709     712 1
    397     707     709 1
    398     707     714 1
    399     705     707 1
    400     730     731 2
    401     730     732 am
    402     720     722 1
    403     720     726 1
    404     718     720 1
    405     718     730 1
    406     716     718 1
    407     741     742 2
    408     741     743 am
    409     736     739 1
    410     734     736 1
    411     734     741 1
    412     732     734 1
    413     752     753 2
    414     752     754 am
    415     747     750 1
    416     745     747 1
    417     745     752 1
    418     743     745 1
    419     766     767 2
    420     766     768 am
    421     764     766 1
    422     761     764 1
    423     758     761 1
    424     755     758 1
    425     754     755 1
    426     754     764 1
    427     787     788 2
    428     787     789 am
    429     783     785 ar
    430     780     781 1
    431     780     783 ar
    432     778     780 ar
    433     776     778 ar
    434     775     776 ar
    435     775     785 ar
    436     772     775 1
    437     770     772 1
    438     770     787 1
    439     768     770 1
    440     808     809 2
    441     808     810 am
    442     804     806 ar
    443     801     802 1
    444     801     804 ar
    445     799     801 ar
    446     797     799 ar
    447     796     797 ar
    448     796     806 ar
    449     793     796 1
    450     791     793 1
    451     791     808 1
    452     789     791 1
    453     823     824 2
    454     823     825 am
    455     820     821 ar
    456     820     822 ar
    457     817     820 1
    458     814     817 1
    459     812     814 1
    460     812     823 1
    461     810     812 1
    462     847     848 2
    463     847     849 am
    464     844     846 ar
    465     842     844 ar
    466     840     842 ar
    467     838     840 ar
    468     837     838 ar
    469     837     846 ar
    470     835     837 1
    471     833     835 1
    472     832     833 2
    473     832     846 1
    474     829     832 1
    475     827     829 1
    476     827     847 1
    477     825     827 1
    478     861     862 2
    479     861     863 am
    480     859     861 1
    481     856     859 1
    482     853     856 1
    483     850     853 1
    484     849     850 1
    485     849     859 1
    486     880     881 2
    487     880     882 am
    488     873     876 1
    489     867     869 1
    490     867     873 1
    491     865     867 1
    492     865     880 1
    493     863     865 1
    494     899     900 2
    495     899     901 am
    496     889     891 1
    497     889     895 1
    498     886     889 1
    499     884     886 1
    500     884     899 1
    501     882     884 1
    502     910     911 2
    503     910     912 am
    504     905     908 1
    505     903     905 1
    506     903     910 1
    507     901     903 1
    508     921     922 2
    509     921     923 am
    510     916     919 1
    511     914     916 1
    512     914     921 1
    513     912     914 1
    514     928     929 2
    515     928     930 am
    516     925     928 1
    517     923     925 1
    518     940     941 2
    519     940     942 am
    520     937     938 ar
    521     937     939 ar
    522     934     937 1
    523     932     934 1
    524     932     940 1
    525     930     932 1
    526     956     957 2
    527     956     958 am
    528     946     948 1
    529     946     952 1
    530     944     946 1
    531     944     956 1
    532     942     944 1
    533     977     978 2
    534     977     979 am
    535     973     975 ar
    536     970     971 1
    537     970     973 ar
    538     968     970 ar
    539     966     968 ar
    540     965     966 ar
    541     965     975 ar
    542     962     965 1
    543     960     962 1
    544     960     977 1
    545     958     960 1
    546     988     989 2
    547     988     990 am
    548     983     986 1
    549     981     983 1
    550     981     988 1
    551     979     981 1
    552     995     996 2
    553     995     997 am
    554     992     995 1
    555     990     992 1
    556    1002    1003 2
    557    1002    1004 am
    558     999    1002 1
    559     997     999 1
    560    1013    1014 2
    561    1013    1015 am
    562    1008    1011 1
    563    1006    1008 1
    564    1006    1013 1
    565    1004    1006 1
    566    1027    1028 2
    567    1027    1029 am
    568    1025    1027 1
    569    1022    1025 1
    570    1019    1022 1
    571    1016    1019 1
    572    1015    1016 1
    573    1015    1025 1
    574    1034    1035 2
    575    1034    1036 am
    576    1031    1034 1
    577    1029    1031 1
    578    1044    1045 2
    579    1044    1046 am
    580    1038    1040 1
    581    1038    1044 1
    582    1036    1038 1
    583    1056    1057 2
    584    1056    1058 am
    585    1053    1054 ar
    586    1053    1055 ar
    587    1050    1053 1
    588    1048    1050 1
    589    1048    1056 1
    590    1046    1048 1
    591    1080    1081 2
    592    1080    1082 am
    593    1073    1074 ar
    594    1073    1077 ar
    595    1071    1073 ar
    596    1068    1071 1
    597    1065    1068 1
    598    1062    1065 1
    599    1060    1062 1
    600    1060    1080 1
    601    1058    1060 1
    602    1096    1097 2
    603    1096    1098 am
    604    1086    1088 1
    605    1086    1092 1
    606    1084    1086 1
    607    1084    1096 1
    608    1082    1084 1
    609    1112    1113 2
    610    1112    1114 am
    611    1102    1104 1
    612    1102    1108 1
    613    1100    1102 1
    614    1100    1112 1
    615    1098    1100 1
    616    1132    1133 2
    617    1132    1134 am
    618    1128    1130 ar
    619    1126    1128 ar
    620    1124    1126 ar
    621    1122    1124 ar
    622    1121    1122 ar
    623    1121    1130 ar
    624    1118    1121 1
    625    1116    1118 1
    626    1116    1132 1
    627    1114    1116 1
    628    1146    1147 2
    629    1146    1148 am
    630    1141    1142 2
    631    1141    1143 am
    632    1138    1141 1
    633    1136    1138 1
    634    1136    1146 1
    635    1134    1136 1
    636    1161    1162 2
    637    1161    1163 am
    638    1158    1159 ar
    639    1158    1160 ar
    640    1155    1158 1
    641    1152    1155 1
    642    1150    1152 1
    643    1150    1161 1
    644    1148    1150 1
    645    1175    1176 2
    646    1175    1177 am
    647    1170    1171 2
    648    1170    1172 am
    649    1167    1170 1
    650    1165    1167 1
    651    1165    1175 1
    652    1163    1165 1
    653    1189    1190 2
    654    1189    1191 am
    655    1184    1185 2
    656    1184    1186 am
    657    1181    1184 1
    658    1179    1181 1
    659    1179    1189 1
    660    1177    1179 1
    661    1206    1207 2
    662    1206    1208 am
    663    1201    1202 2
    664    1201    1203 am
    665    1198    1201 1
    666    1195    1198 1
    667    1193    1195 1
    668    1193    1206 1
    669    1191    1193 1
    670    1225    1226 2
    671    1225    1227 am
    672    1215    1217 1
    673    1215    1221 1
    674    1212    1215 1
    675    1210    1212 1
    676    1210    1225 1
    677    1208    1210 1
    678    1235    1236 2
    679    1235    1237 am
    680    1229    1231 1
    681    1229    1235 1
    682    1227    1229 1
    683    1242    1243 2
    684    1242    1244 am
    685    1239    1242 1
    686    1237    1239 1
    687    1258    1259 2
    688    1258    1260 am
    689    1248    1250 1
    690    1248    1254 1
    691    1246    1248 1
    692    1246    1258 1
    693    1244    1246 1
    694    1277    1278 2
    695    1277    1279 am
    696    1270    1273 1
    697    1264    1266 1
    698    1264    1270 1
    699    1262    1264 1
    700    1262    1277 1
    701    1260    1262 1
    702    1291    1292 2
    703    1291    1293 am
    704    1283    1285 1
    705    1283    1289 1
    706    1281    1283 1
    707    1281    1291 1
    708    1279    1281 1
    709    1308    1309 2
    710    1308    1310 am
    711    1304    1306 1
    712    1302    1304 1
    713    1301    1302 2
    714    1300    1301 1
    715    1300    1306 2
    716    1297    1300 1
    717    1295    1297 1
    718    1295    1308 1
    719    1293    1295 1
    720    1322    1323 2
    721    1322    1324 am
    722    1314    1316 1
    723    1314    1320 1
    724    1312    1314 1
    725    1312    1322 1
    726    1310    1312 1
    727    1329    1330 2
    728    1329    1331 am
    729    1326    1329 1
    730    1324    1326 1
    731    1339    1340 2
    732    1339    1341 am
    733    1333    1335 1
    734    1333    1339 1
    735    1331    1333 1
    736    1350    1351 2
    737    1350    1352 am
    738    1345    1348 1
    739    1343    1345 1
    740    1343    1350 1
    741    1341    1343 1
    742    1357    1358 2
    743    1357    1359 am
    744    1354    1357 1
    745    1352    1354 1
    746    1371    1372 2
    747    1371    1373 am
    748    1366    1367 2
    749    1366    1368 am
    750    1363    1366 1
    751    1361    1363 1
    752    1361    1371 1
    753    1359    1361 1
    754    1385    1386 2
    755    1385    1387 am
    756    1380    1381 2
    757    1380    1382 am
    758    1377    1380 1
    759    1375    1377 1
    760    1375    1385 1
    761    1373    1375 1
    762    1405    1406 2
    763    1405    1407 am
    764    1401    1403 ar
    765    1399    1401 ar
    766    1397    1399 ar
    767    1395    1397 ar
    768    1394    1395 ar
    769    1394    1403 ar
    770    1391    1394 1
    771    1389    1391 1
    772    1389    1405 1
    773    1387    1389 1
    774    1421    1422 2
    775    1421    1423 am
    776    1411    1413 1
    777    1411    1417 1
    778    1409    1411 1
    779    1409    1421 1
    780    1407    1409 1
    781    1436    1437 2
    782    1436    1438 am
    783    1433    1434 ar
    784    1433    1435 ar
    785    1430    1433 1
    786    1427    1430 1
    787    1425    1427 1
    788    1425    1436 1
    789    1423    1425 1
    790    1447    1448 2
    791    1447    1449 am
    792    1442    1445 1
    793    1440    1442 1
    794    1440    1447 1
    795    1438    1440 1
    796    1461    1462 2
    797    1461    1463 1
    798    1453    1455 1
    799    1453    1459 1
    800    1451    1453 1
    801    1451    1461 1
    802    1449    1451 1
    803       7       8 1
    804       7       9 1
    805       7      10 1
    806       5       6 1
    807       1       2 1
    808       1       3 1
    809       1       4 1
    810      20      21 1
    811      17      18 1
    812      17      19 1
    813      15      16 1
    814      13      14 1
    815      28      29 1
    816      28      30 1
    817      26      27 1
    818      24      25 1
    819      53      54 1
    820      51      52 1
    821      49      50 1
    822      46      47 1
    823      44      45 1
    824      40      41 1
    825      40      42 1
    826      38      39 1
    827      36      37 1
    828      67      68 1
    829      63      64 1
    830      63      65 1
    831      63      66 1
    832      61      62 1
    833      59      60 1
    834      57      58 1
    835      78      79 1
    836      75      76 1
    837      75      77 1
    838      73      74 1
    839      71      72 1
    840      84      85 1
    841      84      86 1
    842      82      83 1
    843      96      97 1
    844      93      94 1
    845      93      95 1
    846      91      92 1
    847      89      90 1
    848     109     110 1
    849     109     111 1
    850     104     105 1
    851     104     106 1
    852     102     103 1
    853     100     101 1
    854     121     122 1
    855     118     119 1
    856     118     120 1
    857     116     117 1
    858     114     115 1
    859     142     143 1
    860     140     141 1
    861     138     139 1
    862     135     136 1
    863     133     134 1
    864     129     130 1
    865     129     131 1
    866     127     128 1
    867     125     126 1
    868     153     154 1
    869     150     151 1
    870     150     152 1
    871     148     149 1
    872     146     147 1
    873     164     165 1
    874     161     162 1
    875     161     163 1
    876     159     160 1
    877     157     158 1
    878     175     176 1
    879     172     173 1
    880     172     174 1
    881     170     171 1
    882     168     169 1
    883     183     184 1
    884     183     185 1
    885     181     182 1
    886     179     180 1
    887     201     202 1
    888     201     203 1
    889     201     204 1
    890     197     198 1
    891     197     199 1
    892     197     200 1
    893     195     196 1
    894     193     194 1
    895     191     192 1
    896     214     215 1
    897     211     212 1
    898     211     213 1
    899     209     210 1
    900     207     208 1
    901     228     229 1
    902     224     225 1
    903     224     226 1
    904     224     227 1
    905     222     223 1
    906     220     221 1
    907     218     219 1
    908     236     237 1
    909     236     238 1
    910     236     239 1
    911     234     235 1
    912     232     233 1
    913     254     255 1
    914     254     256 1
    915     249     250 1
    916     249     251 1
    917     246     247 1
    918     246     248 1
    919     244     245 1
    920     242     243 1
    921     263     264 1
    922     263     265 1
    923     263     266 1
    924     261     262 1
    925     259     260 1
    926     273     274 1
    927     273     275 1
    928     273     276 1
    929     271     272 1
    930     269     270 1
    931     281     282 1
    932     281     283 1
    933     279     280 1
    934     303     304 1
    935     301     302 1
    936     299     300 1
    937     296     297 1
    938     294     295 1
    939     290     291 1
    940     290     292 1
    941     288     289 1
    942     286     287 1
    943     323     324 1
    944     323     325 1
    945     323     326 1
    946     320     321 1
    947     320     322 1
    948     317     318 1
    949     317     319 1
    950     314     315 1
    951     314     316 1
    952     311     312 1
    953     311     313 1
    954     309     310 1
    955     307     308 1
    956     342     343 1
    957     342     344 1
    958     342     345 1
    959     338     339 1
    960     338     340 1
    961     338     341 1
    962     336     337 1
    963     333     334 1
    964     333     335 1
    965     331     332 1
    966     329     330 1
    967     361     362 1
    968     359     360 1
    969     357     358 1
    970     352     353 1
    971     352     354 1
    972     350     351 1
    973     348     349 1
    974     372     373 1
    975     372     374 1
    976     369     370 1
    977     369     371 1
    978     367     368 1
    979     365     366 1
    980     384     385 1
    981     384     386 1
    982     382     383 1
    983     380     381 1
    984     394     395 1
    985     394     396 1
    986     392     393 1
    987     406     407 1
    988     406     408 1
    989     403     404 1
    990     403     405 1
    991     401     402 1
    992     399     400 1
    993     424     425 1
    994     420     421 1
    995     420     422 1
    996     420     423 1
    997     418     419 1
    998     416     417 1
    999     414     415 1
   1000     438     439 1
   1001     438     440 1
   1002     438     441 1
   1003     434     435 1
   1004     434     436 1
   1005     434     437 1
   1006     432     433 1
   1007     430     431 1
   1008     428     429 1
   1009     446     447 1
   1010     446     448 1
   1011     444     445 1
   1012     458     459 1
   1013     455     456 1
   1014     455     457 1
   1015     453     454 1
   1016     451     452 1
   1017     471     472 1
   1018     471     473 1
   1019     466     467 1
   1020     466     468 1
   1021     464     465 1
   1022     462     463 1
   1023     483     484 1
   1024     480     481 1
   1025     480     482 1
   1026     478     479 1
   1027     476     477 1
   1028     504     505 1
   1029     502     503 1
   1030     500     501 1
   1031     497     498 1
   1032     495     496 1
   1033     491     492 1
   1034     491     493 1
   1035     489     490 1
   1036     487     488 1
   1037     518     519 1
   1038     515     516 1
   1039     515     517 1
   1040     512     513 1
   1041     512     514 1
   1042     509     510 1
   1043     509     511 1
   1044     535     536 1
   1045     533     534 1
   1046     531     532 1
   1047     526     527 1
   1048     526     528 1
   1049     524     525 1
   1050     522     523 1
   1051     555     556 1
   1052     555     557 1
   1053     555     558 1
   1054     552     553 1
   1055     552     554 1
   1056     549     550 1
   1057     549     551 1
   1058     546     547 1
   1059     546     548 1
   1060     543     544 1
   1061     543     545 1
   1062     541     542 1
   1063     539     540 1
   1064     578     579 1
   1065     576     577 1
   1066     574     575 1
   1067     571     572 1
   1068     569     570 1
   1069     565     566 1
   1070     565     567 1
   1071     563     564 1
   1072     561     562 1
   1073     591     592 1
   1074     591     593 1
   1075     586     587 1
   1076     586     588 1
   1077     584     585 1
   1078     582     583 1
   1079     605     606 1
   1080     605     607 1
   1081     600     601 1
   1082     600     602 1
   1083     598     599 1
   1084     596     597 1
   1085     627     628 1
   1086     625     626 1
   1087     623     624 1
   1088     620     621 1
   1089     618     619 1
   1090     614     615 1
   1091     614     616 1
   1092     612     613 1
   1093     610     611 1
   1094     638     639 1
   1095     638     640 1
   1096     635     636 1
   1097     635     637 1
   1098     633     634 1
   1099     631     632 1
   1100     648     649 1
   1101     648     650 1
   1102     646     647 1
   1103     669     670 1
   1104     667     668 1
   1105     665     666 1
   1106     663     664 1
   1107     661     662 1
   1108     657     658 1
   1109     657     659 1
   1110     655     656 1
   1111     653     654 1
   1112     677     678 1
   1113     677     679 1
   1114     675     676 1
   1115     673     674 1
   1116     701     702 1
   1117     699     700 1
   1118     697     698 1
   1119     695     696 1
   1120     693     694 1
   1121     689     690 1
   1122     689     691 1
   1123     687     688 1
   1124     685     686 1
   1125     712     713 1
   1126     709     710 1
   1127     709     711 1
   1128     707     708 1
   1129     705     706 1
   1130     726     727 1
   1131     726     728 1
   1132     726     729 1
   1133     722     723 1
   1134     722     724 1
   1135     722     725 1
   1136     720     721 1
   1137     718     719 1
   1138     716     717 1
   1139     739     740 1
   1140     736     737 1
   1141     736     738 1
   1142     734     735 1
   1143     732     733 1
   1144     750     751 1
   1145     747     748 1
   1146     747     749 1
   1147     745     746 1
   1148     743     744 1
   1149     764     765 1
   1150     761     762 1
   1151     761     763 1
   1152     758     759 1
   1153     758     760 1
   1154     755     756 1
   1155     755     757 1
   1156     785     786 1
   1157     783     784 1
   1158     781     782 1
   1159     778     779 1
   1160     776     777 1
   1161     772     773 1
   1162     772     774 1
   1163     770     771 1
   1164     768     769 1
   1165     806     807 1
   1166     804     805 1
   1167     802     803 1
   1168     799     800 1
   1169     797     798 1
   1170     793     794 1
   1171     793     795 1
   1172     791     792 1
   1173     789     790 1
   1174     817     818 1
   1175     817     819 1
   1176     814     815 1
   1177     814     816 1
   1178     812     813 1
   1179     810     811 1
   1180     844     845 1
   1181     842     843 1
   1182     840     841 1
   1183     838     839 1
   1184     835     836 1
   1185     833     834 1
   1186     829     830 1
   1187     829     831 1
   1188     827     828 1
   1189     825     826 1
   1190     859     860 1
   1191     856     857 1
   1192     856     858 1
   1193     853     854 1
   1194     853     855 1
   1195     850     851 1
   1196     850     852 1
   1197     876     877 1
   1198     876     878 1
   1199     876     879 1
   1200     873     874 1
   1201     873     875 1
   1202     869     870 1
   1203     869     871 1
   1204     869     872 1
   1205     867     868 1
   1206     865     866 1
   1207     863     864 1
   1208     895     896 1
   1209     895     897 1
   1210     895     898 1
   1211     891     892 1
   1212     891     893 1
   1213     891     894 1
   1214     889     890 1
   1215     886     887 1
   1216     886     888 1
   1217     884     885 1
   1218     882     883 1
   1219     908     909 1
   1220     905     906 1
   1221     905     907 1
   1222     903     904 1
   1223     901     902 1
   1224     919     920 1
   1225     916     917 1
   1226     916     918 1
   1227     914     915 1
   1228     912     913 1
   1229     925     926 1
   1230     925     927 1
   1231     923     924 1
   1232     934     935 1
   1233     934     936 1
   1234     932     933 1
   1235     930     931 1
   1236     952     953 1
   1237     952     954 1
   1238     952     955 1
   1239     948     949 1
   1240     948     950 1
   1241     948     951 1
   1242     946     947 1
   1243     944     945 1
   1244     942     943 1
   1245     975     976 1
   1246     973     974 1
   1247     971     972 1
   1248     968     969 1
   1249     966     967 1
   1250     962     963 1
   1251     962     964 1
   1252     960     961 1
   1253     958     959 1
   1254     986     987 1
   1255     983     984 1
   1256     983     985 1
   1257     981     982 1
   1258     979     980 1
   1259     992     993 1
   1260     992     994 1
   1261     990     991 1
   1262     999    1000 1
   1263     999    1001 1
   1264     997     998 1
   1265    1011    1012 1
   1266    1008    1009 1
   1267    1008    1010 1
   1268    1006    1007 1
   1269    1004    1005 1
   1270    1025    1026 1
   1271    1022    1023 1
   1272    1022    1024 1
   1273    1019    1020 1
   1274    1019    1021 1
   1275    1016    1017 1
   1276    1016    1018 1
   1277    1031    1032 1
   1278    1031    1033 1
   1279    1029    1030 1
   1280    1040    1041 1
   1281    1040    1042 1
   1282    1040    1043 1
   1283    1038    1039 1
   1284    1036    1037 1
   1285    1050    1051 1
   1286    1050    1052 1
   1287    1048    1049 1
   1288    1046    1047 1
   1289    1077    1078 1
   1290    1077    1079 1
   1291    1074    1075 1
   1292    1074    1076 1
   1293    1071    1072 1
   1294    1068    1069 1
   1295    1068    1070 1
   1296    1065    1066 1
   1297    1065    1067 1
   1298    1062    1063 1
   1299    1062    1064 1
   1300    1060    1061 1
   1301    1058    1059 1
   1302    1092    1093 1
   1303    1092    1094 1
   1304    1092    1095 1
   1305    1088    1089 1
   1306    1088    1090 1
   1307    1088    1091 1
   1308    1086    1087 1
   1309    1084    1085 1
   1310    1082    1083 1
   1311    1108    1109 1
   1312    1108    1110 1
   1313    1108    1111 1
   1314    1104    1105 1
   1315    1104    1106 1
   1316    1104    1107 1
   1317    1102    1103 1
   1318    1100    1101 1
   1319    1098    1099 1
   1320    1130    1131 1
   1321    1128    1129 1
   1322    1126    1127 1
   1323    1124    1125 1
   1324    1122    1123 1
   1325    1118    1119 1
   1326    1118    1120 1
   1327    1116    1117 1
   1328    1114    1115 1
   1329    1143    1144 1
   1330    1143    1145 1
   1331    1138    1139 1
   1332    1138    1140 1
   1333    1136    1137 1
   1334    1134    1135 1
   1335    1155    1156 1
   1336    1155    1157 1
   1337    1152    1153 1
   1338    1152    1154 1
   1339    1150    1151 1
   1340    1148    1149 1
   1341    1172    1173 1
   1342    1172    1174 1
   1343    1167    1168 1
   1344    1167    1169 1
   1345    1165    1166 1
   1346    1163    1164 1
   1347    1186    1187 1
   1348    1186    1188 1
   1349    1181    1182 1
   1350    1181    1183 1
   1351    1179    1180 1
   1352    1177    1178 1
   1353    1203    1204 1
   1354    1203    1205 1
   1355    1198    1199 1
   1356    1198    1200 1
   1357    1195    1196 1
   1358    1195    1197 1
   1359    1193    1194 1
   1360    1191    1192 1
   1361    1221    1222 1
   1362    1221    1223 1
   1363    1221    1224 1
   1364    1217    1218 1
   1365    1217    1219 1
   1366    1217    1220 1
   1367    1215    1216 1
   1368    1212    1213 1
   1369    1212    1214 1
   1370    1210    1211 1
   1371    1208    1209 1
   1372    1231    1232 1
   1373    1231    1233 1
   1374    1231    1234 1
   1375    1229    1230 1
   1376    1227    1228 1
   1377    1239    1240 1
   1378    1239    1241 1
   1379    1237    1238 1
   1380    1254    1255 1
   1381    1254    1256 1
   1382    1254    1257 1
   1383    1250    1251 1
   1384    1250    1252 1
   1385    1250    1253 1
   1386    1248    1249 1
   1387    1246    1247 1
   1388    1244    1245 1
   1389    1273    1274 1
   1390    1273    1275 1
   1391    1273    1276 1
   1392    1270    1271 1
   1393    1270    1272 1
   1394    1266    1267 1
   1395    1266    1268 1
   1396    1266    1269 1
   1397    1264    1265 1
   1398    1262    1263 1
   1399    1260    1261 1
   1400    1289    1290 1
   1401    1285    1286 1
   1402    1285    1287 1
   1403    1285    1288 1
   1404    1283    1284 1
   1405    1281    1282 1
   1406    1279    1280 1
   1407    1306    1307 1
   1408    1304    1305 1
   1409    1302    1303 1
   1410    1297    1298 1
   1411    1297    1299 1
   1412    1295    1296 1
   1413    1293    1294 1
   1414    1320    1321 1
   1415    1316    1317 1
   1416    1316    1318 1
   1417    1316    1319 1
   1418    1314    1315 1
   1419    1312    1313 1
   1420    1310    1311 1
   1421    1326    1327 1
   1422    1326    1328 1
   1423    1324    1325 1
   1424    1335    1336 1
   1425    1335    1337 1
   1426    1335    1338 1
   1427    1333    1334 1
   1428    1331    1332 1
   1429    1348    1349 1
   1430    1345    1346 1
   1431    1345    1347 1
   1432    1343    1344 1
   1433    1341    1342 1
   1434    1354    1355 1
   1435    1354    1356 1
   1436    1352    1353 1
   1437    1368    1369 1
   1438    1368    1370 1
   1439    1363    1364 1
   1440    1363    1365 1
   1441    1361    1362 1
   1442    1359    1360 1
   1443    1382    1383 1
   1444    1382    1384 1
   1445    1377    1378 1
   1446    1377    1379 1
   1447    1375    1376 1
   1448    1373    1374 1
   1449    1403    1404 1
   1450    1401    1402 1
   1451    1399    1400 1
   1452    1397    1398 1
   1453    1395    1396 1
   1454    1391    1392 1
   1455    1391    1393 1
   1456    1389    1390 1
   1457    1387    1388 1
   1458    1417    1418 1
   1459    1417    1419 1
   1460    1417    1420 1
   1461    1413    1414 1
   1462    1413    1415 1
   1463    1413    1416 1
   1464    1411    1412 1
   1465    1409    1410 1
   1466    1407    1408 1
   1467    1430    1431 1
   1468    1430    1432 1
   1469    1427    1428 1
   1470    1427    1429 1
   1471    1425    1426 1
   1472    1423    1424 1
   1473    1445    1446 1
   1474    1442    1443 1
   1475    1442    1444 1
   1476    1440    1441 1
   1477    1438    1439 1
   1478    1459    1460 1
   1479    1455    1456 1
   1480    1455    1457 1
   1481    1455    1458 1
   1482    1453    1454 1
   1483    1451    1452 1
   1484    1449    1450 1
@<TRIPOS>SUBSTRUCTURE
      1 ALA1           1 RESIDUE    4    B ALA
      2 CYS2          13 RESIDUE    4    B CYS
      3 ASP3          24 RESIDUE    4    B ASP
      4 TYR4          36 RESIDUE    4    B TYR
      5 THR5          57 RESIDUE    4    B THR
      6 CYS6          71 RESIDUE    4    B CYS
      7 GLY7          82 RESIDUE    4    B GLY
      8 SER8          89 RESIDUE    4    B SER
      9 ASN9         100 RESIDUE    4    B ASN
     10 CYS10        114 RESIDUE    4    B CYS
     11 TYR11        125 RESIDUE    4    B TYR
     12 SER12        146 RESIDUE    4    B SER
     13 SER13        157 RESIDUE    4    B SER
     14 SER14        168 RESIDUE    4    B SER
     15 ASP15        179 RESIDUE    4    B ASP
     16 VAL16        191 RESIDUE    4    B VAL
     17 SER17        207 RESIDUE    4    B SER
     18 THR18        218 RESIDUE    4    B THR
     19 ALA19        232 RESIDUE    4    B ALA
     20 GLN20        242 RESIDUE    4    B GLN
     21 ALA21        259 RESIDUE    4    B ALA
     22 ALA22        269 RESIDUE    4    B ALA
     23 GLY23        279 RESIDUE    4    B GLY
     24 TYR24        286 RESIDUE    4    B TYR
     25 LYS25        307 RESIDUE    4    B LYS
     26 LEU26        329 RESIDUE    4    B LEU
     27 HIE27        348 RESIDUE    4    B HIE
     28 GLU28        365 RESIDUE    4    B GLU
     29 ASP29        380 RESIDUE    4    B ASP
     30 GLY30        392 RESIDUE    4    B GLY
     31 GLU31        399 RESIDUE    4    B GLU
     32 THR32        414 RESIDUE    4    B THR
     33 VAL33        428 RESIDUE    4    B VAL
     34 GLY34        444 RESIDUE    4    B GLY
     35 SER35        451 RESIDUE    4    B SER
     36 ASN36        462 RESIDUE    4    B ASN
     37 SER37        476 RESIDUE    4    B SER
     38 TYR38        487 RESIDUE    4    B TYR
     39 PRO39        508 RESIDUE    4    B PRO
     40 HIE40        522 RESIDUE    4    B HIE
     41 LYS41        539 RESIDUE    4    B LYS
     42 TYR42        561 RESIDUE    4    B TYR
     43 ASN43        582 RESIDUE    4    B ASN
     44 ASN44        596 RESIDUE    4    B ASN
     45 TYR45        610 RESIDUE    4    B TYR
     46 GLU46        631 RESIDUE    4    B GLU
     47 GLY47        646 RESIDUE    4    B GLY
     48 PHE48        653 RESIDUE    4    B PHE
     49 ASP49        673 RESIDUE    4    B ASP
     50 PHE50        685 RESIDUE    4    B PHE
     51 SER51        705 RESIDUE    4    B SER
     52 VAL52        716 RESIDUE    4    B VAL
     53 SER53        732 RESIDUE    4    B SER
     54 SER54        743 RESIDUE    4    B SER
     55 PRO55        754 RESIDUE    4    B PRO
     56 TYR56        768 RESIDUE    4    B TYR
     57 TYR57        789 RESIDUE    4    B TYR
     58 GLU58        810 RESIDUE    4    B GLU
     59 TRP59        825 RESIDUE    4    B TRP
     60 PRO60        849 RESIDUE    4    B PRO
     61 ILE61        863 RESIDUE    4    B ILE
     62 LEU62        882 RESIDUE    4    B LEU
     63 SER63        901 RESIDUE    4    B SER
     64 SER64        912 RESIDUE    4    B SER
     65 GLY65        923 RESIDUE    4    B GLY
     66 ASP66        930 RESIDUE    4    B ASP
     67 VAL67        942 RESIDUE    4    B VAL
     68 TYR68        958 RESIDUE    4    B TYR
     69 SER69        979 RESIDUE    4    B SER
     70 GLY70        990 RESIDUE    4    B GLY
     71 GLY71        997 RESIDUE    4    B GLY
     72 SER72       1004 RESIDUE    4    B SER
     73 PRO73       1015 RESIDUE    4    B PRO
     74 GLY74       1029 RESIDUE    4    B GLY
     75 ALA75       1036 RESIDUE    4    B ALA
     76 ASP76       1046 RESIDUE    4    B ASP
     77 ARG77       1058 RESIDUE    4    B ARG
     78 VAL78       1082 RESIDUE    4    B VAL
     79 VAL79       1098 RESIDUE    4    B VAL
     80 PHE80       1114 RESIDUE    4    B PHE
     81 ASN81       1134 RESIDUE    4    B ASN
     82 GLU82       1148 RESIDUE    4    B GLU
     83 ASN83       1163 RESIDUE    4    B ASN
     84 ASN84       1177 RESIDUE    4    B ASN
     85 GLN85       1191 RESIDUE    4    B GLN
     86 LEU86       1208 RESIDUE    4    B LEU
     87 ALA87       1227 RESIDUE    4    B ALA
     88 GLY88       1237 RESIDUE    4    B GLY
     89 VAL89       1244 RESIDUE    4    B VAL
     90 ILE90       1260 RESIDUE    4    B ILE
     91 THR91       1279 RESIDUE    4    B THR
     92 HIE92       1293 RESIDUE    4    B HIE
     93 THR93       1310 RESIDUE    4    B THR
     94 GLY94       1324 RESIDUE    4    B GLY
     95 ALA95       1331 RESIDUE    4    B ALA
     96 SER96       1341 RESIDUE    4    B SER
     97 GLY97       1352 RESIDUE    4    B GLY
     98 ASN98       1359 RESIDUE    4    B ASN
     99 ASN99       1373 RESIDUE    4    B ASN
    100 PHE100      1387 RESIDUE    4    B PHE
    101 VAL101      1407 RESIDUE    4    B VAL
    102 GLU102      1423 RESIDUE    4    B GLU
    103 CYS103      1438 RESIDUE    4    B CYS
    104 THR104      1449 RESIDUE    4    B THR
