# Supplementary material for: Improved Structure-Based Histidine pKa Prediction for pH-Responsive Protein Design
Source: J Chem Inf Model. 2025 Jan 18;65(3):1560–9. doi: 10.1021/acs.jcim.4c01957 (PMC11815838; doi:10.1021/acs.jcim.4c01957)
Supplement: Supplementary file 3 — ci4c01957_si_003.zip [file ci4c01957_si_003.zip › structures/prep_mol2/1BVI_B_prep.mol2]

@<TRIPOS>MOLECULE
Cpptraj generated mol2 file.
 1463  1484   104     0     0
SMALL
USER_CHARGES


@<TRIPOS>ATOM
      1 N            20.0274      11.1237      90.8634 N.am      1 ALA1       0.1414
      2 H1           19.1379      10.6900      91.0852 H         1 ALA1       0.1997
      3 H2           20.6484      11.0991      91.6578 H         1 ALA1       0.1997
      4 H3           20.4200      10.6101      90.0823 H         1 ALA1       0.1997
      5 CA           19.7625      12.5080      90.4258 C.3       1 ALA1       0.0962
      6 HA           19.8329      13.1758      91.2833 H         1 ALA1       0.0889
      7 CB           20.7915      12.9260      89.3678 C.3       1 ALA1      -0.0597
      8 HB1          20.6979      12.2922      88.4835 H         1 ALA1       0.0300
      9 HB2          20.6288      13.9636      89.0742 H         1 ALA1       0.0300
     10 HB3          21.8010      12.8324      89.7693 H         1 ALA1       0.0300
     11 C            18.3276      12.5832      89.9066 C.2       1 ALA1       0.6163
     12 O            17.6341      11.5752      89.9839 O.2       1 ALA1      -0.5722
     13 N            17.8757      13.7579      89.4605 N.am      2 CYS2      -0.4157
     14 H            18.5101      14.5360      89.3874 H         2 CYS2       0.2719
     15 CA           16.5888      13.9318      88.7795 C.3       2 CYS2       0.0213
     16 HA           15.8339      13.2629      89.2002 H         2 CYS2       0.1124
     17 CB           16.1328      15.3917      88.9642 C.3       2 CYS2      -0.1231
     18 HB2          16.1451      15.6434      90.0239 H         2 CYS2       0.1112
     19 HB3          16.8124      16.0618      88.4339 H         2 CYS2       0.1112
     20 SG           14.4475      15.6545      88.3268 S.3       2 CYS2      -0.3119
     21 HG           14.7123      15.5815      87.0099 H         2 CYS2       0.1933
     22 C            16.7725      13.5651      87.3041 C.2       2 CYS2       0.5973
     23 O            16.9262      14.4484      86.4691 O.2       2 CYS2      -0.5679
     24 N            16.8905      12.2697      87.0210 N.am      3 ASP3      -0.5163
     25 H            16.6273      11.5939      87.7279 H         3 ASP3       0.2936
     26 CA           17.1526      11.7714      85.6656 C.3       3 ASP3       0.0381
     27 HA           17.9290      12.3849      85.2030 H         3 ASP3       0.0880
     28 CB           17.6700      10.3261      85.7366 C.3       3 ASP3      -0.0303
     29 HB2          16.9091       9.6972      86.2033 H         3 ASP3      -0.0122
     30 HB3          17.8322       9.9577      84.7228 H         3 ASP3      -0.0122
     31 CG           18.9865      10.1994      86.5132 C.2       3 ASP3       0.7994
     32 OD1          19.9527      10.9283      86.2121 O.co2     3 ASP3      -0.8014
     33 OD2          19.0490       9.3555      87.4462 O.co2     3 ASP3      -0.8014
     34 C            15.9167      11.8590      84.7621 C.2       3 ASP3       0.5366
     35 O            16.0629      12.0449      83.5613 O.2       3 ASP3      -0.5819
     36 N            14.7174      11.7506      85.3431 N.am      4 TYR4      -0.4157
     37 H            14.6839      11.5933      86.3424 H         4 TYR4       0.2719
     38 CA           13.4461      11.8784      84.6304 C.3       4 TYR4      -0.0014
     39 HA           13.6278      12.3157      83.6447 H         4 TYR4       0.0876
     40 CB           12.7908      10.5056      84.4353 C.3       4 TYR4      -0.0152
     41 HB2          12.6040      10.0609      85.4064 H         4 TYR4       0.0295
     42 HB3          11.8218      10.6500      83.9545 H         4 TYR4       0.0295
     43 CG           13.5933       9.5306      83.6056 C.ar      4 TYR4      -0.0011
     44 CD1          13.4444       9.5327      82.2077 C.ar      4 TYR4      -0.1906
     45 HD1          12.7821      10.2487      81.7322 H         4 TYR4       0.1699
     46 CE1          14.1868       8.6354      81.4207 C.ar      4 TYR4      -0.2341
     47 HE1          14.0863       8.6655      80.3463 H         4 TYR4       0.1656
     48 CZ           15.0823       7.7348      82.0354 C.ar      4 TYR4       0.3226
     49 OH           15.7959       6.8691      81.2700 O.3       4 TYR4      -0.5579
     50 HH           15.7837       7.1534      80.3545 H         4 TYR4       0.3992
     51 CE2          15.2337       7.7334      83.4376 C.ar      4 TYR4      -0.2341
     52 HE2          15.9387       7.0572      83.8937 H         4 TYR4       0.1656
     53 CD2          14.4927       8.6386      84.2222 C.ar      4 TYR4      -0.1906
     54 HD2          14.6218       8.6647      85.2952 H         4 TYR4       0.1699
     55 C            12.4934      12.7970      85.3870 C.2       4 TYR4       0.5973
     56 O            12.2731      12.6209      86.5902 O.2       4 TYR4      -0.5679
     57 N            11.8966      13.7463      84.6715 N.am      5 THR5      -0.4157
     58 H            12.2337      13.9200      83.7201 H         5 THR5       0.2719
     59 CA           10.9449      14.7075      85.2282 C.3       5 THR5      -0.0389
     60 HA           10.8640      14.5549      86.3021 H         5 THR5       0.1007
     61 CB           11.4294      16.1451      85.0258 C.3       5 THR5       0.3654
     62 HB           11.3851      16.4061      83.9675 H         5 THR5       0.0043
     63 CG2          10.5666      17.1257      85.8174 C.3       5 THR5      -0.2438
     64 HG21         10.5167      16.8259      86.8644 H         5 THR5       0.0642
     65 HG22         10.9991      18.1230      85.7467 H         5 THR5       0.0642
     66 HG23          9.5644      17.1517      85.3942 H         5 THR5       0.0642
     67 OG1          12.7665      16.2648      85.4533 O.3       5 THR5      -0.6761
     68 HG1          13.2741      15.8284      84.7494 H         5 THR5       0.4102
     69 C             9.5705      14.5047      84.6052 C.2       5 THR5       0.5973
     70 O             9.3093      14.9072      83.4696 O.2       5 THR5      -0.5679
     71 N             8.6780      13.8621      85.3555 N.am      6 CYS6      -0.4157
     72 H             8.9585      13.6120      86.2983 H         6 CYS6       0.2719
     73 CA            7.2957      13.6102      84.9640 C.3       6 CYS6       0.0213
     74 HA            7.1962      13.6770      83.8791 H         6 CYS6       0.1124
     75 CB            6.8721      12.2008      85.4042 C.3       6 CYS6      -0.1231
     76 HB2           6.6910      12.2003      86.4799 H         6 CYS6       0.1112
     77 HB3           5.9336      11.9441      84.9182 H         6 CYS6       0.1112
     78 SG            8.1159      10.9268      85.0602 S.3       6 CYS6      -0.3119
     79 HG            7.4982       9.9393      85.7178 H         6 CYS6       0.1933
     80 C             6.4039      14.6658      85.6232 C.2       6 CYS6       0.5973
     81 O             6.0007      14.5224      86.7798 O.2       6 CYS6      -0.5679
     82 N             6.1149      15.7638      84.9249 N.am      7 GLY7      -0.4157
     83 H             6.5315      15.8859      84.0115 H         7 GLY7       0.2719
     84 CA            5.4130      16.8880      85.5440 C.3       7 GLY7      -0.0252
     85 HA2           5.2534      17.6757      84.8084 H         7 GLY7       0.0698
     86 HA3           4.4484      16.5521      85.9222 H         7 GLY7       0.0698
     87 C             6.2528      17.4511      86.6915 C.2       7 GLY7       0.5973
     88 O             7.3634      17.9136      86.4642 O.2       7 GLY7      -0.5679
     89 N             5.7463      17.4046      87.9244 N.am      8 SER8      -0.4157
     90 H             4.8402      16.9841      88.0697 H         8 SER8       0.2719
     91 CA            6.5155      17.8037      89.1148 C.3       8 SER8      -0.0249
     92 HA            7.2943      18.5092      88.8210 H         8 SER8       0.0843
     93 CB            5.5947      18.5300      90.0970 C.3       8 SER8       0.2117
     94 HB2           6.1666      18.8549      90.9672 H         8 SER8       0.0352
     95 HB3           5.1802      19.4118      89.6065 H         8 SER8       0.0352
     96 OG            4.5358      17.6872      90.5104 O.3       8 SER8      -0.6546
     97 HG            4.8717      17.0761      91.1774 H         8 SER8       0.4275
     98 C             7.2314      16.6362      89.8071 C.2       8 SER8       0.5973
     99 O             7.9481      16.8625      90.7806 O.2       8 SER8      -0.5679
    100 N             7.0215      15.3946      89.3611 N.am      9 ASN9      -0.4157
    101 H             6.5115      15.2567      88.4958 H         9 ASN9       0.2719
    102 CA            7.6882      14.2298      89.9318 C.3       9 ASN9       0.0143
    103 HA            7.7916      14.3891      91.0072 H         9 ASN9       0.1048
    104 CB            6.8512      12.9597      89.7310 C.3       9 ASN9      -0.2041
    105 HB2           6.6537      12.8206      88.6696 H         9 ASN9       0.0797
    106 HB3           7.4093      12.0899      90.0776 H         9 ASN9       0.0797
    107 CG            5.5370      12.9953      90.4832 C.2       9 ASN9       0.7130
    108 OD1           5.3929      13.6199      91.5264 O.2       9 ASN9      -0.5931
    109 ND2           4.5428      12.3049      89.9841 N.am      9 ASN9      -0.9191
    110 HD21          3.6575      12.3339      90.4406 H         9 ASN9       0.4196
    111 HD22          4.7171      11.7157      89.1558 H         9 ASN9       0.4196
    112 C             9.0930      14.0738      89.3536 C.2       9 ASN9       0.5973
    113 O             9.3102      14.2320      88.1553 O.2       9 ASN9      -0.5679
    114 N            10.0315      13.7409      90.2306 N.am     10 CYS10     -0.4157
    115 H             9.7489      13.5385      91.1759 H        10 CYS10      0.2719
    116 CA           11.4440      13.5801      89.9337 C.3      10 CYS10      0.0213
    117 HA           11.6530      13.7984      88.8835 H        10 CYS10      0.1124
    118 CB           12.1778      14.6097      90.8064 C.3      10 CYS10     -0.1231
    119 HB2          12.0831      15.5887      90.3322 H        10 CYS10      0.1112
    120 HB3          11.7039      14.6500      91.7880 H        10 CYS10      0.1112
    121 SG           13.9284      14.2273      91.0700 S.3      10 CYS10     -0.3119
    122 HG           14.2532      15.4380      91.5302 H        10 CYS10      0.1933
    123 C            11.8308      12.1267      90.2141 C.2      10 CYS10      0.5973
    124 O            11.6503      11.6541      91.3371 O.2      10 CYS10     -0.5679
    125 N            12.3525      11.4353      89.2015 N.am     11 TYR11     -0.4157
    126 H            12.4505      11.8940      88.2996 H        11 TYR11      0.2719
    127 CA           12.8120      10.0529      89.3118 C.3      11 TYR11     -0.0014
    128 HA           12.6771       9.7065      90.3384 H        11 TYR11      0.0876
    129 CB           12.0073       9.1204      88.4025 C.3      11 TYR11     -0.0152
    130 HB2          12.1427       9.4306      87.3721 H        11 TYR11      0.0295
    131 HB3          12.4087       8.1103      88.4906 H        11 TYR11      0.0295
    132 CG           10.5317       9.0629      88.7113 C.ar     11 TYR11     -0.0011
    133 CD1          10.0947       8.3981      89.8682 C.ar     11 TYR11     -0.1906
    134 HD1          10.8138       7.9457      90.5396 H        11 TYR11      0.1699
    135 CE1           8.7251       8.3343      90.1667 C.ar     11 TYR11     -0.2341
    136 HE1           8.4026       7.8265      91.0606 H        11 TYR11      0.1656
    137 CZ            7.7871       8.9406      89.3133 C.ar     11 TYR11      0.3226
    138 OH            6.4649       8.8692      89.6060 O.3      11 TYR11     -0.5579
    139 HH            6.1515       7.9674      89.7093 H        11 TYR11      0.3992
    140 CE2           8.2271       9.6328      88.1701 C.ar     11 TYR11     -0.2341
    141 HE2           7.4912      10.1420      87.5735 H        11 TYR11      0.1656
    142 CD2           9.6011       9.6884      87.8628 C.ar     11 TYR11     -0.1906
    143 HD2           9.9520      10.2463      87.0055 H        11 TYR11      0.1699
    144 C            14.2901       9.9389      88.9784 C.2      11 TYR11      0.5973
    145 O            14.8166      10.6181      88.0952 O.2      11 TYR11     -0.5679
    146 N            14.9616       9.0369      89.6776 N.am     12 SER12     -0.4157
    147 H            14.4546       8.5307      90.4041 H        12 SER12      0.2719
    148 CA           16.3170       8.6156      89.3578 C.3      12 SER12     -0.0249
    149 HA           16.8387       9.4253      88.8495 H        12 SER12      0.0843
    150 CB           17.0656       8.3156      90.6571 C.3      12 SER12      0.2117
    151 HB2          18.1222       8.1750      90.4258 H        12 SER12      0.0352
    152 HB3          16.9676       9.1629      91.3381 H        12 SER12      0.0352
    153 OG           16.5820       7.1431      91.2844 O.3      12 SER12     -0.6546
    154 HG           15.7217       7.3453      91.7156 H        12 SER12      0.4275
    155 C            16.3092       7.4066      88.4229 C.2      12 SER12      0.5973
    156 O            15.3001       6.7152      88.2634 O.2      12 SER12     -0.5679
    157 N            17.4712       7.0929      87.8537 N.am     13 SER13     -0.4157
    158 H            18.2117       7.7915      87.8677 H        13 SER13      0.2719
    159 CA           17.6629       5.8632      87.0783 C.3      13 SER13     -0.0249
    160 HA           17.0004       5.8803      86.2118 H        13 SER13      0.0843
    161 CB           19.1065       5.7697      86.5806 C.3      13 SER13      0.2117
    162 HB2          19.7926       5.8008      87.4284 H        13 SER13      0.0352
    163 HB3          19.2416       4.8231      86.0539 H        13 SER13      0.0352
    164 OG           19.4014       6.8285      85.6942 O.3      13 SER13     -0.6546
    165 HG           19.3716       7.6755      86.1710 H        13 SER13      0.4275
    166 C            17.3311       4.6141      87.9030 C.2      13 SER13      0.5973
    167 O            16.7359       3.6725      87.3800 O.2      13 SER13     -0.5679
    168 N            17.6733       4.6098      89.1972 N.am     14 SER14     -0.4157
    169 H            18.1299       5.4224      89.5834 H        14 SER14      0.2719
    170 CA           17.3703       3.5013      90.1106 C.3      14 SER14     -0.0249
    171 HA           17.7550       2.5758      89.6833 H        14 SER14      0.0843
    172 CB           18.0420       3.7136      91.4685 C.3      14 SER14      0.2117
    173 HB2          17.7172       4.6617      91.9012 H        14 SER14      0.0352
    174 HB3          17.7465       2.9037      92.1383 H        14 SER14      0.0352
    175 OG           19.4516       3.7043      91.3313 O.3      14 SER14     -0.6546
    176 HG           19.8300       3.4119      92.1660 H        14 SER14      0.4275
    177 C            15.8714       3.3180      90.3436 C.2      14 SER14      0.5973
    178 O            15.4076       2.1754      90.3796 O.2      14 SER14     -0.5679
    179 N            15.1153       4.4134      90.4608 N.am     15 ASP15     -0.5163
    180 H            15.5622       5.3211      90.4526 H        15 ASP15      0.2936
    181 CA           13.6526       4.3597      90.6031 C.3      15 ASP15      0.0381
    182 HA           13.3967       3.7577      91.4773 H        15 ASP15      0.0880
    183 CB           13.0486       5.7628      90.7860 C.3      15 ASP15     -0.0303
    184 HB2          13.2572       6.3606      89.8989 H        15 ASP15     -0.0122
    185 HB3          11.9651       5.6642      90.8751 H        15 ASP15     -0.0122
    186 CG           13.5625       6.5001      92.0193 C.2      15 ASP15      0.7994
    187 OD1          13.8639       5.8361      93.0296 O.co2    15 ASP15     -0.8014
    188 OD2          13.7706       7.7275      91.8924 O.co2    15 ASP15     -0.8014
    189 C            13.0218       3.7094      89.3735 C.2      15 ASP15      0.5366
    190 O            12.1915       2.8049      89.4860 O.2      15 ASP15     -0.5819
    191 N            13.4654       4.1325      88.1855 N.am     16 VAL16     -0.4157
    192 H            14.1382       4.8937      88.1705 H        16 VAL16      0.2719
    193 CA           12.9800       3.5928      86.9114 C.3      16 VAL16     -0.0875
    194 HA           11.8940       3.6492      86.8994 H        16 VAL16      0.0969
    195 CB           13.5126       4.4137      85.7249 C.3      16 VAL16      0.2985
    196 HB           14.5980       4.4918      85.7921 H        16 VAL16     -0.0297
    197 CG1          13.1574       3.7761      84.3733 C.3      16 VAL16     -0.3192
    198 HG11         12.0853       3.5966      84.3124 H        16 VAL16      0.0791
    199 HG12         13.4523       4.4468      83.5655 H        16 VAL16      0.0791
    200 HG13         13.6931       2.8359      84.2380 H        16 VAL16      0.0791
    201 CG2          12.9125       5.8230      85.7699 C.3      16 VAL16     -0.3192
    202 HG21         13.2323       6.3470      86.6696 H        16 VAL16      0.0791
    203 HG22         13.2545       6.3880      84.9074 H        16 VAL16      0.0791
    204 HG23         11.8233       5.7752      85.7479 H        16 VAL16      0.0791
    205 C            13.3348       2.1205      86.7704 C.2      16 VAL16      0.5973
    206 O            12.4583       1.3098      86.4814 O.2      16 VAL16     -0.5679
    207 N            14.5917       1.7564      87.0264 N.am     17 SER17     -0.4157
    208 H            15.2562       2.4834      87.2734 H        17 SER17      0.2719
    209 CA           15.0813       0.3791      86.9197 C.3      17 SER17     -0.0249
    210 HA           14.9308       0.0257      85.8991 H        17 SER17      0.0843
    211 CB           16.5827       0.3862      87.2120 C.3      17 SER17      0.2117
    212 HB2          17.0654       1.1202      86.5649 H        17 SER17      0.0352
    213 HB3          16.7522       0.6676      88.2525 H        17 SER17      0.0352
    214 OG           17.1522      -0.8784      86.9592 O.3      17 SER17     -0.6546
    215 HG           18.1079      -0.8018      87.0271 H        17 SER17      0.4275
    216 C            14.3361      -0.5777      87.8596 C.2      17 SER17      0.5973
    217 O            13.9505      -1.6795      87.4653 O.2      17 SER17     -0.5679
    218 N            14.0499      -0.1259      89.0852 N.am     18 THR18     -0.4157
    219 H            14.3688       0.8041      89.3383 H        18 THR18      0.2719
    220 CA           13.2855      -0.9016      90.0759 C.3      18 THR18     -0.0389
    221 HA           13.7417      -1.8858      90.1858 H        18 THR18      0.1007
    222 CB           13.3094      -0.2100      91.4482 C.3      18 THR18      0.3654
    223 HB           12.8980       0.7971      91.3638 H        18 THR18      0.0043
    224 CG2          12.5161      -0.9836      92.5028 C.3      18 THR18     -0.2438
    225 HG21         12.8637      -2.0156      92.5499 H        18 THR18      0.0642
    226 HG22         12.6614      -0.5130      93.4762 H        18 THR18      0.0642
    227 HG23         11.4540      -0.9618      92.2691 H        18 THR18      0.0642
    228 OG1          14.6412      -0.1237      91.8961 O.3      18 THR18     -0.6761
    229 HG1          15.0249       0.6476      91.4512 H        18 THR18      0.4102
    230 C            11.8398      -1.1127      89.6296 C.2      18 THR18      0.5973
    231 O            11.3325      -2.2379      89.6597 O.2      18 THR18     -0.5679
    232 N            11.1750      -0.0453      89.1767 N.am     19 ALA19     -0.4157
    233 H            11.6369       0.8617      89.1815 H        19 ALA19      0.2719
    234 CA            9.8065      -0.1253      88.6732 C.3      19 ALA19      0.0337
    235 HA            9.1686      -0.5492      89.4494 H        19 ALA19      0.0823
    236 CB            9.3147       1.2902      88.3500 C.3      19 ALA19     -0.1825
    237 HB1           9.9477       1.7458      87.5872 H        19 ALA19      0.0603
    238 HB2           8.2851       1.2562      87.9920 H        19 ALA19      0.0603
    239 HB3           9.3578       1.9031      89.2514 H        19 ALA19      0.0603
    240 C             9.7243      -1.0394      87.4445 C.2      19 ALA19      0.5973
    241 O             8.8546      -1.9070      87.3692 O.2      19 ALA19     -0.5679
    242 N            10.6627      -0.8890      86.5094 N.am     20 GLN20     -0.4157
    243 H            11.3529      -0.1540      86.6394 H        20 GLN20      0.2719
    244 CA           10.7527      -1.6974      85.3005 C.3      20 GLN20     -0.0031
    245 HA            9.8275      -1.5841      84.7339 H        20 GLN20      0.0850
    246 CB           11.9142      -1.1794      84.4491 C.3      20 GLN20     -0.0036
    247 HB2          11.7368      -0.1291      84.2112 H        20 GLN20      0.0171
    248 HB3          12.8413      -1.2545      85.0187 H        20 GLN20      0.0171
    249 CG           12.0679      -1.9644      83.1419 C.3      20 GLN20     -0.0645
    250 HG2          12.1870      -3.0248      83.3595 H        20 GLN20      0.0352
    251 HG3          11.1775      -1.8372      82.5280 H        20 GLN20      0.0352
    252 CD           13.2848      -1.5149      82.3527 C.2      20 GLN20      0.6951
    253 OE1          13.8385      -0.4432      82.5504 O.2      20 GLN20     -0.6086
    254 NE2          13.7531      -2.3339      81.4467 N.am     20 GLN20     -0.9407
    255 HE21         14.6345      -2.1054      81.0280 H        20 GLN20      0.4251
    256 HE22         13.3822      -3.2797      81.3759 H        20 GLN20      0.4251
    257 C            10.9192      -3.1824      85.6194 C.2      20 GLN20      0.5973
    258 O            10.1786      -3.9972      85.0754 O.2      20 GLN20     -0.5679
    259 N            11.8435      -3.5368      86.5203 N.am     21 ALA21     -0.4157
    260 H            12.4598      -2.8247      86.9054 H        21 ALA21      0.2719
    261 CA           12.0528      -4.9258      86.9258 C.3      21 ALA21      0.0337
    262 HA           12.3430      -5.5081      86.0499 H        21 ALA21      0.0823
    263 CB           13.1906      -4.9774      87.9512 C.3      21 ALA21     -0.1825
    264 HB1          12.9269      -4.3972      88.8364 H        21 ALA21      0.0603
    265 HB2          13.3750      -6.0118      88.2421 H        21 ALA21      0.0603
    266 HB3          14.1004      -4.5626      87.5150 H        21 ALA21      0.0603
    267 C            10.7736      -5.5557      87.4949 C.2      21 ALA21      0.5973
    268 O            10.4615      -6.7026      87.1761 O.2      21 ALA21     -0.5679
    269 N            10.0134      -4.8017      88.2964 N.am     22 ALA22     -0.4157
    270 H            10.3345      -3.8708      88.5343 H        22 ALA22      0.2719
    271 CA            8.7546      -5.2777      88.8589 C.3      22 ALA22      0.0337
    272 HA            8.9366      -6.2144      89.3890 H        22 ALA22      0.0823
    273 CB            8.2400      -4.2441      89.8582 C.3      22 ALA22     -0.1825
    274 HB1           8.0292      -3.2992      89.3601 H        22 ALA22      0.0603
    275 HB2           7.3224      -4.6194      90.3128 H        22 ALA22      0.0603
    276 HB3           8.9889      -4.0820      90.6343 H        22 ALA22      0.0603
    277 C             7.7069      -5.5595      87.7758 C.2      22 ALA22      0.5973
    278 O             7.1000      -6.6282      87.7715 O.2      22 ALA22     -0.5679
    279 N             7.5236      -4.6227      86.8417 N.am     23 GLY23     -0.4157
    280 H             8.0428      -3.7534      86.9158 H        23 GLY23      0.2719
    281 CA            6.5720      -4.7762      85.7452 C.3      23 GLY23     -0.0252
    282 HA2           5.5813      -4.9930      86.1468 H        23 GLY23      0.0698
    283 HA3           6.5283      -3.8462      85.1814 H        23 GLY23      0.0698
    284 C             6.9593      -5.8948      84.7842 C.2      23 GLY23      0.5973
    285 O             6.0960      -6.6651      84.3766 O.2      23 GLY23     -0.5679
    286 N             8.2450      -6.0361      84.4581 N.am     24 TYR24     -0.4157
    287 H             8.9226      -5.3608      84.7959 H        24 TYR24      0.2719
    288 CA            8.6978      -7.1109      83.5761 C.3      24 TYR24     -0.0014
    289 HA            8.0841      -7.0962      82.6762 H        24 TYR24      0.0876
    290 CB           10.1480      -6.8671      83.1566 C.3      24 TYR24     -0.0152
    291 HB2          10.2304      -5.8642      82.7346 H        24 TYR24      0.0295
    292 HB3          10.7947      -6.9146      84.0345 H        24 TYR24      0.0295
    293 CG           10.6217      -7.8627      82.1168 C.ar     24 TYR24     -0.0011
    294 CD1          10.1732      -7.7406      80.7889 C.ar     24 TYR24     -0.1906
    295 HD1           9.5283      -6.9234      80.5144 H        24 TYR24      0.1699
    296 CE1          10.5599      -8.6809      79.8178 C.ar     24 TYR24     -0.2341
    297 HE1          10.2056      -8.5887      78.8035 H        24 TYR24      0.1656
    298 CZ           11.4122      -9.7473      80.1726 C.ar     24 TYR24      0.3226
    299 OH           11.8468     -10.6095      79.2196 O.3      24 TYR24     -0.5579
    300 HH           11.4034     -10.4649      78.3744 H        24 TYR24      0.3992
    301 CE2          11.8560      -9.8758      81.5047 C.ar     24 TYR24     -0.2341
    302 HE2          12.4545     -10.7373      81.7724 H        24 TYR24      0.1656
    303 CD2          11.4587      -8.9373      82.4765 C.ar     24 TYR24     -0.1906
    304 HD2          11.7617      -9.0756      83.5034 H        24 TYR24      0.1699
    305 C             8.5267      -8.4948      84.2129 C.2      24 TYR24      0.5973
    306 O             8.1722      -9.4437      83.5215 O.2      24 TYR24     -0.5679
    307 N             8.7017      -8.6024      85.5399 N.am     25 LYS25     -0.3479
    308 H             9.0426      -7.7944      86.0491 H        25 LYS25      0.2747
    309 CA            8.4721      -9.8557      86.2707 C.3      25 LYS25     -0.2400
    310 HA            9.0779     -10.6259      85.7900 H        25 LYS25      0.1426
    311 CB            8.9025      -9.6932      87.7408 C.3      25 LYS25     -0.0094
    312 HB2           9.9595      -9.4221      87.7652 H        25 LYS25      0.0362
    313 HB3           8.3386      -8.8788      88.1955 H        25 LYS25      0.0362
    314 CG            8.7023     -10.9535      88.6019 C.3      25 LYS25      0.0187
    315 HG2           9.1056     -10.7652      89.5977 H        25 LYS25      0.0103
    316 HG3           7.6362     -11.1652      88.7003 H        25 LYS25      0.0103
    317 CD            9.4070     -12.1722      87.9948 C.3      25 LYS25     -0.0479
    318 HD2           8.9676     -12.3798      87.0174 H        25 LYS25      0.0621
    319 HD3          10.4696     -11.9663      87.8603 H        25 LYS25      0.0621
    320 CE            9.2242     -13.4245      88.8465 C.3      25 LYS25     -0.0143
    321 HE2           9.9055     -13.3969      89.6982 H        25 LYS25      0.1135
    322 HE3           8.1875     -13.4466      89.2076 H        25 LYS25      0.1135
    323 NZ            9.4464     -14.6189      88.0017 N.4      25 LYS25     -0.3854
    324 HZ1          10.2362     -14.5400      87.3762 H        25 LYS25      0.3400
    325 HZ2           9.4103     -15.4822      88.5148 H        25 LYS25      0.3400
    326 HZ3           8.6281     -14.6705      87.3699 H        25 LYS25      0.3400
    327 C             7.0228     -10.3283      86.1565 C.2      25 LYS25      0.7341
    328 O             6.7939     -11.4938      85.8696 O.2      25 LYS25     -0.5894
    329 N             6.0577      -9.4232      86.3343 N.am     26 LEU26     -0.4157
    330 H             6.3144      -8.4779      86.5803 H        26 LEU26      0.2719
    331 CA            4.6425      -9.7691      86.1623 C.3      26 LEU26     -0.0518
    332 HA            4.4128     -10.6601      86.7496 H        26 LEU26      0.0922
    333 CB            3.7458      -8.6065      86.6098 C.3      26 LEU26     -0.1102
    334 HB2           4.0888      -7.6884      86.1310 H        26 LEU26      0.0457
    335 HB3           2.7434      -8.8098      86.2409 H        26 LEU26      0.0457
    336 CG            3.6381      -8.3767      88.1229 C.3      26 LEU26      0.3531
    337 HG            4.5850      -7.9931      88.5031 H        26 LEU26     -0.0361
    338 CD1           2.5437      -7.3392      88.3636 C.3      26 LEU26     -0.4121
    339 HD11          1.5761      -7.7478      88.0673 H        26 LEU26      0.1000
    340 HD12          2.5183      -7.0632      89.4162 H        26 LEU26      0.1000
    341 HD13          2.7568      -6.4711      87.7520 H        26 LEU26      0.1000
    342 CD2           3.2514      -9.6305      88.9053 C.3      26 LEU26     -0.4121
    343 HD21          4.0617     -10.3597      88.8822 H        26 LEU26      0.1000
    344 HD22          3.0509      -9.3809      89.9456 H        26 LEU26      0.1000
    345 HD23          2.3612     -10.0882      88.4719 H        26 LEU26      0.1000
    346 C             4.3095     -10.1359      84.7148 C.2      26 LEU26      0.5973
    347 O             3.5353     -11.0588      84.4861 O.2      26 LEU26     -0.5679
    348 N             4.9034      -9.4336      83.7421 N.am     27 HIE27     -0.4157
    349 H             5.5258      -8.6781      83.9972 H        27 HIE27      0.2719
    350 CA            4.7245      -9.7543      82.3235 C.3      27 HIE27     -0.0581
    351 HA            3.6623      -9.7340      82.0725 H        27 HIE27      0.1360
    352 CB            5.4629      -8.7205      81.4597 C.3      27 HIE27     -0.0074
    353 HB2           4.9557      -7.7597      81.5377 H        27 HIE27      0.0367
    354 HB3           6.4801      -8.5979      81.8247 H        27 HIE27      0.0367
    355 CG            5.5292      -9.1173      80.0087 C.2      27 HIE27      0.1868
    356 ND1           4.4222      -9.2319      79.1648 N.2      27 HIE27     -0.5432
    357 CE1           4.9030      -9.7236      78.0147 C.2      27 HIE27      0.1635
    358 HE1           4.3027      -9.9852      77.1575 H        27 HIE27      0.1435
    359 NE2           6.2315      -9.8871      78.0823 N.pl3    27 HIE27     -0.2795
    360 HE2           6.8043     -10.3252      77.3503 H        27 HIE27      0.3339
    361 CD2           6.6487      -9.5210      79.3401 C.2      27 HIE27     -0.2207
    362 HD2           7.6437      -9.6173      79.7546 H        27 HIE27      0.1862
    363 C             5.2143     -11.1694      82.0119 C.2      27 HIE27      0.5973
    364 O             4.5164     -11.9325      81.3513 O.2      27 HIE27     -0.5679
    365 N             6.3975     -11.5135      82.5159 N.am     28 GLU28     -0.5163
    366 H             6.9255     -10.8150      83.0255 H        28 GLU28      0.2936
    367 CA            7.0204     -12.8227      82.3349 C.3      28 GLU28      0.0397
    368 HA            7.0626     -13.0483      81.2692 H        28 GLU28      0.1105
    369 CB            8.4543     -12.7339      82.8802 C.3      28 GLU28      0.0560
    370 HB2           8.9186     -11.8270      82.4893 H        28 GLU28     -0.0173
    371 HB3           8.4287     -12.6608      83.9681 H        28 GLU28     -0.0173
    372 CG            9.3378     -13.9117      82.4672 C.3      28 GLU28      0.0136
    373 HG2           8.9200     -14.8402      82.8631 H        28 GLU28     -0.0425
    374 HG3           9.3546     -13.9833      81.3768 H        28 GLU28     -0.0425
    375 CD           10.7630     -13.7229      83.0064 C.2      28 GLU28      0.8054
    376 OE1          10.9751     -13.9648      84.2231 O.co2    28 GLU28     -0.8188
    377 OE2          11.6506     -13.3380      82.2107 O.co2    28 GLU28     -0.8188
    378 C             6.2123     -13.9428      83.0076 C.2      28 GLU28      0.5366
    379 O             6.0498     -15.0207      82.4346 O.2      28 GLU28     -0.5819
    380 N             5.6503     -13.6662      84.1868 N.am     29 ASP29     -0.5163
    381 H             5.8954     -12.7956      84.6441 H        29 ASP29      0.2936
    382 CA            4.7663     -14.5894      84.9048 C.3      29 ASP29      0.0381
    383 HA            5.1810     -15.5941      84.8192 H        29 ASP29      0.0880
    384 CB            4.7321     -14.2283      86.4032 C.3      29 ASP29     -0.0303
    385 HB2           4.3714     -13.2037      86.5109 H        29 ASP29     -0.0122
    386 HB3           4.0184     -14.8865      86.9006 H        29 ASP29     -0.0122
    387 CG            6.0867     -14.3630      87.1317 C.2      29 ASP29      0.7994
    388 OD1           7.1233     -14.7492      86.5358 O.co2    29 ASP29     -0.8014
    389 OD2           6.1540     -14.1320      88.3605 O.co2    29 ASP29     -0.8014
    390 C             3.3513     -14.6473      84.2969 C.2      29 ASP29      0.5366
    391 O             2.5814     -15.5607      84.5972 O.2      29 ASP29     -0.5819
    392 N             3.0087     -13.7086      83.4082 N.am     30 GLY30     -0.4157
    393 H             3.6909     -12.9901      83.1966 H        30 GLY30      0.2719
    394 CA            1.7043     -13.6461      82.7571 C.3      30 GLY30     -0.0252
    395 HA2           1.7701     -12.9414      81.9300 H        30 GLY30      0.0698
    396 HA3           1.4487     -14.6307      82.3671 H        30 GLY30      0.0698
    397 C             0.5856     -13.1892      83.6920 C.2      30 GLY30      0.5973
    398 O            -0.5573     -13.6213      83.5372 O.2      30 GLY30     -0.5679
    399 N             0.8974     -12.3147      84.6474 N.am     31 GLU31     -0.5163
    400 H             1.8550     -11.9732      84.6907 H        31 GLU31      0.2936
    401 CA           -0.0406     -11.8247      85.6526 C.3      31 GLU31      0.0397
    402 HA           -1.0234     -12.2587      85.4695 H        31 GLU31      0.1105
    403 CB            0.3978     -12.2682      87.0511 C.3      31 GLU31      0.0560
    404 HB2           1.4130     -11.9119      87.2323 H        31 GLU31     -0.0173
    405 HB3          -0.2692     -11.8181      87.7885 H        31 GLU31     -0.0173
    406 CG            0.3448     -13.7928      87.2129 C.3      31 GLU31      0.0136
    407 HG2          -0.6571     -14.1375      86.9424 H        31 GLU31     -0.0425
    408 HG3           1.0612     -14.2586      86.5355 H        31 GLU31     -0.0425
    409 CD            0.6682     -14.2231      88.6477 C.2      31 GLU31      0.8054
    410 OE1           1.5757     -13.6148      89.2604 O.co2    31 GLU31     -0.8188
    411 OE2          -0.0229     -15.1446      89.1459 O.co2    31 GLU31     -0.8188
    412 C            -0.2017     -10.3074      85.5946 C.2      31 GLU31      0.5366
    413 O             0.6719      -9.5676      85.1432 O.2      31 GLU31     -0.5819
    414 N            -1.3430      -9.8271      86.0807 N.am     32 THR32     -0.4157
    415 H            -2.0232     -10.4612      86.4715 H        32 THR32      0.2719
    416 CA           -1.6504      -8.4021      86.1310 C.3      32 THR32     -0.0389
    417 HA           -0.7192      -7.8565      86.0152 H        32 THR32      0.1007
    418 CB           -2.5966      -7.9647      85.0040 C.3      32 THR32      0.3654
    419 HB           -2.7162      -6.8859      85.0759 H        32 THR32      0.0043
    420 CG2          -2.0768      -8.2857      83.6044 C.3      32 THR32     -0.2438
    421 HG21         -2.0422      -9.3646      83.4522 H        32 THR32      0.0642
    422 HG22         -2.7233      -7.8329      82.8547 H        32 THR32      0.0642
    423 HG23         -1.0711      -7.8792      83.4879 H        32 THR32      0.0642
    424 OG1          -3.8682      -8.5564      85.1546 O.3      32 THR32     -0.6761
    425 HG1          -4.5030      -8.0529      84.6409 H        32 THR32      0.4102
    426 C            -2.2346      -8.0018      87.4747 C.2      32 THR32      0.5973
    427 O            -2.7933      -8.8073      88.2175 O.2      32 THR32     -0.5679
    428 N            -2.1276      -6.7135      87.7818 N.am     33 VAL33     -0.4157
    429 H            -1.6179      -6.1192      87.1344 H        33 VAL33      0.2719
    430 CA           -2.6699      -6.0940      88.9899 C.3      33 VAL33     -0.0875
    431 HA           -3.4530      -6.7362      89.3946 H        33 VAL33      0.0969
    432 CB           -1.5870      -5.9250      90.0764 C.3      33 VAL33      0.2985
    433 HB           -2.0451      -5.4217      90.9273 H        33 VAL33     -0.0297
    434 CG1          -1.0641      -7.2720      90.5818 C.3      33 VAL33     -0.3192
    435 HG11         -0.5111      -7.7891      89.7962 H        33 VAL33      0.0791
    436 HG12         -0.4039      -7.1187      91.4354 H        33 VAL33      0.0791
    437 HG13         -1.8988      -7.9022      90.8909 H        33 VAL33      0.0791
    438 CG2          -0.3987      -5.0747      89.6105 C.3      33 VAL33     -0.3192
    439 HG21         -0.7396      -4.1036      89.2720 H        33 VAL33      0.0791
    440 HG22          0.2996      -4.9391      90.4359 H        33 VAL33      0.0791
    441 HG23          0.1197      -5.5755      88.7919 H        33 VAL33      0.0791
    442 C            -3.3129      -4.7571      88.6430 C.2      33 VAL33      0.5973
    443 O            -3.0041      -4.1438      87.6178 O.2      33 VAL33     -0.5679
    444 N            -4.1808      -4.2711      89.5273 N.am     34 GLY34     -0.4157
    445 H            -4.4316      -4.8433      90.3190 H        34 GLY34      0.2719
    446 CA           -4.8360      -2.9782      89.3610 C.3      34 GLY34     -0.0252
    447 HA2          -5.1790      -2.6297      90.3314 H        34 GLY34      0.0698
    448 HA3          -4.1228      -2.2577      88.9675 H        34 GLY34      0.0698
    449 C            -6.0353      -3.0046      88.4237 C.2      34 GLY34      0.5973
    450 O            -6.2303      -3.9306      87.6406 O.2      34 GLY34     -0.5679
    451 N            -6.8441      -1.9490      88.4933 N.am     35 SER35     -0.4157
    452 H            -6.6291      -1.2061      89.1427 H        35 SER35      0.2719
    453 CA           -8.0877      -1.8405      87.7205 C.3      35 SER35     -0.0249
    454 HA           -8.7416      -2.6739      87.9797 H        35 SER35      0.0843
    455 CB           -8.7978      -0.5355      88.0899 C.3      35 SER35      0.2117
    456 HB2          -9.7138      -0.4334      87.5049 H        35 SER35      0.0352
    457 HB3          -9.0636      -0.5629      89.1483 H        35 SER35      0.0352
    458 OG           -7.9490       0.5782      87.8546 O.3      35 SER35     -0.6546
    459 HG           -8.0372       0.8696      86.9353 H        35 SER35      0.4275
    460 C            -7.8661      -1.8869      86.2077 C.2      35 SER35      0.5973
    461 O            -8.7115      -2.4048      85.4873 O.2      35 SER35     -0.5679
    462 N            -6.7407      -1.3577      85.7198 N.am     36 ASN36     -0.4157
    463 H            -6.0935      -0.9413      86.3691 H        36 ASN36      0.2719
    464 CA           -6.3983      -1.3562      84.2954 C.3      36 ASN36      0.0143
    465 HA           -7.3216      -1.4452      83.7185 H        36 ASN36      0.1048
    466 CB           -5.7510      -0.0133      83.9242 C.3      36 ASN36     -0.2041
    467 HB2          -5.1341       0.3397      84.7437 H        36 ASN36      0.0797
    468 HB3          -5.1168      -0.1087      83.0434 H        36 ASN36      0.0797
    469 CG           -6.7983       1.0277      83.6327 C.2      36 ASN36      0.7130
    470 OD1          -7.2347       1.7476      84.5145 O.2      36 ASN36     -0.5931
    471 ND2          -7.2406       1.1275      82.4018 N.am     36 ASN36     -0.9191
    472 HD21         -7.9110       1.8531      82.2291 H        36 ASN36      0.4196
    473 HD22         -6.9254       0.5023      81.6811 H        36 ASN36      0.4196
    474 C            -5.5532      -2.5554      83.8487 C.2      36 ASN36      0.5973
    475 O            -5.0323      -2.5214      82.7379 O.2      36 ASN36     -0.5679
    476 N            -5.4148      -3.6021      84.6704 N.am     37 SER37     -0.4157
    477 H            -5.9161      -3.6073      85.5511 H        37 SER37      0.2719
    478 CA           -4.6301      -4.8027      84.3422 C.3      37 SER37     -0.0249
    479 HA           -4.5794      -5.4172      85.2416 H        37 SER37      0.0843
    480 CB           -5.3324      -5.6357      83.2606 C.3      37 SER37      0.2117
    481 HB2          -5.5581      -5.0142      82.3936 H        37 SER37      0.0352
    482 HB3          -4.6789      -6.4485      82.9430 H        37 SER37      0.0352
    483 OG           -6.5168      -6.2012      83.7760 O.3      37 SER37     -0.6546
    484 HG           -7.2366      -6.0220      83.1654 H        37 SER37      0.4275
    485 C            -3.1828      -4.5019      83.9406 C.2      37 SER37      0.5973
    486 O            -2.7673      -4.7932      82.8286 O.2      37 SER37     -0.5679
    487 N            -2.3901      -3.9186      84.8368 N.am     38 TYR38     -0.4157
    488 H            -2.7375      -3.7664      85.7770 H        38 TYR38      0.2719
    489 CA           -0.9749      -3.6567      84.5736 C.3      38 TYR38     -0.0014
    490 HA           -0.8816      -3.3991      83.5215 H        38 TYR38      0.0876
    491 CB           -0.5049      -2.4514      85.3870 C.3      38 TYR38     -0.0152
    492 HB2          -0.6391      -2.6625      86.4487 H        38 TYR38      0.0295
    493 HB3           0.5584      -2.3065      85.2147 H        38 TYR38      0.0295
    494 CG           -1.1963      -1.1580      85.0248 C.ar     38 TYR38     -0.0011
    495 CD1          -0.9087      -0.5386      83.7939 C.ar     38 TYR38     -0.1906
    496 HD1          -0.2105      -0.9933      83.1005 H        38 TYR38      0.1699
    497 CE1          -1.5193       0.6817      83.4600 C.ar     38 TYR38     -0.2341
    498 HE1          -1.2772       1.1536      82.5185 H        38 TYR38      0.1656
    499 CZ           -2.4171       1.2871      84.3605 C.ar     38 TYR38      0.3226
    500 OH           -3.0141       2.4599      84.0172 O.3      38 TYR38     -0.5579
    501 HH           -3.0190       2.5566      83.0579 H        38 TYR38      0.3992
    502 CE2          -2.6992       0.6706      85.5988 C.ar     38 TYR38     -0.2341
    503 HE2          -3.3954       1.1367      86.2777 H        38 TYR38      0.1656
    504 CD2          -2.0956      -0.5581      85.9261 C.ar     38 TYR38     -0.1906
    505 HD2          -2.3171      -1.0388      86.8700 H        38 TYR38      0.1699
    506 C            -0.0903      -4.8769      84.8828 C.2      38 TYR38      0.5973
    507 O            -0.3514      -5.5517      85.8781 O.2      38 TYR38     -0.5679
    508 N             1.0015      -5.1003      84.1287 N.am     39 PRO39     -0.2548
    509 CD            1.9501      -6.1811      84.3664 C.3      39 PRO39      0.0192
    510 HD2           1.4401      -7.1404      84.4673 H        39 PRO39      0.0391
    511 HD3           2.5291      -5.9695      85.2651 H        39 PRO39      0.0391
    512 CG            2.8696      -6.1990      83.1457 C.3      39 PRO39      0.0189
    513 HG2           2.4578      -6.8583      82.3802 H        39 PRO39      0.0213
    514 HG3           3.8718      -6.5189      83.4056 H        39 PRO39      0.0213
    515 CB            2.8360      -4.7478      82.6694 C.3      39 PRO39     -0.0070
    516 HB2           3.1147      -4.6572      81.6189 H        39 PRO39      0.0253
    517 HB3           3.4928      -4.1410      83.2930 H        39 PRO39      0.0253
    518 CA            1.3760      -4.3717      82.9191 C.3      39 PRO39     -0.0266
    519 HA            1.3058      -3.2955      83.0699 H        39 PRO39      0.0641
    520 C             0.4875      -4.7867      81.7406 C.2      39 PRO39      0.5896
    521 O             0.0779      -5.9391      81.6264 O.2      39 PRO39     -0.5748
    522 N             0.2106      -3.8509      80.8376 N.am     40 HIE40     -0.4157
    523 H             0.6322      -2.9343      80.9289 H        40 HIE40      0.2719
    524 CA           -0.5344      -4.1426      79.6117 C.3      40 HIE40     -0.0581
    525 HA           -0.4895      -5.2157      79.4249 H        40 HIE40      0.1360
    526 CB           -2.0211      -3.7753      79.7413 C.3      40 HIE40     -0.0074
    527 HB2          -2.5548      -4.1925      78.8872 H        40 HIE40      0.0367
    528 HB3          -2.4453      -4.2377      80.6169 H        40 HIE40      0.0367
    529 CG           -2.2919      -2.2990      79.7588 C.2      40 HIE40      0.1868
    530 ND1          -2.1832      -1.5019      78.6315 N.2      40 HIE40     -0.5432
    531 CE1          -2.4372      -0.2502      79.0221 C.2      40 HIE40      0.1635
    532 HE1          -2.3791       0.6193      78.3775 H        40 HIE40      0.1435
    533 NE2          -2.7257      -0.2293      80.3331 N.pl3    40 HIE40     -0.2795
    534 HE2          -2.8795       0.6121      80.8617 H        40 HIE40      0.3339
    535 CD2          -2.6347      -1.5167      80.8213 C.2      40 HIE40     -0.2207
    536 HD2          -2.7735      -1.8521      81.8392 H        40 HIE40      0.1862
    537 C             0.1255      -3.4618      78.4201 C.2      40 HIE40      0.5973
    538 O             1.0211      -2.6282      78.5699 O.2      40 HIE40     -0.5679
    539 N            -0.2825      -3.8676      77.2158 N.am     41 LYS41     -0.3479
    540 H            -1.1015      -4.4522      77.1766 H        41 LYS41      0.2747
    541 CA            0.2851      -3.3573      75.9657 C.3      41 LYS41     -0.2400
    542 HA            1.3533      -3.5756      75.9631 H        41 LYS41      0.1426
    543 CB           -0.3727      -4.0414      74.7616 C.3      41 LYS41     -0.0094
    544 HB2          -1.4360      -4.1965      74.9550 H        41 LYS41      0.0362
    545 HB3          -0.2750      -3.4005      73.8821 H        41 LYS41      0.0362
    546 CG            0.3234      -5.3696      74.4619 C.3      41 LYS41      0.0187
    547 HG2           1.3470      -5.1573      74.1466 H        41 LYS41      0.0103
    548 HG3           0.3516      -5.9781      75.3668 H        41 LYS41      0.0103
    549 CD           -0.4018      -6.1464      73.3561 C.3      41 LYS41     -0.0479
    550 HD2          -1.3050      -6.5964      73.7720 H        41 LYS41      0.0621
    551 HD3          -0.7013      -5.4580      72.5627 H        41 LYS41      0.0621
    552 CE            0.4867      -7.2363      72.7330 C.3      41 LYS41     -0.0143
    553 HE2          -0.1458      -7.8630      72.0974 H        41 LYS41      0.1135
    554 HE3           1.2269      -6.7527      72.0881 H        41 LYS41      0.1135
    555 NZ            1.1906      -8.0793      73.7424 N.4      41 LYS41     -0.3854
    556 HZ1           0.5696      -8.3701      74.4849 H        41 LYS41      0.3400
    557 HZ2           1.5991      -8.9067      73.3247 H        41 LYS41      0.3400
    558 HZ3           1.9709      -7.5809      74.1655 H        41 LYS41      0.3400
    559 C             0.1478      -1.8402      75.8422 C.2      41 LYS41      0.7341
    560 O            -0.9466      -1.2960      75.8997 O.2      41 LYS41     -0.5894
    561 N             1.2642      -1.1882      75.5498 N.am     42 TYR42     -0.4157
    562 H             2.1140      -1.7276      75.4443 H        42 TYR42      0.2719
    563 CA            1.2935       0.2061      75.1459 C.3      42 TYR42     -0.0014
    564 HA            0.3972       0.7159      75.5072 H        42 TYR42      0.0876
    565 CB            2.5038       0.8974      75.7731 C.3      42 TYR42     -0.0152
    566 HB2           2.4278       0.8165      76.8557 H        42 TYR42      0.0295
    567 HB3           3.4181       0.3887      75.4702 H        42 TYR42      0.0295
    568 CG            2.5852       2.3597      75.3987 C.ar     42 TYR42     -0.0011
    569 CD1           1.6827       3.2758      75.9749 C.ar     42 TYR42     -0.1906
    570 HD1           0.9594       2.9480      76.7158 H        42 TYR42      0.1699
    571 CE1           1.7037       4.6241      75.5769 C.ar     42 TYR42     -0.2341
    572 HE1           1.0083       5.3335      76.0023 H        42 TYR42      0.1656
    573 CZ            2.6390       5.0623      74.6207 C.ar     42 TYR42      0.3226
    574 OH            2.6485       6.3480      74.2016 O.3      42 TYR42     -0.5579
    575 HH            1.7543       6.7229      74.0385 H        42 TYR42      0.3992
    576 CE2           3.5587       4.1503      74.0668 C.ar     42 TYR42     -0.2341
    577 HE2           4.2664       4.5131      73.3367 H        42 TYR42      0.1656
    578 CD2           3.5210       2.7948      74.4409 C.ar     42 TYR42     -0.1906
    579 HD2           4.2098       2.0922      73.9916 H        42 TYR42      0.1699
    580 C             1.3160       0.2567      73.6188 C.2      42 TYR42      0.5973
    581 O             2.2846      -0.1691      72.9856 O.2      42 TYR42     -0.5679
    582 N             0.2335       0.7456      73.0123 N.am     43 ASN43     -0.4157
    583 H            -0.5453       1.0452      73.5813 H        43 ASN43      0.2719
    584 CA            0.0986       0.7594      71.5516 C.3      43 ASN43      0.0143
    585 HA            0.4808      -0.1867      71.1621 H        43 ASN43      0.1048
    586 CB           -1.3833       0.8654      71.1706 C.3      43 ASN43     -0.2041
    587 HB2          -1.8231       1.7368      71.6555 H        43 ASN43      0.0797
    588 HB3          -1.4762       0.9948      70.0927 H        43 ASN43      0.0797
    589 CG           -2.1417      -0.3884      71.5467 C.2      43 ASN43      0.7130
    590 OD1          -1.6912      -1.5062      71.3531 O.2      43 ASN43     -0.5931
    591 ND2          -3.3150      -0.2531      72.1086 N.am     43 ASN43     -0.9191
    592 HD21         -3.7574      -1.0927      72.4257 H        43 ASN43      0.4196
    593 HD22         -3.7547       0.6502      72.2064 H        43 ASN43      0.4196
    594 C             0.9174       1.8461      70.8509 C.2      43 ASN43      0.5973
    595 O             1.1107       1.7446      69.6418 O.2      43 ASN43     -0.5679
    596 N             1.3961       2.8570      71.5874 N.am     44 ASN44     -0.4157
    597 H             1.2303       2.8505      72.5839 H        44 ASN44      0.2719
    598 CA            2.1224       4.0023      71.0335 C.3      44 ASN44      0.0143
    599 HA            2.3255       4.6807      71.8616 H        44 ASN44      0.1048
    600 CB            3.4814       3.5334      70.4669 C.3      44 ASN44     -0.2041
    601 HB2           3.9553       2.8501      71.1692 H        44 ASN44      0.0797
    602 HB3           3.3235       3.0119      69.5247 H        44 ASN44      0.0797
    603 CG            4.4420       4.6819      70.2250 C.2      44 ASN44      0.7130
    604 OD1           4.3173       5.7459      70.8003 O.2      44 ASN44     -0.5931
    605 ND2           5.4547       4.4853      69.4080 N.am     44 ASN44     -0.9191
    606 HD21          6.1433       5.2319      69.3215 H        44 ASN44      0.4196
    607 HD22          5.5241       3.6528      68.8609 H        44 ASN44      0.4196
    608 C             1.2855       4.8370      70.0519 C.2      44 ASN44      0.5973
    609 O             1.7469       5.1715      68.9635 O.2      44 ASN44     -0.5679
    610 N             0.0433       5.1665      70.4276 N.am     45 TYR45     -0.4157
    611 H            -0.2700       4.9286      71.3552 H        45 TYR45      0.2719
    612 CA           -0.8038       6.0593      69.6265 C.3      45 TYR45     -0.0014
    613 HA           -0.9217       5.6409      68.6275 H        45 TYR45      0.0876
    614 CB           -2.1780       6.2338      70.2854 C.3      45 TYR45     -0.0152
    615 HB2          -2.0351       6.7322      71.2467 H        45 TYR45      0.0295
    616 HB3          -2.7747       6.9014      69.6623 H        45 TYR45      0.0295
    617 CG           -2.9802       4.9663      70.5035 C.ar     45 TYR45     -0.0011
    618 CD1          -3.1297       4.0238      69.4662 C.ar     45 TYR45     -0.1906
    619 HD1          -2.6493       4.1895      68.5115 H        45 TYR45      0.1699
    620 CE1          -3.9150       2.8731      69.6648 C.ar     45 TYR45     -0.2341
    621 HE1          -4.0328       2.1560      68.8668 H        45 TYR45      0.1656
    622 CZ           -4.5546       2.6708      70.9054 C.ar     45 TYR45      0.3226
    623 OH           -5.3156       1.5656      71.1029 O.3      45 TYR45     -0.5579
    624 HH           -5.5304       1.1299      70.2749 H        45 TYR45      0.3992
    625 CE2          -4.3964       3.6042      71.9473 C.ar     45 TYR45     -0.2341
    626 HE2          -4.8948       3.4465      72.8928 H        45 TYR45      0.1656
    627 CD2          -3.6139       4.7544      71.7425 C.ar     45 TYR45     -0.1906
    628 HD2          -3.5050       5.4861      72.5362 H        45 TYR45      0.1699
    629 C            -0.1619       7.4378      69.4681 C.2      45 TYR45      0.5973
    630 O            -0.2728       8.0478      68.4074 O.2      45 TYR45     -0.5679
    631 N             0.5509       7.8884      70.5044 N.am     46 GLU46     -0.5163
    632 H             0.5137       7.3792      71.3860 H        46 GLU46      0.2936
    633 CA            1.3545       9.1106      70.4879 C.3      46 GLU46      0.0397
    634 HA            0.7087       9.9636      70.2804 H        46 GLU46      0.1105
    635 CB            2.0241       9.3176      71.8566 C.3      46 GLU46      0.0560
    636 HB2           2.5591       8.4130      72.1506 H        46 GLU46     -0.0173
    637 HB3           2.7651      10.1113      71.7521 H        46 GLU46     -0.0173
    638 CG            1.0635       9.7597      72.9687 C.3      46 GLU46      0.0136
    639 HG2           1.6692      10.1291      73.7951 H        46 GLU46     -0.0425
    640 HG3           0.4614      10.5934      72.6011 H        46 GLU46     -0.0425
    641 CD            0.1475       8.6605      73.5232 C.2      46 GLU46      0.8054
    642 OE1           0.4219       7.4487      73.3093 O.co2    46 GLU46     -0.8188
    643 OE2          -0.8214       9.0400      74.2162 O.co2    46 GLU46     -0.8188
    644 C             2.4458       9.1110      69.4121 C.2      46 GLU46      0.5366
    645 O             2.9045      10.1844      69.0300 O.2      46 GLU46     -0.5819
    646 N             2.8562       7.9429      68.9061 N.am     47 GLY47     -0.4157
    647 H             2.4225       7.0868      69.2253 H        47 GLY47      0.2719
    648 CA            3.8877       7.8500      67.8789 C.3      47 GLY47     -0.0252
    649 HA2           3.9949       6.8089      67.5787 H        47 GLY47      0.0698
    650 HA3           3.5908       8.4400      67.0113 H        47 GLY47      0.0698
    651 C             5.2456       8.3556      68.3632 C.2      47 GLY47      0.5973
    652 O             5.8839       9.1360      67.6668 O.2      47 GLY47     -0.5679
    653 N             5.6618       7.9482      69.5656 N.am     48 PHE48     -0.4157
    654 H             5.0486       7.3611      70.1194 H        48 PHE48      0.2719
    655 CA            6.9923       8.2520      70.0869 C.3      48 PHE48     -0.0024
    656 HA            7.1785       9.3179      69.9550 H        48 PHE48      0.0978
    657 CB            7.0811       7.9020      71.5801 C.3      48 PHE48     -0.0343
    658 HB2           6.8344       6.8468      71.7051 H        48 PHE48      0.0295
    659 HB3           8.1145       8.0331      71.9058 H        48 PHE48      0.0295
    660 CG            6.2101       8.7384      72.4975 C.ar     48 PHE48      0.0118
    661 CD1           6.3078      10.1425      72.4739 C.ar     48 PHE48     -0.1256
    662 HD1           6.9927      10.6258      71.7930 H        48 PHE48      0.1330
    663 CE1           5.5227      10.9239      73.3382 C.ar     48 PHE48     -0.1704
    664 HE1           5.5849      12.0015      73.2979 H        48 PHE48      0.1430
    665 CZ            4.6535      10.3023      74.2494 C.ar     48 PHE48     -0.1072
    666 HZ            4.0345      10.8980      74.9032 H        48 PHE48      0.1297
    667 CE2           4.5681       8.9018      74.2919 C.ar     48 PHE48     -0.1704
    668 HE2           3.8914       8.4296      74.9876 H        48 PHE48      0.1430
    669 CD2           5.3348       8.1201      73.4096 C.ar     48 PHE48     -0.1256
    670 HD2           5.2402       7.0447      73.4269 H        48 PHE48      0.1330
    671 C             8.0770       7.4969      69.3153 C.2      48 PHE48      0.5973
    672 O             7.8788       6.3405      68.9225 O.2      48 PHE48     -0.5679
    673 N             9.2419       8.1274      69.1769 N.am     49 ASP49     -0.5163
    674 H             9.2935       9.0943      69.4542 H        49 ASP49      0.2936
    675 CA           10.4182       7.5769      68.5038 C.3      49 ASP49      0.0381
    676 HA           10.0866       6.9300      67.6900 H        49 ASP49      0.0880
    677 CB           11.2564       8.7080      67.8801 C.3      49 ASP49     -0.0303
    678 HB2          11.6271       9.3547      68.6783 H        49 ASP49     -0.0122
    679 HB3          12.1174       8.2634      67.3773 H        49 ASP49     -0.0122
    680 CG           10.5153       9.5864      66.8700 C.2      49 ASP49      0.7994
    681 OD1           9.3843       9.2305      66.4777 O.co2    49 ASP49     -0.8014
    682 OD2          11.1172      10.6061      66.4654 O.co2    49 ASP49     -0.8014
    683 C            11.2672       6.7416      69.4705 C.2      49 ASP49      0.5366
    684 O            12.2959       7.1903      69.9773 O.2      49 ASP49     -0.5819
    685 N            10.8450       5.5130      69.7659 N.am     50 PHE50     -0.4157
    686 H             9.9616       5.2003      69.3895 H        50 PHE50      0.2719
    687 CA           11.6186       4.6371      70.6466 C.3      50 PHE50     -0.0024
    688 HA           12.0570       5.2577      71.4252 H        50 PHE50      0.0978
    689 CB           10.6975       3.6190      71.3234 C.3      50 PHE50     -0.0343
    690 HB2          10.1794       3.0692      70.5406 H        50 PHE50      0.0295
    691 HB3          11.3056       2.9121      71.8886 H        50 PHE50      0.0295
    692 CG            9.6760       4.2187      72.2740 C.ar     50 PHE50      0.0118
    693 CD1          10.0145       5.2931      73.1224 C.ar     50 PHE50     -0.1256
    694 HD1          11.0014       5.7317      73.1182 H        50 PHE50      0.1330
    695 CE1           9.0649       5.8308      74.0032 C.ar     50 PHE50     -0.1704
    696 HE1           9.3300       6.6832      74.6169 H        50 PHE50      0.1430
    697 CZ            7.7767       5.2794      74.0731 C.ar     50 PHE50     -0.1072
    698 HZ            7.0433       5.7046      74.7456 H        50 PHE50      0.1297
    699 CE2           7.4375       4.1963      73.2454 C.ar     50 PHE50     -0.1704
    700 HE2           6.4448       3.7769      73.2872 H        50 PHE50      0.1430
    701 CD2           8.3783       3.6802      72.3391 C.ar     50 PHE50     -0.1256
    702 HD2           8.0935       2.8805      71.6789 H        50 PHE50      0.1330
    703 C            12.8041       3.9629      69.9465 C.2      50 PHE50      0.5973
    704 O            12.6795       3.3729      68.8756 O.2      50 PHE50     -0.5679
    705 N            13.9560       3.9606      70.6248 N.am     51 SER51     -0.4157
    706 H            14.0302       4.6050      71.3995 H        51 SER51      0.2719
    707 CA           15.2073       3.3380      70.1539 C.3      51 SER51     -0.0249
    708 HA           15.3738       3.6284      69.1160 H        51 SER51      0.0843
    709 CB           16.3828       3.8486      70.9933 C.3      51 SER51      0.2117
    710 HB2          16.2743       3.4924      72.0191 H        51 SER51      0.0352
    711 HB3          17.3190       3.4678      70.5822 H        51 SER51      0.0352
    712 OG           16.4074       5.2605      70.9919 O.3      51 SER51     -0.6546
    713 HG           17.0286       5.5794      71.6503 H        51 SER51      0.4275
    714 C            15.2193       1.8067      70.2168 C.2      51 SER51      0.5973
    715 O            16.1508       1.1743      69.7249 O.2      51 SER51     -0.5679
    716 N            14.2205       1.2080      70.8680 N.am     52 VAL52     -0.4157
    717 H            13.4534       1.7951      71.1605 H        52 VAL52      0.2719
    718 CA           14.0654      -0.2442      71.0375 C.3      52 VAL52     -0.0875
    719 HA           14.8827      -0.7556      70.5256 H        52 VAL52      0.0969
    720 CB           14.1139      -0.6589      72.5211 C.3      52 VAL52      0.2985
    721 HB           14.0250      -1.7421      72.5749 H        52 VAL52     -0.0297
    722 CG1          15.4624      -0.2850      73.1412 C.3      52 VAL52     -0.3192
    723 HG11         15.6698       0.7754      73.0055 H        52 VAL52      0.0791
    724 HG12         15.4528      -0.4712      74.2083 H        52 VAL52      0.0791
    725 HG13         16.2594      -0.8667      72.6766 H        52 VAL52      0.0791
    726 CG2          12.9779      -0.0492      73.3502 C.3      52 VAL52     -0.3192
    727 HG21         12.0249      -0.4626      73.0324 H        52 VAL52      0.0791
    728 HG22         13.1158      -0.2945      74.4041 H        52 VAL52      0.0791
    729 HG23         12.9678       1.0329      73.2342 H        52 VAL52      0.0791
    730 C            12.7642      -0.6757      70.3786 C.2      52 VAL52      0.5973
    731 O            11.8108       0.0986      70.3226 O.2      52 VAL52     -0.5679
    732 N            12.7001      -1.9025      69.8668 N.am     53 SER53     -0.4157
    733 H            13.4981      -2.5181      69.9258 H        53 SER53      0.2719
    734 CA           11.5300      -2.3769      69.1192 C.3      53 SER53     -0.0249
    735 HA           11.1916      -1.5599      68.4791 H        53 SER53      0.0843
    736 CB           11.9319      -3.5230      68.1889 C.3      53 SER53      0.2117
    737 HB2          11.0693      -3.8455      67.6033 H        53 SER53      0.0352
    738 HB3          12.7018      -3.1681      67.5017 H        53 SER53      0.0352
    739 OG           12.4400      -4.6189      68.9200 O.3      53 SER53     -0.6546
    740 HG           11.7008      -5.1598      69.2296 H        53 SER53      0.4275
    741 C            10.3438      -2.7742      70.0035 C.2      53 SER53      0.5973
    742 O            10.4925      -3.0970      71.1839 O.2      53 SER53     -0.5679
    743 N             9.1577      -2.7519      69.3992 N.am     54 SER54     -0.4157
    744 H             9.1270      -2.5174      68.4190 H        54 SER54      0.2719
    745 CA            7.9058      -3.2287      69.9845 C.3      54 SER54     -0.0249
    746 HA            7.8545      -2.8634      71.0093 H        54 SER54      0.0843
    747 CB            6.7661      -2.5871      69.1790 C.3      54 SER54      0.2117
    748 HB2           5.7979      -2.7603      69.6354 H        54 SER54      0.0352
    749 HB3           6.9248      -1.5102      69.1619 H        54 SER54      0.0352
    750 OG            6.7545      -3.0438      67.8446 O.3      54 SER54     -0.6546
    751 HG            6.2551      -2.4230      67.3061 H        54 SER54      0.4275
    752 C             7.8588      -4.7756      70.0056 C.2      54 SER54      0.5973
    753 O             8.7418      -5.4141      69.4221 O.2      54 SER54     -0.5679
    754 N             6.8638      -5.4126      70.6632 N.am     55 PRO55     -0.2548
    755 CD            6.8029      -6.8647      70.7649 C.3      55 PRO55      0.0192
    756 HD2           7.7849      -7.2907      70.9777 H        55 PRO55      0.0391
    757 HD3           6.4106      -7.2763      69.8343 H        55 PRO55      0.0391
    758 CG            5.8444      -7.1602      71.9149 C.3      55 PRO55      0.0189
    759 HG2           6.3810      -7.1220      72.8646 H        55 PRO55      0.0213
    760 HG3           5.3496      -8.1241      71.7933 H        55 PRO55      0.0213
    761 CB            4.8633      -5.9968      71.8251 C.3      55 PRO55     -0.0070
    762 HB2           4.3492      -5.8304      72.7737 H        55 PRO55      0.0253
    763 HB3           4.1423      -6.1903      71.0292 H        55 PRO55      0.0253
    764 CA            5.7612      -4.8225      71.4315 C.3      55 PRO55     -0.0266
    765 HA            5.1590      -4.1678      70.8113 H        55 PRO55      0.0641
    766 C             6.2352      -4.0545      72.6698 C.2      55 PRO55      0.5896
    767 O             7.2682      -4.3734      73.2525 O.2      55 PRO55     -0.5748
    768 N             5.4582      -3.0478      73.0643 N.am     56 TYR56     -0.4157
    769 H             4.6001      -2.8565      72.5701 H        56 TYR56      0.2719
    770 CA            5.7016      -2.2651      74.2744 C.3      56 TYR56     -0.0014
    771 HA            6.6850      -2.5068      74.6795 H        56 TYR56      0.0876
    772 CB            5.6768      -0.7731      73.9451 C.3      56 TYR56     -0.0152
    773 HB2           4.6710      -0.5032      73.6340 H        56 TYR56      0.0295
    774 HB3           5.8985      -0.2164      74.8502 H        56 TYR56      0.0295
    775 CG            6.6534      -0.3506      72.8745 C.ar     56 TYR56     -0.0011
    776 CD1           8.0357      -0.5219      73.0769 C.ar     56 TYR56     -0.1906
    777 HD1           8.4005      -0.9484      74.0015 H        56 TYR56      0.1699
    778 CE1           8.9420      -0.1432      72.0709 C.ar     56 TYR56     -0.2341
    779 HE1           9.9986      -0.2950      72.2028 H        56 TYR56      0.1656
    780 CZ            8.4637       0.4138      70.8688 C.ar     56 TYR56      0.3226
    781 OH            9.3156       0.7591      69.8753 O.3      56 TYR56     -0.5579
    782 HH           10.2544       0.5952      70.0912 H        56 TYR56      0.3992
    783 CE2           7.0808       0.5999      70.6782 C.ar     56 TYR56     -0.2341
    784 HE2           6.7332       1.0544      69.7635 H        56 TYR56      0.1656
    785 CD2           6.1741       0.2128      71.6784 C.ar     56 TYR56     -0.1906
    786 HD2           5.1117       0.3714      71.5394 H        56 TYR56      0.1699
    787 C             4.6672      -2.5783      75.3488 C.2      56 TYR56      0.5973
    788 O             3.5206      -2.9057      75.0371 O.2      56 TYR56     -0.5679
    789 N             5.0642      -2.4280      76.6043 N.am     57 TYR57     -0.4157
    790 H             6.0452      -2.2393      76.7826 H        57 TYR57      0.2719
    791 CA            4.2182      -2.6104      77.7764 C.3      57 TYR57     -0.0014
    792 HA            3.1775      -2.6654      77.4661 H        57 TYR57      0.0876
    793 CB            4.5801      -3.9167      78.4904 C.3      57 TYR57     -0.0152
    794 HB2           5.5983      -3.8380      78.8721 H        57 TYR57      0.0295
    795 HB3           3.9150      -4.0477      79.3444 H        57 TYR57      0.0295
    796 CG            4.4790      -5.1340      77.5952 C.ar     57 TYR57     -0.0011
    797 CD1           3.2318      -5.7514      77.3912 C.ar     57 TYR57     -0.1906
    798 HD1           2.3647      -5.3944      77.9277 H        57 TYR57      0.1699
    799 CE1           3.1302      -6.8534      76.5210 C.ar     57 TYR57     -0.2341
    800 HE1           2.1933      -7.3686      76.4216 H        57 TYR57      0.1656
    801 CZ            4.2764      -7.3358      75.8484 C.ar     57 TYR57      0.3226
    802 OH            4.1680      -8.3876      74.9876 O.3      57 TYR57     -0.5579
    803 HH            5.0439      -8.8266      74.8672 H        57 TYR57      0.3992
    804 CE2           5.5261      -6.7216      76.0632 C.ar     57 TYR57     -0.2341
    805 HE2           6.4056      -7.1124      75.5709 H        57 TYR57      0.1656
    806 CD2           5.6252      -5.6244      76.9386 C.ar     57 TYR57     -0.1906
    807 HD2           6.5848      -5.1559      77.1115 H        57 TYR57      0.1699
    808 C             4.3812      -1.4156      78.7027 C.2      57 TYR57      0.5973
    809 O             5.5065      -0.9680      78.9308 O.2      57 TYR57     -0.5679
    810 N             3.2668      -0.8867      79.2057 N.am     58 GLU58     -0.5163
    811 H             2.3734      -1.3310      79.0024 H        58 GLU58      0.2936
    812 CA            3.2886       0.1779      80.2054 C.3      58 GLU58      0.0397
    813 HA            4.2793       0.6307      80.2006 H        58 GLU58      0.1105
    814 CB            2.3083       1.3126      79.8712 C.3      58 GLU58      0.0560
    815 HB2           2.4396       2.0870      80.6273 H        58 GLU58     -0.0173
    816 HB3           2.5768       1.7532      78.9118 H        58 GLU58     -0.0173
    817 CG            0.8304       0.9006      79.8481 C.3      58 GLU58      0.0136
    818 HG2           0.6456       0.2974      78.9565 H        58 GLU58     -0.0425
    819 HG3           0.5969       0.2933      80.7233 H        58 GLU58     -0.0425
    820 CD           -0.0931       2.1259      79.8663 C.2      58 GLU58      0.8054
    821 OE1          -0.2083       2.7586      80.9508 O.co2    58 GLU58     -0.8188
    822 OE2          -0.7355       2.3948      78.8287 O.co2    58 GLU58     -0.8188
    823 C             3.0588      -0.3793      81.6111 C.2      58 GLU58      0.5366
    824 O             2.2731      -1.3055      81.8349 O.2      58 GLU58     -0.5819
    825 N             3.7461       0.2297      82.5715 N.am     59 TRP59     -0.4157
    826 H             4.4293       0.9301      82.2964 H        59 TRP59      0.2719
    827 CA            3.6906      -0.1294      83.9814 C.3      59 TRP59     -0.0275
    828 HA            2.7544      -0.6416      84.1845 H        59 TRP59      0.1123
    829 CB            4.8236      -1.1111      84.2715 C.3      59 TRP59     -0.0050
    830 HB2           4.6252      -2.0246      83.7124 H        59 TRP59      0.0339
    831 HB3           5.7571      -0.6895      83.9003 H        59 TRP59      0.0339
    832 CG            5.0157      -1.4854      85.7028 C.2      59 TRP59     -0.1415
    833 CD1           6.0054      -1.0467      86.5103 C.2      59 TRP59     -0.1638
    834 HD1           6.7836      -0.3546      86.2185 H        59 TRP59      0.2062
    835 NE1           5.8835      -1.6220      87.7568 N.pl3    59 TRP59     -0.3418
    836 HE1           6.5415      -1.4574      88.5043 H        59 TRP59      0.3412
    837 CE2           4.7930      -2.4554      87.8164 C.ar     59 TRP59      0.1380
    838 CZ2           4.2579      -3.2478      88.8340 C.ar     59 TRP59     -0.2601
    839 HZ2           4.7273      -3.2868      89.8057 H        59 TRP59      0.1572
    840 CH2           3.0847      -3.9705      88.5795 C.ar     59 TRP59     -0.1134
    841 HH2           2.6496      -4.5742      89.3650 H        59 TRP59      0.1417
    842 CZ3           2.4779      -3.9092      87.3116 C.ar     59 TRP59     -0.1972
    843 HZ3           1.5827      -4.4847      87.1255 H        59 TRP59      0.1447
    844 CE3           3.0470      -3.1361      86.2848 C.ar     59 TRP59     -0.2387
    845 HE3           2.6039      -3.1161      85.3041 H        59 TRP59      0.1700
    846 CD2           4.2086      -2.3782      86.5187 C.ar     59 TRP59      0.1243
    847 C             3.8074       1.1366      84.8364 C.2      59 TRP59      0.5973
    848 O             4.6667       1.9734      84.5511 O.2      59 TRP59     -0.5679
    849 N             2.9723       1.3301      85.8703 N.am     60 PRO60     -0.2548
    850 CD            1.8208       0.5289      86.2540 C.3      60 PRO60      0.0192
    851 HD2           2.1248      -0.2268      86.9805 H        60 PRO60      0.0391
    852 HD3           1.3278       0.0675      85.4012 H        60 PRO60      0.0391
    853 CG            0.8623       1.5222      86.8961 C.3      60 PRO60      0.0189
    854 HG2           0.1739       1.0337      87.5856 H        60 PRO60      0.0213
    855 HG3           0.3154       2.0603      86.1203 H        60 PRO60      0.0213
    856 CB            1.8141       2.4725      87.6171 C.3      60 PRO60     -0.0070
    857 HB2           2.0790       2.0510      88.5875 H        60 PRO60      0.0253
    858 HB3           1.3755       3.4595      87.7392 H        60 PRO60      0.0253
    859 CA            3.0426       2.5224      86.7073 C.3      60 PRO60     -0.0266
    860 HA            2.9709       3.3975      86.0746 H        60 PRO60      0.0641
    861 C             4.3436       2.6237      87.5032 C.2      60 PRO60      0.5896
    862 O             4.8555       1.6265      88.0076 O.2      60 PRO60     -0.5748
    863 N             4.8430       3.8492      87.6472 N.am     61 ILE61     -0.4157
    864 H             4.3491       4.6209      87.2119 H        61 ILE61      0.2719
    865 CA            5.9461       4.2004      88.5481 C.3      61 ILE61     -0.0597
    866 HA            6.2457       3.3123      89.1075 H        61 ILE61      0.0869
    867 CB            7.1884       4.6903      87.7717 C.3      61 ILE61      0.1303
    868 HB            7.5070       3.8553      87.1515 H        61 ILE61      0.0187
    869 CG2           6.9001       5.8948      86.8525 C.3      61 ILE61     -0.3204
    870 HG21          6.7032       6.7858      87.4483 H        61 ILE61      0.0882
    871 HG22          7.7589       6.0905      86.2113 H        61 ILE61      0.0882
    872 HG23          6.0457       5.6926      86.2114 H        61 ILE61      0.0882
    873 CG1           8.3343       5.0037      88.7576 C.3      61 ILE61     -0.0430
    874 HG12          8.0655       5.8553      89.3793 H        61 ILE61      0.0236
    875 HG13          8.4752       4.1454      89.4150 H        61 ILE61      0.0236
    876 CD1           9.6776       5.2960      88.0804 C.3      61 ILE61     -0.0660
    877 HD11          9.6378       6.2445      87.5450 H        61 ILE61      0.0186
    878 HD12         10.4587       5.3605      88.8378 H        61 ILE61      0.0186
    879 HD13          9.9179       4.4939      87.3845 H        61 ILE61      0.0186
    880 C             5.4159       5.2161      89.5534 C.2      61 ILE61      0.5973
    881 O             4.7849       6.1986      89.1653 O.2      61 ILE61     -0.5679
    882 N             5.6084       4.9678      90.8476 N.am     62 LEU62     -0.4157
    883 H             6.1872       4.1907      91.1359 H        62 LEU62      0.2719
    884 CA            5.0263       5.7949      91.9030 C.3      62 LEU62     -0.0518
    885 HA            4.1995       6.3772      91.4947 H        62 LEU62      0.0922
    886 CB            4.4621       4.9070      93.0202 C.3      62 LEU62     -0.1102
    887 HB2           5.2934       4.4002      93.5092 H        62 LEU62      0.0457
    888 HB3           3.9884       5.5438      93.7683 H        62 LEU62      0.0457
    889 CG            3.4462       3.8527      92.5451 C.3      62 LEU62      0.3531
    890 HG            3.9025       3.1945      91.8055 H        62 LEU62     -0.0361
    891 CD1           3.0073       2.9926      93.7279 C.3      62 LEU62     -0.4121
    892 HD11          2.5887       3.6224      94.5137 H        62 LEU62      0.1000
    893 HD12          2.2634       2.2657      93.4131 H        62 LEU62      0.1000
    894 HD13          3.8692       2.4600      94.1304 H        62 LEU62      0.1000
    895 CD2           2.1998       4.4973      91.9270 C.3      62 LEU62     -0.4121
    896 HD21          2.4697       5.0403      91.0216 H        62 LEU62      0.1000
    897 HD22          1.4746       3.7333      91.6550 H        62 LEU62      0.1000
    898 HD23          1.7400       5.1830      92.6387 H        62 LEU62      0.1000
    899 C             6.0446       6.7849      92.4544 C.2      62 LEU62      0.5973
    900 O             7.1805       6.4194      92.7388 O.2      62 LEU62     -0.5679
    901 N             5.6185       8.0324      92.6434 N.am     63 SER63     -0.4157
    902 H             4.6670       8.2744      92.4179 H        63 SER63      0.2719
    903 CA            6.4611       9.1015      93.1867 C.3      63 SER63     -0.0249
    904 HA            7.3593       9.1955      92.5781 H        63 SER63      0.0843
    905 CB            5.7035      10.4274      93.1220 C.3      63 SER63      0.2117
    906 HB2           6.3427      11.2224      93.5108 H        63 SER63      0.0352
    907 HB3           5.4645      10.6494      92.0813 H        63 SER63      0.0352
    908 OG            4.5048      10.3661      93.8786 O.3      63 SER63     -0.6546
    909 HG            4.2411      11.2721      94.0655 H        63 SER63      0.4275
    910 C             6.9142       8.8414      94.6240 C.2      63 SER63      0.5973
    911 O             7.9386       9.3780      95.0312 O.2      63 SER63     -0.5679
    912 N             6.1776       8.0194      95.3839 N.am     64 SER64     -0.4157
    913 H             5.3684       7.5808      94.9762 H        64 SER64      0.2719
    914 CA            6.5348       7.6457      96.7569 C.3      64 SER64     -0.0249
    915 HA            6.7173       8.5534      97.3315 H        64 SER64      0.0843
    916 CB            5.3794       6.8788      97.4166 C.3      64 SER64      0.2117
    917 HB2           5.6523       6.6600      98.4505 H        64 SER64      0.0352
    918 HB3           4.4852       7.5028      97.4204 H        64 SER64      0.0352
    919 OG            5.0937       5.6565      96.7543 O.3      64 SER64     -0.6546
    920 HG            4.8978       4.9925      97.4512 H        64 SER64      0.4275
    921 C             7.8077       6.8000      96.8342 C.2      64 SER64      0.5973
    922 O             8.4757       6.8047      97.8634 O.2      64 SER64     -0.5679
    923 N             8.1487       6.0879      95.7567 N.am     65 GLY65     -0.4157
    924 H             7.6040       6.2017      94.9127 H        65 GLY65      0.2719
    925 CA            9.2364       5.1099      95.7228 C.3      65 GLY65     -0.0252
    926 HA2           9.7143       5.1503      94.7447 H        65 GLY65      0.0698
    927 HA3           9.9827       5.3521      96.4797 H        65 GLY65      0.0698
    928 C             8.7641       3.6753      95.9580 C.2      65 GLY65      0.5973
    929 O             9.5554       2.7419      95.8312 O.2      65 GLY65     -0.5679
    930 N             7.4798       3.4814      96.2616 N.am     66 ASP66     -0.5163
    931 H             6.8856       4.2881      96.3741 H        66 ASP66      0.2936
    932 CA            6.8865       2.1526      96.3468 C.3      66 ASP66      0.0381
    933 HA            7.5526       1.5221      96.9387 H        66 ASP66      0.0880
    934 CB            5.5299       2.1851      97.0568 C.3      66 ASP66     -0.0303
    935 HB2           4.8337       2.7782      96.4605 H        66 ASP66     -0.0122
    936 HB3           5.1389       1.1680      97.1163 H        66 ASP66     -0.0122
    937 CG            5.6091       2.7568      98.4701 C.2      66 ASP66      0.7994
    938 OD1           6.5744       2.4307      99.1938 O.co2    66 ASP66     -0.8014
    939 OD2           4.6860       3.5393      98.7929 O.co2    66 ASP66     -0.8014
    940 C             6.7379       1.5341      94.9565 C.2      66 ASP66      0.5366
    941 O             6.4362       2.2032      93.9632 O.2      66 ASP66     -0.5819
    942 N             6.8965       0.2166      94.8860 N.am     67 VAL67     -0.4157
    943 H             7.1371      -0.2783      95.7300 H        67 VAL67      0.2719
    944 CA            6.5993      -0.5453      93.6757 C.3      67 VAL67     -0.0875
    945 HA            6.9479       0.0218      92.8121 H        67 VAL67      0.0969
    946 CB            7.3415      -1.8875      93.6932 C.3      67 VAL67      0.2985
    947 HB            7.1115      -2.4170      94.6187 H        67 VAL67     -0.0297
    948 CG1           6.9371      -2.7757      92.5152 C.3      67 VAL67     -0.3192
    949 HG11          7.1049      -2.2536      91.5740 H        67 VAL67      0.0791
    950 HG12          7.5271      -3.6913      92.5453 H        67 VAL67      0.0791
    951 HG13          5.8882      -3.0619      92.5928 H        67 VAL67      0.0791
    952 CG2           8.8565      -1.6609      93.6169 C.3      67 VAL67     -0.3192
    953 HG21          9.1960      -1.0699      94.4685 H        67 VAL67      0.0791
    954 HG22          9.3797      -2.6168      93.6370 H        67 VAL67      0.0791
    955 HG23          9.1061      -1.1280      92.6994 H        67 VAL67      0.0791
    956 C             5.0877      -0.7257      93.5519 C.2      67 VAL67      0.5973
    957 O             4.4134      -1.0931      94.5153 O.2      67 VAL67     -0.5679
    958 N             4.5438      -0.4963      92.3553 N.am     68 TYR68     -0.4157
    959 H             5.1317      -0.1423      91.6198 H        68 TYR68      0.2719
    960 CA            3.1157      -0.6715      92.1034 C.3      68 TYR68     -0.0014
    961 HA            2.5816      -0.0221      92.7970 H        68 TYR68      0.0876
    962 CB            2.7659      -0.2356      90.6750 C.3      68 TYR68     -0.0152
    963 HB2           3.1303       0.7805      90.5149 H        68 TYR68      0.0295
    964 HB3           3.2782      -0.8834      89.9635 H        68 TYR68      0.0295
    965 CG            1.2743      -0.2603      90.3999 C.ar     68 TYR68     -0.0011
    966 CD1           0.4595       0.7365      90.9641 C.ar     68 TYR68     -0.1906
    967 HD1           0.9023       1.5166      91.5699 H        68 TYR68      0.1699
    968 CE1          -0.9267       0.7246      90.7395 C.ar     68 TYR68     -0.2341
    969 HE1          -1.5380       1.4978      91.1714 H        68 TYR68      0.1656
    970 CZ           -1.5091      -0.2817      89.9424 C.ar     68 TYR68      0.3226
    971 OH           -2.8498      -0.3012      89.7357 O.3      68 TYR68     -0.5579
    972 HH           -3.3277       0.2194      90.4071 H        68 TYR68      0.3992
    973 CE2          -0.6940      -1.2806      89.3769 C.ar     68 TYR68     -0.2341
    974 HE2          -1.1477      -2.0388      88.7568 H        68 TYR68      0.1656
    975 CD2           0.6960      -1.2747      89.6106 C.ar     68 TYR68     -0.1906
    976 HD2           1.3217      -2.0415      89.1697 H        68 TYR68      0.1699
    977 C             2.6569      -2.1142      92.3652 C.2      68 TYR68      0.5973
    978 O             3.2736      -3.0705      91.9075 O.2      68 TYR68     -0.5679
    979 N             1.5418      -2.2731      93.0736 N.am     69 SER69     -0.4157
    980 H             1.1856      -1.4749      93.5733 H        69 SER69      0.2719
    981 CA            1.0124      -3.5917      93.4514 C.3      69 SER69     -0.0249
    982 HA            1.4124      -4.3430      92.7698 H        69 SER69      0.0843
    983 CB            1.5073      -3.9576      94.8543 C.3      69 SER69      0.2117
    984 HB2           1.1425      -4.9475      95.1333 H        69 SER69      0.0352
    985 HB3           2.5988      -3.9762      94.8497 H        69 SER69      0.0352
    986 OG            1.0651      -2.9987      95.7971 O.3      69 SER69     -0.6546
    987 HG            1.6619      -3.0286      96.5521 H        69 SER69      0.4275
    988 C            -0.5101      -3.6970      93.3298 C.2      69 SER69      0.5973
    989 O            -1.1158      -4.5954      93.9025 O.2      69 SER69     -0.5679
    990 N            -1.1422      -2.8069      92.5579 N.am     70 GLY70     -0.4157
    991 H            -0.5741      -2.1349      92.0633 H        70 GLY70      0.2719
    992 CA           -2.5737      -2.8827      92.2385 C.3      70 GLY70     -0.0252
    993 HA2          -2.6634      -2.8691      91.1549 H        70 GLY70      0.0698
    994 HA3          -2.9982      -3.8196      92.6010 H        70 GLY70      0.0698
    995 C            -3.4389      -1.7438      92.7755 C.2      70 GLY70      0.5973
    996 O            -4.6302      -1.7036      92.4843 O.2      70 GLY70     -0.5679
    997 N            -2.8483      -0.8008      93.5143 N.am     71 GLY71     -0.4157
    998 H            -1.8791      -0.9365      93.7532 H        71 GLY71      0.2719
    999 CA           -3.5351       0.3936      94.0099 C.3      71 GLY71     -0.0252
   1000 HA2          -4.4972       0.1103      94.4391 H        71 GLY71      0.0698
   1001 HA3          -2.9309       0.8347      94.8024 H        71 GLY71      0.0698
   1002 C            -3.7847       1.4541      92.9327 C.2      71 GLY71      0.5973
   1003 O            -3.9117       1.1580      91.7436 O.2      71 GLY71     -0.5679
   1004 N            -3.8240       2.7232      93.3424 N.am     72 SER72     -0.4157
   1005 H            -3.6447       2.9308      94.3125 H        72 SER72      0.2719
   1006 CA           -4.0119       3.8342      92.4061 C.3      72 SER72     -0.0249
   1007 HA           -4.8683       3.5801      91.7854 H        72 SER72      0.0843
   1008 CB           -4.3794       5.1217      93.1468 C.3      72 SER72      0.2117
   1009 HB2          -5.1279       4.8931      93.9068 H        72 SER72      0.0352
   1010 HB3          -3.4965       5.5447      93.6305 H        72 SER72      0.0352
   1011 OG           -4.9362       6.0532      92.2369 O.3      72 SER72     -0.6546
   1012 HG           -5.4515       6.7028      92.7321 H        72 SER72      0.4275
   1013 C            -2.7567       4.0191      91.5328 C.2      72 SER72      0.5973
   1014 O            -1.6672       4.2128      92.0731 O.2      72 SER72     -0.5679
   1015 N            -2.8620       3.9382      90.1938 N.am     73 PRO73     -0.2548
   1016 CD           -4.0906       3.7188      89.4419 C.3      73 PRO73      0.0192
   1017 HD2          -4.8804       4.4046      89.7522 H        73 PRO73      0.0391
   1018 HD3          -4.4165       2.6841      89.5625 H        73 PRO73      0.0391
   1019 CG           -3.7240       3.9790      87.9866 C.3      73 PRO73      0.0189
   1020 HG2          -3.7775       5.0470      87.7691 H        73 PRO73      0.0213
   1021 HG3          -4.3551       3.4106      87.3025 H        73 PRO73      0.0213
   1022 CB           -2.2721       3.5066      87.9471 C.3      73 PRO73     -0.0070
   1023 HB2          -1.7226       3.9209      87.1064 H        73 PRO73      0.0253
   1024 HB3          -2.2438       2.4168      87.9087 H        73 PRO73      0.0253
   1025 CA           -1.7061       3.9678      89.2915 C.3      73 PRO73     -0.0266
   1026 HA           -0.9518       3.2552      89.6245 H        73 PRO73      0.0641
   1027 C            -1.0234       5.3374      89.1620 C.2      73 PRO73      0.5896
   1028 O             0.1328       5.4019      88.7538 O.2      73 PRO73     -0.5748
   1029 N            -1.7237       6.4362      89.4533 N.am     74 GLY74     -0.4157
   1030 H            -2.6625       6.3282      89.8039 H        74 GLY74      0.2719
   1031 CA           -1.1864       7.7790      89.2211 C.3      74 GLY74     -0.0252
   1032 HA2          -1.8691       8.5239      89.6296 H        74 GLY74      0.0698
   1033 HA3          -0.2289       7.8726      89.7364 H        74 GLY74      0.0698
   1034 C            -0.9765       8.0769      87.7290 C.2      74 GLY74      0.5973
   1035 O            -1.4818       7.3552      86.8592 O.2      74 GLY74     -0.5679
   1036 N            -0.2434       9.1504      87.4280 N.am     75 ALA75     -0.4157
   1037 H             0.1586       9.6952      88.1746 H        75 ALA75      0.2719
   1038 CA           -0.0641       9.6471      86.0617 C.3      75 ALA75      0.0337
   1039 HA           -0.9409       9.3794      85.4700 H        75 ALA75      0.0823
   1040 CB           -0.0064      11.1759      86.1235 C.3      75 ALA75     -0.1825
   1041 HB1           0.8387      11.4921      86.7378 H        75 ALA75      0.0603
   1042 HB2           0.1307      11.5823      85.1221 H        75 ALA75      0.0603
   1043 HB3          -0.9316      11.5732      86.5421 H        75 ALA75      0.0603
   1044 C             1.1611       9.0860      85.3171 C.2      75 ALA75      0.5973
   1045 O             1.1827       9.1428      84.0920 O.2      75 ALA75     -0.5679
   1046 N             2.1557       8.5457      86.0243 N.am     76 ASP76     -0.5163
   1047 H             2.0768       8.5170      87.0275 H        76 ASP76      0.2936
   1048 CA            3.4615       8.1936      85.4481 C.3      76 ASP76      0.0381
   1049 HA            3.5901       8.7578      84.5215 H        76 ASP76      0.0880
   1050 CB            4.5871       8.6571      86.3895 C.3      76 ASP76     -0.0303
   1051 HB2           4.5624       8.0486      87.2935 H        76 ASP76     -0.0122
   1052 HB3           5.5495       8.5063      85.8974 H        76 ASP76     -0.0122
   1053 CG            4.4653      10.1358      86.7881 C.2      76 ASP76      0.7994
   1054 OD1           3.8852      10.9181      85.9992 O.co2    76 ASP76     -0.8014
   1055 OD2           4.9294      10.5068      87.8837 O.co2    76 ASP76     -0.8014
   1056 C             3.5808       6.7033      85.1024 C.2      76 ASP76      0.5366
   1057 O             3.0914       5.8322      85.8311 O.2      76 ASP76     -0.5819
   1058 N             4.2479       6.3922      83.9891 N.am     77 ARG77     -0.3479
   1059 H             4.6200       7.1525      83.4193 H        77 ARG77      0.2747
   1060 CA            4.4616       5.0293      83.4849 C.3      77 ARG77     -0.2637
   1061 HA            4.3033       4.3196      84.2935 H        77 ARG77      0.1560
   1062 CB            3.5046       4.7021      82.3225 C.3      77 ARG77     -0.0007
   1063 HB2           3.7745       5.3387      81.4823 H        77 ARG77      0.0327
   1064 HB3           3.6727       3.6708      82.0056 H        77 ARG77      0.0327
   1065 CG            2.0070       4.9020      82.5699 C.3      77 ARG77      0.0390
   1066 HG2           1.8260       5.8956      82.9802 H        77 ARG77      0.0285
   1067 HG3           1.4965       4.8393      81.6077 H        77 ARG77      0.0285
   1068 CD            1.4199       3.8340      83.4881 C.3      77 ARG77      0.0486
   1069 HD2           1.5271       2.8581      83.0098 H        77 ARG77      0.0687
   1070 HD3           1.9688       3.8215      84.4214 H        77 ARG77      0.0687
   1071 NE           -0.0019       4.0995      83.7306 N.pl3    77 ARG77     -0.5295
   1072 HE           -0.6189       3.7208      83.0206 H        77 ARG77      0.3456
   1073 CZ           -0.4800       4.9087      84.6622 C.cat    77 ARG77      0.8076
   1074 NH1           0.2833       5.5139      85.5316 N.pl3    77 ARG77     -0.8627
   1075 HH11          1.2954       5.4143      85.5060 H        77 ARG77      0.4478
   1076 HH12         -0.1313       6.0806      86.2560 H        77 ARG77      0.4478
   1077 NH2          -1.7572       5.1426      84.7677 N.pl3    77 ARG77     -0.8627
   1078 HH21         -2.4122       4.5792      84.2500 H        77 ARG77      0.4478
   1079 HH22         -2.0544       5.8388      85.4361 H        77 ARG77      0.4478
   1080 C             5.8894       4.8617      82.9781 C.2      77 ARG77      0.7341
   1081 O             6.4532       5.7620      82.3640 O.2      77 ARG77     -0.5894
   1082 N             6.4519       3.6813      83.1832 N.am     78 VAL78     -0.4157
   1083 H             5.9061       2.9827      83.6757 H        78 VAL78      0.2719
   1084 CA            7.6420       3.2098      82.4714 C.3      78 VAL78     -0.0875
   1085 HA            8.1823       4.0597      82.0504 H        78 VAL78      0.0969
   1086 CB            8.6113       2.4602      83.4036 C.3      78 VAL78      0.2985
   1087 HB            9.4776       2.1533      82.8162 H        78 VAL78     -0.0297
   1088 CG1           9.1041       3.3846      84.5218 C.3      78 VAL78     -0.3192
   1089 HG11          8.2666       3.7193      85.1261 H        78 VAL78      0.0791
   1090 HG12          9.8185       2.8561      85.1546 H        78 VAL78      0.0791
   1091 HG13          9.5950       4.2550      84.0866 H        78 VAL78      0.0791
   1092 CG2           8.0018       1.2041      84.0384 C.3      78 VAL78     -0.3192
   1093 HG21          7.6775       0.5080      83.2673 H        78 VAL78      0.0791
   1094 HG22          8.7538       0.7077      84.6512 H        78 VAL78      0.0791
   1095 HG23          7.1584       1.4709      84.6725 H        78 VAL78      0.0791
   1096 C             7.1677       2.3324      81.3196 C.2      78 VAL78      0.5973
   1097 O             6.1715       1.6181      81.4556 O.2      78 VAL78     -0.5679
   1098 N             7.8529       2.3942      80.1843 N.am     79 VAL79     -0.4157
   1099 H             8.6206       3.0558      80.1062 H        79 VAL79      0.2719
   1100 CA            7.5375       1.5914      79.0067 C.3      79 VAL79     -0.0875
   1101 HA            6.6776       0.9707      79.2255 H        79 VAL79      0.0969
   1102 CB            7.1772       2.4605      77.7905 C.3      79 VAL79      0.2985
   1103 HB            8.0509       3.0365      77.4848 H        79 VAL79     -0.0297
   1104 CG1           6.7272       1.5818      76.6174 C.3      79 VAL79     -0.3192
   1105 HG11          5.8247       1.0360      76.8963 H        79 VAL79      0.0791
   1106 HG12          6.5159       2.2103      75.7509 H        79 VAL79      0.0791
   1107 HG13          7.5057       0.8724      76.3441 H        79 VAL79      0.0791
   1108 CG2           6.0437       3.4386      78.1102 C.3      79 VAL79     -0.3192
   1109 HG21          6.3674       4.1563      78.8639 H        79 VAL79      0.0791
   1110 HG22          5.7756       3.9886      77.2078 H        79 VAL79      0.0791
   1111 HG23          5.1681       2.8995      78.4753 H        79 VAL79      0.0791
   1112 C             8.7200       0.6903      78.7102 C.2      79 VAL79      0.5973
   1113 O             9.8349       1.1778      78.5308 O.2      79 VAL79     -0.5679
   1114 N             8.4956      -0.6141      78.6343 N.am     80 PHE80     -0.4157
   1115 H             7.5450      -0.9535      78.7642 H        80 PHE80      0.2719
   1116 CA            9.5348      -1.5924      78.3089 C.3      80 PHE80     -0.0024
   1117 HA           10.3963      -1.0705      77.8984 H        80 PHE80      0.0978
   1118 CB            9.9933      -2.3288      79.5761 C.3      80 PHE80     -0.0343
   1119 HB2          10.7882      -3.0291      79.3143 H        80 PHE80      0.0295
   1120 HB3          10.4235      -1.5986      80.2622 H        80 PHE80      0.0295
   1121 CG            8.8869      -3.0848      80.2868 C.ar     80 PHE80      0.0118
   1122 CD1           8.5750      -4.4056      79.9161 C.ar     80 PHE80     -0.1256
   1123 HD1           9.1400      -4.8970      79.1404 H        80 PHE80      0.1330
   1124 CE1           7.5204      -5.0912      80.5453 C.ar     80 PHE80     -0.1704
   1125 HE1           7.2704      -6.1019      80.2478 H        80 PHE80      0.1430
   1126 CZ            6.7804      -4.4596      81.5563 C.ar     80 PHE80     -0.1072
   1127 HZ            5.9694      -4.9893      82.0387 H        80 PHE80      0.1297
   1128 CE2           7.0940      -3.1425      81.9339 C.ar     80 PHE80     -0.1704
   1129 HE2           6.5247      -2.6563      82.7071 H        80 PHE80      0.1430
   1130 CD2           8.1414      -2.4549      81.2995 C.ar     80 PHE80     -0.1256
   1131 HD2           8.3617      -1.4370      81.5833 H        80 PHE80      0.1330
   1132 C             9.0412      -2.5462      77.2254 C.2      80 PHE80      0.5973
   1133 O             7.8374      -2.6557      76.9926 O.2      80 PHE80     -0.5679
   1134 N             9.9596      -3.2120      76.5308 N.am     81 ASN81     -0.4157
   1135 H            10.9388      -3.0792      76.7579 H        81 ASN81      0.2719
   1136 CA            9.6042      -4.2004      75.5136 C.3      81 ASN81      0.0143
   1137 HA            8.5418      -4.1128      75.2924 H        81 ASN81      0.1048
   1138 CB           10.3490      -3.8753      74.2123 C.3      81 ASN81     -0.2041
   1139 HB2           9.8869      -4.4219      73.3918 H        81 ASN81      0.0797
   1140 HB3          10.2310      -2.8150      73.9898 H        81 ASN81      0.0797
   1141 CG           11.8274      -4.2093      74.2041 C.2      81 ASN81      0.7130
   1142 OD1          12.4039      -4.8011      75.1078 O.2      81 ASN81     -0.5931
   1143 ND2          12.4778      -3.8472      73.1285 N.am     81 ASN81     -0.9191
   1144 HD21         13.4741      -3.9669      73.0767 H        81 ASN81      0.4196
   1145 HD22         11.9323      -3.4665      72.3592 H        81 ASN81      0.4196
   1146 C             9.7972      -5.6494      75.9790 C.2      81 ASN81      0.5973
   1147 O            10.1158      -5.9214      77.1336 O.2      81 ASN81     -0.5679
   1148 N             9.6321      -6.5863      75.0492 N.am     82 GLU82     -0.5163
   1149 H             9.3160      -6.2944      74.1368 H        82 GLU82      0.2936
   1150 CA            9.7489      -8.0272      75.2978 C.3      82 GLU82      0.0397
   1151 HA            8.9996      -8.3096      76.0411 H        82 GLU82      0.1105
   1152 CB            9.4463      -8.7425      73.9689 C.3      82 GLU82      0.0560
   1153 HB2           8.6658      -8.1980      73.4336 H        82 GLU82     -0.0173
   1154 HB3          10.3389      -8.7285      73.3417 H        82 GLU82     -0.0173
   1155 CG            8.9764     -10.1881      74.1453 C.3      82 GLU82      0.0136
   1156 HG2           8.8294     -10.6253      73.1552 H        82 GLU82     -0.0425
   1157 HG3           9.7548     -10.7620      74.6516 H        82 GLU82     -0.0425
   1158 CD            7.6548     -10.2552      74.9225 C.2      82 GLU82      0.8054
   1159 OE1           6.6576      -9.6021      74.5147 O.co2    82 GLU82     -0.8188
   1160 OE2           7.6456     -10.9149      75.9781 O.co2    82 GLU82     -0.8188
   1161 C            11.1219      -8.4692      75.8456 C.2      82 GLU82      0.5366
   1162 O            11.2098      -9.4201      76.6165 O.2      82 GLU82     -0.5819
   1163 N            12.2062      -7.7728      75.4858 N.am     83 ASN83     -0.4157
   1164 H            12.0741      -6.9348      74.9367 H        83 ASN83      0.2719
   1165 CA           13.5571      -8.0702      75.9831 C.3      83 ASN83      0.0143
   1166 HA           13.6129      -9.1268      76.2506 H        83 ASN83      0.1048
   1167 CB           14.5899      -7.7830      74.8833 C.3      83 ASN83     -0.2041
   1168 HB2          14.5081      -6.7415      74.5943 H        83 ASN83      0.0797
   1169 HB3          15.5925      -7.9607      75.2712 H        83 ASN83      0.0797
   1170 CG           14.4479      -8.6441      73.6528 C.2      83 ASN83      0.7130
   1171 OD1          14.5606      -8.1614      72.5415 O.2      83 ASN83     -0.5931
   1172 ND2          14.1936      -9.9254      73.7929 N.am     83 ASN83     -0.9191
   1173 HD21         14.0591     -10.4398      72.9417 H        83 ASN83      0.4196
   1174 HD22         14.0300     -10.3292      74.6977 H        83 ASN83      0.4196
   1175 C            13.9135      -7.3218      77.2709 C.2      83 ASN83      0.5973
   1176 O            15.0937      -7.2332      77.6079 O.2      83 ASN83     -0.5679
   1177 N            12.9250      -6.7390      77.9521 N.am     84 ASN84     -0.4157
   1178 H            11.9716      -6.8566      77.6276 H        84 ASN84      0.2719
   1179 CA           13.1410      -5.8967      79.1228 C.3      84 ASN84      0.0143
   1180 HA           12.1646      -5.4935      79.3953 H        84 ASN84      0.1048
   1181 CB           13.6419      -6.7585      80.2920 C.3      84 ASN84     -0.2041
   1182 HB2          13.0729      -7.6782      80.3452 H        84 ASN84      0.0797
   1183 HB3          14.6886      -7.0175      80.1358 H        84 ASN84      0.0797
   1184 CG           13.5068      -6.0533      81.6217 C.2      84 ASN84      0.7130
   1185 OD1          12.7815      -5.0804      81.7830 O.2      84 ASN84     -0.5931
   1186 ND2          14.2366      -6.5048      82.6110 N.am     84 ASN84     -0.9191
   1187 HD21         14.1325      -6.0515      83.4968 H        84 ASN84      0.4196
   1188 HD22         14.7762      -7.3387      82.4700 H        84 ASN84      0.4196
   1189 C            14.0507      -4.6907      78.8297 C.2      84 ASN84      0.5973
   1190 O            14.8304      -4.2547      79.6758 O.2      84 ASN84     -0.5679
   1191 N            13.9976      -4.1602      77.6085 N.am     85 GLN85     -0.4157
   1192 H            13.3557      -4.5528      76.9296 H        85 GLN85      0.2719
   1193 CA           14.7021      -2.9299      77.2714 C.3      85 GLN85     -0.0031
   1194 HA           15.6017      -2.8466      77.8829 H        85 GLN85      0.0850
   1195 CB           15.1430      -2.9230      75.8085 C.3      85 GLN85     -0.0036
   1196 HB2          14.2671      -2.9533      75.1627 H        85 GLN85      0.0171
   1197 HB3          15.6698      -1.9891      75.6380 H        85 GLN85      0.0171
   1198 CG           16.1089      -4.0601      75.4535 C.3      85 GLN85     -0.0645
   1199 HG2          17.0562      -3.9071      75.9711 H        85 GLN85      0.0352
   1200 HG3          15.6959      -5.0162      75.7721 H        85 GLN85      0.0352
   1201 CD           16.3577      -4.1192      73.9541 C.2      85 GLN85      0.6951
   1202 OE1          17.3710      -3.6793      73.4465 O.2      85 GLN85     -0.6086
   1203 NE2          15.4366      -4.6632      73.1861 N.am     85 GLN85     -0.9407
   1204 HE21         15.7277      -4.8138      72.2334 H        85 GLN85      0.4251
   1205 HE22         14.7131      -5.2174      73.6121 H        85 GLN85      0.4251
   1206 C            13.7974      -1.7416      77.5827 C.2      85 GLN85      0.5973
   1207 O            12.6065      -1.7730      77.2642 O.2      85 GLN85     -0.5679
   1208 N            14.3531      -0.6922      78.1918 N.am     86 LEU86     -0.4157
   1209 H            15.3461      -0.6963      78.3700 H        86 LEU86      0.2719
   1210 CA           13.6037       0.5253      78.5069 C.3      86 LEU86     -0.0518
   1211 HA           12.6425       0.2436      78.9417 H        86 LEU86      0.0922
   1212 CB           14.3795       1.3569      79.5425 C.3      86 LEU86     -0.1102
   1213 HB2          14.5238       0.7630      80.4427 H        86 LEU86      0.0457
   1214 HB3          15.3658       1.5747      79.1296 H        86 LEU86      0.0457
   1215 CG           13.7171       2.6969      79.9226 C.3      86 LEU86      0.3531
   1216 HG           13.5341       3.2894      79.0269 H        86 LEU86     -0.0361
   1217 CD1          12.3969       2.5224      80.6751 C.3      86 LEU86     -0.4121
   1218 HD11         12.5565       1.9260      81.5746 H        86 LEU86      0.1000
   1219 HD12         12.0029       3.4996      80.9540 H        86 LEU86      0.1000
   1220 HD13         11.6677       2.0287      80.0387 H        86 LEU86      0.1000
   1221 CD2          14.6636       3.4832      80.8244 C.3      86 LEU86     -0.4121
   1222 HD21         15.6003       3.6763      80.3026 H        86 LEU86      0.1000
   1223 HD22         14.2176       4.4437      81.0840 H        86 LEU86      0.1000
   1224 HD23         14.8648       2.9230      81.7386 H        86 LEU86      0.1000
   1225 C            13.3533       1.3178      77.2219 C.2      86 LEU86      0.5973
   1226 O            14.2966       1.7653      76.5733 O.2      86 LEU86     -0.5679
   1227 N            12.0857       1.4825      76.8578 N.am     87 ALA87     -0.4157
   1228 H            11.3583       1.1053      77.4531 H        87 ALA87      0.2719
   1229 CA           11.6902       2.3308      75.7407 C.3      87 ALA87      0.0337
   1230 HA           12.4324       2.2577      74.9470 H        87 ALA87      0.0823
   1231 CB           10.3444       1.8409      75.2002 C.3      87 ALA87     -0.1825
   1232 HB1           9.5757       1.9390      75.9618 H        87 ALA87      0.0603
   1233 HB2          10.0591       2.4420      74.3390 H        87 ALA87      0.0603
   1234 HB3          10.4232       0.7976      74.8944 H        87 ALA87      0.0603
   1235 C            11.6384       3.8009      76.1606 C.2      87 ALA87      0.5973
   1236 O            12.2059       4.6503      75.4835 O.2      87 ALA87     -0.5679
   1237 N            11.0027       4.0899      77.2979 N.am     88 GLY88     -0.4157
   1238 H            10.5737       3.3490      77.8375 H        88 GLY88      0.2719
   1239 CA           10.8695       5.4551      77.7858 C.3      88 GLY88     -0.0252
   1240 HA2          11.8634       5.8789      77.9396 H        88 GLY88      0.0698
   1241 HA3          10.3622       6.0611      77.0319 H        88 GLY88      0.0698
   1242 C            10.0897       5.5547      79.0894 C.2      88 GLY88      0.5973
   1243 O             9.5558       4.5691      79.6067 O.2      88 GLY88     -0.5679
   1244 N            10.0372       6.7728      79.6171 N.am     89 VAL89     -0.4157
   1245 H            10.4492       7.5426      79.1002 H        89 VAL89      0.2719
   1246 CA            9.2686       7.1380      80.8061 C.3      89 VAL89     -0.0875
   1247 HA            8.7160       6.2775      81.1791 H        89 VAL89      0.0969
   1248 CB           10.1897       7.6508      81.9293 C.3      89 VAL89      0.2985
   1249 HB           10.6595       8.5827      81.6154 H        89 VAL89     -0.0297
   1250 CG1           9.3902       7.9114      83.2103 C.3      89 VAL89     -0.3192
   1251 HG11          8.9647       6.9805      83.5844 H        89 VAL89      0.0791
   1252 HG12         10.0488       8.3395      83.9677 H        89 VAL89      0.0791
   1253 HG13          8.5864       8.6178      83.0170 H        89 VAL89      0.0791
   1254 CG2          11.2966       6.6361      82.2544 C.3      89 VAL89     -0.3192
   1255 HG21         11.9709       6.5251      81.4060 H        89 VAL89      0.0791
   1256 HG22         11.8835       7.0030      83.0960 H        89 VAL89      0.0791
   1257 HG23         10.8635       5.6695      82.5068 H        89 VAL89      0.0791
   1258 C             8.2755       8.1991      80.3588 C.2      89 VAL89      0.5973
   1259 O             8.6803       9.2160      79.8045 O.2      89 VAL89     -0.5679
   1260 N             6.9835       7.9528      80.5522 N.am     90 ILE90     -0.4157
   1261 H             6.7210       7.1435      81.1045 H        90 ILE90      0.2719
   1262 CA            5.9047       8.8157      80.0464 C.3      90 ILE90     -0.0597
   1263 HA            6.3352       9.7566      79.7008 H        90 ILE90      0.0869
   1264 CB            5.1879       8.1733      78.8358 C.3      90 ILE90      0.1303
   1265 HB            4.4391       8.8845      78.4906 H        90 ILE90      0.0187
   1266 CG2           6.1644       7.9530      77.6666 C.3      90 ILE90     -0.3204
   1267 HG21          6.8755       7.1615      77.9025 H        90 ILE90      0.0882
   1268 HG22          5.6229       7.6857      76.7595 H        90 ILE90      0.0882
   1269 HG23          6.7156       8.8709      77.4634 H        90 ILE90      0.0882
   1270 CG1           4.4568       6.8739      79.2372 C.3      90 ILE90     -0.0430
   1271 HG12          5.1733       6.1568      79.6374 H        90 ILE90      0.0236
   1272 HG13          3.7331       7.1092      80.0170 H        90 ILE90      0.0236
   1273 CD1           3.6868       6.2026      78.0960 C.3      90 ILE90     -0.0660
   1274 HD11          4.3731       5.8204      77.3428 H        90 ILE90      0.0186
   1275 HD12          3.1017       5.3717      78.4910 H        90 ILE90      0.0186
   1276 HD13          3.0149       6.9177      77.6260 H        90 ILE90      0.0186
   1277 C             4.9282       9.1901      81.1620 C.2      90 ILE90      0.5973
   1278 O             4.8731       8.5352      82.2087 O.2      90 ILE90     -0.5679
   1279 N             4.1321      10.2337      80.9425 N.am     91 THR91     -0.4157
   1280 H             4.2578      10.7768      80.0897 H        91 THR91      0.2719
   1281 CA            3.1655      10.7250      81.9295 C.3      91 THR91     -0.0389
   1282 HA            2.8297       9.8758      82.5173 H        91 THR91      0.1007
   1283 CB            3.8315      11.7113      82.8997 C.3      91 THR91      0.3654
   1284 HB            4.6617      11.1984      83.3813 H        91 THR91      0.0043
   1285 CG2           4.3722      12.9650      82.2100 C.3      91 THR91     -0.2438
   1286 HG21          3.5592      13.5202      81.7453 H        91 THR91      0.0642
   1287 HG22          4.8575      13.6044      82.9445 H        91 THR91      0.0642
   1288 HG23          5.0983      12.6985      81.4431 H        91 THR91      0.0642
   1289 OG1           2.9196      12.1225      83.9028 O.3      91 THR91     -0.6761
   1290 HG1           3.2496      11.6862      84.7333 H        91 THR91      0.4102
   1291 C             1.9301      11.3460      81.2900 C.2      91 THR91      0.5973
   1292 O             1.9979      11.9315      80.2116 O.2      91 THR91     -0.5679
   1293 N             0.7887      11.2005      81.9662 N.am     92 HIE92     -0.4157
   1294 H             0.8076      10.6159      82.7929 H        92 HIE92      0.2719
   1295 CA           -0.4546      11.9111      81.6341 C.3      92 HIE92     -0.0581
   1296 HA           -0.6555      11.8438      80.5612 H        92 HIE92      0.1360
   1297 CB           -1.6311      11.2764      82.3945 C.3      92 HIE92     -0.0074
   1298 HB2          -1.3770      11.1559      83.4453 H        92 HIE92      0.0367
   1299 HB3          -2.4864      11.9511      82.3337 H        92 HIE92      0.0367
   1300 CG           -2.0816       9.9562      81.8321 C.2      92 HIE92      0.1868
   1301 ND1          -2.6672       9.8167      80.5840 N.2      92 HIE92     -0.5432
   1302 CE1          -2.9070       8.5164      80.4107 C.2      92 HIE92      0.1635
   1303 HE1          -3.2866       8.0827      79.4936 H        92 HIE92      0.1435
   1304 NE2          -2.5514       7.8347      81.5128 N.pl3    92 HIE92     -0.2795
   1305 HE2          -2.5377       6.8285      81.5659 H        92 HIE92      0.3339
   1306 CD2          -2.0220       8.7269      82.4250 C.2      92 HIE92     -0.2207
   1307 HD2          -1.5858       8.5028      83.3850 H        92 HIE92      0.1862
   1308 C            -0.3709      13.3969      81.9954 C.2      92 HIE92      0.5973
   1309 O            -1.0620      14.2352      81.4202 O.2      92 HIE92     -0.5679
   1310 N             0.4605      13.7462      82.9804 N.am     93 THR93     -0.4157
   1311 H             1.1160      13.0514      83.3191 H        93 THR93      0.2719
   1312 CA            0.5783      15.1230      83.4678 C.3      93 THR93     -0.0389
   1313 HA           -0.4125      15.4665      83.7630 H        93 THR93      0.1007
   1314 CB            1.4975      15.2096      84.6915 C.3      93 THR93      0.3654
   1315 HB            2.5041      14.8858      84.4216 H        93 THR93      0.0043
   1316 CG2           1.5689      16.6296      85.2581 C.3      93 THR93     -0.2438
   1317 HG21          0.5641      17.0141      85.4333 H        93 THR93      0.0642
   1318 HG22          2.1083      16.6076      86.2050 H        93 THR93      0.0642
   1319 HG23          2.1014      17.2829      84.5682 H        93 THR93      0.0642
   1320 OG1           1.0076      14.3683      85.7090 O.3      93 THR93     -0.6761
   1321 HG1           1.4667      13.5287      85.5951 H        93 THR93      0.4102
   1322 C             1.1087      16.0343      82.3662 C.2      93 THR93      0.5973
   1323 O             2.1672      15.7808      81.8021 O.2      93 THR93     -0.5679
   1324 N             0.3949      17.1271      82.0845 N.am     94 GLY94     -0.4157
   1325 H            -0.4881      17.2578      82.5531 H        94 GLY94      0.2719
   1326 CA            0.7474      18.0673      81.0140 C.3      94 GLY94     -0.0252
   1327 HA2           0.3495      19.0507      81.2589 H        94 GLY94      0.0698
   1328 HA3           1.8332      18.1443      80.9419 H        94 GLY94      0.0698
   1329 C             0.2176      17.6761      79.6313 C.2      94 GLY94      0.5973
   1330 O             0.2931      18.4848      78.7069 O.2      94 GLY94     -0.5679
   1331 N            -0.3493      16.4780      79.4881 N.am     95 ALA95     -0.4157
   1332 H            -0.4075      15.8576      80.2871 H        95 ALA95      0.2719
   1333 CA           -1.0406      16.0405      78.2849 C.3      95 ALA95      0.0337
   1334 HA           -0.6189      16.5543      77.4202 H        95 ALA95      0.0823
   1335 CB           -0.8020      14.5391      78.1084 C.3      95 ALA95     -0.1825
   1336 HB1          -1.4415      13.9874      78.7989 H        95 ALA95      0.0603
   1337 HB2          -1.0362      14.2335      77.0903 H        95 ALA95      0.0603
   1338 HB3           0.2310      14.2787      78.3354 H        95 ALA95      0.0603
   1339 C            -2.5402      16.3664      78.3693 C.2      95 ALA95      0.5973
   1340 O            -3.0820      16.6521      79.4383 O.2      95 ALA95     -0.5679
   1341 N            -3.2259      16.3402      77.2285 N.am     96 SER96     -0.4157
   1342 H            -2.7530      16.0660      76.3820 H        96 SER96      0.2719
   1343 CA           -4.6801      16.4935      77.1635 C.3      96 SER96     -0.0249
   1344 HA           -5.0302      16.9903      78.0682 H        96 SER96      0.0843
   1345 CB           -5.0581      17.3864      75.9797 C.3      96 SER96      0.2117
   1346 HB2          -6.1433      17.4897      75.9351 H        96 SER96      0.0352
   1347 HB3          -4.6194      18.3741      76.1296 H        96 SER96      0.0352
   1348 OG           -4.5846      16.8490      74.7581 O.3      96 SER96     -0.6546
   1349 HG           -4.7747      17.4727      74.0504 H        96 SER96      0.4275
   1350 C            -5.3728      15.1324      77.0879 C.2      96 SER96      0.5973
   1351 O            -4.8226      14.1639      76.5666 O.2      96 SER96     -0.5679
   1352 N            -6.6134      15.0566      77.5770 N.am     97 GLY97     -0.4157
   1353 H            -6.9891      15.8482      78.0725 H        97 GLY97      0.2719
   1354 CA           -7.3979      13.8219      77.5306 C.3      97 GLY97     -0.0252
   1355 HA2          -8.3512      13.9734      78.0352 H        97 GLY97      0.0698
   1356 HA3          -7.5962      13.5723      76.4879 H        97 GLY97      0.0698
   1357 C            -6.6818      12.6441      78.1992 C.2      97 GLY97      0.5973
   1358 O            -6.1491      12.7801      79.2931 O.2      97 GLY97     -0.5679
   1359 N            -6.7170      11.4750      77.5579 N.am     98 ASN98     -0.4157
   1360 H            -7.1141      11.4498      76.6323 H        98 ASN98      0.2719
   1361 CA           -6.0041      10.2630      77.9939 C.3      98 ASN98      0.0143
   1362 HA           -5.7612      10.3407      79.0569 H        98 ASN98      0.1048
   1363 CB           -6.9197       9.0338      77.7833 C.3      98 ASN98     -0.2041
   1364 HB2          -7.5466       9.1757      76.9053 H        98 ASN98      0.0797
   1365 HB3          -6.3250       8.1373      77.6127 H        98 ASN98      0.0797
   1366 CG           -7.7992       8.7148      78.9711 C.2      98 ASN98      0.7130
   1367 OD1          -7.9547       7.5725      79.3652 O.2      98 ASN98     -0.5931
   1368 ND2          -8.3758       9.6979      79.6177 N.am     98 ASN98     -0.9191
   1369 HD21         -8.9008       9.4328      80.4308 H        98 ASN98      0.4196
   1370 HD22         -8.0993      10.6424      79.4211 H        98 ASN98      0.4196
   1371 C            -4.6366      10.0955      77.3067 C.2      98 ASN98      0.5973
   1372 O            -4.1259       8.9796      77.2395 O.2      98 ASN98     -0.5679
   1373 N            -4.0774      11.1765      76.7608 N.am     99 ASN99     -0.4157
   1374 H            -4.4766      12.0880      76.9316 H        99 ASN99      0.2719
   1375 CA           -2.7797      11.1196      76.1003 C.3      99 ASN99      0.0143
   1376 HA           -2.7127      10.1936      75.5212 H        99 ASN99      0.1048
   1377 CB           -2.6108      12.2996      75.1332 C.3      99 ASN99     -0.2041
   1378 HB2          -2.6790      13.2322      75.6855 H        99 ASN99      0.0797
   1379 HB3          -1.6217      12.2518      74.6772 H        99 ASN99      0.0797
   1380 CG           -3.6075      12.2879      73.9989 C.2      99 ASN99      0.7130
   1381 OD1          -4.0756      11.2668      73.5294 O.2      99 ASN99     -0.5931
   1382 ND2          -3.9866      13.4421      73.5025 N.am     99 ASN99     -0.9191
   1383 HD21         -4.6404      13.3871      72.7481 H        99 ASN99      0.4196
   1384 HD22         -3.7277      14.2951      73.9639 H        99 ASN99      0.4196
   1385 C            -1.6280      11.1099      77.0998 C.2      99 ASN99      0.5973
   1386 O            -1.7688      11.4871      78.2617 O.2      99 ASN99     -0.5679
   1387 N            -0.4576      10.7683      76.5782 N.am    100 PHE100    -0.4157
   1388 H            -0.4636      10.3575      75.6452 H       100 PHE100     0.2719
   1389 CA            0.8155      10.8660      77.2647 C.3     100 PHE100    -0.0024
   1390 HA            0.6465      11.1530      78.3019 H       100 PHE100     0.0978
   1391 CB            1.4861       9.4946      77.2456 C.3     100 PHE100    -0.0343
   1392 HB2           1.5463       9.1355      76.2163 H       100 PHE100     0.0295
   1393 HB3           2.5082       9.6070      77.6031 H       100 PHE100     0.0295
   1394 CG            0.8063       8.4504      78.1043 C.ar    100 PHE100     0.0118
   1395 CD1           1.0555       8.4249      79.4860 C.ar    100 PHE100    -0.1256
   1396 HD1           1.6900       9.1744      79.9188 H       100 PHE100     0.1330
   1397 CE1           0.5193       7.4074      80.2907 C.ar    100 PHE100    -0.1704
   1398 HE1           0.7207       7.3982      81.3509 H       100 PHE100     0.1430
   1399 CZ           -0.2598       6.3954      79.7032 C.ar    100 PHE100    -0.1072
   1400 HZ           -0.6470       5.5811      80.2994 H       100 PHE100     0.1297
   1401 CE2          -0.5337       6.4313      78.3248 C.ar    100 PHE100    -0.1704
   1402 HE2          -1.1423       5.6576      77.8760 H       100 PHE100     0.1430
   1403 CD2          -0.0104       7.4641      77.5253 C.ar    100 PHE100    -0.1256
   1404 HD2          -0.2248       7.4944      76.4631 H       100 PHE100     0.1330
   1405 C             1.7335      11.9073      76.6274 C.2     100 PHE100     0.5973
   1406 O             1.6762      12.1879      75.4311 O.2     100 PHE100    -0.5679
   1407 N             2.6376      12.4418      77.4367 N.am    101 VAL101    -0.4157
   1408 H             2.5903      12.2002      78.4236 H       101 VAL101     0.2719
   1409 CA            3.8225      13.1820      77.0000 C.3     101 VAL101    -0.0875
   1410 HA            3.9029      13.1404      75.9134 H       101 VAL101     0.0969
   1411 CB            3.7664      14.6648      77.4158 C.3     101 VAL101     0.2985
   1412 HB            4.7069      15.1312      77.1202 H       101 VAL101    -0.0297
   1413 CG1           2.6426      15.4058      76.6798 C.3     101 VAL101    -0.3192
   1414 HG11          1.6861      14.9299      76.8650 H       101 VAL101     0.0791
   1415 HG12          2.6011      16.4448      77.0059 H       101 VAL101     0.0791
   1416 HG13          2.8357      15.3763      75.6077 H       101 VAL101     0.0791
   1417 CG2           3.6091      14.8573      78.9279 C.3     101 VAL101    -0.3192
   1418 HG21          4.4239      14.3626      79.4559 H       101 VAL101     0.0791
   1419 HG22          3.6406      15.9190      79.1704 H       101 VAL101     0.0791
   1420 HG23          2.6585      14.4494      79.2711 H       101 VAL101     0.0791
   1421 C             5.0384      12.4682      77.5770 C.2     101 VAL101     0.5973
   1422 O             4.9386      11.7739      78.5940 O.2     101 VAL101    -0.5679
   1423 N             6.1845      12.5925      76.9193 N.am    102 GLU102    -0.5163
   1424 H             6.2374      13.1657      76.0938 H       102 GLU102     0.2936
   1425 CA            7.4256      12.0350      77.4487 C.3     102 GLU102     0.0397
   1426 HA            7.2269      11.0302      77.8206 H       102 GLU102     0.1105
   1427 CB            8.4607      11.9029      76.3291 C.3     102 GLU102     0.0560
   1428 HB2           8.0360      11.3095      75.5175 H       102 GLU102    -0.0173
   1429 HB3           8.7143      12.8931      75.9483 H       102 GLU102    -0.0173
   1430 CG            9.7183      11.2124      76.8517 C.3     102 GLU102     0.0136
   1431 HG2          10.1467      11.8171      77.6386 H       102 GLU102    -0.0425
   1432 HG3           9.4543      10.2335      77.2635 H       102 GLU102    -0.0425
   1433 CD           10.7610      11.0671      75.7563 C.2     102 GLU102     0.8054
   1434 OE1          11.5529      12.0188      75.5795 O.co2   102 GLU102    -0.8188
   1435 OE2          10.7479      10.0005      75.1033 O.co2   102 GLU102    -0.8188
   1436 C             7.9401      12.8645      78.6318 C.2     102 GLU102     0.5366
   1437 O             7.8577      14.0955      78.6321 O.2     102 GLU102    -0.5819
   1438 N             8.4591      12.1847      79.6458 N.am    103 CYS103    -0.4157
   1439 H             8.5170      11.1742      79.5788 H       103 CYS103     0.2719
   1440 CA            9.1453      12.8109      80.7655 C.3     103 CYS103     0.0213
   1441 HA            8.6173      13.7169      81.0647 H       103 CYS103     0.1124
   1442 CB            9.1586      11.8177      81.9234 C.3     103 CYS103    -0.1231
   1443 HB2           9.8302      10.9927      81.6782 H       103 CYS103     0.1112
   1444 HB3           9.5071      12.3097      82.8308 H       103 CYS103     0.1112
   1445 SG            7.4671      11.1902      82.1304 S.3     103 CYS103    -0.3119
   1446 HG            7.7581      10.3126      83.0927 H       103 CYS103     0.1933
   1447 C            10.5649      13.1761      80.3382 C.2     103 CYS103     0.5973
   1448 O            11.2193      12.3669      79.6873 O.2     103 CYS103    -0.5679
   1449 N            11.0541      14.3512      80.7203 N.am    104 THR104    -0.3821
   1450 H            10.4961      14.9542      81.3065 H       104 THR104     0.2681
   1451 CA           12.3616      14.8590      80.2617 C.3     104 THR104    -0.2420
   1452 HA           12.7159      14.2515      79.4300 H       104 THR104     0.1207
   1453 CB           12.2426      16.2898      79.7528 C.3     104 THR104     0.3025
   1454 HB           13.2407      16.6898      79.5761 H       104 THR104     0.0078
   1455 CG2          11.4639      16.3481      78.4371 C.3     104 THR104    -0.1853
   1456 HG21         10.4513      15.9756      78.5905 H       104 THR104     0.0586
   1457 HG22         11.4191      17.3787      78.0895 H       104 THR104     0.0586
   1458 HG23         11.9630      15.7319      77.6891 H       104 THR104     0.0586
   1459 OG1          11.6045      17.0667      80.7384 O.3     104 THR104    -0.6496
   1460 HG1          12.0481      16.7986      81.5545 H       104 THR104     0.4119
   1461 C            13.4725      14.7651      81.2925 C.2     104 THR104     0.7810
   1462 O            13.1594      14.8974      82.5003 O.2     104 THR104    -0.8044
   1463 OXT          14.6319      14.6794      80.8493 O.3     104 THR104    -0.8044
@<TRIPOS>BOND
      1      11      12 2
      2      11      13 am
      3       5       7 1
      4       5      11 1
      5       1       5 1
      6      22      23 2
      7      22      24 am
      8      17      20 1
      9      15      17 1
     10      15      22 1
     11      13      15 1
     12      34      35 2
     13      34      36 am
     14      31      32 ar
     15      31      33 ar
     16      28      31 1
     17      26      28 1
     18      26      34 1
     19      24      26 1
     20      55      56 2
     21      55      57 am
     22      51      53 ar
     23      48      49 1
     24      48      51 ar
     25      46      48 ar
     26      44      46 ar
     27      43      44 ar
     28      43      53 ar
     29      40      43 1
     30      38      40 1
     31      38      55 1
     32      36      38 1
     33      69      70 2
     34      69      71 am
     35      61      63 1
     36      61      67 1
     37      59      61 1
     38      59      69 1
     39      57      59 1
     40      80      81 2
     41      80      82 am
     42      75      78 1
     43      73      75 1
     44      73      80 1
     45      71      73 1
     46      87      88 2
     47      87      89 am
     48      84      87 1
     49      82      84 1
     50      98      99 2
     51      98     100 am
     52      93      96 1
     53      91      93 1
     54      91      98 1
     55      89      91 1
     56     112     113 2
     57     112     114 am
     58     107     108 2
     59     107     109 am
     60     104     107 1
     61     102     104 1
     62     102     112 1
     63     100     102 1
     64     123     124 2
     65     123     125 am
     66     118     121 1
     67     116     118 1
     68     116     123 1
     69     114     116 1
     70     144     145 2
     71     144     146 am
     72     140     142 ar
     73     137     138 1
     74     137     140 ar
     75     135     137 ar
     76     133     135 ar
     77     132     133 ar
     78     132     142 ar
     79     129     132 1
     80     127     129 1
     81     127     144 1
     82     125     127 1
     83     155     156 2
     84     155     157 am
     85     150     153 1
     86     148     150 1
     87     148     155 1
     88     146     148 1
     89     166     167 2
     90     166     168 am
     91     161     164 1
     92     159     161 1
     93     159     166 1
     94     157     159 1
     95     177     178 2
     96     177     179 am
     97     172     175 1
     98     170     172 1
     99     170     177 1
    100     168     170 1
    101     189     190 2
    102     189     191 am
    103     186     187 ar
    104     186     188 ar
    105     183     186 1
    106     181     183 1
    107     181     189 1
    108     179     181 1
    109     205     206 2
    110     205     207 am
    111     195     197 1
    112     195     201 1
    113     193     195 1
    114     193     205 1
    115     191     193 1
    116     216     217 2
    117     216     218 am
    118     211     214 1
    119     209     211 1
    120     209     216 1
    121     207     209 1
    122     230     231 2
    123     230     232 am
    124     222     224 1
    125     222     228 1
    126     220     222 1
    127     220     230 1
    128     218     220 1
    129     240     241 2
    130     240     242 am
    131     234     236 1
    132     234     240 1
    133     232     234 1
    134     257     258 2
    135     257     259 am
    136     252     253 2
    137     252     254 am
    138     249     252 1
    139     246     249 1
    140     244     246 1
    141     244     257 1
    142     242     244 1
    143     267     268 2
    144     267     269 am
    145     261     263 1
    146     261     267 1
    147     259     261 1
    148     277     278 2
    149     277     279 am
    150     271     273 1
    151     271     277 1
    152     269     271 1
    153     284     285 2
    154     284     286 am
    155     281     284 1
    156     279     281 1
    157     305     306 2
    158     305     307 am
    159     301     303 ar
    160     298     299 1
    161     298     301 ar
    162     296     298 ar
    163     294     296 ar
    164     293     294 ar
    165     293     303 ar
    166     290     293 1
    167     288     290 1
    168     288     305 1
    169     286     288 1
    170     327     328 2
    171     327     329 am
    172     320     323 1
    173     317     320 1
    174     314     317 1
    175     311     314 1
    176     309     311 1
    177     309     327 1
    178     307     309 1
    179     346     347 2
    180     346     348 am
    181     336     338 1
    182     336     342 1
    183     333     336 1
    184     331     333 1
    185     331     346 1
    186     329     331 1
    187     363     364 2
    188     363     365 am
    189     359     361 1
    190     357     359 1
    191     356     357 2
    192     355     356 1
    193     355     361 2
    194     352     355 1
    195     350     352 1
    196     350     363 1
    197     348     350 1
    198     378     379 2
    199     378     380 am
    200     375     376 ar
    201     375     377 ar
    202     372     375 1
    203     369     372 1
    204     367     369 1
    205     367     378 1
    206     365     367 1
    207     390     391 2
    208     390     392 am
    209     387     388 ar
    210     387     389 ar
    211     384     387 1
    212     382     384 1
    213     382     390 1
    214     380     382 1
    215     397     398 2
    216     397     399 am
    217     394     397 1
    218     392     394 1
    219     412     413 2
    220     412     414 am
    221     409     410 ar
    222     409     411 ar
    223     406     409 1
    224     403     406 1
    225     401     403 1
    226     401     412 1
    227     399     401 1
    228     426     427 2
    229     426     428 am
    230     418     420 1
    231     418     424 1
    232     416     418 1
    233     416     426 1
    234     414     416 1
    235     442     443 2
    236     442     444 am
    237     432     434 1
    238     432     438 1
    239     430     432 1
    240     430     442 1
    241     428     430 1
    242     449     450 2
    243     449     451 am
    244     446     449 1
    245     444     446 1
    246     460     461 2
    247     460     462 am
    248     455     458 1
    249     453     455 1
    250     453     460 1
    251     451     453 1
    252     474     475 2
    253     474     476 am
    254     469     470 2
    255     469     471 am
    256     466     469 1
    257     464     466 1
    258     464     474 1
    259     462     464 1
    260     485     486 2
    261     485     487 am
    262     480     483 1
    263     478     480 1
    264     478     485 1
    265     476     478 1
    266     506     507 2
    267     506     508 am
    268     502     504 ar
    269     499     500 1
    270     499     502 ar
    271     497     499 ar
    272     495     497 ar
    273     494     495 ar
    274     494     504 ar
    275     491     494 1
    276     489     491 1
    277     489     506 1
    278     487     489 1
    279     520     521 2
    280     520     522 am
    281     518     520 1
    282     515     518 1
    283     512     515 1
    284     509     512 1
    285     508     509 1
    286     508     518 1
    287     537     538 2
    288     537     539 am
    289     533     535 1
    290     531     533 1
    291     530     531 2
    292     529     530 1
    293     529     535 2
    294     526     529 1
    295     524     526 1
    296     524     537 1
    297     522     524 1
    298     559     560 2
    299     559     561 am
    300     552     555 1
    301     549     552 1
    302     546     549 1
    303     543     546 1
    304     541     543 1
    305     541     559 1
    306     539     541 1
    307     580     581 2
    308     580     582 am
    309     576     578 ar
    310     573     574 1
    311     573     576 ar
    312     571     573 ar
    313     569     571 ar
    314     568     569 ar
    315     568     578 ar
    316     565     568 1
    317     563     565 1
    318     563     580 1
    319     561     563 1
    320     594     595 2
    321     594     596 am
    322     589     590 2
    323     589     591 am
    324     586     589 1
    325     584     586 1
    326     584     594 1
    327     582     584 1
    328     608     609 2
    329     608     610 am
    330     603     604 2
    331     603     605 am
    332     600     603 1
    333     598     600 1
    334     598     608 1
    335     596     598 1
    336     629     630 2
    337     629     631 am
    338     625     627 ar
    339     622     623 1
    340     622     625 ar
    341     620     622 ar
    342     618     620 ar
    343     617     618 ar
    344     617     627 ar
    345     614     617 1
    346     612     614 1
    347     612     629 1
    348     610     612 1
    349     644     645 2
    350     644     646 am
    351     641     642 ar
    352     641     643 ar
    353     638     641 1
    354     635     638 1
    355     633     635 1
    356     633     644 1
    357     631     633 1
    358     651     652 2
    359     651     653 am
    360     648     651 1
    361     646     648 1
    362     671     672 2
    363     671     673 am
    364     667     669 ar
    365     665     667 ar
    366     663     665 ar
    367     661     663 ar
    368     660     661 ar
    369     660     669 ar
    370     657     660 1
    371     655     657 1
    372     655     671 1
    373     653     655 1
    374     683     684 2
    375     683     685 am
    376     680     681 ar
    377     680     682 ar
    378     677     680 1
    379     675     677 1
    380     675     683 1
    381     673     675 1
    382     703     704 2
    383     703     705 am
    384     699     701 ar
    385     697     699 ar
    386     695     697 ar
    387     693     695 ar
    388     692     693 ar
    389     692     701 ar
    390     689     692 1
    391     687     689 1
    392     687     703 1
    393     685     687 1
    394     714     715 2
    395     714     716 am
    396     709     712 1
    397     707     709 1
    398     707     714 1
    399     705     707 1
    400     730     731 2
    401     730     732 am
    402     720     722 1
    403     720     726 1
    404     718     720 1
    405     718     730 1
    406     716     718 1
    407     741     742 2
    408     741     743 am
    409     736     739 1
    410     734     736 1
    411     734     741 1
    412     732     734 1
    413     752     753 2
    414     752     754 am
    415     747     750 1
    416     745     747 1
    417     745     752 1
    418     743     745 1
    419     766     767 2
    420     766     768 am
    421     764     766 1
    422     761     764 1
    423     758     761 1
    424     755     758 1
    425     754     755 1
    426     754     764 1
    427     787     788 2
    428     787     789 am
    429     783     785 ar
    430     780     781 1
    431     780     783 ar
    432     778     780 ar
    433     776     778 ar
    434     775     776 ar
    435     775     785 ar
    436     772     775 1
    437     770     772 1
    438     770     787 1
    439     768     770 1
    440     808     809 2
    441     808     810 am
    442     804     806 ar
    443     801     802 1
    444     801     804 ar
    445     799     801 ar
    446     797     799 ar
    447     796     797 ar
    448     796     806 ar
    449     793     796 1
    450     791     793 1
    451     791     808 1
    452     789     791 1
    453     823     824 2
    454     823     825 am
    455     820     821 ar
    456     820     822 ar
    457     817     820 1
    458     814     817 1
    459     812     814 1
    460     812     823 1
    461     810     812 1
    462     847     848 2
    463     847     849 am
    464     844     846 ar
    465     842     844 ar
    466     840     842 ar
    467     838     840 ar
    468     837     838 ar
    469     837     846 ar
    470     835     837 1
    471     833     835 1
    472     832     833 2
    473     832     846 1
    474     829     832 1
    475     827     829 1
    476     827     847 1
    477     825     827 1
    478     861     862 2
    479     861     863 am
    480     859     861 1
    481     856     859 1
    482     853     856 1
    483     850     853 1
    484     849     850 1
    485     849     859 1
    486     880     881 2
    487     880     882 am
    488     873     876 1
    489     867     869 1
    490     867     873 1
    491     865     867 1
    492     865     880 1
    493     863     865 1
    494     899     900 2
    495     899     901 am
    496     889     891 1
    497     889     895 1
    498     886     889 1
    499     884     886 1
    500     884     899 1
    501     882     884 1
    502     910     911 2
    503     910     912 am
    504     905     908 1
    505     903     905 1
    506     903     910 1
    507     901     903 1
    508     921     922 2
    509     921     923 am
    510     916     919 1
    511     914     916 1
    512     914     921 1
    513     912     914 1
    514     928     929 2
    515     928     930 am
    516     925     928 1
    517     923     925 1
    518     940     941 2
    519     940     942 am
    520     937     938 ar
    521     937     939 ar
    522     934     937 1
    523     932     934 1
    524     932     940 1
    525     930     932 1
    526     956     957 2
    527     956     958 am
    528     946     948 1
    529     946     952 1
    530     944     946 1
    531     944     956 1
    532     942     944 1
    533     977     978 2
    534     977     979 am
    535     973     975 ar
    536     970     971 1
    537     970     973 ar
    538     968     970 ar
    539     966     968 ar
    540     965     966 ar
    541     965     975 ar
    542     962     965 1
    543     960     962 1
    544     960     977 1
    545     958     960 1
    546     988     989 2
    547     988     990 am
    548     983     986 1
    549     981     983 1
    550     981     988 1
    551     979     981 1
    552     995     996 2
    553     995     997 am
    554     992     995 1
    555     990     992 1
    556    1002    1003 2
    557    1002    1004 am
    558     999    1002 1
    559     997     999 1
    560    1013    1014 2
    561    1013    1015 am
    562    1008    1011 1
    563    1006    1008 1
    564    1006    1013 1
    565    1004    1006 1
    566    1027    1028 2
    567    1027    1029 am
    568    1025    1027 1
    569    1022    1025 1
    570    1019    1022 1
    571    1016    1019 1
    572    1015    1016 1
    573    1015    1025 1
    574    1034    1035 2
    575    1034    1036 am
    576    1031    1034 1
    577    1029    1031 1
    578    1044    1045 2
    579    1044    1046 am
    580    1038    1040 1
    581    1038    1044 1
    582    1036    1038 1
    583    1056    1057 2
    584    1056    1058 am
    585    1053    1054 ar
    586    1053    1055 ar
    587    1050    1053 1
    588    1048    1050 1
    589    1048    1056 1
    590    1046    1048 1
    591    1080    1081 2
    592    1080    1082 am
    593    1073    1074 ar
    594    1073    1077 ar
    595    1071    1073 ar
    596    1068    1071 1
    597    1065    1068 1
    598    1062    1065 1
    599    1060    1062 1
    600    1060    1080 1
    601    1058    1060 1
    602    1096    1097 2
    603    1096    1098 am
    604    1086    1088 1
    605    1086    1092 1
    606    1084    1086 1
    607    1084    1096 1
    608    1082    1084 1
    609    1112    1113 2
    610    1112    1114 am
    611    1102    1104 1
    612    1102    1108 1
    613    1100    1102 1
    614    1100    1112 1
    615    1098    1100 1
    616    1132    1133 2
    617    1132    1134 am
    618    1128    1130 ar
    619    1126    1128 ar
    620    1124    1126 ar
    621    1122    1124 ar
    622    1121    1122 ar
    623    1121    1130 ar
    624    1118    1121 1
    625    1116    1118 1
    626    1116    1132 1
    627    1114    1116 1
    628    1146    1147 2
    629    1146    1148 am
    630    1141    1142 2
    631    1141    1143 am
    632    1138    1141 1
    633    1136    1138 1
    634    1136    1146 1
    635    1134    1136 1
    636    1161    1162 2
    637    1161    1163 am
    638    1158    1159 ar
    639    1158    1160 ar
    640    1155    1158 1
    641    1152    1155 1
    642    1150    1152 1
    643    1150    1161 1
    644    1148    1150 1
    645    1175    1176 2
    646    1175    1177 am
    647    1170    1171 2
    648    1170    1172 am
    649    1167    1170 1
    650    1165    1167 1
    651    1165    1175 1
    652    1163    1165 1
    653    1189    1190 2
    654    1189    1191 am
    655    1184    1185 2
    656    1184    1186 am
    657    1181    1184 1
    658    1179    1181 1
    659    1179    1189 1
    660    1177    1179 1
    661    1206    1207 2
    662    1206    1208 am
    663    1201    1202 2
    664    1201    1203 am
    665    1198    1201 1
    666    1195    1198 1
    667    1193    1195 1
    668    1193    1206 1
    669    1191    1193 1
    670    1225    1226 2
    671    1225    1227 am
    672    1215    1217 1
    673    1215    1221 1
    674    1212    1215 1
    675    1210    1212 1
    676    1210    1225 1
    677    1208    1210 1
    678    1235    1236 2
    679    1235    1237 am
    680    1229    1231 1
    681    1229    1235 1
    682    1227    1229 1
    683    1242    1243 2
    684    1242    1244 am
    685    1239    1242 1
    686    1237    1239 1
    687    1258    1259 2
    688    1258    1260 am
    689    1248    1250 1
    690    1248    1254 1
    691    1246    1248 1
    692    1246    1258 1
    693    1244    1246 1
    694    1277    1278 2
    695    1277    1279 am
    696    1270    1273 1
    697    1264    1266 1
    698    1264    1270 1
    699    1262    1264 1
    700    1262    1277 1
    701    1260    1262 1
    702    1291    1292 2
    703    1291    1293 am
    704    1283    1285 1
    705    1283    1289 1
    706    1281    1283 1
    707    1281    1291 1
    708    1279    1281 1
    709    1308    1309 2
    710    1308    1310 am
    711    1304    1306 1
    712    1302    1304 1
    713    1301    1302 2
    714    1300    1301 1
    715    1300    1306 2
    716    1297    1300 1
    717    1295    1297 1
    718    1295    1308 1
    719    1293    1295 1
    720    1322    1323 2
    721    1322    1324 am
    722    1314    1316 1
    723    1314    1320 1
    724    1312    1314 1
    725    1312    1322 1
    726    1310    1312 1
    727    1329    1330 2
    728    1329    1331 am
    729    1326    1329 1
    730    1324    1326 1
    731    1339    1340 2
    732    1339    1341 am
    733    1333    1335 1
    734    1333    1339 1
    735    1331    1333 1
    736    1350    1351 2
    737    1350    1352 am
    738    1345    1348 1
    739    1343    1345 1
    740    1343    1350 1
    741    1341    1343 1
    742    1357    1358 2
    743    1357    1359 am
    744    1354    1357 1
    745    1352    1354 1
    746    1371    1372 2
    747    1371    1373 am
    748    1366    1367 2
    749    1366    1368 am
    750    1363    1366 1
    751    1361    1363 1
    752    1361    1371 1
    753    1359    1361 1
    754    1385    1386 2
    755    1385    1387 am
    756    1380    1381 2
    757    1380    1382 am
    758    1377    1380 1
    759    1375    1377 1
    760    1375    1385 1
    761    1373    1375 1
    762    1405    1406 2
    763    1405    1407 am
    764    1401    1403 ar
    765    1399    1401 ar
    766    1397    1399 ar
    767    1395    1397 ar
    768    1394    1395 ar
    769    1394    1403 ar
    770    1391    1394 1
    771    1389    1391 1
    772    1389    1405 1
    773    1387    1389 1
    774    1421    1422 2
    775    1421    1423 am
    776    1411    1413 1
    777    1411    1417 1
    778    1409    1411 1
    779    1409    1421 1
    780    1407    1409 1
    781    1436    1437 2
    782    1436    1438 am
    783    1433    1434 ar
    784    1433    1435 ar
    785    1430    1433 1
    786    1427    1430 1
    787    1425    1427 1
    788    1425    1436 1
    789    1423    1425 1
    790    1447    1448 2
    791    1447    1449 am
    792    1442    1445 1
    793    1440    1442 1
    794    1440    1447 1
    795    1438    1440 1
    796    1461    1462 2
    797    1461    1463 1
    798    1453    1455 1
    799    1453    1459 1
    800    1451    1453 1
    801    1451    1461 1
    802    1449    1451 1
    803       7       8 1
    804       7       9 1
    805       7      10 1
    806       5       6 1
    807       1       2 1
    808       1       3 1
    809       1       4 1
    810      20      21 1
    811      17      18 1
    812      17      19 1
    813      15      16 1
    814      13      14 1
    815      28      29 1
    816      28      30 1
    817      26      27 1
    818      24      25 1
    819      53      54 1
    820      51      52 1
    821      49      50 1
    822      46      47 1
    823      44      45 1
    824      40      41 1
    825      40      42 1
    826      38      39 1
    827      36      37 1
    828      67      68 1
    829      63      64 1
    830      63      65 1
    831      63      66 1
    832      61      62 1
    833      59      60 1
    834      57      58 1
    835      78      79 1
    836      75      76 1
    837      75      77 1
    838      73      74 1
    839      71      72 1
    840      84      85 1
    841      84      86 1
    842      82      83 1
    843      96      97 1
    844      93      94 1
    845      93      95 1
    846      91      92 1
    847      89      90 1
    848     109     110 1
    849     109     111 1
    850     104     105 1
    851     104     106 1
    852     102     103 1
    853     100     101 1
    854     121     122 1
    855     118     119 1
    856     118     120 1
    857     116     117 1
    858     114     115 1
    859     142     143 1
    860     140     141 1
    861     138     139 1
    862     135     136 1
    863     133     134 1
    864     129     130 1
    865     129     131 1
    866     127     128 1
    867     125     126 1
    868     153     154 1
    869     150     151 1
    870     150     152 1
    871     148     149 1
    872     146     147 1
    873     164     165 1
    874     161     162 1
    875     161     163 1
    876     159     160 1
    877     157     158 1
    878     175     176 1
    879     172     173 1
    880     172     174 1
    881     170     171 1
    882     168     169 1
    883     183     184 1
    884     183     185 1
    885     181     182 1
    886     179     180 1
    887     201     202 1
    888     201     203 1
    889     201     204 1
    890     197     198 1
    891     197     199 1
    892     197     200 1
    893     195     196 1
    894     193     194 1
    895     191     192 1
    896     214     215 1
    897     211     212 1
    898     211     213 1
    899     209     210 1
    900     207     208 1
    901     228     229 1
    902     224     225 1
    903     224     226 1
    904     224     227 1
    905     222     223 1
    906     220     221 1
    907     218     219 1
    908     236     237 1
    909     236     238 1
    910     236     239 1
    911     234     235 1
    912     232     233 1
    913     254     255 1
    914     254     256 1
    915     249     250 1
    916     249     251 1
    917     246     247 1
    918     246     248 1
    919     244     245 1
    920     242     243 1
    921     263     264 1
    922     263     265 1
    923     263     266 1
    924     261     262 1
    925     259     260 1
    926     273     274 1
    927     273     275 1
    928     273     276 1
    929     271     272 1
    930     269     270 1
    931     281     282 1
    932     281     283 1
    933     279     280 1
    934     303     304 1
    935     301     302 1
    936     299     300 1
    937     296     297 1
    938     294     295 1
    939     290     291 1
    940     290     292 1
    941     288     289 1
    942     286     287 1
    943     323     324 1
    944     323     325 1
    945     323     326 1
    946     320     321 1
    947     320     322 1
    948     317     318 1
    949     317     319 1
    950     314     315 1
    951     314     316 1
    952     311     312 1
    953     311     313 1
    954     309     310 1
    955     307     308 1
    956     342     343 1
    957     342     344 1
    958     342     345 1
    959     338     339 1
    960     338     340 1
    961     338     341 1
    962     336     337 1
    963     333     334 1
    964     333     335 1
    965     331     332 1
    966     329     330 1
    967     361     362 1
    968     359     360 1
    969     357     358 1
    970     352     353 1
    971     352     354 1
    972     350     351 1
    973     348     349 1
    974     372     373 1
    975     372     374 1
    976     369     370 1
    977     369     371 1
    978     367     368 1
    979     365     366 1
    980     384     385 1
    981     384     386 1
    982     382     383 1
    983     380     381 1
    984     394     395 1
    985     394     396 1
    986     392     393 1
    987     406     407 1
    988     406     408 1
    989     403     404 1
    990     403     405 1
    991     401     402 1
    992     399     400 1
    993     424     425 1
    994     420     421 1
    995     420     422 1
    996     420     423 1
    997     418     419 1
    998     416     417 1
    999     414     415 1
   1000     438     439 1
   1001     438     440 1
   1002     438     441 1
   1003     434     435 1
   1004     434     436 1
   1005     434     437 1
   1006     432     433 1
   1007     430     431 1
   1008     428     429 1
   1009     446     447 1
   1010     446     448 1
   1011     444     445 1
   1012     458     459 1
   1013     455     456 1
   1014     455     457 1
   1015     453     454 1
   1016     451     452 1
   1017     471     472 1
   1018     471     473 1
   1019     466     467 1
   1020     466     468 1
   1021     464     465 1
   1022     462     463 1
   1023     483     484 1
   1024     480     481 1
   1025     480     482 1
   1026     478     479 1
   1027     476     477 1
   1028     504     505 1
   1029     502     503 1
   1030     500     501 1
   1031     497     498 1
   1032     495     496 1
   1033     491     492 1
   1034     491     493 1
   1035     489     490 1
   1036     487     488 1
   1037     518     519 1
   1038     515     516 1
   1039     515     517 1
   1040     512     513 1
   1041     512     514 1
   1042     509     510 1
   1043     509     511 1
   1044     535     536 1
   1045     533     534 1
   1046     531     532 1
   1047     526     527 1
   1048     526     528 1
   1049     524     525 1
   1050     522     523 1
   1051     555     556 1
   1052     555     557 1
   1053     555     558 1
   1054     552     553 1
   1055     552     554 1
   1056     549     550 1
   1057     549     551 1
   1058     546     547 1
   1059     546     548 1
   1060     543     544 1
   1061     543     545 1
   1062     541     542 1
   1063     539     540 1
   1064     578     579 1
   1065     576     577 1
   1066     574     575 1
   1067     571     572 1
   1068     569     570 1
   1069     565     566 1
   1070     565     567 1
   1071     563     564 1
   1072     561     562 1
   1073     591     592 1
   1074     591     593 1
   1075     586     587 1
   1076     586     588 1
   1077     584     585 1
   1078     582     583 1
   1079     605     606 1
   1080     605     607 1
   1081     600     601 1
   1082     600     602 1
   1083     598     599 1
   1084     596     597 1
   1085     627     628 1
   1086     625     626 1
   1087     623     624 1
   1088     620     621 1
   1089     618     619 1
   1090     614     615 1
   1091     614     616 1
   1092     612     613 1
   1093     610     611 1
   1094     638     639 1
   1095     638     640 1
   1096     635     636 1
   1097     635     637 1
   1098     633     634 1
   1099     631     632 1
   1100     648     649 1
   1101     648     650 1
   1102     646     647 1
   1103     669     670 1
   1104     667     668 1
   1105     665     666 1
   1106     663     664 1
   1107     661     662 1
   1108     657     658 1
   1109     657     659 1
   1110     655     656 1
   1111     653     654 1
   1112     677     678 1
   1113     677     679 1
   1114     675     676 1
   1115     673     674 1
   1116     701     702 1
   1117     699     700 1
   1118     697     698 1
   1119     695     696 1
   1120     693     694 1
   1121     689     690 1
   1122     689     691 1
   1123     687     688 1
   1124     685     686 1
   1125     712     713 1
   1126     709     710 1
   1127     709     711 1
   1128     707     708 1
   1129     705     706 1
   1130     726     727 1
   1131     726     728 1
   1132     726     729 1
   1133     722     723 1
   1134     722     724 1
   1135     722     725 1
   1136     720     721 1
   1137     718     719 1
   1138     716     717 1
   1139     739     740 1
   1140     736     737 1
   1141     736     738 1
   1142     734     735 1
   1143     732     733 1
   1144     750     751 1
   1145     747     748 1
   1146     747     749 1
   1147     745     746 1
   1148     743     744 1
   1149     764     765 1
   1150     761     762 1
   1151     761     763 1
   1152     758     759 1
   1153     758     760 1
   1154     755     756 1
   1155     755     757 1
   1156     785     786 1
   1157     783     784 1
   1158     781     782 1
   1159     778     779 1
   1160     776     777 1
   1161     772     773 1
   1162     772     774 1
   1163     770     771 1
   1164     768     769 1
   1165     806     807 1
   1166     804     805 1
   1167     802     803 1
   1168     799     800 1
   1169     797     798 1
   1170     793     794 1
   1171     793     795 1
   1172     791     792 1
   1173     789     790 1
   1174     817     818 1
   1175     817     819 1
   1176     814     815 1
   1177     814     816 1
   1178     812     813 1
   1179     810     811 1
   1180     844     845 1
   1181     842     843 1
   1182     840     841 1
   1183     838     839 1
   1184     835     836 1
   1185     833     834 1
   1186     829     830 1
   1187     829     831 1
   1188     827     828 1
   1189     825     826 1
   1190     859     860 1
   1191     856     857 1
   1192     856     858 1
   1193     853     854 1
   1194     853     855 1
   1195     850     851 1
   1196     850     852 1
   1197     876     877 1
   1198     876     878 1
   1199     876     879 1
   1200     873     874 1
   1201     873     875 1
   1202     869     870 1
   1203     869     871 1
   1204     869     872 1
   1205     867     868 1
   1206     865     866 1
   1207     863     864 1
   1208     895     896 1
   1209     895     897 1
   1210     895     898 1
   1211     891     892 1
   1212     891     893 1
   1213     891     894 1
   1214     889     890 1
   1215     886     887 1
   1216     886     888 1
   1217     884     885 1
   1218     882     883 1
   1219     908     909 1
   1220     905     906 1
   1221     905     907 1
   1222     903     904 1
   1223     901     902 1
   1224     919     920 1
   1225     916     917 1
   1226     916     918 1
   1227     914     915 1
   1228     912     913 1
   1229     925     926 1
   1230     925     927 1
   1231     923     924 1
   1232     934     935 1
   1233     934     936 1
   1234     932     933 1
   1235     930     931 1
   1236     952     953 1
   1237     952     954 1
   1238     952     955 1
   1239     948     949 1
   1240     948     950 1
   1241     948     951 1
   1242     946     947 1
   1243     944     945 1
   1244     942     943 1
   1245     975     976 1
   1246     973     974 1
   1247     971     972 1
   1248     968     969 1
   1249     966     967 1
   1250     962     963 1
   1251     962     964 1
   1252     960     961 1
   1253     958     959 1
   1254     986     987 1
   1255     983     984 1
   1256     983     985 1
   1257     981     982 1
   1258     979     980 1
   1259     992     993 1
   1260     992     994 1
   1261     990     991 1
   1262     999    1000 1
   1263     999    1001 1
   1264     997     998 1
   1265    1011    1012 1
   1266    1008    1009 1
   1267    1008    1010 1
   1268    1006    1007 1
   1269    1004    1005 1
   1270    1025    1026 1
   1271    1022    1023 1
   1272    1022    1024 1
   1273    1019    1020 1
   1274    1019    1021 1
   1275    1016    1017 1
   1276    1016    1018 1
   1277    1031    1032 1
   1278    1031    1033 1
   1279    1029    1030 1
   1280    1040    1041 1
   1281    1040    1042 1
   1282    1040    1043 1
   1283    1038    1039 1
   1284    1036    1037 1
   1285    1050    1051 1
   1286    1050    1052 1
   1287    1048    1049 1
   1288    1046    1047 1
   1289    1077    1078 1
   1290    1077    1079 1
   1291    1074    1075 1
   1292    1074    1076 1
   1293    1071    1072 1
   1294    1068    1069 1
   1295    1068    1070 1
   1296    1065    1066 1
   1297    1065    1067 1
   1298    1062    1063 1
   1299    1062    1064 1
   1300    1060    1061 1
   1301    1058    1059 1
   1302    1092    1093 1
   1303    1092    1094 1
   1304    1092    1095 1
   1305    1088    1089 1
   1306    1088    1090 1
   1307    1088    1091 1
   1308    1086    1087 1
   1309    1084    1085 1
   1310    1082    1083 1
   1311    1108    1109 1
   1312    1108    1110 1
   1313    1108    1111 1
   1314    1104    1105 1
   1315    1104    1106 1
   1316    1104    1107 1
   1317    1102    1103 1
   1318    1100    1101 1
   1319    1098    1099 1
   1320    1130    1131 1
   1321    1128    1129 1
   1322    1126    1127 1
   1323    1124    1125 1
   1324    1122    1123 1
   1325    1118    1119 1
   1326    1118    1120 1
   1327    1116    1117 1
   1328    1114    1115 1
   1329    1143    1144 1
   1330    1143    1145 1
   1331    1138    1139 1
   1332    1138    1140 1
   1333    1136    1137 1
   1334    1134    1135 1
   1335    1155    1156 1
   1336    1155    1157 1
   1337    1152    1153 1
   1338    1152    1154 1
   1339    1150    1151 1
   1340    1148    1149 1
   1341    1172    1173 1
   1342    1172    1174 1
   1343    1167    1168 1
   1344    1167    1169 1
   1345    1165    1166 1
   1346    1163    1164 1
   1347    1186    1187 1
   1348    1186    1188 1
   1349    1181    1182 1
   1350    1181    1183 1
   1351    1179    1180 1
   1352    1177    1178 1
   1353    1203    1204 1
   1354    1203    1205 1
   1355    1198    1199 1
   1356    1198    1200 1
   1357    1195    1196 1
   1358    1195    1197 1
   1359    1193    1194 1
   1360    1191    1192 1
   1361    1221    1222 1
   1362    1221    1223 1
   1363    1221    1224 1
   1364    1217    1218 1
   1365    1217    1219 1
   1366    1217    1220 1
   1367    1215    1216 1
   1368    1212    1213 1
   1369    1212    1214 1
   1370    1210    1211 1
   1371    1208    1209 1
   1372    1231    1232 1
   1373    1231    1233 1
   1374    1231    1234 1
   1375    1229    1230 1
   1376    1227    1228 1
   1377    1239    1240 1
   1378    1239    1241 1
   1379    1237    1238 1
   1380    1254    1255 1
   1381    1254    1256 1
   1382    1254    1257 1
   1383    1250    1251 1
   1384    1250    1252 1
   1385    1250    1253 1
   1386    1248    1249 1
   1387    1246    1247 1
   1388    1244    1245 1
   1389    1273    1274 1
   1390    1273    1275 1
   1391    1273    1276 1
   1392    1270    1271 1
   1393    1270    1272 1
   1394    1266    1267 1
   1395    1266    1268 1
   1396    1266    1269 1
   1397    1264    1265 1
   1398    1262    1263 1
   1399    1260    1261 1
   1400    1289    1290 1
   1401    1285    1286 1
   1402    1285    1287 1
   1403    1285    1288 1
   1404    1283    1284 1
   1405    1281    1282 1
   1406    1279    1280 1
   1407    1306    1307 1
   1408    1304    1305 1
   1409    1302    1303 1
   1410    1297    1298 1
   1411    1297    1299 1
   1412    1295    1296 1
   1413    1293    1294 1
   1414    1320    1321 1
   1415    1316    1317 1
   1416    1316    1318 1
   1417    1316    1319 1
   1418    1314    1315 1
   1419    1312    1313 1
   1420    1310    1311 1
   1421    1326    1327 1
   1422    1326    1328 1
   1423    1324    1325 1
   1424    1335    1336 1
   1425    1335    1337 1
   1426    1335    1338 1
   1427    1333    1334 1
   1428    1331    1332 1
   1429    1348    1349 1
   1430    1345    1346 1
   1431    1345    1347 1
   1432    1343    1344 1
   1433    1341    1342 1
   1434    1354    1355 1
   1435    1354    1356 1
   1436    1352    1353 1
   1437    1368    1369 1
   1438    1368    1370 1
   1439    1363    1364 1
   1440    1363    1365 1
   1441    1361    1362 1
   1442    1359    1360 1
   1443    1382    1383 1
   1444    1382    1384 1
   1445    1377    1378 1
   1446    1377    1379 1
   1447    1375    1376 1
   1448    1373    1374 1
   1449    1403    1404 1
   1450    1401    1402 1
   1451    1399    1400 1
   1452    1397    1398 1
   1453    1395    1396 1
   1454    1391    1392 1
   1455    1391    1393 1
   1456    1389    1390 1
   1457    1387    1388 1
   1458    1417    1418 1
   1459    1417    1419 1
   1460    1417    1420 1
   1461    1413    1414 1
   1462    1413    1415 1
   1463    1413    1416 1
   1464    1411    1412 1
   1465    1409    1410 1
   1466    1407    1408 1
   1467    1430    1431 1
   1468    1430    1432 1
   1469    1427    1428 1
   1470    1427    1429 1
   1471    1425    1426 1
   1472    1423    1424 1
   1473    1445    1446 1
   1474    1442    1443 1
   1475    1442    1444 1
   1476    1440    1441 1
   1477    1438    1439 1
   1478    1459    1460 1
   1479    1455    1456 1
   1480    1455    1457 1
   1481    1455    1458 1
   1482    1453    1454 1
   1483    1451    1452 1
   1484    1449    1450 1
@<TRIPOS>SUBSTRUCTURE
      1 ALA1           1 RESIDUE    4    B ALA
      2 CYS2          13 RESIDUE    4    B CYS
      3 ASP3          24 RESIDUE    4    B ASP
      4 TYR4          36 RESIDUE    4    B TYR
      5 THR5          57 RESIDUE    4    B THR
      6 CYS6          71 RESIDUE    4    B CYS
      7 GLY7          82 RESIDUE    4    B GLY
      8 SER8          89 RESIDUE    4    B SER
      9 ASN9         100 RESIDUE    4    B ASN
     10 CYS10        114 RESIDUE    4    B CYS
     11 TYR11        125 RESIDUE    4    B TYR
     12 SER12        146 RESIDUE    4    B SER
     13 SER13        157 RESIDUE    4    B SER
     14 SER14        168 RESIDUE    4    B SER
     15 ASP15        179 RESIDUE    4    B ASP
     16 VAL16        191 RESIDUE    4    B VAL
     17 SER17        207 RESIDUE    4    B SER
     18 THR18        218 RESIDUE    4    B THR
     19 ALA19        232 RESIDUE    4    B ALA
     20 GLN20        242 RESIDUE    4    B GLN
     21 ALA21        259 RESIDUE    4    B ALA
     22 ALA22        269 RESIDUE    4    B ALA
     23 GLY23        279 RESIDUE    4    B GLY
     24 TYR24        286 RESIDUE    4    B TYR
     25 LYS25        307 RESIDUE    4    B LYS
     26 LEU26        329 RESIDUE    4    B LEU
     27 HIE27        348 RESIDUE    4    B HIE
     28 GLU28        365 RESIDUE    4    B GLU
     29 ASP29        380 RESIDUE    4    B ASP
     30 GLY30        392 RESIDUE    4    B GLY
     31 GLU31        399 RESIDUE    4    B GLU
     32 THR32        414 RESIDUE    4    B THR
     33 VAL33        428 RESIDUE    4    B VAL
     34 GLY34        444 RESIDUE    4    B GLY
     35 SER35        451 RESIDUE    4    B SER
     36 ASN36        462 RESIDUE    4    B ASN
     37 SER37        476 RESIDUE    4    B SER
     38 TYR38        487 RESIDUE    4    B TYR
     39 PRO39        508 RESIDUE    4    B PRO
     40 HIE40        522 RESIDUE    4    B HIE
     41 LYS41        539 RESIDUE    4    B LYS
     42 TYR42        561 RESIDUE    4    B TYR
     43 ASN43        582 RESIDUE    4    B ASN
     44 ASN44        596 RESIDUE    4    B ASN
     45 TYR45        610 RESIDUE    4    B TYR
     46 GLU46        631 RESIDUE    4    B GLU
     47 GLY47        646 RESIDUE    4    B GLY
     48 PHE48        653 RESIDUE    4    B PHE
     49 ASP49        673 RESIDUE    4    B ASP
     50 PHE50        685 RESIDUE    4    B PHE
     51 SER51        705 RESIDUE    4    B SER
     52 VAL52        716 RESIDUE    4    B VAL
     53 SER53        732 RESIDUE    4    B SER
     54 SER54        743 RESIDUE    4    B SER
     55 PRO55        754 RESIDUE    4    B PRO
     56 TYR56        768 RESIDUE    4    B TYR
     57 TYR57        789 RESIDUE    4    B TYR
     58 GLU58        810 RESIDUE    4    B GLU
     59 TRP59        825 RESIDUE    4    B TRP
     60 PRO60        849 RESIDUE    4    B PRO
     61 ILE61        863 RESIDUE    4    B ILE
     62 LEU62        882 RESIDUE    4    B LEU
     63 SER63        901 RESIDUE    4    B SER
     64 SER64        912 RESIDUE    4    B SER
     65 GLY65        923 RESIDUE    4    B GLY
     66 ASP66        930 RESIDUE    4    B ASP
     67 VAL67        942 RESIDUE    4    B VAL
     68 TYR68        958 RESIDUE    4    B TYR
     69 SER69        979 RESIDUE    4    B SER
     70 GLY70        990 RESIDUE    4    B GLY
     71 GLY71        997 RESIDUE    4    B GLY
     72 SER72       1004 RESIDUE    4    B SER
     73 PRO73       1015 RESIDUE    4    B PRO
     74 GLY74       1029 RESIDUE    4    B GLY
     75 ALA75       1036 RESIDUE    4    B ALA
     76 ASP76       1046 RESIDUE    4    B ASP
     77 ARG77       1058 RESIDUE    4    B ARG
     78 VAL78       1082 RESIDUE    4    B VAL
     79 VAL79       1098 RESIDUE    4    B VAL
     80 PHE80       1114 RESIDUE    4    B PHE
     81 ASN81       1134 RESIDUE    4    B ASN
     82 GLU82       1148 RESIDUE    4    B GLU
     83 ASN83       1163 RESIDUE    4    B ASN
     84 ASN84       1177 RESIDUE    4    B ASN
     85 GLN85       1191 RESIDUE    4    B GLN
     86 LEU86       1208 RESIDUE    4    B LEU
     87 ALA87       1227 RESIDUE    4    B ALA
     88 GLY88       1237 RESIDUE    4    B GLY
     89 VAL89       1244 RESIDUE    4    B VAL
     90 ILE90       1260 RESIDUE    4    B ILE
     91 THR91       1279 RESIDUE    4    B THR
     92 HIE92       1293 RESIDUE    4    B HIE
     93 THR93       1310 RESIDUE    4    B THR
     94 GLY94       1324 RESIDUE    4    B GLY
     95 ALA95       1331 RESIDUE    4    B ALA
     96 SER96       1341 RESIDUE    4    B SER
     97 GLY97       1352 RESIDUE    4    B GLY
     98 ASN98       1359 RESIDUE    4    B ASN
     99 ASN99       1373 RESIDUE    4    B ASN
    100 PHE100      1387 RESIDUE    4    B PHE
    101 VAL101      1407 RESIDUE    4    B VAL
    102 GLU102      1423 RESIDUE    4    B GLU
    103 CYS103      1438 RESIDUE    4    B CYS
    104 THR104      1449 RESIDUE    4    B THR
