# Supplementary material for: Improved Structure-Based Histidine pKa Prediction for pH-Responsive Protein Design
Source: J Chem Inf Model. 2025 Jan 18;65(3):1560–9. doi: 10.1021/acs.jcim.4c01957 (PMC11815838; doi:10.1021/acs.jcim.4c01957)
Supplement: Supplementary file 3 — ci4c01957_si_003.zip [file ci4c01957_si_003.zip › structures/prep_mol2/1BVI_C_prep.mol2]

@<TRIPOS>MOLECULE
Cpptraj generated mol2 file.
 1463  1484   104     0     0
SMALL
USER_CHARGES


@<TRIPOS>ATOM
      1 N            41.8955      19.7276      71.0457 N.am      1 ALA1       0.1414
      2 H1           40.9507      19.8472      70.6872 H         1 ALA1       0.1997
      3 H2           42.3416      18.9861      70.5269 H         1 ALA1       0.1997
      4 H3           42.3762      20.6017      70.8835 H         1 ALA1       0.1997
      5 CA           41.8427      19.4106      72.4937 C.3       1 ALA1       0.0962
      6 HA           41.3709      18.4345      72.6121 H         1 ALA1       0.0889
      7 CB           43.2293      19.3564      73.1671 C.3       1 ALA1      -0.0597
      8 HB1          43.7615      20.2996      73.0346 H         1 ALA1       0.0300
      9 HB2          43.1111      19.1557      74.2328 H         1 ALA1       0.0300
     10 HB3          43.8176      18.5520      72.7244 H         1 ALA1       0.0300
     11 C            40.9113      20.4015      73.1707 C.2       1 ALA1       0.6163
     12 O            39.7713      20.0548      73.4257 O.2       1 ALA1      -0.5722
     13 N            41.3857      21.6258      73.3906 N.am      2 CYS2      -0.4157
     14 H            42.3331      21.8474      73.1366 H         2 CYS2       0.2719
     15 CA           40.6432      22.7331      73.9845 C.3       2 CYS2       0.0213
     16 HA           39.8073      22.3647      74.5844 H         2 CYS2       0.1124
     17 CB           41.6677      23.4522      74.8892 C.3       2 CYS2      -0.1231
     18 HB2          42.4194      22.7355      75.2219 H         2 CYS2       0.1112
     19 HB3          42.1849      24.2442      74.3414 H         2 CYS2       0.1112
     20 SG           40.9576      24.1443      76.3929 S.3       2 CYS2      -0.3119
     21 HG           40.3790      25.2359      75.8546 H         2 CYS2       0.1933
     22 C            40.0876      23.6222      72.8569 C.2       2 CYS2       0.5973
     23 O            40.6664      24.6622      72.5730 O.2       2 CYS2      -0.5679
     24 N            39.0705      23.1530      72.1301 N.am      3 ASP3      -0.5163
     25 H            38.5128      22.3949      72.5027 H         3 ASP3       0.2936
     26 CA           38.5549      23.8642      70.9430 C.3       3 ASP3       0.0381
     27 HA           39.3967      24.1470      70.3074 H         3 ASP3       0.0880
     28 CB           37.6347      22.9444      70.1264 C.3       3 ASP3      -0.0303
     29 HB2          36.8151      22.6018      70.7593 H         3 ASP3      -0.0122
     30 HB3          37.2071      23.5129      69.2998 H         3 ASP3      -0.0122
     31 CG           38.3799      21.7408      69.5435 C.2       3 ASP3       0.7994
     32 OD1          39.5021      21.8993      69.0150 O.co2     3 ASP3      -0.8014
     33 OD2          37.8504      20.6070      69.6527 O.co2     3 ASP3      -0.8014
     34 C            37.8225      25.1648      71.2881 C.2       3 ASP3       0.5366
     35 O            37.9163      26.1274      70.5358 O.2       3 ASP3      -0.5819
     36 N            37.1255      25.1853      72.4253 N.am      4 TYR4      -0.4157
     37 H            37.0871      24.3376      72.9772 H         4 TYR4       0.2719
     38 CA           36.4604      26.3689      72.9669 C.3       4 TYR4      -0.0014
     39 HA           36.8500      27.2601      72.4691 H         4 TYR4       0.0876
     40 CB           34.9445      26.3115      72.7350 C.3       4 TYR4      -0.0152
     41 HB2          34.5312      25.4688      73.2849 H         4 TYR4       0.0295
     42 HB3          34.4972      27.2171      73.1477 H         4 TYR4       0.0295
     43 CG           34.5277      26.1851      71.2873 C.ar      4 TYR4      -0.0011
     44 CD1          34.3323      27.3448      70.5138 C.ar      4 TYR4      -0.1906
     45 HD1          34.5129      28.3232      70.9461 H         4 TYR4       0.1699
     46 CE1          33.9512      27.2321      69.1667 C.ar      4 TYR4      -0.2341
     47 HE1          33.8301      28.1233      68.5721 H         4 TYR4       0.1656
     48 CZ           33.7682      25.9555      68.5952 C.ar      4 TYR4       0.3226
     49 OH           33.4207      25.8520      67.2870 O.3       4 TYR4      -0.5579
     50 HH           33.6711      26.6504      66.8210 H         4 TYR4       0.3992
     51 CE2          33.9660      24.7947      69.3665 C.ar      4 TYR4      -0.2341
     52 HE2          33.8515      23.8248      68.9080 H         4 TYR4       0.1656
     53 CD2          34.3536      24.9120      70.7150 C.ar      4 TYR4      -0.1906
     54 HD2          34.5348      24.0265      71.3089 H         4 TYR4       0.1699
     55 C            36.7453      26.4815      74.4592 C.2       4 TYR4       0.5973
     56 O            36.6718      25.4920      75.1920 O.2       4 TYR4      -0.5679
     57 N            37.0394      27.6870      74.9235 N.am      5 THR5      -0.4157
     58 H            37.1810      28.4375      74.2411 H         5 THR5       0.2719
     59 CA           37.3154      27.9824      76.3255 C.3       5 THR5      -0.0389
     60 HA           37.2038      27.0749      76.9115 H         5 THR5       0.1007
     61 CB           38.7557      28.4616      76.5245 C.3       5 THR5       0.3654
     62 HB           38.9075      29.4030      75.9954 H         5 THR5       0.0043
     63 CG2          39.0729      28.6617      78.0083 C.3       5 THR5      -0.2438
     64 HG21         38.8668      27.7467      78.5640 H         5 THR5       0.0642
     65 HG22         40.1242      28.9232      78.1181 H         5 THR5       0.0642
     66 HG23         38.4722      29.4766      78.4078 H         5 THR5       0.0642
     67 OG1          39.6510      27.4986      76.0054 O.3       5 THR5      -0.6761
     68 HG1          39.5339      27.5597      75.0465 H         5 THR5       0.4102
     69 C            36.3131      29.0075      76.8322 C.2       5 THR5       0.5973
     70 O            36.3406      30.1772      76.4484 O.2       5 THR5      -0.5679
     71 N            35.4144      28.5687      77.7109 N.am      6 CYS6      -0.4157
     72 H            35.4625      27.5908      77.9817 H         6 CYS6       0.2719
     73 CA           34.4175      29.4169      78.3561 C.3       6 CYS6       0.0213
     74 HA           34.2976      30.3482      77.7983 H         6 CYS6       0.1124
     75 CB           33.0620      28.7005      78.3917 C.3       6 CYS6      -0.1231
     76 HB2          33.1082      27.9039      79.1360 H         6 CYS6       0.1112
     77 HB3          32.2957      29.3996      78.7181 H         6 CYS6       0.1112
     78 SG           32.5842      27.9437      76.8136 S.3       6 CYS6      -0.3119
     79 HG           31.6498      27.1269      77.3129 H         6 CYS6       0.1933
     80 C            34.8916      29.7345      79.7784 C.2       6 CYS6       0.5973
     81 O            34.6646      28.9607      80.7119 O.2       6 CYS6      -0.5679
     82 N            35.5876      30.8549      79.9689 N.am      7 GLY7      -0.4157
     83 H            35.8233      31.4224      79.1652 H         7 GLY7       0.2719
     84 CA           36.1963      31.1575      81.2650 C.3       7 GLY7      -0.0252
     85 HA2          36.6267      32.1583      81.2434 H         7 GLY7       0.0698
     86 HA3          35.4402      31.1109      82.0483 H         7 GLY7       0.0698
     87 C            37.3122      30.1554      81.5626 C.2       7 GLY7       0.5973
     88 O            38.3609      30.2132      80.9318 O.2       7 GLY7      -0.5679
     89 N            37.1029      29.2385      82.5100 N.am      8 SER8      -0.4157
     90 H            36.2070      29.2178      82.9764 H         8 SER8       0.2719
     91 CA           38.0521      28.1472      82.7901 C.3       8 SER8      -0.0249
     92 HA           39.0153      28.3747      82.3310 H         8 SER8       0.0843
     93 CB           38.2880      28.0344      84.2991 C.3       8 SER8       0.2117
     94 HB2          39.1020      27.3334      84.4860 H         8 SER8       0.0352
     95 HB3          38.5790      29.0109      84.6890 H         8 SER8       0.0352
     96 OG           37.1244      27.5866      84.9702 O.3       8 SER8      -0.6546
     97 HG           37.0459      26.6303      84.8653 H         8 SER8       0.4275
     98 C            37.6111      26.7948      82.2192 C.2       8 SER8       0.5973
     99 O            38.3453      25.8161      82.3414 O.2       8 SER8      -0.5679
    100 N            36.4078      26.7051      81.6447 N.am      9 ASN9      -0.4157
    101 H            35.8642      27.5472      81.4945 H         9 ASN9       0.2719
    102 CA           35.8734      25.4586      81.1061 C.3       9 ASN9       0.0143
    103 HA           36.2026      24.6378      81.7463 H         9 ASN9       0.1048
    104 CB           34.3389      25.4754      81.1415 C.3       9 ASN9      -0.2041
    105 HB2          33.9722      26.3136      80.5505 H         9 ASN9       0.0797
    106 HB3          33.9501      24.5627      80.6923 H         9 ASN9       0.0797
    107 CG           33.7869      25.5744      82.5497 C.2       9 ASN9       0.7130
    108 OD1          34.3542      25.0768      83.5134 O.2       9 ASN9      -0.5931
    109 ND2          32.6627      26.2238      82.7149 N.am      9 ASN9      -0.9191
    110 HD21         32.3080      26.3445      83.6388 H         9 ASN9       0.4196
    111 HD22         32.1424      26.5306      81.8801 H         9 ASN9       0.4196
    112 C            36.4113      25.1976      79.6976 C.2       9 ASN9       0.5973
    113 O            36.2306      26.0087      78.7940 O.2       9 ASN9      -0.5679
    114 N            37.0687      24.0519      79.5384 N.am     10 CYS10     -0.4157
    115 H            37.1074      23.4289      80.3271 H        10 CYS10      0.2719
    116 CA           37.6168      23.5424      78.2868 C.3      10 CYS10      0.0213
    117 HA           37.8553      24.3647      77.6076 H        10 CYS10      0.1124
    118 CB           38.9084      22.7894      78.6529 C.3      10 CYS10     -0.1231
    119 HB2          39.6886      23.5226      78.8607 H        10 CYS10      0.1112
    120 HB3          38.7375      22.2098      79.5602 H        10 CYS10      0.1112
    121 SG           39.4648      21.6221      77.3693 S.3      10 CYS10     -0.3119
    122 HG           40.7524      21.6539      77.7203 H        10 CYS10      0.1933
    123 C            36.5914      22.6282      77.6098 C.2      10 CYS10      0.5973
    124 O            36.2123      21.6122      78.1918 O.2      10 CYS10     -0.5679
    125 N            36.1844      22.9687      76.3873 N.am     11 TYR11     -0.4157
    126 H            36.5045      23.8466      75.9899 H        11 TYR11      0.2719
    127 CA           35.2847      22.1574      75.5692 C.3      11 TYR11     -0.0014
    128 HA           35.0133      21.2527      76.1174 H        11 TYR11      0.0876
    129 CB           33.9918      22.9213      75.2674 C.3      11 TYR11     -0.0152
    130 HB2          34.2423      23.8426      74.7469 H        11 TYR11      0.0295
    131 HB3          33.3785      22.3203      74.5948 H        11 TYR11      0.0295
    132 CG           33.1639      23.2465      76.4891 C.ar     11 TYR11     -0.0011
    133 CD1          32.5323      22.2048      77.1880 C.ar     11 TYR11     -0.1906
    134 HD1          32.6535      21.1799      76.8614 H        11 TYR11      0.1699
    135 CE1          31.7539      22.4855      78.3192 C.ar     11 TYR11     -0.2341
    136 HE1          31.2825      21.6733      78.8456 H        11 TYR11      0.1656
    137 CZ           31.6062      23.8106      78.7621 C.ar     11 TYR11      0.3226
    138 OH           30.8346      24.0667      79.8434 O.3      11 TYR11     -0.5579
    139 HH           30.0897      23.4668      79.8959 H        11 TYR11      0.3992
    140 CE2          32.2638      24.8529      78.0844 C.ar     11 TYR11     -0.2341
    141 HE2          32.1887      25.8463      78.4883 H        11 TYR11      0.1656
    142 CD2          33.0398      24.5728      76.9409 C.ar     11 TYR11     -0.1906
    143 HD2          33.5796      25.3614      76.4345 H        11 TYR11      0.1699
    144 C            35.9542      21.7221      74.2696 C.2      11 TYR11      0.5973
    145 O            36.6435      22.4936      73.5981 O.2      11 TYR11     -0.5679
    146 N            35.7226      20.4726      73.8921 N.am     12 SER12     -0.4157
    147 H            35.1668      19.8873      74.5155 H        12 SER12      0.2719
    148 CA           36.0891      19.9356      72.5859 C.3      12 SER12     -0.0249
    149 HA           36.9673      20.4614      72.2086 H        12 SER12      0.0843
    150 CB           36.4552      18.4572      72.7244 C.3      12 SER12      0.2117
    151 HB2          36.9074      18.1177      71.7921 H        12 SER12      0.0352
    152 HB3          37.1798      18.3326      73.5298 H        12 SER12      0.0352
    153 OG           35.3058      17.6751      72.9847 O.3      12 SER12     -0.6546
    154 HG           35.0576      17.7984      73.9269 H        12 SER12      0.4275
    155 C            34.9500      20.1258      71.5786 C.2      12 SER12      0.5973
    156 O            33.7896      20.3440      71.9400 O.2      12 SER12     -0.5679
    157 N            35.2565      19.9569      70.2928 N.am     13 SER13     -0.4157
    158 H            36.2408      19.9191      70.0380 H        13 SER13      0.2719
    159 CA           34.2527      19.9554      69.2249 C.3      13 SER13     -0.0249
    160 HA           33.7528      20.9252      69.2016 H        13 SER13      0.0843
    161 CB           34.9165      19.7144      67.8671 C.3      13 SER13      0.2117
    162 HB2          35.4397      18.7582      67.8779 H        13 SER13      0.0352
    163 HB3          34.1475      19.6886      67.0948 H        13 SER13      0.0352
    164 OG           35.8285      20.7479      67.5690 O.3      13 SER13     -0.6546
    165 HG           36.5710      20.7104      68.2012 H        13 SER13      0.4275
    166 C            33.1904      18.8797      69.4581 C.2      13 SER13      0.5973
    167 O            32.0137      19.1145      69.1940 O.2      13 SER13     -0.5679
    168 N            33.5832      17.7146      69.9835 N.am     14 SER14     -0.4157
    169 H            34.5580      17.5851      70.2113 H        14 SER14      0.2719
    170 CA           32.6551      16.6312      70.3220 C.3      14 SER14     -0.0249
    171 HA           32.0574      16.3913      69.4420 H        14 SER14      0.0843
    172 CB           33.4277      15.3766      70.7296 C.3      14 SER14      0.2117
    173 HB2          34.0576      15.5962      71.5941 H        14 SER14      0.0352
    174 HB3          32.7161      14.5956      71.0029 H        14 SER14      0.0352
    175 OG           34.2305      14.9193      69.6550 O.3      14 SER14     -0.6546
    176 HG           34.5587      14.0445      69.8824 H        14 SER14      0.4275
    177 C            31.6941      17.0196      71.4491 C.2      14 SER14      0.5973
    178 O            30.5078      16.6904      71.3651 O.2      14 SER14     -0.5679
    179 N            32.1765      17.7489      72.4601 N.am     15 ASP15     -0.5163
    180 H            33.1691      17.9487      72.4893 H        15 ASP15      0.2936
    181 CA           31.3315      18.2706      73.5432 C.3      15 ASP15      0.0381
    182 HA           30.8100      17.4381      74.0200 H        15 ASP15      0.0880
    183 CB           32.1595      19.0001      74.6156 C.3      15 ASP15     -0.0303
    184 HB2          32.6344      19.8763      74.1761 H        15 ASP15     -0.0122
    185 HB3          31.4789      19.3519      75.3928 H        15 ASP15     -0.0122
    186 CG           33.2267      18.1330      75.2762 C.2      15 ASP15      0.7994
    187 OD1          33.0194      16.9098      75.3892 O.co2    15 ASP15     -0.8014
    188 OD2          34.3065      18.6959      75.5629 O.co2    15 ASP15     -0.8014
    189 C            30.2839      19.2355      72.9886 C.2      15 ASP15      0.5366
    190 O            29.0881      19.0978      73.2601 O.2      15 ASP15     -0.5819
    191 N            30.7185      20.1764      72.1423 N.am     16 VAL16     -0.4157
    192 H            31.7200      20.2450      71.9746 H        16 VAL16      0.2719
    193 CA           29.8151      21.1447      71.5027 C.3      16 VAL16     -0.0875
    194 HA           29.2469      21.6559      72.2775 H        16 VAL16      0.0969
    195 CB           30.5935      22.2062      70.7063 C.3      16 VAL16      0.2985
    196 HB           31.2471      21.7152      69.9846 H        16 VAL16     -0.0297
    197 CG1          29.6505      23.1507      69.9425 C.3      16 VAL16     -0.3192
    198 HG11         28.9121      23.5780      70.6190 H        16 VAL16      0.0791
    199 HG12         30.2294      23.9571      69.4915 H        16 VAL16      0.0791
    200 HG13         29.1425      22.6180      69.1385 H        16 VAL16      0.0791
    201 CG2          31.4529      23.0456      71.6549 C.3      16 VAL16     -0.3192
    202 HG21         32.2054      22.4255      72.1404 H        16 VAL16      0.0791
    203 HG22         31.9610      23.8227      71.0906 H        16 VAL16      0.0791
    204 HG23         30.8295      23.5140      72.4170 H        16 VAL16      0.0791
    205 C            28.8049      20.4432      70.6055 C.2      16 VAL16      0.5973
    206 O            27.6134      20.7394      70.6718 O.2      16 VAL16     -0.5679
    207 N            29.2556      19.4818      69.8009 N.am     17 SER17     -0.4157
    208 H            30.2538      19.2935      69.7898 H        17 SER17      0.2719
    209 CA           28.3975      18.7380      68.8803 C.3      17 SER17     -0.0249
    210 HA           27.8798      19.4493      68.2345 H        17 SER17      0.0843
    211 CB           29.2773      17.8455      68.0021 C.3      17 SER17      0.2117
    212 HB2          30.1421      18.4198      67.6686 H        17 SER17      0.0352
    213 HB3          29.6230      16.9822      68.5735 H        17 SER17      0.0352
    214 OG           28.5733      17.4308      66.8534 O.3      17 SER17     -0.6546
    215 HG           29.2006      17.0293      66.2458 H        17 SER17      0.4275
    216 C            27.3320      17.9301      69.6291 C.2      17 SER17      0.5973
    217 O            26.1604      17.9431      69.2523 O.2      17 SER17     -0.5679
    218 N            27.7052      17.3008      70.7499 N.am     18 THR18     -0.4157
    219 H            28.6797      17.3523      71.0305 H        18 THR18      0.2719
    220 CA           26.7617      16.5462      71.5923 C.3      18 THR18     -0.0389
    221 HA           26.2317      15.8286      70.9658 H        18 THR18      0.1007
    222 CB           27.4907      15.7657      72.6970 C.3      18 THR18      0.3654
    223 HB           27.9848      16.4575      73.3796 H        18 THR18      0.0043
    224 CG2          26.5295      14.8742      73.4846 C.3      18 THR18     -0.2438
    225 HG21         25.9932      14.2124      72.8047 H        18 THR18      0.0642
    226 HG22         27.0984      14.2734      74.1952 H        18 THR18      0.0642
    227 HG23         25.8196      15.4820      74.0418 H        18 THR18      0.0642
    228 OG1          28.4565      14.9162      72.1222 O.3      18 THR18     -0.6761
    229 HG1          29.2290      15.4660      71.9132 H        18 THR18      0.4102
    230 C            25.7204      17.4693      72.2216 C.2      18 THR18      0.5973
    231 O            24.5235      17.1707      72.1976 O.2      18 THR18     -0.5679
    232 N            26.1540      18.6198      72.7453 N.am     19 ALA19     -0.4157
    233 H            27.1542      18.8067      72.7580 H        19 ALA19      0.2719
    234 CA           25.2507      19.6082      73.3260 C.3      19 ALA19      0.0337
    235 HA           24.6648      19.1221      74.1077 H        19 ALA19      0.0823
    236 CB           26.0809      20.7258      73.9637 C.3      19 ALA19     -0.1825
    237 HB1          26.6662      21.2423      73.2023 H        19 ALA19      0.0603
    238 HB2          25.4269      21.4395      74.4667 H        19 ALA19      0.0603
    239 HB3          26.7644      20.2963      74.6971 H        19 ALA19      0.0603
    240 C            24.2695      20.1539      72.2785 C.2      19 ALA19      0.5973
    241 O            23.0595      20.1554      72.5097 O.2      19 ALA19     -0.5679
    242 N            24.7704      20.5559      71.1065 N.am     20 GLN20     -0.4157
    243 H            25.7772      20.5105      70.9676 H        20 GLN20      0.2719
    244 CA           23.9427      21.0600      70.0111 C.3      20 GLN20     -0.0031
    245 HA           23.3884      21.9312      70.3641 H        20 GLN20      0.0850
    246 CB           24.8391      21.4952      68.8457 C.3      20 GLN20     -0.0036
    247 HB2          25.4938      22.2990      69.1872 H        20 GLN20      0.0171
    248 HB3          25.4606      20.6501      68.5414 H        20 GLN20      0.0171
    249 CG           24.0364      21.9826      67.6237 C.3      20 GLN20     -0.0645
    250 HG2          23.3445      21.2070      67.2966 H        20 GLN20      0.0352
    251 HG3          23.4574      22.8670      67.8845 H        20 GLN20      0.0352
    252 CD           24.9377      22.3088      66.4446 C.2      20 GLN20      0.6951
    253 OE1          26.1165      22.5925      66.5951 O.2      20 GLN20     -0.6086
    254 NE2          24.4314      22.2430      65.2345 N.am     20 GLN20     -0.9407
    255 HE21         25.0633      22.3469      64.4669 H        20 GLN20      0.4251
    256 HE22         23.4857      21.8951      65.0775 H        20 GLN20      0.4251
    257 C            22.9177      20.0281      69.5437 C.2      20 GLN20      0.5973
    258 O            21.7664      20.3927      69.3351 O.2      20 GLN20     -0.5679
    259 N            23.3092      18.7591      69.3970 N.am     21 ALA21     -0.4157
    260 H            24.2924      18.5281      69.5151 H        21 ALA21      0.2719
    261 CA           22.3989      17.7054      68.9525 C.3      21 ALA21      0.0337
    262 HA           21.9908      17.9804      67.9786 H        21 ALA21      0.0823
    263 CB           23.1925      16.4050      68.8007 C.3      21 ALA21     -0.1825
    264 HB1          23.6283      16.1156      69.7578 H        21 ALA21      0.0603
    265 HB2          22.5307      15.6107      68.4536 H        21 ALA21      0.0603
    266 HB3          23.9948      16.5438      68.0741 H        21 ALA21      0.0603
    267 C            21.2158      17.5192      69.9133 C.2      21 ALA21      0.5973
    268 O            20.0722      17.4147      69.4691 O.2      21 ALA21     -0.5679
    269 N            21.4809      17.5192      71.2242 N.am     22 ALA22     -0.4157
    270 H            22.4442      17.6117      71.5279 H        22 ALA22      0.2719
    271 CA           20.4306      17.3971      72.2304 C.3      22 ALA22      0.0337
    272 HA           19.8235      16.5164      72.0132 H        22 ALA22      0.0823
    273 CB           21.0856      17.2222      73.5988 C.3      22 ALA22     -0.1825
    274 HB1          21.6987      18.0919      73.8379 H        22 ALA22      0.0603
    275 HB2          20.3068      17.1134      74.3549 H        22 ALA22      0.0603
    276 HB3          21.7131      16.3298      73.5951 H        22 ALA22      0.0603
    277 C            19.4991      18.6133      72.2253 C.2      22 ALA22      0.5973
    278 O            18.2805      18.4593      72.2546 O.2      22 ALA22     -0.5679
    279 N            20.0731      19.8184      72.1548 N.am     23 GLY23     -0.4157
    280 H            21.0860      19.8818      72.1676 H        23 GLY23      0.2719
    281 CA           19.2992      21.0540      72.1060 C.3      23 GLY23     -0.0252
    282 HA2          18.6309      21.1015      72.9670 H        23 GLY23      0.0698
    283 HA3          19.9824      21.9010      72.1463 H        23 GLY23      0.0698
    284 C            18.4616      21.1646      70.8353 C.2      23 GLY23      0.5973
    285 O            17.2856      21.5037      70.9145 O.2      23 GLY23     -0.5679
    286 N            19.0327      20.8411      69.6731 N.am     24 TYR24     -0.4157
    287 H            20.0137      20.5865      69.6539 H        24 TYR24      0.2719
    288 CA           18.3041      20.8889      68.4093 C.3      24 TYR24     -0.0014
    289 HA           17.8536      21.8768      68.3105 H        24 TYR24      0.0876
    290 CB           19.2461      20.6841      67.2183 C.3      24 TYR24     -0.0152
    291 HB2          20.0674      21.4006      67.2798 H        24 TYR24      0.0295
    292 HB3          19.6681      19.6786      67.2530 H        24 TYR24      0.0295
    293 CG           18.5155      20.8917      65.9056 C.ar     24 TYR24     -0.0011
    294 CD1          18.2896      22.2035      65.4482 C.ar     24 TYR24     -0.1906
    295 HD1          18.7100      23.0391      65.9867 H        24 TYR24      0.1699
    296 CE1          17.5020      22.4305      64.3049 C.ar     24 TYR24     -0.2341
    297 HE1          17.3202      23.4353      63.9575 H        24 TYR24      0.1656
    298 CZ           16.9400      21.3382      63.6123 C.ar     24 TYR24      0.3226
    299 OH           16.2003      21.5578      62.4963 O.3      24 TYR24     -0.5579
    300 HH           16.1545      22.4873      62.2474 H        24 TYR24      0.3992
    301 CE2          17.1789      20.0216      64.0595 C.ar     24 TYR24     -0.2341
    302 HE2          16.7017      19.1963      63.5453 H        24 TYR24      0.1656
    303 CD2          17.9645      19.7984      65.2068 C.ar     24 TYR24     -0.1906
    304 HD2          18.0865      18.7905      65.5788 H        24 TYR24      0.1699
    305 C            17.1635      19.8730      68.3687 C.2      24 TYR24      0.5973
    306 O            16.0969      20.2002      67.8587 O.2      24 TYR24     -0.5679
    307 N            17.3517      18.6719      68.9365 N.am     25 LYS25     -0.3479
    308 H            18.2613      18.4368      69.3179 H        25 LYS25      0.2747
    309 CA           16.2842      17.6680      68.9621 C.3      25 LYS25     -0.2400
    310 HA           15.9822      17.5262      67.9250 H        25 LYS25      0.1426
    311 CB           16.7947      16.3385      69.5508 C.3      25 LYS25     -0.0094
    312 HB2          17.6552      16.0075      68.9673 H        25 LYS25      0.0362
    313 HB3          17.1244      16.5007      70.5778 H        25 LYS25      0.0362
    314 CG           15.7365      15.2152      69.5423 C.3      25 LYS25      0.0187
    315 HG2          16.1991      14.2870      69.8788 H        25 LYS25      0.0103
    316 HG3          14.9344      15.4689      70.2372 H        25 LYS25      0.0103
    317 CD           15.1407      15.0074      68.1401 C.3      25 LYS25     -0.0479
    318 HD2          14.7134      15.9490      67.8006 H        25 LYS25      0.0621
    319 HD3          15.9210      14.7187      67.4351 H        25 LYS25      0.0621
    320 CE           13.9967      13.9997      68.0890 C.3      25 LYS25     -0.0143
    321 HE2          14.3985      12.9949      67.9554 H        25 LYS25      0.1135
    322 HE3          13.4372      14.0517      69.0312 H        25 LYS25      0.1135
    323 NZ           13.0785      14.3728      66.9812 N.4      25 LYS25     -0.3854
    324 HZ1          13.5335      14.8783      66.2131 H        25 LYS25      0.3400
    325 HZ2          12.4772      13.6356      66.6681 H        25 LYS25      0.3400
    326 HZ3          12.4258      15.0840      67.3497 H        25 LYS25      0.3400
    327 C            15.0388      18.1743      69.6953 C.2      25 LYS25      0.7341
    328 O            13.9369      18.0220      69.1853 O.2      25 LYS25     -0.5894
    329 N            15.2278      18.8401      70.8362 N.am     26 LEU26     -0.4157
    330 H            16.1698      18.9516      71.1796 H        26 LEU26      0.2719
    331 CA           14.1167      19.4522      71.5707 C.3      26 LEU26     -0.0518
    332 HA           13.3355      18.7063      71.7306 H        26 LEU26      0.0922
    333 CB           14.6010      19.9971      72.9216 C.3      26 LEU26     -0.1102
    334 HB2          15.4648      20.6405      72.7507 H        26 LEU26      0.0457
    335 HB3          13.8070      20.6169      73.3380 H        26 LEU26      0.0457
    336 CG           14.9613      18.9349      73.9669 C.3      26 LEU26      0.3531
    337 HG           15.7611      18.2982      73.5897 H        26 LEU26     -0.0361
    338 CD1          15.4512      19.6592      75.2159 C.3      26 LEU26     -0.4121
    339 HD11         14.6702      20.3179      75.5991 H        26 LEU26      0.1000
    340 HD12         15.7319      18.9339      75.9782 H        26 LEU26      0.1000
    341 HD13         16.3168      20.2500      74.9354 H        26 LEU26      0.1000
    342 CD2          13.7738      18.0655      74.3725 C.3      26 LEU26     -0.4121
    343 HD21         13.4073      17.4884      73.5226 H        26 LEU26      0.1000
    344 HD22         14.0712      17.3663      75.1517 H        26 LEU26      0.1000
    345 HD23         12.9627      18.6898      74.7462 H        26 LEU26      0.1000
    346 C            13.4630      20.5864      70.7803 C.2      26 LEU26      0.5973
    347 O            12.2395      20.6636      70.7233 O.2      26 LEU26     -0.5679
    348 N            14.2696      21.4509      70.1497 N.am     27 HIE27     -0.4157
    349 H            15.2704      21.3306      70.2322 H        27 HIE27      0.2719
    350 CA           13.7396      22.5550      69.3431 C.3      27 HIE27     -0.0581
    351 HA           13.0864      23.1727      69.9639 H        27 HIE27      0.1360
    352 CB           14.8782      23.4271      68.7973 C.3      27 HIE27     -0.0074
    353 HB2          15.4234      23.8808      69.6186 H        27 HIE27      0.0367
    354 HB3          15.5704      22.8089      68.2259 H        27 HIE27      0.0367
    355 CG           14.3599      24.5281      67.9091 C.2      27 HIE27      0.1868
    356 ND1          13.5002      25.5451      68.3244 N.2      27 HIE27     -0.5432
    357 CE1          13.1618      26.2126      67.2160 C.2      27 HIE27      0.1635
    358 HE1          12.4599      27.0336      67.1874 H        27 HIE27      0.1435
    359 NE2          13.7825      25.6962      66.1428 N.pl3    27 HIE27     -0.2795
    360 HE2          13.6061      25.9565      65.1817 H        27 HIE27      0.3339
    361 CD2          14.5388      24.6231      66.5607 C.2      27 HIE27     -0.2207
    362 HD2          15.0866      23.9224      65.9441 H        27 HIE27      0.1862
    363 C            12.8841      22.0429      68.1840 C.2      27 HIE27      0.5973
    364 O            11.7875      22.5450      67.9609 O.2      27 HIE27     -0.5679
    365 N            13.3761      21.0305      67.4719 N.am     28 GLU28     -0.5163
    366 H            14.2889      20.6670      67.7220 H        28 GLU28      0.2936
    367 CA           12.6738      20.3724      66.3687 C.3      28 GLU28      0.0397
    368 HA           12.4528      21.1032      65.5915 H        28 GLU28      0.1105
    369 CB           13.6142      19.3039      65.7924 C.3      28 GLU28      0.0560
    370 HB2          14.5058      19.7956      65.4008 H        28 GLU28     -0.0173
    371 HB3          13.9240      18.6367      66.5969 H        28 GLU28     -0.0173
    372 CG           12.9916      18.4570      64.6785 C.3      28 GLU28      0.0136
    373 HG2          12.0717      17.9866      65.0285 H        28 GLU28     -0.0425
    374 HG3          12.7463      19.1023      63.8314 H        28 GLU28     -0.0425
    375 CD           13.9582      17.3494      64.2477 C.2      28 GLU28      0.8054
    376 OE1          14.0594      16.3184      64.9707 O.co2    28 GLU28     -0.8188
    377 OE2          14.6021      17.5260      63.1883 O.co2    28 GLU28     -0.8188
    378 C            11.3358      19.7548      66.8011 C.2      28 GLU28      0.5366
    379 O            10.3538      19.8446      66.0637 O.2      28 GLU28     -0.5819
    380 N            11.2926      19.1575      67.9939 N.am     29 ASP29     -0.5163
    381 H            12.1527      19.0591      68.5213 H        29 ASP29      0.2936
    382 CA           10.0678      18.5871      68.5670 C.3      29 ASP29      0.0381
    383 HA            9.5032      18.1067      67.7674 H        29 ASP29      0.0880
    384 CB           10.4320      17.4988      69.5953 C.3      29 ASP29     -0.0303
    385 HB2          11.0924      17.9268      70.3526 H        29 ASP29     -0.0122
    386 HB3           9.5179      17.1709      70.0935 H        29 ASP29     -0.0122
    387 CG           11.1028      16.2586      68.9761 C.2      29 ASP29      0.7994
    388 OD1          10.9802      16.0128      67.7482 O.co2    29 ASP29     -0.8014
    389 OD2          11.7614      15.4701      69.6869 O.co2    29 ASP29     -0.8014
    390 C             9.1373      19.6509      69.1762 C.2      29 ASP29      0.5366
    391 O             7.9528      19.3906      69.3925 O.2      29 ASP29     -0.5819
    392 N             9.6398      20.8638      69.4288 N.am     30 GLY30     -0.4157
    393 H            10.6214      21.0128      69.2282 H        30 GLY30      0.2719
    394 CA            8.8831      21.9461      70.0582 C.3      30 GLY30     -0.0252
    395 HA2           9.3793      22.8879      69.8277 H        30 GLY30      0.0698
    396 HA3           7.8729      21.9678      69.6506 H        30 GLY30      0.0698
    397 C             8.7866      21.8217      71.5797 C.2      30 GLY30      0.5973
    398 O             7.8719      22.3810      72.1875 O.2      30 GLY30     -0.5679
    399 N             9.7093      21.0837      72.1931 N.am     31 GLU31     -0.5163
    400 H            10.4681      20.7143      71.6271 H        31 GLU31      0.2936
    401 CA            9.7935      20.8778      73.6345 C.3      31 GLU31      0.0397
    402 HA            8.8317      21.1161      74.0897 H        31 GLU31      0.1105
    403 CB           10.1061      19.4083      73.9440 C.3      31 GLU31      0.0560
    404 HB2          11.0373      19.1344      73.4461 H        31 GLU31     -0.0173
    405 HB3          10.2449      19.2978      75.0203 H        31 GLU31     -0.0173
    406 CG            9.0009      18.4465      73.4980 C.3      31 GLU31      0.0136
    407 HG2           8.0658      18.7263      73.9913 H        31 GLU31     -0.0425
    408 HG3           8.8516      18.5270      72.4187 H        31 GLU31     -0.0425
    409 CD            9.3770      17.0068      73.8670 C.2      31 GLU31      0.8054
    410 OE1           9.0909      16.6106      75.0215 O.co2    31 GLU31     -0.8188
    411 OE2           9.9540      16.3067      73.0102 O.co2    31 GLU31     -0.8188
    412 C            10.8562      21.7821      74.2658 C.2      31 GLU31      0.5366
    413 O            11.8017      22.2368      73.6212 O.2      31 GLU31     -0.5819
    414 N            10.7244      22.0171      75.5684 N.am     32 THR32     -0.4157
    415 H             9.9605      21.5905      76.0719 H        32 THR32      0.2719
    416 CA           11.6925      22.7806      76.3543 C.3      32 THR32     -0.0389
    417 HA           12.6459      22.7551      75.8328 H        32 THR32      0.1007
    418 CB           11.2772      24.2502      76.5285 C.3      32 THR32      0.3654
    419 HB           12.0457      24.7439      77.1178 H        32 THR32      0.0043
    420 CG2          11.1499      25.0123      75.2130 C.3      32 THR32     -0.2438
    421 HG21         10.3330      24.6081      74.6149 H        32 THR32      0.0642
    422 HG22         10.9740      26.0686      75.4037 H        32 THR32      0.0642
    423 HG23         12.0791      24.9158      74.6495 H        32 THR32      0.0642
    424 OG1          10.0550      24.3552      77.2254 O.3      32 THR32     -0.6761
    425 HG1           9.7271      25.2503      77.1183 H        32 THR32      0.4102
    426 C            11.8987      22.1385      77.7175 C.2      32 THR32      0.5973
    427 O            11.0895      21.3338      78.1762 O.2      32 THR32     -0.5679
    428 N            12.9939      22.4974      78.3889 N.am     33 VAL33     -0.4157
    429 H            13.6591      23.1014      77.9143 H        33 VAL33      0.2719
    430 CA           13.3318      22.0157      79.7350 C.3      33 VAL33     -0.0875
    431 HA           12.4129      21.6892      80.2243 H        33 VAL33      0.0969
    432 CB           14.2899      20.8058      79.6922 C.3      33 VAL33      0.2985
    433 HB           14.5597      20.5566      80.7196 H        33 VAL33     -0.0297
    434 CG1          13.6370      19.5647      79.0792 C.3      33 VAL33     -0.3192
    435 HG11         13.4259      19.7246      78.0209 H        33 VAL33      0.0791
    436 HG12         14.2999      18.7056      79.1794 H        33 VAL33      0.0791
    437 HG13         12.6981      19.3471      79.5894 H        33 VAL33      0.0791
    438 CG2          15.5832      21.1007      78.9258 C.3      33 VAL33     -0.3192
    439 HG21         16.0455      22.0072      79.2938 H        33 VAL33      0.0791
    440 HG22         16.2762      20.2674      79.0434 H        33 VAL33      0.0791
    441 HG23         15.3646      21.2306      77.8654 H        33 VAL33      0.0791
    442 C            13.9226      23.1335      80.5928 C.2      33 VAL33      0.5973
    443 O            14.5484      24.0701      80.0874 O.2      33 VAL33     -0.5679
    444 N            13.7633      23.0084      81.9126 N.am     34 GLY34     -0.4157
    445 H            13.2222      22.2270      82.2486 H        34 GLY34      0.2719
    446 CA           14.2344      23.9924      82.8887 C.3      34 GLY34     -0.0252
    447 HA2          14.3336      23.5084      83.8610 H        34 GLY34      0.0698
    448 HA3          15.2180      24.3576      82.5943 H        34 GLY34      0.0698
    449 C            13.2986      25.1950      83.0320 C.2      34 GLY34      0.5973
    450 O            12.4337      25.4390      82.1940 O.2      34 GLY34     -0.5679
    451 N            13.4835      25.9878      84.0912 N.am     35 SER35     -0.4157
    452 H            14.2083      25.7687      84.7583 H        35 SER35      0.2719
    453 CA           12.6253      27.1559      84.3522 C.3      35 SER35     -0.0249
    454 HA           11.5849      26.8271      84.3376 H        35 SER35      0.0843
    455 CB           12.9136      27.7342      85.7425 C.3      35 SER35      0.2117
    456 HB2          12.1557      28.4816      85.9841 H        35 SER35      0.0352
    457 HB3          12.8555      26.9352      86.4840 H        35 SER35      0.0352
    458 OG           14.1945      28.3389      85.7946 O.3      35 SER35     -0.6546
    459 HG           14.1035      29.2712      85.5595 H        35 SER35      0.4275
    460 C            12.7597      28.2572      83.2942 C.2      35 SER35      0.5973
    461 O            11.8470      29.0576      83.1346 O.2      35 SER35     -0.5679
    462 N            13.8822      28.3049      82.5714 N.am     36 ASN36     -0.4157
    463 H            14.5840      27.6080      82.7504 H        36 ASN36      0.2719
    464 CA           14.1212      29.2669      81.4908 C.3      36 ASN36      0.0143
    465 HA           13.4829      30.1409      81.6444 H        36 ASN36      0.1048
    466 CB           15.5760      29.7504      81.5512 C.3      36 ASN36     -0.2041
    467 HB2          16.2374      28.8999      81.4581 H        36 ASN36      0.0797
    468 HB3          15.7720      30.4284      80.7194 H        36 ASN36      0.0797
    469 CG           15.8783      30.5079      82.8246 C.2      36 ASN36      0.7130
    470 OD1          15.4565      31.6285      83.0194 O.2      36 ASN36     -0.5931
    471 ND2          16.6086      29.9202      83.7470 N.am     36 ASN36     -0.9191
    472 HD21         16.8053      30.4735      84.5643 H        36 ASN36      0.4196
    473 HD22         17.0078      29.0205      83.5795 H        36 ASN36      0.4196
    474 C            13.7511      28.7221      80.1014 C.2      36 ASN36      0.5973
    475 O            14.0802      29.3553      79.1046 O.2      36 ASN36     -0.5679
    476 N            13.0877      27.5611      80.0282 N.am     37 SER37     -0.4157
    477 H            12.8233      27.0956      80.8876 H        37 SER37      0.2719
    478 CA           12.5872      26.9612      78.7827 C.3      37 SER37     -0.0249
    479 HA           12.2541      25.9517      79.0240 H        37 SER37      0.0843
    480 CB           11.3574      27.7242      78.2785 C.3      37 SER37      0.2117
    481 HB2          11.6371      28.7448      78.0115 H        37 SER37      0.0352
    482 HB3          10.9706      27.2293      77.3871 H        37 SER37      0.0352
    483 OG           10.3407      27.7498      79.2623 O.3      37 SER37     -0.6546
    484 HG           10.5379      28.4512      79.8912 H        37 SER37      0.4275
    485 C            13.6379      26.8223      77.6728 C.2      37 SER37      0.5973
    486 O            13.4775      27.3565      76.5794 O.2      37 SER37     -0.5679
    487 N            14.7227      26.0933      77.9383 N.am     38 TYR38     -0.4157
    488 H            14.7826      25.5992      78.8203 H        38 TYR38      0.2719
    489 CA           15.7385      25.8298      76.9189 C.3      38 TYR38     -0.0014
    490 HA           15.8884      26.7573      76.3713 H        38 TYR38      0.0876
    491 CB           17.0707      25.4592      77.5722 C.3      38 TYR38     -0.0152
    492 HB2          16.9364      24.5637      78.1817 H        38 TYR38      0.0295
    493 HB3          17.7877      25.2180      76.7894 H        38 TYR38      0.0295
    494 CG           17.6613      26.5700      78.4112 C.ar     38 TYR38     -0.0011
    495 CD1          18.2626      27.6755      77.7805 C.ar     38 TYR38     -0.1906
    496 HD1          18.2957      27.7367      76.7003 H        38 TYR38      0.1699
    497 CE1          18.8099      28.7176      78.5466 C.ar     38 TYR38     -0.2341
    498 HE1          19.2610      29.5605      78.0423 H        38 TYR38      0.1656
    499 CZ           18.7557      28.6560      79.9528 C.ar     38 TYR38      0.3226
    500 OH           19.2514      29.6860      80.6909 O.3      38 TYR38     -0.5579
    501 HH           19.2256      30.5058      80.1846 H        38 TYR38      0.3992
    502 CE2          18.1784      27.5323      80.5856 C.ar     38 TYR38     -0.2341
    503 HE2          18.1561      27.4781      81.6607 H        38 TYR38      0.1656
    504 CD2          17.6148      26.4987      79.8149 C.ar     38 TYR38     -0.1906
    505 HD2          17.1508      25.6468      80.2963 H        38 TYR38      0.1699
    506 C            15.2981      24.7220      75.9463 C.2      38 TYR38      0.5973
    507 O            14.7066      23.7413      76.4011 O.2      38 TYR38     -0.5679
    508 N            15.6647      24.8108      74.6548 N.am     39 PRO39     -0.2548
    509 CD           15.4172      23.7558      73.6823 C.3      39 PRO39      0.0192
    510 HD2          14.3633      23.4708      73.6675 H        39 PRO39      0.0391
    511 HD3          16.0349      22.8870      73.9129 H        39 PRO39      0.0391
    512 CG           15.8219      24.3407      72.3341 C.3      39 PRO39      0.0189
    513 HG2          14.9612      24.8195      71.8644 H        39 PRO39      0.0213
    514 HG3          16.2307      23.5759      71.6846 H        39 PRO39      0.0213
    515 CB           16.8743      25.3846      72.6987 C.3      39 PRO39     -0.0070
    516 HB2          16.9677      26.1489      71.9288 H        39 PRO39      0.0253
    517 HB3          17.8332      24.8939      72.8644 H        39 PRO39      0.0253
    518 CA           16.3406      25.9454      74.0162 C.3      39 PRO39     -0.0266
    519 HA           17.1805      26.2838      74.6200 H        39 PRO39      0.0641
    520 C            15.3807      27.1219      73.7725 C.2      39 PRO39      0.5896
    521 O            14.2510      26.9270      73.3294 O.2      39 PRO39     -0.5748
    522 N            15.8339      28.3520      74.0253 N.am     40 HIE40     -0.4157
    523 H            16.7982      28.4775      74.3057 H        40 HIE40      0.2719
    524 CA           15.0141      29.5508      73.8031 C.3      40 HIE40     -0.0581
    525 HA           14.0752      29.2472      73.3409 H        40 HIE40      0.1360
    526 CB           14.6260      30.2182      75.1315 C.3      40 HIE40     -0.0074
    527 HB2          13.8150      30.9211      74.9406 H        40 HIE40      0.0367
    528 HB3          14.2456      29.4768      75.8228 H        40 HIE40      0.0367
    529 CG           15.7297      30.9777      75.8060 C.2      40 HIE40      0.1868
    530 ND1          16.1887      32.2087      75.3639 N.2      40 HIE40     -0.5432
    531 CE1          17.1447      32.5829      76.2190 C.2      40 HIE40      0.1635
    532 HE1          17.7380      33.4839      76.1212 H        40 HIE40      0.1435
    533 NE2          17.3015      31.6540      77.1752 N.pl3    40 HIE40     -0.2795
    534 HE2          18.0324      31.6947      77.8677 H        40 HIE40      0.3339
    535 CD2          16.4070      30.6292      76.9378 C.2      40 HIE40     -0.2207
    536 HD2          16.2488      29.7344      77.5231 H        40 HIE40      0.1862
    537 C            15.6793      30.5093      72.8167 C.2      40 HIE40      0.5973
    538 O            16.8784      30.4160      72.5481 O.2      40 HIE40     -0.5679
    539 N            14.8785      31.3993      72.2185 N.am     41 LYS41     -0.3479
    540 H            13.9385      31.4896      72.5682 H        41 LYS41      0.2747
    541 CA           15.3661      32.3598      71.2217 C.3      41 LYS41     -0.2400
    542 HA           15.8043      31.8051      70.3887 H        41 LYS41      0.1426
    543 CB           14.2357      33.2535      70.6981 C.3      41 LYS41     -0.0094
    544 HB2          13.6091      33.5743      71.5327 H        41 LYS41      0.0362
    545 HB3          14.6765      34.1449      70.2454 H        41 LYS41      0.0362
    546 CG           13.3867      32.5586      69.6316 C.3      41 LYS41      0.0187
    547 HG2          14.0208      32.2825      68.7870 H        41 LYS41      0.0103
    548 HG3          12.9351      31.6592      70.0526 H        41 LYS41      0.0103
    549 CD           12.2838      33.5104      69.1574 C.3      41 LYS41     -0.0479
    550 HD2          11.6412      33.7539      70.0057 H        41 LYS41      0.0621
    551 HD3          12.7356      34.4283      68.7755 H        41 LYS41      0.0621
    552 CE           11.4611      32.8474      68.0509 C.3      41 LYS41     -0.0143
    553 HE2          12.1048      32.6996      67.1761 H        41 LYS41      0.1135
    554 HE3          11.1491      31.8556      68.3951 H        41 LYS41      0.1135
    555 NZ           10.2720      33.6650      67.7003 N.4      41 LYS41     -0.3854
    556 HZ1          10.5569      34.5858      67.3907 H        41 LYS41      0.3400
    557 HZ2           9.7534      33.2220      66.9509 H        41 LYS41      0.3400
    558 HZ3           9.6605      33.7582      68.5001 H        41 LYS41      0.3400
    559 C            16.4623      33.2486      71.8031 C.2      41 LYS41      0.7341
    560 O            16.2931      33.8720      72.8421 O.2      41 LYS41     -0.5894
    561 N            17.5374      33.3861      71.0444 N.am     42 TYR42     -0.4157
    562 H            17.5694      32.8690      70.1735 H        42 TYR42      0.2719
    563 CA           18.6378      34.2850      71.3314 C.3      42 TYR42     -0.0014
    564 HA           18.5429      34.6868      72.3425 H        42 TYR42      0.0876
    565 CB           19.9459      33.4929      71.2643 C.3      42 TYR42     -0.0152
    566 HB2          19.9107      32.6916      72.0037 H        42 TYR42      0.0295
    567 HB3          20.0491      33.0284      70.2839 H        42 TYR42      0.0295
    568 CG           21.1534      34.3524      71.5467 C.ar     42 TYR42     -0.0011
    569 CD1          21.4337      34.7302      72.8748 C.ar     42 TYR42     -0.1906
    570 HD1          20.8209      34.3650      73.6933 H        42 TYR42      0.1699
    571 CE1          22.5015      35.6027      73.1442 C.ar     42 TYR42     -0.2341
    572 HE1          22.7100      35.9215      74.1548 H        42 TYR42      0.1656
    573 CZ           23.2998      36.0758      72.0875 C.ar     42 TYR42      0.3226
    574 OH           24.2899      36.9655      72.3123 O.3      42 TYR42     -0.5579
    575 HH           24.0978      37.6116      73.0317 H        42 TYR42      0.3992
    576 CE2          23.0400      35.6704      70.7672 C.ar     42 TYR42     -0.2341
    577 HE2          23.6699      36.0641      69.9870 H        42 TYR42      0.1656
    578 CD2          21.9550      34.8195      70.4887 C.ar     42 TYR42     -0.1906
    579 HD2          21.7364      34.5379      69.4681 H        42 TYR42      0.1699
    580 C            18.5762      35.4368      70.3290 C.2      42 TYR42      0.5973
    581 O            18.8197      35.2521      69.1373 O.2      42 TYR42     -0.5679
    582 N            18.2099      36.6331      70.7917 N.am     43 ASN43     -0.4157
    583 H            17.9949      36.7221      71.7746 H        43 ASN43      0.2719
    584 CA           17.9872      37.7792      69.8979 C.3      43 ASN43      0.0143
    585 HA           17.5006      37.4129      68.9912 H        43 ASN43      0.1048
    586 CB           17.0324      38.7760      70.5642 C.3      43 ASN43     -0.2041
    587 HB2          17.4661      39.0949      71.5110 H        43 ASN43      0.0797
    588 HB3          16.9089      39.6531      69.9293 H        43 ASN43      0.0797
    589 CG           15.6611      38.1808      70.8043 C.2      43 ASN43      0.7130
    590 OD1          15.1493      37.3792      70.0379 O.2      43 ASN43     -0.5931
    591 ND2          15.0238      38.5392      71.8912 N.am     43 ASN43     -0.9191
    592 HD21         14.1810      38.0418      72.1027 H        43 ASN43      0.4196
    593 HD22         15.4368      39.1730      72.5606 H        43 ASN43      0.4196
    594 C            19.2667      38.4746      69.4157 C.2      43 ASN43      0.5973
    595 O            19.1718      39.3532      68.5614 O.2      43 ASN43     -0.5679
    596 N            20.4349      38.0761      69.9330 N.am     44 ASN44     -0.4157
    597 H            20.4270      37.3204      70.6015 H        44 ASN44      0.2719
    598 CA           21.7335      38.6680      69.6149 C.3      44 ASN44      0.0143
    599 HA           22.4747      38.1292      70.2051 H        44 ASN44      0.1048
    600 CB           22.0593      38.4325      68.1205 C.3      44 ASN44     -0.2041
    601 HB2          21.7752      37.4205      67.8384 H        44 ASN44      0.0797
    602 HB3          21.5036      39.1407      67.5065 H        44 ASN44      0.0797
    603 CG           23.5362      38.5793      67.8151 C.2      44 ASN44      0.7130
    604 OD1          24.3737      38.4422      68.6899 O.2      44 ASN44     -0.5931
    605 ND2          23.8987      38.8016      66.5703 N.am     44 ASN44     -0.9191
    606 HD21         24.9004      38.7810      66.3683 H        44 ASN44      0.4196
    607 HD22         23.2294      38.9717      65.8497 H        44 ASN44      0.4196
    608 C            21.8658      40.1303      70.0672 C.2      44 ASN44      0.5973
    609 O            22.3095      40.9769      69.2973 O.2      44 ASN44     -0.5679
    610 N            21.4720      40.4411      71.3081 N.am     45 TYR45     -0.4157
    611 H            21.1645      39.7090      71.9284 H        45 TYR45      0.2719
    612 CA           21.6443      41.7886      71.8709 C.3      45 TYR45     -0.0014
    613 HA           21.1683      42.5182      71.2165 H        45 TYR45      0.0876
    614 CB           21.0247      41.8670      73.2725 C.3      45 TYR45     -0.0152
    615 HB2          21.5583      41.1675      73.9203 H        45 TYR45      0.0295
    616 HB3          21.1999      42.8685      73.6674 H        45 TYR45      0.0295
    617 CG           19.5373      41.5888      73.3807 C.ar     45 TYR45     -0.0011
    618 CD1          18.6497      41.9232      72.3361 C.ar     45 TYR45     -0.1906
    619 HD1          19.0171      42.3771      71.4264 H        45 TYR45      0.1699
    620 CE1          17.2720      41.6784      72.4752 C.ar     45 TYR45     -0.2341
    621 HE1          16.5959      41.9365      71.6748 H        45 TYR45      0.1656
    622 CZ           16.7814      41.0884      73.6574 C.ar     45 TYR45      0.3226
    623 OH           15.4539      40.8296      73.7738 O.3      45 TYR45     -0.5579
    624 HH           14.9324      41.5566      73.4259 H        45 TYR45      0.3992
    625 CE2          17.6633      40.7557      74.7026 C.ar     45 TYR45     -0.2341
    626 HE2          17.2827      40.3040      75.6072 H        45 TYR45      0.1656
    627 CD2          19.0387      41.0171      74.5660 C.ar     45 TYR45     -0.1906
    628 HD2          19.7220      40.7710      75.3719 H        45 TYR45      0.1699
    629 C            23.1176      42.1887      71.9687 C.2      45 TYR45      0.5973
    630 O            23.4422      43.3657      71.8350 O.2      45 TYR45     -0.5679
    631 N            24.0035      41.2152      72.1821 N.am     46 GLU46     -0.5163
    632 H            23.6694      40.2946      72.4578 H        46 GLU46      0.2936
    633 CA           25.4514      41.4283      72.1917 C.3      46 GLU46      0.0397
    634 HA           25.6841      42.2776      72.8350 H        46 GLU46      0.1105
    635 CB           26.1644      40.1881      72.7467 C.3      46 GLU46      0.0560
    636 HB2          25.8144      39.2962      72.2282 H        46 GLU46     -0.0173
    637 HB3          27.2310      40.2864      72.5410 H        46 GLU46     -0.0173
    638 CG           26.0233      40.0257      74.2649 C.3      46 GLU46      0.0136
    639 HG2          26.7686      39.2976      74.5779 H        46 GLU46     -0.0425
    640 HG3          26.2624      40.9756      74.7497 H        46 GLU46     -0.0425
    641 CD           24.6580      39.5222      74.7447 C.2      46 GLU46      0.8054
    642 OE1          23.8780      38.9634      73.9293 O.co2    46 GLU46     -0.8188
    643 OE2          24.4109      39.6513      75.9612 O.co2    46 GLU46     -0.8188
    644 C            26.0298      41.7594      70.8116 C.2      46 GLU46      0.5366
    645 O            27.1340      42.2929      70.7408 O.2      46 GLU46     -0.5819
    646 N            25.3048      41.4775      69.7232 N.am     47 GLY47     -0.4157
    647 H            24.3770      41.0946      69.8382 H        47 GLY47      0.2719
    648 CA           25.7677      41.7650      68.3675 C.3      47 GLY47     -0.0252
    649 HA2          24.9439      41.6012      67.6739 H        47 GLY47      0.0698
    650 HA3          26.0758      42.8091      68.3053 H        47 GLY47      0.0698
    651 C            26.9421      40.8961      67.9188 C.2      47 GLY47      0.5973
    652 O            27.8523      41.3970      67.2719 O.2      47 GLY47     -0.5679
    653 N            26.9474      39.6047      68.2637 N.am     48 PHE48     -0.4157
    654 H            26.1663      39.2296      68.7877 H        48 PHE48      0.2719
    655 CA           27.9511      38.6868      67.7303 C.3      48 PHE48     -0.0024
    656 HA           28.9409      39.0933      67.9420 H        48 PHE48      0.0978
    657 CB           27.8354      37.3040      68.3794 C.3      48 PHE48     -0.0343
    658 HB2          26.8272      36.9305      68.2087 H        48 PHE48      0.0295
    659 HB3          28.5295      36.6241      67.8828 H        48 PHE48      0.0295
    660 CG           28.1375      37.2857      69.8633 C.ar     48 PHE48      0.0118
    661 CD1          29.4380      37.5730      70.3165 C.ar     48 PHE48     -0.1256
    662 HD1          30.2233      37.7928      69.6058 H        48 PHE48      0.1330
    663 CE1          29.7201      37.5890      71.6932 C.ar     48 PHE48     -0.1704
    664 HE1          30.7146      37.8340      72.0342 H        48 PHE48      0.1430
    665 CZ           28.7079      37.2992      72.6209 C.ar     48 PHE48     -0.1072
    666 HZ           28.9142      37.3302      73.6797 H        48 PHE48      0.1297
    667 CE2          27.4173      36.9831      72.1702 C.ar     48 PHE48     -0.1704
    668 HE2          26.6486      36.7549      72.8919 H        48 PHE48      0.1430
    669 CD2          27.1258      36.9877      70.7941 C.ar     48 PHE48     -0.1256
    670 HD2          26.1212      36.7797      70.4552 H        48 PHE48      0.1330
    671 C            27.7921      38.5854      66.2133 C.2      48 PHE48      0.5973
    672 O            26.6760      38.4107      65.7099 O.2      48 PHE48     -0.5679
    673 N            28.9046      38.6582      65.4908 N.am     49 ASP49     -0.5163
    674 H            29.7585      38.9113      65.9612 H        49 ASP49      0.2936
    675 CA           28.9447      38.6169      64.0271 C.3      49 ASP49      0.0381
    676 HA           28.0695      39.1458      63.6456 H        49 ASP49      0.0880
    677 CB           30.1783      39.3724      63.5187 C.3      49 ASP49     -0.0303
    678 HB2          31.0769      38.8758      63.8901 H        49 ASP49     -0.0122
    679 HB3          30.1909      39.3347      62.4281 H        49 ASP49     -0.0122
    680 CG           30.2010      40.8413      63.9465 C.2      49 ASP49      0.7994
    681 OD1          29.1094      41.4242      64.1254 O.co2    49 ASP49     -0.8014
    682 OD2          31.3248      41.3830      64.0364 O.co2    49 ASP49     -0.8014
    683 C            28.8677      37.1791      63.4981 C.2      49 ASP49      0.5366
    684 O            29.7795      36.6638      62.8463 O.2      49 ASP49     -0.5819
    685 N            27.7761      36.4852      63.8234 N.am     50 PHE50     -0.4157
    686 H            27.0744      36.9488      64.3899 H        50 PHE50      0.2719
    687 CA           27.5656      35.1074      63.3954 C.3      50 PHE50     -0.0024
    688 HA           28.3882      34.5157      63.7951 H        50 PHE50      0.0978
    689 CB           26.2468      34.5709      63.9602 C.3      50 PHE50     -0.0343
    690 HB2          25.4359      35.1938      63.5835 H        50 PHE50      0.0295
    691 HB3          26.0890      33.5607      63.5818 H        50 PHE50      0.0295
    692 CG           26.1745      34.5138      65.4721 C.ar     50 PHE50      0.0118
    693 CD1          27.1993      33.8969      66.2150 C.ar     50 PHE50     -0.1256
    694 HD1          28.0714      33.4917      65.7227 H        50 PHE50      0.1330
    695 CE1          27.1087      33.8153      67.6146 C.ar     50 PHE50     -0.1704
    696 HE1          27.9191      33.3784      68.1813 H        50 PHE50      0.1430
    697 CZ           25.9818      34.3294      68.2785 C.ar     50 PHE50     -0.1072
    698 HZ           25.9173      34.2806      69.3577 H        50 PHE50      0.1297
    699 CE2          24.9599      34.9470      67.5367 C.ar     50 PHE50     -0.1704
    700 HE2          24.1006      35.3653      68.0317 H        50 PHE50      0.1430
    701 CD2          25.0633      35.0514      66.1417 C.ar     50 PHE50     -0.1256
    702 HD2          24.2895      35.5579      65.5877 H        50 PHE50      0.1330
    703 C            27.5849      34.9619      61.8691 C.2      50 PHE50      0.5973
    704 O            26.9001      35.6772      61.1423 O.2      50 PHE50     -0.5679
    705 N            28.3090      33.9458      61.3887 N.am     51 SER51     -0.4157
    706 H            28.9203      33.4678      62.0308 H        51 SER51      0.2719
    707 CA           28.3866      33.6193      59.9533 C.3      51 SER51     -0.0249
    708 HA           28.5611      34.5377      59.3892 H        51 SER51      0.0843
    709 CB           29.5510      32.6623      59.6852 C.3      51 SER51      0.2117
    710 HB2          29.4729      31.7851      60.3312 H        51 SER51      0.0352
    711 HB3          29.4987      32.3303      58.6466 H        51 SER51      0.0352
    712 OG           30.8036      33.2899      59.8750 O.3      51 SER51     -0.6546
    713 HG           31.0012      33.3787      60.8123 H        51 SER51      0.4275
    714 C            27.1152      32.9760      59.3896 C.2      51 SER51      0.5973
    715 O            26.9276      32.9306      58.1769 O.2      51 SER51     -0.5679
    716 N            26.2630      32.4242      60.2551 N.am     52 VAL52     -0.4157
    717 H            26.4261      32.5920      61.2354 H        52 VAL52      0.2719
    718 CA           25.0015      31.7763      59.8726 C.3      52 VAL52     -0.0875
    719 HA           24.9873      31.6342      58.7912 H        52 VAL52      0.0969
    720 CB           24.8655      30.3820      60.5094 C.3      52 VAL52      0.2985
    721 HB           23.9320      29.9426      60.1623 H        52 VAL52     -0.0297
    722 CG1          26.0042      29.4671      60.0452 C.3      52 VAL52     -0.3192
    723 HG11         26.9634      29.8271      60.4182 H        52 VAL52      0.0791
    724 HG12         25.8451      28.4614      60.4255 H        52 VAL52      0.0791
    725 HG13         26.0335      29.4339      58.9561 H        52 VAL52      0.0791
    726 CG2          24.8417      30.4272      62.0417 C.3      52 VAL52     -0.3192
    727 HG21         23.9551      30.9572      62.3834 H        52 VAL52      0.0791
    728 HG22         24.8050      29.4112      62.4368 H        52 VAL52      0.0791
    729 HG23         25.7333      30.9221      62.4239 H        52 VAL52      0.0791
    730 C            23.8234      32.6843      60.2164 C.2      52 VAL52      0.5973
    731 O            23.9143      33.5239      61.1142 O.2      52 VAL52     -0.5679
    732 N            22.7064      32.5351      59.5086 N.am     53 SER53     -0.4157
    733 H            22.6572      31.8462      58.7712 H        53 SER53      0.2719
    734 CA           21.5137      33.3628      59.7145 C.3      53 SER53     -0.0249
    735 HA           21.8427      34.3834      59.9153 H        53 SER53      0.0843
    736 CB           20.6874      33.4179      58.4248 C.3      53 SER53      0.2117
    737 HB2          19.6955      33.8192      58.6400 H        53 SER53      0.0352
    738 HB3          21.1812      34.0891      57.7216 H        53 SER53      0.0352
    739 OG           20.5683      32.1458      57.8127 O.3      53 SER53     -0.6546
    740 HG           19.6543      32.0361      57.5234 H        53 SER53      0.4275
    741 C            20.6629      32.9374      60.9150 C.2      53 SER53      0.5973
    742 O            20.7098      31.7915      61.3686 O.2      53 SER53     -0.5679
    743 N            19.9005      33.8994      61.4338 N.am     54 SER54     -0.4157
    744 H            19.8986      34.7997      60.9814 H        54 SER54      0.2719
    745 CA           18.9101      33.7087      62.4943 C.3      54 SER54     -0.0249
    746 HA           19.3578      33.0845      63.2661 H        54 SER54      0.0843
    747 CB           18.6206      35.0948      63.0883 C.3      54 SER54      0.2117
    748 HB2          18.1221      35.0242      64.0495 H        54 SER54      0.0352
    749 HB3          19.5694      35.6022      63.2609 H        54 SER54      0.0352
    750 OG           17.8539      35.8804      62.2018 O.3      54 SER54     -0.6546
    751 HG           17.8443      36.7892      62.5143 H        54 SER54      0.4275
    752 C            17.6451      32.9992      61.9529 C.2      54 SER54      0.5973
    753 O            17.5341      32.8236      60.7362 O.2      54 SER54     -0.5679
    754 N            16.6773      32.5918      62.8040 N.am     55 PRO55     -0.2548
    755 CD           15.4911      31.8815      62.3409 C.3      55 PRO55      0.0192
    756 HD2          15.7455      31.0944      61.6284 H        55 PRO55      0.0391
    757 HD3          14.8009      32.5879      61.8781 H        55 PRO55      0.0391
    758 CG           14.8572      31.2744      63.5880 C.3      55 PRO55      0.0189
    759 HG2          15.3148      30.3153      63.8138 H        55 PRO55      0.0213
    760 HG3          13.7773      31.1681      63.4805 H        55 PRO55      0.0213
    761 CB           15.2292      32.2755      64.6737 C.3      55 PRO55     -0.0070
    762 HB2          15.2129      31.8217      65.6659 H        55 PRO55      0.0253
    763 HB3          14.5446      33.1240      64.6320 H        55 PRO55      0.0253
    764 CA           16.6314      32.7285      64.2638 C.3      55 PRO55     -0.0266
    765 HA           16.7154      33.7695      64.5569 H        55 PRO55      0.0641
    766 C            17.7162      31.9063      64.9678 C.2      55 PRO55      0.5896
    767 O            18.0342      30.7956      64.5517 O.2      55 PRO55     -0.5748
    768 N            18.2809      32.4705      66.0352 N.am     56 TYR56     -0.4157
    769 H            17.9294      33.3550      66.3686 H        56 TYR56      0.2719
    770 CA           19.2545      31.7924      66.8909 C.3      56 TYR56     -0.0014
    771 HA           19.6815      30.9385      66.3626 H        56 TYR56      0.0876
    772 CB           20.3941      32.7434      67.2693 C.3      56 TYR56     -0.0152
    773 HB2          20.0090      33.4906      67.9541 H        56 TYR56      0.0295
    774 HB3          21.1461      32.1753      67.8067 H        56 TYR56      0.0295
    775 CG           21.0678      33.4447      66.1127 C.ar     56 TYR56     -0.0011
    776 CD1          21.7781      32.6922      65.1604 C.ar     56 TYR56     -0.1906
    777 HD1          21.8496      31.6184      65.2656 H        56 TYR56      0.1699
    778 CE1          22.3813      33.3351      64.0645 C.ar     56 TYR56     -0.2341
    779 HE1          22.8970      32.7587      63.3142 H        56 TYR56      0.1656
    780 CZ           22.2861      34.7363      63.9301 C.ar     56 TYR56      0.3226
    781 OH           22.8166      35.3672      62.8507 O.3      56 TYR56     -0.5579
    782 HH           23.3993      34.8010      62.3163 H        56 TYR56      0.3992
    783 CE2          21.6025      35.4905      64.9053 C.ar     56 TYR56     -0.2341
    784 HE2          21.5623      36.5647      64.8070 H        56 TYR56      0.1656
    785 CD2          20.9852      34.8438      65.9926 C.ar     56 TYR56     -0.1906
    786 HD2          20.4574      35.4218      66.7408 H        56 TYR56      0.1699
    787 C            18.5728      31.2807      68.1560 C.2      56 TYR56      0.5973
    788 O            17.5937      31.8747      68.6128 O.2      56 TYR56     -0.5679
    789 N            19.1221      30.2258      68.7430 N.am     57 TYR57     -0.4157
    790 H            19.8880      29.7487      68.2767 H        57 TYR57      0.2719
    791 CA           18.6376      29.6338      69.9836 C.3      57 TYR57     -0.0014
    792 HA           18.0044      30.3528      70.4942 H        57 TYR57      0.0876
    793 CB           17.8210      28.3677      69.7029 C.3      57 TYR57     -0.0152
    794 HB2          18.4687      27.6212      69.2405 H        57 TYR57      0.0295
    795 HB3          17.4768      27.9633      70.6538 H        57 TYR57      0.0295
    796 CG           16.6233      28.6018      68.8090 C.ar     57 TYR57     -0.0011
    797 CD1          16.7667      28.5386      67.4098 C.ar     57 TYR57     -0.1906
    798 HD1          17.7244      28.2765      66.9805 H        57 TYR57      0.1699
    799 CE1          15.6757      28.8291      66.5714 C.ar     57 TYR57     -0.2341
    800 HE1          15.7936      28.7848      65.4995 H        57 TYR57      0.1656
    801 CZ           14.4320      29.1786      67.1387 C.ar     57 TYR57      0.3226
    802 OH           13.3675      29.4784      66.3448 O.3      57 TYR57     -0.5579
    803 HH           13.4671      29.1457      65.4443 H        57 TYR57      0.3992
    804 CE2          14.2817      29.2143      68.5409 C.ar     57 TYR57     -0.2341
    805 HE2          13.3177      29.4342      68.9674 H        57 TYR57      0.1656
    806 CD2          15.3774      28.9218      69.3744 C.ar     57 TYR57     -0.1906
    807 HD2          15.2629      28.9257      70.4479 H        57 TYR57      0.1699
    808 C            19.8157      29.3092      70.8816 C.2      57 TYR57      0.5973
    809 O            20.8361      28.8226      70.3948 O.2      57 TYR57     -0.5679
    810 N            19.6975      29.5989      72.1751 N.am     58 GLU58     -0.5163
    811 H            18.8310      30.0113      72.5175 H        58 GLU58      0.2936
    812 CA           20.7175      29.2132      73.1466 C.3      58 GLU58      0.0397
    813 HA           21.6361      28.9826      72.6088 H        58 GLU58      0.1105
    814 CB           21.0839      30.3757      74.0768 C.3      58 GLU58      0.0560
    815 HB2          21.8474      30.0125      74.7637 H        58 GLU58     -0.0173
    816 HB3          21.5287      31.1793      73.4880 H        58 GLU58     -0.0173
    817 CG           19.9108      30.9442      74.8809 C.3      58 GLU58      0.0136
    818 HG2          19.2973      31.5708      74.2295 H        58 GLU58     -0.0425
    819 HG3          19.2870      30.1267      75.2447 H        58 GLU58     -0.0425
    820 CD           20.4030      31.7342      76.0969 C.2      58 GLU58      0.8054
    821 OE1          20.9770      31.1040      77.0256 O.co2    58 GLU58     -0.8188
    822 OE2          20.1382      32.9518      76.1641 O.co2    58 GLU58     -0.8188
    823 C            20.3206      27.9376      73.8979 C.2      58 GLU58      0.5366
    824 O            19.1772      27.7480      74.3218 O.2      58 GLU58     -0.5819
    825 N            21.3032      27.0572      74.0715 N.am     59 TRP59     -0.4157
    826 H            22.2016      27.2581      73.6380 H        59 TRP59      0.2719
    827 CA           21.1779      25.7928      74.7835 C.3      59 TRP59     -0.0275
    828 HA           20.2344      25.7837      75.3199 H        59 TRP59      0.1123
    829 CB           21.1227      24.6471      73.7801 C.3      59 TRP59     -0.0050
    830 HB2          20.1901      24.7516      73.2307 H        59 TRP59      0.0339
    831 HB3          21.9474      24.7385      73.0754 H        59 TRP59      0.0339
    832 CG           21.1440      23.2816      74.3833 C.2      59 TRP59     -0.1415
    833 CD1          22.1995      22.4382      74.4330 C.2      59 TRP59     -0.1638
    834 HD1          23.1822      22.6445      74.0293 H        59 TRP59      0.2062
    835 NE1          21.8368      21.2762      75.0823 N.pl3    59 TRP59     -0.3418
    836 HE1          22.4648      20.4980      75.2102 H        59 TRP59      0.3412
    837 CE2          20.5282      21.3230      75.4951 C.ar     59 TRP59      0.1380
    838 CZ2          19.7156      20.4200      76.1836 C.ar     59 TRP59     -0.2601
    839 HZ2          20.1006      19.4606      76.4958 H        59 TRP59      0.1572
    840 CH2          18.3946      20.7858      76.4723 C.ar     59 TRP59     -0.1134
    841 HH2          17.7587      20.0962      77.0103 H        59 TRP59      0.1417
    842 CZ3          17.8969      22.0346      76.0575 C.ar     59 TRP59     -0.1972
    843 HZ3          16.8679      22.2925      76.2667 H        59 TRP59      0.1447
    844 CE3          18.7192      22.9300      75.3518 C.ar     59 TRP59     -0.2387
    845 HE3          18.3260      23.8730      75.0092 H        59 TRP59      0.1700
    846 CD2          20.0572      22.5973      75.0651 C.ar     59 TRP59      0.1243
    847 C            22.3478      25.6288      75.7571 C.2      59 TRP59      0.5973
    848 O            23.4919      25.8769      75.3662 O.2      59 TRP59     -0.5679
    849 N            22.1145      25.2355      77.0205 N.am     60 PRO60     -0.2548
    850 CD           20.8316      25.0362      77.6740 C.3      60 PRO60      0.0192
    851 HD2          20.5184      23.9967      77.5645 H        60 PRO60      0.0391
    852 HD3          20.0661      25.7115      77.3025 H        60 PRO60      0.0391
    853 CG           21.0970      25.3548      79.1371 C.3      60 PRO60      0.0189
    854 HG2          20.3753      24.8711      79.7940 H        60 PRO60      0.0213
    855 HG3          21.0898      26.4363      79.2822 H        60 PRO60      0.0213
    856 CB           22.5088      24.8111      79.3363 C.3      60 PRO60     -0.0070
    857 HB2          22.4589      23.7411      79.5337 H        60 PRO60      0.0253
    858 HB3          23.0261      25.3213      80.1467 H        60 PRO60      0.0253
    859 CA           23.1891      25.0709      77.9902 C.3      60 PRO60     -0.0266
    860 HA           23.7471      25.9991      78.0552 H        60 PRO60      0.0641
    861 C            24.1538      23.9482      77.6091 C.2      60 PRO60      0.5896
    862 O            23.7390      22.8698      77.1872 O.2      60 PRO60     -0.5748
    863 N            25.4447      24.1942      77.8070 N.am     61 ILE61     -0.4157
    864 H            25.7132      25.0991      78.1774 H        61 ILE61      0.2719
    865 CA           26.5011      23.1824      77.7042 C.3      61 ILE61     -0.0597
    866 HA           26.0456      22.2123      77.4983 H        61 ILE61      0.0869
    867 CB           27.4674      23.4792      76.5389 C.3      61 ILE61      0.1303
    868 HB           26.8616      23.4586      75.6362 H        61 ILE61      0.0187
    869 CG2          28.1399      24.8607      76.6483 C.3      61 ILE61     -0.3204
    870 HG21         28.8450      24.8707      77.4803 H        61 ILE61      0.0882
    871 HG22         28.6794      25.0919      75.7308 H        61 ILE61      0.0882
    872 HG23         27.3937      25.6359      76.7991 H        61 ILE61      0.0882
    873 CG1          28.5196      22.3562      76.4211 C.3      61 ILE61     -0.0430
    874 HG12         29.1716      22.3675      77.2941 H        61 ILE61      0.0236
    875 HG13         28.0068      21.3946      76.4035 H        61 ILE61      0.0236
    876 CD1          29.3912      22.4458      75.1631 C.3      61 ILE61     -0.0660
    877 HD11         30.0502      23.3123      75.2167 H        61 ILE61      0.0186
    878 HD12         30.0075      21.5496      75.0859 H        61 ILE61      0.0186
    879 HD13         28.7570      22.5212      74.2811 H        61 ILE61      0.0186
    880 C            27.1788      23.0797      79.0648 C.2      61 ILE61      0.5973
    881 O            27.5448      24.0930      79.6548 O.2      61 ILE61     -0.5679
    882 N            27.2745      21.8674      79.6103 N.am     62 LEU62     -0.4157
    883 H            27.0115      21.0540      79.0718 H        62 LEU62      0.2719
    884 CA           27.7554      21.6440      80.9744 C.3      62 LEU62     -0.0518
    885 HA           27.6578      22.5696      81.5441 H        62 LEU62      0.0922
    886 CB           26.9150      20.5707      81.6791 C.3      62 LEU62     -0.1102
    887 HB2          27.1117      19.6094      81.2081 H        62 LEU62      0.0457
    888 HB3          27.2584      20.4939      82.7119 H        62 LEU62      0.0457
    889 CG           25.3990      20.8299      81.6828 C.3      62 LEU62      0.3531
    890 HG           25.0091      20.7921      80.6649 H        62 LEU62     -0.0361
    891 CD1          24.6941      19.7587      82.5140 C.3      62 LEU62     -0.4121
    892 HD11         25.0824      19.7541      83.5322 H        62 LEU62      0.1000
    893 HD12         23.6238      19.9421      82.5384 H        62 LEU62      0.1000
    894 HD13         24.8699      18.7798      82.0687 H        62 LEU62      0.1000
    895 CD2          25.0581      22.1937      82.2944 C.3      62 LEU62     -0.4121
    896 HD21         25.4517      22.9979      81.6731 H        62 LEU62      0.1000
    897 HD22         23.9811      22.3174      82.3543 H        62 LEU62      0.1000
    898 HD23         25.4799      22.2719      83.2965 H        62 LEU62      0.1000
    899 C            29.2283      21.2587      80.9951 C.2      62 LEU62      0.5973
    900 O            29.6699      20.4272      80.2083 O.2      62 LEU62     -0.5679
    901 N            29.9863      21.8459      81.9189 N.am     63 SER63     -0.4157
    902 H            29.5759      22.5061      82.5605 H        63 SER63      0.2719
    903 CA           31.4260      21.5898      82.0436 C.3      63 SER63     -0.0249
    904 HA           31.9055      21.7830      81.0846 H        63 SER63      0.0843
    905 CB           32.0428      22.5438      83.0660 C.3      63 SER63      0.2117
    906 HB2          33.1232      22.3902      83.0850 H        63 SER63      0.0352
    907 HB3          31.8445      23.5709      82.7587 H        63 SER63      0.0352
    908 OG           31.5146      22.3282      84.3634 O.3      63 SER63     -0.6546
    909 HG           32.1740      22.6375      84.9924 H        63 SER63      0.4275
    910 C            31.7566      20.1460      82.4200 C.2      63 SER63      0.5973
    911 O            32.8541      19.6883      82.1233 O.2      63 SER63     -0.5679
    912 N            30.8186      19.4156      83.0335 N.am     64 SER64     -0.4157
    913 H            29.9251      19.8370      83.2278 H        64 SER64      0.2719
    914 CA           30.9747      17.9911      83.3504 C.3      64 SER64     -0.0249
    915 HA           31.9766      17.8308      83.7474 H        64 SER64      0.0843
    916 CB           29.9672      17.5800      84.4321 C.3      64 SER64      0.2117
    917 HB2          30.1212      16.5290      84.6855 H        64 SER64      0.0352
    918 HB3          30.1369      18.1777      85.3280 H        64 SER64      0.0352
    919 OG           28.6288      17.7602      84.0010 O.3      64 SER64     -0.6546
    920 HG           28.1411      16.9275      84.1870 H        64 SER64      0.4275
    921 C            30.8329      17.0734      82.1307 C.2      64 SER64      0.5973
    922 O            31.0407      15.8709      82.2565 O.2      64 SER64     -0.5679
    923 N            30.4718      17.6106      80.9620 N.am     65 GLY65     -0.4157
    924 H            30.3345      18.6112      80.9076 H        65 GLY65      0.2719
    925 CA           30.2033      16.8333      79.7507 C.3      65 GLY65     -0.0252
    926 HA2          30.3094      17.4845      78.8838 H        65 GLY65      0.0698
    927 HA3          30.9340      16.0282      79.6656 H        65 GLY65      0.0698
    928 C            28.8024      16.2124      79.7040 C.2      65 GLY65      0.5973
    929 O            28.3748      15.7597      78.6432 O.2      65 GLY65     -0.5679
    930 N            28.0641      16.2257      80.8178 N.am     66 ASP66     -0.5163
    931 H            28.4851      16.5607      81.6690 H        66 ASP66      0.2936
    932 CA           26.6706      15.7892      80.8492 C.3      66 ASP66      0.0381
    933 HA           26.6273      14.7673      80.4696 H        66 ASP66      0.0880
    934 CB           26.1155      15.7877      82.2770 C.3      66 ASP66     -0.0303
    935 HB2          26.1950      16.7963      82.6886 H        66 ASP66     -0.0122
    936 HB3          25.0567      15.5248      82.2418 H        66 ASP66     -0.0122
    937 CG           26.8197      14.7976      83.1995 C.2      66 ASP66      0.7994
    938 OD1          27.0394      13.6441      82.7685 O.co2    66 ASP66     -0.8014
    939 OD2          27.1108      15.2311      84.3394 O.co2    66 ASP66     -0.8014
    940 C            25.7864      16.6713      79.9648 C.2      66 ASP66      0.5366
    941 O            25.9363      17.8940      79.8938 O.2      66 ASP66     -0.5819
    942 N            24.8003      16.0553      79.3180 N.am     67 VAL67     -0.4157
    943 H            24.7251      15.0534      79.4054 H        67 VAL67      0.2719
    944 CA           23.7931      16.7848      78.5473 C.3      67 VAL67     -0.0875
    945 HA           24.2954      17.5701      77.9820 H        67 VAL67      0.0969
    946 CB           23.0937      15.8572      77.5449 C.3      67 VAL67      0.2985
    947 HB           22.6247      15.0306      78.0803 H        67 VAL67     -0.0297
    948 CG1          22.0137      16.6034      76.7561 C.3      67 VAL67     -0.3192
    949 HG11         22.4518      17.4457      76.2213 H        67 VAL67      0.0791
    950 HG12         21.5567      15.9150      76.0465 H        67 VAL67      0.0791
    951 HG13         21.2269      16.9606      77.4209 H        67 VAL67      0.0791
    952 CG2          24.1015      15.2827      76.5407 C.3      67 VAL67     -0.3192
    953 HG21         24.8507      14.6783      77.0531 H        67 VAL67      0.0791
    954 HG22         23.5896      14.6489      75.8168 H        67 VAL67      0.0791
    955 HG23         24.6069      16.0945      76.0176 H        67 VAL67      0.0791
    956 C            22.7893      17.4420      79.4939 C.2      67 VAL67      0.5973
    957 O            22.2122      16.7830      80.3609 O.2      67 VAL67     -0.5679
    958 N            22.5388      18.7413      79.3087 N.am     68 TYR68     -0.4157
    959 H            23.0700      19.2376      78.6132 H        68 TYR68      0.2719
    960 CA           21.5603      19.4754      80.1112 C.3      68 TYR68     -0.0014
    961 HA           21.8730      19.4095      81.1531 H        68 TYR68      0.0876
    962 CB           21.5328      20.9557      79.7084 C.3      68 TYR68     -0.0152
    963 HB2          22.5298      21.3754      79.8505 H        68 TYR68      0.0295
    964 HB3          21.2893      21.0344      78.6475 H        68 TYR68      0.0295
    965 CG           20.5348      21.7747      80.5108 C.ar     68 TYR68     -0.0011
    966 CD1          20.8473      22.1403      81.8321 C.ar     68 TYR68     -0.1906
    967 HD1          21.7966      21.8490      82.2616 H        68 TYR68      0.1699
    968 CE1          19.9304      22.8778      82.6002 C.ar     68 TYR68     -0.2341
    969 HE1          20.1891      23.1501      83.6091 H        68 TYR68      0.1656
    970 CZ           18.6931      23.2664      82.0506 C.ar     68 TYR68      0.3226
    971 OH           17.8068      23.9771      82.7957 O.3      68 TYR68     -0.5579
    972 HH           18.0279      23.9635      83.7433 H        68 TYR68      0.3992
    973 CE2          18.3776      22.8997      80.7285 C.ar     68 TYR68     -0.2341
    974 HE2          17.4372      23.2227      80.3124 H        68 TYR68      0.1656
    975 CD2          19.2915      22.1468      79.9606 C.ar     68 TYR68     -0.1906
    976 HD2          19.0443      21.8681      78.9421 H        68 TYR68      0.1699
    977 C            20.1572      18.8631      80.0083 C.2      68 TYR68      0.5973
    978 O            19.6433      18.6381      78.9167 O.2      68 TYR68     -0.5679
    979 N            19.5086      18.6476      81.1516 N.am     69 SER69     -0.4157
    980 H            20.0226      18.7353      82.0134 H        69 SER69      0.2719
    981 CA           18.1829      18.0193      81.2184 C.3      69 SER69     -0.0249
    982 HA           17.6759      18.1670      80.2646 H        69 SER69      0.0843
    983 CB           18.3350      16.5047      81.4059 C.3      69 SER69      0.2117
    984 HB2          17.3535      16.0269      81.3940 H        69 SER69      0.0352
    985 HB3          18.9209      16.1035      80.5775 H        69 SER69      0.0352
    986 OG           18.9990      16.2149      82.6228 O.3      69 SER69     -0.6546
    987 HG           19.6303      15.5064      82.4528 H        69 SER69      0.4275
    988 C            17.2609      18.6439      82.2707 C.2      69 SER69      0.5973
    989 O            16.3717      17.9735      82.7832 O.2      69 SER69     -0.5679
    990 N            17.4386      19.9324      82.5941 N.am     70 GLY70     -0.4157
    991 H            18.1614      20.4427      82.1069 H        70 GLY70      0.2719
    992 CA           16.4671      20.6890      83.4020 C.3      70 GLY70     -0.0252
    993 HA2          16.1060      21.5180      82.7937 H        70 GLY70      0.0698
    994 HA3          15.6030      20.0661      83.6358 H        70 GLY70      0.0698
    995 C            16.9587      21.2825      84.7242 C.2      70 GLY70      0.5973
    996 O            16.2300      22.0681      85.3232 O.2      70 GLY70     -0.5679
    997 N            18.1815      20.9748      85.1664 N.am     71 GLY71     -0.4157
    998 H            18.7200      20.3014      84.6447 H        71 GLY71      0.2719
    999 CA           18.7530      21.5569      86.3858 C.3      71 GLY71     -0.0252
   1000 HA2          18.0267      21.4833      87.1959 H        71 GLY71      0.0698
   1001 HA3          19.6298      20.9734      86.6672 H        71 GLY71      0.0698
   1002 C            19.1670      23.0285      86.2452 C.2      71 GLY71      0.5973
   1003 O            18.6354      23.7903      85.4327 O.2      71 GLY71     -0.5679
   1004 N            20.1801      23.4308      87.0127 N.am     72 SER72     -0.4157
   1005 H            20.6195      22.7599      87.6235 H        72 SER72      0.2719
   1006 CA           20.8283      24.7301      86.8260 C.3      72 SER72     -0.0249
   1007 HA           20.0548      25.4951      86.7873 H        72 SER72      0.0843
   1008 CB           21.7375      25.0509      88.0143 C.3      72 SER72      0.2117
   1009 HB2          21.1556      24.9971      88.9359 H        72 SER72      0.0352
   1010 HB3          22.5529      24.3266      88.0639 H        72 SER72      0.0352
   1011 OG           22.2651      26.3563      87.8748 O.3      72 SER72     -0.6546
   1012 HG           22.6874      26.6109      88.7052 H        72 SER72      0.4275
   1013 C            21.6253      24.7028      85.5128 C.2      72 SER72      0.5973
   1014 O            22.4113      23.7757      85.3157 O.2      72 SER72     -0.5679
   1015 N            21.4304      25.6550      84.5851 N.am     73 PRO73     -0.2548
   1016 CD           20.4825      26.7575      84.6537 C.3      73 PRO73      0.0192
   1017 HD2          20.6055      27.3339      85.5717 H        73 PRO73      0.0391
   1018 HD3          19.4652      26.3694      84.5795 H        73 PRO73      0.0391
   1019 CG           20.7959      27.6280      83.4408 C.3      73 PRO73      0.0189
   1020 HG2          21.6019      28.3235      83.6800 H        73 PRO73      0.0213
   1021 HG3          19.9162      28.1669      83.0907 H        73 PRO73      0.0213
   1022 CB           21.2813      26.5963      82.4259 C.3      73 PRO73     -0.0070
   1023 HB2          21.8661      27.0532      81.6293 H        73 PRO73      0.0253
   1024 HB3          20.4252      26.0634      82.0094 H        73 PRO73      0.0253
   1025 CA           22.1085      25.6397      83.2859 C.3      73 PRO73     -0.0266
   1026 HA           22.0740      24.6422      82.8485 H        73 PRO73      0.0641
   1027 C            23.5813      26.0749      83.3398 C.2      73 PRO73      0.5896
   1028 O            24.3063      25.8845      82.3674 O.2      73 PRO73     -0.5748
   1029 N            24.0273      26.6991      84.4331 N.am     74 GLY74     -0.4157
   1030 H            23.3904      26.8368      85.2031 H        74 GLY74      0.2719
   1031 CA           25.3751      27.2657      84.5131 C.3      74 GLY74     -0.0252
   1032 HA2          25.5916      27.5580      85.5408 H        74 GLY74      0.0698
   1033 HA3          26.1008      26.5072      84.2161 H        74 GLY74      0.0698
   1034 C            25.5446      28.4877      83.6032 C.2      74 GLY74      0.5973
   1035 O            24.5571      29.0746      83.1472 O.2      74 GLY74     -0.5679
   1036 N            26.7910      28.8766      83.3387 N.am     75 ALA75     -0.4157
   1037 H            27.5635      28.3556      83.7243 H        75 ALA75      0.2719
   1038 CA           27.1162      30.0761      82.5694 C.3      75 ALA75      0.0337
   1039 HA           26.3239      30.8123      82.7067 H        75 ALA75      0.0823
   1040 CB           28.3961      30.6652      83.1649 C.3      75 ALA75     -0.1825
   1041 HB1          29.1989      29.9264      83.1240 H        75 ALA75      0.0603
   1042 HB2          28.7143      31.5361      82.5925 H        75 ALA75      0.0603
   1043 HB3          28.2297      30.9614      84.2010 H        75 ALA75      0.0603
   1044 C            27.2703      29.8503      81.0549 C.2      75 ALA75      0.5973
   1045 O            27.1218      30.8047      80.3002 O.2      75 ALA75     -0.5679
   1046 N            27.5359      28.6233      80.6092 N.am     76 ASP76     -0.5163
   1047 H            27.6452      27.8779      81.2761 H        76 ASP76      0.2936
   1048 CA           27.9402      28.3400      79.2269 C.3      76 ASP76      0.0381
   1049 HA           28.3708      29.2503      78.8062 H        76 ASP76      0.0880
   1050 CB           29.0674      27.2936      79.2190 C.3      76 ASP76     -0.0303
   1051 HB2          28.6691      26.3457      79.5758 H        76 ASP76     -0.0122
   1052 HB3          29.4233      27.1625      78.1946 H        76 ASP76     -0.0122
   1053 CG           30.2577      27.6916      80.1062 C.2      76 ASP76      0.7994
   1054 OD1          30.4213      28.9044      80.3738 O.co2    76 ASP76     -0.8014
   1055 OD2          31.0141      26.8046      80.5429 O.co2    76 ASP76     -0.8014
   1056 C            26.7682      27.9409      78.3220 C.2      76 ASP76      0.5366
   1057 O            25.8597      27.2061      78.7254 O.2      76 ASP76     -0.5819
   1058 N            26.7913      28.4153      77.0736 N.am     77 ARG77     -0.3479
   1059 H            27.5700      29.0122      76.7944 H        77 ARG77      0.2747
   1060 CA           25.7485      28.1892      76.0678 C.3      77 ARG77     -0.2637
   1061 HA           25.1330      27.3446      76.3692 H        77 ARG77      0.1560
   1062 CB           24.8581      29.4334      75.9176 C.3      77 ARG77     -0.0007
   1063 HB2          25.4718      30.2422      75.5255 H        77 ARG77      0.0327
   1064 HB3          24.0840      29.2261      75.1771 H        77 ARG77      0.0327
   1065 CG           24.1905      29.9449      77.1941 C.3      77 ARG77      0.0390
   1066 HG2          24.9427      30.1264      77.9618 H        77 ARG77      0.0285
   1067 HG3          23.7067      30.8931      76.9602 H        77 ARG77      0.0285
   1068 CD           23.1224      28.9902      77.7187 C.3      77 ARG77      0.0486
   1069 HD2          22.3311      28.9012      76.9716 H        77 ARG77      0.0687
   1070 HD3          23.5533      28.0077      77.8762 H        77 ARG77      0.0687
   1071 NE           22.5565      29.5200      78.9636 N.pl3    77 ARG77     -0.5295
   1072 HE           21.8224      30.2071      78.8097 H        77 ARG77      0.3456
   1073 CZ           23.0451      29.3042      80.1729 C.cat    77 ARG77      0.8076
   1074 NH1          24.0325      28.4831      80.3932 N.pl3    77 ARG77     -0.8627
   1075 HH11         24.5033      28.0007      79.6306 H        77 ARG77      0.4478
   1076 HH12         24.3497      28.3223      81.3349 H        77 ARG77      0.4478
   1077 NH2          22.5689      29.9050      81.2261 N.pl3    77 ARG77     -0.8627
   1078 HH21         21.7559      30.4868      81.1479 H        77 ARG77      0.4478
   1079 HH22         23.0695      29.7863      82.0978 H        77 ARG77      0.4478
   1080 C            26.3537      27.8708      74.7046 C.2      77 ARG77      0.7341
   1081 O            27.3206      28.4982      74.2803 O.2      77 ARG77     -0.5894
   1082 N            25.7360      26.9365      73.9920 N.am     78 VAL78     -0.4157
   1083 H            24.9275      26.4853      74.4073 H        78 VAL78      0.2719
   1084 CA           25.8976      26.8004      72.5415 C.3      78 VAL78     -0.0875
   1085 HA           26.8351      27.2638      72.2282 H        78 VAL78      0.0969
   1086 CB           25.9403      25.3320      72.0749 C.3      78 VAL78      0.2985
   1087 HB           26.1337      25.3260      71.0014 H        78 VAL78     -0.0297
   1088 CG1          27.0835      24.5802      72.7583 C.3      78 VAL78     -0.3192
   1089 HG11         26.9279      24.5698      73.8305 H        78 VAL78      0.0791
   1090 HG12         27.1343      23.5570      72.3848 H        78 VAL78      0.0791
   1091 HG13         28.0282      25.0799      72.5424 H        78 VAL78      0.0791
   1092 CG2          24.6417      24.5578      72.3173 C.3      78 VAL78     -0.3192
   1093 HG21         23.8300      25.0006      71.7437 H        78 VAL78      0.0791
   1094 HG22         24.7636      23.5262      71.9881 H        78 VAL78      0.0791
   1095 HG23         24.3958      24.5614      73.3769 H        78 VAL78      0.0791
   1096 C            24.7535      27.5604      71.8900 C.2      78 VAL78      0.5973
   1097 O            23.6170      27.4956      72.3614 O.2      78 VAL78     -0.5679
   1098 N            25.0484      28.2927      70.8244 N.am     79 VAL79     -0.4157
   1099 H            26.0151      28.3490      70.5140 H        79 VAL79      0.2719
   1100 CA           24.0434      28.9831      70.0264 C.3      79 VAL79     -0.0875
   1101 HA           23.0891      28.9024      70.5272 H        79 VAL79      0.0969
   1102 CB           24.3471      30.4801      69.8684 C.3      79 VAL79      0.2985
   1103 HB           25.2736      30.6065      69.3075 H        79 VAL79     -0.0297
   1104 CG1          23.2166      31.1991      69.1249 C.3      79 VAL79     -0.3192
   1105 HG11         22.2951      31.1351      69.7058 H        79 VAL79      0.0791
   1106 HG12         23.4827      32.2482      68.9836 H        79 VAL79      0.0791
   1107 HG13         23.0563      30.7534      68.1457 H        79 VAL79      0.0791
   1108 CG2          24.5068      31.1529      71.2323 C.3      79 VAL79     -0.3192
   1109 HG21         25.3954      30.7722      71.7340 H        79 VAL79      0.0791
   1110 HG22         24.6232      32.2265      71.0898 H        79 VAL79      0.0791
   1111 HG23         23.6295      30.9686      71.8538 H        79 VAL79      0.0791
   1112 C            23.9541      28.2812      68.6893 C.2      79 VAL79      0.5973
   1113 O            24.9555      28.1749      67.9841 O.2      79 VAL79     -0.5679
   1114 N            22.7742      27.7998      68.3250 N.am     80 PHE80     -0.4157
   1115 H            21.9718      27.9558      68.9318 H        80 PHE80      0.2719
   1116 CA           22.5326      27.1792      67.0225 C.3      80 PHE80     -0.0024
   1117 HA           23.3929      27.3460      66.3773 H        80 PHE80      0.0978
   1118 CB           22.3502      25.6620      67.1683 C.3      80 PHE80     -0.0343
   1119 HB2          22.2427      25.2208      66.1757 H        80 PHE80      0.0295
   1120 HB3          23.2582      25.2468      67.6068 H        80 PHE80      0.0295
   1121 CG           21.1555      25.2539      68.0078 C.ar     80 PHE80      0.0118
   1122 CD1          19.8717      25.1973      67.4364 C.ar     80 PHE80     -0.1256
   1123 HD1          19.7344      25.4303      66.3955 H        80 PHE80      0.1330
   1124 CE1          18.7567      24.8432      68.2147 C.ar     80 PHE80     -0.1704
   1125 HE1          17.7684      24.8155      67.7728 H        80 PHE80      0.1430
   1126 CZ           18.9274      24.5195      69.5684 C.ar     80 PHE80     -0.1072
   1127 HZ           18.0724      24.2304      70.1635 H        80 PHE80      0.1297
   1128 CE2          20.2109      24.5579      70.1385 C.ar     80 PHE80     -0.1704
   1129 HE2          20.3437      24.2838      71.1683 H        80 PHE80      0.1430
   1130 CD2          21.3216      24.9361      69.3667 C.ar     80 PHE80     -0.1256
   1131 HD2          22.3016      24.9753      69.8177 H        80 PHE80      0.1330
   1132 C            21.3459      27.8573      66.3500 C.2      80 PHE80      0.5973
   1133 O            20.5486      28.5194      67.0153 O.2      80 PHE80     -0.5679
   1134 N            21.2326      27.7266      65.0324 N.am     81 ASN81     -0.4157
   1135 H            21.8993      27.1488      64.5287 H        81 ASN81      0.2719
   1136 CA           20.0870      28.2613      64.3040 C.3      81 ASN81      0.0143
   1137 HA           19.5353      28.9375      64.9547 H        81 ASN81      0.1048
   1138 CB           20.5655      29.1115      63.1159 C.3      81 ASN81     -0.2041
   1139 HB2          19.7290      29.7015      62.7430 H        81 ASN81      0.0797
   1140 HB3          21.3250      29.8154      63.4528 H        81 ASN81      0.0797
   1141 CG           21.1234      28.3211      61.9491 C.2      81 ASN81      0.7130
   1142 OD1          21.1985      27.1027      61.9470 O.2      81 ASN81     -0.5931
   1143 ND2          21.5229      29.0127      60.9132 N.am     81 ASN81     -0.9191
   1144 HD21         21.9219      28.5152      60.1275 H        81 ASN81      0.4196
   1145 HD22         21.3378      30.0112      60.9033 H        81 ASN81      0.4196
   1146 C            19.0887      27.1700      63.9055 C.2      81 ASN81      0.5973
   1147 O            19.3020      25.9750      64.1050 O.2      81 ASN81     -0.5679
   1148 N            17.9997      27.6084      63.2874 N.am     82 GLU82     -0.5163
   1149 H            17.8934      28.6097      63.1822 H        82 GLU82      0.2936
   1150 CA           16.9207      26.7622      62.7721 C.3      82 GLU82      0.0397
   1151 HA           16.4453      26.2435      63.6043 H        82 GLU82      0.1105
   1152 CB           15.9194      27.7076      62.1067 C.3      82 GLU82      0.0560
   1153 HB2          15.9964      28.6895      62.5697 H        82 GLU82     -0.0173
   1154 HB3          16.1747      27.8233      61.0522 H        82 GLU82     -0.0173
   1155 CG           14.4716      27.2485      62.2496 C.3      82 GLU82      0.0136
   1156 HG2          14.3212      26.3300      61.6793 H        82 GLU82     -0.0425
   1157 HG3          14.2648      27.0400      63.3038 H        82 GLU82     -0.0425
   1158 CD           13.5296      28.3420      61.7405 C.2      82 GLU82      0.8054
   1159 OE1          13.7864      28.8905      60.6460 O.co2    82 GLU82     -0.8188
   1160 OE2          12.5924      28.6734      62.5040 O.co2    82 GLU82     -0.8188
   1161 C            17.3782      25.7016      61.7558 C.2      82 GLU82      0.5366
   1162 O            16.7572      24.6470      61.6390 O.2      82 GLU82     -0.5819
   1163 N            18.4950      25.9536      61.0623 N.am     83 ASN83     -0.4157
   1164 H            18.9727      26.8255      61.2334 H        83 ASN83      0.2719
   1165 CA           19.0902      25.0267      60.0946 C.3      83 ASN83      0.0143
   1166 HA           18.2814      24.5151      59.5671 H        83 ASN83      0.1048
   1167 CB           19.9260      25.8082      59.0708 C.3      83 ASN83     -0.2041
   1168 HB2          20.7354      26.3095      59.5898 H        83 ASN83      0.0797
   1169 HB3          20.3568      25.1211      58.3441 H        83 ASN83      0.0797
   1170 CG           19.1321      26.8299      58.2994 C.2      83 ASN83      0.7130
   1171 OD1          17.9535      26.6806      58.0362 O.2      83 ASN83     -0.5931
   1172 ND2          19.7751      27.8960      57.8903 N.am     83 ASN83     -0.9191
   1173 HD21         19.2252      28.5764      57.4021 H        83 ASN83      0.4196
   1174 HD22         20.7610      27.9926      58.0815 H        83 ASN83      0.4196
   1175 C            19.9557      23.9396      60.7413 C.2      83 ASN83      0.5973
   1176 O            20.6488      23.2141      60.0283 O.2      83 ASN83     -0.5679
   1177 N            19.9807      23.8625      62.0746 N.am     84 ASN84     -0.4157
   1178 H            19.4056      24.5101      62.6008 H        84 ASN84      0.2719
   1179 CA           20.8827      22.9912      62.8221 C.3      84 ASN84      0.0143
   1180 HA           20.7286      23.2221      63.8778 H        84 ASN84      0.1048
   1181 CB           20.5026      21.5151      62.6033 C.3      84 ASN84     -0.2041
   1182 HB2          19.4265      21.3905      62.6662 H        84 ASN84      0.0797
   1183 HB3          20.8222      21.1951      61.6127 H        84 ASN84      0.0797
   1184 CG           21.1453      20.6056      63.6300 C.2      84 ASN84      0.7130
   1185 OD1          21.7456      21.0378      64.6088 O.2      84 ASN84     -0.5931
   1186 ND2          21.0521      19.3107      63.4443 N.am     84 ASN84     -0.9191
   1187 HD21         21.4463      18.7319      64.1604 H        84 ASN84      0.4196
   1188 HD22         20.4809      18.9541      62.7011 H        84 ASN84      0.4196
   1189 C            22.3618      23.2930      62.5244 C.2      84 ASN84      0.5973
   1190 O            23.1989      22.3964      62.4191 O.2      84 ASN84     -0.5679
   1191 N            22.6950      24.5704      62.3383 N.am     85 GLN85     -0.4157
   1192 H            21.9640      25.2744      62.3743 H        85 GLN85      0.2719
   1193 CA           24.0743      25.0273      62.1960 C.3      85 GLN85     -0.0031
   1194 HA           24.7199      24.1829      61.9519 H        85 GLN85      0.0850
   1195 CB           24.2136      26.0626      61.0752 C.3      85 GLN85     -0.0036
   1196 HB2          23.6552      26.9581      61.3422 H        85 GLN85      0.0171
   1197 HB3          25.2654      26.3397      61.0039 H        85 GLN85      0.0171
   1198 CG           23.7580      25.5674      59.6979 C.3      85 GLN85     -0.0645
   1199 HG2          24.4316      24.7839      59.3501 H        85 GLN85      0.0352
   1200 HG3          22.7552      25.1490      59.7592 H        85 GLN85      0.0352
   1201 CD           23.7345      26.7222      58.7061 C.2      85 GLN85      0.6951
   1202 OE1          22.8264      27.5461      58.6797 O.2      85 GLN85     -0.6086
   1203 NE2          24.7430      26.8578      57.8756 N.am     85 GLN85     -0.9407
   1204 HE21         24.7014      27.6509      57.2605 H        85 GLN85      0.4251
   1205 HE22         25.4954      26.1935      57.8647 H        85 GLN85      0.4251
   1206 C            24.5456      25.6269      63.5157 C.2      85 GLN85      0.5973
   1207 O            23.7936      26.3471      64.1763 O.2      85 GLN85     -0.5679
   1208 N            25.8040      25.3804      63.8801 N.am     86 LEU86     -0.4157
   1209 H            26.3910      24.8218      63.2819 H        86 LEU86      0.2719
   1210 CA           26.4225      26.0394      65.0263 C.3      86 LEU86     -0.0518
   1211 HA           25.7442      25.9797      65.8795 H        86 LEU86      0.0922
   1212 CB           27.7370      25.3268      65.3808 C.3      86 LEU86     -0.1102
   1213 HB2          27.5435      24.2802      65.5950 H        86 LEU86      0.0457
   1214 HB3          28.3861      25.3638      64.5042 H        86 LEU86      0.0457
   1215 CG           28.5001      25.9514      66.5638 C.3      86 LEU86      0.3531
   1216 HG           28.6902      27.0055      66.3670 H        86 LEU86     -0.0361
   1217 CD1          27.7482      25.8268      67.8903 C.3      86 LEU86     -0.4121
   1218 HD11         27.4992      24.7812      68.0792 H        86 LEU86      0.1000
   1219 HD12         28.3726      26.2011      68.7018 H        86 LEU86      0.1000
   1220 HD13         26.8337      26.4150      67.8599 H        86 LEU86      0.1000
   1221 CD2          29.8481      25.2533      66.7103 C.3      86 LEU86     -0.4121
   1222 HD21         30.4256      25.3593      65.7921 H        86 LEU86      0.1000
   1223 HD22         30.4160      25.7084      67.5228 H        86 LEU86      0.1000
   1224 HD23         29.7010      24.1945      66.9261 H        86 LEU86      0.1000
   1225 C            26.6715      27.5078      64.6715 C.2      86 LEU86      0.5973
   1226 O            27.3373      27.7962      63.6789 O.2      86 LEU86     -0.5679
   1227 N            26.1411      28.4270      65.4703 N.am     87 ALA87     -0.4157
   1228 H            25.6228      28.1226      66.2850 H        87 ALA87      0.2719
   1229 CA           26.4264      29.8514      65.3366 C.3      87 ALA87      0.0337
   1230 HA           26.6618      30.0810      64.2981 H        87 ALA87      0.0823
   1231 CB           25.1843      30.6531      65.7375 C.3      87 ALA87     -0.1825
   1232 HB1          24.9736      30.5162      66.7955 H        87 ALA87      0.0603
   1233 HB2          25.3589      31.7131      65.5533 H        87 ALA87      0.0603
   1234 HB3          24.3268      30.3278      65.1479 H        87 ALA87      0.0603
   1235 C            27.6476      30.2379      66.1720 C.2      87 ALA87      0.5973
   1236 O            28.5159      30.9580      65.6918 O.2      87 ALA87     -0.5679
   1237 N            27.7370      29.7275      67.4015 N.am     88 GLY88     -0.4157
   1238 H            26.9991      29.1266      67.7527 H        88 GLY88      0.2719
   1239 CA           28.8582      30.0142      68.2849 C.3      88 GLY88     -0.0252
   1240 HA2          29.7801      29.6485      67.8297 H        88 GLY88      0.0698
   1241 HA3          28.9537      31.0944      68.4087 H        88 GLY88      0.0698
   1242 C            28.7099      29.3812      69.6605 C.2      88 GLY88      0.5973
   1243 O            27.6959      28.7562      69.9811 O.2      88 GLY88     -0.5679
   1244 N            29.7448      29.5544      70.4720 N.am     89 VAL89     -0.4157
   1245 H            30.5158      30.1380      70.1650 H        89 VAL89      0.2719
   1246 CA           29.7821      29.1288      71.8704 C.3      89 VAL89     -0.0875
   1247 HA           28.8162      28.7204      72.1641 H        89 VAL89      0.0969
   1248 CB           30.8554      28.0511      72.1087 C.3      89 VAL89      0.2985
   1249 HB           31.8453      28.4871      71.9753 H        89 VAL89     -0.0297
   1250 CG1          30.7437      27.5036      73.5357 C.3      89 VAL89     -0.3192
   1251 HG11         29.7734      27.0289      73.6817 H        89 VAL89      0.0791
   1252 HG12         31.5330      26.7712      73.7095 H        89 VAL89      0.0791
   1253 HG13         30.8611      28.3083      74.2585 H        89 VAL89      0.0791
   1254 CG2          30.7096      26.8806      71.1244 C.3      89 VAL89     -0.3192
   1255 HG21         30.9284      27.2092      70.1090 H        89 VAL89      0.0791
   1256 HG22         31.4314      26.1060      71.3812 H        89 VAL89      0.0791
   1257 HG23         29.7021      26.4697      71.1722 H        89 VAL89      0.0791
   1258 C            30.0475      30.3802      72.6910 C.2      89 VAL89      0.5973
   1259 O            31.0130      31.0903      72.4251 O.2      89 VAL89     -0.5679
   1260 N            29.1649      30.6833      73.6363 N.am     90 ILE90     -0.4157
   1261 H            28.4566      29.9957      73.8732 H        90 ILE90      0.2719
   1262 CA           29.2009      31.9172      74.4338 C.3      90 ILE90     -0.0597
   1263 HA           30.1791      32.3901      74.3238 H        90 ILE90      0.0869
   1264 CB           28.1412      32.9388      73.9583 C.3      90 ILE90      0.1303
   1265 HB           28.2495      33.8333      74.5711 H        90 ILE90      0.0187
   1266 CG2          28.3960      33.3660      72.5036 C.3      90 ILE90     -0.3204
   1267 HG21         28.1963      32.5409      71.8219 H        90 ILE90      0.0882
   1268 HG22         27.7630      34.2107      72.2343 H        90 ILE90      0.0882
   1269 HG23         29.4328      33.6769      72.3824 H        90 ILE90      0.0882
   1270 CG1          26.7103      32.3981      74.1678 C.3      90 ILE90     -0.0430
   1271 HG12         26.5849      31.4621      73.6252 H        90 ILE90      0.0236
   1272 HG13         26.5661      32.2012      75.2291 H        90 ILE90      0.0236
   1273 CD1          25.6004      33.3617      73.7392 C.3      90 ILE90     -0.0660
   1274 HD11         25.6125      33.5054      72.6609 H        90 ILE90      0.0186
   1275 HD12         24.6310      32.9559      74.0308 H        90 ILE90      0.0186
   1276 HD13         25.7381      34.3295      74.2143 H        90 ILE90      0.0186
   1277 C            29.0406      31.5871      75.9162 C.2      90 ILE90      0.5973
   1278 O            28.6014      30.4924      76.2863 O.2      90 ILE90     -0.5679
   1279 N            29.3728      32.5371      76.7835 N.am     91 THR91     -0.4157
   1280 H            29.7876      33.3992      76.4340 H        91 THR91      0.2719
   1281 CA           29.2882      32.3507      78.2327 C.3      91 THR91     -0.0389
   1282 HA           28.4931      31.6374      78.4371 H        91 THR91      0.1007
   1283 CB           30.5886      31.7521      78.7938 C.3      91 THR91      0.3654
   1284 HB           30.7812      30.8130      78.2760 H        91 THR91      0.0043
   1285 CG2          31.7958      32.6750      78.6101 C.3      91 THR91     -0.2438
   1286 HG21         31.6609      33.6008      79.1690 H        91 THR91      0.0642
   1287 HG22         32.6932      32.1741      78.9705 H        91 THR91      0.0642
   1288 HG23         31.9320      32.9151      77.5553 H        91 THR91      0.0642
   1289 OG1          30.4586      31.4852      80.1825 O.3      91 THR91     -0.6761
   1290 HG1          30.4003      30.4982      80.2619 H        91 THR91      0.4102
   1291 C            28.9256      33.6370      78.9540 C.2      91 THR91      0.5973
   1292 O            29.2847      34.7366      78.5382 O.2      91 THR91     -0.5679
   1293 N            28.2059      33.4808      80.0595 N.am     92 HIE92     -0.4157
   1294 H            27.8676      32.5481      80.2666 H        92 HIE92      0.2719
   1295 CA           27.9599      34.5439      81.0295 C.3      92 HIE92     -0.0581
   1296 HA           27.6091      35.4345      80.5168 H        92 HIE92      0.1360
   1297 CB           26.8829      34.0627      82.0015 C.3      92 HIE92     -0.0074
   1298 HB2          27.1225      33.0675      82.3624 H        92 HIE92      0.0367
   1299 HB3          26.8987      34.7275      82.8567 H        92 HIE92      0.0367
   1300 CG           25.4960      34.0550      81.4228 C.2      92 HIE92      0.1868
   1301 ND1          24.8405      35.2011      81.0344 N.2      92 HIE92     -0.5432
   1302 CE1          23.6273      34.8437      80.6119 C.2      92 HIE92      0.1635
   1303 HE1          22.8910      35.5358      80.2199 H        92 HIE92      0.1435
   1304 NE2          23.4852      33.5142      80.7291 N.pl3    92 HIE92     -0.2795
   1305 HE2          22.6888      33.0108      80.3790 H        92 HIE92      0.3339
   1306 CD2          24.6561      32.9935      81.2471 C.2      92 HIE92     -0.2207
   1307 HD2          24.8871      31.9588      81.4336 H        92 HIE92      0.1862
   1308 C            29.2198      34.9267      81.8122 C.2      92 HIE92      0.5973
   1309 O            29.3199      36.0209      82.3706 O.2      92 HIE92     -0.5679
   1310 N            30.1806      34.0042      81.9045 N.am     93 THR93     -0.4157
   1311 H            30.0910      33.1643      81.3428 H        93 THR93      0.2719
   1312 CA           31.4035      34.1797      82.6886 C.3      93 THR93     -0.0389
   1313 HA           31.1237      34.3853      83.7206 H        93 THR93      0.1007
   1314 CB           32.2650      32.9109      82.6716 C.3      93 THR93      0.3654
   1315 HB           32.5793      32.6879      81.6514 H        93 THR93      0.0043
   1316 CG2          33.5068      33.0588      83.5536 C.3      93 THR93     -0.2438
   1317 HG21         33.2196      33.3907      84.5509 H        93 THR93      0.0642
   1318 HG22         34.0017      32.0914      83.6337 H        93 THR93      0.0642
   1319 HG23         34.2040      33.7688      83.1092 H        93 THR93      0.0642
   1320 OG1          31.5214      31.8203      83.1640 O.3      93 THR93     -0.6761
   1321 HG1          31.2301      31.3176      82.3895 H        93 THR93      0.4102
   1322 C            32.2288      35.3429      82.1538 C.2      93 THR93      0.5973
   1323 O            32.6429      35.3389      81.0007 O.2      93 THR93     -0.5679
   1324 N            32.5147      36.3254      83.0114 N.am     94 GLY94     -0.4157
   1325 H            32.0878      36.3019      83.9238 H        94 GLY94      0.2719
   1326 CA           33.3151      37.4983      82.6446 C.3      94 GLY94     -0.0252
   1327 HA2          33.7565      37.9228      83.5452 H        94 GLY94      0.0698
   1328 HA3          34.1235      37.1901      81.9802 H        94 GLY94      0.0698
   1329 C            32.5322      38.6093      81.9379 C.2      94 GLY94      0.5973
   1330 O            33.1074      39.6573      81.6480 O.2      94 GLY94     -0.5679
   1331 N            31.2322      38.4244      81.6985 N.am     95 ALA95     -0.4157
   1332 H            30.7960      37.5447      81.9468 H        95 ALA95      0.2719
   1333 CA           30.3704      39.4485      81.1256 C.3      95 ALA95      0.0337
   1334 HA           30.9571      40.0864      80.4631 H        95 ALA95      0.0823
   1335 CB           29.2961      38.7661      80.2882 C.3      95 ALA95     -0.1825
   1336 HB1          28.6244      38.2227      80.9522 H        95 ALA95      0.0603
   1337 HB2          28.7268      39.5104      79.7306 H        95 ALA95      0.0603
   1338 HB3          29.7393      38.0536      79.5934 H        95 ALA95      0.0603
   1339 C            29.7397      40.3126      82.2246 C.2      95 ALA95      0.5973
   1340 O            29.2162      39.8073      83.2231 O.2      95 ALA95     -0.5679
   1341 N            29.7568      41.6343      82.0504 N.am     96 SER96     -0.4157
   1342 H            30.1120      42.0201      81.1877 H        96 SER96      0.2719
   1343 CA           29.0906      42.5397      82.9877 C.3      96 SER96     -0.0249
   1344 HA           29.3878      42.2623      83.9991 H        96 SER96      0.0843
   1345 CB           29.5269      43.9893      82.7595 C.3      96 SER96      0.2117
   1346 HB2          29.0258      44.6343      83.4822 H        96 SER96      0.0352
   1347 HB3          30.6052      44.0679      82.9053 H        96 SER96      0.0352
   1348 OG           29.1989      44.4061      81.4521 O.3      96 SER96     -0.6546
   1349 HG           29.4071      45.3382      81.3437 H        96 SER96      0.4275
   1350 C            27.5719      42.3889      82.8801 C.2      96 SER96      0.5973
   1351 O            27.0191      42.1830      81.7999 O.2      96 SER96     -0.5679
   1352 N            26.8833      42.4770      84.0198 N.am     97 GLY97     -0.4157
   1353 H            27.3826      42.6179      84.8832 H        97 GLY97      0.2719
   1354 CA           25.4225      42.3735      84.0666 C.3      97 GLY97     -0.0252
   1355 HA2          25.0817      42.6129      85.0730 H        97 GLY97      0.0698
   1356 HA3          24.9886      43.1002      83.3783 H        97 GLY97      0.0698
   1357 C            24.8619      40.9972      83.7004 C.2      97 GLY97      0.5973
   1358 O            23.6790      40.9185      83.4018 O.2      97 GLY97     -0.5679
   1359 N            25.6832      39.9375      83.7247 N.am     98 ASN98     -0.4157
   1360 H            26.6571      40.0846      83.9446 H        98 ASN98      0.2719
   1361 CA           25.2711      38.5968      83.2898 C.3      98 ASN98      0.0143
   1362 HA           26.1650      37.9751      83.3091 H        98 ASN98      0.1048
   1363 CB           24.2378      38.0242      84.2908 C.3      98 ASN98     -0.2041
   1364 HB2          24.5608      38.2397      85.3078 H        98 ASN98      0.0797
   1365 HB3          23.2709      38.4987      84.1250 H        98 ASN98      0.0797
   1366 CG           24.0351      36.5238      84.1873 C.2      98 ASN98      0.7130
   1367 OD1          22.9360      35.9992      84.1596 O.2      98 ASN98     -0.5931
   1368 ND2          25.0956      35.7570      84.2026 N.am     98 ASN98     -0.9191
   1369 HD21         24.8861      34.8309      83.8776 H        98 ASN98      0.4196
   1370 HD22         25.9910      36.1735      84.0451 H        98 ASN98      0.4196
   1371 C            24.7967      38.5702      81.8227 C.2      98 ASN98      0.5973
   1372 O            23.8599      37.8616      81.4787 O.2      98 ASN98     -0.5679
   1373 N            25.4056      39.4026      80.9769 N.am     99 ASN99     -0.4157
   1374 H            26.1237      40.0113      81.3297 H        99 ASN99      0.2719
   1375 CA           25.2507      39.3064      79.5278 C.3      99 ASN99      0.0143
   1376 HA           24.2261      39.0259      79.2674 H        99 ASN99      0.1048
   1377 CB           25.5487      40.6902      78.9297 C.3      99 ASN99     -0.2041
   1378 HB2          26.5176      41.0431      79.2789 H        99 ASN99      0.0797
   1379 HB3          25.5865      40.6475      77.8454 H        99 ASN99      0.0797
   1380 CG           24.4659      41.6881      79.2793 C.2      99 ASN99      0.7130
   1381 OD1          23.2945      41.5279      78.9815 O.2      99 ASN99     -0.5931
   1382 ND2          24.8206      42.7585      79.9518 N.am     99 ASN99     -0.9191
   1383 HD21         24.0647      43.3566      80.2179 H        99 ASN99      0.4196
   1384 HD22         25.7478      42.8006      80.3510 H        99 ASN99      0.4196
   1385 C            26.1696      38.1968      79.0042 C.2      99 ASN99      0.5973
   1386 O            26.6242      37.3550      79.7758 O.2      99 ASN99     -0.5679
   1387 N            26.4941      38.2039      77.7146 N.am    100 PHE100    -0.4157
   1388 H            25.9980      38.8394      77.0934 H       100 PHE100     0.2719
   1389 CA           27.4027      37.2195      77.1327 C.3     100 PHE100    -0.0024
   1390 HA           27.6907      36.5035      77.9005 H       100 PHE100     0.0978
   1391 CB           26.6725      36.4233      76.0581 C.3     100 PHE100    -0.0343
   1392 HB2          26.2785      37.1056      75.3051 H       100 PHE100     0.0295
   1393 HB3          27.3870      35.7690      75.5593 H       100 PHE100     0.0295
   1394 CG           25.5474      35.5697      76.5957 C.ar    100 PHE100     0.0118
   1395 CD1          25.8340      34.3105      77.1489 C.ar    100 PHE100    -0.1256
   1396 HD1          26.8572      33.9881      77.2387 H       100 PHE100     0.1330
   1397 CE1          24.7927      33.4721      77.5764 C.ar    100 PHE100    -0.1704
   1398 HE1          25.0252      32.5217      78.0297 H       100 PHE100     0.1430
   1399 CZ           23.4563      33.8852      77.4273 C.ar    100 PHE100    -0.1072
   1400 HZ           22.6411      33.2356      77.7146 H       100 PHE100     0.1297
   1401 CE2          23.1700      35.1589      76.9078 C.ar    100 PHE100    -0.1704
   1402 HE2          22.1416      35.4806      76.8080 H       100 PHE100     0.1430
   1403 CD2          24.2155      36.0074      76.5032 C.ar    100 PHE100    -0.1256
   1404 HD2          23.9909      36.9879      76.1010 H       100 PHE100     0.1330
   1405 C            28.7039      37.8039      76.5906 C.2     100 PHE100     0.5973
   1406 O            28.7723      38.9262      76.0950 O.2     100 PHE100    -0.5679
   1407 N            29.7401      36.9777      76.6419 N.am    101 VAL101    -0.4157
   1408 H            29.6047      36.0877      77.1140 H       101 VAL101     0.2719
   1409 CA           31.0031      37.1428      75.9232 C.3     101 VAL101    -0.0875
   1410 HA           30.9175      37.9638      75.2105 H       101 VAL101     0.0969
   1411 CB           32.1747      37.4442      76.8777 C.3     101 VAL101     0.2985
   1412 HB           33.0955      37.4428      76.2931 H       101 VAL101    -0.0297
   1413 CG1          32.0391      38.8374      77.5051 C.3     101 VAL101    -0.3192
   1414 HG11         31.1067      38.9155      78.0567 H       101 VAL101     0.0791
   1415 HG12         32.8749      39.0266      78.1789 H       101 VAL101     0.0791
   1416 HG13         32.0380      39.5904      76.7171 H       101 VAL101     0.0791
   1417 CG2          32.3228      36.3970      77.9870 C.3     101 VAL101    -0.3192
   1418 HG21         32.4519      35.4072      77.5503 H       101 VAL101     0.0791
   1419 HG22         33.2026      36.6212      78.5893 H       101 VAL101     0.0791
   1420 HG23         31.4465      36.3948      78.6351 H       101 VAL101     0.0791
   1421 C            31.2380      35.8642      75.1287 C.2     101 VAL101     0.5973
   1422 O            30.6994      34.8062      75.4670 O.2     101 VAL101    -0.5679
   1423 N            31.9946      35.9538      74.0416 N.am    102 GLU102    -0.5163
   1424 H            32.4089      36.8336      73.7827 H       102 GLU102     0.2936
   1425 CA           32.3422      34.7686      73.2613 C.3     102 GLU102     0.0397
   1426 HA           31.4435      34.1698      73.1277 H       102 GLU102     0.1105
   1427 CB           32.8213      35.1748      71.8641 C.3     102 GLU102     0.0560
   1428 HB2          32.0488      35.7783      71.3855 H       102 GLU102    -0.0173
   1429 HB3          33.7307      35.7728      71.9502 H       102 GLU102    -0.0173
   1430 CG           33.0977      33.9392      71.0058 C.3     102 GLU102     0.0136
   1431 HG2          33.9083      33.3867      71.4582 H       102 GLU102    -0.0425
   1432 HG3          32.2064      33.3097      70.9661 H       102 GLU102    -0.0425
   1433 CD           33.5422      34.3196      69.6020 C.2     102 GLU102     0.8054
   1434 OE1          34.7708      34.4617      69.4034 O.co2   102 GLU102    -0.8188
   1435 OE2          32.6428      34.4813      68.7450 O.co2   102 GLU102    -0.8188
   1436 C            33.3559      33.8844      73.9992 C.2     102 GLU102     0.5366
   1437 O            34.2173      34.3727      74.7340 O.2     102 GLU102    -0.5819
   1438 N            33.2468      32.5767      73.7999 N.am    103 CYS103    -0.4157
   1439 H            32.5151      32.2301      73.1891 H       103 CYS103     0.2719
   1440 CA           34.2460      31.6121      74.2255 C.3     103 CYS103     0.0213
   1441 HA           34.7297      31.9526      75.1418 H       103 CYS103     0.1124
   1442 CB           33.5373      30.2917      74.4974 C.3     103 CYS103    -0.1231
   1443 HB2          33.1643      29.8813      73.5570 H       103 CYS103     0.1112
   1444 HB3          34.2287      29.5833      74.9542 H       103 CYS103     0.1112
   1445 SG           32.1497      30.6629      75.6095 S.3     103 CYS103    -0.3119
   1446 HG           31.6637      29.4207      75.6567 H       103 CYS103     0.1933
   1447 C            35.2930      31.4762      73.1251 C.2     103 CYS103     0.5973
   1448 O            34.9310      31.2546      71.9704 O.2     103 CYS103    -0.5679
   1449 N            36.5660      31.6123      73.4777 N.am    104 THR104    -0.3821
   1450 H            36.7969      31.7478      74.4503 H       104 THR104     0.2681
   1451 CA           37.6783      31.6318      72.5119 C.3     104 THR104    -0.2420
   1452 HA           37.3019      31.9314      71.5330 H       104 THR104     0.1207
   1453 CB           38.7211      32.6576      72.9445 C.3     104 THR104     0.3025
   1454 HB           39.5875      32.5882      72.2917 H       104 THR104     0.0078
   1455 CG2          38.1628      34.0781      72.8532 C.3     104 THR104    -0.1853
   1456 HG21         37.3488      34.2001      73.5651 H       104 THR104     0.0586
   1457 HG22         38.9528      34.7883      73.0894 H       104 THR104     0.0586
   1458 HG23         37.7940      34.2644      71.8423 H       104 THR104     0.0586
   1459 OG1          39.1230      32.3752      74.2668 O.3     104 THR104    -0.6496
   1460 HG1          39.2579      31.4192      74.2612 H       104 THR104     0.4119
   1461 C            38.3368      30.2802      72.2747 C.2     104 THR104     0.7810
   1462 O            38.0986      29.3587      73.0828 O.2     104 THR104    -0.8044
   1463 OXT          39.1781      30.2258      71.3556 O.3     104 THR104    -0.8044
@<TRIPOS>BOND
      1      11      12 2
      2      11      13 am
      3       5       7 1
      4       5      11 1
      5       1       5 1
      6      22      23 2
      7      22      24 am
      8      17      20 1
      9      15      17 1
     10      15      22 1
     11      13      15 1
     12      34      35 2
     13      34      36 am
     14      31      32 ar
     15      31      33 ar
     16      28      31 1
     17      26      28 1
     18      26      34 1
     19      24      26 1
     20      55      56 2
     21      55      57 am
     22      51      53 ar
     23      48      49 1
     24      48      51 ar
     25      46      48 ar
     26      44      46 ar
     27      43      44 ar
     28      43      53 ar
     29      40      43 1
     30      38      40 1
     31      38      55 1
     32      36      38 1
     33      69      70 2
     34      69      71 am
     35      61      63 1
     36      61      67 1
     37      59      61 1
     38      59      69 1
     39      57      59 1
     40      80      81 2
     41      80      82 am
     42      75      78 1
     43      73      75 1
     44      73      80 1
     45      71      73 1
     46      87      88 2
     47      87      89 am
     48      84      87 1
     49      82      84 1
     50      98      99 2
     51      98     100 am
     52      93      96 1
     53      91      93 1
     54      91      98 1
     55      89      91 1
     56     112     113 2
     57     112     114 am
     58     107     108 2
     59     107     109 am
     60     104     107 1
     61     102     104 1
     62     102     112 1
     63     100     102 1
     64     123     124 2
     65     123     125 am
     66     118     121 1
     67     116     118 1
     68     116     123 1
     69     114     116 1
     70     144     145 2
     71     144     146 am
     72     140     142 ar
     73     137     138 1
     74     137     140 ar
     75     135     137 ar
     76     133     135 ar
     77     132     133 ar
     78     132     142 ar
     79     129     132 1
     80     127     129 1
     81     127     144 1
     82     125     127 1
     83     155     156 2
     84     155     157 am
     85     150     153 1
     86     148     150 1
     87     148     155 1
     88     146     148 1
     89     166     167 2
     90     166     168 am
     91     161     164 1
     92     159     161 1
     93     159     166 1
     94     157     159 1
     95     177     178 2
     96     177     179 am
     97     172     175 1
     98     170     172 1
     99     170     177 1
    100     168     170 1
    101     189     190 2
    102     189     191 am
    103     186     187 ar
    104     186     188 ar
    105     183     186 1
    106     181     183 1
    107     181     189 1
    108     179     181 1
    109     205     206 2
    110     205     207 am
    111     195     197 1
    112     195     201 1
    113     193     195 1
    114     193     205 1
    115     191     193 1
    116     216     217 2
    117     216     218 am
    118     211     214 1
    119     209     211 1
    120     209     216 1
    121     207     209 1
    122     230     231 2
    123     230     232 am
    124     222     224 1
    125     222     228 1
    126     220     222 1
    127     220     230 1
    128     218     220 1
    129     240     241 2
    130     240     242 am
    131     234     236 1
    132     234     240 1
    133     232     234 1
    134     257     258 2
    135     257     259 am
    136     252     253 2
    137     252     254 am
    138     249     252 1
    139     246     249 1
    140     244     246 1
    141     244     257 1
    142     242     244 1
    143     267     268 2
    144     267     269 am
    145     261     263 1
    146     261     267 1
    147     259     261 1
    148     277     278 2
    149     277     279 am
    150     271     273 1
    151     271     277 1
    152     269     271 1
    153     284     285 2
    154     284     286 am
    155     281     284 1
    156     279     281 1
    157     305     306 2
    158     305     307 am
    159     301     303 ar
    160     298     299 1
    161     298     301 ar
    162     296     298 ar
    163     294     296 ar
    164     293     294 ar
    165     293     303 ar
    166     290     293 1
    167     288     290 1
    168     288     305 1
    169     286     288 1
    170     327     328 2
    171     327     329 am
    172     320     323 1
    173     317     320 1
    174     314     317 1
    175     311     314 1
    176     309     311 1
    177     309     327 1
    178     307     309 1
    179     346     347 2
    180     346     348 am
    181     336     338 1
    182     336     342 1
    183     333     336 1
    184     331     333 1
    185     331     346 1
    186     329     331 1
    187     363     364 2
    188     363     365 am
    189     359     361 1
    190     357     359 1
    191     356     357 2
    192     355     356 1
    193     355     361 2
    194     352     355 1
    195     350     352 1
    196     350     363 1
    197     348     350 1
    198     378     379 2
    199     378     380 am
    200     375     376 ar
    201     375     377 ar
    202     372     375 1
    203     369     372 1
    204     367     369 1
    205     367     378 1
    206     365     367 1
    207     390     391 2
    208     390     392 am
    209     387     388 ar
    210     387     389 ar
    211     384     387 1
    212     382     384 1
    213     382     390 1
    214     380     382 1
    215     397     398 2
    216     397     399 am
    217     394     397 1
    218     392     394 1
    219     412     413 2
    220     412     414 am
    221     409     410 ar
    222     409     411 ar
    223     406     409 1
    224     403     406 1
    225     401     403 1
    226     401     412 1
    227     399     401 1
    228     426     427 2
    229     426     428 am
    230     418     420 1
    231     418     424 1
    232     416     418 1
    233     416     426 1
    234     414     416 1
    235     442     443 2
    236     442     444 am
    237     432     434 1
    238     432     438 1
    239     430     432 1
    240     430     442 1
    241     428     430 1
    242     449     450 2
    243     449     451 am
    244     446     449 1
    245     444     446 1
    246     460     461 2
    247     460     462 am
    248     455     458 1
    249     453     455 1
    250     453     460 1
    251     451     453 1
    252     474     475 2
    253     474     476 am
    254     469     470 2
    255     469     471 am
    256     466     469 1
    257     464     466 1
    258     464     474 1
    259     462     464 1
    260     485     486 2
    261     485     487 am
    262     480     483 1
    263     478     480 1
    264     478     485 1
    265     476     478 1
    266     506     507 2
    267     506     508 am
    268     502     504 ar
    269     499     500 1
    270     499     502 ar
    271     497     499 ar
    272     495     497 ar
    273     494     495 ar
    274     494     504 ar
    275     491     494 1
    276     489     491 1
    277     489     506 1
    278     487     489 1
    279     520     521 2
    280     520     522 am
    281     518     520 1
    282     515     518 1
    283     512     515 1
    284     509     512 1
    285     508     509 1
    286     508     518 1
    287     537     538 2
    288     537     539 am
    289     533     535 1
    290     531     533 1
    291     530     531 2
    292     529     530 1
    293     529     535 2
    294     526     529 1
    295     524     526 1
    296     524     537 1
    297     522     524 1
    298     559     560 2
    299     559     561 am
    300     552     555 1
    301     549     552 1
    302     546     549 1
    303     543     546 1
    304     541     543 1
    305     541     559 1
    306     539     541 1
    307     580     581 2
    308     580     582 am
    309     576     578 ar
    310     573     574 1
    311     573     576 ar
    312     571     573 ar
    313     569     571 ar
    314     568     569 ar
    315     568     578 ar
    316     565     568 1
    317     563     565 1
    318     563     580 1
    319     561     563 1
    320     594     595 2
    321     594     596 am
    322     589     590 2
    323     589     591 am
    324     586     589 1
    325     584     586 1
    326     584     594 1
    327     582     584 1
    328     608     609 2
    329     608     610 am
    330     603     604 2
    331     603     605 am
    332     600     603 1
    333     598     600 1
    334     598     608 1
    335     596     598 1
    336     629     630 2
    337     629     631 am
    338     625     627 ar
    339     622     623 1
    340     622     625 ar
    341     620     622 ar
    342     618     620 ar
    343     617     618 ar
    344     617     627 ar
    345     614     617 1
    346     612     614 1
    347     612     629 1
    348     610     612 1
    349     644     645 2
    350     644     646 am
    351     641     642 ar
    352     641     643 ar
    353     638     641 1
    354     635     638 1
    355     633     635 1
    356     633     644 1
    357     631     633 1
    358     651     652 2
    359     651     653 am
    360     648     651 1
    361     646     648 1
    362     671     672 2
    363     671     673 am
    364     667     669 ar
    365     665     667 ar
    366     663     665 ar
    367     661     663 ar
    368     660     661 ar
    369     660     669 ar
    370     657     660 1
    371     655     657 1
    372     655     671 1
    373     653     655 1
    374     683     684 2
    375     683     685 am
    376     680     681 ar
    377     680     682 ar
    378     677     680 1
    379     675     677 1
    380     675     683 1
    381     673     675 1
    382     703     704 2
    383     703     705 am
    384     699     701 ar
    385     697     699 ar
    386     695     697 ar
    387     693     695 ar
    388     692     693 ar
    389     692     701 ar
    390     689     692 1
    391     687     689 1
    392     687     703 1
    393     685     687 1
    394     714     715 2
    395     714     716 am
    396     709     712 1
    397     707     709 1
    398     707     714 1
    399     705     707 1
    400     730     731 2
    401     730     732 am
    402     720     722 1
    403     720     726 1
    404     718     720 1
    405     718     730 1
    406     716     718 1
    407     741     742 2
    408     741     743 am
    409     736     739 1
    410     734     736 1
    411     734     741 1
    412     732     734 1
    413     752     753 2
    414     752     754 am
    415     747     750 1
    416     745     747 1
    417     745     752 1
    418     743     745 1
    419     766     767 2
    420     766     768 am
    421     764     766 1
    422     761     764 1
    423     758     761 1
    424     755     758 1
    425     754     755 1
    426     754     764 1
    427     787     788 2
    428     787     789 am
    429     783     785 ar
    430     780     781 1
    431     780     783 ar
    432     778     780 ar
    433     776     778 ar
    434     775     776 ar
    435     775     785 ar
    436     772     775 1
    437     770     772 1
    438     770     787 1
    439     768     770 1
    440     808     809 2
    441     808     810 am
    442     804     806 ar
    443     801     802 1
    444     801     804 ar
    445     799     801 ar
    446     797     799 ar
    447     796     797 ar
    448     796     806 ar
    449     793     796 1
    450     791     793 1
    451     791     808 1
    452     789     791 1
    453     823     824 2
    454     823     825 am
    455     820     821 ar
    456     820     822 ar
    457     817     820 1
    458     814     817 1
    459     812     814 1
    460     812     823 1
    461     810     812 1
    462     847     848 2
    463     847     849 am
    464     844     846 ar
    465     842     844 ar
    466     840     842 ar
    467     838     840 ar
    468     837     838 ar
    469     837     846 ar
    470     835     837 1
    471     833     835 1
    472     832     833 2
    473     832     846 1
    474     829     832 1
    475     827     829 1
    476     827     847 1
    477     825     827 1
    478     861     862 2
    479     861     863 am
    480     859     861 1
    481     856     859 1
    482     853     856 1
    483     850     853 1
    484     849     850 1
    485     849     859 1
    486     880     881 2
    487     880     882 am
    488     873     876 1
    489     867     869 1
    490     867     873 1
    491     865     867 1
    492     865     880 1
    493     863     865 1
    494     899     900 2
    495     899     901 am
    496     889     891 1
    497     889     895 1
    498     886     889 1
    499     884     886 1
    500     884     899 1
    501     882     884 1
    502     910     911 2
    503     910     912 am
    504     905     908 1
    505     903     905 1
    506     903     910 1
    507     901     903 1
    508     921     922 2
    509     921     923 am
    510     916     919 1
    511     914     916 1
    512     914     921 1
    513     912     914 1
    514     928     929 2
    515     928     930 am
    516     925     928 1
    517     923     925 1
    518     940     941 2
    519     940     942 am
    520     937     938 ar
    521     937     939 ar
    522     934     937 1
    523     932     934 1
    524     932     940 1
    525     930     932 1
    526     956     957 2
    527     956     958 am
    528     946     948 1
    529     946     952 1
    530     944     946 1
    531     944     956 1
    532     942     944 1
    533     977     978 2
    534     977     979 am
    535     973     975 ar
    536     970     971 1
    537     970     973 ar
    538     968     970 ar
    539     966     968 ar
    540     965     966 ar
    541     965     975 ar
    542     962     965 1
    543     960     962 1
    544     960     977 1
    545     958     960 1
    546     988     989 2
    547     988     990 am
    548     983     986 1
    549     981     983 1
    550     981     988 1
    551     979     981 1
    552     995     996 2
    553     995     997 am
    554     992     995 1
    555     990     992 1
    556    1002    1003 2
    557    1002    1004 am
    558     999    1002 1
    559     997     999 1
    560    1013    1014 2
    561    1013    1015 am
    562    1008    1011 1
    563    1006    1008 1
    564    1006    1013 1
    565    1004    1006 1
    566    1027    1028 2
    567    1027    1029 am
    568    1025    1027 1
    569    1022    1025 1
    570    1019    1022 1
    571    1016    1019 1
    572    1015    1016 1
    573    1015    1025 1
    574    1034    1035 2
    575    1034    1036 am
    576    1031    1034 1
    577    1029    1031 1
    578    1044    1045 2
    579    1044    1046 am
    580    1038    1040 1
    581    1038    1044 1
    582    1036    1038 1
    583    1056    1057 2
    584    1056    1058 am
    585    1053    1054 ar
    586    1053    1055 ar
    587    1050    1053 1
    588    1048    1050 1
    589    1048    1056 1
    590    1046    1048 1
    591    1080    1081 2
    592    1080    1082 am
    593    1073    1074 ar
    594    1073    1077 ar
    595    1071    1073 ar
    596    1068    1071 1
    597    1065    1068 1
    598    1062    1065 1
    599    1060    1062 1
    600    1060    1080 1
    601    1058    1060 1
    602    1096    1097 2
    603    1096    1098 am
    604    1086    1088 1
    605    1086    1092 1
    606    1084    1086 1
    607    1084    1096 1
    608    1082    1084 1
    609    1112    1113 2
    610    1112    1114 am
    611    1102    1104 1
    612    1102    1108 1
    613    1100    1102 1
    614    1100    1112 1
    615    1098    1100 1
    616    1132    1133 2
    617    1132    1134 am
    618    1128    1130 ar
    619    1126    1128 ar
    620    1124    1126 ar
    621    1122    1124 ar
    622    1121    1122 ar
    623    1121    1130 ar
    624    1118    1121 1
    625    1116    1118 1
    626    1116    1132 1
    627    1114    1116 1
    628    1146    1147 2
    629    1146    1148 am
    630    1141    1142 2
    631    1141    1143 am
    632    1138    1141 1
    633    1136    1138 1
    634    1136    1146 1
    635    1134    1136 1
    636    1161    1162 2
    637    1161    1163 am
    638    1158    1159 ar
    639    1158    1160 ar
    640    1155    1158 1
    641    1152    1155 1
    642    1150    1152 1
    643    1150    1161 1
    644    1148    1150 1
    645    1175    1176 2
    646    1175    1177 am
    647    1170    1171 2
    648    1170    1172 am
    649    1167    1170 1
    650    1165    1167 1
    651    1165    1175 1
    652    1163    1165 1
    653    1189    1190 2
    654    1189    1191 am
    655    1184    1185 2
    656    1184    1186 am
    657    1181    1184 1
    658    1179    1181 1
    659    1179    1189 1
    660    1177    1179 1
    661    1206    1207 2
    662    1206    1208 am
    663    1201    1202 2
    664    1201    1203 am
    665    1198    1201 1
    666    1195    1198 1
    667    1193    1195 1
    668    1193    1206 1
    669    1191    1193 1
    670    1225    1226 2
    671    1225    1227 am
    672    1215    1217 1
    673    1215    1221 1
    674    1212    1215 1
    675    1210    1212 1
    676    1210    1225 1
    677    1208    1210 1
    678    1235    1236 2
    679    1235    1237 am
    680    1229    1231 1
    681    1229    1235 1
    682    1227    1229 1
    683    1242    1243 2
    684    1242    1244 am
    685    1239    1242 1
    686    1237    1239 1
    687    1258    1259 2
    688    1258    1260 am
    689    1248    1250 1
    690    1248    1254 1
    691    1246    1248 1
    692    1246    1258 1
    693    1244    1246 1
    694    1277    1278 2
    695    1277    1279 am
    696    1270    1273 1
    697    1264    1266 1
    698    1264    1270 1
    699    1262    1264 1
    700    1262    1277 1
    701    1260    1262 1
    702    1291    1292 2
    703    1291    1293 am
    704    1283    1285 1
    705    1283    1289 1
    706    1281    1283 1
    707    1281    1291 1
    708    1279    1281 1
    709    1308    1309 2
    710    1308    1310 am
    711    1304    1306 1
    712    1302    1304 1
    713    1301    1302 2
    714    1300    1301 1
    715    1300    1306 2
    716    1297    1300 1
    717    1295    1297 1
    718    1295    1308 1
    719    1293    1295 1
    720    1322    1323 2
    721    1322    1324 am
    722    1314    1316 1
    723    1314    1320 1
    724    1312    1314 1
    725    1312    1322 1
    726    1310    1312 1
    727    1329    1330 2
    728    1329    1331 am
    729    1326    1329 1
    730    1324    1326 1
    731    1339    1340 2
    732    1339    1341 am
    733    1333    1335 1
    734    1333    1339 1
    735    1331    1333 1
    736    1350    1351 2
    737    1350    1352 am
    738    1345    1348 1
    739    1343    1345 1
    740    1343    1350 1
    741    1341    1343 1
    742    1357    1358 2
    743    1357    1359 am
    744    1354    1357 1
    745    1352    1354 1
    746    1371    1372 2
    747    1371    1373 am
    748    1366    1367 2
    749    1366    1368 am
    750    1363    1366 1
    751    1361    1363 1
    752    1361    1371 1
    753    1359    1361 1
    754    1385    1386 2
    755    1385    1387 am
    756    1380    1381 2
    757    1380    1382 am
    758    1377    1380 1
    759    1375    1377 1
    760    1375    1385 1
    761    1373    1375 1
    762    1405    1406 2
    763    1405    1407 am
    764    1401    1403 ar
    765    1399    1401 ar
    766    1397    1399 ar
    767    1395    1397 ar
    768    1394    1395 ar
    769    1394    1403 ar
    770    1391    1394 1
    771    1389    1391 1
    772    1389    1405 1
    773    1387    1389 1
    774    1421    1422 2
    775    1421    1423 am
    776    1411    1413 1
    777    1411    1417 1
    778    1409    1411 1
    779    1409    1421 1
    780    1407    1409 1
    781    1436    1437 2
    782    1436    1438 am
    783    1433    1434 ar
    784    1433    1435 ar
    785    1430    1433 1
    786    1427    1430 1
    787    1425    1427 1
    788    1425    1436 1
    789    1423    1425 1
    790    1447    1448 2
    791    1447    1449 am
    792    1442    1445 1
    793    1440    1442 1
    794    1440    1447 1
    795    1438    1440 1
    796    1461    1462 2
    797    1461    1463 1
    798    1453    1455 1
    799    1453    1459 1
    800    1451    1453 1
    801    1451    1461 1
    802    1449    1451 1
    803       7       8 1
    804       7       9 1
    805       7      10 1
    806       5       6 1
    807       1       2 1
    808       1       3 1
    809       1       4 1
    810      20      21 1
    811      17      18 1
    812      17      19 1
    813      15      16 1
    814      13      14 1
    815      28      29 1
    816      28      30 1
    817      26      27 1
    818      24      25 1
    819      53      54 1
    820      51      52 1
    821      49      50 1
    822      46      47 1
    823      44      45 1
    824      40      41 1
    825      40      42 1
    826      38      39 1
    827      36      37 1
    828      67      68 1
    829      63      64 1
    830      63      65 1
    831      63      66 1
    832      61      62 1
    833      59      60 1
    834      57      58 1
    835      78      79 1
    836      75      76 1
    837      75      77 1
    838      73      74 1
    839      71      72 1
    840      84      85 1
    841      84      86 1
    842      82      83 1
    843      96      97 1
    844      93      94 1
    845      93      95 1
    846      91      92 1
    847      89      90 1
    848     109     110 1
    849     109     111 1
    850     104     105 1
    851     104     106 1
    852     102     103 1
    853     100     101 1
    854     121     122 1
    855     118     119 1
    856     118     120 1
    857     116     117 1
    858     114     115 1
    859     142     143 1
    860     140     141 1
    861     138     139 1
    862     135     136 1
    863     133     134 1
    864     129     130 1
    865     129     131 1
    866     127     128 1
    867     125     126 1
    868     153     154 1
    869     150     151 1
    870     150     152 1
    871     148     149 1
    872     146     147 1
    873     164     165 1
    874     161     162 1
    875     161     163 1
    876     159     160 1
    877     157     158 1
    878     175     176 1
    879     172     173 1
    880     172     174 1
    881     170     171 1
    882     168     169 1
    883     183     184 1
    884     183     185 1
    885     181     182 1
    886     179     180 1
    887     201     202 1
    888     201     203 1
    889     201     204 1
    890     197     198 1
    891     197     199 1
    892     197     200 1
    893     195     196 1
    894     193     194 1
    895     191     192 1
    896     214     215 1
    897     211     212 1
    898     211     213 1
    899     209     210 1
    900     207     208 1
    901     228     229 1
    902     224     225 1
    903     224     226 1
    904     224     227 1
    905     222     223 1
    906     220     221 1
    907     218     219 1
    908     236     237 1
    909     236     238 1
    910     236     239 1
    911     234     235 1
    912     232     233 1
    913     254     255 1
    914     254     256 1
    915     249     250 1
    916     249     251 1
    917     246     247 1
    918     246     248 1
    919     244     245 1
    920     242     243 1
    921     263     264 1
    922     263     265 1
    923     263     266 1
    924     261     262 1
    925     259     260 1
    926     273     274 1
    927     273     275 1
    928     273     276 1
    929     271     272 1
    930     269     270 1
    931     281     282 1
    932     281     283 1
    933     279     280 1
    934     303     304 1
    935     301     302 1
    936     299     300 1
    937     296     297 1
    938     294     295 1
    939     290     291 1
    940     290     292 1
    941     288     289 1
    942     286     287 1
    943     323     324 1
    944     323     325 1
    945     323     326 1
    946     320     321 1
    947     320     322 1
    948     317     318 1
    949     317     319 1
    950     314     315 1
    951     314     316 1
    952     311     312 1
    953     311     313 1
    954     309     310 1
    955     307     308 1
    956     342     343 1
    957     342     344 1
    958     342     345 1
    959     338     339 1
    960     338     340 1
    961     338     341 1
    962     336     337 1
    963     333     334 1
    964     333     335 1
    965     331     332 1
    966     329     330 1
    967     361     362 1
    968     359     360 1
    969     357     358 1
    970     352     353 1
    971     352     354 1
    972     350     351 1
    973     348     349 1
    974     372     373 1
    975     372     374 1
    976     369     370 1
    977     369     371 1
    978     367     368 1
    979     365     366 1
    980     384     385 1
    981     384     386 1
    982     382     383 1
    983     380     381 1
    984     394     395 1
    985     394     396 1
    986     392     393 1
    987     406     407 1
    988     406     408 1
    989     403     404 1
    990     403     405 1
    991     401     402 1
    992     399     400 1
    993     424     425 1
    994     420     421 1
    995     420     422 1
    996     420     423 1
    997     418     419 1
    998     416     417 1
    999     414     415 1
   1000     438     439 1
   1001     438     440 1
   1002     438     441 1
   1003     434     435 1
   1004     434     436 1
   1005     434     437 1
   1006     432     433 1
   1007     430     431 1
   1008     428     429 1
   1009     446     447 1
   1010     446     448 1
   1011     444     445 1
   1012     458     459 1
   1013     455     456 1
   1014     455     457 1
   1015     453     454 1
   1016     451     452 1
   1017     471     472 1
   1018     471     473 1
   1019     466     467 1
   1020     466     468 1
   1021     464     465 1
   1022     462     463 1
   1023     483     484 1
   1024     480     481 1
   1025     480     482 1
   1026     478     479 1
   1027     476     477 1
   1028     504     505 1
   1029     502     503 1
   1030     500     501 1
   1031     497     498 1
   1032     495     496 1
   1033     491     492 1
   1034     491     493 1
   1035     489     490 1
   1036     487     488 1
   1037     518     519 1
   1038     515     516 1
   1039     515     517 1
   1040     512     513 1
   1041     512     514 1
   1042     509     510 1
   1043     509     511 1
   1044     535     536 1
   1045     533     534 1
   1046     531     532 1
   1047     526     527 1
   1048     526     528 1
   1049     524     525 1
   1050     522     523 1
   1051     555     556 1
   1052     555     557 1
   1053     555     558 1
   1054     552     553 1
   1055     552     554 1
   1056     549     550 1
   1057     549     551 1
   1058     546     547 1
   1059     546     548 1
   1060     543     544 1
   1061     543     545 1
   1062     541     542 1
   1063     539     540 1
   1064     578     579 1
   1065     576     577 1
   1066     574     575 1
   1067     571     572 1
   1068     569     570 1
   1069     565     566 1
   1070     565     567 1
   1071     563     564 1
   1072     561     562 1
   1073     591     592 1
   1074     591     593 1
   1075     586     587 1
   1076     586     588 1
   1077     584     585 1
   1078     582     583 1
   1079     605     606 1
   1080     605     607 1
   1081     600     601 1
   1082     600     602 1
   1083     598     599 1
   1084     596     597 1
   1085     627     628 1
   1086     625     626 1
   1087     623     624 1
   1088     620     621 1
   1089     618     619 1
   1090     614     615 1
   1091     614     616 1
   1092     612     613 1
   1093     610     611 1
   1094     638     639 1
   1095     638     640 1
   1096     635     636 1
   1097     635     637 1
   1098     633     634 1
   1099     631     632 1
   1100     648     649 1
   1101     648     650 1
   1102     646     647 1
   1103     669     670 1
   1104     667     668 1
   1105     665     666 1
   1106     663     664 1
   1107     661     662 1
   1108     657     658 1
   1109     657     659 1
   1110     655     656 1
   1111     653     654 1
   1112     677     678 1
   1113     677     679 1
   1114     675     676 1
   1115     673     674 1
   1116     701     702 1
   1117     699     700 1
   1118     697     698 1
   1119     695     696 1
   1120     693     694 1
   1121     689     690 1
   1122     689     691 1
   1123     687     688 1
   1124     685     686 1
   1125     712     713 1
   1126     709     710 1
   1127     709     711 1
   1128     707     708 1
   1129     705     706 1
   1130     726     727 1
   1131     726     728 1
   1132     726     729 1
   1133     722     723 1
   1134     722     724 1
   1135     722     725 1
   1136     720     721 1
   1137     718     719 1
   1138     716     717 1
   1139     739     740 1
   1140     736     737 1
   1141     736     738 1
   1142     734     735 1
   1143     732     733 1
   1144     750     751 1
   1145     747     748 1
   1146     747     749 1
   1147     745     746 1
   1148     743     744 1
   1149     764     765 1
   1150     761     762 1
   1151     761     763 1
   1152     758     759 1
   1153     758     760 1
   1154     755     756 1
   1155     755     757 1
   1156     785     786 1
   1157     783     784 1
   1158     781     782 1
   1159     778     779 1
   1160     776     777 1
   1161     772     773 1
   1162     772     774 1
   1163     770     771 1
   1164     768     769 1
   1165     806     807 1
   1166     804     805 1
   1167     802     803 1
   1168     799     800 1
   1169     797     798 1
   1170     793     794 1
   1171     793     795 1
   1172     791     792 1
   1173     789     790 1
   1174     817     818 1
   1175     817     819 1
   1176     814     815 1
   1177     814     816 1
   1178     812     813 1
   1179     810     811 1
   1180     844     845 1
   1181     842     843 1
   1182     840     841 1
   1183     838     839 1
   1184     835     836 1
   1185     833     834 1
   1186     829     830 1
   1187     829     831 1
   1188     827     828 1
   1189     825     826 1
   1190     859     860 1
   1191     856     857 1
   1192     856     858 1
   1193     853     854 1
   1194     853     855 1
   1195     850     851 1
   1196     850     852 1
   1197     876     877 1
   1198     876     878 1
   1199     876     879 1
   1200     873     874 1
   1201     873     875 1
   1202     869     870 1
   1203     869     871 1
   1204     869     872 1
   1205     867     868 1
   1206     865     866 1
   1207     863     864 1
   1208     895     896 1
   1209     895     897 1
   1210     895     898 1
   1211     891     892 1
   1212     891     893 1
   1213     891     894 1
   1214     889     890 1
   1215     886     887 1
   1216     886     888 1
   1217     884     885 1
   1218     882     883 1
   1219     908     909 1
   1220     905     906 1
   1221     905     907 1
   1222     903     904 1
   1223     901     902 1
   1224     919     920 1
   1225     916     917 1
   1226     916     918 1
   1227     914     915 1
   1228     912     913 1
   1229     925     926 1
   1230     925     927 1
   1231     923     924 1
   1232     934     935 1
   1233     934     936 1
   1234     932     933 1
   1235     930     931 1
   1236     952     953 1
   1237     952     954 1
   1238     952     955 1
   1239     948     949 1
   1240     948     950 1
   1241     948     951 1
   1242     946     947 1
   1243     944     945 1
   1244     942     943 1
   1245     975     976 1
   1246     973     974 1
   1247     971     972 1
   1248     968     969 1
   1249     966     967 1
   1250     962     963 1
   1251     962     964 1
   1252     960     961 1
   1253     958     959 1
   1254     986     987 1
   1255     983     984 1
   1256     983     985 1
   1257     981     982 1
   1258     979     980 1
   1259     992     993 1
   1260     992     994 1
   1261     990     991 1
   1262     999    1000 1
   1263     999    1001 1
   1264     997     998 1
   1265    1011    1012 1
   1266    1008    1009 1
   1267    1008    1010 1
   1268    1006    1007 1
   1269    1004    1005 1
   1270    1025    1026 1
   1271    1022    1023 1
   1272    1022    1024 1
   1273    1019    1020 1
   1274    1019    1021 1
   1275    1016    1017 1
   1276    1016    1018 1
   1277    1031    1032 1
   1278    1031    1033 1
   1279    1029    1030 1
   1280    1040    1041 1
   1281    1040    1042 1
   1282    1040    1043 1
   1283    1038    1039 1
   1284    1036    1037 1
   1285    1050    1051 1
   1286    1050    1052 1
   1287    1048    1049 1
   1288    1046    1047 1
   1289    1077    1078 1
   1290    1077    1079 1
   1291    1074    1075 1
   1292    1074    1076 1
   1293    1071    1072 1
   1294    1068    1069 1
   1295    1068    1070 1
   1296    1065    1066 1
   1297    1065    1067 1
   1298    1062    1063 1
   1299    1062    1064 1
   1300    1060    1061 1
   1301    1058    1059 1
   1302    1092    1093 1
   1303    1092    1094 1
   1304    1092    1095 1
   1305    1088    1089 1
   1306    1088    1090 1
   1307    1088    1091 1
   1308    1086    1087 1
   1309    1084    1085 1
   1310    1082    1083 1
   1311    1108    1109 1
   1312    1108    1110 1
   1313    1108    1111 1
   1314    1104    1105 1
   1315    1104    1106 1
   1316    1104    1107 1
   1317    1102    1103 1
   1318    1100    1101 1
   1319    1098    1099 1
   1320    1130    1131 1
   1321    1128    1129 1
   1322    1126    1127 1
   1323    1124    1125 1
   1324    1122    1123 1
   1325    1118    1119 1
   1326    1118    1120 1
   1327    1116    1117 1
   1328    1114    1115 1
   1329    1143    1144 1
   1330    1143    1145 1
   1331    1138    1139 1
   1332    1138    1140 1
   1333    1136    1137 1
   1334    1134    1135 1
   1335    1155    1156 1
   1336    1155    1157 1
   1337    1152    1153 1
   1338    1152    1154 1
   1339    1150    1151 1
   1340    1148    1149 1
   1341    1172    1173 1
   1342    1172    1174 1
   1343    1167    1168 1
   1344    1167    1169 1
   1345    1165    1166 1
   1346    1163    1164 1
   1347    1186    1187 1
   1348    1186    1188 1
   1349    1181    1182 1
   1350    1181    1183 1
   1351    1179    1180 1
   1352    1177    1178 1
   1353    1203    1204 1
   1354    1203    1205 1
   1355    1198    1199 1
   1356    1198    1200 1
   1357    1195    1196 1
   1358    1195    1197 1
   1359    1193    1194 1
   1360    1191    1192 1
   1361    1221    1222 1
   1362    1221    1223 1
   1363    1221    1224 1
   1364    1217    1218 1
   1365    1217    1219 1
   1366    1217    1220 1
   1367    1215    1216 1
   1368    1212    1213 1
   1369    1212    1214 1
   1370    1210    1211 1
   1371    1208    1209 1
   1372    1231    1232 1
   1373    1231    1233 1
   1374    1231    1234 1
   1375    1229    1230 1
   1376    1227    1228 1
   1377    1239    1240 1
   1378    1239    1241 1
   1379    1237    1238 1
   1380    1254    1255 1
   1381    1254    1256 1
   1382    1254    1257 1
   1383    1250    1251 1
   1384    1250    1252 1
   1385    1250    1253 1
   1386    1248    1249 1
   1387    1246    1247 1
   1388    1244    1245 1
   1389    1273    1274 1
   1390    1273    1275 1
   1391    1273    1276 1
   1392    1270    1271 1
   1393    1270    1272 1
   1394    1266    1267 1
   1395    1266    1268 1
   1396    1266    1269 1
   1397    1264    1265 1
   1398    1262    1263 1
   1399    1260    1261 1
   1400    1289    1290 1
   1401    1285    1286 1
   1402    1285    1287 1
   1403    1285    1288 1
   1404    1283    1284 1
   1405    1281    1282 1
   1406    1279    1280 1
   1407    1306    1307 1
   1408    1304    1305 1
   1409    1302    1303 1
   1410    1297    1298 1
   1411    1297    1299 1
   1412    1295    1296 1
   1413    1293    1294 1
   1414    1320    1321 1
   1415    1316    1317 1
   1416    1316    1318 1
   1417    1316    1319 1
   1418    1314    1315 1
   1419    1312    1313 1
   1420    1310    1311 1
   1421    1326    1327 1
   1422    1326    1328 1
   1423    1324    1325 1
   1424    1335    1336 1
   1425    1335    1337 1
   1426    1335    1338 1
   1427    1333    1334 1
   1428    1331    1332 1
   1429    1348    1349 1
   1430    1345    1346 1
   1431    1345    1347 1
   1432    1343    1344 1
   1433    1341    1342 1
   1434    1354    1355 1
   1435    1354    1356 1
   1436    1352    1353 1
   1437    1368    1369 1
   1438    1368    1370 1
   1439    1363    1364 1
   1440    1363    1365 1
   1441    1361    1362 1
   1442    1359    1360 1
   1443    1382    1383 1
   1444    1382    1384 1
   1445    1377    1378 1
   1446    1377    1379 1
   1447    1375    1376 1
   1448    1373    1374 1
   1449    1403    1404 1
   1450    1401    1402 1
   1451    1399    1400 1
   1452    1397    1398 1
   1453    1395    1396 1
   1454    1391    1392 1
   1455    1391    1393 1
   1456    1389    1390 1
   1457    1387    1388 1
   1458    1417    1418 1
   1459    1417    1419 1
   1460    1417    1420 1
   1461    1413    1414 1
   1462    1413    1415 1
   1463    1413    1416 1
   1464    1411    1412 1
   1465    1409    1410 1
   1466    1407    1408 1
   1467    1430    1431 1
   1468    1430    1432 1
   1469    1427    1428 1
   1470    1427    1429 1
   1471    1425    1426 1
   1472    1423    1424 1
   1473    1445    1446 1
   1474    1442    1443 1
   1475    1442    1444 1
   1476    1440    1441 1
   1477    1438    1439 1
   1478    1459    1460 1
   1479    1455    1456 1
   1480    1455    1457 1
   1481    1455    1458 1
   1482    1453    1454 1
   1483    1451    1452 1
   1484    1449    1450 1
@<TRIPOS>SUBSTRUCTURE
      1 ALA1           1 RESIDUE    4    B ALA
      2 CYS2          13 RESIDUE    4    B CYS
      3 ASP3          24 RESIDUE    4    B ASP
      4 TYR4          36 RESIDUE    4    B TYR
      5 THR5          57 RESIDUE    4    B THR
      6 CYS6          71 RESIDUE    4    B CYS
      7 GLY7          82 RESIDUE    4    B GLY
      8 SER8          89 RESIDUE    4    B SER
      9 ASN9         100 RESIDUE    4    B ASN
     10 CYS10        114 RESIDUE    4    B CYS
     11 TYR11        125 RESIDUE    4    B TYR
     12 SER12        146 RESIDUE    4    B SER
     13 SER13        157 RESIDUE    4    B SER
     14 SER14        168 RESIDUE    4    B SER
     15 ASP15        179 RESIDUE    4    B ASP
     16 VAL16        191 RESIDUE    4    B VAL
     17 SER17        207 RESIDUE    4    B SER
     18 THR18        218 RESIDUE    4    B THR
     19 ALA19        232 RESIDUE    4    B ALA
     20 GLN20        242 RESIDUE    4    B GLN
     21 ALA21        259 RESIDUE    4    B ALA
     22 ALA22        269 RESIDUE    4    B ALA
     23 GLY23        279 RESIDUE    4    B GLY
     24 TYR24        286 RESIDUE    4    B TYR
     25 LYS25        307 RESIDUE    4    B LYS
     26 LEU26        329 RESIDUE    4    B LEU
     27 HIE27        348 RESIDUE    4    B HIE
     28 GLU28        365 RESIDUE    4    B GLU
     29 ASP29        380 RESIDUE    4    B ASP
     30 GLY30        392 RESIDUE    4    B GLY
     31 GLU31        399 RESIDUE    4    B GLU
     32 THR32        414 RESIDUE    4    B THR
     33 VAL33        428 RESIDUE    4    B VAL
     34 GLY34        444 RESIDUE    4    B GLY
     35 SER35        451 RESIDUE    4    B SER
     36 ASN36        462 RESIDUE    4    B ASN
     37 SER37        476 RESIDUE    4    B SER
     38 TYR38        487 RESIDUE    4    B TYR
     39 PRO39        508 RESIDUE    4    B PRO
     40 HIE40        522 RESIDUE    4    B HIE
     41 LYS41        539 RESIDUE    4    B LYS
     42 TYR42        561 RESIDUE    4    B TYR
     43 ASN43        582 RESIDUE    4    B ASN
     44 ASN44        596 RESIDUE    4    B ASN
     45 TYR45        610 RESIDUE    4    B TYR
     46 GLU46        631 RESIDUE    4    B GLU
     47 GLY47        646 RESIDUE    4    B GLY
     48 PHE48        653 RESIDUE    4    B PHE
     49 ASP49        673 RESIDUE    4    B ASP
     50 PHE50        685 RESIDUE    4    B PHE
     51 SER51        705 RESIDUE    4    B SER
     52 VAL52        716 RESIDUE    4    B VAL
     53 SER53        732 RESIDUE    4    B SER
     54 SER54        743 RESIDUE    4    B SER
     55 PRO55        754 RESIDUE    4    B PRO
     56 TYR56        768 RESIDUE    4    B TYR
     57 TYR57        789 RESIDUE    4    B TYR
     58 GLU58        810 RESIDUE    4    B GLU
     59 TRP59        825 RESIDUE    4    B TRP
     60 PRO60        849 RESIDUE    4    B PRO
     61 ILE61        863 RESIDUE    4    B ILE
     62 LEU62        882 RESIDUE    4    B LEU
     63 SER63        901 RESIDUE    4    B SER
     64 SER64        912 RESIDUE    4    B SER
     65 GLY65        923 RESIDUE    4    B GLY
     66 ASP66        930 RESIDUE    4    B ASP
     67 VAL67        942 RESIDUE    4    B VAL
     68 TYR68        958 RESIDUE    4    B TYR
     69 SER69        979 RESIDUE    4    B SER
     70 GLY70        990 RESIDUE    4    B GLY
     71 GLY71        997 RESIDUE    4    B GLY
     72 SER72       1004 RESIDUE    4    B SER
     73 PRO73       1015 RESIDUE    4    B PRO
     74 GLY74       1029 RESIDUE    4    B GLY
     75 ALA75       1036 RESIDUE    4    B ALA
     76 ASP76       1046 RESIDUE    4    B ASP
     77 ARG77       1058 RESIDUE    4    B ARG
     78 VAL78       1082 RESIDUE    4    B VAL
     79 VAL79       1098 RESIDUE    4    B VAL
     80 PHE80       1114 RESIDUE    4    B PHE
     81 ASN81       1134 RESIDUE    4    B ASN
     82 GLU82       1148 RESIDUE    4    B GLU
     83 ASN83       1163 RESIDUE    4    B ASN
     84 ASN84       1177 RESIDUE    4    B ASN
     85 GLN85       1191 RESIDUE    4    B GLN
     86 LEU86       1208 RESIDUE    4    B LEU
     87 ALA87       1227 RESIDUE    4    B ALA
     88 GLY88       1237 RESIDUE    4    B GLY
     89 VAL89       1244 RESIDUE    4    B VAL
     90 ILE90       1260 RESIDUE    4    B ILE
     91 THR91       1279 RESIDUE    4    B THR
     92 HIE92       1293 RESIDUE    4    B HIE
     93 THR93       1310 RESIDUE    4    B THR
     94 GLY94       1324 RESIDUE    4    B GLY
     95 ALA95       1331 RESIDUE    4    B ALA
     96 SER96       1341 RESIDUE    4    B SER
     97 GLY97       1352 RESIDUE    4    B GLY
     98 ASN98       1359 RESIDUE    4    B ASN
     99 ASN99       1373 RESIDUE    4    B ASN
    100 PHE100      1387 RESIDUE    4    B PHE
    101 VAL101      1407 RESIDUE    4    B VAL
    102 GLU102      1423 RESIDUE    4    B GLU
    103 CYS103      1438 RESIDUE    4    B CYS
    104 THR104      1449 RESIDUE    4    B THR
