# Supplementary material for: Improved Structure-Based Histidine pKa Prediction for pH-Responsive Protein Design
Source: J Chem Inf Model. 2025 Jan 18;65(3):1560–9. doi: 10.1021/acs.jcim.4c01957 (PMC11815838; doi:10.1021/acs.jcim.4c01957)
Supplement: Supplementary file 3 — ci4c01957_si_003.zip [file ci4c01957_si_003.zip › structures/prep_mol2/1BVI_D_prep.mol2]

@<TRIPOS>MOLECULE
Cpptraj generated mol2 file.
 1463  1484   104     0     0
SMALL
USER_CHARGES


@<TRIPOS>ATOM
      1 N            36.0266      23.8610      36.6954 N.am      1 ALA1       0.1414
      2 H1           36.8363      23.2712      36.8438 H         1 ALA1       0.1997
      3 H2           36.2003      24.4617      35.8991 H         1 ALA1       0.1997
      4 H3           35.2192      23.2843      36.5104 H         1 ALA1       0.1997
      5 CA           35.7948      24.6765      37.9057 C.3       1 ALA1       0.0962
      6 HA           35.1981      25.5533      37.6484 H         1 ALA1       0.0889
      7 CB           35.0232      23.8650      38.9612 C.3       1 ALA1      -0.0597
      8 HB1          35.5666      22.9556      39.2221 H         1 ALA1       0.0300
      9 HB2          34.8897      24.4689      39.8598 H         1 ALA1       0.0300
     10 HB3          34.0402      23.5954      38.5744 H         1 ALA1       0.0300
     11 C            37.1402      25.1594      38.4395 C.2       1 ALA1       0.6163
     12 O            37.7153      24.4692      39.2704 O.2       1 ALA1      -0.5722
     13 N            37.6768      26.2379      37.8614 N.am      2 CYS2      -0.4157
     14 H            37.1355      26.7806      37.1996 H         2 CYS2       0.2719
     15 CA           38.9829      26.8297      38.1902 C.3       2 CYS2       0.0213
     16 HA           38.9815      27.2131      39.2105 H         2 CYS2       0.1124
     17 CB           40.1086      25.7705      38.0181 C.3       2 CYS2      -0.1231
     18 HB2          39.7757      24.7872      38.3303 H         2 CYS2       0.1112
     19 HB3          40.4047      25.6827      36.9712 H         2 CYS2       0.1112
     20 SG           41.5747      26.1207      39.0244 S.3       2 CYS2      -0.3119
     21 HG           42.1563      27.0580      38.2543 H         2 CYS2       0.1933
     22 C            39.1763      28.0086      37.2183 C.2       2 CYS2       0.5973
     23 O            39.8735      27.8555      36.2232 O.2       2 CYS2      -0.5679
     24 N            38.4312      29.1038      37.3982 N.am      3 ASP3      -0.5163
     25 H            37.9870      29.2721      38.2896 H         3 ASP3       0.2936
     26 CA           38.4331      30.2152      36.4263 C.3       3 ASP3       0.0381
     27 HA           38.3092      29.8102      35.4197 H         3 ASP3       0.0880
     28 CB           37.2599      31.1680      36.6942 C.3       3 ASP3      -0.0303
     29 HB2          37.3225      31.5456      37.7158 H         3 ASP3      -0.0122
     30 HB3          37.3348      32.0218      36.0190 H         3 ASP3      -0.0122
     31 CG           35.9039      30.5022      36.4689 C.2       3 ASP3       0.7994
     32 OD1          35.6611      29.9851      35.3598 O.co2     3 ASP3      -0.8014
     33 OD2          35.0806      30.5156      37.4174 O.co2     3 ASP3      -0.8014
     34 C            39.7471      31.0022      36.4217 C.2       3 ASP3       0.5366
     35 O            40.1702      31.4649      35.3691 O.2       3 ASP3      -0.5819
     36 N            40.3895      31.1258      37.5849 N.am      4 TYR4      -0.4157
     37 H            39.9473      30.7594      38.4180 H         4 TYR4       0.2719
     38 CA           41.6953      31.7620      37.7341 C.3       4 TYR4      -0.0014
     39 HA           42.1811      31.8181      36.7559 H         4 TYR4       0.0876
     40 CB           41.5508      33.1887      38.2831 C.3       4 TYR4      -0.0152
     41 HB2          41.1778      33.1419      39.3007 H         4 TYR4       0.0295
     42 HB3          42.5416      33.6432      38.3261 H         4 TYR4       0.0295
     43 CG           40.6358      34.0958      37.4877 C.ar      4 TYR4      -0.0011
     44 CD1          41.1609      34.8766      36.4399 C.ar      4 TYR4      -0.1906
     45 HD1          42.2113      34.8006      36.1785 H         4 TYR4       0.1699
     46 CE1          40.3134      35.7200      35.6973 C.ar      4 TYR4      -0.2341
     47 HE1          40.7167      36.2999      34.8813 H         4 TYR4       0.1656
     48 CZ           38.9372      35.7769      36.0074 C.ar      4 TYR4       0.3226
     49 OH           38.1110      36.5831      35.2907 O.3       4 TYR4      -0.5579
     50 HH           38.4731      36.7373      34.4186 H         4 TYR4       0.3992
     51 CE2          38.4093      34.9909      37.0508 C.ar      4 TYR4      -0.2341
     52 HE2          37.3501      35.0199      37.2549 H         4 TYR4       0.1656
     53 CD2          39.2605      34.1459      37.7880 C.ar      4 TYR4      -0.1906
     54 HD2          38.8590      33.5161      38.5705 H         4 TYR4       0.1699
     55 C            42.5778      30.9267      38.6544 C.2       4 TYR4       0.5973
     56 O            42.1268      30.4585      39.7042 O.2       4 TYR4      -0.5679
     57 N            43.8409      30.7556      38.2793 N.am      5 THR5      -0.4157
     58 H            44.1100      31.0327      37.3307 H         5 THR5       0.2719
     59 CA           44.8235      30.0111      39.0662 C.3       5 THR5      -0.0389
     60 HA           44.3619      29.6634      39.9855 H         5 THR5       0.1007
     61 CB           45.2939      28.7598      38.3202 C.3       5 THR5       0.3654
     62 HB           45.8000      29.0508      37.3992 H         5 THR5       0.0043
     63 CG2          46.2500      27.9228      39.1657 C.3       5 THR5      -0.2438
     64 HG21         45.7905      27.6835      40.1249 H         5 THR5       0.0642
     65 HG22         46.4831      26.9994      38.6371 H         5 THR5       0.0642
     66 HG23         47.1779      28.4710      39.3284 H         5 THR5       0.0642
     67 OG1          44.1737      27.9656      37.9873 O.3       5 THR5      -0.6761
     68 HG1          43.7658      28.4542      37.2563 H         5 THR5       0.4102
     69 C            45.9919      30.9155      39.4295 C.2       5 THR5       0.5973
     70 O            46.7962      31.2985      38.5795 O.2       5 THR5      -0.5679
     71 N            46.0948      31.2605      40.7115 N.am      6 CYS6      -0.4157
     72 H            45.3968      30.8954      41.3532 H         6 CYS6       0.2719
     73 CA           47.2062      32.0283      41.2627 C.3       6 CYS6       0.0213
     74 HA           47.7298      32.5598      40.4658 H         6 CYS6       0.1124
     75 CB           46.6943      33.0596      42.2778 C.3       6 CYS6      -0.1231
     76 HB2          46.4110      32.5467      43.1984 H         6 CYS6       0.1112
     77 HB3          47.5048      33.7399      42.5283 H         6 CYS6       0.1112
     78 SG           45.2499      33.9986      41.7139 S.3       6 CYS6      -0.3119
     79 HG           45.1046      34.7019      42.8427 H         6 CYS6       0.1933
     80 C            48.1669      31.0516      41.9428 C.2       6 CYS6       0.5973
     81 O            47.9533      30.6512      43.0899 O.2       6 CYS6      -0.5679
     82 N            49.2050      30.6071      41.2348 N.am      7 GLY7      -0.4157
     83 H            49.2956      30.8994      40.2706 H         7 GLY7       0.2719
     84 CA           50.0944      29.5682      41.7526 C.3       7 GLY7      -0.0252
     85 HA2          50.9000      29.3868      41.0412 H         7 GLY7       0.0698
     86 HA3          50.5245      29.8924      42.6992 H         7 GLY7       0.0698
     87 C            49.3227      28.2646      41.9568 C.2       7 GLY7       0.5973
     88 O            49.0095      27.5822      40.9893 O.2       7 GLY7      -0.5679
     89 N            49.0141      27.9194      43.2071 N.am      8 SER8      -0.4157
     90 H            49.2915      28.5355      43.9579 H         8 SER8       0.2719
     91 CA           48.1983      26.7495      43.5644 C.3       8 SER8      -0.0249
     92 HA           48.1164      26.0863      42.7026 H         8 SER8       0.0843
     93 CB           48.9109      25.9748      44.6766 C.3       8 SER8       0.2117
     94 HB2          48.3007      25.1238      44.9857 H         8 SER8       0.0352
     95 HB3          49.8580      25.5982      44.2867 H         8 SER8       0.0352
     96 OG           49.1788      26.8084      45.7935 O.3       8 SER8      -0.6546
     97 HG           48.3852      26.8605      46.3395 H         8 SER8       0.4275
     98 C            46.7630      27.0952      43.9812 C.2       8 SER8       0.5973
     99 O            45.9560      26.1890      44.1825 O.2       8 SER8      -0.5679
    100 N            46.4332      28.3790      44.1499 N.am      9 ASN9      -0.4157
    101 H            47.0905      29.0985      43.8697 H         9 ASN9       0.2719
    102 CA           45.0999      28.8088      44.5622 C.3       9 ASN9       0.0143
    103 HA           44.7072      28.0742      45.2685 H         9 ASN9       0.1048
    104 CB           45.1778      30.1544      45.2987 C.3       9 ASN9      -0.2041
    105 HB2          45.5649      30.9116      44.6166 H         9 ASN9       0.0797
    106 HB3          44.1802      30.4669      45.6060 H         9 ASN9       0.0797
    107 CG           46.0592      30.1020      46.5334 C.2       9 ASN9       0.7130
    108 OD1          46.1708      29.0916      47.2174 O.2       9 ASN9      -0.5931
    109 ND2          46.7003      31.1963      46.8678 N.am      9 ASN9      -0.9191
    110 HD21         47.3395      31.1615      47.6326 H         9 ASN9       0.4196
    111 HD22         46.5486      32.0538      46.3149 H         9 ASN9       0.4196
    112 C            44.1520      28.8563      43.3587 C.2       9 ASN9       0.5973
    113 O            44.4405      29.5101      42.3591 O.2       9 ASN9      -0.5679
    114 N            43.0283      28.1518      43.4814 N.am     10 CYS10     -0.4157
    115 H            42.8578      27.6920      44.3599 H        10 CYS10      0.2719
    116 CA           41.9613      28.0669      42.4898 C.3      10 CYS10      0.0213
    117 HA           42.3347      28.3363      41.4981 H        10 CYS10      0.1124
    118 CB           41.4860      26.6032      42.4648 C.3      10 CYS10     -0.1231
    119 HB2          42.2412      26.0018      41.9558 H        10 CYS10      0.1112
    120 HB3          41.3823      26.2402      43.4886 H        10 CYS10      0.1112
    121 SG           39.8814      26.3914      41.6359 S.3      10 CYS10     -0.3119
    122 HG           40.0250      25.0921      41.3553 H        10 CYS10      0.1933
    123 C            40.8373      29.0343      42.8668 C.2      10 CYS10      0.5973
    124 O            40.2394      28.8799      43.9314 O.2      10 CYS10     -0.5679
    125 N            40.5391      29.9918      41.9902 N.am     11 TYR11     -0.4157
    126 H            41.1034      30.0783      41.1504 H        11 TYR11      0.2719
    127 CA           39.4623      30.9599      42.1737 C.3      11 TYR11     -0.0014
    128 HA           38.9882      30.7907      43.1423 H        11 TYR11      0.0876
    129 CB           40.0147      32.3853      42.1757 C.3      11 TYR11     -0.0152
    130 HB2          40.5319      32.5620      41.2384 H        11 TYR11      0.0295
    131 HB3          39.1788      33.0827      42.2341 H        11 TYR11      0.0295
    132 CG           40.9472      32.6748      43.3271 C.ar     11 TYR11     -0.0011
    133 CD1          40.4506      32.6155      44.6416 C.ar     11 TYR11     -0.1906
    134 HD1          39.4143      32.3543      44.8203 H        11 TYR11      0.1699
    135 CE1          41.2971      32.8793      45.7279 C.ar     11 TYR11     -0.2341
    136 HE1          40.9021      32.8366      46.7307 H        11 TYR11      0.1656
    137 CZ           42.6482      33.1957      45.5030 C.ar     11 TYR11      0.3226
    138 OH           43.4557      33.4736      46.5533 O.3      11 TYR11     -0.5579
    139 HH           43.0016      34.0043      47.2077 H        11 TYR11      0.3992
    140 CE2          43.1506      33.2353      44.1925 C.ar     11 TYR11     -0.2341
    141 HE2          44.1984      33.4337      44.0656 H        11 TYR11      0.1656
    142 CD2          42.3006      32.9794      43.0982 C.ar     11 TYR11     -0.1906
    143 HD2          42.6897      32.9764      42.0896 H        11 TYR11      0.1699
    144 C            38.3845      30.8056      41.1110 C.2      11 TYR11      0.5973
    145 O            38.6524      30.7423      39.9090 O.2      11 TYR11     -0.5679
    146 N            37.1386      30.7600      41.5626 N.am     12 SER12     -0.4157
    147 H            36.9991      30.8364      42.5714 H        12 SER12      0.2719
    148 CA           35.9759      30.8558      40.6881 C.3      12 SER12     -0.0249
    149 HA           36.1688      30.3044      39.7679 H        12 SER12      0.0843
    150 CB           34.7650      30.2195      41.3749 C.3      12 SER12      0.2117
    151 HB2          33.9516      30.1468      40.6516 H        12 SER12      0.0352
    152 HB3          35.0203      29.2136      41.7099 H        12 SER12      0.0352
    153 OG           34.3264      30.9900      42.4775 O.3      12 SER12     -0.6546
    154 HG           34.8949      30.8127      43.2576 H        12 SER12      0.4275
    155 C            35.7074      32.3181      40.3183 C.2      12 SER12      0.5973
    156 O            36.1747      33.2492      40.9826 O.2      12 SER12     -0.5679
    157 N            34.8878      32.5389      39.2899 N.am     13 SER13     -0.4157
    158 H            34.6680      31.7568      38.6759 H        13 SER13      0.2719
    159 CA           34.4294      33.8856      38.9279 C.3      13 SER13     -0.0249
    160 HA           35.2961      34.5053      38.6960 H        13 SER13      0.0843
    161 CB           33.5330      33.8330      37.6889 C.3      13 SER13      0.2117
    162 HB2          32.6775      33.1837      37.8800 H        13 SER13      0.0352
    163 HB3          33.1704      34.8389      37.4691 H        13 SER13      0.0352
    164 OG           34.2495      33.3547      36.5699 O.3      13 SER13     -0.6546
    165 HG           34.4397      32.4078      36.6878 H        13 SER13      0.4275
    166 C            33.6715      34.5518      40.0832 C.2      13 SER13      0.5973
    167 O            33.7556      35.7667      40.2606 O.2      13 SER13     -0.5679
    168 N            32.9648      33.7623      40.8989 N.am     14 SER14     -0.4157
    169 H            32.9499      32.7703      40.7160 H        14 SER14      0.2719
    170 CA           32.2435      34.2358      42.0843 C.3      14 SER14     -0.0249
    171 HA           31.5952      35.0643      41.7999 H        14 SER14      0.0843
    172 CB           31.3691      33.1186      42.6539 C.3      14 SER14      0.2117
    173 HB2          31.9974      32.2847      42.9721 H        14 SER14      0.0352
    174 HB3          30.8246      33.4973      43.5209 H        14 SER14      0.0352
    175 OG           30.4443      32.6702      41.6797 O.3      14 SER14     -0.6546
    176 HG           29.8618      32.0279      42.0951 H        14 SER14      0.4275
    177 C            33.1831      34.7279      43.1840 C.2      14 SER14      0.5973
    178 O            32.9149      35.7740      43.7805 O.2      14 SER14     -0.5679
    179 N            34.2889      34.0190      43.4266 N.am     15 ASP15     -0.5163
    180 H            34.4156      33.1333      42.9503 H        15 ASP15      0.2936
    181 CA           35.3081      34.4281      44.4027 C.3      15 ASP15      0.0381
    182 HA           34.8463      34.5133      45.3879 H        15 ASP15      0.0880
    183 CB           36.4480      33.3947      44.4892 C.3      15 ASP15     -0.0303
    184 HB2          36.9777      33.3600      43.5366 H        15 ASP15     -0.0122
    185 HB3          37.1577      33.7242      45.2494 H        15 ASP15     -0.0122
    186 CG           35.9820      31.9838      44.8478 C.2      15 ASP15      0.7994
    187 OD1          34.9087      31.8404      45.4655 O.co2    15 ASP15     -0.8014
    188 OD2          36.6381      31.0303      44.3741 O.co2    15 ASP15     -0.8014
    189 C            35.8841      35.7916      44.0194 C.2      15 ASP15      0.5366
    190 O            35.9409      36.7173      44.8329 O.2      15 ASP15     -0.5819
    191 N            36.2455      35.9380      42.7411 N.am     16 VAL16     -0.4157
    192 H            36.1563      35.1311      42.1289 H        16 VAL16      0.2719
    193 CA           36.7958      37.1860      42.1993 C.3      16 VAL16     -0.0875
    194 HA           37.6303      37.4969      42.8235 H        16 VAL16      0.0969
    195 CB           37.3211      36.9728      40.7686 C.3      16 VAL16      0.2985
    196 HB           36.5375      36.5224      40.1579 H        16 VAL16     -0.0297
    197 CG1          37.7533      38.2877      40.1037 C.3      16 VAL16     -0.3192
    198 HG11         38.4629      38.8166      40.7379 H        16 VAL16      0.0791
    199 HG12         38.2210      38.0721      39.1423 H        16 VAL16      0.0791
    200 HG13         36.8881      38.9245      39.9176 H        16 VAL16      0.0791
    201 CG2          38.5255      36.0279      40.7986 C.3      16 VAL16     -0.3192
    202 HG21         38.2282      35.0511      41.1788 H        16 VAL16      0.0791
    203 HG22         38.9073      35.8923      39.7897 H        16 VAL16      0.0791
    204 HG23         39.3185      36.4355      41.4257 H        16 VAL16      0.0791
    205 C            35.7736      38.3152      42.2513 C.2      16 VAL16      0.5973
    206 O            36.0973      39.4129      42.7013 O.2      16 VAL16     -0.5679
    207 N            34.5325      38.0545      41.8411 N.am     17 SER17     -0.4157
    208 H            34.3310      37.1302      41.4695 H        17 SER17      0.2719
    209 CA           33.4599      39.0538      41.8424 C.3      17 SER17     -0.0249
    210 HA           33.7916      39.9253      41.2762 H        17 SER17      0.0843
    211 CB           32.2395      38.4661      41.1345 C.3      17 SER17      0.2117
    212 HB2          32.5468      38.0850      40.1602 H        17 SER17      0.0352
    213 HB3          31.8266      37.6448      41.7226 H        17 SER17      0.0352
    214 OG           31.2593      39.4614      40.9395 O.3      17 SER17     -0.6546
    215 HG           30.7490      39.2353      40.1577 H        17 SER17      0.4275
    216 C            33.1097      39.5318      43.2569 C.2      17 SER17      0.5973
    217 O            32.9304      40.7287      43.4876 O.2      17 SER17     -0.5679
    218 N            33.1024      38.6163      44.2324 N.am     18 THR18     -0.4157
    219 H            33.2802      37.6484      43.9844 H        18 THR18      0.2719
    220 CA           32.8711      38.9423      45.6497 C.3      18 THR18     -0.0389
    221 HA           31.9610      39.5359      45.7322 H        18 THR18      0.1007
    222 CB           32.6880      37.6682      46.4903 C.3      18 THR18      0.3654
    223 HB           33.5934      37.0608      46.4424 H        18 THR18      0.0043
    224 CG2          32.3720      37.9824      47.9511 C.3      18 THR18     -0.2438
    225 HG21         31.5161      38.6548      48.0127 H        18 THR18      0.0642
    226 HG22         32.1372      37.0551      48.4760 H        18 THR18      0.0642
    227 HG23         33.2335      38.4392      48.4361 H        18 THR18      0.0642
    228 OG1          31.6082      36.9177      45.9871 O.3      18 THR18     -0.6761
    229 HG1          31.9478      36.4475      45.2086 H        18 THR18      0.4102
    230 C            34.0189      39.7676      46.2265 C.2      18 THR18      0.5973
    231 O            33.7849      40.7467      46.9403 O.2      18 THR18     -0.5679
    232 N            35.2640      39.4116      45.8958 N.am     19 ALA19     -0.4157
    233 H            35.4076      38.5591      45.3590 H        19 ALA19      0.2719
    234 CA           36.4368      40.1708      46.3139 C.3      19 ALA19      0.0337
    235 HA           36.4120      40.2779      47.3995 H        19 ALA19      0.0823
    236 CB           37.7021      39.3935      45.9322 C.3      19 ALA19     -0.1825
    237 HB1          37.7584      39.2721      44.8499 H        19 ALA19      0.0603
    238 HB2          38.5875      39.9255      46.2836 H        19 ALA19      0.0603
    239 HB3          37.6780      38.4055      46.3953 H        19 ALA19      0.0603
    240 C            36.4321      41.5784      45.7045 C.2      19 ALA19      0.5973
    241 O            36.6253      42.5579      46.4240 O.2      19 ALA19     -0.5679
    242 N            36.1545      41.6977      44.4041 N.am     20 GLN20     -0.4157
    243 H            36.0066      40.8502      43.8620 H        20 GLN20      0.2719
    244 CA           36.0813      42.9830      43.7119 C.3      20 GLN20     -0.0031
    245 HA           37.0355      43.4983      43.8341 H        20 GLN20      0.0850
    246 CB           35.8465      42.7533      42.2131 C.3      20 GLN20     -0.0036
    247 HB2          36.6619      42.1462      41.8152 H        20 GLN20      0.0171
    248 HB3          34.9122      42.2043      42.0807 H        20 GLN20      0.0171
    249 CG           35.7680      44.0700      41.4187 C.3      20 GLN20     -0.0645
    250 HG2          35.0296      44.7348      41.8657 H        20 GLN20      0.0352
    251 HG3          36.7330      44.5717      41.4435 H        20 GLN20      0.0352
    252 CD           35.3551      43.8397      39.9729 C.2      20 GLN20      0.6951
    253 OE1          35.6335      42.8100      39.3786 O.2      20 GLN20     -0.6086
    254 NE2          34.6675      44.7756      39.3638 N.am     20 GLN20     -0.9407
    255 HE21         34.2877      44.5645      38.4603 H        20 GLN20      0.4251
    256 HE22         34.3286      45.5909      39.8742 H        20 GLN20      0.4251
    257 C            34.9990      43.8880      44.3007 C.2      20 GLN20      0.5973
    258 O            35.2830      45.0513      44.5638 O.2      20 GLN20     -0.5679
    259 N            33.7881      43.3713      44.5389 N.am     21 ALA21     -0.4157
    260 H            33.5911      42.4151      44.2535 H        21 ALA21      0.2719
    261 CA           32.6949      44.1689      45.0948 C.3      21 ALA21      0.0337
    262 HA           32.4866      44.9981      44.4164 H        21 ALA21      0.0823
    263 CB           31.4429      43.2908      45.1951 C.3      21 ALA21     -0.1825
    264 HB1          31.6296      42.4429      45.8559 H        21 ALA21      0.0603
    265 HB2          30.6131      43.8786      45.5890 H        21 ALA21      0.0603
    266 HB3          31.1749      42.9163      44.2060 H        21 ALA21      0.0603
    267 C            33.0607      44.7716      46.4599 C.2      21 ALA21      0.5973
    268 O            32.8176      45.9549      46.6960 O.2      21 ALA21     -0.5679
    269 N            33.6904      43.9783      47.3341 N.am     22 ALA22     -0.4157
    270 H            33.8580      43.0117      47.0832 H        22 ALA22      0.2719
    271 CA           34.1329      44.4467      48.6427 C.3      22 ALA22      0.0337
    272 HA           33.2873      44.8979      49.1652 H        22 ALA22      0.0823
    273 CB           34.6219      43.2427      49.4496 C.3      22 ALA22     -0.1825
    274 HB1          35.4625      42.7647      48.9452 H        22 ALA22      0.0603
    275 HB2          34.9413      43.5808      50.4361 H        22 ALA22      0.0603
    276 HB3          33.8133      42.5195      49.5631 H        22 ALA22      0.0603
    277 C            35.2285      45.5148      48.5318 C.2      22 ALA22      0.5973
    278 O            35.1670      46.5290      49.2215 O.2      22 ALA22     -0.5679
    279 N            36.2121      45.3036      47.6505 N.am     23 GLY23     -0.4157
    280 H            36.2306      44.4307      47.1326 H        23 GLY23      0.2719
    281 CA           37.3028      46.2526      47.4454 C.3      23 GLY23     -0.0252
    282 HA2          37.7676      46.4893      48.4040 H        23 GLY23      0.0698
    283 HA3          38.0494      45.7972      46.7967 H        23 GLY23      0.0698
    284 C            36.8348      47.5520      46.7972 C.2      23 GLY23      0.5973
    285 O            37.2491      48.6268      47.2142 O.2      23 GLY23     -0.5679
    286 N            35.9412      47.4793      45.8115 N.am     24 TYR24     -0.4157
    287 H            35.6543      46.5668      45.4743 H        24 TYR24      0.2719
    288 CA           35.3819      48.6665      45.1713 C.3      24 TYR24     -0.0014
    289 HA           36.2006      49.2950      44.8200 H        24 TYR24      0.0876
    290 CB           34.5371      48.2605      43.9600 C.3      24 TYR24     -0.0152
    291 HB2          35.1454      47.6552      43.2853 H        24 TYR24      0.0295
    292 HB3          33.6956      47.6491      44.2884 H        24 TYR24      0.0295
    293 CG           34.0210      49.4643      43.1992 C.ar     24 TYR24     -0.0011
    294 CD1          34.8663      50.1093      42.2763 C.ar     24 TYR24     -0.1906
    295 HD1          35.8473      49.7079      42.0760 H        24 TYR24      0.1699
    296 CE1          34.4392      51.2772      41.6223 C.ar     24 TYR24     -0.2341
    297 HE1          35.0903      51.7760      40.9240 H        24 TYR24      0.1656
    298 CZ           33.1551      51.8015      41.8842 C.ar     24 TYR24      0.3226
    299 OH           32.7312      52.9092      41.2240 O.3      24 TYR24     -0.5579
    300 HH           33.3712      53.2338      40.5803 H        24 TYR24      0.3992
    301 CE2          32.3054      51.1526      42.8019 C.ar     24 TYR24     -0.2341
    302 HE2          31.3385      51.5863      43.0272 H        24 TYR24      0.1656
    303 CD2          32.7390      49.9858      43.4609 C.ar     24 TYR24     -0.1906
    304 HD2          32.0983      49.5258      44.2005 H        24 TYR24      0.1699
    305 C            34.5571      49.5011      46.1509 C.2      24 TYR24      0.5973
    306 O            34.6892      50.7205      46.1676 O.2      24 TYR24     -0.5679
    307 N            33.7534      48.8445      46.9989 N.am     25 LYS25     -0.3479
    308 H            33.6692      47.8388      46.9081 H        25 LYS25      0.2747
    309 CA           32.9313      49.5200      48.0052 C.3      25 LYS25     -0.2400
    310 HA           32.2837      50.2209      47.4743 H        25 LYS25      0.1426
    311 CB           32.0893      48.4711      48.7582 C.3      25 LYS25     -0.0094
    312 HB2          31.4723      47.9373      48.0346 H        25 LYS25      0.0362
    313 HB3          32.7545      47.7492      49.2326 H        25 LYS25      0.0362
    314 CG           31.1672      49.0602      49.8396 C.3      25 LYS25      0.0187
    315 HG2          30.5757      48.2568      50.2807 H        25 LYS25      0.0103
    316 HG3          31.7699      49.5173      50.6265 H        25 LYS25      0.0103
    317 CD           30.2270      50.1112      49.2418 C.3      25 LYS25     -0.0479
    318 HD2          30.8334      50.8876      48.7770 H        25 LYS25      0.0621
    319 HD3          29.5926      49.6673      48.4736 H        25 LYS25      0.0621
    320 CE           29.3726      50.8105      50.2908 C.3      25 LYS25     -0.0143
    321 HE2          28.4859      50.2116      50.5006 H        25 LYS25      0.1135
    322 HE3          29.9628      50.9294      51.2081 H        25 LYS25      0.1135
    323 NZ           29.0216      52.1543      49.7811 N.4      25 LYS25     -0.3854
    324 HZ1          28.9614      52.1855      48.7658 H        25 LYS25      0.3400
    325 HZ2          28.2530      52.5863      50.2592 H        25 LYS25      0.3400
    326 HZ3          29.8312      52.7659      49.9889 H        25 LYS25      0.3400
    327 C            33.7713      50.3617      48.9684 C.2      25 LYS25      0.7341
    328 O            33.4163      51.4969      49.2553 O.2      25 LYS25     -0.5894
    329 N            34.9122      49.8288      49.4028 N.am     26 LEU26     -0.4157
    330 H            35.1378      48.8816      49.1374 H        26 LEU26      0.2719
    331 CA           35.8425      50.5821      50.2454 C.3      26 LEU26     -0.0518
    332 HA           35.2914      51.0168      51.0816 H        26 LEU26      0.0922
    333 CB           36.9323      49.6438      50.7833 C.3      26 LEU26     -0.1102
    334 HB2          37.3110      49.0353      49.9620 H        26 LEU26      0.0457
    335 HB3          37.7588      50.2467      51.1559 H        26 LEU26      0.0457
    336 CG           36.4607      48.7321      51.9258 C.3      26 LEU26      0.3531
    337 HG           35.5964      48.1504      51.6044 H        26 LEU26     -0.0361
    338 CD1          37.5929      47.7725      52.2811 C.3      26 LEU26     -0.4121
    339 HD11         38.4774      48.3374      52.5771 H        26 LEU26      0.1000
    340 HD12         37.2825      47.1187      53.0950 H        26 LEU26      0.1000
    341 HD13         37.8170      47.1773      51.3995 H        26 LEU26      0.1000
    342 CD2          36.1048      49.5041      53.1925 C.3      26 LEU26     -0.4121
    343 HD21         35.2566      50.1685      53.0245 H        26 LEU26      0.1000
    344 HD22         35.8244      48.8165      53.9879 H        26 LEU26      0.1000
    345 HD23         36.9558      50.0973      53.5227 H        26 LEU26      0.1000
    346 C            36.4640      51.7731      49.5050 C.2      26 LEU26      0.5973
    347 O            36.5748      52.8524      50.0795 O.2      26 LEU26     -0.5679
    348 N            36.8215      51.6121      48.2221 N.am     27 HIE27     -0.4157
    349 H            36.6769      50.7111      47.7859 H        27 HIE27      0.2719
    350 CA           37.3173      52.7370      47.4144 C.3      27 HIE27     -0.0581
    351 HA           38.1663      53.2015      47.9200 H        27 HIE27      0.1360
    352 CB           37.7694      52.2515      46.0254 C.3      27 HIE27     -0.0074
    353 HB2          38.6856      51.6720      46.1312 H        27 HIE27      0.0367
    354 HB3          37.0078      51.6033      45.5964 H        27 HIE27      0.0367
    355 CG           38.0195      53.3895      45.0616 C.2      27 HIE27      0.1868
    356 ND1          39.0655      54.3101      45.1626 N.2      27 HIE27     -0.5432
    357 CE1          38.8023      55.2582      44.2540 C.2      27 HIE27      0.1635
    358 HE1          39.3790      56.1624      44.1313 H        27 HIE27      0.1435
    359 NE2          37.6937      54.9603      43.5559 N.pl3    27 HIE27     -0.2795
    360 HE2          37.2179      55.5844      42.9144 H        27 HIE27      0.3339
    361 CD2          37.1804      53.7849      44.0582 C.2      27 HIE27     -0.2207
    362 HD2          36.2355      53.3195      43.8064 H        27 HIE27      0.1862
    363 C            36.2548      53.8312      47.2776 C.2      27 HIE27      0.5973
    364 O            36.5668      55.0131      47.3887 O.2      27 HIE27     -0.5679
    365 N            35.0093      53.4244      47.0438 N.am     28 GLU28     -0.5163
    366 H            34.8456      52.4281      46.9560 H        28 GLU28      0.2936
    367 CA           33.8474      54.3007      46.9117 C.3      28 GLU28      0.0397
    368 HA           34.0093      54.9868      46.0814 H        28 GLU28      0.1105
    369 CB           32.6431      53.3986      46.5943 C.3      28 GLU28      0.0560
    370 HB2          32.9447      52.6739      45.8368 H        28 GLU28     -0.0173
    371 HB3          32.3616      52.8534      47.4911 H        28 GLU28     -0.0173
    372 CG           31.4080      54.1131      46.0492 C.3      28 GLU28      0.0136
    373 HG2          31.0438      54.8276      46.7901 H        28 GLU28     -0.0425
    374 HG3          31.6867      54.6636      45.1470 H        28 GLU28     -0.0425
    375 CD           30.2951      53.0980      45.7289 C.2      28 GLU28      0.8054
    376 OE1          29.6880      53.2101      44.6393 O.co2    28 GLU28     -0.8188
    377 OE2          30.0154      52.2114      46.5789 O.co2    28 GLU28     -0.8188
    378 C            33.6277      55.1457      48.1760 C.2      28 GLU28      0.5366
    379 O            33.4032      56.3530      48.0845 O.2      28 GLU28     -0.5819
    380 N            33.7746      54.5254      49.3488 N.am     29 ASP29     -0.5163
    381 H            33.8859      53.5168      49.3451 H        29 ASP29      0.2936
    382 CA           33.6503      55.1867      50.6530 C.3      29 ASP29      0.0381
    383 HA           32.8862      55.9594      50.5677 H        29 ASP29      0.0880
    384 CB           33.1438      54.1667      51.6943 C.3      29 ASP29     -0.0303
    385 HB2          33.8896      53.3762      51.8010 H        29 ASP29     -0.0122
    386 HB3          33.0466      54.6680      52.6579 H        29 ASP29     -0.0122
    387 CG           31.7785      53.5265      51.3494 C.2      29 ASP29      0.7994
    388 OD1          31.0346      54.0073      50.4582 O.co2    29 ASP29     -0.8014
    389 OD2          31.3777      52.5231      51.9822 O.co2    29 ASP29     -0.8014
    390 C            34.9431      55.9058      51.1016 C.2      29 ASP29      0.5366
    391 O            34.9493      56.6140      52.1098 O.2      29 ASP29     -0.5819
    392 N            36.0426      55.7714      50.3488 N.am     30 GLY30     -0.4157
    393 H            35.9724      55.1973      49.5163 H        30 GLY30      0.2719
    394 CA           37.3419      56.3633      50.6832 C.3      30 GLY30     -0.0252
    395 HA2          37.9910      56.2771      49.8135 H        30 GLY30      0.0698
    396 HA3          37.2016      57.4175      50.9199 H        30 GLY30      0.0698
    397 C            38.0468      55.6957      51.8689 C.2      30 GLY30      0.5973
    398 O            38.9857      56.2650      52.4290 O.2      30 GLY30     -0.5679
    399 N            37.5914      54.5101      52.2620 N.am     31 GLU31     -0.5163
    400 H            36.8831      54.0685      51.6831 H        31 GLU31      0.2936
    401 CA           38.0936      53.7396      53.3919 C.3      31 GLU31      0.0397
    402 HA           38.5204      54.4224      54.1268 H        31 GLU31      0.1105
    403 CB           36.9287      52.9930      54.0614 C.3      31 GLU31      0.0560
    404 HB2          36.4743      52.3542      53.3046 H        31 GLU31     -0.0173
    405 HB3          37.3209      52.3659      54.8638 H        31 GLU31     -0.0173
    406 CG           35.8437      53.9226      54.6394 C.3      31 GLU31      0.0136
    407 HG2          36.2886      54.5027      55.4520 H        31 GLU31     -0.0425
    408 HG3          35.5165      54.6208      53.8697 H        31 GLU31     -0.0425
    409 CD           34.6018      53.1738      55.1603 C.2      31 GLU31      0.8054
    410 OE1          34.4844      51.9499      54.9150 O.co2    31 GLU31     -0.8188
    411 OE2          33.7994      53.8235      55.8709 O.co2    31 GLU31     -0.8188
    412 C            39.1896      52.7586      52.9472 C.2      31 GLU31      0.5366
    413 O            39.1788      52.2162      51.8404 O.2      31 GLU31     -0.5819
    414 N            40.1415      52.4900      53.8382 N.am     32 THR32     -0.4157
    415 H            40.1135      52.9412      54.7393 H        32 THR32      0.2719
    416 CA           41.1938      51.4936      53.6289 C.3      32 THR32     -0.0389
    417 HA           40.8903      50.8416      52.8135 H        32 THR32      0.1007
    418 CB           42.5471      52.1204      53.2558 C.3      32 THR32      0.3654
    419 HB           43.2733      51.3145      53.1591 H        32 THR32      0.0043
    420 CG2          42.5150      52.8705      51.9271 C.3      32 THR32     -0.2438
    421 HG21         41.8551      53.7362      51.9992 H        32 THR32      0.0642
    422 HG22         43.5185      53.1942      51.6558 H        32 THR32      0.0642
    423 HG23         42.1402      52.2067      51.1466 H        32 THR32      0.0642
    424 OG1          43.0015      53.0030      54.2614 O.3      32 THR32     -0.6761
    425 HG1          43.8340      53.3850      53.9785 H        32 THR32      0.4102
    426 C            41.3514      50.6225      54.8646 C.2      32 THR32      0.5973
    427 O            41.0626      51.0314      55.9897 O.2      32 THR32     -0.5679
    428 N            41.8296      49.3972      54.6606 N.am     33 VAL33     -0.4157
    429 H            42.0124      49.1154      53.7011 H        33 VAL33      0.2719
    430 CA           42.1041      48.4273      55.7241 C.3      33 VAL33     -0.0875
    431 HA           42.1261      48.9533      56.6795 H        33 VAL33      0.0969
    432 CB           41.0105      47.3427      55.8199 C.3      33 VAL33      0.2985
    433 HB           41.3005      46.6443      56.6052 H        33 VAL33     -0.0297
    434 CG1          39.6580      47.9339      56.2219 C.3      33 VAL33     -0.3192
    435 HG11         39.2722      48.5788      55.4312 H        33 VAL33      0.0791
    436 HG12         38.9415      47.1337      56.4053 H        33 VAL33      0.0791
    437 HG13         39.7670      48.5251      57.1313 H        33 VAL33      0.0791
    438 CG2          40.8424      46.5458      54.5216 C.3      33 VAL33     -0.3192
    439 HG21         41.7861      46.0980      54.2280 H        33 VAL33      0.0791
    440 HG22         40.1067      45.7555      54.6693 H        33 VAL33      0.0791
    441 HG23         40.4963      47.2051      53.7254 H        33 VAL33      0.0791
    442 C            43.4806      47.8014      55.5353 C.2      33 VAL33      0.5973
    443 O            44.0198      47.7446      54.4265 O.2      33 VAL33     -0.5679
    444 N            44.0348      47.2840      56.6305 N.am     34 GLY34     -0.4157
    445 H            43.5484      47.3978      57.5059 H        34 GLY34      0.2719
    446 CA           45.3343      46.6178      56.6417 C.3      34 GLY34     -0.0252
    447 HA2          45.4059      46.0271      57.5504 H        34 GLY34      0.0698
    448 HA3          45.4193      45.9501      55.7851 H        34 GLY34      0.0698
    449 C            46.5231      47.5689      56.6299 C.2      34 GLY34      0.5973
    450 O            46.4039      48.7570      56.3403 O.2      34 GLY34     -0.5679
    451 N            47.7013      47.0300      56.9423 N.am     35 SER35     -0.4157
    452 H            47.7533      46.0427      57.1516 H        35 SER35      0.2719
    453 CA           48.9383      47.8173      57.0464 C.3      35 SER35     -0.0249
    454 HA           48.7818      48.6309      57.7577 H        35 SER35      0.0843
    455 CB           50.0700      46.9303      57.5737 C.3      35 SER35      0.2117
    456 HB2          50.9956      47.5065      57.6310 H        35 SER35      0.0352
    457 HB3          49.8152      46.5917      58.5803 H        35 SER35      0.0352
    458 OG           50.2606      45.7948      56.7423 O.3      35 SER35     -0.6546
    459 HG           50.7290      46.0287      55.9282 H        35 SER35      0.4275
    460 C            49.3679      48.4490      55.7213 C.2      35 SER35      0.5973
    461 O            50.0211      49.4859      55.7219 O.2      35 SER35     -0.5679
    462 N            49.0091      47.8420      54.5895 N.am     36 ASN36     -0.4157
    463 H            48.5038      46.9721      54.6557 H        36 ASN36      0.2719
    464 CA           49.3235      48.3704      53.2604 C.3      36 ASN36      0.0143
    465 HA           50.2245      48.9846      53.3250 H        36 ASN36      0.1048
    466 CB           49.6205      47.2011      52.3175 C.3      36 ASN36     -0.2041
    467 HB2          48.7617      46.5437      52.3238 H        36 ASN36      0.0797
    468 HB3          49.7681      47.5644      51.3000 H        36 ASN36      0.0797
    469 CG           50.8315      46.4049      52.7456 C.2      36 ASN36      0.7130
    470 OD1          50.7679      45.5775      53.6419 O.2      36 ASN36     -0.5931
    471 ND2          51.9668      46.6302      52.1306 N.am     36 ASN36     -0.9191
    472 HD21         52.7599      46.0903      52.4293 H        36 ASN36      0.4196
    473 HD22         52.0142      47.3026      51.3872 H        36 ASN36      0.4196
    474 C            48.2350      49.2950      52.6946 C.2      36 ASN36      0.5973
    475 O            48.3362      49.6816      51.5324 O.2      36 ASN36     -0.5679
    476 N            47.2119      49.6330      53.4889 N.am     37 SER37     -0.4157
    477 H            47.2152      49.3181      54.4519 H        37 SER37      0.2719
    478 CA           46.1098      50.5164      53.0943 C.3      37 SER37     -0.0249
    479 HA           45.3590      50.4709      53.8830 H        37 SER37      0.0843
    480 CB           46.5841      51.9710      53.0080 C.3      37 SER37      0.2117
    481 HB2          47.3917      52.0602      52.2797 H        37 SER37      0.0352
    482 HB3          45.7536      52.6002      52.6870 H        37 SER37      0.0352
    483 OG           47.0247      52.4161      54.2741 O.3      37 SER37     -0.6546
    484 HG           47.9606      52.6264      54.2203 H        37 SER37      0.4275
    485 C            45.4169      50.0770      51.8035 C.2      37 SER37      0.5973
    486 O            45.4592      50.7704      50.7945 O.2      37 SER37     -0.5679
    487 N            44.7887      48.9035      51.8208 N.am     38 TYR38     -0.4157
    488 H            44.7196      48.3982      52.6971 H        38 TYR38      0.2719
    489 CA           44.0075      48.4223      50.6843 C.3      38 TYR38     -0.0014
    490 HA           44.4699      48.8073      49.7789 H        38 TYR38      0.0876
    491 CB           44.0548      46.8944      50.6172 C.3      38 TYR38     -0.0152
    492 HB2          43.6966      46.4817      51.5613 H        38 TYR38      0.0295
    493 HB3          43.3795      46.5574      49.8351 H        38 TYR38      0.0295
    494 CG           45.4204      46.3368      50.2888 C.ar     38 TYR38     -0.0011
    495 CD1          45.9697      46.5609      49.0131 C.ar     38 TYR38     -0.1906
    496 HD1          45.4288      47.1411      48.2750 H        38 TYR38      0.1699
    497 CE1          47.2327      46.0412      48.6905 C.ar     38 TYR38     -0.2341
    498 HE1          47.6433      46.2245      47.7119 H        38 TYR38      0.1656
    499 CZ           47.9432      45.2778      49.6325 C.ar     38 TYR38      0.3226
    500 OH           49.1638      44.7782      49.3003 O.3      38 TYR38     -0.5579
    501 HH           49.4469      45.1631      48.4617 H        38 TYR38      0.3992
    502 CE2          47.3812      45.0276      50.9013 C.ar     38 TYR38     -0.2341
    503 HE2          47.9302      44.4358      51.6158 H        38 TYR38      0.1656
    504 CD2          46.1283      45.5737      51.2369 C.ar     38 TYR38     -0.1906
    505 HD2          45.7060      45.3995      52.2178 H        38 TYR38      0.1699
    506 C            42.5525      48.9091      50.7574 C.2      38 TYR38      0.5973
    507 O            41.9967      48.9468      51.8564 O.2      38 TYR38     -0.5679
    508 N            41.9003      49.1721      49.6126 N.am     39 PRO39     -0.2548
    509 CD           40.4961      49.5521      49.5544 C.3      39 PRO39      0.0192
    510 HD2          40.2850      50.3906      50.2201 H        39 PRO39      0.0391
    511 HD3          39.8707      48.6982      49.8164 H        39 PRO39      0.0391
    512 CG           40.2537      49.9557      48.1032 C.3      39 PRO39      0.0189
    513 HG2          40.4761      51.0159      47.9749 H        39 PRO39      0.0213
    514 HG3          39.2363      49.7610      47.7972 H        39 PRO39      0.0213
    515 CB           41.2668      49.1078      47.3353 C.3      39 PRO39     -0.0070
    516 HB2          41.4811      49.5197      46.3487 H        39 PRO39      0.0253
    517 HB3          40.9006      48.0847      47.2526 H        39 PRO39      0.0253
    518 CA           42.4757      49.1626      48.2675 C.3      39 PRO39     -0.0266
    519 HA           43.0838      48.2739      48.1119 H        39 PRO39      0.0641
    520 C            43.3246      50.4167      48.0057 C.2      39 PRO39      0.5896
    521 O            43.0462      51.4907      48.5346 O.2      39 PRO39     -0.5748
    522 N            44.3412      50.2961      47.1520 N.am     40 HIE40     -0.4157
    523 H            44.5011      49.4052      46.6967 H        40 HIE40      0.2719
    524 CA           45.1639      51.4404      46.7408 C.3      40 HIE40     -0.0581
    525 HA           44.5838      52.3497      46.8999 H        40 HIE40      0.1360
    526 CB           46.4260      51.5663      47.6084 C.3      40 HIE40     -0.0074
    527 HB2          46.8653      52.5493      47.4404 H        40 HIE40      0.0367
    528 HB3          46.1516      51.5259      48.6545 H        40 HIE40      0.0367
    529 CG           47.4913      50.5439      47.3250 C.2      40 HIE40      0.1868
    530 ND1          48.2919      50.5641      46.1920 N.2      40 HIE40     -0.5432
    531 CE1          49.1089      49.5092      46.2815 C.2      40 HIE40      0.1635
    532 HE1          49.8144      49.2068      45.5162 H        40 HIE40      0.1435
    533 NE2          48.8762      48.8482      47.4254 N.pl3    40 HIE40     -0.2795
    534 HE2          49.3316      47.9895      47.6824 H        40 HIE40      0.3339
    535 CD2          47.8557      49.4860      48.1028 C.2      40 HIE40     -0.2207
    536 HD2          47.4236      49.2210      49.0593 H        40 HIE40      0.1862
    537 C            45.4868      51.3845      45.2513 C.2      40 HIE40      0.5973
    538 O            45.2027      50.3963      44.5761 O.2      40 HIE40     -0.5679
    539 N            46.0217      52.4826      44.7119 N.am     41 LYS41     -0.3479
    540 H            46.3498      53.1976      45.3414 H        41 LYS41      0.2747
    541 CA           46.3390      52.5906      43.2846 C.3      41 LYS41     -0.2400
    542 HA           45.4368      52.3419      42.7249 H        41 LYS41      0.1426
    543 CB           46.7651      54.0201      42.9234 C.3      41 LYS41     -0.0094
    544 HB2          47.3515      54.4502      43.7376 H        41 LYS41      0.0362
    545 HB3          47.3911      53.9946      42.0285 H        41 LYS41      0.0362
    546 CG           45.5395      54.8898      42.6239 C.3      41 LYS41      0.0187
    547 HG2          45.0455      54.4963      41.7330 H        41 LYS41      0.0103
    548 HG3          44.8441      54.8375      43.4633 H        41 LYS41      0.0103
    549 CD           45.9329      56.3541      42.3830 C.3      41 LYS41     -0.0479
    550 HD2          46.2018      56.8172      43.3341 H        41 LYS41      0.0621
    551 HD3          46.8060      56.3905      41.7278 H        41 LYS41      0.0621
    552 CE           44.8002      57.1473      41.7117 C.3      41 LYS41     -0.0143
    553 HE2          45.1002      58.1977      41.6458 H        41 LYS41      0.1135
    554 HE3          44.6857      56.7710      40.6905 H        41 LYS41      0.1135
    555 NZ           43.5000      57.0269      42.4249 N.4      41 LYS41     -0.3854
    556 HZ1          43.5518      57.4009      43.3615 H        41 LYS41      0.3400
    557 HZ2          42.7567      57.5098      41.9321 H        41 LYS41      0.3400
    558 HZ3          43.2049      56.0579      42.4661 H        41 LYS41      0.3400
    559 C            47.4031      51.5793      42.8502 C.2      41 LYS41      0.7341
    560 O            48.4901      51.5067      43.4045 O.2      41 LYS41     -0.5894
    561 N            47.0868      50.8770      41.7713 N.am     42 TYR42     -0.4157
    562 H            46.1912      51.0632      41.3395 H        42 TYR42      0.2719
    563 CA           47.9886      49.9699      41.0836 C.3      42 TYR42     -0.0014
    564 HA           48.8160      49.6934      41.7410 H        42 TYR42      0.0876
    565 CB           47.2166      48.6916      40.7404 C.3      42 TYR42     -0.0152
    566 HB2          46.8239      48.2666      41.6647 H        42 TYR42      0.0295
    567 HB3          46.3613      48.9306      40.1117 H        42 TYR42      0.0295
    568 CG           48.0694      47.6483      40.0590 C.ar     42 TYR42     -0.0011
    569 CD1          48.9200      46.8420      40.8398 C.ar     42 TYR42     -0.1906
    570 HD1          48.9402      46.9465      41.9202 H        42 TYR42      0.1699
    571 CE1          49.7658      45.9086      40.2192 C.ar     42 TYR42     -0.2341
    572 HE1          50.4319      45.2922      40.8077 H        42 TYR42      0.1656
    573 CZ           49.7496      45.7770      38.8189 C.ar     42 TYR42      0.3226
    574 OH           50.5911      44.9222      38.2067 O.3      42 TYR42     -0.5579
    575 HH           51.5314      45.0278      38.4819 H        42 TYR42      0.3992
    576 CE2          48.8794      46.5613      38.0383 C.ar     42 TYR42     -0.2341
    577 HE2          48.8935      46.4319      36.9662 H        42 TYR42      0.1656
    578 CD2          48.0454      47.5092      38.6573 C.ar     42 TYR42     -0.1906
    579 HD2          47.3925      48.1279      38.0594 H        42 TYR42      0.1699
    580 C            48.5434      50.6860      39.8487 C.2      42 TYR42      0.5973
    581 O            47.8121      50.9429      38.8901 O.2      42 TYR42     -0.5679
    582 N            49.8295      51.0445      39.8713 N.am     43 ASN43     -0.4157
    583 H            50.3698      50.8331      40.6984 H        43 ASN43      0.2719
    584 CA           50.4454      51.8465      38.8024 C.3      43 ASN43      0.0143
    585 HA           49.7189      52.5942      38.4772 H        43 ASN43      0.1048
    586 CB           51.6657      52.5955      39.3542 C.3      43 ASN43     -0.2041
    587 HB2          52.3857      51.8716      39.7349 H        43 ASN43      0.0797
    588 HB3          52.1437      53.1607      38.5550 H        43 ASN43      0.0797
    589 CG           51.2915      53.5726      40.4472 C.2      43 ASN43      0.7130
    590 OD1          50.2233      54.1657      40.4572 O.2      43 ASN43     -0.5931
    591 ND2          52.1545      53.7620      41.4143 N.am     43 ASN43     -0.9191
    592 HD21         51.8397      54.3321      42.1757 H        43 ASN43      0.4196
    593 HD22         53.0646      53.3221      41.4133 H        43 ASN43      0.4196
    594 C            50.8113      51.0622      37.5355 C.2      43 ASN43      0.5973
    595 O            51.2523      51.6763      36.5667 O.2      43 ASN43     -0.5679
    596 N            50.6195      49.7386      37.5342 N.am     44 ASN44     -0.4157
    597 H            50.2203      49.3146      38.3578 H        44 ASN44      0.2719
    598 CA           50.9538      48.8554      36.4167 C.3      44 ASN44      0.0143
    599 HA           50.7379      47.8401      36.7478 H        44 ASN44      0.1048
    600 CB           50.0340      49.1651      35.2127 C.3      44 ASN44     -0.2041
    601 HB2          49.0156      49.3317      35.5585 H        44 ASN44      0.0797
    602 HB3          50.3847      50.0627      34.7042 H        44 ASN44      0.0797
    603 CG           49.9890      48.0241      34.2146 C.2      44 ASN44      0.7130
    604 OD1          50.3208      46.8951      34.5301 O.2      44 ASN44     -0.5931
    605 ND2          49.5269      48.2758      33.0091 N.am     44 ASN44     -0.9191
    606 HD21         49.4158      47.4829      32.3738 H        44 ASN44      0.4196
    607 HD22         49.3062      49.2026      32.7127 H        44 ASN44      0.4196
    608 C            52.4515      48.8398      36.0710 C.2      44 ASN44      0.5973
    609 O            52.8207      48.9379      34.9045 O.2      44 ASN44     -0.5679
    610 N            53.3238      48.7271      37.0778 N.am     45 TYR45     -0.4157
    611 H            52.9828      48.5861      38.0148 H        45 TYR45      0.2719
    612 CA           54.7720      48.6229      36.8511 C.3      45 TYR45     -0.0014
    613 HA           55.0975      49.4629      36.2402 H        45 TYR45      0.0876
    614 CB           55.5117      48.6383      38.1951 C.3      45 TYR45     -0.0152
    615 HB2          55.1647      47.7907      38.7904 H        45 TYR45      0.0295
    616 HB3          56.5747      48.4864      38.0036 H        45 TYR45      0.0295
    617 CG           55.3718      49.9128      39.0084 C.ar     45 TYR45     -0.0011
    618 CD1          55.3079      51.1715      38.3735 C.ar     45 TYR45     -0.1906
    619 HD1          55.3375      51.2500      37.2962 H        45 TYR45      0.1699
    620 CE1          55.2239      52.3474      39.1359 C.ar     45 TYR45     -0.2341
    621 HE1          55.1744      53.3059      38.6422 H        45 TYR45      0.1656
    622 CZ           55.2064      52.2674      40.5416 C.ar     45 TYR45      0.3226
    623 OH           55.1135      53.4054      41.2740 O.3      45 TYR45     -0.5579
    624 HH           55.4724      54.1559      40.7955 H        45 TYR45      0.3992
    625 CE2          55.2630      51.0144      41.1831 C.ar     45 TYR45     -0.2341
    626 HE2          55.2490      50.9617      42.2619 H        45 TYR45      0.1656
    627 CD2          55.3527      49.8389      40.4144 C.ar     45 TYR45     -0.1906
    628 HD2          55.4118      48.8720      40.9017 H        45 TYR45      0.1699
    629 C            55.1568      47.3708      36.0605 C.2      45 TYR45      0.5973
    630 O            56.1488      47.3847      35.3366 O.2      45 TYR45     -0.5679
    631 N            54.3557      46.3124      36.1713 N.am     46 GLU46     -0.5163
    632 H            53.6628      46.3036      36.9153 H        46 GLU46      0.2936
    633 CA           54.4902      45.0892      35.3820 C.3      46 GLU46      0.0397
    634 HA           55.5239      44.7451      35.4224 H        46 GLU46      0.1105
    635 CB           53.5863      43.9977      35.9720 C.3      46 GLU46      0.0560
    636 HB2          52.5754      44.3873      36.0969 H        46 GLU46     -0.0173
    637 HB3          53.5343      43.1730      35.2602 H        46 GLU46     -0.0173
    638 CG           54.1002      43.4120      37.2934 C.3      46 GLU46      0.0136
    639 HG2          53.4871      42.5404      37.5159 H        46 GLU46     -0.0425
    640 HG3          55.1293      43.0726      37.1520 H        46 GLU46     -0.0425
    641 CD           54.0222      44.3545      38.5000 C.2      46 GLU46      0.8054
    642 OE1          53.1508      45.2638      38.5157 O.co2    46 GLU46     -0.8188
    643 OE2          54.8063      44.1275      39.4462 O.co2    46 GLU46     -0.8188
    644 C            54.1484      45.2817      33.8988 C.2      46 GLU46      0.5366
    645 O            54.5280      44.4454      33.0819 O.2      46 GLU46     -0.5819
    646 N            53.4648      46.3715      33.5338 N.am     47 GLY47     -0.4157
    647 H            53.2276      47.0617      34.2335 H        47 GLY47      0.2719
    648 CA           53.0883      46.6400      32.1502 C.3      47 GLY47     -0.0252
    649 HA2          52.6443      47.6328      32.0919 H        47 GLY47      0.0698
    650 HA3          53.9782      46.6140      31.5203 H        47 GLY47      0.0698
    651 C            52.0813      45.6360      31.5951 C.2      47 GLY47      0.5973
    652 O            52.1893      45.2551      30.4380 O.2      47 GLY47     -0.5679
    653 N            51.1249      45.1764      32.4105 N.am     48 PHE48     -0.4157
    654 H            51.0814      45.5139      33.3660 H        48 PHE48      0.2719
    655 CA           50.0468      44.3276      31.9110 C.3      48 PHE48     -0.0024
    656 HA           50.4905      43.4592      31.4234 H        48 PHE48      0.0978
    657 CB           49.1419      43.8516      33.0557 C.3      48 PHE48     -0.0343
    658 HB2          48.7346      44.7265      33.5627 H        48 PHE48      0.0295
    659 HB3          48.3031      43.3001      32.6283 H        48 PHE48      0.0295
    660 CG           49.8209      42.9508      34.0678 C.ar     48 PHE48      0.0118
    661 CD1          50.3862      41.7313      33.6492 C.ar     48 PHE48     -0.1256
    662 HD1          50.3317      41.4405      32.6101 H        48 PHE48      0.1330
    663 CE1          51.0234      40.8874      34.5740 C.ar     48 PHE48     -0.1704
    664 HE1          51.4675      39.9611      34.2422 H        48 PHE48      0.1430
    665 CZ           51.0788      41.2480      35.9288 C.ar     48 PHE48     -0.1072
    666 HZ           51.5801      40.6100      36.6419 H        48 PHE48      0.1297
    667 CE2          50.4908      42.4461      36.3531 C.ar     48 PHE48     -0.1704
    668 HE2          50.5302      42.6956      37.3986 H        48 PHE48      0.1430
    669 CD2          49.8751      43.3085      35.4268 C.ar     48 PHE48     -0.1256
    670 HD2          49.4604      44.2467      35.7619 H        48 PHE48      0.1330
    671 C            49.2286      45.0855      30.8646 C.2      48 PHE48      0.5973
    672 O            48.8408      46.2390      31.0828 O.2      48 PHE48     -0.5679
    673 N            48.9197      44.4211      29.7562 N.am     49 ASP49     -0.5163
    674 H            49.3588      43.5299      29.5956 H        49 ASP49      0.2936
    675 CA           48.1112      44.9765      28.6711 C.3      49 ASP49      0.0381
    676 HA           48.3273      46.0429      28.5868 H        49 ASP49      0.0880
    677 CB           48.4947      44.3387      27.3278 C.3      49 ASP49     -0.0303
    678 HB2          48.3406      43.2595      27.3888 H        49 ASP49     -0.0122
    679 HB3          47.8342      44.7342      26.5540 H        49 ASP49     -0.0122
    680 CG           49.9403      44.6091      26.8974 C.2      49 ASP49      0.7994
    681 OD1          50.6295      45.4162      27.5560 O.co2    49 ASP49     -0.8014
    682 OD2          50.3367      44.0245      25.8652 O.co2    49 ASP49     -0.8014
    683 C            46.6209      44.8360      28.9915 C.2      49 ASP49      0.5366
    684 O            45.8822      44.0872      28.3510 O.2      49 ASP49     -0.5819
    685 N            46.1764      45.5186      30.0477 N.am     50 PHE50     -0.4157
    686 H            46.8487      46.0679      30.5692 H        50 PHE50      0.2719
    687 CA           44.7817      45.4786      30.4736 C.3      50 PHE50     -0.0024
    688 HA           44.5292      44.4366      30.6638 H        50 PHE50      0.0978
    689 CB           44.5902      46.2897      31.7604 C.3      50 PHE50     -0.0343
    690 HB2          44.9408      47.3051      31.5767 H        50 PHE50      0.0295
    691 HB3          43.5238      46.3455      31.9822 H        50 PHE50      0.0295
    692 CG           45.2779      45.7320      32.9904 C.ar     50 PHE50      0.0118
    693 CD1          45.1750      44.3658      33.3140 C.ar     50 PHE50     -0.1256
    694 HD1          44.6433      43.6798      32.6705 H        50 PHE50      0.1330
    695 CE1          45.7756      43.8672      34.4812 C.ar     50 PHE50     -0.1704
    696 HE1          45.7195      42.8101      34.7013 H        50 PHE50      0.1430
    697 CZ           46.4659      44.7332      35.3451 C.ar     50 PHE50     -0.1072
    698 HZ           46.9382      44.3464      36.2388 H        50 PHE50      0.1297
    699 CE2          46.5706      46.0971      35.0251 C.ar     50 PHE50     -0.1704
    700 HE2          47.1143      46.7665      35.6718 H        50 PHE50      0.1430
    701 CD2          45.9915      46.5889      33.8449 C.ar     50 PHE50     -0.1256
    702 HD2          46.1157      47.6252      33.5839 H        50 PHE50      0.1330
    703 C            43.8210      45.9803      29.3892 C.2      50 PHE50      0.5973
    704 O            44.0615      46.9854      28.7236 O.2      50 PHE50     -0.5679
    705 N            42.6682      45.3152      29.2858 N.am     51 SER51     -0.4157
    706 H            42.6195      44.4068      29.7231 H        51 SER51      0.2719
    707 CA           41.6060      45.6537      28.3238 C.3      51 SER51     -0.0249
    708 HA           42.0607      45.8683      27.3554 H        51 SER51      0.0843
    709 CB           40.6646      44.4561      28.1624 C.3      51 SER51      0.2117
    710 HB2          40.1047      44.3146      29.0877 H        51 SER51      0.0352
    711 HB3          39.9621      44.6503      27.3497 H        51 SER51      0.0352
    712 OG           41.3999      43.2792      27.8919 O.3      51 SER51     -0.6546
    713 HG           40.8762      42.5032      28.1048 H        51 SER51      0.4275
    714 C            40.7562      46.8638      28.7273 C.2      51 SER51      0.5973
    715 O            40.0297      47.4136      27.9030 O.2      51 SER51     -0.5679
    716 N            40.7946      47.2465      30.0060 N.am     52 VAL52     -0.4157
    717 H            41.4775      46.8007      30.5994 H        52 VAL52      0.2719
    718 CA           40.0333      48.3751      30.5595 C.3      52 VAL52     -0.0875
    719 HA           39.3513      48.7476      29.7937 H        52 VAL52      0.0969
    720 CB           39.1660      47.9524      31.7597 C.3      52 VAL52      0.2985
    721 HB           38.6009      48.8243      32.0865 H        52 VAL52     -0.0297
    722 CG1          38.1503      46.8863      31.3415 C.3      52 VAL52     -0.3192
    723 HG11         38.6543      45.9673      31.0425 H        52 VAL52      0.0791
    724 HG12         37.4889      46.6598      32.1737 H        52 VAL52      0.0791
    725 HG13         37.5472      47.2519      30.5092 H        52 VAL52      0.0791
    726 CG2          39.9855      47.4439      32.9518 C.3      52 VAL52     -0.3192
    727 HG21         40.5987      48.2477      33.3512 H        52 VAL52      0.0791
    728 HG22         39.3133      47.1031      33.7409 H        52 VAL52      0.0791
    729 HG23         40.6225      46.6139      32.6496 H        52 VAL52      0.0791
    730 C            40.9706      49.5243      30.9129 C.2      52 VAL52      0.5973
    731 O            42.1492      49.3158      31.2074 O.2      52 VAL52     -0.5679
    732 N            40.4559      50.7534      30.9034 N.am     53 SER53     -0.4157
    733 H            39.4832      50.8922      30.6724 H        53 SER53      0.2719
    734 CA           41.2503      51.9489      31.1966 C.3      53 SER53     -0.0249
    735 HA           42.1897      51.8675      30.6468 H        53 SER53      0.0843
    736 CB           40.5333      53.1987      30.6821 C.3      53 SER53      0.2117
    737 HB2          41.1374      54.0839      30.8869 H        53 SER53      0.0352
    738 HB3          40.4005      53.1122      29.6028 H        53 SER53      0.0352
    739 OG           39.2658      53.3411      31.2891 O.3      53 SER53     -0.6546
    740 HG           39.3690      53.8046      32.1314 H        53 SER53      0.4275
    741 C            41.5950      52.0986      32.6809 C.2      53 SER53      0.5973
    742 O            40.8651      51.6453      33.5685 O.2      53 SER53     -0.5679
    743 N            42.7204      52.7657      32.9272 N.am     54 SER54     -0.4157
    744 H            43.2285      53.1389      32.1407 H        54 SER54      0.2719
    745 CA           43.1735      53.2015      34.2471 C.3      54 SER54     -0.0249
    746 HA           43.0848      52.3615      34.9348 H        54 SER54      0.0843
    747 CB           44.6564      53.5767      34.1045 C.3      54 SER54      0.2117
    748 HB2          45.1342      53.7003      35.0706 H        54 SER54      0.0352
    749 HB3          45.1727      52.7648      33.5910 H        54 SER54      0.0352
    750 OG           44.8034      54.7578      33.3467 O.3      54 SER54     -0.6546
    751 HG           45.7274      54.8706      33.1047 H        54 SER54      0.4275
    752 C            42.2989      54.3696      34.7617 C.2      54 SER54      0.5973
    753 O            41.4769      54.8856      33.9984 O.2      54 SER54     -0.5679
    754 N            42.4378      54.8141      36.0287 N.am     55 PRO55     -0.2548
    755 CD           41.6427      55.9150      36.5561 C.3      55 PRO55      0.0192
    756 HD2          40.5904      55.8181      36.2814 H        55 PRO55      0.0391
    757 HD3          42.0377      56.8602      36.1813 H        55 PRO55      0.0391
    758 CG           41.7966      55.8475      38.0719 C.3      55 PRO55      0.0189
    759 HG2          41.0687      55.1491      38.4861 H        55 PRO55      0.0213
    760 HG3          41.6904      56.8301      38.5324 H        55 PRO55      0.0213
    761 CB           43.2066      55.2880      38.2320 C.3      55 PRO55     -0.0070
    762 HB2          43.3459      54.8187      39.2074 H        55 PRO55      0.0253
    763 HB3          43.9348      56.0874      38.0857 H        55 PRO55      0.0253
    764 CA           43.3063      54.2844      37.0821 C.3      55 PRO55     -0.0266
    765 HA           44.3435      54.2676      36.7658 H        55 PRO55      0.0641
    766 C            42.8882      52.8842      37.5374 C.2      55 PRO55      0.5896
    767 O            41.7049      52.5495      37.5571 O.2      55 PRO55     -0.5748
    768 N            43.8734      52.0820      37.9291 N.am     56 TYR56     -0.4157
    769 H            44.8207      52.4285      37.9498 H        56 TYR56      0.2719
    770 CA           43.6464      50.7614      38.5066 C.3      56 TYR56     -0.0014
    771 HA           42.6230      50.4427      38.3062 H        56 TYR56      0.0876
    772 CB           44.5898      49.7378      37.8752 C.3      56 TYR56     -0.0152
    773 HB2          45.5970      49.9280      38.2348 H        56 TYR56      0.0295
    774 HB3          44.2977      48.7497      38.2137 H        56 TYR56      0.0295
    775 CG           44.6067      49.7459      36.3648 C.ar     56 TYR56     -0.0011
    776 CD1          43.4462      49.4101      35.6448 C.ar     56 TYR56     -0.1906
    777 HD1          42.5502      49.1152      36.1725 H        56 TYR56      0.1699
    778 CE1          43.4556      49.4534      34.2390 C.ar     56 TYR56     -0.2341
    779 HE1          42.5664      49.2086      33.6842 H        56 TYR56      0.1656
    780 CZ           44.6289      49.8283      33.5515 C.ar     56 TYR56      0.3226
    781 OH           44.6517      49.8966      32.1955 O.3      56 TYR56     -0.5579
    782 HH           43.8481      49.5364      31.7839 H        56 TYR56      0.3992
    783 CE2          45.7918      50.1563      34.2790 C.ar     56 TYR56     -0.2341
    784 HE2          46.6905      50.4196      33.7412 H        56 TYR56      0.1656
    785 CD2          45.7811      50.1151      35.6842 C.ar     56 TYR56     -0.1906
    786 HD2          46.6778      50.3581      36.2414 H        56 TYR56      0.1699
    787 C            43.8368      50.8055      40.0171 C.2      56 TYR56      0.5973
    788 O            44.5793      51.6418      40.5367 O.2      56 TYR56     -0.5679
    789 N            43.1969      49.8789      40.7108 N.am     57 TYR57     -0.4157
    790 H            42.5564      49.2614      40.2222 H        57 TYR57      0.2719
    791 CA           43.2853      49.7048      42.1502 C.3      57 TYR57     -0.0014
    792 HA           44.1292      50.2740      42.5224 H        57 TYR57      0.0876
    793 CB           42.0021      50.2098      42.8222 C.3      57 TYR57     -0.0152
    794 HB2          41.1789      49.5570      42.5293 H        57 TYR57      0.0295
    795 HB3          42.1167      50.1263      43.9039 H        57 TYR57      0.0295
    796 CG           41.6337      51.6393      42.4674 C.ar     57 TYR57     -0.0011
    797 CD1          40.8578      51.9081      41.3218 C.ar     57 TYR57     -0.1906
    798 HD1          40.5062      51.0867      40.7153 H        57 TYR57      0.1699
    799 CE1          40.5417      53.2323      40.9665 C.ar     57 TYR57     -0.2341
    800 HE1          39.9625      53.4334      40.0796 H        57 TYR57      0.1656
    801 CZ           40.9814      54.2915      41.7856 C.ar     57 TYR57      0.3226
    802 OH           40.7091      55.5846      41.4664 O.3      57 TYR57     -0.5579
    803 HH           39.8621      55.6756      41.0112 H        57 TYR57      0.3992
    804 CE2          41.7303      54.0213      42.9500 C.ar     57 TYR57     -0.2341
    805 HE2          41.9806      54.8149      43.6307 H        57 TYR57      0.1656
    806 CD2          42.0672      52.6988      43.2832 C.ar     57 TYR57     -0.1906
    807 HD2          42.6168      52.4852      44.1909 H        57 TYR57      0.1699
    808 C            43.5228      48.2300      42.4378 C.2      57 TYR57      0.5973
    809 O            42.9430      47.3811      41.7586 O.2      57 TYR57     -0.5679
    810 N            44.3836      47.9146      43.4025 N.am     58 GLU58     -0.5163
    811 H            44.8278      48.6592      43.9338 H        58 GLU58      0.2936
    812 CA           44.6002      46.5327      43.8366 C.3      58 GLU58      0.0397
    813 HA           44.1152      45.8690      43.1220 H        58 GLU58      0.1105
    814 CB           46.0820      46.1257      43.8155 C.3      58 GLU58      0.0560
    815 HB2          46.1252      45.0604      44.0467 H        58 GLU58     -0.0173
    816 HB3          46.4779      46.2550      42.8081 H        58 GLU58     -0.0173
    817 CG           46.9734      46.8768      44.8113 C.3      58 GLU58      0.0136
    818 HG2          47.1471      47.8876      44.4354 H        58 GLU58     -0.0425
    819 HG3          46.4683      46.9624      45.7731 H        58 GLU58     -0.0425
    820 CD           48.3077      46.1516      45.0419 C.2      58 GLU58      0.8054
    821 OE1          48.2991      45.0542      45.6594 O.co2    58 GLU58     -0.8188
    822 OE2          49.3580      46.7249      44.6869 O.co2    58 GLU58     -0.8188
    823 C            43.9441      46.2566      45.1894 C.2      58 GLU58      0.5366
    824 O            43.8976      47.1060      46.0856 O.2      58 GLU58     -0.5819
    825 N            43.4476      45.0295      45.3213 N.am     59 TRP59     -0.4157
    826 H            43.4562      44.4223      44.5056 H        59 TRP59      0.2719
    827 CA           42.7402      44.5518      46.4982 C.3      59 TRP59     -0.0275
    828 HA           43.0570      45.1292      47.3618 H        59 TRP59      0.1123
    829 CB           41.2517      44.8179      46.3026 C.3      59 TRP59     -0.0050
    830 HB2          41.1012      45.8967      46.2946 H        59 TRP59      0.0339
    831 HB3          40.9464      44.4301      45.3331 H        59 TRP59      0.0339
    832 CG           40.3647      44.2358      47.3470 C.2      59 TRP59     -0.1415
    833 CD1          39.5784      43.1471      47.2055 C.2      59 TRP59     -0.1638
    834 HD1          39.4884      42.5564      46.3064 H        59 TRP59      0.2062
    835 NE1          38.9053      42.9017      48.3819 N.pl3    59 TRP59     -0.3418
    836 HE1          38.2521      42.1398      48.4919 H        59 TRP59      0.3412
    837 CE2          39.2299      43.8280      49.3433 C.ar     59 TRP59      0.1380
    838 CZ2          38.8169      44.0117      50.6639 C.ar     59 TRP59     -0.2601
    839 HZ2          38.0930      43.3463      51.1103 H        59 TRP59      0.1572
    840 CH2          39.3629      45.0704      51.4026 C.ar     59 TRP59     -0.1134
    841 HH2          39.0464      45.2241      52.4258 H        59 TRP59      0.1417
    842 CZ3          40.2924      45.9436      50.8091 C.ar     59 TRP59     -0.1972
    843 HZ3          40.6780      46.7773      51.3794 H        59 TRP59      0.1447
    844 CE3          40.6868      45.7582      49.4721 C.ar     59 TRP59     -0.2387
    845 HE3          41.3623      46.4510      49.0005 H        59 TRP59      0.1700
    846 CD2          40.1722      44.6906      48.7132 C.ar     59 TRP59      0.1243
    847 C            43.0186      43.0593      46.7185 C.2      59 TRP59      0.5973
    848 O            42.9598      42.2871      45.7611 O.2      59 TRP59     -0.5679
    849 N            43.3452      42.6150      47.9428 N.am     60 PRO60     -0.2548
    850 CD           43.7122      43.4190      49.0980 C.3      60 PRO60      0.0192
    851 HD2          42.8262      43.6273      49.7002 H        60 PRO60      0.0391
    852 HD3          44.2143      44.3433      48.8175 H        60 PRO60      0.0391
    853 CG           44.6876      42.5505      49.8806 C.3      60 PRO60      0.0189
    854 HG2          44.7112      42.8183      50.9375 H        60 PRO60      0.0213
    855 HG3          45.6826      42.6226      49.4388 H        60 PRO60      0.0213
    856 CB           44.1184      41.1541      49.6583 C.3      60 PRO60     -0.0070
    857 HB2          43.2940      40.9848      50.3486 H        60 PRO60      0.0253
    858 HB3          44.8789      40.3867      49.7784 H        60 PRO60      0.0253
    859 CA           43.6053      41.2068      48.2203 C.3      60 PRO60     -0.0266
    860 HA           44.3993      40.8710      47.5607 H        60 PRO60      0.0641
    861 C            42.3933      40.2942      48.0187 C.2      60 PRO60      0.5896
    862 O            41.2699      40.6214      48.3950 O.2      60 PRO60     -0.5748
    863 N            42.6575      39.1143      47.4676 N.am     61 ILE61     -0.4157
    864 H            43.6165      38.9174      47.2039 H        61 ILE61      0.2719
    865 CA           41.7147      37.9972      47.3670 C.3      61 ILE61     -0.0597
    866 HA           40.7788      38.2733      47.8571 H        61 ILE61      0.0869
    867 CB           41.3844      37.6625      45.8960 C.3      61 ILE61      0.1303
    868 HB           40.8851      38.5425      45.4970 H        61 ILE61      0.0187
    869 CG2          42.6331      37.3807      45.0358 C.3      61 ILE61     -0.3204
    870 HG21         43.0843      36.4320      45.3257 H        61 ILE61      0.0882
    871 HG22         42.3580      37.3241      43.9833 H        61 ILE61      0.0882
    872 HG23         43.3642      38.1767      45.1459 H        61 ILE61      0.0882
    873 CG1          40.3826      36.4896      45.8289 C.3      61 ILE61     -0.0430
    874 HG12         40.8549      35.5764      46.1878 H        61 ILE61      0.0236
    875 HG13         39.5402      36.7112      46.4854 H        61 ILE61      0.0236
    876 CD1          39.8237      36.2329      44.4261 C.3      61 ILE61     -0.0660
    877 HD11         40.6008      35.8345      43.7736 H        61 ILE61      0.0186
    878 HD12         39.0153      35.5036      44.4851 H        61 ILE61      0.0186
    879 HD13         39.4396      37.1627      44.0111 H        61 ILE61      0.0186
    880 C            42.3184      36.8311      48.1410 C.2      61 ILE61      0.5973
    881 O            43.4840      36.4949      47.9451 O.2      61 ILE61     -0.5679
    882 N            41.5668      36.2582      49.0791 N.am     62 LEU62     -0.4157
    883 H            40.5967      36.5239      49.1759 H        62 LEU62      0.2719
    884 CA           42.0772      35.2320      49.9861 C.3      62 LEU62     -0.0518
    885 HA           43.1665      35.2780      50.0042 H        62 LEU62      0.0922
    886 CB           41.5779      35.4804      51.4176 C.3      62 LEU62     -0.1102
    887 HB2          40.5006      35.3094      51.4444 H        62 LEU62      0.0457
    888 HB3          42.0395      34.7389      52.0714 H        62 LEU62      0.0457
    889 CG           41.8638      36.8843      51.9821 C.3      62 LEU62      0.3531
    890 HG           41.3165      37.6335      51.4094 H        62 LEU62     -0.0361
    891 CD1          41.3904      36.9464      53.4343 C.3      62 LEU62     -0.4121
    892 HD11         41.8869      36.1782      54.0283 H        62 LEU62      0.1000
    893 HD12         41.5995      37.9243      53.8595 H        62 LEU62      0.1000
    894 HD13         40.3131      36.7731      53.4675 H        62 LEU62      0.1000
    895 CD2          43.3577      37.2316      51.9418 C.3      62 LEU62     -0.4121
    896 HD21         43.7033      37.2882      50.9102 H        62 LEU62      0.1000
    897 HD22         43.5360      38.1972      52.4054 H        62 LEU62      0.1000
    898 HD23         43.9337      36.4745      52.4734 H        62 LEU62      0.1000
    899 C            41.6909      33.8353      49.5140 C.2      62 LEU62      0.5973
    900 O            40.5407      33.5816      49.1696 O.2      62 LEU62     -0.5679
    901 N            42.6514      32.9128      49.5335 N.am     63 SER63     -0.4157
    902 H            43.5825      33.1598      49.8318 H        63 SER63      0.2719
    903 CA           42.4256      31.5177      49.1368 C.3      63 SER63     -0.0249
    904 HA           41.9790      31.4927      48.1442 H        63 SER63      0.0843
    905 CB           43.7608      30.7796      49.0564 C.3      63 SER63      0.2117
    906 HB2          43.5836      29.7507      48.7362 H        63 SER63      0.0352
    907 HB3          44.3874      31.2744      48.3141 H        63 SER63      0.0352
    908 OG           44.4306      30.7765      50.3061 O.3      63 SER63     -0.6546
    909 HG           45.1235      30.1105      50.2482 H        63 SER63      0.4275
    910 C            41.4721      30.7727      50.0712 C.2      63 SER63      0.5973
    911 O            40.9095      29.7594      49.6715 O.2      63 SER63     -0.5679
    912 N            41.2649      31.2751      51.2944 N.am     64 SER64     -0.4157
    913 H            41.7425      32.1221      51.5533 H        64 SER64      0.2719
    914 CA           40.2966      30.7260      52.2507 C.3      64 SER64     -0.0249
    915 HA           40.4218      29.6437      52.2920 H        64 SER64      0.0843
    916 CB           40.5618      31.2934      53.6517 C.3      64 SER64      0.2117
    917 HB2          39.8797      30.8197      54.3606 H        64 SER64      0.0352
    918 HB3          41.5853      31.0610      53.9475 H        64 SER64      0.0352
    919 OG           40.3695      32.6973      53.6993 O.3      64 SER64     -0.6546
    920 HG           39.7157      32.8715      54.4048 H        64 SER64      0.4275
    921 C            38.8375      30.9906      51.8622 C.2      64 SER64      0.5973
    922 O            37.9465      30.3596      52.4227 O.2      64 SER64     -0.5679
    923 N            38.5876      31.9087      50.9218 N.am     65 GLY65     -0.4157
    924 H            39.3680      32.3712      50.4736 H        65 GLY65      0.2719
    925 CA           37.2420      32.3068      50.5007 C.3      65 GLY65     -0.0252
    926 HA2          37.2858      32.6400      49.4639 H        65 GLY65      0.0698
    927 HA3          36.5720      31.4478      50.5555 H        65 GLY65      0.0698
    928 C            36.6277      33.4383      51.3308 C.2      65 GLY65      0.5973
    929 O            35.5512      33.9255      50.9921 O.2      65 GLY65     -0.5679
    930 N            37.3059      33.8872      52.3879 N.am     66 ASP66     -0.5163
    931 H            38.1597      33.4188      52.6388 H        66 ASP66      0.2936
    932 CA           36.8888      35.0552      53.1612 C.3      66 ASP66      0.0381
    933 HA           35.8061      35.0079      53.2913 H        66 ASP66      0.0880
    934 CB           37.5194      35.0549      54.5566 C.3      66 ASP66     -0.0303
    935 HB2          38.6052      35.1079      54.4505 H        66 ASP66     -0.0122
    936 HB3          37.1896      35.9459      55.0946 H        66 ASP66     -0.0122
    937 CG           37.1438      33.8287      55.3860 C.2      66 ASP66      0.7994
    938 OD1          35.9392      33.4972      55.4367 O.co2    66 ASP66     -0.8014
    939 OD2          38.0950      33.2601      55.9724 O.co2    66 ASP66     -0.8014
    940 C            37.2304      36.3655      52.4467 C.2      66 ASP66      0.5366
    941 O            38.2304      36.4918      51.7322 O.2      66 ASP66     -0.5819
    942 N            36.4245      37.3951      52.6981 N.am     67 VAL67     -0.4157
    943 H            35.6384      37.2444      53.3112 H        67 VAL67      0.2719
    944 CA           36.7069      38.7511      52.2242 C.3      67 VAL67     -0.0875
    945 HA           37.0571      38.6873      51.1931 H        67 VAL67      0.0969
    946 CB           35.4329      39.6092      52.2379 C.3      67 VAL67      0.2985
    947 HB           34.9745      39.5619      53.2267 H        67 VAL67     -0.0297
    948 CG1          35.7172      41.0766      51.9065 C.3      67 VAL67     -0.3192
    949 HG11         36.2364      41.1602      50.9524 H        67 VAL67      0.0791
    950 HG12         34.7757      41.6230      51.8597 H        67 VAL67      0.0791
    951 HG13         36.3174      41.5333      52.6921 H        67 VAL67      0.0791
    952 CG2          34.4305      39.0837      51.2028 C.3      67 VAL67     -0.3192
    953 HG21         34.1541      38.0538      51.4316 H        67 VAL67      0.0791
    954 HG22         33.5244      39.6895      51.2180 H        67 VAL67      0.0791
    955 HG23         34.8688      39.1155      50.2048 H        67 VAL67      0.0791
    956 C            37.8201      39.3746      53.0636 C.2      67 VAL67      0.5973
    957 O            37.7722      39.3619      54.2962 O.2      67 VAL67     -0.5679
    958 N            38.8183      39.9629      52.3981 N.am     68 TYR68     -0.4157
    959 H            38.8327      39.9053      51.3932 H        68 TYR68      0.2719
    960 CA           39.8930      40.6694      53.0881 C.3      68 TYR68     -0.0014
    961 HA           40.3922      39.9485      53.7353 H        68 TYR68      0.0876
    962 CB           40.9241      41.2089      52.0929 C.3      68 TYR68     -0.0152
    963 HB2          41.2914      40.3808      51.4856 H        68 TYR68      0.0295
    964 HB3          40.4475      41.9242      51.4234 H        68 TYR68      0.0295
    965 CG           42.1026      41.8640      52.7859 C.ar     68 TYR68     -0.0011
    966 CD1          43.0185      41.0585      53.4833 C.ar     68 TYR68     -0.1906
    967 HD1          42.8856      39.9857      53.5076 H        68 TYR68      0.1699
    968 CE1          44.1034      41.6426      54.1552 C.ar     68 TYR68     -0.2341
    969 HE1          44.8005      41.0113      54.6768 H        68 TYR68      0.1656
    970 CZ           44.2840      43.0404      54.1341 C.ar     68 TYR68      0.3226
    971 OH           45.3305      43.6087      54.7845 O.3      68 TYR68     -0.5579
    972 HH           45.7485      42.9948      55.4158 H        68 TYR68      0.3992
    973 CE2          43.3596      43.8501      53.4456 C.ar     68 TYR68     -0.2341
    974 HE2          43.5031      44.9217      53.4339 H        68 TYR68      0.1656
    975 CD2          42.2690      43.2624      52.7745 C.ar     68 TYR68     -0.1906
    976 HD2          41.5640      43.8861      52.2401 H        68 TYR68      0.1699
    977 C            39.3448      41.7959      53.9738 C.2      68 TYR68      0.5973
    978 O            38.5179      42.5967      53.5498 O.2      68 TYR68     -0.5679
    979 N            39.8208      41.8669      55.2142 N.am     69 SER69     -0.4157
    980 H            40.3979      41.1117      55.5430 H        69 SER69      0.2719
    981 CA           39.3129      42.8130      56.2187 C.3      69 SER69     -0.0249
    982 HA           38.7910      43.6253      55.7118 H        69 SER69      0.0843
    983 CB           38.2844      42.1107      57.1117 C.3      69 SER69      0.2117
    984 HB2          37.9273      42.7985      57.8795 H        69 SER69      0.0352
    985 HB3          37.4327      41.8039      56.5020 H        69 SER69      0.0352
    986 OG           38.8554      40.9680      57.7233 O.3      69 SER69     -0.6546
    987 HG           38.3926      40.1912      57.3840 H        69 SER69      0.4275
    988 C            40.4142      43.4877      57.0405 C.2      69 SER69      0.5973
    989 O            40.1347      44.0912      58.0705 O.2      69 SER69     -0.5679
    990 N            41.6681      43.4253      56.5795 N.am     70 GLY70     -0.4157
    991 H            41.8106      42.9903      55.6804 H        70 GLY70      0.2719
    992 CA           42.7951      44.1412      57.1895 C.3      70 GLY70     -0.0252
    993 HA2          43.2552      44.7445      56.4096 H        70 GLY70      0.0698
    994 HA3          42.4409      44.8158      57.9692 H        70 GLY70      0.0698
    995 C            43.8989      43.2748      57.7977 C.2      70 GLY70      0.5973
    996 O            44.9073      43.8164      58.2382 O.2      70 GLY70     -0.5679
    997 N            43.7512      41.9479      57.7923 N.am     71 GLY71     -0.4157
    998 H            42.8833      41.5729      57.4452 H        71 GLY71      0.2719
    999 CA           44.7875      41.0232      58.2624 C.3      71 GLY71     -0.0252
   1000 HA2          45.2012      41.3839      59.2053 H        71 GLY71      0.0698
   1001 HA3          44.3279      40.0525      58.4484 H        71 GLY71      0.0698
   1002 C            45.9443      40.8394      57.2730 C.2      71 GLY71      0.5973
   1003 O            46.2692      41.7218      56.4765 O.2      71 GLY71     -0.5679
   1004 N            46.5533      39.6539      57.2791 N.am     72 SER72     -0.4157
   1005 H            46.2765      38.9553      57.9504 H        72 SER72      0.2719
   1006 CA           47.5915      39.3006      56.3074 C.3      72 SER72     -0.0249
   1007 HA           48.3693      40.0593      56.3632 H        72 SER72      0.0843
   1008 CB           48.2358      37.9608      56.6662 C.3      72 SER72      0.2117
   1009 HB2          47.4695      37.1840      56.7184 H        72 SER72      0.0352
   1010 HB3          48.9634      37.6912      55.9010 H        72 SER72      0.0352
   1011 OG           48.8982      38.0784      57.9084 O.3      72 SER72     -0.6546
   1012 HG           49.3026      37.2366      58.1434 H        72 SER72      0.4275
   1013 C            46.9986      39.2385      54.8911 C.2      72 SER72      0.5973
   1014 O            46.0633      38.4715      54.6633 O.2      72 SER72     -0.5679
   1015 N            47.5140      40.0133      53.9190 N.am     73 PRO73     -0.2548
   1016 CD           48.5954      40.9817      54.0572 C.3      73 PRO73      0.0192
   1017 HD2          49.4912      40.5288      54.4832 H        73 PRO73      0.0391
   1018 HD3          48.2626      41.8165      54.6763 H        73 PRO73      0.0391
   1019 CG           48.8816      41.4750      52.6423 C.3      73 PRO73      0.0189
   1020 HG2          49.5859      40.8036      52.1480 H        73 PRO73      0.0213
   1021 HG3          49.2567      42.4996      52.6395 H        73 PRO73      0.0213
   1022 CB           47.5100      41.3686      51.9787 C.3      73 PRO73     -0.0070
   1023 HB2          47.5805      41.3227      50.8921 H        73 PRO73      0.0253
   1024 HB3          46.8950      42.2194      52.2782 H        73 PRO73      0.0253
   1025 CA           46.9247      40.0885      52.5790 C.3      73 PRO73     -0.0266
   1026 HA           45.8433      40.1982      52.6524 H        73 PRO73      0.0641
   1027 C            47.1956      38.8666      51.6871 C.2      73 PRO73      0.5896
   1028 O            46.5185      38.6912      50.6790 O.2      73 PRO73     -0.5748
   1029 N            48.1836      38.0302      52.0170 N.am     74 GLY74     -0.4157
   1030 H            48.7268      38.2303      52.8388 H        74 GLY74      0.2719
   1031 CA           48.5908      36.9303      51.1397 C.3      74 GLY74     -0.0252
   1032 HA2          49.3119      36.2946      51.6527 H        74 GLY74      0.0698
   1033 HA3          47.7169      36.3269      50.8875 H        74 GLY74      0.0698
   1034 C            49.2271      37.4390      49.8384 C.2      74 GLY74      0.5973
   1035 O            49.5487      38.6275      49.7085 O.2      74 GLY74     -0.5679
   1036 N            49.4197      36.5395      48.8763 N.am     75 ALA75     -0.4157
   1037 H            49.1294      35.5867      49.0302 H        75 ALA75      0.2719
   1038 CA           50.1171      36.8371      47.6239 C.3      75 ALA75      0.0337
   1039 HA           50.8436      37.6315      47.7991 H        75 ALA75      0.0823
   1040 CB           50.8997      35.5861      47.2199 C.3      75 ALA75     -0.1825
   1041 HB1          50.2141      34.7522      47.0555 H        75 ALA75      0.0603
   1042 HB2          51.4403      35.7678      46.2911 H        75 ALA75      0.0603
   1043 HB3          51.6161      35.3199      47.9979 H        75 ALA75      0.0603
   1044 C            49.2132      37.3162      46.4742 C.2      75 ALA75      0.5973
   1045 O            49.7224      37.9274      45.5404 O.2      75 ALA75     -0.5679
   1046 N            47.9037      37.0695      46.5381 N.am     76 ASP76     -0.5163
   1047 H            47.5493      36.5411      47.3176 H        76 ASP76      0.2936
   1048 CA           46.9873      37.2775      45.4098 C.3      76 ASP76      0.0381
   1049 HA           47.5779      37.3123      44.4926 H        76 ASP76      0.0880
   1050 CB           46.0517      36.0657      45.2706 C.3      76 ASP76     -0.0303
   1051 HB2          45.3646      36.0573      46.1157 H        76 ASP76     -0.0122
   1052 HB3          45.4741      36.1648      44.3506 H        76 ASP76     -0.0122
   1053 CG           46.8076      34.7299      45.2397 C.2      76 ASP76      0.7994
   1054 OD1          48.0040      34.7303      44.8655 O.co2    76 ASP76     -0.8014
   1055 OD2          46.2146      33.6925      45.5958 O.co2    76 ASP76     -0.8014
   1056 C            46.2094      38.5967      45.4971 C.2      76 ASP76      0.5366
   1057 O            45.8303      39.0576      46.5803 O.2      76 ASP76     -0.5819
   1058 N            45.9390      39.2058      44.3401 N.am     77 ARG77     -0.3479
   1059 H            46.2754      38.7749      43.4779 H        77 ARG77      0.2747
   1060 CA           45.2194      40.4804      44.2080 C.3      77 ARG77     -0.2637
   1061 HA           44.6579      40.6764      45.1193 H        77 ARG77      0.1560
   1062 CB           46.1885      41.6459      43.9532 C.3      77 ARG77     -0.0007
   1063 HB2          46.6456      41.4930      42.9793 H        77 ARG77      0.0327
   1064 HB3          45.6200      42.5763      43.8986 H        77 ARG77      0.0327
   1065 CG           47.3229      41.8223      44.9598 C.3      77 ARG77      0.0390
   1066 HG2          47.8575      40.8821      45.0941 H        77 ARG77      0.0285
   1067 HG3          48.0221      42.5542      44.5528 H        77 ARG77      0.0285
   1068 CD           46.8134      42.3414      46.2994 C.3      77 ARG77      0.0486
   1069 HD2          46.3656      43.3258      46.1487 H        77 ARG77      0.0687
   1070 HD3          46.0521      41.6729      46.6880 H        77 ARG77      0.0687
   1071 NE           47.9284      42.4584      47.2433 N.pl3    77 ARG77     -0.5295
   1072 HE           48.4275      43.3399      47.1824 H        77 ARG77      0.3456
   1073 CZ           48.3846      41.4885      48.0165 C.cat    77 ARG77      0.8076
   1074 NH1          47.8219      40.3129      48.0805 N.pl3    77 ARG77     -0.8627
   1075 HH11         47.0258      40.0770      47.4934 H        77 ARG77      0.4478
   1076 HH12         48.2016      39.6010      48.6869 H        77 ARG77      0.4478
   1077 NH2          49.4290      41.6653      48.7771 N.pl3    77 ARG77     -0.8627
   1078 HH21         49.8039      42.5934      48.8868 H        77 ARG77      0.4478
   1079 HH22         49.7880      40.8702      49.2814 H        77 ARG77      0.4478
   1080 C            44.2378      40.4388      43.0468 C.2      77 ARG77      0.7341
   1081 O            44.5207      39.8692      41.9960 O.2      77 ARG77     -0.5894
   1082 N            43.1074      41.1048      43.2275 N.am     78 VAL78     -0.4157
   1083 H            42.9782      41.5760      44.1165 H        78 VAL78      0.2719
   1084 CA           42.2195      41.5089      42.1404 C.3      78 VAL78     -0.0875
   1085 HA           42.4240      40.9064      41.2525 H        78 VAL78      0.0969
   1086 CB           40.7322      41.3178      42.4942 C.3      78 VAL78      0.2985
   1087 HB           40.1398      41.6476      41.6403 H        78 VAL78     -0.0297
   1088 CG1          40.4182      39.8403      42.7373 C.3      78 VAL78     -0.3192
   1089 HG11         40.9979      39.4730      43.5771 H        78 VAL78      0.0791
   1090 HG12         39.3543      39.7142      42.9415 H        78 VAL78      0.0791
   1091 HG13         40.6772      39.2597      41.8523 H        78 VAL78      0.0791
   1092 CG2          40.2706      42.1143      43.7191 C.3      78 VAL78     -0.3192
   1093 HG21         40.4320      43.1768      43.5555 H        78 VAL78      0.0791
   1094 HG22         39.2037      41.9522      43.8717 H        78 VAL78      0.0791
   1095 HG23         40.8042      41.7835      44.6069 H        78 VAL78      0.0791
   1096 C            42.5427      42.9578      41.8057 C.2      78 VAL78      0.5973
   1097 O            42.7904      43.7702      42.7019 O.2      78 VAL78     -0.5679
   1098 N            42.5568      43.2730      40.5170 N.am     79 VAL79     -0.4157
   1099 H            42.4114      42.5367      39.8307 H        79 VAL79      0.2719
   1100 CA           42.7724      44.6252      40.0171 C.3      79 VAL79     -0.0875
   1101 HA           42.9745      45.2785      40.8570 H        79 VAL79      0.0969
   1102 CB           43.9863      44.7046      39.0775 C.3      79 VAL79      0.2985
   1103 HB           43.8008      44.0976      38.1904 H        79 VAL79     -0.0297
   1104 CG1          44.2503      46.1499      38.6408 C.3      79 VAL79     -0.3192
   1105 HG11         44.5091      46.7505      39.5134 H        79 VAL79      0.0791
   1106 HG12         45.0796      46.1708      37.9313 H        79 VAL79      0.0791
   1107 HG13         43.3735      46.5768      38.1597 H        79 VAL79      0.0791
   1108 CG2          45.2504      44.1878      39.7707 C.3      79 VAL79     -0.3192
   1109 HG21         45.1587      43.1214      39.9766 H        79 VAL79      0.0791
   1110 HG22         46.1096      44.3368      39.1162 H        79 VAL79      0.0791
   1111 HG23         45.4171      44.7252      40.7056 H        79 VAL79      0.0791
   1112 C            41.4963      45.0866      39.3397 C.2      79 VAL79      0.5973
   1113 O            41.0007      44.4195      38.4336 O.2      79 VAL79     -0.5679
   1114 N            40.9591      46.2254      39.7572 N.am     80 PHE80     -0.4157
   1115 H            41.4336      46.7428      40.4942 H        80 PHE80      0.2719
   1116 CA           39.7501      46.8142      39.1753 C.3      80 PHE80     -0.0024
   1117 HA           39.5558      46.3487      38.2105 H        80 PHE80      0.0978
   1118 CB           38.5388      46.5544      40.0824 C.3      80 PHE80     -0.0343
   1119 HB2          37.6444      46.9617      39.6088 H        80 PHE80      0.0295
   1120 HB3          38.4004      45.4760      40.1574 H        80 PHE80      0.0295
   1121 CG           38.6677      47.1415      41.4766 C.ar     80 PHE80      0.0118
   1122 CD1          38.3119      48.4813      41.7229 C.ar     80 PHE80     -0.1256
   1123 HD1          37.9209      49.0900      40.9237 H        80 PHE80      0.1330
   1124 CE1          38.4655      49.0361      43.0061 C.ar     80 PHE80     -0.1704
   1125 HE1          38.1975      50.0680      43.1915 H        80 PHE80      0.1430
   1126 CZ           38.9691      48.2469      44.0520 C.ar     80 PHE80     -0.1072
   1127 HZ           39.0808      48.6713      45.0415 H        80 PHE80      0.1297
   1128 CE2          39.3155      46.9067      43.8111 C.ar     80 PHE80     -0.1704
   1129 HE2          39.6951      46.2992      44.6141 H        80 PHE80      0.1430
   1130 CD2          39.1714      46.3551      42.5275 C.ar     80 PHE80     -0.1256
   1131 HD2          39.4606      45.3298      42.3519 H        80 PHE80      0.1330
   1132 C            39.9706      48.3008      38.9171 C.2      80 PHE80      0.5973
   1133 O            40.8800      48.9004      39.4893 O.2      80 PHE80     -0.5679
   1134 N            39.1652      48.9057      38.0482 N.am     81 ASN81     -0.4157
   1135 H            38.4267      48.3681      37.6048 H        81 ASN81      0.2719
   1136 CA           39.2548      50.3395      37.7705 C.3      81 ASN81      0.0143
   1137 HA           40.1722      50.7310      38.2077 H        81 ASN81      0.1048
   1138 CB           39.3760      50.5628      36.2559 C.3      81 ASN81     -0.2041
   1139 HB2          39.6957      51.5877      36.0696 H        81 ASN81      0.0797
   1140 HB3          40.1562      49.9143      35.8587 H        81 ASN81      0.0797
   1141 CG           38.1074      50.3256      35.4605 C.2      81 ASN81      0.7130
   1142 OD1          37.0441      49.9898      35.9646 O.2      81 ASN81     -0.5931
   1143 ND2          38.2014      50.5349      34.1722 N.am     81 ASN81     -0.9191
   1144 HD21         37.4327      50.3029      33.5700 H        81 ASN81      0.4196
   1145 HD22         39.0840      50.8891      33.8098 H        81 ASN81      0.4196
   1146 C            38.1223      51.1450      38.4178 C.2      81 ASN81      0.5973
   1147 O            37.2480      50.6135      39.0986 O.2      81 ASN81     -0.5679
   1148 N            38.1211      52.4523      38.1728 N.am     82 GLU82     -0.5163
   1149 H            38.8727      52.8405      37.6167 H        82 GLU82      0.2936
   1150 CA           37.1174      53.3646      38.7310 C.3      82 GLU82      0.0397
   1151 HA           37.1163      53.2450      39.8160 H        82 GLU82      0.1105
   1152 CB           37.5418      54.7953      38.3924 C.3      82 GLU82      0.0560
   1153 HB2          38.6298      54.8471      38.3159 H        82 GLU82     -0.0173
   1154 HB3          37.1120      55.0751      37.4288 H        82 GLU82     -0.0173
   1155 CG           37.1064      55.7727      39.4885 C.3      82 GLU82      0.0136
   1156 HG2          36.0279      55.6998      39.6303 H        82 GLU82     -0.0425
   1157 HG3          37.5951      55.4865      40.4242 H        82 GLU82     -0.0425
   1158 CD           37.4654      57.2217      39.1513 C.2      82 GLU82      0.8054
   1159 OE1          37.7621      57.4976      37.9687 O.co2    82 GLU82     -0.8188
   1160 OE2          37.5234      58.0228      40.1074 O.co2    82 GLU82     -0.8188
   1161 C            35.6780      53.0935      38.2487 C.2      82 GLU82      0.5366
   1162 O            34.7172      53.4381      38.9322 O.2      82 GLU82     -0.5819
   1163 N            35.5101      52.4279      37.1008 N.am     83 ASN83     -0.4157
   1164 H            36.3335      52.0995      36.6174 H        83 ASN83      0.2719
   1165 CA           34.1997      52.0220      36.5778 C.3      83 ASN83      0.0143
   1166 HA           33.4493      52.7531      36.8834 H        83 ASN83      0.1048
   1167 CB           34.2578      51.9666      35.0471 C.3      83 ASN83     -0.2041
   1168 HB2          35.0069      51.2361      34.7654 H        83 ASN83      0.0797
   1169 HB3          33.2904      51.6501      34.6577 H        83 ASN83      0.0797
   1170 CG           34.5908      53.2768      34.3779 C.2      83 ASN83      0.7130
   1171 OD1          35.1836      53.2816      33.3157 O.2      83 ASN83     -0.5931
   1172 ND2          34.2495      54.4055      34.9583 N.am     83 ASN83     -0.9191
   1173 HD21         34.5233      55.2514      34.4905 H        83 ASN83      0.4196
   1174 HD22         33.8260      54.4182      35.8686 H        83 ASN83      0.4196
   1175 C            33.7110      50.6838      37.1335 C.2      83 ASN83      0.5973
   1176 O            32.7454      50.1308      36.6106 O.2      83 ASN83     -0.5679
   1177 N            34.3915      50.1475      38.1478 N.am     84 ASN84     -0.4157
   1178 H            35.1902      50.6486      38.5156 H        84 ASN84      0.2719
   1179 CA           34.0799      48.8498      38.7269 C.3      84 ASN84      0.0143
   1180 HA           34.8491      48.6555      39.4767 H        84 ASN84      0.1048
   1181 CB           32.7236      48.9348      39.4493 C.3      84 ASN84     -0.2041
   1182 HB2          32.6428      49.8797      39.9815 H        84 ASN84      0.0797
   1183 HB3          31.9136      48.8833      38.7235 H        84 ASN84      0.0797
   1184 CG           32.5352      47.8217      40.4542 C.2      84 ASN84      0.7130
   1185 OD1          33.4272      47.0289      40.7390 O.2      84 ASN84     -0.5931
   1186 ND2          31.3606      47.7274      41.0293 N.am     84 ASN84     -0.9191
   1187 HD21         31.2568      47.0093      41.7205 H        84 ASN84      0.4196
   1188 HD22         30.6700      48.4403      40.8728 H        84 ASN84      0.4196
   1189 C            34.1736      47.7066      37.6985 C.2      84 ASN84      0.5973
   1190 O            33.3662      46.7796      37.6978 O.2      84 ASN84     -0.5679
   1191 N            35.1473      47.7803      36.7875 N.am     85 GLN85     -0.4157
   1192 H            35.7497      48.5951      36.7880 H        85 GLN85      0.2719
   1193 CA           35.4456      46.7138      35.8313 C.3      85 GLN85     -0.0031
   1194 HA           34.5972      46.0318      35.7589 H        85 GLN85      0.0850
   1195 CB           35.7121      47.2835      34.4348 C.3      85 GLN85     -0.0036
   1196 HB2          36.6124      47.8972      34.4625 H        85 GLN85      0.0171
   1197 HB3          35.8974      46.4459      33.7620 H        85 GLN85      0.0171
   1198 CG           34.5556      48.1073      33.8595 C.3      85 GLN85     -0.0645
   1199 HG2          33.6854      47.4658      33.7189 H        85 GLN85      0.0352
   1200 HG3          34.2869      48.9095      34.5452 H        85 GLN85      0.0352
   1201 CD           34.9547      48.7138      32.5225 C.2      85 GLN85      0.6951
   1202 OE1          34.7174      48.1616      31.4640 O.2      85 GLN85     -0.6086
   1203 NE2          35.5911      49.8684      32.5201 N.am     85 GLN85     -0.9407
   1204 HE21         35.7088      50.2770      31.6074 H        85 GLN85      0.4251
   1205 HE22         35.5824      50.4350      33.3491 H        85 GLN85      0.4251
   1206 C            36.6671      45.9256      36.2942 C.2      85 GLN85      0.5973
   1207 O            37.6559      46.5261      36.7224 O.2      85 GLN85     -0.5679
   1208 N            36.6322      44.5979      36.1614 N.am     86 LEU86     -0.4157
   1209 H            35.8137      44.1617      35.7673 H        86 LEU86      0.2719
   1210 CA           37.7906      43.7536      36.4482 C.3      86 LEU86     -0.0518
   1211 HA           38.1866      44.0341      37.4258 H        86 LEU86      0.0922
   1212 CB           37.3610      42.2769      36.4914 C.3      86 LEU86     -0.1102
   1213 HB2          36.5345      42.1506      37.1860 H        86 LEU86      0.0457
   1214 HB3          36.9966      42.0036      35.4999 H        86 LEU86      0.0457
   1215 CG           38.4936      41.3065      36.8764 C.3      86 LEU86      0.3531
   1216 HG           39.3579      41.4750      36.2355 H        86 LEU86     -0.0361
   1217 CD1          38.9268      41.4489      38.3379 C.3      86 LEU86     -0.4121
   1218 HD11         38.0662      41.3155      38.9959 H        86 LEU86      0.1000
   1219 HD12         39.6820      40.6982      38.5721 H        86 LEU86      0.1000
   1220 HD13         39.3570      42.4332      38.5073 H        86 LEU86      0.1000
   1221 CD2          38.0258      39.8712      36.6607 C.3      86 LEU86     -0.4121
   1222 HD21         37.7420      39.7253      35.6187 H        86 LEU86      0.1000
   1223 HD22         38.8345      39.1776      36.8923 H        86 LEU86      0.1000
   1224 HD23         37.1705      39.6514      37.3001 H        86 LEU86      0.1000
   1225 C            38.8695      43.9839      35.3826 C.2      86 LEU86      0.5973
   1226 O            38.6122      43.8112      34.1931 O.2      86 LEU86     -0.5679
   1227 N            40.0674      44.3682      35.8089 N.am     87 ALA87     -0.4157
   1228 H            40.2087      44.4835      36.8045 H        87 ALA87      0.2719
   1229 CA           41.2276      44.4935      34.9320 C.3      87 ALA87      0.0337
   1230 HA           40.8975      44.7393      33.9222 H        87 ALA87      0.0823
   1231 CB           42.1148      45.6327      35.4411 C.3      87 ALA87     -0.1825
   1232 HB1          42.5151      45.3802      36.4197 H        87 ALA87      0.0603
   1233 HB2          42.9459      45.7848      34.7519 H        87 ALA87      0.0603
   1234 HB3          41.5354      46.5539      35.5063 H        87 ALA87      0.0603
   1235 C            41.9983      43.1741      34.8483 C.2      87 ALA87      0.5973
   1236 O            42.4551      42.8030      33.7735 O.2      87 ALA87     -0.5679
   1237 N            42.1165      42.4611      35.9702 N.am     88 GLY88     -0.4157
   1238 H            41.7484      42.8330      36.8384 H        88 GLY88      0.2719
   1239 CA           42.8120      41.1830      36.0149 C.3      88 GLY88     -0.0252
   1240 HA2          42.2530      40.4539      35.4269 H        88 GLY88      0.0698
   1241 HA3          43.8015      41.2860      35.5657 H        88 GLY88      0.0698
   1242 C            42.9817      40.6522      37.4318 C.2      88 GLY88      0.5973
   1243 O            42.6885      41.3315      38.4198 O.2      88 GLY88     -0.5679
   1244 N            43.4564      39.4145      37.5133 N.am     89 VAL89     -0.4157
   1245 H            43.7287      38.9392      36.6596 H        89 VAL89      0.2719
   1246 CA           43.8209      38.7502      38.7633 C.3      89 VAL89     -0.0875
   1247 HA           43.6355      39.4120      39.6077 H        89 VAL89      0.0969
   1248 CB           43.0002      37.4648      38.9756 C.3      89 VAL89      0.2985
   1249 HB           43.2444      36.7422      38.1970 H        89 VAL89     -0.0297
   1250 CG1          43.3133      36.8468      40.3427 C.3      89 VAL89     -0.3192
   1251 HG11         43.0459      37.5405      41.1395 H        89 VAL89      0.0791
   1252 HG12         42.7501      35.9204      40.4625 H        89 VAL89      0.0791
   1253 HG13         44.3725      36.6110      40.4143 H        89 VAL89      0.0791
   1254 CG2          41.4930      37.7561      38.9145 C.3      89 VAL89     -0.3192
   1255 HG21         41.2107      38.0672      37.9090 H        89 VAL89      0.0791
   1256 HG22         40.9428      36.8437      39.1428 H        89 VAL89      0.0791
   1257 HG23         41.2267      38.5348      39.6267 H        89 VAL89      0.0791
   1258 C            45.3157      38.4776      38.6892 C.2      89 VAL89      0.5973
   1259 O            45.7883      37.9298      37.6981 O.2      89 VAL89     -0.5679
   1260 N            46.0611      38.8932      39.7086 N.am     90 ILE90     -0.4157
   1261 H            45.5966      39.2493      40.5374 H        90 ILE90      0.2719
   1262 CA           47.5270      38.8243      39.7300 C.3      90 ILE90     -0.0597
   1263 HA           47.8583      38.1310      38.9559 H        90 ILE90      0.0869
   1264 CB           48.1640      40.1982      39.4158 C.3      90 ILE90      0.1303
   1265 HB           49.2425      40.0577      39.4068 H        90 ILE90      0.0187
   1266 CG2          47.7745      40.6852      38.0101 C.3      90 ILE90     -0.3204
   1267 HG21         46.7122      40.9222      37.9639 H        90 ILE90      0.0882
   1268 HG22         48.3405      41.5739      37.7394 H        90 ILE90      0.0882
   1269 HG23         47.9955      39.9109      37.2751 H        90 ILE90      0.0882
   1270 CG1          47.8316      41.2368      40.5075 C.3      90 ILE90     -0.0430
   1271 HG12         46.7518      41.3682      40.5732 H        90 ILE90      0.0236
   1272 HG13         48.1940      40.8592      41.4629 H        90 ILE90      0.0236
   1273 CD1          48.4759      42.6096      40.2981 C.3      90 ILE90     -0.0660
   1274 HD11         48.0459      43.1047      39.4293 H        90 ILE90      0.0186
   1275 HD12         48.3010      43.2307      41.1771 H        90 ILE90      0.0186
   1276 HD13         49.5474      42.5039      40.1456 H        90 ILE90      0.0186
   1277 C            48.0226      38.2499      41.0566 C.2      90 ILE90      0.5973
   1278 O            47.2858      38.1921      42.0466 O.2      90 ILE90     -0.5679
   1279 N            49.2849      37.8350      41.0916 N.am     91 THR91     -0.4157
   1280 H            49.8193      37.8364      40.2257 H        91 THR91      0.2719
   1281 CA           49.8944      37.2065      42.2650 C.3      91 THR91     -0.0389
   1282 HA           49.4294      37.6250      43.1527 H        91 THR91      0.1007
   1283 CB           49.6079      35.6971      42.2611 C.3      91 THR91      0.3654
   1284 HB           48.5286      35.5602      42.2232 H        91 THR91      0.0043
   1285 CG2          50.2372      34.9572      41.0795 C.3      91 THR91     -0.2438
   1286 HG21         51.3230      35.0111      41.1354 H        91 THR91      0.0642
   1287 HG22         49.9363      33.9116      41.1079 H        91 THR91      0.0642
   1288 HG23         49.9079      35.3891      40.1354 H        91 THR91      0.0642
   1289 OG1          50.0959      35.0903      43.4418 O.3      91 THR91     -0.6761
   1290 HG1          49.2966      34.9638      44.0224 H        91 THR91      0.4102
   1291 C            51.3911      37.4802      42.3634 C.2      91 THR91      0.5973
   1292 O            52.0778      37.6080      41.3530 O.2      91 THR91     -0.5679
   1293 N            51.9001      37.5687      43.5936 N.am     92 HIE92     -0.4157
   1294 H            51.2522      37.5781      44.3722 H        92 HIE92      0.2719
   1295 CA           53.3439      37.5512      43.8778 C.3      92 HIE92     -0.0581
   1296 HA           53.8701      38.2223      43.1919 H        92 HIE92      0.1360
   1297 CB           53.6003      38.0274      45.3167 C.3      92 HIE92     -0.0074
   1298 HB2          52.9541      37.4906      46.0085 H        92 HIE92      0.0367
   1299 HB3          54.6350      37.8022      45.5789 H        92 HIE92      0.0367
   1300 CG           53.4201      39.5074      45.5032 C.2      92 HIE92      0.1868
   1301 ND1          54.0896      40.4609      44.7546 N.2      92 HIE92     -0.5432
   1302 CE1          53.7161      41.6512      45.2225 C.2      92 HIE92      0.1635
   1303 HE1          54.0175      42.5989      44.7994 H        92 HIE92      0.1435
   1304 NE2          52.8851      41.4940      46.2641 N.pl3    92 HIE92     -0.2795
   1305 HE2          52.4834      42.2543      46.7855 H        92 HIE92      0.3339
   1306 CD2          52.6769      40.1435      46.4559 C.2      92 HIE92     -0.2207
   1307 HD2          52.0587      39.6724      47.2024 H        92 HIE92      0.1862
   1308 C            53.9450      36.1533      43.6974 C.2      92 HIE92      0.5973
   1309 O            55.1577      35.9900      43.5744 O.2      92 HIE92     -0.5679
   1310 N            53.1085      35.1127      43.7137 N.am     93 THR93     -0.4157
   1311 H            52.1114      35.2944      43.7158 H        93 THR93      0.2719
   1312 CA           53.5614      33.7242      43.6287 C.3      93 THR93     -0.0389
   1313 HA           54.3060      33.5613      44.4067 H        93 THR93      0.1007
   1314 CB           52.4090      32.7407      43.8587 C.3      93 THR93      0.3654
   1315 HB           51.6819      32.8235      43.0495 H        93 THR93      0.0043
   1316 CG2          52.9130      31.2992      43.9302 C.3      93 THR93     -0.2438
   1317 HG21         53.7153      31.2189      44.6640 H        93 THR93      0.0642
   1318 HG22         52.0921      30.6505      44.2345 H        93 THR93      0.0642
   1319 HG23         53.2697      30.9757      42.9519 H        93 THR93      0.0642
   1320 OG1          51.7615      33.0284      45.0774 O.3      93 THR93     -0.6761
   1321 HG1          51.0210      33.6090      44.8494 H        93 THR93      0.4102
   1322 C            54.1938      33.4469      42.2694 C.2      93 THR93      0.5973
   1323 O            53.5516      33.5999      41.2362 O.2      93 THR93     -0.5679
   1324 N            55.4471      32.9884      42.2650 N.am     94 GLY94     -0.4157
   1325 H            55.9463      32.9406      43.1397 H        94 GLY94      0.2719
   1326 CA           56.1888      32.7295      41.0268 C.3      94 GLY94     -0.0252
   1327 HA2          56.9468      31.9714      41.2199 H        94 GLY94      0.0698
   1328 HA3          55.5095      32.3492      40.2627 H        94 GLY94      0.0698
   1329 C            56.8912      33.9637      40.4563 C.2      94 GLY94      0.5973
   1330 O            57.5480      33.8572      39.4223 O.2      94 GLY94     -0.5679
   1331 N            56.7983      35.1104      41.1319 N.am     95 ALA95     -0.4157
   1332 H            56.2514      35.1426      41.9849 H        95 ALA95      0.2719
   1333 CA           57.5068      36.3353      40.7925 C.3      95 ALA95      0.0337
   1334 HA           57.9973      36.2194      39.8257 H        95 ALA95      0.0823
   1335 CB           56.4887      37.4693      40.6706 C.3      95 ALA95     -0.1825
   1336 HB1          56.0975      37.7154      41.6594 H        95 ALA95      0.0603
   1337 HB2          56.9596      38.3532      40.2441 H        95 ALA95      0.0603
   1338 HB3          55.6558      37.1643      40.0413 H        95 ALA95      0.0603
   1339 C            58.5783      36.6355      41.8494 C.2      95 ALA95      0.5973
   1340 O            58.4417      36.2802      43.0193 O.2      95 ALA95     -0.5679
   1341 N            59.6799      37.2588      41.4331 N.am     96 SER96     -0.4157
   1342 H            59.7262      37.5795      40.4791 H        96 SER96      0.2719
   1343 CA           60.7330      37.6984      42.3531 C.3      96 SER96     -0.0249
   1344 HA           60.7947      36.9980      43.1871 H        96 SER96      0.0843
   1345 CB           62.0863      37.6945      41.6362 C.3      96 SER96      0.2117
   1346 HB2          62.8750      37.9609      42.3410 H        96 SER96      0.0352
   1347 HB3          62.2840      36.6913      41.2553 H        96 SER96      0.0352
   1348 OG           62.0868      38.6134      40.5610 O.3      96 SER96     -0.6546
   1349 HG           62.8824      38.4852      40.0363 H        96 SER96      0.4275
   1350 C            60.4138      39.0793      42.9289 C.2      96 SER96      0.5973
   1351 O            59.5548      39.7973      42.4134 O.2      96 SER96     -0.5679
   1352 N            61.1436      39.4849      43.9730 N.am     97 GLY97     -0.4157
   1353 H            61.7757      38.8338      44.4073 H        97 GLY97      0.2719
   1354 CA           60.9572      40.7965      44.5947 C.3      97 GLY97     -0.0252
   1355 HA2          61.6072      40.8905      45.4636 H        97 GLY97      0.0698
   1356 HA3          61.2245      41.5700      43.8741 H        97 GLY97      0.0698
   1357 C            59.5124      41.0143      45.0508 C.2      97 GLY97      0.5973
   1358 O            58.9137      40.1215      45.6386 O.2      97 GLY97     -0.5679
   1359 N            58.9744      42.2023      44.7763 N.am     98 ASN98     -0.4157
   1360 H            59.5204      42.8712      44.2574 H        98 ASN98      0.2719
   1361 CA           57.5598      42.5234      44.9969 C.3      98 ASN98      0.0143
   1362 HA           57.0822      41.7021      45.5394 H        98 ASN98      0.1048
   1363 CB           57.4713      43.7917      45.8633 C.3      98 ASN98     -0.2041
   1364 HB2          58.1946      43.7269      46.6752 H        98 ASN98      0.0797
   1365 HB3          57.7046      44.6701      45.2625 H        98 ASN98      0.0797
   1366 CG           56.1047      43.9498      46.5065 C.2      98 ASN98      0.7130
   1367 OD1          55.7450      43.2337      47.4255 O.2      98 ASN98     -0.5931
   1368 ND2          55.3212      44.9115      46.0769 N.am     98 ASN98     -0.9191
   1369 HD21         54.4145      44.9675      46.4938 H        98 ASN98      0.4196
   1370 HD22         55.4892      45.2574      45.1430 H        98 ASN98      0.4196
   1371 C            56.8062      42.6493      43.6615 C.2      98 ASN98      0.5973
   1372 O            55.8672      43.4378      43.5613 O.2      98 ASN98     -0.5679
   1373 N            57.2979      41.9671      42.6259 N.am     99 ASN99     -0.4157
   1374 H            57.9998      41.2611      42.8008 H        99 ASN99      0.2719
   1375 CA           56.6753      41.9717      41.3102 C.3      99 ASN99      0.0143
   1376 HA           56.3611      42.9885      41.0592 H        99 ASN99      0.1048
   1377 CB           57.6731      41.4821      40.2506 C.3      99 ASN99     -0.2041
   1378 HB2          57.8988      40.4359      40.4425 H        99 ASN99      0.0797
   1379 HB3          57.2128      41.5542      39.2648 H        99 ASN99      0.0797
   1380 CG           58.9623      42.2739      40.2129 C.2      99 ASN99      0.7130
   1381 OD1          59.0022      43.4898      40.1932 O.2      99 ASN99     -0.5931
   1382 ND2          60.0910      41.6042      40.2090 N.am     99 ASN99     -0.9191
   1383 HD21         60.9279      42.1505      40.1772 H        99 ASN99      0.4196
   1384 HD22         60.0667      40.6240      40.4421 H        99 ASN99      0.4196
   1385 C            55.4408      41.0726      41.3076 C.2      99 ASN99      0.5973
   1386 O            55.3186      40.1579      42.1194 O.2      99 ASN99     -0.5679
   1387 N            54.5749      41.2763      40.3253 N.am    100 PHE100    -0.4157
   1388 H            54.6930      42.1069      39.7511 H       100 PHE100     0.2719
   1389 CA           53.4193      40.4234      40.0914 C.3     100 PHE100    -0.0024
   1390 HA           53.3478      39.6832      40.8874 H       100 PHE100     0.0978
   1391 CB           52.1504      41.2702      40.1392 C.3     100 PHE100    -0.0343
   1392 HB2          52.2226      42.0755      39.4083 H       100 PHE100     0.0295
   1393 HB3          51.3145      40.6430      39.8402 H       100 PHE100     0.0295
   1394 CG           51.8323      41.8593      41.4973 C.ar    100 PHE100     0.0118
   1395 CD1          51.1064      41.1000      42.4308 C.ar    100 PHE100    -0.1256
   1396 HD1          50.8363      40.0866      42.1957 H       100 PHE100     0.1330
   1397 CE1          50.7111      41.6649      43.6536 C.ar    100 PHE100    -0.1704
   1398 HE1          50.1604      41.0690      44.3651 H       100 PHE100     0.1430
   1399 CZ           51.0306      43.0041      43.9400 C.ar    100 PHE100    -0.1072
   1400 HZ           50.6939      43.4628      44.8588 H       100 PHE100     0.1297
   1401 CE2          51.7868      43.7561      43.0240 C.ar    100 PHE100    -0.1704
   1402 HE2          52.0425      44.7832      43.2464 H       100 PHE100     0.1430
   1403 CD2          52.1933      43.1829      41.8057 C.ar    100 PHE100    -0.1256
   1404 HD2          52.7668      43.7689      41.0979 H       100 PHE100     0.1330
   1405 C            53.5220      39.6612      38.7714 C.2     100 PHE100     0.5973
   1406 O            54.1616      40.0943      37.8157 O.2     100 PHE100    -0.5679
   1407 N            52.8378      38.5277      38.7071 N.am    101 VAL101    -0.4157
   1408 H            52.3959      38.1920      39.5584 H       101 VAL101     0.2719
   1409 CA           52.5570      37.7834      37.4767 C.3     101 VAL101    -0.0875
   1410 HA           52.8521      38.3805      36.6129 H       101 VAL101     0.0969
   1411 CB           53.3233      36.4490      37.4161 C.3     101 VAL101     0.2985
   1412 HB           52.9346      35.8707      36.5773 H       101 VAL101    -0.0297
   1413 CG1          54.8127      36.6859      37.1419 C.3     101 VAL101    -0.3192
   1414 HG11         55.2362      37.3474      37.8934 H       101 VAL101     0.0791
   1415 HG12         55.3495      35.7370      37.1464 H       101 VAL101     0.0791
   1416 HG13         54.9300      37.1568      36.1663 H       101 VAL101     0.0791
   1417 CG2          53.1493      35.6051      38.6827 C.3     101 VAL101    -0.3192
   1418 HG21         52.0906      35.4132      38.8514 H       101 VAL101     0.0791
   1419 HG22         53.6554      34.6479      38.5603 H       101 VAL101     0.0791
   1420 HG23         53.5663      36.1100      39.5530 H       101 VAL101     0.0791
   1421 C            51.0523      37.5744      37.3854 C.2     101 VAL101     0.5973
   1422 O            50.3428      37.6424      38.3922 O.2     101 VAL101    -0.5679
   1423 N            50.5479      37.3756      36.1738 N.am    102 GLU102    -0.5163
   1424 H            51.1586      37.3273      35.3764 H       102 GLU102     0.2936
   1425 CA           49.1229      37.1377      35.9635 C.3     102 GLU102     0.0397
   1426 HA           48.5590      37.8416      36.5751 H       102 GLU102     0.1105
   1427 CB           48.7594      37.4200      34.5057 C.3     102 GLU102     0.0560
   1428 HB2          49.0501      38.4424      34.2600 H       102 GLU102    -0.0173
   1429 HB3          49.3003      36.7320      33.8538 H       102 GLU102    -0.0173
   1430 CG           47.2538      37.2617      34.2870 C.3     102 GLU102     0.0136
   1431 HG2          46.9668      36.2310      34.4771 H       102 GLU102    -0.0425
   1432 HG3          46.7125      37.9163      34.9754 H       102 GLU102    -0.0425
   1433 CD           46.8811      37.5796      32.8508 C.2     102 GLU102     0.8054
   1434 OE1          46.8773      36.6332      32.0336 O.co2   102 GLU102    -0.8188
   1435 OE2          46.6176      38.7720      32.5867 O.co2   102 GLU102    -0.8188
   1436 C            48.6977      35.7306      36.3945 C.2     102 GLU102     0.5366
   1437 O            49.4456      34.7611      36.2513 O.2     102 GLU102    -0.5819
   1438 N            47.4817      35.6303      36.9147 N.am    103 CYS103    -0.4157
   1439 H            46.9188      36.4689      37.0090 H       103 CYS103     0.2719
   1440 CA           46.8155      34.3736      37.1979 C.3     103 CYS103     0.0213
   1441 HA           47.5499      33.5893      37.3889 H       103 CYS103     0.1124
   1442 CB           45.9592      34.5782      38.4424 C.3     103 CYS103    -0.1231
   1443 HB2          45.1246      35.2348      38.1921 H       103 CYS103     0.1112
   1444 HB3          45.5785      33.6198      38.7945 H       103 CYS103     0.1112
   1445 SG           47.0018      35.3726      39.7000 S.3     103 CYS103    -0.3119
   1446 HG           46.0225      35.5790      40.5829 H       103 CYS103     0.1933
   1447 C            45.9707      33.9957      35.9826 C.2     103 CYS103     0.5973
   1448 O            45.1348      34.7934      35.5541 O.2     103 CYS103    -0.5679
   1449 N            46.1893      32.8000      35.4444 N.am    104 THR104    -0.3821
   1450 H            46.8440      32.1755      35.8882 H       104 THR104     0.2681
   1451 CA           45.5292      32.3182      34.2177 C.3     104 THR104    -0.2420
   1452 HA           44.9657      33.1307      33.7616 H       104 THR104     0.1207
   1453 CB           46.5613      31.8547      33.1888 C.3     104 THR104     0.3025
   1454 HB           46.0410      31.4608      32.3152 H       104 THR104     0.0078
   1455 CG2          47.4727      32.9948      32.7329 C.3     104 THR104    -0.1853
   1456 HG21         48.0751      33.3545      33.5669 H       104 THR104     0.0586
   1457 HG22         48.1314      32.6391      31.9431 H       104 THR104     0.0586
   1458 HG23         46.8673      33.8198      32.3524 H       104 THR104     0.0586
   1459 OG1          47.3470      30.8291      33.7561 O.3     104 THR104    -0.6496
   1460 HG1          46.7055      30.2434      34.1754 H       104 THR104     0.4119
   1461 C            44.4969      31.2287      34.4723 C.2     104 THR104     0.7810
   1462 O            44.5005      30.6568      35.5877 O.2     104 THR104    -0.8044
   1463 OXT          43.7640      30.9178      33.5163 O.3     104 THR104    -0.8044
@<TRIPOS>BOND
      1      11      12 2
      2      11      13 am
      3       5       7 1
      4       5      11 1
      5       1       5 1
      6      22      23 2
      7      22      24 am
      8      17      20 1
      9      15      17 1
     10      15      22 1
     11      13      15 1
     12      34      35 2
     13      34      36 am
     14      31      32 ar
     15      31      33 ar
     16      28      31 1
     17      26      28 1
     18      26      34 1
     19      24      26 1
     20      55      56 2
     21      55      57 am
     22      51      53 ar
     23      48      49 1
     24      48      51 ar
     25      46      48 ar
     26      44      46 ar
     27      43      44 ar
     28      43      53 ar
     29      40      43 1
     30      38      40 1
     31      38      55 1
     32      36      38 1
     33      69      70 2
     34      69      71 am
     35      61      63 1
     36      61      67 1
     37      59      61 1
     38      59      69 1
     39      57      59 1
     40      80      81 2
     41      80      82 am
     42      75      78 1
     43      73      75 1
     44      73      80 1
     45      71      73 1
     46      87      88 2
     47      87      89 am
     48      84      87 1
     49      82      84 1
     50      98      99 2
     51      98     100 am
     52      93      96 1
     53      91      93 1
     54      91      98 1
     55      89      91 1
     56     112     113 2
     57     112     114 am
     58     107     108 2
     59     107     109 am
     60     104     107 1
     61     102     104 1
     62     102     112 1
     63     100     102 1
     64     123     124 2
     65     123     125 am
     66     118     121 1
     67     116     118 1
     68     116     123 1
     69     114     116 1
     70     144     145 2
     71     144     146 am
     72     140     142 ar
     73     137     138 1
     74     137     140 ar
     75     135     137 ar
     76     133     135 ar
     77     132     133 ar
     78     132     142 ar
     79     129     132 1
     80     127     129 1
     81     127     144 1
     82     125     127 1
     83     155     156 2
     84     155     157 am
     85     150     153 1
     86     148     150 1
     87     148     155 1
     88     146     148 1
     89     166     167 2
     90     166     168 am
     91     161     164 1
     92     159     161 1
     93     159     166 1
     94     157     159 1
     95     177     178 2
     96     177     179 am
     97     172     175 1
     98     170     172 1
     99     170     177 1
    100     168     170 1
    101     189     190 2
    102     189     191 am
    103     186     187 ar
    104     186     188 ar
    105     183     186 1
    106     181     183 1
    107     181     189 1
    108     179     181 1
    109     205     206 2
    110     205     207 am
    111     195     197 1
    112     195     201 1
    113     193     195 1
    114     193     205 1
    115     191     193 1
    116     216     217 2
    117     216     218 am
    118     211     214 1
    119     209     211 1
    120     209     216 1
    121     207     209 1
    122     230     231 2
    123     230     232 am
    124     222     224 1
    125     222     228 1
    126     220     222 1
    127     220     230 1
    128     218     220 1
    129     240     241 2
    130     240     242 am
    131     234     236 1
    132     234     240 1
    133     232     234 1
    134     257     258 2
    135     257     259 am
    136     252     253 2
    137     252     254 am
    138     249     252 1
    139     246     249 1
    140     244     246 1
    141     244     257 1
    142     242     244 1
    143     267     268 2
    144     267     269 am
    145     261     263 1
    146     261     267 1
    147     259     261 1
    148     277     278 2
    149     277     279 am
    150     271     273 1
    151     271     277 1
    152     269     271 1
    153     284     285 2
    154     284     286 am
    155     281     284 1
    156     279     281 1
    157     305     306 2
    158     305     307 am
    159     301     303 ar
    160     298     299 1
    161     298     301 ar
    162     296     298 ar
    163     294     296 ar
    164     293     294 ar
    165     293     303 ar
    166     290     293 1
    167     288     290 1
    168     288     305 1
    169     286     288 1
    170     327     328 2
    171     327     329 am
    172     320     323 1
    173     317     320 1
    174     314     317 1
    175     311     314 1
    176     309     311 1
    177     309     327 1
    178     307     309 1
    179     346     347 2
    180     346     348 am
    181     336     338 1
    182     336     342 1
    183     333     336 1
    184     331     333 1
    185     331     346 1
    186     329     331 1
    187     363     364 2
    188     363     365 am
    189     359     361 1
    190     357     359 1
    191     356     357 2
    192     355     356 1
    193     355     361 2
    194     352     355 1
    195     350     352 1
    196     350     363 1
    197     348     350 1
    198     378     379 2
    199     378     380 am
    200     375     376 ar
    201     375     377 ar
    202     372     375 1
    203     369     372 1
    204     367     369 1
    205     367     378 1
    206     365     367 1
    207     390     391 2
    208     390     392 am
    209     387     388 ar
    210     387     389 ar
    211     384     387 1
    212     382     384 1
    213     382     390 1
    214     380     382 1
    215     397     398 2
    216     397     399 am
    217     394     397 1
    218     392     394 1
    219     412     413 2
    220     412     414 am
    221     409     410 ar
    222     409     411 ar
    223     406     409 1
    224     403     406 1
    225     401     403 1
    226     401     412 1
    227     399     401 1
    228     426     427 2
    229     426     428 am
    230     418     420 1
    231     418     424 1
    232     416     418 1
    233     416     426 1
    234     414     416 1
    235     442     443 2
    236     442     444 am
    237     432     434 1
    238     432     438 1
    239     430     432 1
    240     430     442 1
    241     428     430 1
    242     449     450 2
    243     449     451 am
    244     446     449 1
    245     444     446 1
    246     460     461 2
    247     460     462 am
    248     455     458 1
    249     453     455 1
    250     453     460 1
    251     451     453 1
    252     474     475 2
    253     474     476 am
    254     469     470 2
    255     469     471 am
    256     466     469 1
    257     464     466 1
    258     464     474 1
    259     462     464 1
    260     485     486 2
    261     485     487 am
    262     480     483 1
    263     478     480 1
    264     478     485 1
    265     476     478 1
    266     506     507 2
    267     506     508 am
    268     502     504 ar
    269     499     500 1
    270     499     502 ar
    271     497     499 ar
    272     495     497 ar
    273     494     495 ar
    274     494     504 ar
    275     491     494 1
    276     489     491 1
    277     489     506 1
    278     487     489 1
    279     520     521 2
    280     520     522 am
    281     518     520 1
    282     515     518 1
    283     512     515 1
    284     509     512 1
    285     508     509 1
    286     508     518 1
    287     537     538 2
    288     537     539 am
    289     533     535 1
    290     531     533 1
    291     530     531 2
    292     529     530 1
    293     529     535 2
    294     526     529 1
    295     524     526 1
    296     524     537 1
    297     522     524 1
    298     559     560 2
    299     559     561 am
    300     552     555 1
    301     549     552 1
    302     546     549 1
    303     543     546 1
    304     541     543 1
    305     541     559 1
    306     539     541 1
    307     580     581 2
    308     580     582 am
    309     576     578 ar
    310     573     574 1
    311     573     576 ar
    312     571     573 ar
    313     569     571 ar
    314     568     569 ar
    315     568     578 ar
    316     565     568 1
    317     563     565 1
    318     563     580 1
    319     561     563 1
    320     594     595 2
    321     594     596 am
    322     589     590 2
    323     589     591 am
    324     586     589 1
    325     584     586 1
    326     584     594 1
    327     582     584 1
    328     608     609 2
    329     608     610 am
    330     603     604 2
    331     603     605 am
    332     600     603 1
    333     598     600 1
    334     598     608 1
    335     596     598 1
    336     629     630 2
    337     629     631 am
    338     625     627 ar
    339     622     623 1
    340     622     625 ar
    341     620     622 ar
    342     618     620 ar
    343     617     618 ar
    344     617     627 ar
    345     614     617 1
    346     612     614 1
    347     612     629 1
    348     610     612 1
    349     644     645 2
    350     644     646 am
    351     641     642 ar
    352     641     643 ar
    353     638     641 1
    354     635     638 1
    355     633     635 1
    356     633     644 1
    357     631     633 1
    358     651     652 2
    359     651     653 am
    360     648     651 1
    361     646     648 1
    362     671     672 2
    363     671     673 am
    364     667     669 ar
    365     665     667 ar
    366     663     665 ar
    367     661     663 ar
    368     660     661 ar
    369     660     669 ar
    370     657     660 1
    371     655     657 1
    372     655     671 1
    373     653     655 1
    374     683     684 2
    375     683     685 am
    376     680     681 ar
    377     680     682 ar
    378     677     680 1
    379     675     677 1
    380     675     683 1
    381     673     675 1
    382     703     704 2
    383     703     705 am
    384     699     701 ar
    385     697     699 ar
    386     695     697 ar
    387     693     695 ar
    388     692     693 ar
    389     692     701 ar
    390     689     692 1
    391     687     689 1
    392     687     703 1
    393     685     687 1
    394     714     715 2
    395     714     716 am
    396     709     712 1
    397     707     709 1
    398     707     714 1
    399     705     707 1
    400     730     731 2
    401     730     732 am
    402     720     722 1
    403     720     726 1
    404     718     720 1
    405     718     730 1
    406     716     718 1
    407     741     742 2
    408     741     743 am
    409     736     739 1
    410     734     736 1
    411     734     741 1
    412     732     734 1
    413     752     753 2
    414     752     754 am
    415     747     750 1
    416     745     747 1
    417     745     752 1
    418     743     745 1
    419     766     767 2
    420     766     768 am
    421     764     766 1
    422     761     764 1
    423     758     761 1
    424     755     758 1
    425     754     755 1
    426     754     764 1
    427     787     788 2
    428     787     789 am
    429     783     785 ar
    430     780     781 1
    431     780     783 ar
    432     778     780 ar
    433     776     778 ar
    434     775     776 ar
    435     775     785 ar
    436     772     775 1
    437     770     772 1
    438     770     787 1
    439     768     770 1
    440     808     809 2
    441     808     810 am
    442     804     806 ar
    443     801     802 1
    444     801     804 ar
    445     799     801 ar
    446     797     799 ar
    447     796     797 ar
    448     796     806 ar
    449     793     796 1
    450     791     793 1
    451     791     808 1
    452     789     791 1
    453     823     824 2
    454     823     825 am
    455     820     821 ar
    456     820     822 ar
    457     817     820 1
    458     814     817 1
    459     812     814 1
    460     812     823 1
    461     810     812 1
    462     847     848 2
    463     847     849 am
    464     844     846 ar
    465     842     844 ar
    466     840     842 ar
    467     838     840 ar
    468     837     838 ar
    469     837     846 ar
    470     835     837 1
    471     833     835 1
    472     832     833 2
    473     832     846 1
    474     829     832 1
    475     827     829 1
    476     827     847 1
    477     825     827 1
    478     861     862 2
    479     861     863 am
    480     859     861 1
    481     856     859 1
    482     853     856 1
    483     850     853 1
    484     849     850 1
    485     849     859 1
    486     880     881 2
    487     880     882 am
    488     873     876 1
    489     867     869 1
    490     867     873 1
    491     865     867 1
    492     865     880 1
    493     863     865 1
    494     899     900 2
    495     899     901 am
    496     889     891 1
    497     889     895 1
    498     886     889 1
    499     884     886 1
    500     884     899 1
    501     882     884 1
    502     910     911 2
    503     910     912 am
    504     905     908 1
    505     903     905 1
    506     903     910 1
    507     901     903 1
    508     921     922 2
    509     921     923 am
    510     916     919 1
    511     914     916 1
    512     914     921 1
    513     912     914 1
    514     928     929 2
    515     928     930 am
    516     925     928 1
    517     923     925 1
    518     940     941 2
    519     940     942 am
    520     937     938 ar
    521     937     939 ar
    522     934     937 1
    523     932     934 1
    524     932     940 1
    525     930     932 1
    526     956     957 2
    527     956     958 am
    528     946     948 1
    529     946     952 1
    530     944     946 1
    531     944     956 1
    532     942     944 1
    533     977     978 2
    534     977     979 am
    535     973     975 ar
    536     970     971 1
    537     970     973 ar
    538     968     970 ar
    539     966     968 ar
    540     965     966 ar
    541     965     975 ar
    542     962     965 1
    543     960     962 1
    544     960     977 1
    545     958     960 1
    546     988     989 2
    547     988     990 am
    548     983     986 1
    549     981     983 1
    550     981     988 1
    551     979     981 1
    552     995     996 2
    553     995     997 am
    554     992     995 1
    555     990     992 1
    556    1002    1003 2
    557    1002    1004 am
    558     999    1002 1
    559     997     999 1
    560    1013    1014 2
    561    1013    1015 am
    562    1008    1011 1
    563    1006    1008 1
    564    1006    1013 1
    565    1004    1006 1
    566    1027    1028 2
    567    1027    1029 am
    568    1025    1027 1
    569    1022    1025 1
    570    1019    1022 1
    571    1016    1019 1
    572    1015    1016 1
    573    1015    1025 1
    574    1034    1035 2
    575    1034    1036 am
    576    1031    1034 1
    577    1029    1031 1
    578    1044    1045 2
    579    1044    1046 am
    580    1038    1040 1
    581    1038    1044 1
    582    1036    1038 1
    583    1056    1057 2
    584    1056    1058 am
    585    1053    1054 ar
    586    1053    1055 ar
    587    1050    1053 1
    588    1048    1050 1
    589    1048    1056 1
    590    1046    1048 1
    591    1080    1081 2
    592    1080    1082 am
    593    1073    1074 ar
    594    1073    1077 ar
    595    1071    1073 ar
    596    1068    1071 1
    597    1065    1068 1
    598    1062    1065 1
    599    1060    1062 1
    600    1060    1080 1
    601    1058    1060 1
    602    1096    1097 2
    603    1096    1098 am
    604    1086    1088 1
    605    1086    1092 1
    606    1084    1086 1
    607    1084    1096 1
    608    1082    1084 1
    609    1112    1113 2
    610    1112    1114 am
    611    1102    1104 1
    612    1102    1108 1
    613    1100    1102 1
    614    1100    1112 1
    615    1098    1100 1
    616    1132    1133 2
    617    1132    1134 am
    618    1128    1130 ar
    619    1126    1128 ar
    620    1124    1126 ar
    621    1122    1124 ar
    622    1121    1122 ar
    623    1121    1130 ar
    624    1118    1121 1
    625    1116    1118 1
    626    1116    1132 1
    627    1114    1116 1
    628    1146    1147 2
    629    1146    1148 am
    630    1141    1142 2
    631    1141    1143 am
    632    1138    1141 1
    633    1136    1138 1
    634    1136    1146 1
    635    1134    1136 1
    636    1161    1162 2
    637    1161    1163 am
    638    1158    1159 ar
    639    1158    1160 ar
    640    1155    1158 1
    641    1152    1155 1
    642    1150    1152 1
    643    1150    1161 1
    644    1148    1150 1
    645    1175    1176 2
    646    1175    1177 am
    647    1170    1171 2
    648    1170    1172 am
    649    1167    1170 1
    650    1165    1167 1
    651    1165    1175 1
    652    1163    1165 1
    653    1189    1190 2
    654    1189    1191 am
    655    1184    1185 2
    656    1184    1186 am
    657    1181    1184 1
    658    1179    1181 1
    659    1179    1189 1
    660    1177    1179 1
    661    1206    1207 2
    662    1206    1208 am
    663    1201    1202 2
    664    1201    1203 am
    665    1198    1201 1
    666    1195    1198 1
    667    1193    1195 1
    668    1193    1206 1
    669    1191    1193 1
    670    1225    1226 2
    671    1225    1227 am
    672    1215    1217 1
    673    1215    1221 1
    674    1212    1215 1
    675    1210    1212 1
    676    1210    1225 1
    677    1208    1210 1
    678    1235    1236 2
    679    1235    1237 am
    680    1229    1231 1
    681    1229    1235 1
    682    1227    1229 1
    683    1242    1243 2
    684    1242    1244 am
    685    1239    1242 1
    686    1237    1239 1
    687    1258    1259 2
    688    1258    1260 am
    689    1248    1250 1
    690    1248    1254 1
    691    1246    1248 1
    692    1246    1258 1
    693    1244    1246 1
    694    1277    1278 2
    695    1277    1279 am
    696    1270    1273 1
    697    1264    1266 1
    698    1264    1270 1
    699    1262    1264 1
    700    1262    1277 1
    701    1260    1262 1
    702    1291    1292 2
    703    1291    1293 am
    704    1283    1285 1
    705    1283    1289 1
    706    1281    1283 1
    707    1281    1291 1
    708    1279    1281 1
    709    1308    1309 2
    710    1308    1310 am
    711    1304    1306 1
    712    1302    1304 1
    713    1301    1302 2
    714    1300    1301 1
    715    1300    1306 2
    716    1297    1300 1
    717    1295    1297 1
    718    1295    1308 1
    719    1293    1295 1
    720    1322    1323 2
    721    1322    1324 am
    722    1314    1316 1
    723    1314    1320 1
    724    1312    1314 1
    725    1312    1322 1
    726    1310    1312 1
    727    1329    1330 2
    728    1329    1331 am
    729    1326    1329 1
    730    1324    1326 1
    731    1339    1340 2
    732    1339    1341 am
    733    1333    1335 1
    734    1333    1339 1
    735    1331    1333 1
    736    1350    1351 2
    737    1350    1352 am
    738    1345    1348 1
    739    1343    1345 1
    740    1343    1350 1
    741    1341    1343 1
    742    1357    1358 2
    743    1357    1359 am
    744    1354    1357 1
    745    1352    1354 1
    746    1371    1372 2
    747    1371    1373 am
    748    1366    1367 2
    749    1366    1368 am
    750    1363    1366 1
    751    1361    1363 1
    752    1361    1371 1
    753    1359    1361 1
    754    1385    1386 2
    755    1385    1387 am
    756    1380    1381 2
    757    1380    1382 am
    758    1377    1380 1
    759    1375    1377 1
    760    1375    1385 1
    761    1373    1375 1
    762    1405    1406 2
    763    1405    1407 am
    764    1401    1403 ar
    765    1399    1401 ar
    766    1397    1399 ar
    767    1395    1397 ar
    768    1394    1395 ar
    769    1394    1403 ar
    770    1391    1394 1
    771    1389    1391 1
    772    1389    1405 1
    773    1387    1389 1
    774    1421    1422 2
    775    1421    1423 am
    776    1411    1413 1
    777    1411    1417 1
    778    1409    1411 1
    779    1409    1421 1
    780    1407    1409 1
    781    1436    1437 2
    782    1436    1438 am
    783    1433    1434 ar
    784    1433    1435 ar
    785    1430    1433 1
    786    1427    1430 1
    787    1425    1427 1
    788    1425    1436 1
    789    1423    1425 1
    790    1447    1448 2
    791    1447    1449 am
    792    1442    1445 1
    793    1440    1442 1
    794    1440    1447 1
    795    1438    1440 1
    796    1461    1462 2
    797    1461    1463 1
    798    1453    1455 1
    799    1453    1459 1
    800    1451    1453 1
    801    1451    1461 1
    802    1449    1451 1
    803       7       8 1
    804       7       9 1
    805       7      10 1
    806       5       6 1
    807       1       2 1
    808       1       3 1
    809       1       4 1
    810      20      21 1
    811      17      18 1
    812      17      19 1
    813      15      16 1
    814      13      14 1
    815      28      29 1
    816      28      30 1
    817      26      27 1
    818      24      25 1
    819      53      54 1
    820      51      52 1
    821      49      50 1
    822      46      47 1
    823      44      45 1
    824      40      41 1
    825      40      42 1
    826      38      39 1
    827      36      37 1
    828      67      68 1
    829      63      64 1
    830      63      65 1
    831      63      66 1
    832      61      62 1
    833      59      60 1
    834      57      58 1
    835      78      79 1
    836      75      76 1
    837      75      77 1
    838      73      74 1
    839      71      72 1
    840      84      85 1
    841      84      86 1
    842      82      83 1
    843      96      97 1
    844      93      94 1
    845      93      95 1
    846      91      92 1
    847      89      90 1
    848     109     110 1
    849     109     111 1
    850     104     105 1
    851     104     106 1
    852     102     103 1
    853     100     101 1
    854     121     122 1
    855     118     119 1
    856     118     120 1
    857     116     117 1
    858     114     115 1
    859     142     143 1
    860     140     141 1
    861     138     139 1
    862     135     136 1
    863     133     134 1
    864     129     130 1
    865     129     131 1
    866     127     128 1
    867     125     126 1
    868     153     154 1
    869     150     151 1
    870     150     152 1
    871     148     149 1
    872     146     147 1
    873     164     165 1
    874     161     162 1
    875     161     163 1
    876     159     160 1
    877     157     158 1
    878     175     176 1
    879     172     173 1
    880     172     174 1
    881     170     171 1
    882     168     169 1
    883     183     184 1
    884     183     185 1
    885     181     182 1
    886     179     180 1
    887     201     202 1
    888     201     203 1
    889     201     204 1
    890     197     198 1
    891     197     199 1
    892     197     200 1
    893     195     196 1
    894     193     194 1
    895     191     192 1
    896     214     215 1
    897     211     212 1
    898     211     213 1
    899     209     210 1
    900     207     208 1
    901     228     229 1
    902     224     225 1
    903     224     226 1
    904     224     227 1
    905     222     223 1
    906     220     221 1
    907     218     219 1
    908     236     237 1
    909     236     238 1
    910     236     239 1
    911     234     235 1
    912     232     233 1
    913     254     255 1
    914     254     256 1
    915     249     250 1
    916     249     251 1
    917     246     247 1
    918     246     248 1
    919     244     245 1
    920     242     243 1
    921     263     264 1
    922     263     265 1
    923     263     266 1
    924     261     262 1
    925     259     260 1
    926     273     274 1
    927     273     275 1
    928     273     276 1
    929     271     272 1
    930     269     270 1
    931     281     282 1
    932     281     283 1
    933     279     280 1
    934     303     304 1
    935     301     302 1
    936     299     300 1
    937     296     297 1
    938     294     295 1
    939     290     291 1
    940     290     292 1
    941     288     289 1
    942     286     287 1
    943     323     324 1
    944     323     325 1
    945     323     326 1
    946     320     321 1
    947     320     322 1
    948     317     318 1
    949     317     319 1
    950     314     315 1
    951     314     316 1
    952     311     312 1
    953     311     313 1
    954     309     310 1
    955     307     308 1
    956     342     343 1
    957     342     344 1
    958     342     345 1
    959     338     339 1
    960     338     340 1
    961     338     341 1
    962     336     337 1
    963     333     334 1
    964     333     335 1
    965     331     332 1
    966     329     330 1
    967     361     362 1
    968     359     360 1
    969     357     358 1
    970     352     353 1
    971     352     354 1
    972     350     351 1
    973     348     349 1
    974     372     373 1
    975     372     374 1
    976     369     370 1
    977     369     371 1
    978     367     368 1
    979     365     366 1
    980     384     385 1
    981     384     386 1
    982     382     383 1
    983     380     381 1
    984     394     395 1
    985     394     396 1
    986     392     393 1
    987     406     407 1
    988     406     408 1
    989     403     404 1
    990     403     405 1
    991     401     402 1
    992     399     400 1
    993     424     425 1
    994     420     421 1
    995     420     422 1
    996     420     423 1
    997     418     419 1
    998     416     417 1
    999     414     415 1
   1000     438     439 1
   1001     438     440 1
   1002     438     441 1
   1003     434     435 1
   1004     434     436 1
   1005     434     437 1
   1006     432     433 1
   1007     430     431 1
   1008     428     429 1
   1009     446     447 1
   1010     446     448 1
   1011     444     445 1
   1012     458     459 1
   1013     455     456 1
   1014     455     457 1
   1015     453     454 1
   1016     451     452 1
   1017     471     472 1
   1018     471     473 1
   1019     466     467 1
   1020     466     468 1
   1021     464     465 1
   1022     462     463 1
   1023     483     484 1
   1024     480     481 1
   1025     480     482 1
   1026     478     479 1
   1027     476     477 1
   1028     504     505 1
   1029     502     503 1
   1030     500     501 1
   1031     497     498 1
   1032     495     496 1
   1033     491     492 1
   1034     491     493 1
   1035     489     490 1
   1036     487     488 1
   1037     518     519 1
   1038     515     516 1
   1039     515     517 1
   1040     512     513 1
   1041     512     514 1
   1042     509     510 1
   1043     509     511 1
   1044     535     536 1
   1045     533     534 1
   1046     531     532 1
   1047     526     527 1
   1048     526     528 1
   1049     524     525 1
   1050     522     523 1
   1051     555     556 1
   1052     555     557 1
   1053     555     558 1
   1054     552     553 1
   1055     552     554 1
   1056     549     550 1
   1057     549     551 1
   1058     546     547 1
   1059     546     548 1
   1060     543     544 1
   1061     543     545 1
   1062     541     542 1
   1063     539     540 1
   1064     578     579 1
   1065     576     577 1
   1066     574     575 1
   1067     571     572 1
   1068     569     570 1
   1069     565     566 1
   1070     565     567 1
   1071     563     564 1
   1072     561     562 1
   1073     591     592 1
   1074     591     593 1
   1075     586     587 1
   1076     586     588 1
   1077     584     585 1
   1078     582     583 1
   1079     605     606 1
   1080     605     607 1
   1081     600     601 1
   1082     600     602 1
   1083     598     599 1
   1084     596     597 1
   1085     627     628 1
   1086     625     626 1
   1087     623     624 1
   1088     620     621 1
   1089     618     619 1
   1090     614     615 1
   1091     614     616 1
   1092     612     613 1
   1093     610     611 1
   1094     638     639 1
   1095     638     640 1
   1096     635     636 1
   1097     635     637 1
   1098     633     634 1
   1099     631     632 1
   1100     648     649 1
   1101     648     650 1
   1102     646     647 1
   1103     669     670 1
   1104     667     668 1
   1105     665     666 1
   1106     663     664 1
   1107     661     662 1
   1108     657     658 1
   1109     657     659 1
   1110     655     656 1
   1111     653     654 1
   1112     677     678 1
   1113     677     679 1
   1114     675     676 1
   1115     673     674 1
   1116     701     702 1
   1117     699     700 1
   1118     697     698 1
   1119     695     696 1
   1120     693     694 1
   1121     689     690 1
   1122     689     691 1
   1123     687     688 1
   1124     685     686 1
   1125     712     713 1
   1126     709     710 1
   1127     709     711 1
   1128     707     708 1
   1129     705     706 1
   1130     726     727 1
   1131     726     728 1
   1132     726     729 1
   1133     722     723 1
   1134     722     724 1
   1135     722     725 1
   1136     720     721 1
   1137     718     719 1
   1138     716     717 1
   1139     739     740 1
   1140     736     737 1
   1141     736     738 1
   1142     734     735 1
   1143     732     733 1
   1144     750     751 1
   1145     747     748 1
   1146     747     749 1
   1147     745     746 1
   1148     743     744 1
   1149     764     765 1
   1150     761     762 1
   1151     761     763 1
   1152     758     759 1
   1153     758     760 1
   1154     755     756 1
   1155     755     757 1
   1156     785     786 1
   1157     783     784 1
   1158     781     782 1
   1159     778     779 1
   1160     776     777 1
   1161     772     773 1
   1162     772     774 1
   1163     770     771 1
   1164     768     769 1
   1165     806     807 1
   1166     804     805 1
   1167     802     803 1
   1168     799     800 1
   1169     797     798 1
   1170     793     794 1
   1171     793     795 1
   1172     791     792 1
   1173     789     790 1
   1174     817     818 1
   1175     817     819 1
   1176     814     815 1
   1177     814     816 1
   1178     812     813 1
   1179     810     811 1
   1180     844     845 1
   1181     842     843 1
   1182     840     841 1
   1183     838     839 1
   1184     835     836 1
   1185     833     834 1
   1186     829     830 1
   1187     829     831 1
   1188     827     828 1
   1189     825     826 1
   1190     859     860 1
   1191     856     857 1
   1192     856     858 1
   1193     853     854 1
   1194     853     855 1
   1195     850     851 1
   1196     850     852 1
   1197     876     877 1
   1198     876     878 1
   1199     876     879 1
   1200     873     874 1
   1201     873     875 1
   1202     869     870 1
   1203     869     871 1
   1204     869     872 1
   1205     867     868 1
   1206     865     866 1
   1207     863     864 1
   1208     895     896 1
   1209     895     897 1
   1210     895     898 1
   1211     891     892 1
   1212     891     893 1
   1213     891     894 1
   1214     889     890 1
   1215     886     887 1
   1216     886     888 1
   1217     884     885 1
   1218     882     883 1
   1219     908     909 1
   1220     905     906 1
   1221     905     907 1
   1222     903     904 1
   1223     901     902 1
   1224     919     920 1
   1225     916     917 1
   1226     916     918 1
   1227     914     915 1
   1228     912     913 1
   1229     925     926 1
   1230     925     927 1
   1231     923     924 1
   1232     934     935 1
   1233     934     936 1
   1234     932     933 1
   1235     930     931 1
   1236     952     953 1
   1237     952     954 1
   1238     952     955 1
   1239     948     949 1
   1240     948     950 1
   1241     948     951 1
   1242     946     947 1
   1243     944     945 1
   1244     942     943 1
   1245     975     976 1
   1246     973     974 1
   1247     971     972 1
   1248     968     969 1
   1249     966     967 1
   1250     962     963 1
   1251     962     964 1
   1252     960     961 1
   1253     958     959 1
   1254     986     987 1
   1255     983     984 1
   1256     983     985 1
   1257     981     982 1
   1258     979     980 1
   1259     992     993 1
   1260     992     994 1
   1261     990     991 1
   1262     999    1000 1
   1263     999    1001 1
   1264     997     998 1
   1265    1011    1012 1
   1266    1008    1009 1
   1267    1008    1010 1
   1268    1006    1007 1
   1269    1004    1005 1
   1270    1025    1026 1
   1271    1022    1023 1
   1272    1022    1024 1
   1273    1019    1020 1
   1274    1019    1021 1
   1275    1016    1017 1
   1276    1016    1018 1
   1277    1031    1032 1
   1278    1031    1033 1
   1279    1029    1030 1
   1280    1040    1041 1
   1281    1040    1042 1
   1282    1040    1043 1
   1283    1038    1039 1
   1284    1036    1037 1
   1285    1050    1051 1
   1286    1050    1052 1
   1287    1048    1049 1
   1288    1046    1047 1
   1289    1077    1078 1
   1290    1077    1079 1
   1291    1074    1075 1
   1292    1074    1076 1
   1293    1071    1072 1
   1294    1068    1069 1
   1295    1068    1070 1
   1296    1065    1066 1
   1297    1065    1067 1
   1298    1062    1063 1
   1299    1062    1064 1
   1300    1060    1061 1
   1301    1058    1059 1
   1302    1092    1093 1
   1303    1092    1094 1
   1304    1092    1095 1
   1305    1088    1089 1
   1306    1088    1090 1
   1307    1088    1091 1
   1308    1086    1087 1
   1309    1084    1085 1
   1310    1082    1083 1
   1311    1108    1109 1
   1312    1108    1110 1
   1313    1108    1111 1
   1314    1104    1105 1
   1315    1104    1106 1
   1316    1104    1107 1
   1317    1102    1103 1
   1318    1100    1101 1
   1319    1098    1099 1
   1320    1130    1131 1
   1321    1128    1129 1
   1322    1126    1127 1
   1323    1124    1125 1
   1324    1122    1123 1
   1325    1118    1119 1
   1326    1118    1120 1
   1327    1116    1117 1
   1328    1114    1115 1
   1329    1143    1144 1
   1330    1143    1145 1
   1331    1138    1139 1
   1332    1138    1140 1
   1333    1136    1137 1
   1334    1134    1135 1
   1335    1155    1156 1
   1336    1155    1157 1
   1337    1152    1153 1
   1338    1152    1154 1
   1339    1150    1151 1
   1340    1148    1149 1
   1341    1172    1173 1
   1342    1172    1174 1
   1343    1167    1168 1
   1344    1167    1169 1
   1345    1165    1166 1
   1346    1163    1164 1
   1347    1186    1187 1
   1348    1186    1188 1
   1349    1181    1182 1
   1350    1181    1183 1
   1351    1179    1180 1
   1352    1177    1178 1
   1353    1203    1204 1
   1354    1203    1205 1
   1355    1198    1199 1
   1356    1198    1200 1
   1357    1195    1196 1
   1358    1195    1197 1
   1359    1193    1194 1
   1360    1191    1192 1
   1361    1221    1222 1
   1362    1221    1223 1
   1363    1221    1224 1
   1364    1217    1218 1
   1365    1217    1219 1
   1366    1217    1220 1
   1367    1215    1216 1
   1368    1212    1213 1
   1369    1212    1214 1
   1370    1210    1211 1
   1371    1208    1209 1
   1372    1231    1232 1
   1373    1231    1233 1
   1374    1231    1234 1
   1375    1229    1230 1
   1376    1227    1228 1
   1377    1239    1240 1
   1378    1239    1241 1
   1379    1237    1238 1
   1380    1254    1255 1
   1381    1254    1256 1
   1382    1254    1257 1
   1383    1250    1251 1
   1384    1250    1252 1
   1385    1250    1253 1
   1386    1248    1249 1
   1387    1246    1247 1
   1388    1244    1245 1
   1389    1273    1274 1
   1390    1273    1275 1
   1391    1273    1276 1
   1392    1270    1271 1
   1393    1270    1272 1
   1394    1266    1267 1
   1395    1266    1268 1
   1396    1266    1269 1
   1397    1264    1265 1
   1398    1262    1263 1
   1399    1260    1261 1
   1400    1289    1290 1
   1401    1285    1286 1
   1402    1285    1287 1
   1403    1285    1288 1
   1404    1283    1284 1
   1405    1281    1282 1
   1406    1279    1280 1
   1407    1306    1307 1
   1408    1304    1305 1
   1409    1302    1303 1
   1410    1297    1298 1
   1411    1297    1299 1
   1412    1295    1296 1
   1413    1293    1294 1
   1414    1320    1321 1
   1415    1316    1317 1
   1416    1316    1318 1
   1417    1316    1319 1
   1418    1314    1315 1
   1419    1312    1313 1
   1420    1310    1311 1
   1421    1326    1327 1
   1422    1326    1328 1
   1423    1324    1325 1
   1424    1335    1336 1
   1425    1335    1337 1
   1426    1335    1338 1
   1427    1333    1334 1
   1428    1331    1332 1
   1429    1348    1349 1
   1430    1345    1346 1
   1431    1345    1347 1
   1432    1343    1344 1
   1433    1341    1342 1
   1434    1354    1355 1
   1435    1354    1356 1
   1436    1352    1353 1
   1437    1368    1369 1
   1438    1368    1370 1
   1439    1363    1364 1
   1440    1363    1365 1
   1441    1361    1362 1
   1442    1359    1360 1
   1443    1382    1383 1
   1444    1382    1384 1
   1445    1377    1378 1
   1446    1377    1379 1
   1447    1375    1376 1
   1448    1373    1374 1
   1449    1403    1404 1
   1450    1401    1402 1
   1451    1399    1400 1
   1452    1397    1398 1
   1453    1395    1396 1
   1454    1391    1392 1
   1455    1391    1393 1
   1456    1389    1390 1
   1457    1387    1388 1
   1458    1417    1418 1
   1459    1417    1419 1
   1460    1417    1420 1
   1461    1413    1414 1
   1462    1413    1415 1
   1463    1413    1416 1
   1464    1411    1412 1
   1465    1409    1410 1
   1466    1407    1408 1
   1467    1430    1431 1
   1468    1430    1432 1
   1469    1427    1428 1
   1470    1427    1429 1
   1471    1425    1426 1
   1472    1423    1424 1
   1473    1445    1446 1
   1474    1442    1443 1
   1475    1442    1444 1
   1476    1440    1441 1
   1477    1438    1439 1
   1478    1459    1460 1
   1479    1455    1456 1
   1480    1455    1457 1
   1481    1455    1458 1
   1482    1453    1454 1
   1483    1451    1452 1
   1484    1449    1450 1
@<TRIPOS>SUBSTRUCTURE
      1 ALA1           1 RESIDUE    4    B ALA
      2 CYS2          13 RESIDUE    4    B CYS
      3 ASP3          24 RESIDUE    4    B ASP
      4 TYR4          36 RESIDUE    4    B TYR
      5 THR5          57 RESIDUE    4    B THR
      6 CYS6          71 RESIDUE    4    B CYS
      7 GLY7          82 RESIDUE    4    B GLY
      8 SER8          89 RESIDUE    4    B SER
      9 ASN9         100 RESIDUE    4    B ASN
     10 CYS10        114 RESIDUE    4    B CYS
     11 TYR11        125 RESIDUE    4    B TYR
     12 SER12        146 RESIDUE    4    B SER
     13 SER13        157 RESIDUE    4    B SER
     14 SER14        168 RESIDUE    4    B SER
     15 ASP15        179 RESIDUE    4    B ASP
     16 VAL16        191 RESIDUE    4    B VAL
     17 SER17        207 RESIDUE    4    B SER
     18 THR18        218 RESIDUE    4    B THR
     19 ALA19        232 RESIDUE    4    B ALA
     20 GLN20        242 RESIDUE    4    B GLN
     21 ALA21        259 RESIDUE    4    B ALA
     22 ALA22        269 RESIDUE    4    B ALA
     23 GLY23        279 RESIDUE    4    B GLY
     24 TYR24        286 RESIDUE    4    B TYR
     25 LYS25        307 RESIDUE    4    B LYS
     26 LEU26        329 RESIDUE    4    B LEU
     27 HIE27        348 RESIDUE    4    B HIE
     28 GLU28        365 RESIDUE    4    B GLU
     29 ASP29        380 RESIDUE    4    B ASP
     30 GLY30        392 RESIDUE    4    B GLY
     31 GLU31        399 RESIDUE    4    B GLU
     32 THR32        414 RESIDUE    4    B THR
     33 VAL33        428 RESIDUE    4    B VAL
     34 GLY34        444 RESIDUE    4    B GLY
     35 SER35        451 RESIDUE    4    B SER
     36 ASN36        462 RESIDUE    4    B ASN
     37 SER37        476 RESIDUE    4    B SER
     38 TYR38        487 RESIDUE    4    B TYR
     39 PRO39        508 RESIDUE    4    B PRO
     40 HIE40        522 RESIDUE    4    B HIE
     41 LYS41        539 RESIDUE    4    B LYS
     42 TYR42        561 RESIDUE    4    B TYR
     43 ASN43        582 RESIDUE    4    B ASN
     44 ASN44        596 RESIDUE    4    B ASN
     45 TYR45        610 RESIDUE    4    B TYR
     46 GLU46        631 RESIDUE    4    B GLU
     47 GLY47        646 RESIDUE    4    B GLY
     48 PHE48        653 RESIDUE    4    B PHE
     49 ASP49        673 RESIDUE    4    B ASP
     50 PHE50        685 RESIDUE    4    B PHE
     51 SER51        705 RESIDUE    4    B SER
     52 VAL52        716 RESIDUE    4    B VAL
     53 SER53        732 RESIDUE    4    B SER
     54 SER54        743 RESIDUE    4    B SER
     55 PRO55        754 RESIDUE    4    B PRO
     56 TYR56        768 RESIDUE    4    B TYR
     57 TYR57        789 RESIDUE    4    B TYR
     58 GLU58        810 RESIDUE    4    B GLU
     59 TRP59        825 RESIDUE    4    B TRP
     60 PRO60        849 RESIDUE    4    B PRO
     61 ILE61        863 RESIDUE    4    B ILE
     62 LEU62        882 RESIDUE    4    B LEU
     63 SER63        901 RESIDUE    4    B SER
     64 SER64        912 RESIDUE    4    B SER
     65 GLY65        923 RESIDUE    4    B GLY
     66 ASP66        930 RESIDUE    4    B ASP
     67 VAL67        942 RESIDUE    4    B VAL
     68 TYR68        958 RESIDUE    4    B TYR
     69 SER69        979 RESIDUE    4    B SER
     70 GLY70        990 RESIDUE    4    B GLY
     71 GLY71        997 RESIDUE    4    B GLY
     72 SER72       1004 RESIDUE    4    B SER
     73 PRO73       1015 RESIDUE    4    B PRO
     74 GLY74       1029 RESIDUE    4    B GLY
     75 ALA75       1036 RESIDUE    4    B ALA
     76 ASP76       1046 RESIDUE    4    B ASP
     77 ARG77       1058 RESIDUE    4    B ARG
     78 VAL78       1082 RESIDUE    4    B VAL
     79 VAL79       1098 RESIDUE    4    B VAL
     80 PHE80       1114 RESIDUE    4    B PHE
     81 ASN81       1134 RESIDUE    4    B ASN
     82 GLU82       1148 RESIDUE    4    B GLU
     83 ASN83       1163 RESIDUE    4    B ASN
     84 ASN84       1177 RESIDUE    4    B ASN
     85 GLN85       1191 RESIDUE    4    B GLN
     86 LEU86       1208 RESIDUE    4    B LEU
     87 ALA87       1227 RESIDUE    4    B ALA
     88 GLY88       1237 RESIDUE    4    B GLY
     89 VAL89       1244 RESIDUE    4    B VAL
     90 ILE90       1260 RESIDUE    4    B ILE
     91 THR91       1279 RESIDUE    4    B THR
     92 HIE92       1293 RESIDUE    4    B HIE
     93 THR93       1310 RESIDUE    4    B THR
     94 GLY94       1324 RESIDUE    4    B GLY
     95 ALA95       1331 RESIDUE    4    B ALA
     96 SER96       1341 RESIDUE    4    B SER
     97 GLY97       1352 RESIDUE    4    B GLY
     98 ASN98       1359 RESIDUE    4    B ASN
     99 ASN99       1373 RESIDUE    4    B ASN
    100 PHE100      1387 RESIDUE    4    B PHE
    101 VAL101      1407 RESIDUE    4    B VAL
    102 GLU102      1423 RESIDUE    4    B GLU
    103 CYS103      1438 RESIDUE    4    B CYS
    104 THR104      1449 RESIDUE    4    B THR
