# Supplementary material for: Improved Structure-Based Histidine pKa Prediction for pH-Responsive Protein Design
Source: J Chem Inf Model. 2025 Jan 18;65(3):1560–9. doi: 10.1021/acs.jcim.4c01957 (PMC11815838; doi:10.1021/acs.jcim.4c01957)
Supplement: Supplementary file 3 — ci4c01957_si_003.zip [file ci4c01957_si_003.zip › structures/prep_mol2/1C8C_prep.mol2]

@<TRIPOS>MOLECULE
Cpptraj generated mol2 file.
 1050  1056    64     0     0
SMALL
USER_CHARGES


@<TRIPOS>ATOM
      1 N             7.1123      15.1810      -0.6836 N.am      1 MET1       0.1592
      2 H1            6.4769      15.9730      -0.7553 H         1 MET1       0.1984
      3 H2            7.3884      15.0852       0.2874 H         1 MET1       0.1984
      4 H3            6.6093      14.3518      -0.9568 H         1 MET1       0.1984
      5 CA            8.3399      15.3532      -1.5152 C.3       1 MET1       0.0221
      6 HA            9.0242      14.5488      -1.2353 H         1 MET1       0.1116
      7 CB            8.2268      15.3212      -3.0742 C.3       1 MET1       0.0865
      8 HB2           7.3581      15.9091      -3.3732 H         1 MET1       0.0125
      9 HB3           9.0968      15.8516      -3.4649 H         1 MET1       0.0125
     10 CG            8.2080      13.9717      -3.8633 C.3       1 MET1       0.0334
     11 HG2           8.7133      14.1550      -4.8122 H         1 MET1       0.0292
     12 HG3           8.8260      13.2552      -3.3215 H         1 MET1       0.0292
     13 SD            6.5848      13.1346      -4.2969 S.3       1 MET1      -0.2774
     14 CE            6.3419      13.0166      -6.1205 C.3       1 MET1      -0.0341
     15 HE1           7.1609      12.4486      -6.5621 H         1 MET1       0.0597
     16 HE2           5.3987      12.5118      -6.3303 H         1 MET1       0.0597
     17 HE3           6.3204      14.0175      -6.5515 H         1 MET1       0.0597
     18 C             9.0924      16.6199      -1.1281 C.2       1 MET1       0.6123
     19 O            10.3135      16.5763      -1.1720 O.2       1 MET1      -0.5713
     20 N             8.4488      17.7546      -0.8070 N.am      2 ALA2      -0.4157
     21 H             7.4306      17.8118      -0.7774 H         2 ALA2       0.2719
     22 CA            9.1701      18.8506      -0.1523 C.3       2 ALA2       0.0337
     23 HA           10.1280      18.9976      -0.6543 H         2 ALA2       0.0823
     24 CB            8.3708      20.1522      -0.2734 C.3       2 ALA2      -0.1825
     25 HB1           7.4252      20.0599       0.2581 H         2 ALA2       0.0603
     26 HB2           8.9338      20.9839       0.1481 H         2 ALA2       0.0603
     27 HB3           8.1640      20.3608      -1.3238 H         2 ALA2       0.0603
     28 C             9.4532      18.4846       1.3108 C.2       2 ALA2       0.5973
     29 O             8.9816      17.4659       1.8090 O.2       2 ALA2      -0.5679
     30 N            10.2126      19.3136       2.0198 N.am      3 THR3      -0.4157
     31 H            10.4462      20.2063       1.6199 H         3 THR3       0.2719
     32 CA           10.5571      19.0513       3.4226 C.3       3 THR3      -0.0389
     33 HA           10.1412      18.0945       3.7294 H         3 THR3       0.1007
     34 CB           12.0675      18.9569       3.6294 C.3       3 THR3       0.3654
     35 HB           12.2691      18.6621       4.6588 H         3 THR3       0.0043
     36 CG2          12.7720      17.9850       2.6859 C.3       3 THR3      -0.2438
     37 HG21         12.6779      18.3011       1.6463 H         3 THR3       0.0642
     38 HG22         13.8292      17.9216       2.9451 H         3 THR3       0.0642
     39 HG23         12.3324      16.9922       2.7903 H         3 THR3       0.0642
     40 OG1          12.6163      20.2280       3.3918 O.3       3 THR3      -0.6761
     41 HG1          12.3515      20.4734       2.5001 H         3 THR3       0.4102
     42 C             9.9721      20.1086       4.3451 C.2       3 THR3       0.5973
     43 O             9.7260      21.2473       3.9438 O.2       3 THR3      -0.5679
     44 N             9.7939      19.7474       5.6073 N.am      4 VAL4      -0.4157
     45 H             9.9802      18.7786       5.8592 H         4 VAL4       0.2719
     46 CA            9.4823      20.6849       6.6856 C.3       4 VAL4      -0.0875
     47 HA            9.3609      21.6877       6.2750 H         4 VAL4       0.0969
     48 CB            8.1597      20.3126       7.3771 C.3       4 VAL4       0.2985
     49 HB            7.3667      20.3616       6.6304 H         4 VAL4      -0.0297
     50 CG1           8.1536      18.9021       7.9752 C.3       4 VAL4      -0.3192
     51 HG11          8.8875      18.8117       8.7746 H         4 VAL4       0.0791
     52 HG12          7.1666      18.6917       8.3881 H         4 VAL4       0.0791
     53 HG13          8.3610      18.1588       7.2056 H         4 VAL4       0.0791
     54 CG2           7.8160      21.3135       8.4849 C.3       4 VAL4      -0.3192
     55 HG21          7.7894      22.3255       8.0821 H         4 VAL4       0.0791
     56 HG22          6.8316      21.0797       8.8913 H         4 VAL4       0.0791
     57 HG23          8.5404      21.2660       9.2976 H         4 VAL4       0.0791
     58 C            10.6642      20.7103       7.6383 C.2       4 VAL4       0.5973
     59 O            11.1956      19.6535       7.9732 O.2       4 VAL4      -0.5679
     60 N            11.0824      21.8992       8.0708 N.am      5 LYS5      -0.3479
     61 H            10.5503      22.7185       7.8127 H         5 LYS5       0.2747
     62 CA           12.1009      22.0545       9.1129 C.3       5 LYS5      -0.2400
     63 HA           12.5550      21.0914       9.3157 H         5 LYS5       0.1426
     64 CB           13.2051      23.0268       8.6913 C.3       5 LYS5      -0.0094
     65 HB2          12.7540      23.9883       8.4396 H         5 LYS5       0.0362
     66 HB3          13.8824      23.1760       9.5356 H         5 LYS5       0.0362
     67 CG           14.0168      22.5105       7.4981 C.3       5 LYS5       0.0187
     68 HG2          14.5452      21.6208       7.8272 H         5 LYS5       0.0103
     69 HG3          13.3637      22.2357       6.6683 H         5 LYS5       0.0103
     70 CD           15.0553      23.5334       7.0183 C.3       5 LYS5      -0.0479
     71 HD2          15.4629      24.0737       7.8759 H         5 LYS5       0.0621
     72 HD3          15.8711      22.9840       6.5421 H         5 LYS5       0.0621
     73 CE           14.4574      24.5049       5.9932 C.3       5 LYS5      -0.0143
     74 HE2          14.1219      23.9285       5.1249 H         5 LYS5       0.1135
     75 HE3          13.5792      24.9834       6.4374 H         5 LYS5       0.1135
     76 NZ           15.4459      25.5363       5.5871 N.4       5 LYS5      -0.3854
     77 HZ1          16.2739      25.1001       5.1998 H         5 LYS5       0.3400
     78 HZ2          15.0487      26.1692       4.9046 H         5 LYS5       0.3400
     79 HZ3          15.7262      26.0815       6.3943 H         5 LYS5       0.3400
     80 C            11.4322      22.5300      10.3864 C.2       5 LYS5       0.7341
     81 O            10.5400      23.3706      10.3255 O.2       5 LYS5      -0.5894
     82 N            11.8356      21.9991      11.5223 N.am      6 PHE6      -0.4157
     83 H            12.5822      21.3081      11.5188 H         6 PHE6       0.2719
     84 CA           11.2058      22.3336      12.7897 C.3       6 PHE6      -0.0024
     85 HA           10.9821      23.4018      12.8183 H         6 PHE6       0.0978
     86 CB            9.8957      21.5489      12.9485 C.3       6 PHE6      -0.0343
     87 HB2           9.4273      21.8390      13.8893 H         6 PHE6       0.0295
     88 HB3           9.2143      21.8369      12.1503 H         6 PHE6       0.0295
     89 CG           10.0462      20.0424      12.9106 C.ar      6 PHE6       0.0118
     90 CD1          10.1975      19.3792      11.6810 C.ar      6 PHE6      -0.1256
     91 HD1          10.2133      19.9377      10.7570 H         6 PHE6       0.1330
     92 CE1          10.3247      17.9854      11.6440 C.ar      6 PHE6      -0.1704
     93 HE1          10.4387      17.4971      10.6922 H         6 PHE6       0.1430
     94 CZ           10.2966      17.2404      12.8335 C.ar      6 PHE6      -0.1072
     95 HZ           10.4048      16.1680      12.7955 H         6 PHE6       0.1297
     96 CE2          10.1301      17.8993      14.0633 C.ar      6 PHE6      -0.1704
     97 HE2          10.0821      17.3297      14.9796 H         6 PHE6       0.1430
     98 CD2          10.0136      19.2995      14.1013 C.ar      6 PHE6      -0.1256
     99 HD2           9.8851      19.8083      15.0435 H         6 PHE6       0.1330
    100 C            12.1749      22.0240      13.9057 C.2       6 PHE6       0.5973
    101 O            13.0428      21.1740      13.7500 O.2       6 PHE6      -0.5679
    102 N            12.0302      22.6851      15.0429 N.am      7 LYS7      -0.3479
    103 H            11.3237      23.4008      15.1183 H         7 LYS7       0.2747
    104 CA           12.8785      22.4067      16.1899 C.3       7 LYS7      -0.2400
    105 HA           13.7314      21.8086      15.8730 H         7 LYS7       0.1426
    106 CB           13.4506      23.7135      16.7292 C.3       7 LYS7      -0.0094
    107 HB2          14.5233      23.5492      16.7998 H         7 LYS7       0.0362
    108 HB3          13.3044      24.5140      16.0027 H         7 LYS7       0.0362
    109 CG           12.8691      24.1791      18.0741 C.3       7 LYS7       0.0187
    110 HG2          11.8294      24.4833      17.9440 H         7 LYS7       0.0103
    111 HG3          12.9172      23.3726      18.8068 H         7 LYS7       0.0103
    112 CD           13.6694      25.3467      18.6412 C.3       7 LYS7      -0.0479
    113 HD2          13.5935      26.1976      17.9603 H         7 LYS7       0.0621
    114 HD3          13.2423      25.6279      19.6047 H         7 LYS7       0.0621
    115 CE           15.1441      24.9373      18.7782 C.3       7 LYS7      -0.0143
    116 HE2          15.2397      23.8634      18.5960 H         7 LYS7       0.1135
    117 HE3          15.7142      25.4384      17.9840 H         7 LYS7       0.1135
    118 NZ           15.6907      25.2568      20.1141 N.4       7 LYS7      -0.3854
    119 HZ1          15.1981      24.7597      20.8404 H         7 LYS7       0.3400
    120 HZ2          16.6801      25.0459      20.1411 H         7 LYS7       0.3400
    121 HZ3          15.5978      26.2519      20.2762 H         7 LYS7       0.3400
    122 C            12.1012      21.5681      17.1741 C.2       7 LYS7       0.7341
    123 O            10.9781      21.9328      17.5248 O.2       7 LYS7      -0.5894
    124 N            12.6701      20.4686      17.6520 N.am      8 TYR8      -0.4157
    125 H            13.6248      20.2356      17.3799 H         8 TYR8       0.2719
    126 CA           11.9277      19.6243      18.5866 C.3       8 TYR8      -0.0014
    127 HA           11.1861      20.2378      19.1006 H         8 TYR8       0.0876
    128 CB           11.1550      18.5421      17.8313 C.3       8 TYR8      -0.0152
    129 HB2          10.7113      18.9771      16.9384 H         8 TYR8       0.0295
    130 HB3          11.8442      17.7614      17.5174 H         8 TYR8       0.0295
    131 CG           10.0427      17.9461      18.6626 C.ar      8 TYR8      -0.0011
    132 CD1           8.7873      18.5768      18.7288 C.ar      8 TYR8      -0.1906
    133 HD1           8.6053      19.4832      18.1630 H         8 TYR8       0.1699
    134 CE1           7.7657      18.0337      19.5311 C.ar      8 TYR8      -0.2341
    135 HE1           6.7991      18.5156      19.5666 H         8 TYR8       0.1656
    136 CZ            8.0149      16.8753      20.2989 C.ar      8 TYR8       0.3226
    137 OH            7.0462      16.3549      21.0962 O.3       8 TYR8      -0.5579
    138 HH            6.3139      16.9695      21.1826 H         8 TYR8       0.3992
    139 CE2           9.2715      16.2446      20.2298 C.ar      8 TYR8      -0.2341
    140 HE2           9.4422      15.3422      20.7965 H         8 TYR8       0.1656
    141 CD2          10.2658      16.7681      19.3861 C.ar      8 TYR8      -0.1906
    142 HD2          11.1913      16.2454      19.2605 H         8 TYR8       0.1699
    143 C            12.8375      19.0634      19.6594 C.2       8 TYR8       0.5973
    144 O            13.9020      18.5543      19.3316 O.2       8 TYR8      -0.5679
    145 N            12.4131      19.1944      20.9296 N.am      9 LYS9      -0.3479
    146 H            11.4753      19.5537      21.0497 H         9 LYS9       0.2747
    147 CA           13.2175      18.9758      22.1526 C.3       9 LYS9      -0.2400
    148 HA           12.8463      19.6829      22.8957 H         9 LYS9       0.1426
    149 CB           13.0227      17.5799      22.8060 C.3       9 LYS9      -0.0094
    150 HB2          13.9065      17.2908      23.3757 H         9 LYS9       0.0362
    151 HB3          12.2327      17.7010      23.5489 H         9 LYS9       0.0362
    152 CG           12.5820      16.3979      21.9308 C.3       9 LYS9       0.0187
    153 HG2          12.3956      15.5346      22.5715 H         9 LYS9       0.0103
    154 HG3          11.6338      16.6641      21.4857 H         9 LYS9       0.0103
    155 CD           13.5891      16.0155      20.8382 C.3       9 LYS9      -0.0479
    156 HD2          13.1098      15.8953      19.8733 H         9 LYS9       0.0621
    157 HD3          14.3005      16.8281      20.7613 H         9 LYS9       0.0621
    158 CE           14.4003      14.7606      21.1313 C.3       9 LYS9      -0.0143
    159 HE2          14.1726      14.4139      22.1445 H         9 LYS9       0.1135
    160 HE3          14.1240      13.9715      20.4277 H         9 LYS9       0.1135
    161 NZ           15.8487      15.0827      21.0324 N.4       9 LYS9      -0.3854
    162 HZ1          16.0901      15.7912      21.7233 H         9 LYS9       0.3400
    163 HZ2          16.4366      14.2780      21.2038 H         9 LYS9       0.3400
    164 HZ3          16.0911      15.5082      20.1463 H         9 LYS9       0.3400
    165 C            14.6802      19.4077      21.9824 C.2       9 LYS9       0.7341
    166 O            15.5912      18.6234      22.2317 O.2       9 LYS9      -0.5894
    167 N            14.8559      20.6679      21.5724 N.am     10 GLY10     -0.4157
    168 H            14.0338      21.2011      21.3571 H        10 GLY10      0.2719
    169 CA           16.1627      21.2552      21.2862 C.3      10 GLY10     -0.0252
    170 HA2          16.0673      22.3364      21.2205 H        10 GLY10      0.0698
    171 HA3          16.8582      21.0174      22.0930 H        10 GLY10      0.0698
    172 C            16.7555      20.7128      19.9883 C.2      10 GLY10      0.5973
    173 O            16.8040      19.5054      19.7932 O.2      10 GLY10     -0.5679
    174 N            17.2311      21.6259      19.1432 N.am     11 GLU11     -0.5163
    175 H            17.2660      22.5812      19.4309 H        11 GLU11      0.2936
    176 CA           17.7513      21.3358      17.8048 C.3      11 GLU11      0.0397
    177 HA           18.2579      22.2498      17.4905 H        11 GLU11      0.1105
    178 CB           18.8466      20.2602      17.8673 C.3      11 GLU11      0.0560
    179 HB2          19.3979      20.4038      18.7990 H        11 GLU11     -0.0173
    180 HB3          18.3940      19.2681      17.8738 H        11 GLU11     -0.0173
    181 CG           19.8542      20.3283      16.7190 C.3      11 GLU11      0.0136
    182 HG2          19.3910      19.9497      15.8065 H        11 GLU11     -0.0425
    183 HG3          20.1312      21.3733      16.5572 H        11 GLU11     -0.0425
    184 CD           21.1147      19.5114      17.0323 C.2      11 GLU11      0.8054
    185 OE1          21.0235      18.5678      17.8543 O.co2    11 GLU11     -0.8188
    186 OE2          22.1650      19.8513      16.4502 O.co2    11 GLU11     -0.8188
    187 C            16.7067      21.0581      16.7171 C.2      11 GLU11      0.5366
    188 O            15.5785      20.5972      16.9436 O.2      11 GLU11     -0.5819
    189 N            17.1309      21.4377      15.5183 N.am     12 GLU12     -0.5163
    190 H            18.0737      21.7906      15.4460 H        12 GLU12      0.2936
    191 CA           16.3906      21.4099      14.2759 C.3      12 GLU12      0.0397
    192 HA           15.3695      21.7181      14.4862 H        12 GLU12      0.1105
    193 CB           17.0030      22.3980      13.2637 C.3      12 GLU12      0.0560
    194 HB2          17.9701      22.7607      13.6182 H        12 GLU12     -0.0173
    195 HB3          17.1843      21.8848      12.3182 H        12 GLU12     -0.0173
    196 CG           16.0867      23.5912      12.9672 C.3      12 GLU12      0.0136
    197 HG2          16.5595      24.1969      12.1895 H        12 GLU12     -0.0425
    198 HG3          15.1463      23.2108      12.5610 H        12 GLU12     -0.0425
    199 CD           15.7917      24.4770      14.1908 C.2      12 GLU12      0.8054
    200 OE1          16.5125      24.3991      15.2158 O.co2    12 GLU12     -0.8188
    201 OE2          14.7994      25.2338      14.1062 O.co2    12 GLU12     -0.8188
    202 C            16.3493      20.0117      13.6746 C.2      12 GLU12      0.5366
    203 O            17.2878      19.2194      13.7109 O.2      12 GLU12     -0.5819
    204 N            15.2177      19.7339      13.0589 N.am     13 LYS13     -0.3479
    205 H            14.4994      20.4494      13.0726 H        13 LYS13      0.2747
    206 CA           14.8983      18.5070      12.3583 C.3      13 LYS13     -0.2400
    207 HA           15.7961      17.8933      12.2627 H        13 LYS13      0.1426
    208 CB           13.8109      17.7379      13.1257 C.3      13 LYS13     -0.0094
    209 HB2          12.8429      18.1933      12.9224 H        13 LYS13      0.0362
    210 HB3          13.7954      16.7144      12.7514 H        13 LYS13      0.0362
    211 CG           14.0422      17.7826      14.6492 C.3      13 LYS13      0.0187
    212 HG2          15.1081      17.9207      14.8221 H        13 LYS13      0.0103
    213 HG3          13.5202      18.6362      15.0855 H        13 LYS13      0.0103
    214 CD           13.6329      16.5007      15.3691 C.3      13 LYS13     -0.0479
    215 HD2          12.6279      16.5998      15.7766 H        13 LYS13      0.0621
    216 HD3          13.6220      15.6787      14.6516 H        13 LYS13      0.0621
    217 CE           14.6620      16.2009      16.4696 C.3      13 LYS13     -0.0143
    218 HE2          15.5913      16.7359      16.2411 H        13 LYS13      0.1135
    219 HE3          14.2998      16.5876      17.4275 H        13 LYS13      0.1135
    220 NZ           14.9477      14.7473      16.5101 N.4      13 LYS13     -0.3854
    221 HZ1          15.1835      14.4460      15.5704 H        13 LYS13      0.3400
    222 HZ2          15.7513      14.5527      17.0906 H        13 LYS13      0.3400
    223 HZ3          14.1349      14.2211      16.7962 H        13 LYS13      0.3400
    224 C            14.4281      18.9219      10.9840 C.2      13 LYS13      0.7341
    225 O            13.8223      19.9835      10.8457 O.2      13 LYS13     -0.5894
    226 N            14.6633      18.0837       9.9867 N.am     14 GLN14     -0.4157
    227 H            15.1843      17.2395      10.1703 H        14 GLN14      0.2719
    228 CA           14.1127      18.2661       8.6532 C.3      14 GLN14     -0.0031
    229 HA           13.3130      18.9973       8.6927 H        14 GLN14      0.0850
    230 CB           15.1890      18.7950       7.7111 C.3      14 GLN14     -0.0036
    231 HB2          15.5799      19.7231       8.1264 H        14 GLN14      0.0171
    232 HB3          16.0125      18.0805       7.6542 H        14 GLN14      0.0171
    233 CG           14.6357      19.0358       6.2991 C.3      14 GLN14     -0.0645
    234 HG2          14.4496      18.0831       5.8032 H        14 GLN14      0.0352
    235 HG3          13.6971      19.5852       6.3674 H        14 GLN14      0.0352
    236 CD           15.6030      19.8515       5.4549 C.2      14 GLN14      0.6951
    237 OE1          16.7211      20.1521       5.8254 O.2      14 GLN14     -0.6086
    238 NE2          15.2224      20.2858       4.2830 N.am     14 GLN14     -0.9407
    239 HE21         15.9298      20.7129       3.7169 H        14 GLN14      0.4251
    240 HE22         14.2937      20.0829       3.9411 H        14 GLN14      0.4251
    241 C            13.5398      16.9452       8.1688 C.2      14 GLN14      0.5973
    242 O            14.2723      15.9666       8.0567 O.2      14 GLN14     -0.5679
    243 N            12.2376      16.9172       7.9086 N.am     15 VAL15     -0.4157
    244 H            11.7182      17.7876       7.9777 H        15 VAL15      0.2719
    245 CA           11.4878      15.7030       7.5646 C.3      15 VAL15     -0.0875
    246 HA           12.1526      14.8387       7.5550 H        15 VAL15      0.0969
    247 CB           10.4026      15.4546       8.6294 C.3      15 VAL15      0.2985
    248 HB            9.8590      16.3844       8.8039 H        15 VAL15     -0.0297
    249 CG1           9.3833      14.3921       8.2251 C.3      15 VAL15     -0.3192
    250 HG11          9.8879      13.4855       7.8901 H        15 VAL15      0.0791
    251 HG12          8.7398      14.1515       9.0707 H        15 VAL15      0.0791
    252 HG13          8.7434      14.7829       7.4373 H        15 VAL15      0.0791
    253 CG2          11.0412      15.0028       9.9493 C.3      15 VAL15     -0.3192
    254 HG21         11.7958      15.7142      10.2827 H        15 VAL15      0.0791
    255 HG22         10.2703      14.9186      10.7151 H        15 VAL15      0.0791
    256 HG23         11.5119      14.0272       9.8185 H        15 VAL15      0.0791
    257 C            10.9029      15.8560       6.1705 C.2      15 VAL15      0.5973
    258 O            10.3888      16.9262       5.8447 O.2      15 VAL15     -0.5679
    259 N            10.9734      14.8132       5.3427 N.am     16 ASP16     -0.5163
    260 H            11.3644      13.9437       5.6669 H        16 ASP16      0.2936
    261 CA           10.2425      14.8227       4.0744 C.3      16 ASP16      0.0381
    262 HA           10.4910      15.7365       3.5331 H        16 ASP16      0.0880
    263 CB           10.6337      13.6349       3.1893 C.3      16 ASP16     -0.0303
    264 HB2          11.7185      13.5067       3.2275 H        16 ASP16     -0.0122
    265 HB3          10.1713      12.7186       3.5608 H        16 ASP16     -0.0122
    266 CG           10.2114      13.8822       1.7359 C.2      16 ASP16      0.7994
    267 OD1           8.9832      13.9030       1.4442 O.co2    16 ASP16     -0.8014
    268 OD2          11.1211      14.0268       0.9028 O.co2    16 ASP16     -0.8014
    269 C             8.7445      14.8206       4.3701 C.2      16 ASP16      0.5366
    270 O             8.2751      13.9960       5.1525 O.2      16 ASP16     -0.5819
    271 N             7.9855      15.7239       3.7515 N.am     17 ILE17     -0.4157
    272 H             8.4206      16.3511       3.0840 H        17 ILE17      0.2719
    273 CA            6.5463      15.8579       3.9988 C.3      17 ILE17     -0.0597
    274 HA            6.4070      15.9592       5.0733 H        17 ILE17      0.0869
    275 CB            6.0030      17.1530       3.3476 C.3      17 ILE17      0.1303
    276 HB            6.2801      17.1525       2.2928 H        17 ILE17      0.0187
    277 CG2           4.4724      17.2480       3.4424 C.3      17 ILE17     -0.3204
    278 HG21          4.1486      17.1032       4.4731 H        17 ILE17      0.0882
    279 HG22          4.1092      18.2091       3.0930 H        17 ILE17      0.0882
    280 HG23          4.0226      16.4786       2.8146 H        17 ILE17      0.0882
    281 CG1           6.6317      18.3880       4.0305 C.3      17 ILE17     -0.0430
    282 HG12          6.3340      18.4198       5.0799 H        17 ILE17      0.0236
    283 HG13          7.7153      18.3027       3.9966 H        17 ILE17      0.0236
    284 CD1           6.2562      19.7142       3.3667 C.3      17 ILE17     -0.0660
    285 HD11          5.2506      20.0159       3.6534 H        17 ILE17      0.0186
    286 HD12          6.9642      20.4747       3.6859 H        17 ILE17      0.0186
    287 HD13          6.3225      19.6173       2.2839 H        17 ILE17      0.0186
    288 C             5.7905      14.5814       3.5888 C.2      17 ILE17      0.5973
    289 O             4.7279      14.3045       4.1352 O.2      17 ILE17     -0.5679
    290 N             6.3700      13.7311       2.7295 N.am     18 SER18     -0.4157
    291 H             7.2974      13.9513       2.3777 H        18 SER18      0.2719
    292 CA            5.8276      12.3862       2.4804 C.3      18 SER18     -0.0249
    293 HA            4.8062      12.4902       2.1135 H        18 SER18      0.0843
    294 CB            6.6487      11.6535       1.4159 C.3      18 SER18      0.2117
    295 HB2           6.1775      10.6912       1.2102 H        18 SER18      0.0352
    296 HB3           6.6614      12.2373       0.4960 H        18 SER18      0.0352
    297 OG            7.9730      11.4300       1.8574 O.3      18 SER18     -0.6546
    298 HG            8.4624      12.2637       1.6833 H        18 SER18      0.4275
    299 C             5.7603      11.4915       3.7272 C.2      18 SER18      0.5973
    300 O             4.9499      10.5708       3.7418 O.2      18 SER18     -0.5679
    301 N             6.5826      11.7271       4.7606 N.am     19 LYS19     -0.3479
    302 H             7.2093      12.5224       4.6980 H        19 LYS19      0.2747
    303 CA            6.5386      10.9837       6.0330 C.3      19 LYS19     -0.2400
    304 HA            6.2542       9.9498       5.8404 H        19 LYS19      0.1426
    305 CB            7.9063      11.0405       6.7444 C.3      19 LYS19     -0.0094
    306 HB2           8.1253      12.0794       6.9858 H        19 LYS19      0.0362
    307 HB3           7.8474      10.4913       7.6862 H        19 LYS19      0.0362
    308 CG            9.0739      10.4735       5.9288 C.3      19 LYS19      0.0187
    309 HG2           9.1340      10.9891       4.9698 H        19 LYS19      0.0103
    310 HG3          10.0030      10.6526       6.4711 H        19 LYS19      0.0103
    311 CD            8.9116       8.9669       5.7008 C.3      19 LYS19     -0.0479
    312 HD2           9.0210       8.4406       6.6517 H        19 LYS19      0.0621
    313 HD3           7.9161       8.7694       5.3047 H        19 LYS19      0.0621
    314 CE            9.9348       8.4630       4.6854 C.3      19 LYS19     -0.0143
    315 HE2           9.9464       9.1591       3.8396 H        19 LYS19      0.1135
    316 HE3          10.9261       8.4681       5.1479 H        19 LYS19      0.1135
    317 NZ            9.5636       7.1064       4.2133 N.4      19 LYS19     -0.3854
    318 HZ1           8.6468       7.1347       3.7802 H        19 LYS19      0.3400
    319 HZ2          10.2268       6.7698       3.5293 H        19 LYS19      0.3400
    320 HZ3           9.5198       6.4667       4.9971 H        19 LYS19      0.3400
    321 C             5.4700      11.4869       6.9952 C.2      19 LYS19      0.7341
    322 O             5.2513      10.8333       8.0109 O.2      19 LYS19     -0.5894
    323 N             4.8450      12.6393       6.7475 N.am     20 ILE20     -0.4157
    324 H             4.9793      13.0812       5.8472 H        20 ILE20      0.2719
    325 CA            3.8464      13.2049       7.6645 C.3      20 ILE20     -0.0597
    326 HA            4.2729      13.2550       8.6640 H        20 ILE20      0.0869
    327 CB            3.4360      14.6250       7.2268 C.3      20 ILE20      0.1303
    328 HB            3.1350      14.5745       6.1792 H        20 ILE20      0.0187
    329 CG2           2.2111      15.1350       8.0114 C.3      20 ILE20     -0.3204
    330 HG21          2.3774      15.0522       9.0853 H        20 ILE20      0.0882
    331 HG22          2.0195      16.1767       7.7551 H        20 ILE20      0.0882
    332 HG23          1.3230      14.5642       7.7390 H        20 ILE20      0.0882
    333 CG1           4.6174      15.6150       7.3182 C.3      20 ILE20     -0.0430
    334 HG12          5.4970      15.1626       6.8651 H        20 ILE20      0.0236
    335 HG13          4.3720      16.5042       6.7391 H        20 ILE20      0.0236
    336 CD1           4.9951      16.0621       8.7312 C.3      20 ILE20     -0.0660
    337 HD11          5.0867      15.2073       9.3930 H        20 ILE20      0.0186
    338 HD12          5.9448      16.5952       8.7016 H        20 ILE20      0.0186
    339 HD13          4.2295      16.7338       9.1184 H        20 ILE20      0.0186
    340 C             2.6255      12.2881       7.7125 C.2      20 ILE20      0.5973
    341 O             2.0504      11.9647       6.6805 O.2      20 ILE20     -0.5679
    342 N             2.1899      11.8978       8.9072 N.am     21 LYS21     -0.3479
    343 H             2.7042      12.2254       9.7151 H        21 LYS21      0.2747
    344 CA            1.0793      10.9523       9.0810 C.3      21 LYS21     -0.2400
    345 HA            0.9578      10.3651       8.1669 H        21 LYS21      0.1426
    346 CB            1.4760       9.9920      10.2096 C.3      21 LYS21     -0.0094
    347 HB2           2.3842       9.4678       9.9003 H        21 LYS21      0.0362
    348 HB3           1.7074      10.5600      11.1092 H        21 LYS21      0.0362
    349 CG            0.3982       8.9535      10.5364 C.3      21 LYS21      0.0187
    350 HG2          -0.4861       9.4445      10.9450 H        21 LYS21      0.0103
    351 HG3           0.1262       8.4220       9.6224 H        21 LYS21      0.0103
    352 CD            0.9470       7.9550      11.5583 C.3      21 LYS21     -0.0479
    353 HD2           1.8765       7.5244      11.1807 H        21 LYS21      0.0621
    354 HD3           1.1546       8.4774      12.4938 H        21 LYS21      0.0621
    355 CE           -0.0647       6.8324      11.7857 C.3      21 LYS21     -0.0143
    356 HE2          -1.0347       7.2698      12.0343 H        21 LYS21      0.1135
    357 HE3          -0.1660       6.2780      10.8464 H        21 LYS21      0.1135
    358 NZ            0.3962       5.9320      12.8675 N.4      21 LYS21     -0.3854
    359 HZ1           0.4840       6.4181      13.7480 H        21 LYS21      0.3400
    360 HZ2          -0.2021       5.1245      12.9606 H        21 LYS21      0.3400
    361 HZ3           1.3300       5.6049      12.6298 H        21 LYS21      0.3400
    362 C            -0.2568      11.6541       9.3144 C.2      21 LYS21      0.7341
    363 O            -1.2916      11.2644       8.7759 O.2      21 LYS21     -0.5894
    364 N            -0.2284      12.6603      10.1864 N.am     22 LYS22     -0.3479
    365 H             0.6825      12.9643      10.5000 H        22 LYS22      0.2747
    366 CA           -1.3872      13.4171      10.6565 C.3      22 LYS22     -0.2400
    367 HA           -2.1614      13.3965       9.8850 H        22 LYS22      0.1426
    368 CB           -1.9251      12.7841      11.9517 C.3      22 LYS22     -0.0094
    369 HB2          -1.9747      11.7029      11.8100 H        22 LYS22      0.0362
    370 HB3          -1.2430      12.9917      12.7779 H        22 LYS22      0.0362
    371 CG           -3.3316      13.2882      12.3007 C.3      22 LYS22      0.0187
    372 HG2          -3.3084      14.3584      12.5077 H        22 LYS22      0.0103
    373 HG3          -3.9795      13.1124      11.4402 H        22 LYS22      0.0103
    374 CD           -3.9029      12.5466      13.5170 C.3      22 LYS22     -0.0479
    375 HD2          -3.7276      11.4767      13.3936 H        22 LYS22      0.0621
    376 HD3          -3.4083      12.8909      14.4276 H        22 LYS22      0.0621
    377 CE           -5.4129      12.8045      13.5915 C.3      22 LYS22     -0.0143
    378 HE2          -5.5743      13.8527      13.8662 H        22 LYS22      0.1135
    379 HE3          -5.8385      12.6611      12.5923 H        22 LYS22      0.1135
    380 NZ           -6.0905      11.9040      14.5573 N.4      22 LYS22     -0.3854
    381 HZ1          -5.7147      12.0440      15.4867 H        22 LYS22      0.3400
    382 HZ2          -7.0818      12.1212      14.5963 H        22 LYS22      0.3400
    383 HZ3          -5.9755      10.9389      14.2836 H        22 LYS22      0.3400
    384 C            -0.9479      14.8489      10.8784 C.2      22 LYS22      0.7341
    385 O             0.1474      15.0715      11.3880 O.2      22 LYS22     -0.5894
    386 N            -1.7937      15.8092      10.5503 N.am     23 VAL23     -0.4157
    387 H            -2.6816      15.5501      10.1270 H        23 VAL23      0.2719
    388 CA           -1.5358      17.2239      10.8200 C.3      23 VAL23     -0.0875
    389 HA           -0.8403      17.2862      11.6538 H        23 VAL23      0.0969
    390 CB           -0.8307      17.9222       9.6332 C.3      23 VAL23      0.2985
    391 HB            0.2049      17.5868       9.6195 H        23 VAL23     -0.0297
    392 CG1          -1.4235      17.5795       8.2721 C.3      23 VAL23     -0.3192
    393 HG11         -2.4717      17.8671       8.2595 H        23 VAL23      0.0791
    394 HG12         -0.8899      18.1401       7.5067 H        23 VAL23      0.0791
    395 HG13         -1.2923      16.5178       8.0653 H        23 VAL23      0.0791
    396 CG2          -0.8312      19.4487       9.7432 C.3      23 VAL23     -0.3192
    397 HG21         -0.4098      19.7471      10.7026 H        23 VAL23      0.0791
    398 HG22         -0.2168      19.8760       8.9503 H        23 VAL23      0.0791
    399 HG23         -1.8416      19.8314       9.6529 H        23 VAL23      0.0791
    400 C            -2.8247      17.8708      11.3061 C.2      23 VAL23      0.5973
    401 O            -3.9231      17.5270      10.8667 O.2      23 VAL23     -0.5679
    402 N            -2.7032      18.7721      12.2716 N.am     24 TRP24     -0.4157
    403 H            -1.7685      19.0000      12.6049 H        24 TRP24      0.2719
    404 CA           -3.8144      19.5180      12.8426 C.3      24 TRP24     -0.0275
    405 HA           -4.6116      19.5742      12.1031 H        24 TRP24      0.1123
    406 CB           -4.3942      18.8117      14.0727 C.3      24 TRP24     -0.0050
    407 HB2          -5.2868      19.3504      14.3940 H        24 TRP24      0.0339
    408 HB3          -4.7229      17.8165      13.7703 H        24 TRP24      0.0339
    409 CG           -3.4895      18.6603      15.2532 C.2      24 TRP24     -0.1415
    410 CD1          -3.4624      19.4676      16.3379 C.2      24 TRP24     -0.1638
    411 HD1          -4.1023      20.3321      16.4809 H        24 TRP24      0.2062
    412 NE1          -2.5404      18.9892      17.2486 N.pl3    24 TRP24     -0.3418
    413 HE1          -2.4150      19.3941      18.1656 H        24 TRP24      0.3412
    414 CE2          -1.9144      17.8522      16.7780 C.ar     24 TRP24      0.1380
    415 CZ2          -0.9260      17.0106      17.3065 C.ar     24 TRP24     -0.2601
    416 HZ2          -0.5113      17.1954      18.2862 H        24 TRP24      0.1572
    417 CH2          -0.4966      15.9082      16.5474 C.ar     24 TRP24     -0.1134
    418 HH2           0.2793      15.2593      16.9297 H        24 TRP24      0.1417
    419 CZ3          -1.0644      15.6491      15.2862 C.ar     24 TRP24     -0.1972
    420 HZ3          -0.7197      14.8075      14.7010 H        24 TRP24      0.1447
    421 CE3          -2.0611      16.4945      14.7712 C.ar     24 TRP24     -0.2387
    422 HE3          -2.4853      16.2983      13.8002 H        24 TRP24      0.1700
    423 CD2          -2.4998      17.6210      15.4979 C.ar     24 TRP24      0.1243
    424 C            -3.3743      20.9430      13.1539 C.2      24 TRP24      0.5973
    425 O            -2.1834      21.2530      13.2316 O.2      24 TRP24     -0.5679
    426 N            -4.3554      21.8289      13.3077 N.am     25 ARG25     -0.3479
    427 H            -5.3046      21.4879      13.3303 H        25 ARG25      0.2747
    428 CA           -4.1210      23.2304      13.6438 C.3      25 ARG25     -0.2637
    429 HA           -3.0679      23.4761      13.4820 H        25 ARG25      0.1560
    430 CB           -4.9592      24.1211      12.7193 C.3      25 ARG25     -0.0007
    431 HB2          -4.6287      23.9552      11.6957 H        25 ARG25      0.0327
    432 HB3          -6.0105      23.8410      12.8024 H        25 ARG25      0.0327
    433 CG           -4.8121      25.6094      13.0573 C.3      25 ARG25      0.0390
    434 HG2          -5.1723      25.7848      14.0702 H        25 ARG25      0.0285
    435 HG3          -3.7590      25.8913      13.0075 H        25 ARG25      0.0285
    436 CD           -5.6402      26.4985      12.1223 C.3      25 ARG25      0.0486
    437 HD2          -6.6571      26.1084      12.0669 H        25 ARG25      0.0687
    438 HD3          -5.7067      27.4989      12.5559 H        25 ARG25      0.0687
    439 NE           -5.0714      26.5878      10.7640 N.pl3    25 ARG25     -0.5295
    440 HE           -5.5019      26.0430      10.0379 H        25 ARG25      0.3456
    441 CZ           -4.0975      27.3999      10.3944 C.cat    25 ARG25      0.8076
    442 NH1          -3.4638      28.1311      11.2596 N.pl3    25 ARG25     -0.8627
    443 HH11         -3.7086      28.0937      12.2389 H        25 ARG25      0.4478
    444 HH12         -2.9018      28.9347      10.9509 H        25 ARG25      0.4478
    445 NH2          -3.7536      27.5102       9.1425 N.pl3    25 ARG25     -0.8627
    446 HH21         -4.2504      27.0272       8.4197 H        25 ARG25      0.4478
    447 HH22         -3.0487      28.1934       8.9149 H        25 ARG25      0.4478
    448 C            -4.4211      23.4536      15.1168 C.2      25 ARG25      0.7341
    449 O            -5.4443      22.9922      15.6143 O.2      25 ARG25     -0.5894
    450 N            -3.5669      24.2226      15.7797 N.am     26 VAL26     -0.4157
    451 H            -2.7169      24.5054      15.2996 H        26 VAL26      0.2719
    452 CA           -3.8064      24.7655      17.1178 C.3      26 VAL26     -0.0875
    453 HA           -4.8414      24.5725      17.4021 H        26 VAL26      0.0969
    454 CB           -2.9039      24.1219      18.1868 C.3      26 VAL26      0.2985
    455 HB           -1.9110      24.5506      18.1230 H        26 VAL26     -0.0297
    456 CG1          -3.4842      24.4246      19.5720 C.3      26 VAL26     -0.3192
    457 HG11         -4.4725      23.9742      19.6767 H        26 VAL26      0.0791
    458 HG12         -2.8284      24.0160      20.3409 H        26 VAL26      0.0791
    459 HG13         -3.5564      25.5010      19.7268 H        26 VAL26      0.0791
    460 CG2          -2.7460      22.6042      18.0383 C.3      26 VAL26     -0.3192
    461 HG21         -2.2273      22.3665      17.1094 H        26 VAL26      0.0791
    462 HG22         -2.1602      22.2126      18.8698 H        26 VAL26      0.0791
    463 HG23         -3.7291      22.1328      18.0436 H        26 VAL26      0.0791
    464 C            -3.6062      26.2766      17.0442 C.2      26 VAL26      0.5973
    465 O            -2.5005      26.7908      17.2028 O.2      26 VAL26     -0.5679
    466 N            -4.6605      27.0142      16.6955 N.am     27 GLY27     -0.4157
    467 H            -5.5496      26.5598      16.5549 H        27 GLY27      0.2719
    468 CA           -4.5381      28.4497      16.4223 C.3      27 GLY27     -0.0252
    469 HA2          -5.5120      28.8559      16.1499 H        27 GLY27      0.0698
    470 HA3          -4.1927      28.9600      17.3220 H        27 GLY27      0.0698
    471 C            -3.5601      28.7212      15.2704 C.2      27 GLY27      0.5973
    472 O            -3.7989      28.2818      14.1463 O.2      27 GLY27     -0.5679
    473 N            -2.4515      29.4235      15.5359 N.am     28 LYS28     -0.3479
    474 H            -2.2921      29.6961      16.4950 H        28 LYS28      0.2747
    475 CA           -1.3945      29.6920      14.5357 C.3      28 LYS28     -0.2400
    476 HA           -1.8476      29.7913      13.5454 H        28 LYS28      0.1426
    477 CB           -0.6619      30.9991      14.8604 C.3      28 LYS28     -0.0094
    478 HB2          -0.1263      30.8740      15.8041 H        28 LYS28      0.0362
    479 HB3           0.0691      31.2023      14.0755 H        28 LYS28      0.0362
    480 CG           -1.6004      32.2022      14.9701 C.3      28 LYS28      0.0187
    481 HG2          -2.0924      32.3664      14.0131 H        28 LYS28      0.0103
    482 HG3          -2.3605      32.0189      15.7301 H        28 LYS28      0.0103
    483 CD           -0.7891      33.4333      15.3886 C.3      28 LYS28     -0.0479
    484 HD2          -0.3032      33.2355      16.3460 H        28 LYS28      0.0621
    485 HD3          -0.0215      33.6328      14.6397 H        28 LYS28      0.0621
    486 CE           -1.6891      34.6616      15.5431 C.3      28 LYS28     -0.0143
    487 HE2          -2.4595      34.4380      16.2888 H        28 LYS28      0.1135
    488 HE3          -1.0919      35.4966      15.9213 H        28 LYS28      0.1135
    489 NZ           -2.3262      35.0324      14.2516 N.4      28 LYS28     -0.3854
    490 HZ1          -2.8617      34.2519      13.8808 H        28 LYS28      0.3400
    491 HZ2          -2.9516      35.8211      14.3533 H        28 LYS28      0.3400
    492 HZ3          -1.6398      35.2430      13.5379 H        28 LYS28      0.3400
    493 C            -0.3577      28.5707      14.4251 C.2      28 LYS28      0.7341
    494 O             0.5415      28.6674      13.5976 O.2      28 LYS28     -0.5894
    495 N            -0.4170      27.5576      15.2871 N.am     29 MET29     -0.4157
    496 H            -1.1902      27.5088      15.9400 H        29 MET29      0.2719
    497 CA            0.5073      26.4260      15.2622 C.3      29 MET29     -0.0237
    498 HA            1.4755      26.7584      14.8818 H        29 MET29      0.0880
    499 CB            0.7218      25.9207      16.6931 C.3      29 MET29      0.0342
    500 HB2           1.0988      26.7428      17.3031 H        29 MET29      0.0241
    501 HB3          -0.2268      25.5914      17.1067 H        29 MET29      0.0241
    502 CG            1.7164      24.7620      16.7752 C.3      29 MET29      0.0018
    503 HG2           1.3067      23.8853      16.2726 H        29 MET29      0.0440
    504 HG3           2.6312      25.0551      16.2580 H        29 MET29      0.0440
    505 SD            2.1594      24.3090      18.4730 S.3      29 MET29     -0.2737
    506 CE            0.6268      23.5120      19.0122 C.3      29 MET29     -0.0536
    507 HE1           0.2633      22.8375      18.2382 H        29 MET29      0.0684
    508 HE2           0.8210      22.9448      19.9224 H        29 MET29      0.0684
    509 HE3          -0.1146      24.2767      19.2328 H        29 MET29      0.0684
    510 C            -0.0123      25.3219      14.3405 C.2      29 MET29      0.5973
    511 O            -1.1787      24.9302      14.4237 O.2      29 MET29     -0.5679
    512 N             0.8624      24.7966      13.4887 N.am     30 ILE30     -0.4157
    513 H             1.8064      25.1728      13.4717 H        30 ILE30      0.2719
    514 CA            0.6135      23.6091      12.6690 C.3      30 ILE30     -0.0597
    515 HA           -0.4494      23.3669      12.6863 H        30 ILE30      0.0869
    516 CB            1.0209      23.8456      11.2014 C.3      30 ILE30      0.1303
    517 HB            2.1071      23.9209      11.1560 H        30 ILE30      0.0187
    518 CG2           0.6023      22.6470      10.3316 C.3      30 ILE30     -0.3204
    519 HG21         -0.4682      22.4612      10.4217 H        30 ILE30      0.0882
    520 HG22          0.8500      22.8394       9.2874 H        30 ILE30      0.0882
    521 HG23          1.1427      21.7538      10.6467 H        30 ILE30      0.0882
    522 CG1           0.4672      25.1666      10.6280 C.3      30 ILE30     -0.0430
    523 HG12          0.8998      26.0037      11.1761 H        30 ILE30      0.0236
    524 HG13          0.8083      25.2604       9.5973 H        30 ILE30      0.0236
    525 CD1          -1.0599      25.3120      10.6499 C.3      30 ILE30     -0.0660
    526 HD11         -1.4366      25.2794      11.6712 H        30 ILE30      0.0186
    527 HD12         -1.3248      26.2728      10.2107 H        30 ILE30      0.0186
    528 HD13         -1.5228      24.5212      10.0639 H        30 ILE30      0.0186
    529 C             1.3804      22.4486      13.2901 C.2      30 ILE30      0.5973
    530 O             2.6063      22.4165      13.2526 O.2      30 ILE30     -0.5679
    531 N             0.6521      21.5274      13.9043 N.am     31 SER31     -0.4157
    532 H            -0.3554      21.5722      13.7937 H        31 SER31      0.2719
    533 CA            1.1784      20.4054      14.6768 C.3      31 SER31     -0.0249
    534 HA            2.2398      20.5497      14.8813 H        31 SER31      0.0843
    535 CB            0.4273      20.3862      16.0054 C.3      31 SER31      0.2117
    536 HB2           0.4024      21.3980      16.4117 H        31 SER31      0.0352
    537 HB3          -0.5966      20.0655      15.8217 H        31 SER31      0.0352
    538 OG            1.0325      19.5458      16.9612 O.3      31 SER31     -0.6546
    539 HG            0.3838      18.8875      17.2305 H        31 SER31      0.4275
    540 C             0.9906      19.1069      13.8976 C.2      31 SER31      0.5973
    541 O            -0.0060      18.9576      13.1892 O.2      31 SER31     -0.5679
    542 N             1.9319      18.1750      13.9950 N.am     32 PHE32     -0.4157
    543 H             2.7646      18.3565      14.5511 H        32 PHE32      0.2719
    544 CA            1.8969      16.9663      13.1855 C.3      32 PHE32     -0.0024
    545 HA            0.8586      16.6587      13.0780 H        32 PHE32      0.0978
    546 CB            2.4582      17.2700      11.7833 C.3      32 PHE32     -0.0343
    547 HB2           2.5046      16.3535      11.1938 H        32 PHE32      0.0295
    548 HB3           1.7612      17.9350      11.2746 H        32 PHE32      0.0295
    549 CG            3.8242      17.9271      11.7710 C.ar     32 PHE32      0.0118
    550 CD1           4.9886      17.1443      11.8609 C.ar     32 PHE32     -0.1256
    551 HD1           4.9080      16.0692      11.9219 H        32 PHE32      0.1330
    552 CE1           6.2539      17.7567      11.8486 C.ar     32 PHE32     -0.1704
    553 HE1           7.1484      17.1515      11.9103 H        32 PHE32      0.1430
    554 CZ            6.3560      19.1549      11.7476 C.ar     32 PHE32     -0.1072
    555 HZ            7.3269      19.6289      11.7391 H        32 PHE32      0.1297
    556 CE2           5.1936      19.9390      11.6605 C.ar     32 PHE32     -0.1704
    557 HE2           5.2671      21.0136      11.5954 H        32 PHE32      0.1430
    558 CD2           3.9297      19.3271      11.6756 C.ar     32 PHE32     -0.1256
    559 HD2           3.0388      19.9375      11.6278 H        32 PHE32      0.1330
    560 C             2.6234      15.8021      13.8402 C.2      32 PHE32      0.5973
    561 O             3.4082      15.9450      14.7831 O.2      32 PHE32     -0.5679
    562 N             2.3452      14.6238      13.2979 N.am     33 THR33     -0.4157
    563 H             1.6754      14.6050      12.5337 H        33 THR33      0.2719
    564 CA            3.1601      13.4335      13.5016 C.3      33 THR33     -0.0389
    565 HA            3.9864      13.6960      14.1533 H        33 THR33      0.1007
    566 CB            2.3739      12.2975      14.1591 C.3      33 THR33      0.3654
    567 HB            3.0312      11.4388      14.2554 H        33 THR33      0.0043
    568 CG2           1.8699      12.6746      15.5455 C.3      33 THR33     -0.2438
    569 HG21          1.1521      13.4888      15.4724 H        33 THR33      0.0642
    570 HG22          1.3891      11.8113      16.0019 H        33 THR33      0.0642
    571 HG23          2.7124      12.9835      16.1626 H        33 THR33      0.0642
    572 OG1           1.2554      11.9282      13.3789 O.3      33 THR33     -0.6761
    573 HG1           1.5900      11.6453      12.5231 H        33 THR33      0.4102
    574 C             3.7590      12.9735      12.1855 C.2      33 THR33      0.5973
    575 O             3.2288      13.2734      11.1165 O.2      33 THR33     -0.5679
    576 N             4.8387      12.2109      12.2631 N.am     34 TYR34     -0.4157
    577 H             5.2324      11.9944      13.1731 H        34 TYR34      0.2719
    578 CA            5.5214      11.6719      11.0956 C.3      34 TYR34     -0.0014
    579 HA            4.7949      11.5387      10.2942 H        34 TYR34      0.0876
    580 CB            6.6020      12.6430      10.6041 C.3      34 TYR34     -0.0152
    581 HB2           7.0224      12.2495       9.6781 H        34 TYR34      0.0295
    582 HB3           6.1304      13.5888      10.3559 H        34 TYR34      0.0295
    583 CG            7.7355      12.9190      11.5723 C.ar     34 TYR34     -0.0011
    584 CD1           7.5872      13.9173      12.5537 C.ar     34 TYR34     -0.1906
    585 HD1           6.6598      14.4663      12.6256 H        34 TYR34      0.1699
    586 CE1           8.6479      14.2027      13.4296 C.ar     34 TYR34     -0.2341
    587 HE1           8.5419      14.9799      14.1675 H        34 TYR34      0.1656
    588 CZ            9.8638      13.4981      13.3157 C.ar     34 TYR34      0.3226
    589 OH           10.8843      13.8094      14.1538 O.3      34 TYR34     -0.5579
    590 HH           10.5283      14.1621      14.9681 H        34 TYR34      0.3992
    591 CE2          10.0180      12.5096      12.3271 C.ar     34 TYR34     -0.2341
    592 HE2          10.9571      11.9889      12.2416 H        34 TYR34      0.1656
    593 CD2           8.9486      12.2097      11.4625 C.ar     34 TYR34     -0.1906
    594 HD2           9.0595      11.4383      10.7076 H        34 TYR34      0.1699
    595 C             6.1068      10.3005      11.3950 C.2      34 TYR34      0.5973
    596 O             6.4302       9.9824      12.5390 O.2      34 TYR34     -0.5679
    597 N             6.2265       9.4912      10.3573 N.am     35 ASP35     -0.5163
    598 H             5.8933       9.8083       9.4521 H        35 ASP35      0.2936
    599 CA            6.8119       8.1634      10.4450 C.3      35 ASP35      0.0381
    600 HA            6.4447       7.6674      11.3448 H        35 ASP35      0.0880
    601 CB            6.3771       7.3247       9.2394 C.3      35 ASP35     -0.0303
    602 HB2           6.6369       7.8582       8.3211 H        35 ASP35     -0.0122
    603 HB3           6.9396       6.3882       9.2508 H        35 ASP35     -0.0122
    604 CG            4.8842       6.9736       9.2128 C.2      35 ASP35      0.7994
    605 OD1           4.1754       7.1971      10.2254 O.co2    35 ASP35     -0.8014
    606 OD2           4.4725       6.4341       8.1647 O.co2    35 ASP35     -0.8014
    607 C             8.3386       8.2355      10.5241 C.2      35 ASP35      0.5366
    608 O             8.9913       8.8824       9.7005 O.2      35 ASP35     -0.5819
    609 N             8.9178       7.5226      11.4876 N.am     36 GLU36     -0.5163
    610 H             8.3191       6.9982      12.1209 H        36 GLU36      0.2936
    611 CA           10.3594       7.3329      11.6297 C.3      36 GLU36      0.0397
    612 HA           10.8890       7.9187      10.8776 H        36 GLU36      0.1105
    613 CB           10.8237       7.7823      13.0189 C.3      36 GLU36      0.0560
    614 HB2          10.3812       7.0831      13.7286 H        36 GLU36     -0.0173
    615 HB3          11.9094       7.6896      13.0921 H        36 GLU36     -0.0173
    616 CG           10.4440       9.2115      13.4151 C.3      36 GLU36      0.0136
    617 HG2          11.0402       9.8912      12.8076 H        36 GLU36     -0.0425
    618 HG3           9.3870       9.3954      13.2203 H        36 GLU36     -0.0425
    619 CD           10.7104       9.4508      14.9081 C.2      36 GLU36      0.8054
    620 OE1          10.6063       8.4840      15.7046 O.co2    36 GLU36     -0.8188
    621 OE2          11.0750      10.5949      15.2642 O.co2    36 GLU36     -0.8188
    622 C            10.7416       5.8563      11.4593 C.2      36 GLU36      0.5366
    623 O             9.9064       4.9592      11.3401 O.2      36 GLU36     -0.5819
    624 N            12.0466       5.5762      11.5106 N.am     37 GLY37     -0.4157
    625 H            12.6965       6.3413      11.5823 H        37 GLY37      0.2719
    626 CA           12.5440       4.2035      11.5347 C.3      37 GLY37     -0.0252
    627 HA2          12.2129       3.6949      10.6281 H        37 GLY37      0.0698
    628 HA3          13.6337       4.2048      11.5490 H        37 GLY37      0.0698
    629 C            12.0359       3.4157      12.7464 C.2      37 GLY37      0.5973
    630 O            11.6000       3.9863      13.7474 O.2      37 GLY37     -0.5679
    631 N            12.1550       2.0898      12.6947 N.am     38 GLY38     -0.4157
    632 H            12.5078       1.6616      11.8522 H        38 GLY38      0.2719
    633 CA           11.8487       1.2236      13.8388 C.3      38 GLY38     -0.0252
    634 HA2          12.1721       0.2086      13.6074 H        38 GLY38      0.0698
    635 HA3          12.3998       1.5661      14.7149 H        38 GLY38      0.0698
    636 C            10.3658       1.1571      14.2124 C.2      38 GLY38      0.5973
    637 O            10.0504       0.7345      15.3175 O.2      38 GLY38     -0.5679
    638 N             9.4636       1.5936      13.3270 N.am     39 GLY39     -0.4157
    639 H             9.7800       1.9700      12.4471 H        39 GLY39      0.2719
    640 CA            8.0216       1.6025      13.5977 C.3      39 GLY39     -0.0252
    641 HA2           7.4848       1.7313      12.6584 H        39 GLY39      0.0698
    642 HA3           7.7262       0.6494      14.0373 H        39 GLY39      0.0698
    643 C             7.5784       2.7197      14.5462 C.2      39 GLY39      0.5973
    644 O             6.4651       2.6898      15.0635 O.2      39 GLY39     -0.5679
    645 N             8.4517       3.6962      14.8020 N.am     40 LYS40     -0.3479
    646 H             9.3251       3.6847      14.2939 H        40 LYS40      0.2747
    647 CA            8.1757       4.8355      15.6800 C.3      40 LYS40     -0.2400
    648 HA            7.5046       4.5178      16.4804 H        40 LYS40      0.1426
    649 CB            9.4805       5.3358      16.2834 C.3      40 LYS40     -0.0094
    650 HB2          10.1700       5.4540      15.4502 H        40 LYS40      0.0362
    651 HB3           9.3285       6.3189      16.7335 H        40 LYS40      0.0362
    652 CG           10.0645       4.4090      17.3598 C.3      40 LYS40      0.0187
    653 HG2           9.6631       4.7149      18.3266 H        40 LYS40      0.0103
    654 HG3           9.7529       3.3790      17.1827 H        40 LYS40      0.0103
    655 CD           11.6003       4.4381      17.4161 C.3      40 LYS40     -0.0479
    656 HD2          11.8981       4.2901      18.4551 H        40 LYS40      0.0621
    657 HD3          11.9795       3.5848      16.8506 H        40 LYS40      0.0621
    658 CE           12.2529       5.7324      16.8953 C.3      40 LYS40     -0.0143
    659 HE2          11.5047       6.5339      16.8446 H        40 LYS40      0.1135
    660 HE3          13.0098       6.0541      17.6149 H        40 LYS40      0.1135
    661 NZ           12.8806       5.5408      15.5695 N.4      40 LYS40     -0.3854
    662 HZ1          12.1859       5.1371      14.9409 H        40 LYS40      0.3400
    663 HZ2          13.1277       6.4419      15.1834 H        40 LYS40      0.3400
    664 HZ3          13.6738       4.9212      15.6148 H        40 LYS40      0.3400
    665 C             7.4994       5.9774      14.9349 C.2      40 LYS40      0.7341
    666 O             7.6134       6.1250      13.7207 O.2      40 LYS40     -0.5894
    667 N             6.8219       6.8039      15.7217 N.am     41 THR41     -0.4157
    668 H             6.8687       6.6324      16.7139 H        41 THR41      0.2719
    669 CA            6.1303       8.0164      15.2907 C.3      41 THR41     -0.0389
    670 HA            6.2353       8.1444      14.2115 H        41 THR41      0.1007
    671 CB            4.6320       7.8966      15.6041 C.3      41 THR41      0.3654
    672 HB            4.5056       7.6878      16.6642 H        41 THR41      0.0043
    673 CG2           3.8449       9.1548      15.2564 C.3      41 THR41     -0.2438
    674 HG21          4.0053       9.3875      14.2031 H        41 THR41      0.0642
    675 HG22          2.7840       8.9762      15.4202 H        41 THR41      0.0642
    676 HG23          4.1656       9.9903      15.8826 H        41 THR41      0.0642
    677 OG1           4.0469       6.8393      14.8689 O.3      41 THR41     -0.6761
    678 HG1           4.7683       6.2911      14.5401 H        41 THR41      0.4102
    679 C             6.7567       9.2239      15.9888 C.2      41 THR41      0.5973
    680 O             6.7791       9.3046      17.2204 O.2      41 THR41     -0.5679
    681 N             7.2463      10.1681      15.1954 N.am     42 GLY42     -0.4157
    682 H             7.1671      10.0283      14.1917 H        42 GLY42      0.2719
    683 CA            7.7663      11.4472      15.6501 C.3      42 GLY42     -0.0252
    684 HA2           8.2442      11.3205      16.6223 H        42 GLY42      0.0698
    685 HA3           8.5242      11.7849      14.9457 H        42 GLY42      0.0698
    686 C             6.6725      12.5076      15.7436 C.2      42 GLY42      0.5973
    687 O             5.6167      12.3973      15.1226 O.2      42 GLY42     -0.5679
    688 N             6.9311      13.5523      16.5342 N.am     43 ARG43     -0.3479
    689 H             7.8494      13.5885      16.9505 H        43 ARG43      0.2747
    690 CA            6.0804      14.7457      16.6738 C.3      43 ARG43     -0.2637
    691 HA            5.2278      14.6763      15.9934 H        43 ARG43      0.1560
    692 CB            5.5585      14.8763      18.1109 C.3      43 ARG43     -0.0007
    693 HB2           6.4216      14.8658      18.7770 H        43 ARG43      0.0327
    694 HB3           5.0613      15.8418      18.2249 H        43 ARG43      0.0327
    695 CG            4.5680      13.7740      18.5159 C.3      43 ARG43      0.0390
    696 HG2           3.6059      13.9832      18.0498 H        43 ARG43      0.0285
    697 HG3           4.9159      12.7979      18.1754 H        43 ARG43      0.0285
    698 CD            4.3902      13.7361      20.0383 C.3      43 ARG43      0.0486
    699 HD2           4.1357      14.7371      20.3919 H        43 ARG43      0.0687
    700 HD3           3.5627      13.0609      20.2646 H        43 ARG43      0.0687
    701 NE            5.6115      13.2504      20.7120 N.pl3    43 ARG43     -0.5295
    702 HE            6.3789      12.9908      20.1164 H        43 ARG43      0.3456
    703 CZ            5.7708      13.0816      22.0120 C.cat    43 ARG43      0.8076
    704 NH1           4.8153      13.3516      22.8593 N.pl3    43 ARG43     -0.8627
    705 HH11          3.9507      13.7164      22.5006 H        43 ARG43      0.4478
    706 HH12          4.9176      13.1723      23.8416 H        43 ARG43      0.4478
    707 NH2           6.8983      12.6226      22.4764 N.pl3    43 ARG43     -0.8627
    708 HH21          7.6184      12.3442      21.8357 H        43 ARG43      0.4478
    709 HH22          7.0092      12.4764      23.4625 H        43 ARG43      0.4478
    710 C             6.8678      15.9932      16.2908 C.2      43 ARG43      0.7341
    711 O             8.0812      16.0532      16.5050 O.2      43 ARG43     -0.5894
    712 N             6.1682      16.9836      15.7601 N.am     44 GLY44     -0.4157
    713 H             5.1807      16.8437      15.5558 H        44 GLY44      0.2719
    714 CA            6.7431      18.2765      15.4176 C.3      44 GLY44     -0.0252
    715 HA2           7.4199      18.6038      16.2070 H        44 GLY44      0.0698
    716 HA3           7.3038      18.1917      14.4854 H        44 GLY44      0.0698
    717 C             5.6560      19.3210      15.2397 C.2      44 GLY44      0.5973
    718 O             4.4748      18.9905      15.1447 O.2      44 GLY44     -0.5679
    719 N             6.0587      20.5830      15.2225 N.am     45 ALA45     -0.4157
    720 H             7.0382      20.8118      15.3052 H        45 ALA45      0.2719
    721 CA            5.1487      21.6816      14.9832 C.3      45 ALA45      0.0337
    722 HA            4.4073      21.3520      14.2600 H        45 ALA45      0.0823
    723 CB            4.4396      22.0759      16.2841 C.3      45 ALA45     -0.1825
    724 HB1           5.1660      22.4296      17.0174 H        45 ALA45      0.0603
    725 HB2           3.7239      22.8722      16.0776 H        45 ALA45      0.0603
    726 HB3           3.8993      21.2209      16.6942 H        45 ALA45      0.0603
    727 C             5.9054      22.8613      14.3925 C.2      45 ALA45      0.5973
    728 O             7.0954      23.0409      14.6621 O.2      45 ALA45     -0.5679
    729 N             5.1971      23.6670      13.6086 N.am     46 VAL46     -0.4157
    730 H             4.2235      23.4275      13.4377 H        46 VAL46      0.2719
    731 CA            5.7143      24.8982      13.0110 C.3      46 VAL46     -0.0875
    732 HA            6.5973      25.2133      13.5673 H        46 VAL46      0.0969
    733 CB            6.1445      24.7026      11.5426 C.3      46 VAL46      0.2985
    734 HB            6.4890      25.6655      11.1624 H        46 VAL46     -0.0297
    735 CG1           7.3227      23.7317      11.4303 C.3      46 VAL46     -0.3192
    736 HG11          7.0203      22.7293      11.7278 H        46 VAL46      0.0791
    737 HG12          7.6838      23.7027      10.4023 H        46 VAL46      0.0791
    738 HG13          8.1398      24.0667      12.0698 H        46 VAL46      0.0791
    739 CG2           5.0063      24.2224      10.6331 C.3      46 VAL46     -0.3192
    740 HG21          4.2081      24.9638      10.6211 H        46 VAL46      0.0791
    741 HG22          5.3768      24.1064       9.6147 H        46 VAL46      0.0791
    742 HG23          4.6102      23.2696      10.9811 H        46 VAL46      0.0791
    743 C             4.6909      26.0185      13.1341 C.2      46 VAL46      0.5973
    744 O             3.4898      25.7894      13.2866 O.2      46 VAL46     -0.5679
    745 N             5.1670      27.2580      13.0588 N.am     47 SER47     -0.4157
    746 H             6.1568      27.3747      12.9052 H        47 SER47      0.2719
    747 CA            4.2944      28.4102      12.8433 C.3      47 SER47     -0.0249
    748 HA            3.5552      28.4678      13.6427 H        47 SER47      0.0843
    749 CB            5.1422      29.6837      12.8417 C.3      47 SER47      0.2117
    750 HB2           5.5216      29.8639      13.8487 H        47 SER47      0.0352
    751 HB3           5.9890      29.5561      12.1651 H        47 SER47      0.0352
    752 OG            4.3770      30.7934      12.4103 O.3      47 SER47     -0.6546
    753 HG            4.6172      30.9050      11.4802 H        47 SER47      0.4275
    754 C             3.5751      28.2685      11.5051 C.2      47 SER47      0.5973
    755 O             4.1953      27.8567      10.5318 O.2      47 SER47     -0.5679
    756 N             2.3156      28.6892      11.4013 N.am     48 GLU48     -0.5163
    757 H             1.7813      28.8949      12.2399 H        48 GLU48      0.2936
    758 CA            1.6432      28.7758      10.0992 C.3      48 GLU48      0.0397
    759 HA            1.6053      27.7828       9.6505 H        48 GLU48      0.1105
    760 CB            0.2078      29.2866      10.2911 C.3      48 GLU48      0.0560
    761 HB2          -0.3204      29.2035       9.3404 H        48 GLU48     -0.0173
    762 HB3          -0.2986      28.6456      11.0140 H        48 GLU48     -0.0173
    763 CG            0.1509      30.7549      10.7714 C.3      48 GLU48      0.0136
    764 HG2           0.7439      30.8631      11.6831 H        48 GLU48     -0.0425
    765 HG3           0.5810      31.4056      10.0104 H        48 GLU48     -0.0425
    766 CD           -1.2638      31.2677      11.0403 C.2      48 GLU48      0.8054
    767 OE1          -2.2240      30.4950      10.8136 O.co2    48 GLU48     -0.8188
    768 OE2          -1.3712      32.4109      11.5540 O.co2    48 GLU48     -0.8188
    769 C             2.3789      29.6914       9.1131 C.2      48 GLU48      0.5366
    770 O             2.3070      29.4382       7.9163 O.2      48 GLU48     -0.5819
    771 N             3.0572      30.7333       9.6378 N.am     49 LYS49     -0.3479
    772 H             2.9926      30.8171      10.6382 H        49 LYS49      0.2747
    773 CA            3.5687      31.8858       8.8710 C.3      49 LYS49     -0.2400
    774 HA            2.7303      32.5036       8.5430 H        49 LYS49      0.1426
    775 CB            4.5623      32.7496       9.6680 C.3      49 LYS49     -0.0094
    776 HB2           5.1492      32.1248      10.3381 H        49 LYS49      0.0362
    777 HB3           5.2631      33.2264       8.9770 H        49 LYS49      0.0362
    778 CG            3.8526      33.8742      10.4139 C.3      49 LYS49      0.0187
    779 HG2           3.4624      34.6038       9.7020 H        49 LYS49      0.0103
    780 HG3           3.0103      33.4295      10.9439 H        49 LYS49      0.0103
    781 CD            4.7989      34.5690      11.4030 C.3      49 LYS49     -0.0479
    782 HD2           5.4557      33.8361      11.8765 H        49 LYS49      0.0621
    783 HD3           5.4248      35.2768      10.8533 H        49 LYS49      0.0621
    784 CE            4.0034      35.3048      12.4839 C.3      49 LYS49     -0.0143
    785 HE2           4.7113      35.8730      13.0959 H        49 LYS49      0.1135
    786 HE3           3.3279      36.0155      11.9968 H        49 LYS49      0.1135
    787 NZ            3.2486      34.3404      13.3258 N.4      49 LYS49     -0.3854
    788 HZ1           3.8778      33.6206      13.6654 H        49 LYS49      0.3400
    789 HZ2           2.8181      34.8086      14.1084 H        49 LYS49      0.3400
    790 HZ3           2.5468      33.8756      12.7615 H        49 LYS49      0.3400
    791 C             4.2405      31.4653       7.5825 C.2      49 LYS49      0.7341
    792 O             3.7896      31.8727       6.5262 O.2      49 LYS49     -0.5894
    793 N             5.2471      30.6102       7.6881 N.am     50 ASP50     -0.5163
    794 H             5.5877      30.3534       8.5932 H        50 ASP50      0.2936
    795 CA            5.9735      30.1531       6.5086 C.3      50 ASP50      0.0381
    796 HA            5.4802      30.5341       5.6112 H        50 ASP50      0.0880
    797 CB            7.3648      30.7972       6.5112 C.3      50 ASP50     -0.0303
    798 HB2           7.9138      30.4747       7.3979 H        50 ASP50     -0.0122
    799 HB3           7.9161      30.4759       5.6264 H        50 ASP50     -0.0122
    800 CG            7.2343      32.3260       6.4901 C.2      50 ASP50      0.7994
    801 OD1           6.7401      32.8456       5.4671 O.co2    50 ASP50     -0.8014
    802 OD2           7.5775      32.9511       7.5226 O.co2    50 ASP50     -0.8014
    803 C             5.9106      28.6280       6.3473 C.2      50 ASP50      0.5366
    804 O             6.8309      28.0053       5.8171 O.2      50 ASP50     -0.5819
    805 N             4.8295      27.9965       6.8296 N.am     51 ALA51     -0.4157
    806 H             4.0635      28.5625       7.1786 H        51 ALA51      0.2719
    807 CA            4.6318      26.5542       6.7050 C.3      51 ALA51      0.0337
    808 HA            5.4952      26.0840       7.1691 H        51 ALA51      0.0823
    809 CB            3.3813      26.1218       7.4761 C.3      51 ALA51     -0.1825
    810 HB1           2.5063      26.6195       7.0570 H        51 ALA51      0.0603
    811 HB2           3.2536      25.0427       7.4005 H        51 ALA51      0.0603
    812 HB3           3.4823      26.3986       8.5237 H        51 ALA51      0.0603
    813 C             4.5287      26.1218       5.2274 C.2      51 ALA51      0.5973
    814 O             3.8777      26.7999       4.4249 O.2      51 ALA51     -0.5679
    815 N             5.0972      24.9621       4.8418 N.am     52 PRO52     -0.2548
    816 CD            5.8228      24.0097       5.6674 C.3      52 PRO52      0.0192
    817 HD2           5.1143      23.3548       6.1757 H        52 PRO52      0.0391
    818 HD3           6.4801      24.4959       6.3876 H        52 PRO52      0.0391
    819 CG            6.6687      23.2069       4.6901 C.3      52 PRO52      0.0189
    820 HG2           6.8704      22.2087       5.0739 H        52 PRO52      0.0213
    821 HG3           7.6030      23.7373       4.4986 H        52 PRO52      0.0213
    822 CB            5.8244      23.1872       3.4174 C.3      52 PRO52     -0.0070
    823 HB2           5.1247      22.3531       3.4707 H        52 PRO52      0.0253
    824 HB3           6.4464      23.1041       2.5255 H        52 PRO52      0.0253
    825 CA            5.0588      24.5139       3.4554 C.3      52 PRO52     -0.0266
    826 HA            5.5672      25.2528       2.8345 H        52 PRO52      0.0641
    827 C             3.6166      24.3292       2.9857 C.2      52 PRO52      0.5896
    828 O             2.8063      23.7069       3.6794 O.2      52 PRO52     -0.5748
    829 N             3.2920      24.7908       1.7735 N.am     53 LYS53     -0.3479
    830 H             3.9570      25.3751       1.2872 H        53 LYS53      0.2747
    831 CA            1.9346      24.6187       1.2389 C.3      53 LYS53     -0.2400
    832 HA            1.2447      25.1017       1.9344 H        53 LYS53      0.1426
    833 CB            1.7959      25.2609      -0.1511 C.3      53 LYS53     -0.0094
    834 HB2           2.7700      25.5910      -0.5180 H        53 LYS53      0.0362
    835 HB3           1.4297      24.5085      -0.8505 H        53 LYS53      0.0362
    836 CG            0.8384      26.4648      -0.1306 C.3      53 LYS53      0.0187
    837 HG2          -0.0459      26.2232       0.4617 H        53 LYS53      0.0103
    838 HG3           1.3455      27.3104       0.3361 H        53 LYS53      0.0103
    839 CD            0.3815      26.8584      -1.5423 C.3      53 LYS53     -0.0479
    840 HD2          -0.1338      27.8195      -1.4957 H        53 LYS53      0.0621
    841 HD3           1.2648      26.9832      -2.1725 H        53 LYS53      0.0621
    842 CE           -0.5314      25.7818      -2.1608 C.3      53 LYS53     -0.0143
    843 HE2          -0.1461      25.5348      -3.1555 H        53 LYS53      0.1135
    844 HE3          -0.4739      24.8683      -1.5588 H        53 LYS53      0.1135
    845 NZ           -1.9461      26.2182      -2.2716 N.4      53 LYS53     -0.3854
    846 HZ1          -2.0193      27.0229      -2.8823 H        53 LYS53      0.3400
    847 HZ2          -2.5066      25.4685      -2.6617 H        53 LYS53      0.3400
    848 HZ3          -2.3206      26.4626      -1.3645 H        53 LYS53      0.3400
    849 C             1.5169      23.1493       1.1951 C.2      53 LYS53      0.7341
    850 O             0.3523      22.8648       1.4481 O.2      53 LYS53     -0.5894
    851 N             2.4474      22.2289       0.9134 N.am     54 GLU54     -0.5163
    852 H             3.3822      22.5478       0.7167 H        54 GLU54      0.2936
    853 CA            2.1837      20.7771       0.8921 C.3      54 GLU54      0.0397
    854 HA            1.4439      20.5651       0.1217 H        54 GLU54      0.1105
    855 CB            3.4763      20.0114       0.5298 C.3      54 GLU54      0.0560
    856 HB2           3.8670      20.4212      -0.4029 H        54 GLU54     -0.0173
    857 HB3           4.2145      20.1851       1.3114 H        54 GLU54     -0.0173
    858 CG            3.2748      18.4897       0.3480 C.3      54 GLU54      0.0136
    859 HG2           2.8331      18.0707       1.2509 H        54 GLU54     -0.0425
    860 HG3           2.5481      18.3463      -0.4562 H        54 GLU54     -0.0425
    861 CD            4.5636      17.6980      -0.0017 C.2      54 GLU54      0.8054
    862 OE1           5.6318      18.2945      -0.2589 O.co2    54 GLU54     -0.8188
    863 OE2           4.5200      16.4477      -0.0680 O.co2    54 GLU54     -0.8188
    864 C             1.6081      20.2867       2.2307 C.2      54 GLU54      0.5366
    865 O             0.6718      19.4908       2.2580 O.2      54 GLU54     -0.5819
    866 N             2.1193      20.8253       3.3378 N.am     55 LEU55     -0.4157
    867 H             2.8436      21.5213       3.2425 H        55 LEU55      0.2719
    868 CA            1.6656      20.5012       4.6854 C.3      55 LEU55     -0.0518
    869 HA            1.5446      19.4185       4.7597 H        55 LEU55      0.0922
    870 CB            2.7691      20.9432       5.6611 C.3      55 LEU55     -0.1102
    871 HB2           3.7005      20.4422       5.3945 H        55 LEU55      0.0457
    872 HB3           2.9220      22.0160       5.5524 H        55 LEU55      0.0457
    873 CG            2.4680      20.6608       7.1406 C.3      55 LEU55      0.3531
    874 HG            1.5249      21.1272       7.4238 H        55 LEU55     -0.0361
    875 CD1           2.3939      19.1597       7.4248 C.3      55 LEU55     -0.4121
    876 HD11          3.3115      18.6693       7.0992 H        55 LEU55      0.1000
    877 HD12          2.2671      18.9948       8.4949 H        55 LEU55      0.1000
    878 HD13          1.5426      18.7178       6.9084 H        55 LEU55      0.1000
    879 CD2           3.5793      21.2811       7.9871 C.3      55 LEU55     -0.4121
    880 HD21          3.6026      22.3608       7.8370 H        55 LEU55      0.1000
    881 HD22          3.3832      21.0838       9.0411 H        55 LEU55      0.1000
    882 HD23          4.5422      20.8452       7.7177 H        55 LEU55      0.1000
    883 C             0.3086      21.1439       5.0113 C.2      55 LEU55      0.5973
    884 O            -0.5862      20.4775       5.5368 O.2      55 LEU55     -0.5679
    885 N             0.1215      22.4223       4.6593 N.am     56 LEU56     -0.4157
    886 H             0.8969      22.9151       4.2302 H        56 LEU56      0.2719
    887 CA           -1.1503      23.1249       4.8705 C.3      56 LEU56     -0.0518
    888 HA           -1.4384      23.0301       5.9177 H        56 LEU56      0.0922
    889 CB           -1.0179      24.6122       4.5032 C.3      56 LEU56     -0.1102
    890 HB2          -0.6300      24.6922       3.4876 H        56 LEU56      0.0457
    891 HB3          -2.0146      25.0566       4.5149 H        56 LEU56      0.0457
    892 CG           -0.1224      25.4315       5.4432 C.3      56 LEU56      0.3531
    893 HG            0.8996      25.0547       5.4034 H        56 LEU56     -0.0361
    894 CD1          -0.1317      26.8906       4.9907 C.3      56 LEU56     -0.4121
    895 HD11         -1.1372      27.3061       5.0380 H        56 LEU56      0.1000
    896 HD12          0.5290      27.4810       5.6296 H        56 LEU56      0.1000
    897 HD13          0.2488      26.9652       3.9727 H        56 LEU56      0.1000
    898 CD2          -0.6216      25.3812       6.8892 C.3      56 LEU56     -0.4121
    899 HD21         -0.4652      24.3880       7.3070 H        56 LEU56      0.1000
    900 HD22         -0.0460      26.0876       7.4883 H        56 LEU56      0.1000
    901 HD23         -1.6754      25.6496       6.9354 H        56 LEU56      0.1000
    902 C            -2.2997      22.5240       4.0610 C.2      56 LEU56      0.5973
    903 O            -3.4276      22.4461       4.5434 O.2      56 LEU56     -0.5679
    904 N            -2.0636      22.0921       2.8246 N.am     57 GLN57     -0.4157
    905 H            -1.1411      22.2083       2.4163 H        57 GLN57      0.2719
    906 CA           -3.1393      21.4479       2.0733 C.3      57 GLN57     -0.0031
    907 HA           -4.0427      22.0481       2.1949 H        57 GLN57      0.0850
    908 CB           -2.8422      21.4369       0.5732 C.3      57 GLN57     -0.0036
    909 HB2          -3.7396      21.1221       0.0373 H        57 GLN57      0.0171
    910 HB3          -2.6195      22.4632       0.2790 H        57 GLN57      0.0171
    911 CG           -1.6850      20.5271       0.1579 C.3      57 GLN57     -0.0645
    912 HG2          -0.8443      20.7102       0.8119 H        57 GLN57      0.0352
    913 HG3          -1.9849      19.4842       0.2636 H        57 GLN57      0.0352
    914 CD           -1.2070      20.7787      -1.2661 C.2      57 GLN57      0.6951
    915 OE1          -1.4062      21.8271      -1.8654 O.2      57 GLN57     -0.6086
    916 NE2          -0.5287      19.8155      -1.8507 N.am     57 GLN57     -0.9407
    917 HE21         -0.2048      19.9933      -2.7855 H        57 GLN57      0.4251
    918 HE22         -0.2908      18.9754      -1.3502 H        57 GLN57      0.4251
    919 C            -3.4631      20.0649       2.6428 C.2      57 GLN57      0.5973
    920 O            -4.6168      19.6537       2.6015 O.2      57 GLN57     -0.5679
    921 N            -2.5023      19.3600       3.2430 N.am     58 MET58     -0.4157
    922 H            -1.5621      19.7334       3.2900 H        58 MET58      0.2719
    923 CA           -2.7886      18.0864       3.9051 C.3      58 MET58     -0.0237
    924 HA           -3.2438      17.4130       3.1795 H        58 MET58      0.0880
    925 CB           -1.4666      17.4810       4.3806 C.3      58 MET58      0.0342
    926 HB2          -0.6908      17.7755       3.6780 H        58 MET58      0.0241
    927 HB3          -1.1958      17.8821       5.3527 H        58 MET58      0.0241
    928 CG           -1.4712      15.9562       4.4355 C.3      58 MET58      0.0018
    929 HG2          -2.2234      15.6198       5.1466 H        58 MET58      0.0440
    930 HG3          -1.7236      15.5598       3.4523 H        58 MET58      0.0440
    931 SD            0.1351      15.2910       4.9320 S.3      58 MET58     -0.2737
    932 CE            1.2118      15.8607       3.5842 C.3      58 MET58     -0.0536
    933 HE1           1.3583      16.9388       3.6419 H        58 MET58      0.0684
    934 HE2           2.1800      15.3674       3.6817 H        58 MET58      0.0684
    935 HE3           0.7765      15.5946       2.6215 H        58 MET58      0.0684
    936 C            -3.7859      18.3009       5.0488 C.2      58 MET58      0.5973
    937 O            -4.7757      17.5776       5.1630 O.2      58 MET58     -0.5679
    938 N            -3.5811      19.3590       5.8366 N.am     59 LEU59     -0.4157
    939 H            -2.7197      19.8800       5.7050 H        59 LEU59      0.2719
    940 CA           -4.4709      19.7983       6.9096 C.3      59 LEU59     -0.0518
    941 HA           -4.4910      19.0373       7.6914 H        59 LEU59      0.0922
    942 CB           -3.8553      21.0941       7.4696 C.3      59 LEU59     -0.1102
    943 HB2          -2.8422      20.8938       7.8204 H        59 LEU59      0.0457
    944 HB3          -3.7742      21.8061       6.6718 H        59 LEU59      0.0457
    945 CG           -4.6446      21.8000       8.5696 C.3      59 LEU59      0.3531
    946 HG           -5.7047      21.8171       8.3192 H        59 LEU59     -0.0361
    947 CD1          -4.4600      21.0820       9.8959 C.3      59 LEU59     -0.4121
    948 HD11         -3.4388      21.2114      10.2514 H        59 LEU59      0.1000
    949 HD12         -5.1467      21.5072      10.6244 H        59 LEU59      0.1000
    950 HD13         -4.6819      20.0199       9.7808 H        59 LEU59      0.1000
    951 CD2          -4.1750      23.2498       8.7064 C.3      59 LEU59     -0.4121
    952 HD21         -4.3163      23.7731       7.7598 H        59 LEU59      0.1000
    953 HD22         -4.7578      23.7518       9.4731 H        59 LEU59      0.1000
    954 HD23         -3.1175      23.2721       8.9692 H        59 LEU59      0.1000
    955 C            -5.9139      20.0075       6.4224 C.2      59 LEU59      0.5973
    956 O            -6.8632      19.5229       7.0423 O.2      59 LEU59     -0.5679
    957 N            -6.0747      20.7154       5.3009 N.am     60 ALA60     -0.4157
    958 H            -5.2482      21.1026       4.8602 H        60 ALA60      0.2719
    959 CA           -7.3792      20.9951       4.7027 C.3      60 ALA60      0.0337
    960 HA           -8.0409      21.3842       5.4766 H        60 ALA60      0.0823
    961 CB           -7.1969      22.0798       3.6370 C.3      60 ALA60     -0.1825
    962 HB1          -6.5560      21.7120       2.8342 H        60 ALA60      0.0603
    963 HB2          -8.1684      22.3471       3.2192 H        60 ALA60      0.0603
    964 HB3          -6.7455      22.9671       4.0816 H        60 ALA60      0.0603
    965 C            -8.0593      19.7462       4.1142 C.2      60 ALA60      0.5973
    966 O            -9.2721      19.7418       3.9334 O.2      60 ALA60     -0.5679
    967 N            -7.3012      18.6812       3.8393 N.am     61 LYS61     -0.3479
    968 H            -6.3044      18.7562       4.0128 H        61 LYS61      0.2747
    969 CA           -7.7901      17.4467       3.2144 C.3      61 LYS61     -0.2400
    970 HA           -8.7714      17.6286       2.7720 H        61 LYS61      0.1426
    971 CB           -6.8225      17.0476       2.0988 C.3      61 LYS61     -0.0094
    972 HB2          -5.8228      16.9484       2.5280 H        61 LYS61      0.0362
    973 HB3          -7.1152      16.0711       1.7208 H        61 LYS61      0.0362
    974 CG           -6.7696      18.0250       0.9197 C.3      61 LYS61      0.0187
    975 HG2          -7.7567      18.0924       0.4609 H        61 LYS61      0.0103
    976 HG3          -6.4897      19.0228       1.2419 H        61 LYS61      0.0103
    977 CD           -5.7626      17.5016      -0.1101 C.3      61 LYS61     -0.0479
    978 HD2          -5.6113      18.2625      -0.8778 H        61 LYS61      0.0621
    979 HD3          -4.8074      17.3176       0.3854 H        61 LYS61      0.0621
    980 CE           -6.3142      16.2239      -0.7690 C.3      61 LYS61     -0.0143
    981 HE2          -7.1716      15.8563      -0.1980 H        61 LYS61      0.1135
    982 HE3          -6.6929      16.4847      -1.7625 H        61 LYS61      0.1135
    983 NZ           -5.2899      15.1548      -0.8730 N.4      61 LYS61     -0.3854
    984 HZ1          -4.9722      14.8838       0.0496 H        61 LYS61      0.3400
    985 HZ2          -5.6792      14.3306      -1.3136 H        61 LYS61      0.3400
    986 HZ3          -4.4899      15.4634      -1.4093 H        61 LYS61      0.3400
    987 C            -7.9791      16.2568       4.1583 C.2      61 LYS61      0.7341
    988 O            -8.1949      15.1580       3.6494 O.2      61 LYS61     -0.5894
    989 N            -7.8840      16.3916       5.4868 N.am     62 GLN62     -0.4157
    990 H            -7.6989      17.3024       5.8807 H        62 GLN62      0.2719
    991 CA           -7.9915      15.2127       6.3656 C.3      62 GLN62     -0.0031
    992 HA           -8.2988      14.3671       5.7507 H        62 GLN62      0.0850
    993 CB           -6.6279      14.7743       6.8998 C.3      62 GLN62     -0.0036
    994 HB2          -6.6961      13.7393       7.2379 H        62 GLN62      0.0171
    995 HB3          -5.9236      14.8014       6.0655 H        62 GLN62      0.0171
    996 CG           -6.0964      15.6229       8.0613 C.3      62 GLN62     -0.0645
    997 HG2          -6.2958      16.6789       7.8767 H        62 GLN62      0.0352
    998 HG3          -6.5772      15.3271       8.9950 H        62 GLN62      0.0352
    999 CD           -4.5985      15.4358       8.1733 C.2      62 GLN62      0.6951
   1000 OE1          -4.0773      14.7279       9.0188 O.2      62 GLN62     -0.6086
   1001 NE2          -3.8611      16.0001       7.2535 N.am     62 GLN62     -0.9407
   1002 HE21         -2.8687      15.8519       7.3036 H        62 GLN62      0.4251
   1003 HE22         -4.3109      16.5312       6.5191 H        62 GLN62      0.4251
   1004 C            -9.0462      15.2849       7.4755 C.2      62 GLN62      0.5973
   1005 O            -9.1150      16.2259       8.2635 O.2      62 GLN62     -0.5679
   1006 N            -9.7957      14.1781       7.5189 N.am     63 LYS63     -0.3479
   1007 H            -9.6834      13.6080       6.6958 H        63 LYS63      0.2747
   1008 CA          -10.5144      13.4798       8.6044 C.3      63 LYS63     -0.2400
   1009 HA          -11.5813      13.6278       8.4312 H        63 LYS63      0.1426
   1010 CB          -10.1305      11.9147       8.3783 C.3      63 LYS63     -0.0094
   1011 HB2         -10.2692      11.6334       7.3324 H        63 LYS63      0.0362
   1012 HB3          -9.1184      11.6751       8.7091 H        63 LYS63      0.0362
   1013 CG          -11.2786      11.1761       9.3130 C.3      63 LYS63      0.0187
   1014 HG2         -12.0526      11.8956       9.5846 H        63 LYS63      0.0103
   1015 HG3         -11.7727      10.4764       8.6391 H        63 LYS63      0.0103
   1016 CD          -10.9460      10.3111      10.6566 C.3      63 LYS63     -0.0479
   1017 HD2         -10.2520       9.5121      10.3890 H        63 LYS63      0.0621
   1018 HD3         -10.4408      10.9603      11.3727 H        63 LYS63      0.0621
   1019 CE          -12.2648       9.6453      11.3993 C.3      63 LYS63     -0.0143
   1020 HE2         -12.1036       8.5661      11.4813 H        63 LYS63      0.1135
   1021 HE3         -12.3104      10.0443      12.4179 H        63 LYS63      0.1135
   1022 NZ          -13.6116       9.9300      10.6730 N.4      63 LYS63     -0.3854
   1023 HZ1         -13.6041       9.5401       9.7402 H        63 LYS63      0.3400
   1024 HZ2         -14.3844       9.5304      11.1913 H        63 LYS63      0.3400
   1025 HZ3         -13.7636      10.9304      10.6132 H        63 LYS63      0.3400
   1026 C           -10.2321      13.9015      10.1931 C.2      63 LYS63      0.7341
   1027 O            -9.3492      13.2236      10.6885 O.2      63 LYS63     -0.5894
   1028 N           -10.8231      14.8106      11.0427 N.am     64 LYS64     -0.3481
   1029 H           -11.6466      15.2967      10.7286 H        64 LYS64      0.2764
   1030 CA          -10.2830      15.2278      12.5397 C.3      64 LYS64     -0.2903
   1031 HA           -9.4606      14.5968      12.8608 H        64 LYS64      0.1438
   1032 CB           -9.8119      16.8107      12.4900 C.3      64 LYS64     -0.0538
   1033 HB2         -10.5820      17.3223      11.9128 H        64 LYS64      0.0482
   1034 HB3          -9.9014      17.2067      13.5046 H        64 LYS64      0.0482
   1035 CG           -8.3777      17.3134      11.9724 C.3      64 LYS64      0.0227
   1036 HG2          -7.7671      17.5682      12.8393 H        64 LYS64      0.0134
   1037 HG3          -7.8809      16.5079      11.4291 H        64 LYS64      0.0134
   1038 CD           -8.5008      18.5469      11.0551 C.3      64 LYS64     -0.0392
   1039 HD2          -8.6306      18.0992      10.0692 H        64 LYS64      0.0611
   1040 HD3          -7.5126      19.0099      11.0173 H        64 LYS64      0.0611
   1041 CE           -9.6891      19.8564      11.0870 C.3      64 LYS64     -0.0176
   1042 HE2         -10.6120      19.4905      11.5474 H        64 LYS64      0.1121
   1043 HE3          -9.3068      20.6872      11.6846 H        64 LYS64      0.1121
   1044 NZ           -9.9712      20.2950       9.5381 N.4      64 LYS64     -0.3741
   1045 HZ1         -10.3654      19.5093       9.0336 H        64 LYS64      0.3374
   1046 HZ2         -10.6241      21.0655       9.4908 H        64 LYS64      0.3374
   1047 HZ3          -9.1101      20.5367       9.0648 H        64 LYS64      0.3374
   1048 C           -11.3583      15.2322      13.7567 C.2      64 LYS64      0.8488
   1049 O           -11.0205      15.2179      14.9713 O.2      64 LYS64     -0.8252
   1050 OXT         -12.5304      15.1852      13.3627 O.3      64 LYS64     -0.8252
@<TRIPOS>BOND
      1      18      19 2
      2      18      20 am
      3      13      14 1
      4      10      13 1
      5       7      10 1
      6       5       7 1
      7       5      18 1
      8       1       5 1
      9      28      29 2
     10      28      30 am
     11      22      24 1
     12      22      28 1
     13      20      22 1
     14      42      43 2
     15      42      44 am
     16      34      36 1
     17      34      40 1
     18      32      34 1
     19      32      42 1
     20      30      32 1
     21      58      59 2
     22      58      60 am
     23      48      50 1
     24      48      54 1
     25      46      48 1
     26      46      58 1
     27      44      46 1
     28      80      81 2
     29      80      82 am
     30      73      76 1
     31      70      73 1
     32      67      70 1
     33      64      67 1
     34      62      64 1
     35      62      80 1
     36      60      62 1
     37     100     101 2
     38     100     102 am
     39      96      98 ar
     40      94      96 ar
     41      92      94 ar
     42      90      92 ar
     43      89      90 ar
     44      89      98 ar
     45      86      89 1
     46      84      86 1
     47      84     100 1
     48      82      84 1
     49     122     123 2
     50     122     124 am
     51     115     118 1
     52     112     115 1
     53     109     112 1
     54     106     109 1
     55     104     106 1
     56     104     122 1
     57     102     104 1
     58     143     144 2
     59     143     145 am
     60     139     141 ar
     61     136     137 1
     62     136     139 ar
     63     134     136 ar
     64     132     134 ar
     65     131     132 ar
     66     131     141 ar
     67     128     131 1
     68     126     128 1
     69     126     143 1
     70     124     126 1
     71     165     166 2
     72     165     167 am
     73     158     161 1
     74     155     158 1
     75     152     155 1
     76     149     152 1
     77     147     149 1
     78     147     165 1
     79     145     147 1
     80     172     173 2
     81     172     174 am
     82     169     172 1
     83     167     169 1
     84     187     188 2
     85     187     189 am
     86     184     185 ar
     87     184     186 ar
     88     181     184 1
     89     178     181 1
     90     176     178 1
     91     176     187 1
     92     174     176 1
     93     202     203 2
     94     202     204 am
     95     199     200 ar
     96     199     201 ar
     97     196     199 1
     98     193     196 1
     99     191     193 1
    100     191     202 1
    101     189     191 1
    102     224     225 2
    103     224     226 am
    104     217     220 1
    105     214     217 1
    106     211     214 1
    107     208     211 1
    108     206     208 1
    109     206     224 1
    110     204     206 1
    111     241     242 2
    112     241     243 am
    113     236     237 2
    114     236     238 am
    115     233     236 1
    116     230     233 1
    117     228     230 1
    118     228     241 1
    119     226     228 1
    120     257     258 2
    121     257     259 am
    122     247     249 1
    123     247     253 1
    124     245     247 1
    125     245     257 1
    126     243     245 1
    127     269     270 2
    128     269     271 am
    129     266     267 ar
    130     266     268 ar
    131     263     266 1
    132     261     263 1
    133     261     269 1
    134     259     261 1
    135     288     289 2
    136     288     290 am
    137     281     284 1
    138     275     277 1
    139     275     281 1
    140     273     275 1
    141     273     288 1
    142     271     273 1
    143     299     300 2
    144     299     301 am
    145     294     297 1
    146     292     294 1
    147     292     299 1
    148     290     292 1
    149     321     322 2
    150     321     323 am
    151     314     317 1
    152     311     314 1
    153     308     311 1
    154     305     308 1
    155     303     305 1
    156     303     321 1
    157     301     303 1
    158     340     341 2
    159     340     342 am
    160     333     336 1
    161     327     329 1
    162     327     333 1
    163     325     327 1
    164     325     340 1
    165     323     325 1
    166     362     363 2
    167     362     364 am
    168     355     358 1
    169     352     355 1
    170     349     352 1
    171     346     349 1
    172     344     346 1
    173     344     362 1
    174     342     344 1
    175     384     385 2
    176     384     386 am
    177     377     380 1
    178     374     377 1
    179     371     374 1
    180     368     371 1
    181     366     368 1
    182     366     384 1
    183     364     366 1
    184     400     401 2
    185     400     402 am
    186     390     392 1
    187     390     396 1
    188     388     390 1
    189     388     400 1
    190     386     388 1
    191     424     425 2
    192     424     426 am
    193     421     423 ar
    194     419     421 ar
    195     417     419 ar
    196     415     417 ar
    197     414     415 ar
    198     414     423 ar
    199     412     414 1
    200     410     412 1
    201     409     410 2
    202     409     423 1
    203     406     409 1
    204     404     406 1
    205     404     424 1
    206     402     404 1
    207     448     449 2
    208     448     450 am
    209     441     442 ar
    210     441     445 ar
    211     439     441 ar
    212     436     439 1
    213     433     436 1
    214     430     433 1
    215     428     430 1
    216     428     448 1
    217     426     428 1
    218     464     465 2
    219     464     466 am
    220     454     456 1
    221     454     460 1
    222     452     454 1
    223     452     464 1
    224     450     452 1
    225     471     472 2
    226     471     473 am
    227     468     471 1
    228     466     468 1
    229     493     494 2
    230     493     495 am
    231     486     489 1
    232     483     486 1
    233     480     483 1
    234     477     480 1
    235     475     477 1
    236     475     493 1
    237     473     475 1
    238     510     511 2
    239     510     512 am
    240     505     506 1
    241     502     505 1
    242     499     502 1
    243     497     499 1
    244     497     510 1
    245     495     497 1
    246     529     530 2
    247     529     531 am
    248     522     525 1
    249     516     518 1
    250     516     522 1
    251     514     516 1
    252     514     529 1
    253     512     514 1
    254     540     541 2
    255     540     542 am
    256     535     538 1
    257     533     535 1
    258     533     540 1
    259     531     533 1
    260     560     561 2
    261     560     562 am
    262     556     558 ar
    263     554     556 ar
    264     552     554 ar
    265     550     552 ar
    266     549     550 ar
    267     549     558 ar
    268     546     549 1
    269     544     546 1
    270     544     560 1
    271     542     544 1
    272     574     575 2
    273     574     576 am
    274     566     568 1
    275     566     572 1
    276     564     566 1
    277     564     574 1
    278     562     564 1
    279     595     596 2
    280     595     597 am
    281     591     593 ar
    282     588     589 1
    283     588     591 ar
    284     586     588 ar
    285     584     586 ar
    286     583     584 ar
    287     583     593 ar
    288     580     583 1
    289     578     580 1
    290     578     595 1
    291     576     578 1
    292     607     608 2
    293     607     609 am
    294     604     605 ar
    295     604     606 ar
    296     601     604 1
    297     599     601 1
    298     599     607 1
    299     597     599 1
    300     622     623 2
    301     622     624 am
    302     619     620 ar
    303     619     621 ar
    304     616     619 1
    305     613     616 1
    306     611     613 1
    307     611     622 1
    308     609     611 1
    309     629     630 2
    310     629     631 am
    311     626     629 1
    312     624     626 1
    313     636     637 2
    314     636     638 am
    315     633     636 1
    316     631     633 1
    317     643     644 2
    318     643     645 am
    319     640     643 1
    320     638     640 1
    321     665     666 2
    322     665     667 am
    323     658     661 1
    324     655     658 1
    325     652     655 1
    326     649     652 1
    327     647     649 1
    328     647     665 1
    329     645     647 1
    330     679     680 2
    331     679     681 am
    332     671     673 1
    333     671     677 1
    334     669     671 1
    335     669     679 1
    336     667     669 1
    337     686     687 2
    338     686     688 am
    339     683     686 1
    340     681     683 1
    341     710     711 2
    342     710     712 am
    343     703     704 ar
    344     703     707 ar
    345     701     703 ar
    346     698     701 1
    347     695     698 1
    348     692     695 1
    349     690     692 1
    350     690     710 1
    351     688     690 1
    352     717     718 2
    353     717     719 am
    354     714     717 1
    355     712     714 1
    356     727     728 2
    357     727     729 am
    358     721     723 1
    359     721     727 1
    360     719     721 1
    361     743     744 2
    362     743     745 am
    363     733     735 1
    364     733     739 1
    365     731     733 1
    366     731     743 1
    367     729     731 1
    368     754     755 2
    369     754     756 am
    370     749     752 1
    371     747     749 1
    372     747     754 1
    373     745     747 1
    374     769     770 2
    375     769     771 am
    376     766     767 ar
    377     766     768 ar
    378     763     766 1
    379     760     763 1
    380     758     760 1
    381     758     769 1
    382     756     758 1
    383     791     792 2
    384     791     793 am
    385     784     787 1
    386     781     784 1
    387     778     781 1
    388     775     778 1
    389     773     775 1
    390     773     791 1
    391     771     773 1
    392     803     804 2
    393     803     805 am
    394     800     801 ar
    395     800     802 ar
    396     797     800 1
    397     795     797 1
    398     795     803 1
    399     793     795 1
    400     813     814 2
    401     813     815 am
    402     807     809 1
    403     807     813 1
    404     805     807 1
    405     827     828 2
    406     827     829 am
    407     825     827 1
    408     822     825 1
    409     819     822 1
    410     816     819 1
    411     815     816 1
    412     815     825 1
    413     849     850 2
    414     849     851 am
    415     842     845 1
    416     839     842 1
    417     836     839 1
    418     833     836 1
    419     831     833 1
    420     831     849 1
    421     829     831 1
    422     864     865 2
    423     864     866 am
    424     861     862 ar
    425     861     863 ar
    426     858     861 1
    427     855     858 1
    428     853     855 1
    429     853     864 1
    430     851     853 1
    431     883     884 2
    432     883     885 am
    433     873     875 1
    434     873     879 1
    435     870     873 1
    436     868     870 1
    437     868     883 1
    438     866     868 1
    439     902     903 2
    440     902     904 am
    441     892     894 1
    442     892     898 1
    443     889     892 1
    444     887     889 1
    445     887     902 1
    446     885     887 1
    447     919     920 2
    448     919     921 am
    449     914     915 2
    450     914     916 am
    451     911     914 1
    452     908     911 1
    453     906     908 1
    454     906     919 1
    455     904     906 1
    456     936     937 2
    457     936     938 am
    458     931     932 1
    459     928     931 1
    460     925     928 1
    461     923     925 1
    462     923     936 1
    463     921     923 1
    464     955     956 2
    465     955     957 am
    466     945     947 1
    467     945     951 1
    468     942     945 1
    469     940     942 1
    470     940     955 1
    471     938     940 1
    472     965     966 2
    473     965     967 am
    474     959     961 1
    475     959     965 1
    476     957     959 1
    477     987     988 2
    478     987     989 am
    479     980     983 1
    480     977     980 1
    481     974     977 1
    482     971     974 1
    483     969     971 1
    484     969     987 1
    485     967     969 1
    486    1004    1005 2
    487    1004    1006 am
    488     999    1000 2
    489     999    1001 am
    490     996     999 1
    491     993     996 1
    492     991     993 1
    493     991    1004 1
    494     989     991 1
    495    1026    1027 2
    496    1026    1028 am
    497    1019    1022 1
    498    1016    1019 1
    499    1013    1016 1
    500    1010    1013 1
    501    1008    1010 1
    502    1008    1026 1
    503    1006    1008 1
    504    1048    1049 2
    505    1048    1050 1
    506    1041    1044 1
    507    1038    1041 1
    508    1035    1038 1
    509    1032    1035 1
    510    1030    1032 1
    511    1030    1048 1
    512    1028    1030 1
    513      14      15 1
    514      14      16 1
    515      14      17 1
    516      10      11 1
    517      10      12 1
    518       7       8 1
    519       7       9 1
    520       5       6 1
    521       1       2 1
    522       1       3 1
    523       1       4 1
    524      24      25 1
    525      24      26 1
    526      24      27 1
    527      22      23 1
    528      20      21 1
    529      40      41 1
    530      36      37 1
    531      36      38 1
    532      36      39 1
    533      34      35 1
    534      32      33 1
    535      30      31 1
    536      54      55 1
    537      54      56 1
    538      54      57 1
    539      50      51 1
    540      50      52 1
    541      50      53 1
    542      48      49 1
    543      46      47 1
    544      44      45 1
    545      76      77 1
    546      76      78 1
    547      76      79 1
    548      73      74 1
    549      73      75 1
    550      70      71 1
    551      70      72 1
    552      67      68 1
    553      67      69 1
    554      64      65 1
    555      64      66 1
    556      62      63 1
    557      60      61 1
    558      98      99 1
    559      96      97 1
    560      94      95 1
    561      92      93 1
    562      90      91 1
    563      86      87 1
    564      86      88 1
    565      84      85 1
    566      82      83 1
    567     118     119 1
    568     118     120 1
    569     118     121 1
    570     115     116 1
    571     115     117 1
    572     112     113 1
    573     112     114 1
    574     109     110 1
    575     109     111 1
    576     106     107 1
    577     106     108 1
    578     104     105 1
    579     102     103 1
    580     141     142 1
    581     139     140 1
    582     137     138 1
    583     134     135 1
    584     132     133 1
    585     128     129 1
    586     128     130 1
    587     126     127 1
    588     124     125 1
    589     161     162 1
    590     161     163 1
    591     161     164 1
    592     158     159 1
    593     158     160 1
    594     155     156 1
    595     155     157 1
    596     152     153 1
    597     152     154 1
    598     149     150 1
    599     149     151 1
    600     147     148 1
    601     145     146 1
    602     169     170 1
    603     169     171 1
    604     167     168 1
    605     181     182 1
    606     181     183 1
    607     178     179 1
    608     178     180 1
    609     176     177 1
    610     174     175 1
    611     196     197 1
    612     196     198 1
    613     193     194 1
    614     193     195 1
    615     191     192 1
    616     189     190 1
    617     220     221 1
    618     220     222 1
    619     220     223 1
    620     217     218 1
    621     217     219 1
    622     214     215 1
    623     214     216 1
    624     211     212 1
    625     211     213 1
    626     208     209 1
    627     208     210 1
    628     206     207 1
    629     204     205 1
    630     238     239 1
    631     238     240 1
    632     233     234 1
    633     233     235 1
    634     230     231 1
    635     230     232 1
    636     228     229 1
    637     226     227 1
    638     253     254 1
    639     253     255 1
    640     253     256 1
    641     249     250 1
    642     249     251 1
    643     249     252 1
    644     247     248 1
    645     245     246 1
    646     243     244 1
    647     263     264 1
    648     263     265 1
    649     261     262 1
    650     259     260 1
    651     284     285 1
    652     284     286 1
    653     284     287 1
    654     281     282 1
    655     281     283 1
    656     277     278 1
    657     277     279 1
    658     277     280 1
    659     275     276 1
    660     273     274 1
    661     271     272 1
    662     297     298 1
    663     294     295 1
    664     294     296 1
    665     292     293 1
    666     290     291 1
    667     317     318 1
    668     317     319 1
    669     317     320 1
    670     314     315 1
    671     314     316 1
    672     311     312 1
    673     311     313 1
    674     308     309 1
    675     308     310 1
    676     305     306 1
    677     305     307 1
    678     303     304 1
    679     301     302 1
    680     336     337 1
    681     336     338 1
    682     336     339 1
    683     333     334 1
    684     333     335 1
    685     329     330 1
    686     329     331 1
    687     329     332 1
    688     327     328 1
    689     325     326 1
    690     323     324 1
    691     358     359 1
    692     358     360 1
    693     358     361 1
    694     355     356 1
    695     355     357 1
    696     352     353 1
    697     352     354 1
    698     349     350 1
    699     349     351 1
    700     346     347 1
    701     346     348 1
    702     344     345 1
    703     342     343 1
    704     380     381 1
    705     380     382 1
    706     380     383 1
    707     377     378 1
    708     377     379 1
    709     374     375 1
    710     374     376 1
    711     371     372 1
    712     371     373 1
    713     368     369 1
    714     368     370 1
    715     366     367 1
    716     364     365 1
    717     396     397 1
    718     396     398 1
    719     396     399 1
    720     392     393 1
    721     392     394 1
    722     392     395 1
    723     390     391 1
    724     388     389 1
    725     386     387 1
    726     421     422 1
    727     419     420 1
    728     417     418 1
    729     415     416 1
    730     412     413 1
    731     410     411 1
    732     406     407 1
    733     406     408 1
    734     404     405 1
    735     402     403 1
    736     445     446 1
    737     445     447 1
    738     442     443 1
    739     442     444 1
    740     439     440 1
    741     436     437 1
    742     436     438 1
    743     433     434 1
    744     433     435 1
    745     430     431 1
    746     430     432 1
    747     428     429 1
    748     426     427 1
    749     460     461 1
    750     460     462 1
    751     460     463 1
    752     456     457 1
    753     456     458 1
    754     456     459 1
    755     454     455 1
    756     452     453 1
    757     450     451 1
    758     468     469 1
    759     468     470 1
    760     466     467 1
    761     489     490 1
    762     489     491 1
    763     489     492 1
    764     486     487 1
    765     486     488 1
    766     483     484 1
    767     483     485 1
    768     480     481 1
    769     480     482 1
    770     477     478 1
    771     477     479 1
    772     475     476 1
    773     473     474 1
    774     506     507 1
    775     506     508 1
    776     506     509 1
    777     502     503 1
    778     502     504 1
    779     499     500 1
    780     499     501 1
    781     497     498 1
    782     495     496 1
    783     525     526 1
    784     525     527 1
    785     525     528 1
    786     522     523 1
    787     522     524 1
    788     518     519 1
    789     518     520 1
    790     518     521 1
    791     516     517 1
    792     514     515 1
    793     512     513 1
    794     538     539 1
    795     535     536 1
    796     535     537 1
    797     533     534 1
    798     531     532 1
    799     558     559 1
    800     556     557 1
    801     554     555 1
    802     552     553 1
    803     550     551 1
    804     546     547 1
    805     546     548 1
    806     544     545 1
    807     542     543 1
    808     572     573 1
    809     568     569 1
    810     568     570 1
    811     568     571 1
    812     566     567 1
    813     564     565 1
    814     562     563 1
    815     593     594 1
    816     591     592 1
    817     589     590 1
    818     586     587 1
    819     584     585 1
    820     580     581 1
    821     580     582 1
    822     578     579 1
    823     576     577 1
    824     601     602 1
    825     601     603 1
    826     599     600 1
    827     597     598 1
    828     616     617 1
    829     616     618 1
    830     613     614 1
    831     613     615 1
    832     611     612 1
    833     609     610 1
    834     626     627 1
    835     626     628 1
    836     624     625 1
    837     633     634 1
    838     633     635 1
    839     631     632 1
    840     640     641 1
    841     640     642 1
    842     638     639 1
    843     661     662 1
    844     661     663 1
    845     661     664 1
    846     658     659 1
    847     658     660 1
    848     655     656 1
    849     655     657 1
    850     652     653 1
    851     652     654 1
    852     649     650 1
    853     649     651 1
    854     647     648 1
    855     645     646 1
    856     677     678 1
    857     673     674 1
    858     673     675 1
    859     673     676 1
    860     671     672 1
    861     669     670 1
    862     667     668 1
    863     683     684 1
    864     683     685 1
    865     681     682 1
    866     707     708 1
    867     707     709 1
    868     704     705 1
    869     704     706 1
    870     701     702 1
    871     698     699 1
    872     698     700 1
    873     695     696 1
    874     695     697 1
    875     692     693 1
    876     692     694 1
    877     690     691 1
    878     688     689 1
    879     714     715 1
    880     714     716 1
    881     712     713 1
    882     723     724 1
    883     723     725 1
    884     723     726 1
    885     721     722 1
    886     719     720 1
    887     739     740 1
    888     739     741 1
    889     739     742 1
    890     735     736 1
    891     735     737 1
    892     735     738 1
    893     733     734 1
    894     731     732 1
    895     729     730 1
    896     752     753 1
    897     749     750 1
    898     749     751 1
    899     747     748 1
    900     745     746 1
    901     763     764 1
    902     763     765 1
    903     760     761 1
    904     760     762 1
    905     758     759 1
    906     756     757 1
    907     787     788 1
    908     787     789 1
    909     787     790 1
    910     784     785 1
    911     784     786 1
    912     781     782 1
    913     781     783 1
    914     778     779 1
    915     778     780 1
    916     775     776 1
    917     775     777 1
    918     773     774 1
    919     771     772 1
    920     797     798 1
    921     797     799 1
    922     795     796 1
    923     793     794 1
    924     809     810 1
    925     809     811 1
    926     809     812 1
    927     807     808 1
    928     805     806 1
    929     825     826 1
    930     822     823 1
    931     822     824 1
    932     819     820 1
    933     819     821 1
    934     816     817 1
    935     816     818 1
    936     845     846 1
    937     845     847 1
    938     845     848 1
    939     842     843 1
    940     842     844 1
    941     839     840 1
    942     839     841 1
    943     836     837 1
    944     836     838 1
    945     833     834 1
    946     833     835 1
    947     831     832 1
    948     829     830 1
    949     858     859 1
    950     858     860 1
    951     855     856 1
    952     855     857 1
    953     853     854 1
    954     851     852 1
    955     879     880 1
    956     879     881 1
    957     879     882 1
    958     875     876 1
    959     875     877 1
    960     875     878 1
    961     873     874 1
    962     870     871 1
    963     870     872 1
    964     868     869 1
    965     866     867 1
    966     898     899 1
    967     898     900 1
    968     898     901 1
    969     894     895 1
    970     894     896 1
    971     894     897 1
    972     892     893 1
    973     889     890 1
    974     889     891 1
    975     887     888 1
    976     885     886 1
    977     916     917 1
    978     916     918 1
    979     911     912 1
    980     911     913 1
    981     908     909 1
    982     908     910 1
    983     906     907 1
    984     904     905 1
    985     932     933 1
    986     932     934 1
    987     932     935 1
    988     928     929 1
    989     928     930 1
    990     925     926 1
    991     925     927 1
    992     923     924 1
    993     921     922 1
    994     951     952 1
    995     951     953 1
    996     951     954 1
    997     947     948 1
    998     947     949 1
    999     947     950 1
   1000     945     946 1
   1001     942     943 1
   1002     942     944 1
   1003     940     941 1
   1004     938     939 1
   1005     961     962 1
   1006     961     963 1
   1007     961     964 1
   1008     959     960 1
   1009     957     958 1
   1010     983     984 1
   1011     983     985 1
   1012     983     986 1
   1013     980     981 1
   1014     980     982 1
   1015     977     978 1
   1016     977     979 1
   1017     974     975 1
   1018     974     976 1
   1019     971     972 1
   1020     971     973 1
   1021     969     970 1
   1022     967     968 1
   1023    1001    1002 1
   1024    1001    1003 1
   1025     996     997 1
   1026     996     998 1
   1027     993     994 1
   1028     993     995 1
   1029     991     992 1
   1030     989     990 1
   1031    1022    1023 1
   1032    1022    1024 1
   1033    1022    1025 1
   1034    1019    1020 1
   1035    1019    1021 1
   1036    1016    1017 1
   1037    1016    1018 1
   1038    1013    1014 1
   1039    1013    1015 1
   1040    1010    1011 1
   1041    1010    1012 1
   1042    1008    1009 1
   1043    1006    1007 1
   1044    1044    1045 1
   1045    1044    1046 1
   1046    1044    1047 1
   1047    1041    1042 1
   1048    1041    1043 1
   1049    1038    1039 1
   1050    1038    1040 1
   1051    1035    1036 1
   1052    1035    1037 1
   1053    1032    1033 1
   1054    1032    1034 1
   1055    1030    1031 1
   1056    1028    1029 1
@<TRIPOS>SUBSTRUCTURE
      1 MET1           1 RESIDUE    4    A MET
      2 ALA2          20 RESIDUE    4    A ALA
      3 THR3          30 RESIDUE    4    A THR
      4 VAL4          44 RESIDUE    4    A VAL
      5 LYS5          60 RESIDUE    4    A LYS
      6 PHE6          82 RESIDUE    4    A PHE
      7 LYS7         102 RESIDUE    4    A LYS
      8 TYR8         124 RESIDUE    4    A TYR
      9 LYS9         145 RESIDUE    4    A LYS
     10 GLY10        167 RESIDUE    4    A GLY
     11 GLU11        174 RESIDUE    4    A GLU
     12 GLU12        189 RESIDUE    4    A GLU
     13 LYS13        204 RESIDUE    4    A LYS
     14 GLN14        226 RESIDUE    4    A GLN
     15 VAL15        243 RESIDUE    4    A VAL
     16 ASP16        259 RESIDUE    4    A ASP
     17 ILE17        271 RESIDUE    4    A ILE
     18 SER18        290 RESIDUE    4    A SER
     19 LYS19        301 RESIDUE    4    A LYS
     20 ILE20        323 RESIDUE    4    A ILE
     21 LYS21        342 RESIDUE    4    A LYS
     22 LYS22        364 RESIDUE    4    A LYS
     23 VAL23        386 RESIDUE    4    A VAL
     24 TRP24        402 RESIDUE    4    A TRP
     25 ARG25        426 RESIDUE    4    A ARG
     26 VAL26        450 RESIDUE    4    A VAL
     27 GLY27        466 RESIDUE    4    A GLY
     28 LYS28        473 RESIDUE    4    A LYS
     29 MET29        495 RESIDUE    4    A MET
     30 ILE30        512 RESIDUE    4    A ILE
     31 SER31        531 RESIDUE    4    A SER
     32 PHE32        542 RESIDUE    4    A PHE
     33 THR33        562 RESIDUE    4    A THR
     34 TYR34        576 RESIDUE    4    A TYR
     35 ASP35        597 RESIDUE    4    A ASP
     36 GLU36        609 RESIDUE    4    A GLU
     37 GLY37        624 RESIDUE    4    A GLY
     38 GLY38        631 RESIDUE    4    A GLY
     39 GLY39        638 RESIDUE    4    A GLY
     40 LYS40        645 RESIDUE    4    A LYS
     41 THR41        667 RESIDUE    4    A THR
     42 GLY42        681 RESIDUE    4    A GLY
     43 ARG43        688 RESIDUE    4    A ARG
     44 GLY44        712 RESIDUE    4    A GLY
     45 ALA45        719 RESIDUE    4    A ALA
     46 VAL46        729 RESIDUE    4    A VAL
     47 SER47        745 RESIDUE    4    A SER
     48 GLU48        756 RESIDUE    4    A GLU
     49 LYS49        771 RESIDUE    4    A LYS
     50 ASP50        793 RESIDUE    4    A ASP
     51 ALA51        805 RESIDUE    4    A ALA
     52 PRO52        815 RESIDUE    4    A PRO
     53 LYS53        829 RESIDUE    4    A LYS
     54 GLU54        851 RESIDUE    4    A GLU
     55 LEU55        866 RESIDUE    4    A LEU
     56 LEU56        885 RESIDUE    4    A LEU
     57 GLN57        904 RESIDUE    4    A GLN
     58 MET58        921 RESIDUE    4    A MET
     59 LEU59        938 RESIDUE    4    A LEU
     60 ALA60        957 RESIDUE    4    A ALA
     61 LYS61        967 RESIDUE    4    A LYS
     62 GLN62        989 RESIDUE    4    A GLN
     63 LYS63       1006 RESIDUE    4    A LYS
     64 LYS64       1028 RESIDUE    4    A LYS
