# Supplementary material for: Improved Structure-Based Histidine pKa Prediction for pH-Responsive Protein Design
Source: J Chem Inf Model. 2025 Jan 18;65(3):1560–9. doi: 10.1021/acs.jcim.4c01957 (PMC11815838; doi:10.1021/acs.jcim.4c01957)
Supplement: Supplementary file 3 — ci4c01957_si_003.zip [file ci4c01957_si_003.zip › structures/prep_mol2/1CA5_prep.mol2]

@<TRIPOS>MOLECULE
Cpptraj generated mol2 file.
 1078  1084    65     0     0
SMALL
USER_CHARGES


@<TRIPOS>ATOM
      1 N             8.2595       5.9028      27.1650 N.am      1 VAL2       0.0577
      2 H1            7.9772       5.7311      26.2037 H         1 VAL2       0.2272
      3 H2            7.4801       6.3742      27.6098 H         1 VAL2       0.2272
      4 H3            8.4395       5.0161      27.6145 H         1 VAL2       0.2272
      5 CA            9.4670       6.7806      27.1601 C.3       1 VAL2      -0.0054
      6 HA            9.6424       7.1187      28.1805 H         1 VAL2       0.1093
      7 CB           10.7556       6.0676      26.6774 C.3       1 VAL2       0.3196
      8 HB           11.5797       6.4678      27.2681 H         1 VAL2      -0.0221
      9 CG1          10.6933       4.5541      26.9264 C.3       1 VAL2      -0.3129
     10 HG11          9.9844       4.0651      26.2537 H         1 VAL2       0.0735
     11 HG12         11.6755       4.1161      26.7370 H         1 VAL2       0.0735
     12 HG13         10.4387       4.3417      27.9655 H         1 VAL2       0.0735
     13 CG2          11.1221       6.2684      25.1989 C.3       1 VAL2      -0.3129
     14 HG21         11.4265       7.2920      24.9864 H         1 VAL2       0.0735
     15 HG22         11.9719       5.6334      24.9440 H         1 VAL2       0.0735
     16 HG23         10.2834       5.9888      24.5614 H         1 VAL2       0.0735
     17 C             9.1390       7.9960      26.3136 C.2       1 VAL2       0.6163
     18 O             8.0631       8.0008      25.7267 O.2       1 VAL2      -0.5722
     19 N            10.0005       9.0129      26.2379 N.am      2 LYS3      -0.3479
     20 H            10.9170       8.9485      26.6607 H         2 LYS3       0.2747
     21 CA            9.7042      10.2187      25.4615 C.3       2 LYS3      -0.2400
     22 HA            8.7527      10.0883      24.9585 H         2 LYS3       0.1426
     23 CB            9.5763      11.4171      26.3967 C.3       2 LYS3      -0.0094
     24 HB2          10.4908      11.5290      26.9836 H         2 LYS3       0.0362
     25 HB3           9.4265      12.3247      25.8079 H         2 LYS3       0.0362
     26 CG            8.3797      11.2208      27.3211 C.3       2 LYS3       0.0187
     27 HG2           7.4847      11.2086      26.6955 H         2 LYS3       0.0103
     28 HG3           8.4442      10.2764      27.8616 H         2 LYS3       0.0103
     29 CD            8.2859      12.3501      28.3445 C.3       2 LYS3      -0.0479
     30 HD2           8.8710      12.1002      29.2311 H         2 LYS3       0.0621
     31 HD3           8.6772      13.2822      27.9261 H         2 LYS3       0.0621
     32 CE            6.8176      12.5762      28.7126 C.3       2 LYS3      -0.0143
     33 HE2           6.7792      13.2901      29.5421 H         2 LYS3       0.1135
     34 HE3           6.3231      13.0429      27.8550 H         2 LYS3       0.1135
     35 NZ            6.1048      11.3177      29.0731 N.4       2 LYS3      -0.3854
     36 HZ1           6.5378      10.8647      29.8646 H         2 LYS3       0.3400
     37 HZ2           5.1376      11.4895      29.3085 H         2 LYS3       0.3400
     38 HZ3           6.0903      10.6234      28.3186 H         2 LYS3       0.3400
     39 C            10.7208      10.4873      24.3709 C.2       2 LYS3       0.7341
     40 O            11.8978      10.1786      24.5278 O.2       2 LYS3      -0.5894
     41 N            10.2506      11.0802      23.2835 N.am      3 VAL4      -0.4157
     42 H             9.2519      11.2451      23.2217 H         3 VAL4       0.2719
     43 CA           11.1006      11.5883      22.2055 C.3       3 VAL4      -0.0875
     44 HA           12.1454      11.4320      22.4771 H         3 VAL4       0.0969
     45 CB           10.8882      10.8557      20.8562 C.3       3 VAL4       0.2985
     46 HB           11.8682      10.7462      20.3906 H         3 VAL4      -0.0297
     47 CG1          10.2936       9.4513      21.0352 C.3       3 VAL4      -0.3192
     48 HG11          9.2422       9.5258      21.3185 H         3 VAL4       0.0791
     49 HG12         10.3520       8.8934      20.1049 H         3 VAL4       0.0791
     50 HG13         10.8130       8.8944      21.8094 H         3 VAL4       0.0791
     51 CG2           9.9865      11.5674      19.8495 C.3       3 VAL4      -0.3192
     52 HG21         10.4237      12.5210      19.5581 H         3 VAL4       0.0791
     53 HG22          9.8834      10.9601      18.9497 H         3 VAL4       0.0791
     54 HG23          9.0085      11.7140      20.2783 H         3 VAL4       0.0791
     55 C            10.8624      13.0806      22.1511 C.2       3 VAL4       0.5973
     56 O             9.7025      13.4923      22.1421 O.2       3 VAL4      -0.5679
     57 N            11.9380      13.8628      22.1734 N.am      4 LYS5      -0.3479
     58 H            12.8555      13.4418      22.1417 H         4 LYS5       0.2747
     59 CA           11.8635      15.3081      22.0520 C.3       4 LYS5      -0.2400
     60 HA           10.8358      15.5595      22.2108 H         4 LYS5       0.1426
     61 CB           12.6657      16.0006      23.1472 C.3       4 LYS5      -0.0094
     62 HB2          12.4617      17.0493      23.0191 H         4 LYS5       0.0362
     63 HB3          12.2967      15.6736      24.1165 H         4 LYS5       0.0362
     64 CG           14.1803      15.7680      23.1523 C.3       4 LYS5       0.0187
     65 HG2          14.4157      14.9640      23.8511 H         4 LYS5       0.0103
     66 HG3          14.5181      15.4541      22.1669 H         4 LYS5       0.0103
     67 CD           14.9824      17.0239      23.5272 C.3       4 LYS5      -0.0479
     68 HD2          16.0409      16.7719      23.4555 H         4 LYS5       0.0621
     69 HD3          14.7866      17.8015      22.7847 H         4 LYS5       0.0621
     70 CE           14.7317      17.6041      24.9292 C.3       4 LYS5      -0.0143
     71 HE2          14.8629      16.8201      25.6806 H         4 LYS5       0.1135
     72 HE3          15.4933      18.3689      25.0974 H         4 LYS5       0.1135
     73 NZ           13.3930      18.2296      25.0772 N.4       4 LYS5      -0.3854
     74 HZ1          12.7218      17.5459      25.4408 H         4 LYS5       0.3400
     75 HZ2          13.3978      19.0043      25.7180 H         4 LYS5       0.3400
     76 HZ3          13.0276      18.5750      24.1812 H         4 LYS5       0.3400
     77 C            12.2369      15.7649      20.6440 C.2       4 LYS5       0.7341
     78 O            13.1586      15.1858      20.0760 O.2       4 LYS5      -0.5894
     79 N            11.5324      16.7198      20.0363 N.am      5 PHE6      -0.4157
     80 H            10.8476      17.2368      20.5776 H         5 PHE6       0.2719
     81 CA           11.7004      17.0117      18.6105 C.3       5 PHE6      -0.0024
     82 HA           12.7609      16.8934      18.3812 H         5 PHE6       0.0978
     83 CB           10.9402      15.9701      17.7675 C.3       5 PHE6      -0.0343
     84 HB2          11.0992      16.1609      16.7059 H         5 PHE6       0.0295
     85 HB3          11.3680      14.9904      17.9715 H         5 PHE6       0.0295
     86 CG            9.4565      15.8721      18.0400 C.ar      5 PHE6       0.0118
     87 CD1           9.0167      15.1315      19.1490 C.ar      5 PHE6      -0.1256
     88 HD1           9.7319      14.6766      19.8146 H         5 PHE6       0.1330
     89 CE1           7.6519      15.0236      19.4283 C.ar      5 PHE6      -0.1704
     90 HE1           7.3274      14.5321      20.3271 H         5 PHE6       0.1430
     91 CZ            6.7154      15.6223      18.5809 C.ar      5 PHE6      -0.1072
     92 HZ            5.6761      15.5446      18.8412 H         5 PHE6       0.1297
     93 CE2           7.1433      16.3599      17.4607 C.ar      5 PHE6      -0.1704
     94 HE2           6.4333      16.8444      16.8082 H         5 PHE6       0.1430
     95 CD2           8.5180      16.4937      17.1970 C.ar      5 PHE6      -0.1256
     96 HD2           8.8528      17.0714      16.3477 H         5 PHE6       0.1330
     97 C            11.3418      18.4275      18.1539 C.2       5 PHE6       0.5973
     98 O            10.6315      19.2018      18.7980 O.2       5 PHE6      -0.5679
     99 N            11.8329      18.7152      16.9436 N.am      6 LYS7      -0.3479
    100 H            12.3657      17.9881      16.4829 H         6 LYS7       0.2747
    101 CA           11.5691      19.9310      16.1854 C.3       6 LYS7      -0.2400
    102 HA           11.2098      20.6987      16.8748 H         6 LYS7       0.1426
    103 CB           12.8733      20.4322      15.5546 C.3       6 LYS7      -0.0094
    104 HB2          13.5216      20.8041      16.3507 H         6 LYS7       0.0362
    105 HB3          13.3743      19.5905      15.0710 H         6 LYS7       0.0362
    106 CG           12.6663      21.5369      14.5019 C.3       6 LYS7       0.0187
    107 HG2          12.0818      21.1550      13.6641 H         6 LYS7       0.0103
    108 HG3          12.1448      22.3836      14.9517 H         6 LYS7       0.0103
    109 CD           14.0270      21.9921      13.9722 C.3       6 LYS7      -0.0479
    110 HD2          14.5868      22.4480      14.7917 H         6 LYS7       0.0621
    111 HD3          14.5788      21.1223      13.6098 H         6 LYS7       0.0621
    112 CE           13.8684      22.9975      12.8297 C.3       6 LYS7      -0.0143
    113 HE2          13.3443      22.5071      12.0035 H         6 LYS7       0.1135
    114 HE3          13.2482      23.8309      13.1787 H         6 LYS7       0.1135
    115 NZ           15.1950      23.4944      12.3819 N.4       6 LYS7      -0.3854
    116 HZ1          15.7870      22.7243      12.0948 H         6 LYS7       0.3400
    117 HZ2          15.0962      24.1305      11.5996 H         6 LYS7       0.3400
    118 HZ3          15.6586      23.9893      13.1348 H         6 LYS7       0.3400
    119 C            10.5052      19.6833      15.1296 C.2       6 LYS7       0.7341
    120 O            10.6031      18.8049      14.2787 O.2       6 LYS7      -0.5894
    121 N             9.5335      20.5651      15.1591 N.am      7 TYR8      -0.4157
    122 H             9.4878      21.1680      15.9698 H         7 TYR8       0.2719
    123 CA            8.5508      20.8291      14.1325 C.3       7 TYR8      -0.0014
    124 HA            9.0344      20.8524      13.1554 H         7 TYR8       0.0876
    125 CB            7.4398      19.7681      14.1670 C.3       7 TYR8      -0.0152
    126 HB2           7.7927      18.8733      14.6830 H         7 TYR8       0.0295
    127 HB3           6.5823      20.1390      14.7307 H         7 TYR8       0.0295
    128 CG            7.0082      19.3422      12.7837 C.ar      7 TYR8      -0.0011
    129 CD1           7.8873      18.5696      12.0010 C.ar      7 TYR8      -0.1906
    130 HD1           8.8541      18.2823      12.3984 H         7 TYR8       0.1699
    131 CE1           7.5054      18.1512      10.7147 C.ar      7 TYR8      -0.2341
    132 HE1           8.1783      17.5437      10.1274 H         7 TYR8       0.1656
    133 CZ            6.2350      18.5010      10.2123 C.ar      7 TYR8       0.3226
    134 OH            5.8590      18.0535       8.9852 O.3       7 TYR8      -0.5579
    135 HH            6.5954      17.5866       8.5824 H         7 TYR8       0.3992
    136 CE2           5.3587      19.2873      10.9906 C.ar      7 TYR8      -0.2341
    137 HE2           4.3911      19.5512      10.5954 H         7 TYR8       0.1656
    138 CD2           5.7467      19.7081      12.2780 C.ar      7 TYR8      -0.1906
    139 HD2           5.0711      20.2960      12.8827 H         7 TYR8       0.1699
    140 C             8.0477      22.2077      14.5202 C.2       7 TYR8       0.5973
    141 O             7.8487      22.4403      15.7154 O.2       7 TYR8      -0.5679
    142 N             7.9169      23.1417      13.5695 N.am      8 LYS9      -0.3479
    143 H             8.1040      22.8870      12.6110 H         8 LYS9       0.2747
    144 CA            7.7117      24.5589      13.9072 C.3       8 LYS9      -0.2400
    145 HA            7.7202      25.1520      12.9917 H         8 LYS9       0.1426
    146 CB            6.3106      24.7041      14.5585 C.3       8 LYS9      -0.0094
    147 HB2           5.5686      24.3713      13.8301 H         8 LYS9       0.0362
    148 HB3           6.2186      24.0321      15.4053 H         8 LYS9       0.0362
    149 CG            5.8808      26.0891      15.0566 C.3       8 LYS9       0.0187
    150 HG2           6.6968      26.5945      15.5683 H         8 LYS9       0.0103
    151 HG3           5.5622      26.6991      14.2101 H         8 LYS9       0.0103
    152 CD            4.7150      25.8903      16.0403 C.3       8 LYS9      -0.0479
    153 HD2           3.9277      25.3360      15.5266 H         8 LYS9       0.0621
    154 HD3           5.0345      25.2498      16.8571 H         8 LYS9       0.0621
    155 CE            4.0665      27.1793      16.5797 C.3       8 LYS9      -0.0143
    156 HE2           3.3186      27.5143      15.8562 H         8 LYS9       0.1135
    157 HE3           3.5370      26.9310      17.5048 H         8 LYS9       0.1135
    158 NZ            5.0108      28.2998      16.8393 N.4       8 LYS9      -0.3854
    159 HZ1           5.4071      28.6905      15.9997 H         8 LYS9       0.3400
    160 HZ2           4.5909      29.0432      17.3861 H         8 LYS9       0.3400
    161 HZ3           5.8090      28.0189      17.4160 H         8 LYS9       0.3400
    162 C             8.9264      25.0415      14.7222 C.2       8 LYS9       0.7341
    163 O            10.0064      25.1861      14.1529 O.2       8 LYS9      -0.5894
    164 N             8.7802      25.2104      16.0320 N.am      9 GLY10     -0.4157
    165 H             7.9114      24.9228      16.4453 H         9 GLY10      0.2719
    166 CA            9.8430      25.7182      16.8970 C.3       9 GLY10     -0.0252
    167 HA2          10.7350      25.1048      16.7694 H         9 GLY10      0.0698
    168 HA3          10.0861      26.7355      16.5899 H         9 GLY10      0.0698
    169 C             9.5240      25.7630      18.3883 C.2       9 GLY10      0.5973
    170 O            10.4242      26.0549      19.1618 O.2       9 GLY10     -0.5679
    171 N             8.3039      25.4182      18.8145 N.am     10 GLU11     -0.5163
    172 H             7.5884      25.1833      18.1574 H        10 GLU11      0.2936
    173 CA            7.9280      25.4791      20.2414 C.3      10 GLU11      0.0397
    174 HA            8.3118      26.4121      20.6622 H        10 GLU11      0.1105
    175 CB            6.4012      25.4637      20.4281 C.3      10 GLU11      0.0560
    176 HB2           6.0191      24.4698      20.1870 H        10 GLU11     -0.0173
    177 HB3           6.1709      25.6729      21.4734 H        10 GLU11     -0.0173
    178 CG            5.6527      26.4765      19.5791 C.3      10 GLU11      0.0136
    179 HG2           5.6716      26.1019      18.5680 H        10 GLU11     -0.0425
    180 HG3           4.6068      26.5214      19.8920 H        10 GLU11     -0.0425
    181 CD            6.2785      27.8665      19.5733 C.2      10 GLU11      0.8054
    182 OE1           5.8219      28.6981      20.3700 O.co2    10 GLU11     -0.8188
    183 OE2           7.0069      28.1467      18.5901 O.co2    10 GLU11     -0.8188
    184 C             8.5337      24.3522      21.0824 C.2      10 GLU11      0.5366
    185 O             8.1773      24.2321      22.2504 O.2      10 GLU11     -0.5819
    186 N             9.4237      23.5408      20.4905 N.am     11 GLU12     -0.5163
    187 H             9.7776      23.8380      19.6006 H        11 GLU12      0.2936
    188 CA            9.9633      22.3112      21.0750 C.3      11 GLU12      0.0397
    189 HA           10.6149      21.8401      20.3386 H        11 GLU12      0.1105
    190 CB           10.8632      22.6696      22.2801 C.3      11 GLU12      0.0560
    191 HB2          11.7566      23.1726      21.9075 H        11 GLU12     -0.0173
    192 HB3          10.3548      23.3877      22.9187 H        11 GLU12     -0.0173
    193 CG           11.2788      21.5251      23.2113 C.3      11 GLU12      0.0136
    194 HG2          11.7737      21.9638      24.0808 H        11 GLU12     -0.0425
    195 HG3          10.3907      21.0120      23.5859 H        11 GLU12     -0.0425
    196 CD           12.2483      20.5274      22.5805 C.2      11 GLU12      0.8054
    197 OE1          13.1461      20.9367      21.8197 O.co2    11 GLU12     -0.8188
    198 OE2          12.1337      19.3324      22.9214 O.co2    11 GLU12     -0.8188
    199 C             8.8443      21.2979      21.3611 C.2      11 GLU12      0.5366
    200 O             7.6589      21.6221      21.5067 O.2      11 GLU12     -0.5819
    201 N             9.1778      20.0118      21.3722 N.am     12 LYS13     -0.3479
    202 H            10.1438      19.7169      21.2671 H        12 LYS13      0.2747
    203 CA            8.1587      19.0279      21.6830 C.3      12 LYS13     -0.2400
    204 HA            7.5552      19.4724      22.4643 H        12 LYS13      0.1426
    205 CB            7.3358      18.7156      20.4216 C.3      12 LYS13     -0.0094
    206 HB2           7.2443      19.6102      19.8032 H        12 LYS13      0.0362
    207 HB3           7.8605      17.9652      19.8300 H        12 LYS13      0.0362
    208 CG            5.9232      18.2289      20.7510 C.3      12 LYS13      0.0187
    209 HG2           5.4236      17.9940      19.8118 H        12 LYS13      0.0103
    210 HG3           5.9707      17.3130      21.3378 H        12 LYS13      0.0103
    211 CD            5.0984      19.2932      21.4989 C.3      12 LYS13     -0.0479
    212 HD2           5.6073      19.6570      22.3864 H        12 LYS13      0.0621
    213 HD3           4.9234      20.1519      20.8479 H        12 LYS13      0.0621
    214 CE            3.7782      18.7077      21.9896 C.3      12 LYS13     -0.0143
    215 HE2           3.9964      17.8281      22.6052 H        12 LYS13      0.1135
    216 HE3           3.2889      19.4524      22.6256 H        12 LYS13      0.1135
    217 NZ            2.8894      18.3395      20.8596 N.4      12 LYS13     -0.3854
    218 HZ1           3.3321      17.6573      20.2525 H        12 LYS13      0.3400
    219 HZ2           2.0149      17.9501      21.1903 H        12 LYS13      0.3400
    220 HZ3           2.6905      19.1543      20.2970 H        12 LYS13      0.3400
    221 C             8.7265      17.8023      22.3032 C.2      12 LYS13      0.7341
    222 O             9.8532      17.4568      22.0395 O.2      12 LYS13     -0.5894
    223 N             7.9030      17.1296      23.0816 N.am     13 GLU14     -0.5163
    224 H             6.9887      17.5125      23.2523 H        13 GLU14      0.2936
    225 CA            8.1594      15.8092      23.6086 C.3      13 GLU14      0.0397
    226 HA            8.9553      15.3668      23.0381 H        13 GLU14      0.1105
    227 CB            8.5909      15.8433      25.0753 C.3      13 GLU14      0.0560
    228 HB2           7.7582      16.1832      25.6933 H        13 GLU14     -0.0173
    229 HB3           8.8380      14.8206      25.3663 H        13 GLU14     -0.0173
    230 CG            9.8041      16.7391      25.3331 C.3      13 GLU14      0.0136
    231 HG2          10.4908      16.6486      24.5026 H        13 GLU14     -0.0425
    232 HG3           9.4775      17.7807      25.3734 H        13 GLU14     -0.0425
    233 CD           10.5004      16.3737      26.6437 C.2      13 GLU14      0.8054
    234 OE1           9.7710      16.1656      27.6382 O.co2    13 GLU14     -0.8188
    235 OE2          11.7556      16.3176      26.6235 O.co2    13 GLU14     -0.8188
    236 C             6.8867      14.9962      23.4451 C.2      13 GLU14      0.5366
    237 O             5.7809      15.5376      23.5454 O.2      13 GLU14     -0.5819
    238 N             7.0135      13.7001      23.1950 N.am     14 VAL15     -0.4157
    239 H             7.9373      13.3276      23.0020 H        14 VAL15      0.2719
    240 CA            5.8497      12.8206      23.1002 C.3      14 VAL15     -0.0875
    241 HA            5.0644      13.2439      23.7265 H        14 VAL15      0.0969
    242 CB            5.2864      12.7726      21.6682 C.3      14 VAL15      0.2985
    243 HB            5.1313      13.7963      21.3243 H        14 VAL15     -0.0297
    244 CG1           6.2145      12.0705      20.6831 C.3      14 VAL15     -0.3192
    245 HG11          6.2686      11.0054      20.9082 H        14 VAL15      0.0791
    246 HG12          5.8486      12.2066      19.6652 H        14 VAL15      0.0791
    247 HG13          7.2011      12.4977      20.7706 H        14 VAL15      0.0791
    248 CG2           3.9357      12.0568      21.6206 C.3      14 VAL15     -0.3192
    249 HG21          3.2407      12.5239      22.3170 H        14 VAL15      0.0791
    250 HG22          3.5269      12.1368      20.6157 H        14 VAL15      0.0791
    251 HG23          4.0434      11.0033      21.8551 H        14 VAL15      0.0791
    252 C             6.1676      11.4553      23.6632 C.2      14 VAL15      0.5973
    253 O             7.2570      10.9191      23.4625 O.2      14 VAL15     -0.5679
    254 N             5.2111      10.9157      24.4092 N.am     15 ASP16     -0.5163
    255 H             4.3315      11.3985      24.4885 H        15 ASP16      0.2936
    256 CA            5.2776       9.5399      24.8635 C.3      15 ASP16      0.0381
    257 HA            6.2170       9.4082      25.3912 H        15 ASP16      0.0880
    258 CB            4.1020       9.2418      25.8103 C.3      15 ASP16     -0.0303
    259 HB2           3.6014      10.1736      26.0826 H        15 ASP16     -0.0122
    260 HB3           3.3648       8.6160      25.3026 H        15 ASP16     -0.0122
    261 CG            4.5487       8.5690      27.1082 C.2      15 ASP16      0.7994
    262 OD1           5.5495       9.0399      27.7118 O.co2    15 ASP16     -0.8014
    263 OD2           3.8621       7.6056      27.5028 O.co2    15 ASP16     -0.8014
    264 C             5.2547       8.6344      23.6304 C.2      15 ASP16      0.5366
    265 O             4.3919       8.7843      22.7664 O.2      15 ASP16     -0.5819
    266 N             6.1718       7.6784      23.5448 N.am     16 THR17     -0.4157
    267 H             6.8855       7.6161      24.2613 H        16 THR17      0.2719
    268 CA            6.2122       6.7233      22.4263 C.3      16 THR17     -0.0389
    269 HA            6.3044       7.2804      21.4967 H        16 THR17      0.1007
    270 CB            7.4260       5.7962      22.5574 C.3      16 THR17      0.3654
    271 HB            7.3251       4.9731      21.8502 H        16 THR17      0.0043
    272 CG2           8.7110       6.5575      22.2297 C.3      16 THR17     -0.2438
    273 HG21          8.8661       7.3684      22.9406 H        16 THR17      0.0642
    274 HG22          9.5572       5.8734      22.2663 H        16 THR17      0.0642
    275 HG23          8.6468       6.9652      21.2215 H        16 THR17      0.0642
    276 OG1           7.5269       5.2619      23.8702 O.3      16 THR17     -0.6761
    277 HG1           7.3281       4.3185      23.7756 H        16 THR17      0.4102
    278 C             4.9226       5.9118      22.3036 C.2      16 THR17      0.5973
    279 O             4.5828       5.4554      21.2205 O.2      16 THR17     -0.5679
    280 N             4.1489       5.8158      23.3844 N.am     17 SER18     -0.4157
    281 H             4.5060       6.1596      24.2640 H        17 SER18      0.2719
    282 CA            2.8232       5.1924      23.4332 C.3      17 SER18     -0.0249
    283 HA            2.9001       4.1565      23.1007 H        17 SER18      0.0843
    284 CB            2.3035       5.2234      24.8843 C.3      17 SER18      0.2117
    285 HB2           1.6491       6.0872      25.0133 H        17 SER18      0.0352
    286 HB3           1.7229       4.3210      25.0818 H        17 SER18      0.0352
    287 OG            3.3668       5.3373      25.8292 O.3      17 SER18     -0.6546
    288 HG            3.2038       6.0564      26.4706 H        17 SER18      0.4275
    289 C             1.8073       5.9140      22.5391 C.2      17 SER18      0.5973
    290 O             0.7916       5.3447      22.1602 O.2      17 SER18     -0.5679
    291 N             2.0706       7.1838      22.2143 N.am     18 LYS19     -0.3479
    292 H             2.9557       7.5688      22.5293 H        18 LYS19      0.2747
    293 CA            1.2101       8.0606      21.4138 C.3      18 LYS19     -0.2400
    294 HA            0.2221       7.6016      21.3309 H        18 LYS19      0.1426
    295 CB            1.0614       9.4049      22.1591 C.3      18 LYS19     -0.0094
    296 HB2           1.8715       9.5225      22.8807 H        18 LYS19      0.0362
    297 HB3           1.1190      10.2442      21.4647 H        18 LYS19      0.0362
    298 CG           -0.2869       9.4769      22.8886 C.3      18 LYS19      0.0187
    299 HG2          -1.0573       9.6775      22.1413 H        18 LYS19      0.0103
    300 HG3          -0.5062       8.5185      23.3630 H        18 LYS19      0.0103
    301 CD           -0.3045      10.5686      23.9720 C.3      18 LYS19     -0.0479
    302 HD2           0.0005      10.1369      24.9266 H        18 LYS19      0.0621
    303 HD3           0.4057      11.3538      23.7074 H        18 LYS19      0.0621
    304 CE           -1.6845      11.2283      24.1066 C.3      18 LYS19     -0.0143
    305 HE2          -1.6757      11.9532      24.9241 H        18 LYS19      0.1135
    306 HE3          -1.8665      11.7905      23.1843 H        18 LYS19      0.1135
    307 NZ           -2.8049      10.2679      24.2837 N.4      18 LYS19     -0.3854
    308 HZ1          -2.9514       9.9740      25.2346 H        18 LYS19      0.3400
    309 HZ2          -3.6713      10.6959      23.9263 H        18 LYS19      0.3400
    310 HZ3          -2.7115       9.4714      23.6715 H        18 LYS19      0.3400
    311 C             1.6661       8.1980      19.9571 C.2      18 LYS19      0.7341
    312 O             1.1484       9.0616      19.2547 O.2      18 LYS19     -0.5894
    313 N             2.6152       7.3830      19.4874 N.am     19 ILE20     -0.4157
    314 H             2.9747       6.6615      20.1019 H        19 ILE20      0.2719
    315 CA            3.1560       7.4353      18.1189 C.3      19 ILE20     -0.0597
    316 HA            2.9433       8.4181      17.7014 H        19 ILE20      0.0869
    317 CB            4.6973       7.3037      18.1790 C.3      19 ILE20      0.1303
    318 HB            4.9626       6.6363      18.9981 H        19 ILE20      0.0187
    319 CG2           5.3146       6.7073      16.9078 C.3      19 ILE20     -0.3204
    320 HG21          5.0297       7.2885      16.0316 H        19 ILE20      0.0882
    321 HG22          6.3991       6.6836      16.9936 H        19 ILE20      0.0882
    322 HG23          4.9953       5.6712      16.7859 H        19 ILE20      0.0882
    323 CG1           5.2859       8.7043      18.4710 C.3      19 ILE20     -0.0430
    324 HG12          5.1047       9.3532      17.6148 H        19 ILE20      0.0236
    325 HG13          4.7753       9.1287      19.3370 H        19 ILE20      0.0236
    326 CD1           6.7884       8.7237      18.7693 C.3      19 ILE20     -0.0660
    327 HD11          7.3544       8.4951      17.8674 H        19 ILE20      0.0186
    328 HD12          7.0804       9.7195      19.0998 H        19 ILE20      0.0186
    329 HD13          7.0314       8.0023      19.5464 H        19 ILE20      0.0186
    330 C             2.4575       6.4250      17.1921 C.2      19 ILE20      0.5973
    331 O             2.5827       5.2152      17.3455 O.2      19 ILE20     -0.5679
    332 N             1.7248       6.9463      16.1994 N.am     20 LYS21     -0.3479
    333 H             1.7778       7.9502      16.0916 H        20 LYS21      0.2747
    334 CA            0.9717       6.1681      15.2039 C.3      20 LYS21     -0.2400
    335 HA            0.4455       5.3635      15.7251 H        20 LYS21      0.1426
    336 CB           -0.0490       7.0448      14.4584 C.3      20 LYS21     -0.0094
    337 HB2           0.4927       7.8320      13.9356 H        20 LYS21      0.0362
    338 HB3          -0.5598       6.4067      13.7362 H        20 LYS21      0.0362
    339 CG           -1.1277       7.7274      15.2954 C.3      20 LYS21      0.0187
    340 HG2          -1.7280       6.9756      15.8101 H        20 LYS21      0.0103
    341 HG3          -0.6571       8.3792      16.0336 H        20 LYS21      0.0103
    342 CD           -2.0209       8.5691      14.3660 C.3      20 LYS21     -0.0479
    343 HD2          -1.3976       9.2601      13.7972 H        20 LYS21      0.0621
    344 HD3          -2.5712       7.9114      13.6920 H        20 LYS21      0.0621
    345 CE           -3.0001       9.3861      15.2133 C.3      20 LYS21     -0.0143
    346 HE2          -3.5992       8.7058      15.8284 H        20 LYS21      0.1135
    347 HE3          -2.4191      10.0031      15.9130 H        20 LYS21      0.1135
    348 NZ           -3.8869      10.2631      14.4086 N.4      20 LYS21     -0.3854
    349 HZ1          -4.5421       9.7276      13.8589 H        20 LYS21      0.3400
    350 HZ2          -4.4228      10.8351      15.0581 H        20 LYS21      0.3400
    351 HZ3          -3.3428      10.8989      13.8328 H        20 LYS21      0.3400
    352 C             1.8922       5.4806      14.1902 C.2      20 LYS21      0.7341
    353 O             1.9655       4.2633      14.1560 O.2      20 LYS21     -0.5894
    354 N             2.5265       6.2689      13.3130 N.am     21 LYS22     -0.3479
    355 H             2.5509       7.2513      13.5361 H        21 LYS22      0.2747
    356 CA            3.4150       5.7441      12.2582 C.3      21 LYS22     -0.2400
    357 HA            3.5328       4.6706      12.4408 H        21 LYS22      0.1426
    358 CB            2.8786       5.8325      10.8062 C.3      21 LYS22     -0.0094
    359 HB2           3.7407       5.8142      10.1358 H        21 LYS22      0.0362
    360 HB3           2.3491       4.8983      10.6084 H        21 LYS22      0.0362
    361 CG            1.9639       6.9749      10.3332 C.3      21 LYS22      0.0187
    362 HG2           2.4211       7.9244      10.5627 H        21 LYS22      0.0103
    363 HG3           1.9246       6.9150       9.2444 H        21 LYS22      0.0103
    364 CD            0.5146       6.8257      10.8400 C.3      21 LYS22     -0.0479
    365 HD2           0.1883       5.8085      10.6123 H        21 LYS22      0.0621
    366 HD3           0.4915       6.9391      11.9093 H        21 LYS22      0.0621
    367 CE           -0.5053       7.7835      10.2040 C.3      21 LYS22     -0.0143
    368 HE2          -0.2649       7.8812       9.1403 H        21 LYS22      0.1135
    369 HE3          -1.4950       7.3212      10.2725 H        21 LYS22      0.1135
    370 NZ           -0.5284       9.1124      10.8585 N.4      21 LYS22     -0.3854
    371 HZ1           0.4229       9.4671      10.9321 H        21 LYS22      0.3400
    372 HZ2          -1.1125       9.7713      10.3620 H        21 LYS22      0.3400
    373 HZ3          -0.8376       9.0195      11.8140 H        21 LYS22      0.3400
    374 C             4.8216       6.2814      12.4073 C.2      21 LYS22      0.7341
    375 O             4.9614       7.4545      12.7334 O.2      21 LYS22     -0.5894
    376 N             5.7960       5.4154      12.1490 N.am     22 VAL23     -0.4157
    377 H             5.5163       4.4920      11.8437 H        22 VAL23      0.2719
    378 CA            7.2526       5.6051      12.2117 C.3      22 VAL23     -0.0875
    379 HA            7.4929       6.6589      12.3328 H        22 VAL23      0.0969
    380 CB            7.8530       4.8013      13.3892 C.3      22 VAL23      0.2985
    381 HB            7.5324       3.7617      13.3111 H        22 VAL23     -0.0297
    382 CG1           9.3829       4.8236      13.4216 C.3      22 VAL23     -0.3192
    383 HG11          9.7429       5.8517      13.4517 H        22 VAL23      0.0791
    384 HG12          9.7425       4.2942      14.3042 H        22 VAL23      0.0791
    385 HG13          9.7854       4.3278      12.5415 H        22 VAL23      0.0791
    386 CG2           7.3674       5.3495      14.7275 C.3      22 VAL23     -0.3192
    387 HG21          6.2822       5.2871      14.7714 H        22 VAL23      0.0791
    388 HG22          7.7684       4.7441      15.5392 H        22 VAL23      0.0791
    389 HG23          7.6867       6.3811      14.8540 H        22 VAL23      0.0791
    390 C             7.8499       5.0930      10.9005 C.2      22 VAL23      0.5973
    391 O             7.4167       4.0523      10.4239 O.2      22 VAL23     -0.5679
    392 N             8.8117       5.8031      10.3151 N.am     23 TRP24     -0.4157
    393 H             9.0725       6.7004      10.7112 H        23 TRP24      0.2719
    394 CA            9.5383       5.3558       9.1201 C.3      23 TRP24     -0.0275
    395 HA            9.7365       4.2837       9.2033 H        23 TRP24      0.1123
    396 CB            8.6966       5.5786       7.8547 C.3      23 TRP24     -0.0050
    397 HB2           9.1820       5.0664       7.0227 H        23 TRP24      0.0339
    398 HB3           7.7253       5.0986       7.9814 H        23 TRP24      0.0339
    399 CG            8.4767       7.0064       7.4631 C.2      23 TRP24     -0.1415
    400 CD1           9.2356       7.7179       6.6009 C.2      23 TRP24     -0.1638
    401 HD1          10.0935       7.3169       6.0704 H        23 TRP24      0.2062
    402 NE1           8.7183       8.9927       6.4716 N.pl3    23 TRP24     -0.3418
    403 HE1           9.1149       9.6825       5.8512 H        23 TRP24      0.3412
    404 CE2           7.5947       9.1612       7.2510 C.ar     23 TRP24      0.1380
    405 CZ2           6.7237      10.2392       7.4592 C.ar     23 TRP24     -0.2601
    406 HZ2           6.8803      11.1760       6.9505 H        23 TRP24      0.1572
    407 CH2           5.6404      10.0727       8.3377 C.ar     23 TRP24     -0.1134
    408 HH2           4.9628      10.8933       8.5169 H        23 TRP24      0.1417
    409 CZ3           5.4385       8.8351       8.9793 C.ar     23 TRP24     -0.1972
    410 HZ3           4.6045       8.6774       9.6378 H        23 TRP24      0.1447
    411 CE3           6.3222       7.7664       8.7671 C.ar     23 TRP24     -0.2387
    412 HE3           6.1630       6.8132       9.2494 H        23 TRP24      0.1700
    413 CD2           7.4250       7.9063       7.9056 C.ar     23 TRP24      0.1243
    414 C            10.8794       6.0842       8.9870 C.2      23 TRP24      0.5973
    415 O            11.1439       7.0668       9.6930 O.2      23 TRP24     -0.5679
    416 N            11.7276       5.6252       8.0588 N.am     24 ARG25     -0.3479
    417 H            11.4510       4.8034       7.5320 H        24 ARG25      0.2747
    418 CA           13.0507       6.2093       7.8022 C.3      24 ARG25     -0.2637
    419 HA           13.3304       6.8346       8.6535 H        24 ARG25      0.1560
    420 CB           14.0746       5.0879       7.6923 C.3      24 ARG25     -0.0007
    421 HB2          13.8852       4.3605       8.4776 H        24 ARG25      0.0327
    422 HB3          13.9709       4.6004       6.7234 H        24 ARG25      0.0327
    423 CG           15.4910       5.6304       7.8681 C.3      24 ARG25      0.0390
    424 HG2          15.6775       6.4402       7.1643 H        24 ARG25      0.0285
    425 HG3          15.5258       6.0398       8.8699 H        24 ARG25      0.0285
    426 CD           16.5845       4.5659       7.6766 C.3      24 ARG25      0.0486
    427 HD2          16.7211       4.3913       6.6090 H        24 ARG25      0.0687
    428 HD3          17.5281       4.9667       8.0518 H        24 ARG25      0.0687
    429 NE           16.2959       3.2902       8.3621 N.pl3    24 ARG25     -0.5295
    430 HE           16.6509       3.2320       9.3157 H        24 ARG25      0.3456
    431 CZ           15.6331       2.2657       7.8378 C.cat    24 ARG25      0.8076
    432 NH1          15.1535       2.2552       6.6250 N.pl3    24 ARG25     -0.8627
    433 HH11         15.2225       3.0840       6.0756 H        24 ARG25      0.4478
    434 HH12         14.4205       1.5659       6.4182 H        24 ARG25      0.4478
    435 NH2          15.3727       1.1977       8.5176 N.pl3    24 ARG25     -0.8627
    436 HH21         15.6318       1.1452       9.4831 H        24 ARG25      0.4478
    437 HH22         14.7425       0.5252       8.0911 H        24 ARG25      0.4478
    438 C            13.1011       7.0641       6.5442 C.2      24 ARG25      0.7341
    439 O            12.8361       6.5899       5.4418 O.2      24 ARG25     -0.5894
    440 N            13.5335       8.3096       6.6973 N.am     25 VAL26     -0.4157
    441 H            13.7922       8.5989       7.6373 H        25 VAL26      0.2719
    442 CA           13.7933       9.2379       5.5947 C.3      25 VAL26     -0.0875
    443 HA           13.5024       8.7886       4.6446 H        25 VAL26      0.0969
    444 CB           13.0183      10.5547       5.7685 C.3      25 VAL26      0.2985
    445 HB           13.4240      11.1002       6.6166 H        25 VAL26     -0.0297
    446 CG1          13.1372      11.4152       4.5027 C.3      25 VAL26     -0.3192
    447 HG11         12.7382      10.8773       3.6419 H        25 VAL26      0.0791
    448 HG12         12.5801      12.3430       4.6330 H        25 VAL26      0.0791
    449 HG13         14.1807      11.6697       4.3169 H        25 VAL26      0.0791
    450 CG2          11.5383      10.3327       6.0678 C.3      25 VAL26     -0.3192
    451 HG21         11.4229       9.8090       7.0171 H        25 VAL26      0.0791
    452 HG22         11.0295      11.2935       6.1404 H        25 VAL26      0.0791
    453 HG23         11.0993       9.7392       5.2659 H        25 VAL26      0.0791
    454 C            15.2858       9.5129       5.5784 C.2      25 VAL26      0.5973
    455 O            15.7745      10.3415       6.3377 O.2      25 VAL26     -0.5679
    456 N            16.0506       8.8136       4.7456 N.am     26 GLY27     -0.4157
    457 H            15.6329       8.0825       4.1887 H        26 GLY27      0.2719
    458 CA           17.5051       8.9706       4.7499 C.3      26 GLY27     -0.0252
    459 HA2          17.9357       8.3839       3.9387 H        26 GLY27      0.0698
    460 HA3          17.7618      10.0185       4.5940 H        26 GLY27      0.0698
    461 C            18.1114       8.4813       6.0673 C.2      26 GLY27      0.5973
    462 O            18.0733       7.2912       6.3454 O.2      26 GLY27     -0.5679
    463 N            18.6733       9.3927       6.8702 N.am     27 LYS28     -0.3479
    464 H            18.5271      10.3596       6.6203 H        27 LYS28      0.2747
    465 CA           19.2861       9.0991       8.1885 C.3      27 LYS28     -0.2400
    466 HA           19.2069       8.0265       8.3980 H        27 LYS28      0.1426
    467 CB           20.7706       9.4898       8.1759 C.3      27 LYS28     -0.0094
    468 HB2          20.8217      10.5647       7.9926 H        27 LYS28      0.0362
    469 HB3          21.2015       9.2965       9.1601 H        27 LYS28      0.0362
    470 CG           21.6144       8.7384       7.1255 C.3      27 LYS28      0.0187
    471 HG2          22.0836       7.8720       7.5940 H        27 LYS28      0.0103
    472 HG3          20.9876       8.3747       6.3121 H        27 LYS28      0.0103
    473 CD           22.6904       9.6473       6.5113 C.3      27 LYS28     -0.0479
    474 HD2          23.2403       9.0805       5.7574 H        27 LYS28      0.0621
    475 HD3          22.1899      10.4811       6.0149 H        27 LYS28      0.0621
    476 CE           23.6688      10.1766       7.5704 C.3      27 LYS28     -0.0143
    477 HE2          23.0974      10.5059       8.4436 H        27 LYS28      0.1135
    478 HE3          24.3134       9.3506       7.8893 H        27 LYS28      0.1135
    479 NZ           24.4818      11.3076       7.0536 N.4      27 LYS28     -0.3854
    480 HZ1          23.8912      12.0950       6.8181 H        27 LYS28      0.3400
    481 HZ2          25.1569      11.6048       7.7470 H        27 LYS28      0.3400
    482 HZ3          24.9804      11.0243       6.2184 H        27 LYS28      0.3400
    483 C            18.5085       9.7868       9.3176 C.2      27 LYS28      0.7341
    484 O            19.0742      10.2512      10.3109 O.2      27 LYS28     -0.5894
    485 N            17.2157       9.9466       9.0823 N.am     28 MET29     -0.4157
    486 H            16.8297       9.4779       8.2738 H        28 MET29      0.2719
    487 CA           16.2627      10.6453       9.9199 C.3      28 MET29     -0.0237
    488 HA           16.7097      10.8812      10.8867 H        28 MET29      0.0880
    489 CB           15.8718      11.9615       9.2285 C.3      28 MET29      0.0342
    490 HB2          16.6614      12.6896       9.4183 H        28 MET29      0.0241
    491 HB3          15.8114      11.8282       8.1565 H        28 MET29      0.0241
    492 CG           14.5423      12.5553       9.6775 C.3      28 MET29      0.0018
    493 HG2          13.7230      11.8801       9.4290 H        28 MET29      0.0440
    494 HG3          14.5746      12.6777      10.7609 H        28 MET29      0.0440
    495 SD           14.2297      14.1768       8.9320 S.3      28 MET29     -0.2737
    496 CE           13.2233      13.7226       7.5003 C.3      28 MET29     -0.0536
    497 HE1          12.4097      13.0670       7.8104 H        28 MET29      0.0684
    498 HE2          12.8120      14.6243       7.0465 H        28 MET29      0.0684
    499 HE3          13.8554      13.2197       6.7709 H        28 MET29      0.0684
    500 C            15.0883       9.7096      10.1649 C.2      28 MET29      0.5973
    501 O            14.6497       8.9994       9.2569 O.2      28 MET29     -0.5679
    502 N            14.5689       9.7368      11.3854 N.am     29 VAL30     -0.4157
    503 H            14.9588      10.3765      12.0723 H        29 VAL30      0.2719
    504 CA           13.3719       8.9885      11.7594 C.3      29 VAL30     -0.0875
    505 HA           13.1836       8.2023      11.0264 H        29 VAL30      0.0969
    506 CB           13.5218       8.3184      13.1342 C.3      29 VAL30      0.2985
    507 HB           13.6042       9.0813      13.9093 H        29 VAL30     -0.0297
    508 CG1          12.3157       7.4249      13.4402 C.3      29 VAL30     -0.3192
    509 HG11         12.1751       6.6997      12.6378 H        29 VAL30      0.0791
    510 HG12         12.4831       6.8875      14.3713 H        29 VAL30      0.0791
    511 HG13         11.4127       8.0255      13.5394 H        29 VAL30      0.0791
    512 CG2          14.7769       7.4458      13.1764 C.3      29 VAL30     -0.3192
    513 HG21         15.6532       8.0626      13.0102 H        29 VAL30      0.0791
    514 HG22         14.8722       6.9660      14.1505 H        29 VAL30      0.0791
    515 HG23         14.7360       6.6851      12.3960 H        29 VAL30      0.0791
    516 C            12.2238       9.9703      11.7322 C.2      29 VAL30      0.5973
    517 O            12.3192      11.0421      12.3195 O.2      29 VAL30     -0.5679
    518 N            11.1574       9.6292      11.0321 N.am     30 SER31     -0.4157
    519 H            11.1301       8.7088      10.6002 H        30 SER31      0.2719
    520 CA            9.9870      10.4794      10.8819 C.3      30 SER31     -0.0249
    521 HA           10.1149      11.4050      11.4412 H        30 SER31      0.0843
    522 CB            9.8334      10.8407       9.4073 C.3      30 SER31      0.2117
    523 HB2          10.8194      11.0770       9.0041 H        30 SER31      0.0352
    524 HB3           9.4429       9.9762       8.8754 H        30 SER31      0.0352
    525 OG            9.0037      11.9678       9.2009 O.3      30 SER31     -0.6546
    526 HG            8.9220      12.0884       8.2525 H        30 SER31      0.4275
    527 C             8.7962       9.7325      11.4533 C.2      30 SER31      0.5973
    528 O             8.6931       8.5119      11.3163 O.2      30 SER31     -0.5679
    529 N             7.9214      10.4392      12.1511 N.am     31 PHE32     -0.4157
    530 H             8.0593      11.4410      12.2502 H        31 PHE32      0.2719
    531 CA            6.7850       9.8176      12.7940 C.3      31 PHE32     -0.0024
    532 HA            6.4911       8.9940      12.1527 H        31 PHE32      0.0978
    533 CB            7.1659       9.2725      14.1817 C.3      31 PHE32     -0.0343
    534 HB2           6.3024       8.7976      14.6465 H        31 PHE32      0.0295
    535 HB3           7.9270       8.5035      14.0508 H        31 PHE32      0.0295
    536 CG            7.6995      10.3361      15.1126 C.ar     31 PHE32      0.0118
    537 CD1           6.8250      11.2224      15.7697 C.ar     31 PHE32     -0.1256
    538 HD1           5.7590      11.0963      15.6745 H        31 PHE32      0.1330
    539 CE1           7.3435      12.2762      16.5418 C.ar     31 PHE32     -0.1704
    540 HE1           6.6835      12.9664      17.0482 H        31 PHE32      0.1430
    541 CZ            8.7343      12.4266      16.6699 C.ar     31 PHE32     -0.1072
    542 HZ            9.1399      13.2291      17.2654 H        31 PHE32      0.1297
    543 CE2           9.6059      11.5234      16.0413 C.ar     31 PHE32     -0.1704
    544 HE2          10.6751      11.6342      16.1465 H        31 PHE32      0.1430
    545 CD2           9.0885      10.4832      15.2580 C.ar     31 PHE32     -0.1256
    546 HD2           9.7651       9.8154      14.7432 H        31 PHE32      0.1330
    547 C             5.6014      10.7560      12.8798 C.2      31 PHE32      0.5973
    548 O             5.6916      11.9766      12.7479 O.2      31 PHE32     -0.5679
    549 N             4.4551      10.1612      13.1468 N.am     32 THR33     -0.4157
    550 H             4.4879       9.1599      13.3159 H        32 THR33      0.2719
    551 CA            3.2261      10.8897      13.3955 C.3      32 THR33     -0.0389
    552 HA            3.4651      11.9386      13.5366 H        32 THR33      0.1007
    553 CB            2.2907      10.7732      12.2057 C.3      32 THR33      0.3654
    554 HB            1.4929      11.4713      12.3531 H        32 THR33      0.0043
    555 CG2           2.9246      11.0473      10.8468 C.3      32 THR33     -0.2438
    556 HG21          3.5525      10.2145      10.5577 H        32 THR33      0.0642
    557 HG22          2.1519      11.2037      10.0955 H        32 THR33      0.0642
    558 HG23          3.5575      11.9284      10.9123 H        32 THR33      0.0642
    559 OG1           1.7918       9.4689      12.1783 O.3      32 THR33     -0.6761
    560 HG1           2.5806       8.9108      12.2599 H        32 THR33      0.4102
    561 C             2.5974      10.3952      14.6882 C.2      32 THR33      0.5973
    562 O             2.7761       9.2326      15.0450 O.2      32 THR33     -0.5679
    563 N             1.8757      11.2523      15.3943 N.am     33 TYR34     -0.4157
    564 H             1.7406      12.1891      15.0302 H        33 TYR34      0.2719
    565 CA            1.3905      10.9757      16.7480 C.3      33 TYR34     -0.0014
    566 HA            1.1959       9.9105      16.8681 H        33 TYR34      0.0876
    567 CB            2.5014      11.3739      17.7525 C.3      33 TYR34     -0.0152
    568 HB2           2.2509      11.0582      18.7583 H        33 TYR34      0.0295
    569 HB3           3.4165      10.8487      17.4864 H        33 TYR34      0.0295
    570 CG            2.7993      12.8524      17.8306 C.ar     33 TYR34     -0.0011
    571 CD1           3.7428      13.4054      16.9533 C.ar     33 TYR34     -0.1906
    572 HD1           4.2680      12.7731      16.2530 H        33 TYR34      0.1699
    573 CE1           3.9998      14.7848      16.9806 C.ar     33 TYR34     -0.2341
    574 HE1           4.7375      15.2051      16.3136 H        33 TYR34      0.1656
    575 CZ            3.2957      15.6176      17.8774 C.ar     33 TYR34      0.3226
    576 OH            3.5801      16.9454      17.9388 O.3      33 TYR34     -0.5579
    577 HH            4.3499      17.1471      17.3974 H        33 TYR34      0.3992
    578 CE2           2.3471      15.0657      18.7543 C.ar     33 TYR34     -0.2341
    579 HE2           1.7780      15.6979      19.4196 H        33 TYR34      0.1656
    580 CD2           2.1334      13.6825      18.7561 C.ar     33 TYR34     -0.1906
    581 HD2           1.4462      13.2768      19.4806 H        33 TYR34      0.1699
    582 C             0.0629      11.6959      16.9987 C.2      33 TYR34      0.5973
    583 O            -0.6617      12.0199      16.0484 O.2      33 TYR34     -0.5679
    584 N            -0.1982      11.9622      18.2773 N.am     34 ASP35     -0.5163
    585 H             0.3954      11.4967      18.9462 H        34 ASP35      0.2936
    586 CA           -1.3775      12.6269      18.8194 C.3      34 ASP35      0.0381
    587 HA           -1.1864      12.8919      19.8597 H        34 ASP35      0.0880
    588 CB           -1.6609      13.9240      18.0388 C.3      34 ASP35     -0.0303
    589 HB2          -0.8453      14.1545      17.3548 H        34 ASP35     -0.0122
    590 HB3          -2.5519      13.7097      17.4653 H        34 ASP35     -0.0122
    591 CG           -1.8984      15.1814      18.8704 C.2      34 ASP35      0.7994
    592 OD1          -3.0295      15.3196      19.3880 O.co2    34 ASP35     -0.8014
    593 OD2          -0.9522      15.9997      18.9754 O.co2    34 ASP35     -0.8014
    594 C            -2.5522      11.6449      18.8044 C.2      34 ASP35      0.5366
    595 O            -2.4329      10.5007      18.3534 O.2      34 ASP35     -0.5819
    596 N            -3.6905      12.0899      19.3082 N.am     35 ASP36     -0.5163
    597 H            -3.7241      13.0496      19.6273 H        35 ASP36      0.2936
    598 CA           -4.9020      11.2755      19.3996 C.3      35 ASP36      0.0381
    599 HA           -5.0837      10.7856      18.4437 H        35 ASP36      0.0880
    600 CB           -4.7763      10.1952      20.4931 C.3      35 ASP36     -0.0303
    601 HB2          -5.6817       9.5860      20.4722 H        35 ASP36     -0.0122
    602 HB3          -3.9401       9.5343      20.2634 H        35 ASP36     -0.0122
    603 CG           -4.5851      10.7463      21.9102 C.2      35 ASP36      0.7994
    604 OD1          -3.8185      11.7137      22.1212 O.co2    35 ASP36     -0.8014
    605 OD2          -5.1707      10.1980      22.8619 O.co2    35 ASP36     -0.8014
    606 C            -6.1027      12.1639      19.7071 C.2      35 ASP36      0.5366
    607 O            -7.0615      12.1888      18.9432 O.2      35 ASP36     -0.5819
    608 N            -6.0092      12.9347      20.7959 N.am     36 ASN37     -0.4157
    609 H            -5.2126      12.7891      21.4086 H        36 ASN37      0.2719
    610 CA           -7.0169      13.9103      21.1837 C.3      36 ASN37      0.0143
    611 HA           -7.9855      13.4096      21.2258 H        36 ASN37      0.1048
    612 CB           -6.6735      14.4734      22.5796 C.3      36 ASN37     -0.2041
    613 HB2          -7.6081      14.7477      23.0690 H        36 ASN37      0.0797
    614 HB3          -6.1875      13.7112      23.1881 H        36 ASN37      0.0797
    615 CG           -5.8054      15.7257      22.5503 C.2      36 ASN37      0.7130
    616 OD1          -6.2013      16.7874      22.9970 O.2      36 ASN37     -0.5931
    617 ND2          -4.6127      15.6692      22.0010 N.am     36 ASN37     -0.9191
    618 HD21         -4.1239      16.5371      21.8992 H        36 ASN37      0.4196
    619 HD22         -4.2815      14.8458      21.5328 H        36 ASN37      0.4196
    620 C            -7.1118      15.0207      20.1311 C.2      36 ASN37      0.5973
    621 O            -8.1293      15.6982      20.0182 O.2      36 ASN37     -0.5679
    622 N            -6.0240      15.2206      19.3880 N.am     37 GLY38     -0.4157
    623 H            -5.2115      14.6450      19.5470 H        37 GLY38      0.2719
    624 CA           -5.8928      16.2370      18.3834 C.3      37 GLY38     -0.0252
    625 HA2          -6.7906      16.8540      18.3403 H        37 GLY38      0.0698
    626 HA3          -5.0533      16.8730      18.6642 H        37 GLY38      0.0698
    627 C            -5.6330      15.6678      16.9995 C.2      37 GLY38      0.5973
    628 O            -5.8466      14.5005      16.6663 O.2      37 GLY38     -0.5679
    629 N            -5.1732      16.5891      16.1607 N.am     38 LYS39     -0.3479
    630 H            -4.9650      17.4810      16.5736 H        38 LYS39      0.2747
    631 CA           -4.8232      16.3726      14.7559 C.3      38 LYS39     -0.2400
    632 HA           -5.6945      15.9861      14.2258 H        38 LYS39      0.1426
    633 CB           -4.3814      17.7237      14.1685 C.3      38 LYS39     -0.0094
    634 HB2          -3.4191      17.9783      14.6177 H        38 LYS39      0.0362
    635 HB3          -4.2202      17.6187      13.0946 H        38 LYS39      0.0362
    636 CG           -5.3898      18.8755      14.4151 C.3      38 LYS39      0.0187
    637 HG2          -5.9477      19.0591      13.4956 H        38 LYS39      0.0103
    638 HG3          -6.1234      18.6163      15.1772 H        38 LYS39      0.0103
    639 CD           -4.6886      20.1740      14.8453 C.3      38 LYS39     -0.0479
    640 HD2          -3.9570      19.9406      15.6214 H        38 LYS39      0.0621
    641 HD3          -4.1728      20.6110      13.9881 H        38 LYS39      0.0621
    642 CE           -5.7038      21.1701      15.4242 C.3      38 LYS39     -0.0143
    643 HE2          -6.3906      21.4752      14.6274 H        38 LYS39      0.1135
    644 HE3          -6.2965      20.6583      16.1902 H        38 LYS39      0.1135
    645 NZ           -5.0383      22.3579      16.0175 N.4      38 LYS39     -0.3854
    646 HZ1          -4.4646      22.8234      15.3274 H        38 LYS39      0.3400
    647 HZ2          -5.7319      23.0154      16.3578 H        38 LYS39      0.3400
    648 HZ3          -4.4590      22.0778      16.7997 H        38 LYS39      0.3400
    649 C            -3.7081      15.3304      14.6858 C.2      38 LYS39      0.7341
    650 O            -3.1232      14.9934      15.6950 O.2      38 LYS39     -0.5894
    651 N            -3.3257      14.8334      13.5126 N.am     39 THR40     -0.4157
    652 H            -3.7512      15.1789      12.6689 H        39 THR40      0.2719
    653 CA           -2.0941      14.0281      13.4690 C.3      39 THR40     -0.0389
    654 HA           -2.0868      13.3290      14.3082 H        39 THR40      0.1007
    655 CB           -1.9901      13.1871      12.1937 C.3      39 THR40      0.3654
    656 HB           -2.3146      13.7683      11.3296 H        39 THR40      0.0043
    657 CG2          -0.5877      12.6767      11.9451 C.3      39 THR40     -0.2438
    658 HG21         -0.2710      12.1916      12.8680 H        39 THR40      0.0642
    659 HG22         -0.5871      11.9739      11.1150 H        39 THR40      0.0642
    660 HG23          0.0873      13.4972      11.7011 H        39 THR40      0.0642
    661 OG1          -2.7953      12.0256      12.3283 O.3      39 THR40     -0.6761
    662 HG1          -3.6787      12.3171      12.0695 H        39 THR40      0.4102
    663 C            -0.9117      14.9714      13.6626 C.2      39 THR40      0.5973
    664 O            -0.6323      15.7947      12.7876 O.2      39 THR40     -0.5679
    665 N            -0.2384      14.8649      14.8046 N.am     40 GLY41     -0.4157
    666 H            -0.5681      14.2117      15.5102 H        40 GLY41      0.2719
    667 CA            1.0398      15.5211      15.0176 C.3      40 GLY41     -0.0252
    668 HA2           0.9633      16.5802      14.7720 H        40 GLY41      0.0698
    669 HA3           1.3322      15.4134      16.0606 H        40 GLY41      0.0698
    670 C             2.0758      14.8492      14.1256 C.2      40 GLY41      0.5973
    671 O             1.9320      13.6684      13.8009 O.2      40 GLY41     -0.5679
    672 N             3.1031      15.5863      13.7064 N.am     41 ARG42     -0.3479
    673 H             3.1778      16.5368      14.0442 H        41 ARG42      0.2747
    674 CA            4.2137      15.0851      12.8869 C.3      41 ARG42     -0.2637
    675 HA            4.2068      13.9956      12.8619 H        41 ARG42      0.1560
    676 CB            4.1289      15.6228      11.4522 C.3      41 ARG42     -0.0007
    677 HB2           4.0537      16.7111      11.4835 H        41 ARG42      0.0327
    678 HB3           5.0555      15.3643      10.9354 H        41 ARG42      0.0327
    679 CG            2.9557      15.0588      10.6454 C.3      41 ARG42      0.0390
    680 HG2           3.0558      13.9800      10.5984 H        41 ARG42      0.0285
    681 HG3           2.0057      15.2976      11.1256 H        41 ARG42      0.0285
    682 CD            2.9803      15.6091       9.2135 C.3      41 ARG42      0.0486
    683 HD2           4.0166      15.7310       8.8912 H        41 ARG42      0.0687
    684 HD3           2.5082      14.8752       8.5572 H        41 ARG42      0.0687
    685 NE            2.2393      16.8791       9.0914 N.pl3    41 ARG42     -0.5295
    686 HE            1.5228      17.0474       9.7776 H        41 ARG42      0.3456
    687 CZ            2.3605      17.7696       8.1206 C.cat    41 ARG42      0.8076
    688 NH1           3.2778      17.6934       7.1982 N.pl3    41 ARG42     -0.8627
    689 HH11          4.0111      17.0182       7.3054 H        41 ARG42      0.4478
    690 HH12          3.3376      18.3860       6.4734 H        41 ARG42      0.4478
    691 NH2           1.5394      18.7793       8.0525 N.pl3    41 ARG42     -0.8627
    692 HH21          0.7930      18.8717       8.7163 H        41 ARG42      0.4478
    693 HH22          1.6183      19.4385       7.2983 H        41 ARG42      0.4478
    694 C             5.5290      15.5160      13.5109 C.2      41 ARG42      0.7341
    695 O             5.6145      16.6208      14.0433 O.2      41 ARG42     -0.5894
    696 N             6.5331      14.6597      13.4416 N.am     42 GLY43     -0.4157
    697 H             6.3962      13.7417      13.0251 H        42 GLY43      0.2719
    698 CA            7.8492      14.9639      13.9723 C.3      42 GLY43     -0.0252
    699 HA2           8.0859      16.0159      13.8054 H        42 GLY43      0.0698
    700 HA3           7.8662      14.7692      15.0440 H        42 GLY43      0.0698
    701 C             8.9184      14.1199      13.3178 C.2      42 GLY43      0.5973
    702 O             8.6270      13.1495      12.6217 O.2      42 GLY43     -0.5679
    703 N            10.1598      14.5214      13.5366 N.am     43 ALA44     -0.4157
    704 H            10.3359      15.3518      14.0855 H        43 ALA44      0.2719
    705 CA           11.3175      13.7752      13.1026 C.3      43 ALA44      0.0337
    706 HA           11.0803      12.7218      13.2175 H        43 ALA44      0.0823
    707 CB           11.6112      14.0918      11.6317 C.3      43 ALA44     -0.1825
    708 HB1          11.8345      15.1528      11.5139 H        43 ALA44      0.0603
    709 HB2          12.4673      13.5087      11.3014 H        43 ALA44      0.0603
    710 HB3          10.7524      13.8282      11.0131 H        43 ALA44      0.0603
    711 C            12.5069      14.1001      14.0004 C.2      43 ALA44      0.5973
    712 O            12.5868      15.1968      14.5591 O.2      43 ALA44     -0.5679
    713 N            13.4221      13.1458      14.1281 N.am     44 VAL45     -0.4157
    714 H            13.2860      12.2958      13.5897 H        44 VAL45      0.2719
    715 CA           14.6538      13.2449      14.9231 C.3      44 VAL45     -0.0875
    716 HA           14.9103      14.2973      15.0399 H        44 VAL45      0.0969
    717 CB           14.4815      12.6446      16.3404 C.3      44 VAL45      0.2985
    718 HB           15.3976      12.8468      16.8965 H        44 VAL45     -0.0297
    719 CG1          13.3236      13.2882      17.1151 C.3      44 VAL45     -0.3192
    720 HG11         12.3692      13.0751      16.6416 H        44 VAL45      0.0791
    721 HG12         13.3086      12.9148      18.1393 H        44 VAL45      0.0791
    722 HG13         13.4790      14.3663      17.1487 H        44 VAL45      0.0791
    723 CG2          14.2703      11.1266      16.3335 C.3      44 VAL45     -0.3192
    724 HG21         15.0958      10.6303      15.8274 H        44 VAL45      0.0791
    725 HG22         14.2286      10.7605      17.3587 H        44 VAL45      0.0791
    726 HG23         13.3406      10.8793      15.8225 H        44 VAL45      0.0791
    727 C            15.8080      12.5775      14.1689 C.2      44 VAL45      0.5973
    728 O            15.5874      11.7945      13.2386 O.2      44 VAL45     -0.5679
    729 N            17.0492      12.8786      14.5508 N.am     45 SER46     -0.4157
    730 H            17.2005      13.5314      15.3047 H        45 SER46      0.2719
    731 CA           18.2261      12.1875      14.0173 C.3      45 SER46     -0.0249
    732 HA           18.3276      12.4013      12.9539 H        45 SER46      0.0843
    733 CB           19.4936      12.6256      14.7631 C.3      45 SER46      0.2117
    734 HB2          19.5643      12.0491      15.6866 H        45 SER46      0.0352
    735 HB3          20.3693      12.4026      14.1540 H        45 SER46      0.0352
    736 OG           19.4959      13.9933      15.1239 O.3      45 SER46     -0.6546
    737 HG           19.8906      14.0566      16.0217 H        45 SER46      0.4275
    738 C            18.0765      10.6805      14.2363 C.2      45 SER46      0.5973
    739 O            17.6208      10.2749      15.3009 O.2      45 SER46     -0.5679
    740 N            18.5180       9.8362      13.3022 N.am     46 GLU47     -0.5163
    741 H            18.7849      10.1660      12.3803 H        46 GLU47      0.2936
    742 CA           18.4759       8.3850      13.5518 C.3      46 GLU47      0.0397
    743 HA           17.5078       8.1328      13.9820 H        46 GLU47      0.1105
    744 CB           18.6090       7.6226      12.2319 C.3      46 GLU47      0.0560
    745 HB2          17.8848       8.0822      11.5608 H        46 GLU47     -0.0173
    746 HB3          19.6070       7.7660      11.8138 H        46 GLU47     -0.0173
    747 CG           18.3088       6.1112      12.3611 C.3      46 GLU47      0.0136
    748 HG2          19.1897       5.6094      12.7665 H        46 GLU47     -0.0425
    749 HG3          17.4825       5.9723      13.0620 H        46 GLU47     -0.0425
    750 CD           17.9105       5.4704      11.0205 C.2      46 GLU47      0.8054
    751 OE1          17.4288       6.2205      10.1487 O.co2    46 GLU47     -0.8188
    752 OE2          18.0827       4.2447      10.8297 O.co2    46 GLU47     -0.8188
    753 C            19.5005       7.9337      14.5925 C.2      46 GLU47      0.5366
    754 O            19.2892       6.9290      15.2616 O.2      46 GLU47     -0.5819
    755 N            20.5865       8.6973      14.7764 N.am     47 LYS48     -0.3479
    756 H            20.7018       9.4993      14.1833 H        47 LYS48      0.2747
    757 CA           21.5471       8.4212      15.8495 C.3      47 LYS48     -0.2400
    758 HA           21.7215       7.3420      15.8734 H        47 LYS48      0.1426
    759 CB           22.9083       9.0928      15.6083 C.3      47 LYS48     -0.0094
    760 HB2          23.5062       8.9408      16.5094 H        47 LYS48      0.0362
    761 HB3          23.4128       8.5704      14.7941 H        47 LYS48      0.0362
    762 CG           22.8746      10.5931      15.2709 C.3      47 LYS48      0.0187
    763 HG2          22.6250      10.7134      14.2157 H        47 LYS48      0.0103
    764 HG3          22.1116      11.1003      15.8479 H        47 LYS48      0.0103
    765 CD           24.2449      11.2301      15.5454 C.3      47 LYS48     -0.0479
    766 HD2          24.5035      11.0882      16.5976 H        47 LYS48      0.0621
    767 HD3          24.9978      10.7234      14.9397 H        47 LYS48      0.0621
    768 CE           24.2791      12.7306      15.2241 C.3      47 LYS48     -0.0143
    769 HE2          25.3086      13.0742      15.3574 H        47 LYS48      0.1135
    770 HE3          23.9937      12.8856      14.1807 H        47 LYS48      0.1135
    771 NZ           23.3916      13.5097      16.1194 N.4      47 LYS48     -0.3854
    772 HZ1          23.4209      13.1378      17.0763 H        47 LYS48      0.3400
    773 HZ2          23.5860      14.4971      16.1595 H        47 LYS48      0.3400
    774 HZ3          22.3971      13.3851      15.9528 H        47 LYS48      0.3400
    775 C            20.9692       8.7359      17.2308 C.2      47 LYS48      0.7341
    776 O            20.9517       7.8719      18.0920 O.2      47 LYS48     -0.5894
    777 N            20.4682       9.9534      17.4296 N.am     48 ASP49     -0.5163
    778 H            20.4625      10.5877      16.6570 H        48 ASP49      0.2936
    779 CA           19.9872      10.4476      18.7303 C.3      48 ASP49      0.0381
    780 HA           20.6410      10.0400      19.5033 H        48 ASP49      0.0880
    781 CB           20.0581      11.9844      18.8233 C.3      48 ASP49     -0.0303
    782 HB2          19.1422      12.3953      18.3927 H        48 ASP49     -0.0122
    783 HB3          20.0915      12.2757      19.8740 H        48 ASP49     -0.0122
    784 CG           21.2283      12.6321      18.0957 C.2      48 ASP49      0.7994
    785 OD1          22.3618      12.1047      18.1003 O.co2    48 ASP49     -0.8014
    786 OD2          21.0026      13.6442      17.3890 O.co2    48 ASP49     -0.8014
    787 C            18.5568       9.9890      19.0596 C.2      48 ASP49      0.5366
    788 O            17.8989      10.5698      19.9246 O.2      48 ASP49     -0.5819
    789 N            18.0255       9.0011      18.3416 N.am     49 ALA50     -0.4157
    790 H            18.6039       8.5085      17.6764 H        49 ALA50      0.2719
    791 CA           16.6831       8.5124      18.5845 C.3      49 ALA50      0.0337
    792 HA           16.0546       9.3761      18.7960 H        49 ALA50      0.0823
    793 CB           16.1509       7.8653      17.3130 C.3      49 ALA50     -0.1825
    794 HB1          16.8749       7.1220      16.9920 H        49 ALA50      0.0603
    795 HB2          15.1798       7.4117      17.5020 H        49 ALA50      0.0603
    796 HB3          16.0484       8.6097      16.5261 H        49 ALA50      0.0603
    797 C            16.6694       7.5610      19.7954 C.2      49 ALA50      0.5973
    798 O            17.5724       6.7364      19.9651 O.2      49 ALA50     -0.5679
    799 N            15.6456       7.6414      20.6616 N.am     50 PRO51     -0.2548
    800 CD           14.5108       8.5473      20.6016 C.3      50 PRO51      0.0192
    801 HD2          14.0841       8.5929      19.5998 H        50 PRO51      0.0391
    802 HD3          14.8230       9.5407      20.9277 H        50 PRO51      0.0391
    803 CG           13.4897       7.9752      21.5750 C.3      50 PRO51      0.0189
    804 HG2          12.8311       7.2715      21.0680 H        50 PRO51      0.0213
    805 HG3          12.9321       8.7758      22.0540 H        50 PRO51      0.0213
    806 CB           14.3464       7.2456      22.6052 C.3      50 PRO51     -0.0070
    807 HB2          13.7953       6.4382      23.0896 H        50 PRO51      0.0253
    808 HB3          14.6995       7.9616      23.3495 H        50 PRO51      0.0253
    809 CA           15.5361       6.7336      21.7928 C.3      50 PRO51     -0.0266
    810 HA           16.4436       6.7785      22.3967 H        50 PRO51      0.0641
    811 C            15.3195       5.3045      21.2966 C.2      50 PRO51      0.5896
    812 O            14.4775       5.0834      20.4266 O.2      50 PRO51     -0.5748
    813 N            16.0085       4.3296      21.9070 N.am     51 LYS52     -0.3479
    814 H            16.7255       4.6158      22.5572 H        51 LYS52      0.2747
    815 CA           15.9221       2.8965      21.5607 C.3      51 LYS52     -0.2400
    816 HA           16.4828       2.7180      20.6414 H        51 LYS52      0.1426
    817 CB           16.5469       2.0656      22.6957 C.3      51 LYS52     -0.0094
    818 HB2          17.6124       2.2900      22.7698 H        51 LYS52      0.0362
    819 HB3          16.0801       2.3762      23.6321 H        51 LYS52      0.0362
    820 CG           16.3498       0.5399      22.5785 C.3      51 LYS52      0.0187
    821 HG2          16.4758       0.1175      23.5765 H        51 LYS52      0.0103
    822 HG3          15.3340       0.2998      22.2721 H        51 LYS52      0.0103
    823 CD           17.3639      -0.1565      21.6610 C.3      51 LYS52     -0.0479
    824 HD2          17.4953       0.4421      20.7580 H        51 LYS52      0.0621
    825 HD3          18.3245      -0.1990      22.1767 H        51 LYS52      0.0621
    826 CE           16.9668      -1.5795      21.2191 C.3      51 LYS52     -0.0143
    827 HE2          16.5229      -1.4988      20.2200 H        51 LYS52      0.1135
    828 HE3          17.8717      -2.1843      21.1291 H        51 LYS52      0.1135
    829 NZ           15.9677      -2.2557      22.0899 N.4      51 LYS52     -0.3854
    830 HZ1          15.0504      -1.8282      21.8830 H        51 LYS52      0.3400
    831 HZ2          15.8316      -3.2154      21.8154 H        51 LYS52      0.3400
    832 HZ3          16.1537      -2.1671      23.0743 H        51 LYS52      0.3400
    833 C            14.4917       2.4228      21.2899 C.2      51 LYS52      0.7341
    834 O            14.2845       1.6769      20.3494 O.2      51 LYS52     -0.5894
    835 N            13.5093       2.8677      22.0718 N.am     52 GLU53     -0.5163
    836 H            13.7416       3.4660      22.8419 H        52 GLU53      0.2936
    837 CA           12.1083       2.4852      21.8563 C.3      52 GLU53      0.0397
    838 HA           12.0177       1.3976      21.9376 H        52 GLU53      0.1105
    839 CB           11.2378       3.1369      22.9397 C.3      52 GLU53      0.0560
    840 HB2          11.5729       2.7930      23.9194 H        52 GLU53     -0.0173
    841 HB3          11.3682       4.2198      22.9025 H        52 GLU53     -0.0173
    842 CG            9.7434       2.8177      22.7763 C.3      52 GLU53      0.0136
    843 HG2           9.2133       3.2465      23.6289 H        52 GLU53     -0.0425
    844 HG3           9.3583       3.3050      21.8786 H        52 GLU53     -0.0425
    845 CD            9.4716       1.3069      22.7280 C.2      52 GLU53      0.8054
    846 OE1           9.7589       0.6717      23.7623 O.co2    52 GLU53     -0.8188
    847 OE2           8.9760       0.8128      21.6894 O.co2    52 GLU53     -0.8188
    848 C            11.5937       2.8855      20.4636 C.2      52 GLU53      0.5366
    849 O            10.9967       2.0865      19.7569 O.2      52 GLU53     -0.5819
    850 N            11.8592       4.1173      20.0193 N.am     53 LEU54     -0.4157
    851 H            12.5219       4.6732      20.5431 H        53 LEU54      0.2719
    852 CA           11.4551       4.5861      18.6903 C.3      53 LEU54     -0.0518
    853 HA           10.3932       4.4262      18.5754 H        53 LEU54      0.0922
    854 CB           11.7584       6.0912      18.5914 C.3      53 LEU54     -0.1102
    855 HB2          11.2647       6.5885      19.4265 H        53 LEU54      0.0457
    856 HB3          12.8345       6.2245      18.7113 H        53 LEU54      0.0457
    857 CG           11.3389       6.8096      17.2970 C.3      53 LEU54      0.3531
    858 HG           11.8213       6.3271      16.4501 H        53 LEU54     -0.0361
    859 CD1           9.8297       6.8134      17.0775 C.3      53 LEU54     -0.4121
    860 HD11          9.3099       7.0659      18.0001 H        53 LEU54      0.1000
    861 HD12          9.5670       7.5370      16.3059 H        53 LEU54      0.1000
    862 HD13          9.5415       5.8294      16.7143 H        53 LEU54      0.1000
    863 CD2          11.8118       8.2627      17.3597 C.3      53 LEU54     -0.4121
    864 HD21         12.8877       8.2945      17.5276 H        53 LEU54      0.1000
    865 HD22         11.6101       8.7486      16.4050 H        53 LEU54      0.1000
    866 HD23         11.3007       8.8079      18.1466 H        53 LEU54      0.1000
    867 C            12.1221       3.7569      17.5926 C.2      53 LEU54      0.5973
    868 O            11.4646       3.3713      16.6330 O.2      53 LEU54     -0.5679
    869 N            13.3914       3.4088      17.7792 N.am     54 LEU55     -0.4157
    870 H            13.8549       3.7365      18.6166 H        54 LEU55      0.2719
    871 CA           14.1030       2.4594      16.9257 C.3      54 LEU55     -0.0518
    872 HA           14.0556       2.7821      15.8877 H        54 LEU55      0.0922
    873 CB           15.5680       2.3992      17.3873 C.3      54 LEU55     -0.1102
    874 HB2          15.6000       2.5312      18.4649 H        54 LEU55      0.0457
    875 HB3          15.9658       1.4041      17.1813 H        54 LEU55      0.0457
    876 CG           16.5216       3.4095      16.7340 C.3      54 LEU55      0.3531
    877 HG           16.9378       2.9545      15.8349 H        54 LEU55     -0.0361
    878 CD1          15.8688       4.7256      16.3299 C.3      54 LEU55     -0.4121
    879 HD11         15.4496       5.2074      17.2095 H        54 LEU55      0.1000
    880 HD12         16.6304       5.3472      15.8616 H        54 LEU55      0.1000
    881 HD13         15.0971       4.5735      15.5792 H        54 LEU55      0.1000
    882 CD2          17.6604       3.7140      17.7097 C.3      54 LEU55     -0.4121
    883 HD21         18.1570       2.7889      17.9986 H        54 LEU55      0.1000
    884 HD22         18.3888       4.3667      17.2256 H        54 LEU55      0.1000
    885 HD23         17.2778       4.2220      18.5957 H        54 LEU55      0.1000
    886 C            13.4632       1.0700      16.9515 C.2      54 LEU55      0.5973
    887 O            13.3862       0.4323      15.9033 O.2      54 LEU55     -0.5679
    888 N            12.9634       0.6063      18.0974 N.am     55 ASP56     -0.5163
    889 H            13.1489       1.1240      18.9503 H        55 ASP56      0.2936
    890 CA           12.2183      -0.6517      18.1961 C.3      55 ASP56      0.0381
    891 HA           12.8352      -1.4473      17.7777 H        55 ASP56      0.0880
    892 CB           11.8889      -1.0253      19.6595 C.3      55 ASP56     -0.0303
    893 HB2          11.2882      -0.2563      20.1326 H        55 ASP56     -0.0122
    894 HB3          11.2753      -1.9280      19.6372 H        55 ASP56     -0.0122
    895 CG           13.1065      -1.3295      20.5427 C.2      55 ASP56      0.7994
    896 OD1          14.2295      -1.5028      20.0232 O.co2    55 ASP56     -0.8014
    897 OD2          12.9616      -1.5369      21.7648 O.co2    55 ASP56     -0.8014
    898 C            10.9284      -0.5873      17.3739 C.2      55 ASP56      0.5366
    899 O            10.5481      -1.5694      16.7322 O.2      55 ASP56     -0.5819
    900 N            10.2636       0.5704      17.3766 N.am     56 MET57     -0.4157
    901 H            10.6161       1.3032      17.9895 H        56 MET57      0.2719
    902 CA            9.0806       0.8484      16.5635 C.3      56 MET57     -0.0237
    903 HA            8.3813       0.0212      16.6710 H        56 MET57      0.0880
    904 CB            8.3888       2.1281      17.0401 C.3      56 MET57      0.0342
    905 HB2           9.0584       2.9796      16.9568 H        56 MET57      0.0241
    906 HB3           7.5347       2.3115      16.3859 H        56 MET57      0.0241
    907 CG            7.8683       2.0299      18.4724 C.3      56 MET57      0.0018
    908 HG2           7.3001       1.1065      18.5682 H        56 MET57      0.0440
    909 HG3           8.6897       1.9937      19.1828 H        56 MET57      0.0440
    910 SD            6.7612       3.3880      18.9039 S.3      56 MET57     -0.2737
    911 CE            7.9547       4.7039      19.1169 C.3      56 MET57     -0.0536
    912 HE1           8.4152       4.8833      18.1563 H        56 MET57      0.0684
    913 HE2           7.4396       5.6057      19.4440 H        56 MET57      0.0684
    914 HE3           8.6946       4.4094      19.8609 H        56 MET57      0.0684
    915 C             9.3970       0.9770      15.0722 C.2      56 MET57      0.5973
    916 O             8.6154       0.4950      14.2587 O.2      56 MET57     -0.5679
    917 N            10.5381       1.5702      14.7116 N.am     57 LEU58     -0.4157
    918 H            11.0908       2.0181      15.4362 H        57 LEU58      0.2719
    919 CA           11.0208       1.6456      13.3328 C.3      57 LEU58     -0.0518
    920 HA           10.2370       2.0661      12.7009 H        57 LEU58      0.0922
    921 CB           12.2758       2.5414      13.2702 C.3      57 LEU58     -0.1102
    922 HB2          12.0296       3.5332      13.6501 H        57 LEU58      0.0457
    923 HB3          13.0236       2.1173      13.9376 H        57 LEU58      0.0457
    924 CG           12.9180       2.6869      11.8758 C.3      57 LEU58      0.3531
    925 HG           13.0450       1.7036      11.4248 H        57 LEU58     -0.0361
    926 CD1          12.0801       3.5578      10.9448 C.3      57 LEU58     -0.4121
    927 HD11         12.0076       4.5739      11.3296 H        57 LEU58      0.1000
    928 HD12         12.5306       3.5585       9.9572 H        57 LEU58      0.1000
    929 HD13         11.0848       3.1249      10.8390 H        57 LEU58      0.1000
    930 CD2          14.3049       3.3157      12.0162 C.3      57 LEU58     -0.4121
    931 HD21         14.9507       2.6715      12.6127 H        57 LEU58      0.1000
    932 HD22         14.7561       3.4462      11.0330 H        57 LEU58      0.1000
    933 HD23         14.2285       4.2900      12.4986 H        57 LEU58      0.1000
    934 C            11.3037       0.2350      12.8360 C.2      57 LEU58      0.5973
    935 O            10.7459      -0.1861      11.8395 O.2      57 LEU58     -0.5679
    936 N            12.0760      -0.5462      13.5911 N.am     58 ALA59     -0.4157
    937 H            12.4932      -0.1462      14.4268 H        58 ALA59      0.2719
    938 CA           12.3562      -1.9364      13.2572 C.3      58 ALA59      0.0337
    939 HA           12.8751      -1.9702      12.2974 H        58 ALA59      0.0823
    940 CB           13.2561      -2.5299      14.3424 C.3      58 ALA59     -0.1825
    941 HB1          12.7508      -2.4977      15.3086 H        58 ALA59      0.0603
    942 HB2          13.5053      -3.5604      14.0924 H        58 ALA59      0.0603
    943 HB3          14.1777      -1.9498      14.4090 H        58 ALA59      0.0603
    944 C            11.0793      -2.7677      13.1359 C.2      58 ALA59      0.5973
    945 O            11.0565      -3.7487      12.4026 O.2      58 ALA59     -0.5679
    946 N            10.0274      -2.4286      13.8822 N.am     59 ARG60     -0.3479
    947 H            10.1299      -1.6402      14.5131 H        59 ARG60      0.2747
    948 CA            8.7149      -3.0580      13.7447 C.3      59 ARG60     -0.2637
    949 HA            8.8315      -4.1376      13.7951 H        59 ARG60      0.1560
    950 CB            7.8200      -2.5644      14.8835 C.3      59 ARG60     -0.0007
    951 HB2           8.4416      -2.3927      15.7577 H        59 ARG60      0.0327
    952 HB3           7.3501      -1.6203      14.6101 H        59 ARG60      0.0327
    953 CG            6.7286      -3.5561      15.2782 C.3      59 ARG60      0.0390
    954 HG2           6.1521      -3.8375      14.3955 H        59 ARG60      0.0285
    955 HG3           7.1919      -4.4512      15.6921 H        59 ARG60      0.0285
    956 CD            5.7724      -2.9343      16.3151 C.3      59 ARG60      0.0486
    957 HD2           5.1043      -2.2543      15.7807 H        59 ARG60      0.0687
    958 HD3           5.1514      -3.7193      16.7498 H        59 ARG60      0.0687
    959 NE            6.4389      -2.1609      17.3945 N.pl3    59 ARG60     -0.5295
    960 HE            6.2181      -1.1770      17.4315 H        59 ARG60      0.3456
    961 CZ            7.2976      -2.5842      18.3087 C.cat    59 ARG60      0.8076
    962 NH1           7.6415      -3.8380      18.4018 N.pl3    59 ARG60     -0.8627
    963 HH11          7.1671      -4.5045      17.8311 H        59 ARG60      0.4478
    964 HH12          8.2571      -4.0980      19.1493 H        59 ARG60      0.4478
    965 NH2           7.8199      -1.7635      19.1764 N.pl3    59 ARG60     -0.8627
    966 HH21          7.5852      -0.7829      19.1944 H        59 ARG60      0.4478
    967 HH22          8.4912      -2.0569      19.8672 H        59 ARG60      0.4478
    968 C             8.1109      -2.7345      12.3789 C.2      59 ARG60      0.7341
    969 O             7.7301      -3.6698      11.6746 O.2      59 ARG60     -0.5894
    970 N             8.0794      -1.4475      12.0327 N.am     60 ALA61     -0.4157
    971 H             8.4423      -0.7631      12.6842 H        60 ALA61      0.2719
    972 CA            7.5732      -0.9267      10.7640 C.3      60 ALA61      0.0337
    973 HA            6.5635      -1.3066      10.5938 H        60 ALA61      0.0823
    974 CB            7.4841       0.5994      10.8669 C.3      60 ALA61     -0.1825
    975 HB1           8.4759       1.0315      11.0001 H        60 ALA61      0.0603
    976 HB2           7.0546       0.9940       9.9429 H        60 ALA61      0.0603
    977 HB3           6.8421       0.8853      11.6989 H        60 ALA61      0.0603
    978 C             8.4260      -1.3551       9.5589 C.2      60 ALA61      0.5973
    979 O             7.9089      -1.5742       8.4837 O.2      60 ALA61     -0.5679
    980 N             9.7169      -1.6321       9.7238 N.am     61 GLU62     -0.5163
    981 H            10.1659      -1.2807      10.5598 H        61 GLU62      0.2936
    982 CA           10.5492      -2.0703       8.5933 C.3      61 GLU62      0.0397
    983 HA           10.3019      -1.4649       7.7168 H        61 GLU62      0.1105
    984 CB           12.0272      -1.8843       8.9377 C.3      61 GLU62      0.0560
    985 HB2          12.2447      -2.3566       9.8975 H        61 GLU62     -0.0173
    986 HB3          12.6380      -2.3760       8.1795 H        61 GLU62     -0.0173
    987 CG           12.4561      -0.4228       8.9809 C.3      61 GLU62      0.0136
    988 HG2          12.0452       0.0643       9.8573 H        61 GLU62     -0.0425
    989 HG3          13.5370      -0.4155       9.1084 H        61 GLU62     -0.0425
    990 CD           12.0605       0.3733       7.7336 C.2      61 GLU62      0.8054
    991 OE1          12.8661       0.3271       6.7721 O.co2    61 GLU62     -0.8188
    992 OE2          11.0943       1.1550       7.8241 O.co2    61 GLU62     -0.8188
    993 C            10.3188      -3.5243       8.1725 C.2      61 GLU62      0.5366
    994 O            10.8714      -3.9814       7.1746 O.2      61 GLU62     -0.5819
    995 N             9.5623      -4.2960       8.9587 N.am     62 ARG63     -0.3479
    996 H             9.1169      -3.8380       9.7458 H        62 ARG63      0.2747
    997 CA            9.2769      -5.7158       8.6805 C.3      62 ARG63     -0.2637
    998 HA            9.8993      -6.0598       7.8530 H        62 ARG63      0.1560
    999 CB            9.5389      -6.5567       9.9243 C.3      62 ARG63     -0.0007
   1000 HB2           8.8196      -6.2683      10.6932 H        62 ARG63      0.0327
   1001 HB3           9.3898      -7.6099       9.6813 H        62 ARG63      0.0327
   1002 CG           10.9486      -6.3747      10.4658 C.3      62 ARG63      0.0390
   1003 HG2          11.6566      -6.6197       9.6729 H        62 ARG63      0.0285
   1004 HG3          11.1298      -5.3501      10.7488 H        62 ARG63      0.0285
   1005 CD           11.1999      -7.3227      11.6381 C.3      62 ARG63      0.0486
   1006 HD2          11.0757      -8.3458      11.2781 H        62 ARG63      0.0687
   1007 HD3          12.2450      -7.2188      11.9323 H        62 ARG63      0.0687
   1008 NE           10.2923      -7.1163      12.7892 N.pl3    62 ARG63     -0.5295
   1009 HE            9.3071      -7.1912      12.6046 H        62 ARG63      0.3456
   1010 CZ           10.6601      -6.7694      14.0096 C.cat    62 ARG63      0.8076
   1011 NH1          11.8750      -6.3805      14.2742 N.pl3    62 ARG63     -0.8627
   1012 HH11         12.4498      -6.1367      13.4834 H        62 ARG63      0.4478
   1013 HH12         12.1354      -6.0748      15.1921 H        62 ARG63      0.4478
   1014 NH2           9.8180      -6.8083      15.0068 N.pl3    62 ARG63     -0.8627
   1015 HH21          8.8793      -7.1258      14.8592 H        62 ARG63      0.4478
   1016 HH22         10.1233      -6.5027      15.9112 H        62 ARG63      0.4478
   1017 C             7.8429      -5.9625       8.2763 C.2      62 ARG63      0.7341
   1018 O             7.4910      -7.1129       7.9645 O.2      62 ARG63     -0.5894
   1019 N             7.0043      -4.9426       8.4159 N.am     63 GLU64     -0.5163
   1020 H             7.3829      -4.0103       8.5448 H        63 GLU64      0.2936
   1021 CA            5.6180      -5.0479       8.0240 C.3      63 GLU64      0.0397
   1022 HA            5.1771      -5.8659       8.5898 H        63 GLU64      0.1105
   1023 CB            4.8428      -3.7847       8.4069 C.3      63 GLU64      0.0560
   1024 HB2           3.7758      -3.9993       8.3263 H        63 GLU64     -0.0173
   1025 HB3           5.0622      -3.5977       9.4597 H        63 GLU64     -0.0173
   1026 CG            5.1470      -2.5203       7.5899 C.3      63 GLU64      0.0136
   1027 HG2           6.1746      -2.5382       7.2436 H        63 GLU64     -0.0425
   1028 HG3           4.5216      -2.5577       6.6949 H        63 GLU64     -0.0425
   1029 CD            4.8110      -1.2296       8.3695 C.2      63 GLU64      0.8054
   1030 OE1           3.9773      -1.3282       9.3060 O.co2    63 GLU64     -0.8188
   1031 OE2           5.3062      -0.1454       8.0012 O.co2    63 GLU64     -0.8188
   1032 C             5.5859      -5.4233       6.5447 C.2      63 GLU64      0.5366
   1033 O             6.4309      -5.0212       5.7471 O.2      63 GLU64     -0.5819
   1034 N             4.6996      -6.3537       6.1944 N.am     64 LYS65     -0.3479
   1035 H             3.9582      -6.5780       6.8364 H        64 LYS65      0.2747
   1036 CA            4.6086      -6.7840       4.7993 C.3      64 LYS65     -0.2400
   1037 HA            5.6098      -6.9358       4.3920 H        64 LYS65      0.1426
   1038 CB            3.7753      -8.0698       4.6638 C.3      64 LYS65     -0.0094
   1039 HB2           2.9845      -8.0840       5.4163 H        64 LYS65      0.0362
   1040 HB3           3.2973      -8.0826       3.6822 H        64 LYS65      0.0362
   1041 CG            4.6310      -9.3387       4.7738 C.3      64 LYS65      0.0187
   1042 HG2           3.9728     -10.2085       4.7579 H        64 LYS65      0.0103
   1043 HG3           5.2939      -9.3921       3.9086 H        64 LYS65      0.0103
   1044 CD            5.4778      -9.3642       6.0497 C.3      64 LYS65     -0.0479
   1045 HD2           6.1691      -8.5203       6.0480 H        64 LYS65      0.0621
   1046 HD3           4.8171      -9.2838       6.9148 H        64 LYS65      0.0621
   1047 CE            6.3129     -10.6344       6.1483 C.3      64 LYS65     -0.0143
   1048 HE2           5.6543     -11.5064       6.0969 H        64 LYS65      0.1135
   1049 HE3           7.0002     -10.6654       5.2966 H        64 LYS65      0.1135
   1050 NZ            7.0663     -10.6188       7.4222 N.4      64 LYS65     -0.3854
   1051 HZ1           6.4308     -10.6620       8.2063 H        64 LYS65      0.3400
   1052 HZ2           7.7192     -11.3892       7.4665 H        64 LYS65      0.3400
   1053 HZ3           7.5783      -9.7406       7.4894 H        64 LYS65      0.3400
   1054 C             3.9881      -5.6332       4.0378 C.2      64 LYS65      0.7341
   1055 O             2.9152      -5.2248       4.4659 O.2      64 LYS65     -0.5894
   1056 N             4.6051      -5.2301       2.9228 N.am     65 LYS66     -0.3481
   1057 H             5.5612      -5.5328       2.8362 H        65 LYS66      0.2764
   1058 CA            4.1858      -4.1645       1.9848 C.3      65 LYS66     -0.2903
   1059 HA            4.9855      -4.0667       1.2534 H        65 LYS66      0.1438
   1060 CB            2.9306      -4.5776       1.1786 C.3      65 LYS66     -0.0538
   1061 HB2           2.7687      -3.8233       0.4060 H        65 LYS66      0.0482
   1062 HB3           3.1897      -5.4940       0.6469 H        65 LYS66      0.0482
   1063 CG            1.5669      -4.8365       1.8662 C.3      65 LYS66      0.0227
   1064 HG2           0.9316      -5.2239       1.0681 H        65 LYS66      0.0134
   1065 HG3           1.6097      -5.6579       2.5736 H        65 LYS66      0.0134
   1066 CD            0.8025      -3.6195       2.4356 C.3      65 LYS66     -0.0392
   1067 HD2           1.2260      -2.6950       2.0399 H        65 LYS66      0.0611
   1068 HD3          -0.2119      -3.6781       2.0394 H        65 LYS66      0.0611
   1069 CE            0.6549      -3.5212       3.9662 C.3      65 LYS66     -0.0176
   1070 HE2          -0.2516      -2.9526       4.1838 H        65 LYS66      0.1121
   1071 HE3           0.5478      -4.5255       4.3831 H        65 LYS66      0.1121
   1072 NZ            1.8155      -2.8287       4.5950 N.4      65 LYS66     -0.3741
   1073 HZ1           2.1021      -1.9847       4.1047 H        65 LYS66      0.3374
   1074 HZ2           1.7264      -2.6321       5.5795 H        65 LYS66      0.3374
   1075 HZ3           2.6698      -3.3874       4.4923 H        65 LYS66      0.3374
   1076 C             4.1384      -2.7447       2.5515 C.2      65 LYS66      0.8488
   1077 O             4.4248      -2.6011       3.7507 O.2      65 LYS66     -0.8252
   1078 OXT           3.6680      -1.8572       1.8172 O.3      65 LYS66     -0.8252
@<TRIPOS>BOND
      1      17      18 2
      2      17      19 am
      3       7       9 1
      4       7      13 1
      5       5       7 1
      6       5      17 1
      7       1       5 1
      8      39      40 2
      9      39      41 am
     10      32      35 1
     11      29      32 1
     12      26      29 1
     13      23      26 1
     14      21      23 1
     15      21      39 1
     16      19      21 1
     17      55      56 2
     18      55      57 am
     19      45      47 1
     20      45      51 1
     21      43      45 1
     22      43      55 1
     23      41      43 1
     24      77      78 2
     25      77      79 am
     26      70      73 1
     27      67      70 1
     28      64      67 1
     29      61      64 1
     30      59      61 1
     31      59      77 1
     32      57      59 1
     33      97      98 2
     34      97      99 am
     35      93      95 ar
     36      91      93 ar
     37      89      91 ar
     38      87      89 ar
     39      86      87 ar
     40      86      95 ar
     41      83      86 1
     42      81      83 1
     43      81      97 1
     44      79      81 1
     45     119     120 2
     46     119     121 am
     47     112     115 1
     48     109     112 1
     49     106     109 1
     50     103     106 1
     51     101     103 1
     52     101     119 1
     53      99     101 1
     54     140     141 2
     55     140     142 am
     56     136     138 ar
     57     133     134 1
     58     133     136 ar
     59     131     133 ar
     60     129     131 ar
     61     128     129 ar
     62     128     138 ar
     63     125     128 1
     64     123     125 1
     65     123     140 1
     66     121     123 1
     67     162     163 2
     68     162     164 am
     69     155     158 1
     70     152     155 1
     71     149     152 1
     72     146     149 1
     73     144     146 1
     74     144     162 1
     75     142     144 1
     76     169     170 2
     77     169     171 am
     78     166     169 1
     79     164     166 1
     80     184     185 2
     81     184     186 am
     82     181     182 ar
     83     181     183 ar
     84     178     181 1
     85     175     178 1
     86     173     175 1
     87     173     184 1
     88     171     173 1
     89     199     200 2
     90     199     201 am
     91     196     197 ar
     92     196     198 ar
     93     193     196 1
     94     190     193 1
     95     188     190 1
     96     188     199 1
     97     186     188 1
     98     221     222 2
     99     221     223 am
    100     214     217 1
    101     211     214 1
    102     208     211 1
    103     205     208 1
    104     203     205 1
    105     203     221 1
    106     201     203 1
    107     236     237 2
    108     236     238 am
    109     233     234 ar
    110     233     235 ar
    111     230     233 1
    112     227     230 1
    113     225     227 1
    114     225     236 1
    115     223     225 1
    116     252     253 2
    117     252     254 am
    118     242     244 1
    119     242     248 1
    120     240     242 1
    121     240     252 1
    122     238     240 1
    123     264     265 2
    124     264     266 am
    125     261     262 ar
    126     261     263 ar
    127     258     261 1
    128     256     258 1
    129     256     264 1
    130     254     256 1
    131     278     279 2
    132     278     280 am
    133     270     272 1
    134     270     276 1
    135     268     270 1
    136     268     278 1
    137     266     268 1
    138     289     290 2
    139     289     291 am
    140     284     287 1
    141     282     284 1
    142     282     289 1
    143     280     282 1
    144     311     312 2
    145     311     313 am
    146     304     307 1
    147     301     304 1
    148     298     301 1
    149     295     298 1
    150     293     295 1
    151     293     311 1
    152     291     293 1
    153     330     331 2
    154     330     332 am
    155     323     326 1
    156     317     319 1
    157     317     323 1
    158     315     317 1
    159     315     330 1
    160     313     315 1
    161     352     353 2
    162     352     354 am
    163     345     348 1
    164     342     345 1
    165     339     342 1
    166     336     339 1
    167     334     336 1
    168     334     352 1
    169     332     334 1
    170     374     375 2
    171     374     376 am
    172     367     370 1
    173     364     367 1
    174     361     364 1
    175     358     361 1
    176     356     358 1
    177     356     374 1
    178     354     356 1
    179     390     391 2
    180     390     392 am
    181     380     382 1
    182     380     386 1
    183     378     380 1
    184     378     390 1
    185     376     378 1
    186     414     415 2
    187     414     416 am
    188     411     413 ar
    189     409     411 ar
    190     407     409 ar
    191     405     407 ar
    192     404     405 ar
    193     404     413 ar
    194     402     404 1
    195     400     402 1
    196     399     400 2
    197     399     413 1
    198     396     399 1
    199     394     396 1
    200     394     414 1
    201     392     394 1
    202     438     439 2
    203     438     440 am
    204     431     432 ar
    205     431     435 ar
    206     429     431 ar
    207     426     429 1
    208     423     426 1
    209     420     423 1
    210     418     420 1
    211     418     438 1
    212     416     418 1
    213     454     455 2
    214     454     456 am
    215     444     446 1
    216     444     450 1
    217     442     444 1
    218     442     454 1
    219     440     442 1
    220     461     462 2
    221     461     463 am
    222     458     461 1
    223     456     458 1
    224     483     484 2
    225     483     485 am
    226     476     479 1
    227     473     476 1
    228     470     473 1
    229     467     470 1
    230     465     467 1
    231     465     483 1
    232     463     465 1
    233     500     501 2
    234     500     502 am
    235     495     496 1
    236     492     495 1
    237     489     492 1
    238     487     489 1
    239     487     500 1
    240     485     487 1
    241     516     517 2
    242     516     518 am
    243     506     508 1
    244     506     512 1
    245     504     506 1
    246     504     516 1
    247     502     504 1
    248     527     528 2
    249     527     529 am
    250     522     525 1
    251     520     522 1
    252     520     527 1
    253     518     520 1
    254     547     548 2
    255     547     549 am
    256     543     545 ar
    257     541     543 ar
    258     539     541 ar
    259     537     539 ar
    260     536     537 ar
    261     536     545 ar
    262     533     536 1
    263     531     533 1
    264     531     547 1
    265     529     531 1
    266     561     562 2
    267     561     563 am
    268     553     555 1
    269     553     559 1
    270     551     553 1
    271     551     561 1
    272     549     551 1
    273     582     583 2
    274     582     584 am
    275     578     580 ar
    276     575     576 1
    277     575     578 ar
    278     573     575 ar
    279     571     573 ar
    280     570     571 ar
    281     570     580 ar
    282     567     570 1
    283     565     567 1
    284     565     582 1
    285     563     565 1
    286     594     595 2
    287     594     596 am
    288     591     592 ar
    289     591     593 ar
    290     588     591 1
    291     586     588 1
    292     586     594 1
    293     584     586 1
    294     606     607 2
    295     606     608 am
    296     603     604 ar
    297     603     605 ar
    298     600     603 1
    299     598     600 1
    300     598     606 1
    301     596     598 1
    302     620     621 2
    303     620     622 am
    304     615     616 2
    305     615     617 am
    306     612     615 1
    307     610     612 1
    308     610     620 1
    309     608     610 1
    310     627     628 2
    311     627     629 am
    312     624     627 1
    313     622     624 1
    314     649     650 2
    315     649     651 am
    316     642     645 1
    317     639     642 1
    318     636     639 1
    319     633     636 1
    320     631     633 1
    321     631     649 1
    322     629     631 1
    323     663     664 2
    324     663     665 am
    325     655     657 1
    326     655     661 1
    327     653     655 1
    328     653     663 1
    329     651     653 1
    330     670     671 2
    331     670     672 am
    332     667     670 1
    333     665     667 1
    334     694     695 2
    335     694     696 am
    336     687     688 ar
    337     687     691 ar
    338     685     687 ar
    339     682     685 1
    340     679     682 1
    341     676     679 1
    342     674     676 1
    343     674     694 1
    344     672     674 1
    345     701     702 2
    346     701     703 am
    347     698     701 1
    348     696     698 1
    349     711     712 2
    350     711     713 am
    351     705     707 1
    352     705     711 1
    353     703     705 1
    354     727     728 2
    355     727     729 am
    356     717     719 1
    357     717     723 1
    358     715     717 1
    359     715     727 1
    360     713     715 1
    361     738     739 2
    362     738     740 am
    363     733     736 1
    364     731     733 1
    365     731     738 1
    366     729     731 1
    367     753     754 2
    368     753     755 am
    369     750     751 ar
    370     750     752 ar
    371     747     750 1
    372     744     747 1
    373     742     744 1
    374     742     753 1
    375     740     742 1
    376     775     776 2
    377     775     777 am
    378     768     771 1
    379     765     768 1
    380     762     765 1
    381     759     762 1
    382     757     759 1
    383     757     775 1
    384     755     757 1
    385     787     788 2
    386     787     789 am
    387     784     785 ar
    388     784     786 ar
    389     781     784 1
    390     779     781 1
    391     779     787 1
    392     777     779 1
    393     797     798 2
    394     797     799 am
    395     791     793 1
    396     791     797 1
    397     789     791 1
    398     811     812 2
    399     811     813 am
    400     809     811 1
    401     806     809 1
    402     803     806 1
    403     800     803 1
    404     799     800 1
    405     799     809 1
    406     833     834 2
    407     833     835 am
    408     826     829 1
    409     823     826 1
    410     820     823 1
    411     817     820 1
    412     815     817 1
    413     815     833 1
    414     813     815 1
    415     848     849 2
    416     848     850 am
    417     845     846 ar
    418     845     847 ar
    419     842     845 1
    420     839     842 1
    421     837     839 1
    422     837     848 1
    423     835     837 1
    424     867     868 2
    425     867     869 am
    426     857     859 1
    427     857     863 1
    428     854     857 1
    429     852     854 1
    430     852     867 1
    431     850     852 1
    432     886     887 2
    433     886     888 am
    434     876     878 1
    435     876     882 1
    436     873     876 1
    437     871     873 1
    438     871     886 1
    439     869     871 1
    440     898     899 2
    441     898     900 am
    442     895     896 ar
    443     895     897 ar
    444     892     895 1
    445     890     892 1
    446     890     898 1
    447     888     890 1
    448     915     916 2
    449     915     917 am
    450     910     911 1
    451     907     910 1
    452     904     907 1
    453     902     904 1
    454     902     915 1
    455     900     902 1
    456     934     935 2
    457     934     936 am
    458     924     926 1
    459     924     930 1
    460     921     924 1
    461     919     921 1
    462     919     934 1
    463     917     919 1
    464     944     945 2
    465     944     946 am
    466     938     940 1
    467     938     944 1
    468     936     938 1
    469     968     969 2
    470     968     970 am
    471     961     962 ar
    472     961     965 ar
    473     959     961 ar
    474     956     959 1
    475     953     956 1
    476     950     953 1
    477     948     950 1
    478     948     968 1
    479     946     948 1
    480     978     979 2
    481     978     980 am
    482     972     974 1
    483     972     978 1
    484     970     972 1
    485     993     994 2
    486     993     995 am
    487     990     991 ar
    488     990     992 ar
    489     987     990 1
    490     984     987 1
    491     982     984 1
    492     982     993 1
    493     980     982 1
    494    1017    1018 2
    495    1017    1019 am
    496    1010    1011 ar
    497    1010    1014 ar
    498    1008    1010 ar
    499    1005    1008 1
    500    1002    1005 1
    501     999    1002 1
    502     997     999 1
    503     997    1017 1
    504     995     997 1
    505    1032    1033 2
    506    1032    1034 am
    507    1029    1030 ar
    508    1029    1031 ar
    509    1026    1029 1
    510    1023    1026 1
    511    1021    1023 1
    512    1021    1032 1
    513    1019    1021 1
    514    1054    1055 2
    515    1054    1056 am
    516    1047    1050 1
    517    1044    1047 1
    518    1041    1044 1
    519    1038    1041 1
    520    1036    1038 1
    521    1036    1054 1
    522    1034    1036 1
    523    1076    1077 2
    524    1076    1078 1
    525    1069    1072 1
    526    1066    1069 1
    527    1063    1066 1
    528    1060    1063 1
    529    1058    1060 1
    530    1058    1076 1
    531    1056    1058 1
    532      13      14 1
    533      13      15 1
    534      13      16 1
    535       9      10 1
    536       9      11 1
    537       9      12 1
    538       7       8 1
    539       5       6 1
    540       1       2 1
    541       1       3 1
    542       1       4 1
    543      35      36 1
    544      35      37 1
    545      35      38 1
    546      32      33 1
    547      32      34 1
    548      29      30 1
    549      29      31 1
    550      26      27 1
    551      26      28 1
    552      23      24 1
    553      23      25 1
    554      21      22 1
    555      19      20 1
    556      51      52 1
    557      51      53 1
    558      51      54 1
    559      47      48 1
    560      47      49 1
    561      47      50 1
    562      45      46 1
    563      43      44 1
    564      41      42 1
    565      73      74 1
    566      73      75 1
    567      73      76 1
    568      70      71 1
    569      70      72 1
    570      67      68 1
    571      67      69 1
    572      64      65 1
    573      64      66 1
    574      61      62 1
    575      61      63 1
    576      59      60 1
    577      57      58 1
    578      95      96 1
    579      93      94 1
    580      91      92 1
    581      89      90 1
    582      87      88 1
    583      83      84 1
    584      83      85 1
    585      81      82 1
    586      79      80 1
    587     115     116 1
    588     115     117 1
    589     115     118 1
    590     112     113 1
    591     112     114 1
    592     109     110 1
    593     109     111 1
    594     106     107 1
    595     106     108 1
    596     103     104 1
    597     103     105 1
    598     101     102 1
    599      99     100 1
    600     138     139 1
    601     136     137 1
    602     134     135 1
    603     131     132 1
    604     129     130 1
    605     125     126 1
    606     125     127 1
    607     123     124 1
    608     121     122 1
    609     158     159 1
    610     158     160 1
    611     158     161 1
    612     155     156 1
    613     155     157 1
    614     152     153 1
    615     152     154 1
    616     149     150 1
    617     149     151 1
    618     146     147 1
    619     146     148 1
    620     144     145 1
    621     142     143 1
    622     166     167 1
    623     166     168 1
    624     164     165 1
    625     178     179 1
    626     178     180 1
    627     175     176 1
    628     175     177 1
    629     173     174 1
    630     171     172 1
    631     193     194 1
    632     193     195 1
    633     190     191 1
    634     190     192 1
    635     188     189 1
    636     186     187 1
    637     217     218 1
    638     217     219 1
    639     217     220 1
    640     214     215 1
    641     214     216 1
    642     211     212 1
    643     211     213 1
    644     208     209 1
    645     208     210 1
    646     205     206 1
    647     205     207 1
    648     203     204 1
    649     201     202 1
    650     230     231 1
    651     230     232 1
    652     227     228 1
    653     227     229 1
    654     225     226 1
    655     223     224 1
    656     248     249 1
    657     248     250 1
    658     248     251 1
    659     244     245 1
    660     244     246 1
    661     244     247 1
    662     242     243 1
    663     240     241 1
    664     238     239 1
    665     258     259 1
    666     258     260 1
    667     256     257 1
    668     254     255 1
    669     276     277 1
    670     272     273 1
    671     272     274 1
    672     272     275 1
    673     270     271 1
    674     268     269 1
    675     266     267 1
    676     287     288 1
    677     284     285 1
    678     284     286 1
    679     282     283 1
    680     280     281 1
    681     307     308 1
    682     307     309 1
    683     307     310 1
    684     304     305 1
    685     304     306 1
    686     301     302 1
    687     301     303 1
    688     298     299 1
    689     298     300 1
    690     295     296 1
    691     295     297 1
    692     293     294 1
    693     291     292 1
    694     326     327 1
    695     326     328 1
    696     326     329 1
    697     323     324 1
    698     323     325 1
    699     319     320 1
    700     319     321 1
    701     319     322 1
    702     317     318 1
    703     315     316 1
    704     313     314 1
    705     348     349 1
    706     348     350 1
    707     348     351 1
    708     345     346 1
    709     345     347 1
    710     342     343 1
    711     342     344 1
    712     339     340 1
    713     339     341 1
    714     336     337 1
    715     336     338 1
    716     334     335 1
    717     332     333 1
    718     370     371 1
    719     370     372 1
    720     370     373 1
    721     367     368 1
    722     367     369 1
    723     364     365 1
    724     364     366 1
    725     361     362 1
    726     361     363 1
    727     358     359 1
    728     358     360 1
    729     356     357 1
    730     354     355 1
    731     386     387 1
    732     386     388 1
    733     386     389 1
    734     382     383 1
    735     382     384 1
    736     382     385 1
    737     380     381 1
    738     378     379 1
    739     376     377 1
    740     411     412 1
    741     409     410 1
    742     407     408 1
    743     405     406 1
    744     402     403 1
    745     400     401 1
    746     396     397 1
    747     396     398 1
    748     394     395 1
    749     392     393 1
    750     435     436 1
    751     435     437 1
    752     432     433 1
    753     432     434 1
    754     429     430 1
    755     426     427 1
    756     426     428 1
    757     423     424 1
    758     423     425 1
    759     420     421 1
    760     420     422 1
    761     418     419 1
    762     416     417 1
    763     450     451 1
    764     450     452 1
    765     450     453 1
    766     446     447 1
    767     446     448 1
    768     446     449 1
    769     444     445 1
    770     442     443 1
    771     440     441 1
    772     458     459 1
    773     458     460 1
    774     456     457 1
    775     479     480 1
    776     479     481 1
    777     479     482 1
    778     476     477 1
    779     476     478 1
    780     473     474 1
    781     473     475 1
    782     470     471 1
    783     470     472 1
    784     467     468 1
    785     467     469 1
    786     465     466 1
    787     463     464 1
    788     496     497 1
    789     496     498 1
    790     496     499 1
    791     492     493 1
    792     492     494 1
    793     489     490 1
    794     489     491 1
    795     487     488 1
    796     485     486 1
    797     512     513 1
    798     512     514 1
    799     512     515 1
    800     508     509 1
    801     508     510 1
    802     508     511 1
    803     506     507 1
    804     504     505 1
    805     502     503 1
    806     525     526 1
    807     522     523 1
    808     522     524 1
    809     520     521 1
    810     518     519 1
    811     545     546 1
    812     543     544 1
    813     541     542 1
    814     539     540 1
    815     537     538 1
    816     533     534 1
    817     533     535 1
    818     531     532 1
    819     529     530 1
    820     559     560 1
    821     555     556 1
    822     555     557 1
    823     555     558 1
    824     553     554 1
    825     551     552 1
    826     549     550 1
    827     580     581 1
    828     578     579 1
    829     576     577 1
    830     573     574 1
    831     571     572 1
    832     567     568 1
    833     567     569 1
    834     565     566 1
    835     563     564 1
    836     588     589 1
    837     588     590 1
    838     586     587 1
    839     584     585 1
    840     600     601 1
    841     600     602 1
    842     598     599 1
    843     596     597 1
    844     617     618 1
    845     617     619 1
    846     612     613 1
    847     612     614 1
    848     610     611 1
    849     608     609 1
    850     624     625 1
    851     624     626 1
    852     622     623 1
    853     645     646 1
    854     645     647 1
    855     645     648 1
    856     642     643 1
    857     642     644 1
    858     639     640 1
    859     639     641 1
    860     636     637 1
    861     636     638 1
    862     633     634 1
    863     633     635 1
    864     631     632 1
    865     629     630 1
    866     661     662 1
    867     657     658 1
    868     657     659 1
    869     657     660 1
    870     655     656 1
    871     653     654 1
    872     651     652 1
    873     667     668 1
    874     667     669 1
    875     665     666 1
    876     691     692 1
    877     691     693 1
    878     688     689 1
    879     688     690 1
    880     685     686 1
    881     682     683 1
    882     682     684 1
    883     679     680 1
    884     679     681 1
    885     676     677 1
    886     676     678 1
    887     674     675 1
    888     672     673 1
    889     698     699 1
    890     698     700 1
    891     696     697 1
    892     707     708 1
    893     707     709 1
    894     707     710 1
    895     705     706 1
    896     703     704 1
    897     723     724 1
    898     723     725 1
    899     723     726 1
    900     719     720 1
    901     719     721 1
    902     719     722 1
    903     717     718 1
    904     715     716 1
    905     713     714 1
    906     736     737 1
    907     733     734 1
    908     733     735 1
    909     731     732 1
    910     729     730 1
    911     747     748 1
    912     747     749 1
    913     744     745 1
    914     744     746 1
    915     742     743 1
    916     740     741 1
    917     771     772 1
    918     771     773 1
    919     771     774 1
    920     768     769 1
    921     768     770 1
    922     765     766 1
    923     765     767 1
    924     762     763 1
    925     762     764 1
    926     759     760 1
    927     759     761 1
    928     757     758 1
    929     755     756 1
    930     781     782 1
    931     781     783 1
    932     779     780 1
    933     777     778 1
    934     793     794 1
    935     793     795 1
    936     793     796 1
    937     791     792 1
    938     789     790 1
    939     809     810 1
    940     806     807 1
    941     806     808 1
    942     803     804 1
    943     803     805 1
    944     800     801 1
    945     800     802 1
    946     829     830 1
    947     829     831 1
    948     829     832 1
    949     826     827 1
    950     826     828 1
    951     823     824 1
    952     823     825 1
    953     820     821 1
    954     820     822 1
    955     817     818 1
    956     817     819 1
    957     815     816 1
    958     813     814 1
    959     842     843 1
    960     842     844 1
    961     839     840 1
    962     839     841 1
    963     837     838 1
    964     835     836 1
    965     863     864 1
    966     863     865 1
    967     863     866 1
    968     859     860 1
    969     859     861 1
    970     859     862 1
    971     857     858 1
    972     854     855 1
    973     854     856 1
    974     852     853 1
    975     850     851 1
    976     882     883 1
    977     882     884 1
    978     882     885 1
    979     878     879 1
    980     878     880 1
    981     878     881 1
    982     876     877 1
    983     873     874 1
    984     873     875 1
    985     871     872 1
    986     869     870 1
    987     892     893 1
    988     892     894 1
    989     890     891 1
    990     888     889 1
    991     911     912 1
    992     911     913 1
    993     911     914 1
    994     907     908 1
    995     907     909 1
    996     904     905 1
    997     904     906 1
    998     902     903 1
    999     900     901 1
   1000     930     931 1
   1001     930     932 1
   1002     930     933 1
   1003     926     927 1
   1004     926     928 1
   1005     926     929 1
   1006     924     925 1
   1007     921     922 1
   1008     921     923 1
   1009     919     920 1
   1010     917     918 1
   1011     940     941 1
   1012     940     942 1
   1013     940     943 1
   1014     938     939 1
   1015     936     937 1
   1016     965     966 1
   1017     965     967 1
   1018     962     963 1
   1019     962     964 1
   1020     959     960 1
   1021     956     957 1
   1022     956     958 1
   1023     953     954 1
   1024     953     955 1
   1025     950     951 1
   1026     950     952 1
   1027     948     949 1
   1028     946     947 1
   1029     974     975 1
   1030     974     976 1
   1031     974     977 1
   1032     972     973 1
   1033     970     971 1
   1034     987     988 1
   1035     987     989 1
   1036     984     985 1
   1037     984     986 1
   1038     982     983 1
   1039     980     981 1
   1040    1014    1015 1
   1041    1014    1016 1
   1042    1011    1012 1
   1043    1011    1013 1
   1044    1008    1009 1
   1045    1005    1006 1
   1046    1005    1007 1
   1047    1002    1003 1
   1048    1002    1004 1
   1049     999    1000 1
   1050     999    1001 1
   1051     997     998 1
   1052     995     996 1
   1053    1026    1027 1
   1054    1026    1028 1
   1055    1023    1024 1
   1056    1023    1025 1
   1057    1021    1022 1
   1058    1019    1020 1
   1059    1050    1051 1
   1060    1050    1052 1
   1061    1050    1053 1
   1062    1047    1048 1
   1063    1047    1049 1
   1064    1044    1045 1
   1065    1044    1046 1
   1066    1041    1042 1
   1067    1041    1043 1
   1068    1038    1039 1
   1069    1038    1040 1
   1070    1036    1037 1
   1071    1034    1035 1
   1072    1072    1073 1
   1073    1072    1074 1
   1074    1072    1075 1
   1075    1069    1070 1
   1076    1069    1071 1
   1077    1066    1067 1
   1078    1066    1068 1
   1079    1063    1064 1
   1080    1063    1065 1
   1081    1060    1061 1
   1082    1060    1062 1
   1083    1058    1059 1
   1084    1056    1057 1
@<TRIPOS>SUBSTRUCTURE
      1 VAL2           1 RESIDUE    4    A VAL
      2 LYS3          19 RESIDUE    4    A LYS
      3 VAL4          41 RESIDUE    4    A VAL
      4 LYS5          57 RESIDUE    4    A LYS
      5 PHE6          79 RESIDUE    4    A PHE
      6 LYS7          99 RESIDUE    4    A LYS
      7 TYR8         121 RESIDUE    4    A TYR
      8 LYS9         142 RESIDUE    4    A LYS
      9 GLY10        164 RESIDUE    4    A GLY
     10 GLU11        171 RESIDUE    4    A GLU
     11 GLU12        186 RESIDUE    4    A GLU
     12 LYS13        201 RESIDUE    4    A LYS
     13 GLU14        223 RESIDUE    4    A GLU
     14 VAL15        238 RESIDUE    4    A VAL
     15 ASP16        254 RESIDUE    4    A ASP
     16 THR17        266 RESIDUE    4    A THR
     17 SER18        280 RESIDUE    4    A SER
     18 LYS19        291 RESIDUE    4    A LYS
     19 ILE20        313 RESIDUE    4    A ILE
     20 LYS21        332 RESIDUE    4    A LYS
     21 LYS22        354 RESIDUE    4    A LYS
     22 VAL23        376 RESIDUE    4    A VAL
     23 TRP24        392 RESIDUE    4    A TRP
     24 ARG25        416 RESIDUE    4    A ARG
     25 VAL26        440 RESIDUE    4    A VAL
     26 GLY27        456 RESIDUE    4    A GLY
     27 LYS28        463 RESIDUE    4    A LYS
     28 MET29        485 RESIDUE    4    A MET
     29 VAL30        502 RESIDUE    4    A VAL
     30 SER31        518 RESIDUE    4    A SER
     31 PHE32        529 RESIDUE    4    A PHE
     32 THR33        549 RESIDUE    4    A THR
     33 TYR34        563 RESIDUE    4    A TYR
     34 ASP35        584 RESIDUE    4    A ASP
     35 ASP36        596 RESIDUE    4    A ASP
     36 ASN37        608 RESIDUE    4    A ASN
     37 GLY38        622 RESIDUE    4    A GLY
     38 LYS39        629 RESIDUE    4    A LYS
     39 THR40        651 RESIDUE    4    A THR
     40 GLY41        665 RESIDUE    4    A GLY
     41 ARG42        672 RESIDUE    4    A ARG
     42 GLY43        696 RESIDUE    4    A GLY
     43 ALA44        703 RESIDUE    4    A ALA
     44 VAL45        713 RESIDUE    4    A VAL
     45 SER46        729 RESIDUE    4    A SER
     46 GLU47        740 RESIDUE    4    A GLU
     47 LYS48        755 RESIDUE    4    A LYS
     48 ASP49        777 RESIDUE    4    A ASP
     49 ALA50        789 RESIDUE    4    A ALA
     50 PRO51        799 RESIDUE    4    A PRO
     51 LYS52        813 RESIDUE    4    A LYS
     52 GLU53        835 RESIDUE    4    A GLU
     53 LEU54        850 RESIDUE    4    A LEU
     54 LEU55        869 RESIDUE    4    A LEU
     55 ASP56        888 RESIDUE    4    A ASP
     56 MET57        900 RESIDUE    4    A MET
     57 LEU58        917 RESIDUE    4    A LEU
     58 ALA59        936 RESIDUE    4    A ALA
     59 ARG60        946 RESIDUE    4    A ARG
     60 ALA61        970 RESIDUE    4    A ALA
     61 GLU62        980 RESIDUE    4    A GLU
     62 ARG63        995 RESIDUE    4    A ARG
     63 GLU64       1019 RESIDUE    4    A GLU
     64 LYS65       1034 RESIDUE    4    A LYS
     65 LYS66       1056 RESIDUE    4    A LYS
