# Supplementary material for: Improved Structure-Based Histidine pKa Prediction for pH-Responsive Protein Design
Source: J Chem Inf Model. 2025 Jan 18;65(3):1560–9. doi: 10.1021/acs.jcim.4c01957 (PMC11815838; doi:10.1021/acs.jcim.4c01957)
Supplement: Supplementary file 3 — ci4c01957_si_003.zip [file ci4c01957_si_003.zip › structures/prep_mol2/1CDC_A_prep.mol2]

@<TRIPOS>MOLECULE
Cpptraj generated mol2 file.
 1527  1539    96     0     0
SMALL
USER_CHARGES


@<TRIPOS>ATOM
      1 N            67.1243      11.2590      34.2295 N.am      1 GLY4       0.2943
      2 H1           66.4765      11.9647      34.5611 H         1 GLY4       0.1642
      3 H2           67.6618      10.9014      35.0072 H         1 GLY4       0.1642
      4 H3           66.5891      10.5108      33.8109 H         1 GLY4       0.1642
      5 CA           68.0129      11.8687      33.2233 C.3       1 GLY4      -0.0100
      6 HA2          68.7242      12.5286      33.7210 H         1 GLY4       0.0895
      7 HA3          68.5586      11.0925      32.6882 H         1 GLY4       0.0895
      8 C            67.2303      12.7098      32.2329 C.2       1 GLY4       0.6163
      9 O            66.2279      13.3003      32.6150 O.2       1 GLY4      -0.5722
     10 N            67.7202      12.7793      30.9960 N.am      2 THR5      -0.4157
     11 H            68.5781      12.2951      30.7757 H         2 THR5       0.2719
     12 CA           67.3099      13.7758      29.9939 C.3       2 THR5      -0.0389
     13 HA           66.8800      14.6305      30.5180 H         2 THR5       0.1007
     14 CB           68.5379      14.2866      29.2303 C.3       2 THR5       0.3654
     15 HB           68.9001      13.5156      28.5490 H         2 THR5       0.0043
     16 CG2          68.2537      15.5657      28.4460 C.3       2 THR5      -0.2438
     17 HG21         67.8731      16.3431      29.1096 H         2 THR5       0.0642
     18 HG22         69.1678      15.9196      27.9685 H         2 THR5       0.0642
     19 HG23         67.5209      15.3756      27.6605 H         2 THR5       0.0642
     20 OG1          69.5514      14.5822      30.1652 O.3       2 THR5      -0.6761
     21 HG1          70.1906      15.1481      29.7196 H         2 THR5       0.4102
     22 C            66.2808      13.2674      28.9882 C.2       2 THR5       0.5973
     23 O            66.4243      12.1905      28.4147 O.2       2 THR5      -0.5679
     24 N            65.2656      14.0910      28.7480 N.am      3 VAL6      -0.4157
     25 H            65.2660      14.9926      29.2047 H         3 VAL6       0.2719
     26 CA           64.2095      13.8953      27.7542 C.3       3 VAL6      -0.0875
     27 HA           64.3640      12.9561      27.2225 H         3 VAL6       0.0969
     28 CB           62.8284      13.8647      28.4351 C.3       3 VAL6       0.2985
     29 HB           62.6660      14.8046      28.9643 H         3 VAL6      -0.0297
     30 CG1          61.7189      13.6966      27.3991 C.3       3 VAL6      -0.3192
     31 HG11         61.9334      12.8549      26.7401 H         3 VAL6       0.0791
     32 HG12         60.7668      13.5170      27.8893 H         3 VAL6       0.0791
     33 HG13         61.6404      14.6099      26.8139 H         3 VAL6       0.0791
     34 CG2          62.7230      12.7233      29.4537 C.3       3 VAL6      -0.3192
     35 HG21         63.4469      12.8634      30.2561 H         3 VAL6       0.0791
     36 HG22         61.7259      12.7130      29.8944 H         3 VAL6       0.0791
     37 HG23         62.9080      11.7683      28.9615 H         3 VAL6       0.0791
     38 C            64.2972      15.0481      26.7611 C.2       3 VAL6       0.5973
     39 O            64.4923      16.1847      27.1845 O.2       3 VAL6      -0.5679
     40 N            64.1652      14.7631      25.4666 N.am      4 TRP7      -0.4157
     41 H            63.9496      13.8173      25.1933 H         4 TRP7       0.2719
     42 CA           64.2576      15.7518      24.3913 C.3       4 TRP7      -0.0275
     43 HA           64.5405      16.7247      24.7971 H         4 TRP7       0.1123
     44 CB           65.3299      15.3322      23.3861 C.3       4 TRP7      -0.0050
     45 HB2          65.0389      14.3888      22.9207 H         4 TRP7       0.0339
     46 HB3          65.3819      16.0836      22.5969 H         4 TRP7       0.0339
     47 CG           66.6903      15.1687      23.9727 C.2       4 TRP7      -0.1415
     48 CD1          67.1791      14.0383      24.5312 C.2       4 TRP7      -0.1638
     49 HD1          66.6431      13.0995      24.5973 H         4 TRP7       0.2062
     50 NE1          68.4625      14.2644      24.9799 N.pl3     4 TRP7      -0.3418
     51 HE1          69.0500      13.5443      25.3725 H         4 TRP7       0.3412
     52 CE2          68.8588      15.5606      24.7310 C.ar      4 TRP7       0.1380
     53 CZ2          70.0510      16.2529      24.9677 C.ar      4 TRP7      -0.2601
     54 HZ2          70.8876      15.7632      25.4409 H         4 TRP7       0.1572
     55 CH2          70.1498      17.5881      24.5445 C.ar      4 TRP7      -0.1134
     56 HH2          71.0671      18.1386      24.7036 H         4 TRP7       0.1417
     57 CZ3          69.0618      18.2163      23.9108 C.ar      4 TRP7      -0.1972
     58 HZ3          69.1504      19.2453      23.5895 H         4 TRP7       0.1447
     59 CE3          67.8625      17.5166      23.6919 C.ar      4 TRP7      -0.2387
     60 HE3          67.0347      18.0025      23.1972 H         4 TRP7       0.1700
     61 CD2          67.7382      16.1698      24.0927 C.ar      4 TRP7       0.1243
     62 C            62.9119      15.8774      23.6944 C.2       4 TRP7       0.5973
     63 O            62.3723      14.8890      23.2028 O.2       4 TRP7      -0.5679
     64 N            62.3859      17.0954      23.6500 N.am      5 GLY8      -0.4157
     65 H            62.9337      17.8629      24.0076 H         5 GLY8       0.2719
     66 CA           61.1586      17.4319      22.9387 C.3       5 GLY8      -0.0252
     67 HA2          60.6823      16.5353      22.5395 H         5 GLY8       0.0698
     68 HA3          60.4645      17.9200      23.6217 H         5 GLY8       0.0698
     69 C            61.4414      18.3909      21.7958 C.2       5 GLY8       0.5973
     70 O            62.5195      18.9802      21.7216 O.2       5 GLY8      -0.5679
     71 N            60.4610      18.5620      20.9176 N.am      6 ALA9      -0.4157
     72 H            59.5831      18.0844      21.0535 H         6 ALA9       0.2719
     73 CA           60.5452      19.5141      19.8246 C.3       6 ALA9       0.0337
     74 HA           61.5709      19.8700      19.7165 H         6 ALA9       0.0823
     75 CB           60.1685      18.8105      18.5208 C.3       6 ALA9      -0.1825
     76 HB1          59.1555      18.4128      18.5856 H         6 ALA9       0.0603
     77 HB2          60.2218      19.5174      17.6922 H         6 ALA9       0.0603
     78 HB3          60.8622      17.9903      18.3313 H         6 ALA9       0.0603
     79 C            59.6519      20.7129      20.1315 C.2       6 ALA9       0.5973
     80 O            58.4754      20.5574      20.4582 O.2       6 ALA9      -0.5679
     81 N            60.2156      21.9124      20.0172 N.am      7 LEU10     -0.4157
     82 H            61.1817      21.9632      19.7356 H         7 LEU10      0.2719
     83 CA           59.4902      23.1616      20.2149 C.3       7 LEU10     -0.0518
     84 HA           59.1742      23.2096      21.2574 H         7 LEU10      0.0922
     85 CB           60.4812      24.2994      19.9256 C.3       7 LEU10     -0.1102
     86 HB2          61.3854      24.1282      20.5129 H         7 LEU10      0.0457
     87 HB3          60.7592      24.2354      18.8715 H         7 LEU10      0.0457
     88 CG           59.9996      25.7293      20.2056 C.3       7 LEU10      0.3531
     89 HG           59.0785      25.9251      19.6571 H         7 LEU10     -0.0361
     90 CD1          59.7641      25.9709      21.6982 C.3       7 LEU10     -0.4121
     91 HD11         60.6707      25.7500      22.2627 H         7 LEU10      0.1000
     92 HD12         59.4886      27.0137      21.8589 H         7 LEU10      0.1000
     93 HD13         58.9515      25.3423      22.0576 H         7 LEU10      0.1000
     94 CD2          61.0838      26.6943      19.7220 C.3       7 LEU10     -0.4121
     95 HD21         61.2411      26.5685      18.6504 H         7 LEU10      0.1000
     96 HD22         60.7663      27.7211      19.9038 H         7 LEU10      0.1000
     97 HD23         62.0199      26.5112      20.2501 H         7 LEU10      0.1000
     98 C            58.2450      23.2056      19.3122 C.2       7 LEU10      0.5973
     99 O            58.3319      22.9228      18.1196 O.2       7 LEU10     -0.5679
    100 N            57.0911      23.5390      19.8910 N.am      8 GLY11     -0.4157
    101 H            57.0797      23.7077      20.8834 H         8 GLY11      0.2719
    102 CA           55.8188      23.6093      19.1680 C.3       8 GLY11     -0.0252
    103 HA2          55.1319      24.2425      19.7283 H         8 GLY11      0.0698
    104 HA3          55.9863      24.0746      18.1959 H         8 GLY11      0.0698
    105 C            55.1109      22.2706      18.9193 C.2       8 GLY11      0.5973
    106 O            54.0621      22.2825      18.2842 O.2       8 GLY11     -0.5679
    107 N            55.6315      21.1402      19.4109 N.am      9 HIE12     -0.4157
    108 H            56.5045      21.1902      19.9222 H         9 HIE12      0.2719
    109 CA           55.0077      19.8114      19.3041 C.3       9 HIE12     -0.0581
    110 HA           54.0634      19.8986      18.7631 H         9 HIE12      0.1360
    111 CB           55.9133      18.8667      18.4989 C.3       9 HIE12     -0.0074
    112 HB2          56.8751      18.7748      19.0023 H         9 HIE12      0.0367
    113 HB3          55.4594      17.8765      18.4534 H         9 HIE12      0.0367
    114 CG           56.1296      19.3457      17.0882 C.2       9 HIE12      0.1868
    115 ND1          55.2301      19.1552      16.0412 N.2       9 HIE12     -0.5432
    116 CE1          55.7088      19.8569      15.0060 C.2       9 HIE12      0.1635
    117 HE1          55.2226      19.9345      14.0422 H         9 HIE12      0.1435
    118 NE2          56.8527      20.4704      15.3480 N.pl3     9 HIE12     -0.2795
    119 HE2          57.3736      21.1088      14.7654 H         9 HIE12      0.3339
    120 CD2          57.1327      20.1632      16.6608 C.2       9 HIE12     -0.2207
    121 HD2          57.9311      20.5614      17.2702 H         9 HIE12      0.1862
    122 C            54.6904      19.2398      20.6889 C.2       9 HIE12      0.5973
    123 O            55.1501      19.7540      21.7086 O.2       9 HIE12     -0.5679
    124 N            53.8829      18.1787      20.7297 N.am     10 GLY13     -0.4157
    125 H            53.5768      17.7800      19.8567 H        10 GLY13      0.2719
    126 CA           53.5367      17.4827      21.9700 C.3      10 GLY13     -0.0252
    127 HA2          53.3590      18.2174      22.7565 H        10 GLY13      0.0698
    128 HA3          52.6186      16.9143      21.8253 H        10 GLY13      0.0698
    129 C            54.6287      16.5190      22.4380 C.2      10 GLY13      0.5973
    130 O            55.4525      16.0457      21.6563 O.2      10 GLY13     -0.5679
    131 N            54.6251      16.1946      23.7275 N.am     11 ILE14     -0.4157
    132 H            53.9172      16.5762      24.3384 H        11 ILE14      0.2719
    133 CA           55.5696      15.2387      24.3042 C.3      11 ILE14     -0.0597
    134 HA           55.7965      14.4934      23.5401 H        11 ILE14      0.0869
    135 CB           56.8979      15.9347      24.6911 C.3      11 ILE14      0.1303
    136 HB           57.2338      16.5211      23.8336 H        11 ILE14      0.0187
    137 CG2          56.7377      16.8992      25.8807 C.3      11 ILE14     -0.3204
    138 HG21         56.5406      16.3447      26.7989 H        11 ILE14      0.0882
    139 HG22         57.6450      17.4884      26.0096 H        11 ILE14      0.0882
    140 HG23         55.9116      17.5860      25.6949 H        11 ILE14      0.0882
    141 CG1          57.9713      14.8596      24.9617 C.3      11 ILE14     -0.0430
    142 HG12         57.6377      14.1787      25.7428 H        11 ILE14      0.0236
    143 HG13         58.1154      14.2830      24.0468 H        11 ILE14      0.0236
    144 CD1          59.3296      15.3977      25.4000 C.3      11 ILE14     -0.0660
    145 HD11         59.2998      15.6970      26.4475 H        11 ILE14      0.0186
    146 HD12         60.0721      14.6146      25.2590 H        11 ILE14      0.0186
    147 HD13         59.5992      16.2525      24.7886 H        11 ILE14      0.0186
    148 C            54.9156      14.5067      25.4709 C.2      11 ILE14      0.5973
    149 O            54.1772      15.1076      26.2481 O.2      11 ILE14     -0.5679
    150 N            55.2164      13.2153      25.5991 N.am     12 ASN15     -0.4157
    151 H            55.8516      12.8046      24.9337 H        12 ASN15      0.2719
    152 CA           54.8462      12.4091      26.7551 C.3      12 ASN15      0.0143
    153 HA           54.1112      12.9469      27.3594 H        12 ASN15      0.1048
    154 CB           54.2046      11.0920      26.3010 C.3      12 ASN15     -0.2041
    155 HB2          54.8978      10.5567      25.6526 H        12 ASN15      0.0797
    156 HB3          54.0001      10.4665      27.1697 H        12 ASN15      0.0797
    157 CG           52.8950      11.3244      25.5729 C.2      12 ASN15      0.7130
    158 OD1          52.1412      12.2374      25.8507 O.2      12 ASN15     -0.5931
    159 ND2          52.5749      10.5051      24.6010 N.am     12 ASN15     -0.9191
    160 HD21         51.6936      10.6827      24.1543 H        12 ASN15      0.4196
    161 HD22         53.1640       9.7275      24.3719 H        12 ASN15      0.4196
    162 C            56.0833      12.1700      27.6126 C.2      12 ASN15      0.5973
    163 O            57.0759      11.6105      27.1431 O.2      12 ASN15     -0.5679
    164 N            56.0252      12.5982      28.8703 N.am     13 LEU16     -0.4157
    165 H            55.1730      13.0214      29.2062 H        13 LEU16      0.2719
    166 CA           57.0739      12.3025      29.8357 C.3      13 LEU16     -0.0518
    167 HA           58.0272      12.1813      29.3202 H        13 LEU16      0.0922
    168 CB           57.2280      13.4549      30.8397 C.3      13 LEU16     -0.1102
    169 HB2          56.2973      13.5541      31.4017 H        13 LEU16      0.0457
    170 HB3          58.0119      13.1838      31.5484 H        13 LEU16      0.0457
    171 CG           57.5721      14.8231      30.2176 C.3      13 LEU16      0.3531
    172 HG           56.7571      15.1468      29.5699 H        13 LEU16     -0.0361
    173 CD1          57.7271      15.8461      31.3421 C.3      13 LEU16     -0.4121
    174 HD11         58.5544      15.5668      31.9942 H        13 LEU16      0.1000
    175 HD12         57.9174      16.8316      30.9189 H        13 LEU16      0.1000
    176 HD13         56.8084      15.8865      31.9281 H        13 LEU16      0.1000
    177 CD2          58.8694      14.8073      29.4082 C.3      13 LEU16     -0.4121
    178 HD21         58.7240      14.1925      28.5211 H        13 LEU16      0.1000
    179 HD22         59.1146      15.8180      29.0826 H        13 LEU16      0.1000
    180 HD23         59.6849      14.4125      30.0127 H        13 LEU16      0.1000
    181 C            56.7298      10.9701      30.5007 C.2      13 LEU16      0.5973
    182 O            55.7401      10.8611      31.2215 O.2      13 LEU16     -0.5679
    183 N            57.5297       9.9450      30.2068 N.am     14 ASN17     -0.4157
    184 H            58.2892      10.1002      29.5664 H        14 ASN17      0.2719
    185 CA           57.3308       8.6003      30.7369 C.3      14 ASN17      0.0143
    186 HA           56.2598       8.3842      30.7376 H        14 ASN17      0.1048
    187 CB           58.0326       7.5601      29.8534 C.3      14 ASN17     -0.2041
    188 HB2          59.1109       7.6953      29.9316 H        14 ASN17      0.0797
    189 HB3          57.7941       6.5594      30.2131 H        14 ASN17      0.0797
    190 CG           57.6144       7.6424      28.4027 C.2      14 ASN17      0.7130
    191 OD1          56.4524       7.5569      28.0495 O.2      14 ASN17     -0.5931
    192 ND2          58.5604       7.8211      27.5133 N.am     14 ASN17     -0.9191
    193 HD21         58.2512       7.8735      26.5596 H        14 ASN17      0.4196
    194 HD22         59.5236       7.8578      27.7795 H        14 ASN17      0.4196
    195 C            57.8606       8.4849      32.1644 C.2      14 ASN17      0.5973
    196 O            58.9706       8.9344      32.4577 O.2      14 ASN17     -0.5679
    197 N            57.1073       7.7977      33.0222 N.am     15 ILE18     -0.4157
    198 H            56.2237       7.4331      32.7039 H        15 ILE18      0.2719
    199 CA           57.5860       7.3900      34.3439 C.3      15 ILE18     -0.0597
    200 HA           57.9740       8.2774      34.8342 H        15 ILE18      0.0869
    201 CB           56.4478       6.8665      35.2399 C.3      15 ILE18      0.1303
    202 HB           56.0574       5.9572      34.7850 H        15 ILE18      0.0187
    203 CG2          56.9816       6.5395      36.6483 C.3      15 ILE18     -0.3204
    204 HG21         57.3333       7.4476      37.1387 H        15 ILE18      0.0882
    205 HG22         56.1970       6.0895      37.2565 H        15 ILE18      0.0882
    206 HG23         57.8090       5.8315      36.5969 H        15 ILE18      0.0882
    207 CG1          55.3041       7.9042      35.3335 C.3      15 ILE18     -0.0430
    208 HG12         55.6381       8.7694      35.9081 H        15 ILE18      0.0236
    209 HG13         55.0329       8.2504      34.3375 H        15 ILE18      0.0236
    210 CD1          54.0144       7.3584      35.9474 C.3      15 ILE18     -0.0660
    211 HD11         54.1489       7.1586      37.0105 H        15 ILE18      0.0186
    212 HD12         53.2207       8.0914      35.8178 H        15 ILE18      0.0186
    213 HD13         53.7208       6.4428      35.4349 H        15 ILE18      0.0186
    214 C            58.6916       6.3360      34.1278 C.2      15 ILE18      0.5973
    215 O            58.4377       5.3094      33.4893 O.2      15 ILE18     -0.5679
    216 N            59.9284       6.5829      34.5891 N.am     16 PRO19     -0.2548
    217 CD           60.3634       7.7691      35.3151 C.3      16 PRO19      0.0192
    218 HD2          60.1572       7.6382      36.3786 H        16 PRO19      0.0391
    219 HD3          59.9062       8.6859      34.9462 H        16 PRO19      0.0391
    220 CG           61.8611       7.8597      35.0813 C.3      16 PRO19      0.0189
    221 HG2          62.3731       8.3307      35.9210 H        16 PRO19      0.0213
    222 HG3          62.0470       8.4113      34.1585 H        16 PRO19      0.0213
    223 CB           62.2853       6.4049      34.8967 C.3      16 PRO19     -0.0070
    224 HB2          62.5611       5.9975      35.8713 H        16 PRO19      0.0253
    225 HB3          63.1308       6.3232      34.2131 H        16 PRO19      0.0253
    226 CA           61.0508       5.6784      34.3439 C.3      16 PRO19     -0.0266
    227 HA           61.1588       5.5244      33.2704 H        16 PRO19      0.0641
    228 C            60.8674       4.3313      35.0554 C.2      16 PRO19      0.5896
    229 O            60.5016       4.3264      36.2233 O.2      16 PRO19     -0.5748
    230 N            61.1830       3.2003      34.4083 N.am     17 ASN20     -0.4157
    231 H            61.4523       3.2762      33.4420 H        17 ASN20      0.2719
    232 CA           61.1946       1.8636      35.0433 C.3      17 ASN20      0.0143
    233 HA           61.2231       1.1124      34.2553 H        17 ASN20      0.1048
    234 CB           62.4476       1.6879      35.9188 C.3      17 ASN20     -0.2041
    235 HB2          62.5126       2.5049      36.6373 H        17 ASN20      0.0797
    236 HB3          62.3570       0.7613      36.4863 H        17 ASN20      0.0797
    237 CG           63.7613       1.5822      35.1840 C.2      17 ASN20      0.7130
    238 OD1          64.8135       1.5823      35.7877 O.2      17 ASN20     -0.5931
    239 ND2          63.7882       1.4614      33.8748 N.am     17 ASN20     -0.9191
    240 HD21         64.6997       1.2935      33.4875 H        17 ASN20      0.4196
    241 HD22         62.9466       1.3247      33.3556 H        17 ASN20      0.4196
    242 C            59.9163       1.5345      35.8235 C.2      17 ASN20      0.5973
    243 O            59.9381       1.0884      36.9709 O.2      17 ASN20     -0.5679
    244 N            58.7849       1.7550      35.1742 N.am     18 PHE21     -0.4157
    245 H            58.8008       2.1412      34.2414 H        18 PHE21      0.2719
    246 CA           57.5000       1.6454      35.8208 C.3      18 PHE21     -0.0024
    247 HA           57.5525       0.9215      36.6358 H        18 PHE21      0.0978
    248 CB           57.1699       3.0146      36.4140 C.3      18 PHE21     -0.0343
    249 HB2          57.8952       3.2513      37.1947 H        18 PHE21      0.0295
    250 HB3          57.2759       3.7630      35.6275 H        18 PHE21      0.0295
    251 CG           55.7831       3.1142      36.9918 C.ar     18 PHE21      0.0118
    252 CD1          55.5046       2.5821      38.2619 C.ar     18 PHE21     -0.1256
    253 HD1          56.2911       2.1233      38.8453 H        18 PHE21      0.1330
    254 CE1          54.1967       2.6449      38.7697 C.ar     18 PHE21     -0.1704
    255 HE1          53.9770       2.2293      39.7434 H        18 PHE21      0.1430
    256 CZ           53.1785       3.2547      38.0153 C.ar     18 PHE21     -0.1072
    257 HZ           52.1767       3.3235      38.4085 H        18 PHE21      0.1297
    258 CE2          53.4573       3.7828      36.7460 C.ar     18 PHE21     -0.1704
    259 HE2          52.6710       4.2437      36.1663 H        18 PHE21      0.1430
    260 CD2          54.7581       3.6989      36.2293 C.ar     18 PHE21     -0.1256
    261 HD2          54.9679       4.0716      35.2377 H        18 PHE21      0.1330
    262 C            56.4572       1.1570      34.8292 C.2      18 PHE21      0.5973
    263 O            56.5075       1.4669      33.6418 O.2      18 PHE21     -0.5679
    264 N            55.5035       0.4020      35.3551 N.am     19 GLN22     -0.4157
    265 H            55.5256       0.2430      36.3537 H        19 GLN22      0.2719
    266 CA           54.2932      -0.0223      34.6792 C.3      19 GLN22     -0.0031
    267 HA           54.1290       0.5899      33.7903 H        19 GLN22      0.0850
    268 CB           54.3745      -1.5055      34.2796 C.3      19 GLN22     -0.0036
    269 HB2          54.7661      -2.0800      35.1209 H        19 GLN22      0.0171
    270 HB3          53.3687      -1.8753      34.0748 H        19 GLN22      0.0171
    271 CG           55.2619      -1.7553      33.0496 C.3      19 GLN22     -0.0645
    272 HG2          56.2602      -1.3528      33.2226 H        19 GLN22      0.0352
    273 HG3          55.3491      -2.8308      32.8963 H        19 GLN22      0.0352
    274 CD           54.6789      -1.1373      31.7853 C.2      19 GLN22      0.6951
    275 OE1          55.2754      -0.3102      31.1257 O.2      19 GLN22     -0.6086
    276 NE2          53.4645      -1.4855      31.4159 N.am     19 GLN22     -0.9407
    277 HE21         53.1297      -1.0504      30.5746 H        19 GLN22      0.4251
    278 HE22         52.9512      -2.1861      31.9194 H        19 GLN22      0.4251
    279 C            53.1536       0.2178      35.6579 C.2      19 GLN22      0.5973
    280 O            53.2415      -0.1596      36.8237 O.2      19 GLN22     -0.5679
    281 N            52.0947       0.8597      35.1778 N.am     20 MET23     -0.4157
    282 H            52.0810       1.0943      34.1992 H        20 MET23      0.2719
    283 CA           50.8903       1.0934      35.9629 C.3      20 MET23     -0.0237
    284 HA           51.1698       1.5611      36.9079 H        20 MET23      0.0880
    285 CB           49.9833       2.0576      35.1795 C.3      20 MET23      0.0342
    286 HB2          50.5115       2.9995      35.0274 H        20 MET23      0.0241
    287 HB3          49.7721       1.6253      34.2002 H        20 MET23      0.0241
    288 CG           48.6458       2.3474      35.8656 C.3      20 MET23      0.0018
    289 HG2          48.0429       2.9739      35.2078 H        20 MET23      0.0440
    290 HG3          48.1125       1.4054      35.9974 H        20 MET23      0.0440
    291 SD           48.7649       3.1597      37.4802 S.3      20 MET23     -0.2737
    292 CE           49.0850       4.8790      37.0094 C.3      20 MET23     -0.0536
    293 HE1          48.2734       5.2467      36.3810 H        20 MET23      0.0684
    294 HE2          49.1394       5.4904      37.9103 H        20 MET23      0.0684
    295 HE3          50.0295       4.9489      36.4709 H        20 MET23      0.0684
    296 C            50.2149      -0.2512      36.2678 C.2      20 MET23      0.5973
    297 O            49.9903      -1.0491      35.3569 O.2      20 MET23     -0.5679
    298 N            49.8762      -0.4881      37.5326 N.am     21 THR24     -0.4157
    299 H            50.1257       0.1838      38.2427 H        21 THR24      0.2719
    300 CA           49.1588      -1.6808      38.0077 C.3      21 THR24     -0.0389
    301 HA           48.7565      -2.2350      37.1600 H        21 THR24      0.1007
    302 CB           50.0683      -2.6310      38.8105 C.3      21 THR24      0.3654
    303 HB           49.4781      -3.4972      39.1113 H        21 THR24      0.0043
    304 CG2          51.2735      -3.1447      38.0275 C.3      21 THR24     -0.2438
    305 HG21         51.9503      -2.3219      37.7996 H        21 THR24      0.0642
    306 HG22         51.8028      -3.8871      38.6245 H        21 THR24      0.0642
    307 HG23         50.9371      -3.6047      37.0988 H        21 THR24      0.0642
    308 OG1          50.5247      -1.9865      39.9768 O.3      21 THR24     -0.6761
    309 HG1          50.8040      -2.6597      40.6126 H        21 THR24      0.4102
    310 C            47.9828      -1.2738      38.8927 C.2      21 THR24      0.5973
    311 O            47.8484      -0.1095      39.2844 O.2      21 THR24     -0.5679
    312 N            47.1343      -2.2425      39.2335 N.am     22 ASP25     -0.5163
    313 H            47.2638      -3.1677      38.8551 H        22 ASP25      0.2936
    314 CA           45.9769      -2.0586      40.1171 C.3      22 ASP25      0.0381
    315 HA           45.3412      -1.2798      39.6960 H        22 ASP25      0.0880
    316 CB           45.1662      -3.3661      40.1518 C.3      22 ASP25     -0.0303
    317 HB2          45.8255      -4.1916      40.4280 H        22 ASP25     -0.0122
    318 HB3          44.3935      -3.2810      40.9176 H        22 ASP25     -0.0122
    319 CG           44.4717      -3.6746      38.8198 C.2      22 ASP25      0.7994
    320 OD1          44.0920      -2.7022      38.1237 O.co2    22 ASP25     -0.8014
    321 OD2          44.3218      -4.8732      38.4997 O.co2    22 ASP25     -0.8014
    322 C            46.3245      -1.5984      41.5440 C.2      22 ASP25      0.5366
    323 O            45.4818      -0.9734      42.1845 O.2      22 ASP25     -0.5819
    324 N            47.5530      -1.8448      42.0170 N.am     23 ASP26     -0.5163
    325 H            48.1531      -2.4331      41.4623 H        23 ASP26      0.2936
    326 CA           48.0700      -1.4179      43.3334 C.3      23 ASP26      0.0381
    327 HA           47.3483      -1.6767      44.1096 H        23 ASP26      0.0880
    328 CB           49.4023      -2.1215      43.6305 C.3      23 ASP26     -0.0303
    329 HB2          50.1376      -1.7959      42.8906 H        23 ASP26     -0.0122
    330 HB3          49.7608      -1.8020      44.6106 H        23 ASP26     -0.0122
    331 CG           49.3563      -3.6397      43.6401 C.2      23 ASP26      0.7994
    332 OD1          48.3224      -4.1986      44.0657 O.co2    23 ASP26     -0.8014
    333 OD2          50.3820      -4.2137      43.2087 O.co2    23 ASP26     -0.8014
    334 C            48.4029       0.0748      43.4478 C.2      23 ASP26      0.5366
    335 O            48.6008       0.5893      44.5506 O.2      23 ASP26     -0.5819
    336 N            48.5706       0.7643      42.3162 N.am     24 ILE27     -0.4157
    337 H            48.3870       0.2844      41.4441 H        24 ILE27      0.2719
    338 CA           48.9906       2.1677      42.2928 C.3      24 ILE27     -0.0597
    339 HA           49.6473       2.3567      43.1420 H        24 ILE27      0.0869
    340 CB           49.7657       2.4902      41.0007 C.3      24 ILE27      0.1303
    341 HB           49.0927       2.3026      40.1648 H        24 ILE27      0.0187
    342 CG2          50.1599       3.9802      40.9344 C.3      24 ILE27     -0.3204
    343 HG21         50.7572       4.2576      41.8039 H        24 ILE27      0.0882
    344 HG22         50.7393       4.1718      40.0334 H        24 ILE27      0.0882
    345 HG23         49.2726       4.6123      40.8976 H        24 ILE27      0.0882
    346 CG1          50.9823       1.5617      40.7916 C.3      24 ILE27     -0.0430
    347 HG12         50.6170       0.5491      40.6310 H        24 ILE27      0.0236
    348 HG13         51.4915       1.8480      39.8762 H        24 ILE27      0.0236
    349 CD1          52.0092       1.5094      41.9290 C.3      24 ILE27     -0.0660
    350 HD11         51.5510       1.1167      42.8369 H        24 ILE27      0.0186
    351 HD12         52.8271       0.8480      41.6422 H        24 ILE27      0.0186
    352 HD13         52.4099       2.5044      42.1211 H        24 ILE27      0.0186
    353 C            47.7655       3.0620      42.4260 C.2      24 ILE27      0.5973
    354 O            46.9176       3.0810      41.5312 O.2      24 ILE27     -0.5679
    355 N            47.7026       3.8582      43.4898 N.am     25 ASP28     -0.5163
    356 H            48.3688       3.7087      44.2328 H        25 ASP28      0.2936
    357 CA           46.5791       4.7720      43.7057 C.3      25 ASP28      0.0381
    358 HA           45.7545       4.4736      43.0610 H        25 ASP28      0.0880
    359 CB           46.0889       4.6543      45.1561 C.3      25 ASP28     -0.0303
    360 HB2          46.9355       4.4812      45.8232 H        25 ASP28     -0.0122
    361 HB3          45.6295       5.5998      45.4498 H        25 ASP28     -0.0122
    362 CG           45.0307       3.5586      45.3602 C.2      25 ASP28      0.7994
    363 OD1          44.5587       2.9183      44.3953 O.co2    25 ASP28     -0.8014
    364 OD2          44.4918       3.4431      46.4817 O.co2    25 ASP28     -0.8014
    365 C            46.8439       6.2274      43.3118 C.2      25 ASP28      0.5366
    366 O            45.8720       6.9587      43.0845 O.2      25 ASP28     -0.5819
    367 N            48.1092       6.6458      43.1987 N.am     26 GLU29     -0.5163
    368 H            48.8635       5.9954      43.3635 H        26 GLU29      0.2936
    369 CA           48.4597       8.0413      42.9314 C.3      26 GLU29      0.0397
    370 HA           47.6542       8.4783      42.3507 H        26 GLU29      0.1105
    371 CB           48.5336       8.8095      44.2612 C.3      26 GLU29      0.0560
    372 HB2          47.6736       8.5391      44.8770 H        26 GLU29     -0.0173
    373 HB3          49.4468       8.5354      44.7920 H        26 GLU29     -0.0173
    374 CG           48.4976      10.3251      44.0254 C.3      26 GLU29      0.0136
    375 HG2          49.3348      10.6065      43.3849 H        26 GLU29     -0.0425
    376 HG3          47.5720      10.5717      43.5008 H        26 GLU29     -0.0425
    377 CD           48.5695      11.1608      45.3087 C.2      26 GLU29      0.8054
    378 OE1          48.4654      10.5916      46.4185 O.co2    26 GLU29     -0.8188
    379 OE2          48.7038      12.3970      45.1717 O.co2    26 GLU29     -0.8188
    380 C            49.7575       8.1962      42.1242 C.2      26 GLU29      0.5366
    381 O            50.7533       7.5255      42.3915 O.2      26 GLU29     -0.5819
    382 N            49.7602       9.1116      41.1532 N.am     27 VAL30     -0.4157
    383 H            48.9002       9.6386      41.0202 H        27 VAL30      0.2719
    384 CA           50.9743       9.6356      40.5010 C.3      27 VAL30     -0.0875
    385 HA           51.8570       9.2716      41.0281 H        27 VAL30      0.0969
    386 CB           51.0889       9.2265      39.0139 C.3      27 VAL30      0.2985
    387 HB           50.2635       9.6614      38.4667 H        27 VAL30     -0.0297
    388 CG1          52.3469       9.7822      38.3384 C.3      27 VAL30     -0.3192
    389 HG11         53.2391       9.3714      38.8126 H        27 VAL30      0.0791
    390 HG12         52.3404       9.5147      37.2848 H        27 VAL30      0.0791
    391 HG13         52.3729      10.8701      38.4042 H        27 VAL30      0.0791
    392 CG2          51.0567       7.7050      38.8168 C.3      27 VAL30     -0.3192
    393 HG21         50.1184       7.3032      39.1977 H        27 VAL30      0.0791
    394 HG22         51.1372       7.4610      37.7583 H        27 VAL30      0.0791
    395 HG23         51.8834       7.2462      39.3609 H        27 VAL30      0.0791
    396 C            50.9151      11.1530      40.6255 C.2      27 VAL30      0.5973
    397 O            49.8838      11.7388      40.3047 O.2      27 VAL30     -0.5679
    398 N            52.0028      11.8023      41.0434 N.am     28 ARG31     -0.3479
    399 H            52.8366      11.2724      41.2551 H        28 ARG31      0.2747
    400 CA           52.0971      13.2676      41.1316 C.3      28 ARG31     -0.2637
    401 HA           51.1715      13.7299      40.7800 H        28 ARG31      0.1560
    402 CB           52.3432      13.7215      42.5779 C.3      28 ARG31     -0.0007
    403 HB2          53.3157      13.3457      42.9027 H        28 ARG31      0.0327
    404 HB3          52.3844      14.8126      42.5908 H        28 ARG31      0.0327
    405 CG           51.2854      13.2547      43.5834 C.3      28 ARG31      0.0390
    406 HG2          50.3058      13.6368      43.2962 H        28 ARG31      0.0285
    407 HG3          51.2443      12.1655      43.5875 H        28 ARG31      0.0285
    408 CD           51.6573      13.7196      45.0009 C.3      28 ARG31      0.0486
    409 HD2          51.0208      13.1931      45.7157 H        28 ARG31      0.0687
    410 HD3          52.6887      13.4331      45.2123 H        28 ARG31      0.0687
    411 NE           51.5030      15.1762      45.1885 N.pl3    28 ARG31     -0.5295
    412 HE           52.3334      15.7549      45.1327 H        28 ARG31      0.3456
    413 CZ           50.3506      15.8013      45.3487 C.cat    28 ARG31      0.8076
    414 NH1          49.2006      15.1786      45.3258 N.pl3    28 ARG31     -0.8627
    415 HH11         49.1500      14.1537      45.2311 H        28 ARG31      0.4478
    416 HH12         48.3131      15.6162      45.1306 H        28 ARG31      0.4478
    417 NH2          50.3603      17.0921      45.5096 N.pl3    28 ARG31     -0.8627
    418 HH21         51.2430      17.5820      45.4462 H        28 ARG31      0.4478
    419 HH22         49.4956      17.5815      45.6153 H        28 ARG31      0.4478
    420 C            53.2365      13.7655      40.2552 C.2      28 ARG31      0.7341
    421 O            54.3661      13.3017      40.3936 O.2      28 ARG31     -0.5894
    422 N            52.9487      14.7280      39.3902 N.am     29 TRP32     -0.4157
    423 H            51.9902      15.0593      39.3408 H        29 TRP32      0.2719
    424 CA           53.9420      15.4359      38.5875 C.3      29 TRP32     -0.0275
    425 HA           54.9097      14.9337      38.6335 H        29 TRP32      0.1123
    426 CB           53.4683      15.4761      37.1323 C.3      29 TRP32     -0.0050
    427 HB2          52.4220      15.7841      37.0891 H        29 TRP32      0.0339
    428 HB3          54.0527      16.2243      36.5951 H        29 TRP32      0.0339
    429 CG           53.6365      14.1778      36.4220 C.2      29 TRP32     -0.1415
    430 CD1          52.7044      13.2077      36.2929 C.2      29 TRP32     -0.1638
    431 HD1          51.6938      13.2692      36.6825 H        29 TRP32      0.2062
    432 NE1          53.2504      12.1360      35.6107 N.pl3    29 TRP32     -0.3418
    433 HE1          52.7329      11.3033      35.3786 H        29 TRP32      0.3412
    434 CE2          54.5698      12.3667      35.2807 C.ar     29 TRP32      0.1380
    435 CZ2          55.5356      11.6149      34.5987 C.ar     29 TRP32     -0.2601
    436 HZ2          55.2904      10.6481      34.1878 H        29 TRP32      0.1572
    437 CH2          56.8192      12.1567      34.4204 C.ar     29 TRP32     -0.1134
    438 HH2          57.5706      11.5934      33.8833 H        29 TRP32      0.1417
    439 CZ3          57.1224      13.4368      34.9217 C.ar     29 TRP32     -0.1972
    440 HZ3          58.1112      13.8507      34.7829 H        29 TRP32      0.1447
    441 CE3          56.1448      14.1841      35.6031 C.ar     29 TRP32     -0.2387
    442 HE3          56.3835      15.1639      35.9871 H        29 TRP32      0.1700
    443 CD2          54.8458      13.6675      35.7934 C.ar     29 TRP32      0.1243
    444 C            54.0909      16.8471      39.1293 C.2      29 TRP32      0.5973
    445 O            53.1094      17.5879      39.1462 O.2      29 TRP32     -0.5679
    446 N            55.2942      17.2508      39.5311 N.am     30 GLU33     -0.5163
    447 H            56.0745      16.6128      39.4761 H        30 GLU33      0.2936
    448 CA           55.5702      18.6139      40.0066 C.3      30 GLU33      0.0397
    449 HA           54.6925      19.2412      39.8496 H        30 GLU33      0.1105
    450 CB           55.9036      18.6610      41.5134 C.3      30 GLU33      0.0560
    451 HB2          56.9431      18.3666      41.6689 H        30 GLU33     -0.0173
    452 HB3          55.7923      19.6965      41.8376 H        30 GLU33     -0.0173
    453 CG           55.0157      17.7524      42.3773 C.3      30 GLU33      0.0136
    454 HG2          54.0413      17.6678      41.8906 H        30 GLU33     -0.0425
    455 HG3          55.4515      16.7515      42.4050 H        30 GLU33     -0.0425
    456 CD           54.7441      18.2354      43.8073 C.2      30 GLU33      0.8054
    457 OE1          55.4766      19.1012      44.3444 O.co2    30 GLU33     -0.8188
    458 OE2          53.7354      17.7566      44.3795 O.co2    30 GLU33     -0.8188
    459 C            56.7221      19.2197      39.2092 C.2      30 GLU33      0.5366
    460 O            57.6048      18.4962      38.7501 O.2      30 GLU33     -0.5819
    461 N            56.7592      20.5462      39.0772 N.am     31 ARG34     -0.3479
    462 H            56.0091      21.0937      39.4987 H        31 ARG34      0.2747
    463 CA           57.9493      21.2482      38.5919 C.3      31 ARG34     -0.2637
    464 HA           58.8052      20.6014      38.7961 H        31 ARG34      0.1560
    465 CB           57.9258      21.4553      37.0657 C.3      31 ARG34     -0.0007
    466 HB2          58.9293      21.7440      36.7499 H        31 ARG34      0.0327
    467 HB3          57.6939      20.5000      36.5907 H        31 ARG34      0.0327
    468 CG           56.9422      22.5156      36.5587 C.3      31 ARG34      0.0390
    469 HG2          55.9393      22.2883      36.9137 H        31 ARG34      0.0285
    470 HG3          57.2363      23.4865      36.9586 H        31 ARG34      0.0285
    471 CD           56.9498      22.6059      35.0249 C.3      31 ARG34      0.0486
    472 HD2          57.9770      22.7310      34.6756 H        31 ARG34      0.0687
    473 HD3          56.5422      21.6787      34.6172 H        31 ARG34      0.0687
    474 NE           56.1388      23.7568      34.5906 N.pl3    31 ARG34     -0.5295
    475 HE           55.8855      24.3967      35.3256 H        31 ARG34      0.3456
    476 CZ           55.6877      24.0620      33.3863 C.cat    31 ARG34      0.8076
    477 NH1          55.8971      23.3154      32.3346 N.pl3    31 ARG34     -0.8627
    478 HH11         56.4055      22.4574      32.4555 H        31 ARG34      0.4478
    479 HH12         55.5353      23.5744      31.4351 H        31 ARG34      0.4478
    480 NH2          54.9957      25.1574      33.2431 N.pl3    31 ARG34     -0.8627
    481 HH21         54.8116      25.7534      34.0322 H        31 ARG34      0.4478
    482 HH22         54.6168      25.4001      32.3466 H        31 ARG34      0.4478
    483 C            58.1545      22.5131      39.4056 C.2      31 ARG34      0.7341
    484 O            57.2389      23.3166      39.5708 O.2      31 ARG34     -0.5894
    485 N            59.3633      22.6745      39.9361 N.am     32 GLY35     -0.4157
    486 H            60.0394      21.9379      39.8153 H        32 GLY35      0.2719
    487 CA           59.6733      23.7638      40.8600 C.3      32 GLY35     -0.0252
    488 HA2          60.7029      23.6724      41.2060 H        32 GLY35      0.0698
    489 HA3          59.5639      24.7180      40.3434 H        32 GLY35      0.0698
    490 C            58.7497      23.7374      42.0822 C.2      32 GLY35      0.5973
    491 O            58.6330      22.7193      42.7632 O.2      32 GLY35     -0.5679
    492 N            58.0725      24.8519      42.3509 N.am     33 SER36     -0.4157
    493 H            58.1979      25.6543      41.7529 H        33 SER36      0.2719
    494 CA           57.1013      24.9592      43.4528 C.3      33 SER36     -0.0249
    495 HA           57.2508      24.1264      44.1364 H        33 SER36      0.0843
    496 CB           57.3427      26.2238      44.2810 C.3      33 SER36      0.2117
    497 HB2          57.5206      27.0824      43.6322 H        33 SER36      0.0352
    498 HB3          56.4802      26.4272      44.9183 H        33 SER36      0.0352
    499 OG           58.4513      25.9897      45.1251 O.3      33 SER36     -0.6546
    500 HG           58.4091      26.6130      45.8588 H        33 SER36      0.4275
    501 C            55.6517      24.8106      42.9962 C.2      33 SER36      0.5973
    502 O            54.7464      25.3094      43.6575 O.2      33 SER36     -0.5679
    503 N            55.4327      24.1253      41.8733 N.am     34 THR37     -0.4157
    504 H            56.2329      23.7601      41.3704 H        34 THR37      0.2719
    505 CA           54.1344      23.9555      41.2149 C.3      34 THR37     -0.0389
    506 HA           53.3514      24.4245      41.8092 H        34 THR37      0.1007
    507 CB           54.1596      24.6227      39.8294 C.3      34 THR37      0.3654
    508 HB           54.8213      24.0675      39.1651 H        34 THR37      0.0043
    509 CG2          52.7809      24.7073      39.1865 C.3      34 THR37     -0.2438
    510 HG21         52.0399      25.0710      39.9002 H        34 THR37      0.0642
    511 HG22         52.8104      25.3750      38.3257 H        34 THR37      0.0642
    512 HG23         52.4894      23.7222      38.8317 H        34 THR37      0.0642
    513 OG1          54.6362      25.9455      39.9085 O.3      34 THR37     -0.6761
    514 HG1          53.9373      26.4727      40.3067 H        34 THR37      0.4102
    515 C            53.7939      22.4792      41.0225 C.2      34 THR37      0.5973
    516 O            54.5385      21.7459      40.3715 O.2      34 THR37     -0.5679
    517 N            52.6333      22.0616      41.5187 N.am     35 LEU38     -0.4157
    518 H            52.0929      22.7175      42.0716 H        35 LEU38      0.2719
    519 CA           51.9529      20.8243      41.1378 C.3      35 LEU38     -0.0518
    520 HA           52.6489      19.9864      41.2024 H        35 LEU38      0.0922
    521 CB           50.7703      20.6223      42.1132 C.3      35 LEU38     -0.1102
    522 HB2          51.0112      21.1014      43.0622 H        35 LEU38      0.0457
    523 HB3          49.9035      21.1516      41.7138 H        35 LEU38      0.0457
    524 CG           50.3579      19.1815      42.4647 C.3      35 LEU38      0.3531
    525 HG           51.0447      18.7986      43.2196 H        35 LEU38     -0.0361
    526 CD1          48.9406      19.1934      43.0466 C.3      35 LEU38     -0.4121
    527 HD11         48.2312      19.5509      42.2987 H        35 LEU38      0.1000
    528 HD12         48.6521      18.1852      43.3431 H        35 LEU38      0.1000
    529 HD13         48.9041      19.8480      43.9171 H        35 LEU38      0.1000
    530 CD2          50.3619      18.2122      41.2861 C.3      35 LEU38     -0.4121
    531 HD21         51.3782      18.0679      40.9307 H        35 LEU38      0.1000
    532 HD22         49.9866      17.2403      41.6065 H        35 LEU38      0.1000
    533 HD23         49.7279      18.5895      40.4840 H        35 LEU38      0.1000
    534 C            51.4465      21.0054      39.6950 C.2      35 LEU38      0.5973
    535 O            50.8099      22.0153      39.4008 O.2      35 LEU38     -0.5679
    536 N            51.7344      20.0764      38.7856 N.am     36 VAL39     -0.4157
    537 H            52.2469      19.2506      39.0791 H        36 VAL39      0.2719
    538 CA           51.3109      20.1860      37.3764 C.3      36 VAL39     -0.0875
    539 HA           50.9819      21.2044      37.1680 H        36 VAL39      0.0969
    540 CB           52.4963      19.8901      36.4375 C.3      36 VAL39      0.2985
    541 HB           52.9503      18.9401      36.7206 H        36 VAL39     -0.0297
    542 CG1          52.0996      19.7993      34.9597 C.3      36 VAL39     -0.3192
    543 HG11         51.5791      20.7094      34.6582 H        36 VAL39      0.0791
    544 HG12         52.9843      19.6585      34.3393 H        36 VAL39      0.0791
    545 HG13         51.4400      18.9454      34.8004 H        36 VAL39      0.0791
    546 CG2          53.5605      20.9914      36.5496 C.3      36 VAL39     -0.3192
    547 HG21         53.9272      21.0432      37.5755 H        36 VAL39      0.0791
    548 HG22         54.3966      20.7583      35.8913 H        36 VAL39      0.0791
    549 HG23         53.1291      21.9552      36.2784 H        36 VAL39      0.0791
    550 C            50.1066      19.2952      37.0864 C.2      36 VAL39      0.5973
    551 O            49.1579      19.7313      36.4381 O.2      36 VAL39     -0.5679
    552 N            50.1378      18.0498      37.5586 N.am     37 ALA40     -0.4157
    553 H            50.9165      17.7540      38.1343 H        37 ALA40      0.2719
    554 CA           49.0585      17.0979      37.3357 C.3      37 ALA40      0.0337
    555 HA           48.1021      17.6089      37.4638 H        37 ALA40      0.0823
    556 CB           49.1424      16.5573      35.9014 C.3      37 ALA40     -0.1825
    557 HB1          50.1047      16.0690      35.7418 H        37 ALA40      0.0603
    558 HB2          48.3434      15.8341      35.7325 H        37 ALA40      0.0603
    559 HB3          49.0279      17.3723      35.1863 H        37 ALA40      0.0603
    560 C            49.1138      15.9356      38.3257 C.2      37 ALA40      0.5973
    561 O            50.1835      15.5206      38.7782 O.2      37 ALA40     -0.5679
    562 N            47.9475      15.3641      38.5897 N.am     38 GLU41     -0.5163
    563 H            47.1111      15.7308      38.1602 H        38 GLU41      0.2936
    564 CA           47.7786      14.1624      39.3919 C.3      38 GLU41      0.0397
    565 HA           48.7356      13.7818      39.7449 H        38 GLU41      0.1105
    566 CB           46.8672      14.4347      40.5841 C.3      38 GLU41      0.0560
    567 HB2          46.0020      15.0064      40.2424 H        38 GLU41     -0.0173
    568 HB3          46.4996      13.4740      40.9526 H        38 GLU41     -0.0173
    569 CG           47.5028      15.1376      41.7723 C.3      38 GLU41      0.0136
    570 HG2          48.3939      14.5906      42.0893 H        38 GLU41     -0.0425
    571 HG3          47.7870      16.1551      41.4951 H        38 GLU41     -0.0425
    572 CD           46.4494      15.1589      42.8866 C.2      38 GLU41      0.8054
    573 OE1          45.3884      15.7882      42.6932 O.co2    38 GLU41     -0.8188
    574 OE2          46.6971      14.5405      43.9430 O.co2    38 GLU41     -0.8188
    575 C            47.0599      13.0924      38.5870 C.2      38 GLU41      0.5366
    576 O            46.0868      13.3816      37.8924 O.2      38 GLU41     -0.5819
    577 N            47.4572      11.8424      38.7777 N.am     39 PHE42     -0.4157
    578 H            48.2558      11.6962      39.3895 H        39 PHE42      0.2719
    579 CA           46.5816      10.7030      38.5359 C.3      39 PHE42     -0.0024
    580 HA           45.7346      10.9865      37.9093 H        39 PHE42      0.0978
    581 CB           47.3653       9.5930      37.8384 C.3      39 PHE42     -0.0343
    582 HB2          47.6644       9.9287      36.8445 H        39 PHE42      0.0295
    583 HB3          48.2567       9.4152      38.4227 H        39 PHE42      0.0295
    584 CG           46.6553       8.2614      37.7410 C.ar     39 PHE42      0.0118
    585 CD1          46.7826       7.3186      38.7815 C.ar     39 PHE42     -0.1256
    586 HD1          47.3774       7.5485      39.6556 H        39 PHE42      0.1330
    587 CE1          46.1397       6.0748      38.6884 C.ar     39 PHE42     -0.1704
    588 HE1          46.2423       5.3507      39.4872 H        39 PHE42      0.1430
    589 CZ           45.3701       5.7724      37.5529 C.ar     39 PHE42     -0.1072
    590 HZ           44.8727       4.8154      37.4815 H        39 PHE42      0.1297
    591 CE2          45.2442       6.7105      36.5132 C.ar     39 PHE42     -0.1704
    592 HE2          44.6427       6.4758      35.6467 H        39 PHE42      0.1430
    593 CD2          45.8874       7.9562      36.6058 C.ar     39 PHE42     -0.1256
    594 HD2          45.7878       8.6768      35.8065 H        39 PHE42      0.1330
    595 C            46.0674      10.2189      39.8842 C.2      39 PHE42      0.5973
    596 O            46.8661       9.9990      40.7924 O.2      39 PHE42     -0.5679
    597 N            44.7667       9.9582      39.9878 N.am     40 LYS43     -0.3479
    598 H            44.1833      10.1257      39.1800 H        40 LYS43      0.2747
    599 CA           44.1284       9.3428      41.1536 C.3      40 LYS43     -0.2400
    600 HA           44.8836       8.9990      41.8642 H        40 LYS43      0.1426
    601 CB           43.2040      10.3703      41.8282 C.3      40 LYS43     -0.0094
    602 HB2          42.7176      10.9680      41.0541 H        40 LYS43      0.0362
    603 HB3          42.4054       9.8510      42.3626 H        40 LYS43      0.0362
    604 CG           43.9367      11.3177      42.7906 C.3      40 LYS43      0.0187
    605 HG2          45.0109      11.3005      42.5986 H        40 LYS43      0.0103
    606 HG3          43.5750      12.3367      42.6444 H        40 LYS43      0.0103
    607 CD           43.6491      10.8933      44.2333 C.3      40 LYS43     -0.0479
    608 HD2          42.5969      11.0771      44.4617 H        40 LYS43      0.0621
    609 HD3          43.8551       9.8251      44.3283 H        40 LYS43      0.0621
    610 CE           44.5360      11.6490      45.2186 C.3      40 LYS43     -0.0143
    611 HE2          45.5850      11.5166      44.9240 H        40 LYS43      0.1135
    612 HE3          44.3258      12.7227      45.1535 H        40 LYS43      0.1135
    613 NZ           44.3261      11.1397      46.5923 N.4      40 LYS43     -0.3854
    614 HZ1          44.5111      10.1460      46.6182 H        40 LYS43      0.3400
    615 HZ2          45.0096      11.5926      47.1901 H        40 LYS43      0.3400
    616 HZ3          43.3857      11.3350      46.8986 H        40 LYS43      0.3400
    617 C            43.3156       8.1423      40.7029 C.2      40 LYS43      0.7341
    618 O            42.6524       8.2013      39.6715 O.2      40 LYS43     -0.5894
    619 N            43.2939       7.0861      41.5127 N.am     41 ARG44     -0.3479
    620 H            43.9863       7.0539      42.2568 H        41 ARG44      0.2747
    621 CA           42.3823       5.9492      41.3056 C.3      41 ARG44     -0.2637
    622 HA           42.0676       5.9229      40.2592 H        41 ARG44      0.1560
    623 CB           43.1834       4.6746      41.5941 C.3      41 ARG44     -0.0007
    624 HB2          44.0990       4.7124      41.0008 H        41 ARG44      0.0327
    625 HB3          43.4652       4.6580      42.6476 H        41 ARG44      0.0327
    626 CG           42.4300       3.3812      41.2640 C.3      41 ARG44      0.0390
    627 HG2          41.5861       3.2672      41.9433 H        41 ARG44      0.0285
    628 HG3          42.0463       3.4412      40.2451 H        41 ARG44      0.0285
    629 CD           43.3268       2.1406      41.3870 C.3      41 ARG44      0.0486
    630 HD2          43.6755       2.0428      42.4120 H        41 ARG44      0.0687
    631 HD3          42.7349       1.2494      41.1703 H        41 ARG44      0.0687
    632 NE           44.4991       2.1638      40.5018 N.pl3    41 ARG44     -0.5295
    633 HE           45.3875       2.3161      40.9783 H        41 ARG44      0.3456
    634 CZ           44.5933       1.8996      39.2160 C.cat    41 ARG44      0.8076
    635 NH1          43.5521       1.7227      38.4467 N.pl3    41 ARG44     -0.8627
    636 HH11         42.6613       1.6525      38.8956 H        41 ARG44      0.4478
    637 HH12         43.6859       1.3184      37.5395 H        41 ARG44      0.4478
    638 NH2          45.7712       1.7916      38.6810 N.pl3    41 ARG44     -0.8627
    639 HH21         46.5701       1.7256      39.3042 H        41 ARG44      0.4478
    640 HH22         45.8860       1.4453      37.7522 H        41 ARG44      0.4478
    641 C            41.0992       6.0540      42.1363 C.2      41 ARG44      0.7341
    642 O            40.0537       5.5641      41.7204 O.2      41 ARG44     -0.5894
    643 N            41.1730       6.6550      43.3310 N.am     42 LYS45     -0.3479
    644 H            42.0502       7.0932      43.5685 H        42 LYS45      0.2747
    645 CA           40.0939       6.6721      44.3387 C.3      42 LYS45     -0.2400
    646 HA           39.3073       5.9889      44.0172 H        42 LYS45      0.1426
    647 CB           40.6319       6.2064      45.7037 C.3      42 LYS45     -0.0094
    648 HB2          41.3191       6.9678      46.0801 H        42 LYS45      0.0362
    649 HB3          39.8008       6.1506      46.4084 H        42 LYS45      0.0362
    650 CG           41.3798       4.8642      45.7346 C.3      42 LYS45      0.0187
    651 HG2          42.2883       4.9283      45.1341 H        42 LYS45      0.0103
    652 HG3          41.6831       4.6927      46.7687 H        42 LYS45      0.0103
    653 CD           40.5393       3.6700      45.2572 C.3      42 LYS45     -0.0479
    654 HD2          39.4872       3.8673      45.4669 H        42 LYS45      0.0621
    655 HD3          40.6535       3.5426      44.1797 H        42 LYS45      0.0621
    656 CE           40.9172       2.3730      45.9951 C.3      42 LYS45     -0.0143
    657 HE2          40.8292       2.5382      47.0724 H        42 LYS45      0.1135
    658 HE3          40.2007       1.5966      45.7134 H        42 LYS45      0.1135
    659 NZ           42.2926       1.8945      45.6798 N.4      42 LYS45     -0.3854
    660 HZ1          43.0257       2.5532      45.9857 H        42 LYS45      0.3400
    661 HZ2          42.5377       1.0214      46.1240 H        42 LYS45      0.3400
    662 HZ3          42.5002       1.8170      44.6923 H        42 LYS45      0.3400
    663 C            39.4630       8.0518      44.5319 C.2      42 LYS45      0.7341
    664 O            40.1604       9.0595      44.5079 O.2      42 LYS45     -0.5894
    665 N            38.1621       8.0695      44.8537 N.am     43 MET46     -0.4157
    666 H            37.6432       7.2113      44.7832 H        43 MET46      0.2719
    667 CA           37.4468       9.2985      45.2493 C.3      43 MET46     -0.0237
    668 HA           37.6161      10.0787      44.5034 H        43 MET46      0.0880
    669 CB           35.9357       9.0656      45.4103 C.3      43 MET46      0.0342
    670 HB2          35.7990       8.4009      46.2653 H        43 MET46      0.0241
    671 HB3          35.4678      10.0171      45.6703 H        43 MET46      0.0241
    672 CG           35.1327       8.4633      44.2650 C.3      43 MET46      0.0018
    673 HG2          34.9664       9.2050      43.4826 H        43 MET46      0.0440
    674 HG3          35.6746       7.6146      43.8488 H        43 MET46      0.0440
    675 SD           33.5475       7.8832      44.9321 S.3      43 MET46     -0.2737
    676 CE           33.3139       6.3769      43.9617 C.3      43 MET46     -0.0536
    677 HE1          34.1450       5.6919      44.1284 H        43 MET46      0.0684
    678 HE2          32.3820       5.8955      44.2603 H        43 MET46      0.0684
    679 HE3          33.2571       6.6313      42.9025 H        43 MET46      0.0684
    680 C            37.8860       9.8361      46.6190 C.2      43 MET46      0.5973
    681 O            37.9476      11.0446      46.8175 O.2      43 MET46     -0.5679
    682 N            38.0903       8.9388      47.5977 N.am     44 LYS47     -0.3479
    683 H            38.0709       7.9650      47.3504 H        44 LYS47      0.2747
    684 CA           38.4017       9.3074      48.9854 C.3      44 LYS47     -0.2400
    685 HA           37.7057      10.0884      49.2854 H        44 LYS47      0.1426
    686 CB           38.2845       8.1130      49.9422 C.3      44 LYS47     -0.0094
    687 HB2          38.7345       7.2267      49.4904 H        44 LYS47      0.0362
    688 HB3          38.8611       8.3471      50.8407 H        44 LYS47      0.0362
    689 CG           36.8583       7.8043      50.3949 C.3      44 LYS47      0.0187
    690 HG2          36.3285       8.7281      50.6323 H        44 LYS47      0.0103
    691 HG3          36.3382       7.2927      49.5833 H        44 LYS47      0.0103
    692 CD           36.9005       6.9147      51.6488 C.3      44 LYS47     -0.0479
    693 HD2          37.6857       6.1613      51.5532 H        44 LYS47      0.0621
    694 HD3          37.1194       7.5461      52.5131 H        44 LYS47      0.0621
    695 CE           35.5535       6.2058      51.8218 C.3      44 LYS47     -0.0143
    696 HE2          34.7615       6.8936      51.5073 H        44 LYS47      0.1135
    697 HE3          35.5225       5.3388      51.1543 H        44 LYS47      0.1135
    698 NZ           35.3093       5.7954      53.2279 N.4      44 LYS47     -0.3854
    699 HZ1          35.3020       6.6028      53.8402 H        44 LYS47      0.3400
    700 HZ2          34.4128       5.3300      53.3126 H        44 LYS47      0.3400
    701 HZ3          36.0327       5.1626      53.5479 H        44 LYS47      0.3400
    702 C            39.8312       9.8384      49.1230 C.2      44 LYS47      0.7341
    703 O            40.7349       9.2357      48.5401 O.2      44 LYS47     -0.5894
    704 N            40.0641      10.8482      49.9836 N.am     45 PRO48     -0.2548
    705 CD           39.0680      11.5662      50.7641 C.3      45 PRO48      0.0192
    706 HD2          38.6514      10.9027      51.5231 H        45 PRO48      0.0391
    707 HD3          38.2759      11.9592      50.1251 H        45 PRO48      0.0391
    708 CG           39.7920      12.7265      51.4396 C.3      45 PRO48      0.0189
    709 HG2          39.4999      12.8053      52.4876 H        45 PRO48      0.0213
    710 HG3          39.5539      13.6551      50.9188 H        45 PRO48      0.0213
    711 CB           41.2875      12.4409      51.3091 C.3      45 PRO48     -0.0070
    712 HB2          41.7177      12.2529      52.2948 H        45 PRO48      0.0253
    713 HB3          41.7912      13.2928      50.8497 H        45 PRO48      0.0253
    714 CA           41.4103      11.2065      50.4115 C.3      45 PRO48     -0.0266
    715 HA           42.0145      11.4518      49.5383 H        45 PRO48      0.0641
    716 C            42.0513      10.0373      51.1654 C.2      45 PRO48      0.5896
    717 O            41.3651       9.2851      51.8607 O.2      45 PRO48     -0.5748
    718 N            43.3634       9.8743      51.0137 N.am     46 PHE49     -0.4157
    719 H            43.9002      10.5740      50.5300 H        46 PHE49      0.2719
    720 CA           44.0824       8.7923      51.6698 C.3      46 PHE49     -0.0024
    721 HA           43.5557       7.8582      51.4697 H        46 PHE49      0.0978
    722 CB           45.4895       8.6858      51.0799 C.3      46 PHE49     -0.0343
    723 HB2          45.4203       8.5979      49.9945 H        46 PHE49      0.0295
    724 HB3          46.0512       9.5934      51.3087 H        46 PHE49      0.0295
    725 CG           46.2313       7.4831      51.6124 C.ar     46 PHE49      0.0118
    726 CD1          45.9455       6.2090      51.0902 C.ar     46 PHE49     -0.1256
    727 HD1          45.2324       6.0940      50.2864 H        46 PHE49      0.1330
    728 CE1          46.6090       5.0801      51.5943 C.ar     46 PHE49     -0.1704
    729 HE1          46.4055       4.1023      51.1775 H        46 PHE49      0.1430
    730 CZ           47.5492       5.2230      52.6282 C.ar     46 PHE49     -0.1072
    731 HZ           48.0662       4.3510      53.0024 H        46 PHE49      0.1297
    732 CE2          47.8268       6.4943      53.1608 C.ar     46 PHE49     -0.1704
    733 HE2          48.5603       6.6040      53.9448 H        46 PHE49      0.1430
    734 CD2          47.1646       7.6260      52.6552 C.ar     46 PHE49     -0.1256
    735 HD2          47.3810       8.6065      53.0566 H        46 PHE49      0.1330
    736 C            44.1437       8.9928      53.1904 C.2      46 PHE49      0.5973
    737 O            44.3787      10.0987      53.6684 O.2      46 PHE49     -0.5679
    738 N            44.0090       7.9072      53.9491 N.am     47 LEU50     -0.4157
    739 H            43.8240       7.0214      53.5014 H        47 LEU50      0.2719
    740 CA           44.2987       7.8658      55.3791 C.3      47 LEU50     -0.0518
    741 HA           45.0158       8.6513      55.6218 H        47 LEU50      0.0922
    742 CB           43.0109       8.0831      56.2024 C.3      47 LEU50     -0.1102
    743 HB2          42.5347       9.0116      55.8834 H        47 LEU50      0.0457
    744 HB3          42.3229       7.2663      55.9784 H        47 LEU50      0.0457
    745 CG           43.2422       8.1351      57.7288 C.3      47 LEU50      0.3531
    746 HG           43.8969       7.3160      58.0253 H        47 LEU50     -0.0361
    747 CD1          43.8854       9.4579      58.1502 C.3      47 LEU50     -0.4121
    748 HD11         43.2483      10.2939      57.8602 H        47 LEU50      0.1000
    749 HD12         44.0143       9.4698      59.2325 H        47 LEU50      0.1000
    750 HD13         44.8617       9.5755      57.6836 H        47 LEU50      0.1000
    751 CD2          41.9215       7.9769      58.4804 C.3      47 LEU50     -0.4121
    752 HD21         41.4674       7.0197      58.2271 H        47 LEU50      0.1000
    753 HD22         42.1094       7.9989      59.5548 H        47 LEU50      0.1000
    754 HD23         41.2396       8.7850      58.2159 H        47 LEU50      0.1000
    755 C            44.9310       6.5067      55.6522 C.2      47 LEU50      0.5973
    756 O            44.3118       5.4887      55.3573 O.2      47 LEU50     -0.5679
    757 N            46.1501       6.4794      56.2012 N.am     48 LYS51     -0.3479
    758 H            46.5996       7.3605      56.4004 H        48 LYS51      0.2747
    759 CA           46.9150       5.2337      56.3708 C.3      48 LYS51     -0.2400
    760 HA           47.0945       4.8033      55.3843 H        48 LYS51      0.1426
    761 CB           48.2594       5.5395      57.0487 C.3      48 LYS51     -0.0094
    762 HB2          48.7685       6.3337      56.4994 H        48 LYS51      0.0362
    763 HB3          48.0890       5.8801      58.0719 H        48 LYS51      0.0362
    764 CG           49.1585       4.2918      57.0591 C.3      48 LYS51      0.0187
    765 HG2          48.6441       3.4562      57.5329 H        48 LYS51      0.0103
    766 HG3          49.3994       4.0180      56.0305 H        48 LYS51      0.0103
    767 CD           50.4518       4.5342      57.8378 C.3      48 LYS51     -0.0479
    768 HD2          50.9847       5.3840      57.4067 H        48 LYS51      0.0621
    769 HD3          50.2042       4.7629      58.8731 H        48 LYS51      0.0621
    770 CE           51.3417       3.2864      57.7846 C.3      48 LYS51     -0.0143
    771 HE2          50.7466       2.4165      58.0805 H        48 LYS51      0.1135
    772 HE3          51.6742       3.1348      56.7531 H        48 LYS51      0.1135
    773 NZ           52.5137       3.4258      58.6908 N.4      48 LYS51     -0.3854
    774 HZ1          52.2215       3.5008      59.6599 H        48 LYS51      0.3400
    775 HZ2          53.1333       2.6256      58.6301 H        48 LYS51      0.3400
    776 HZ3          53.0526       4.2576      58.4793 H        48 LYS51      0.3400
    777 C            46.1648       4.1661      57.1662 C.2      48 LYS51      0.7341
    778 O            46.1734       2.9977      56.7901 O.2      48 LYS51     -0.5894
    779 N            45.6030       4.5473      58.3094 N.am     49 SER52     -0.4157
    780 H            45.6005       5.5253      58.5575 H        49 SER52      0.2719
    781 CA           44.8717       3.6295      59.1770 C.3      49 SER52     -0.0249
    782 HA           44.1449       3.0817      58.5751 H        49 SER52      0.0843
    783 CB           45.8312       2.6147      59.8263 C.3      49 SER52      0.2117
    784 HB2          45.2491       1.7787      60.2161 H        49 SER52      0.0352
    785 HB3          46.5333       2.2191      59.0928 H        49 SER52      0.0352
    786 OG           46.5428       3.2061      60.8965 O.3      49 SER52     -0.6546
    787 HG           47.1218       2.5435      61.2901 H        49 SER52      0.4275
    788 C            44.1218       4.3972      60.2634 C.2      49 SER52      0.5973
    789 O            44.2403       5.6169      60.3812 O.2      49 SER52     -0.5679
    790 N            43.3933       3.6518      61.0971 N.am     50 GLY53     -0.4157
    791 H            43.3521       2.6602      60.9279 H        50 GLY53      0.2719
    792 CA           42.6132       4.1687      62.2208 C.3      50 GLY53     -0.0252
    793 HA2          41.9615       4.9627      61.8533 H        50 GLY53      0.0698
    794 HA3          41.9841       3.3685      62.6091 H        50 GLY53      0.0698
    795 C            43.4119       4.7422      63.3969 C.2      50 GLY53      0.5973
    796 O            42.7970       5.3243      64.2851 O.2      50 GLY53     -0.5679
    797 N            44.7458       4.6168      63.4123 N.am     51 ALA54     -0.4157
    798 H            45.1880       4.1392      62.6401 H        51 ALA54      0.2719
    799 CA           45.6298       5.2512      64.4015 C.3      51 ALA54      0.0337
    800 HA           45.2130       5.1101      65.3998 H        51 ALA54      0.0823
    801 CB           46.9920       4.5541      64.3365 C.3      51 ALA54     -0.1825
    802 HB1          47.4467       4.7017      63.3559 H        51 ALA54      0.0603
    803 HB2          47.6572       4.9744      65.0940 H        51 ALA54      0.0603
    804 HB3          46.8783       3.4870      64.5304 H        51 ALA54      0.0603
    805 C            45.8249       6.7645      64.1802 C.2      51 ALA54      0.5973
    806 O            46.2578       7.4718      65.0944 O.2      51 ALA54     -0.5679
    807 N            45.4869       7.2539      62.9824 N.am     52 PHE55     -0.4157
    808 H            45.0879       6.6251      62.2986 H        52 PHE55      0.2719
    809 CA           45.6191       8.6485      62.5744 C.3      52 PHE55     -0.0024
    810 HA           46.0961       9.2017      63.3789 H        52 PHE55      0.0978
    811 CB           46.4891       8.7938      61.3228 C.3      52 PHE55     -0.0343
    812 HB2          45.9585       8.3668      60.4699 H        52 PHE55      0.0295
    813 HB3          46.6438       9.8526      61.1171 H        52 PHE55      0.0295
    814 CG           47.8266       8.1225      61.4493 C.ar     52 PHE55      0.0118
    815 CD1          48.8838       8.7660      62.1142 C.ar     52 PHE55     -0.1256
    816 HD1          48.7582       9.7698      62.4944 H        52 PHE55      0.1330
    817 CE1          50.0999       8.0895      62.3041 C.ar     52 PHE55     -0.1704
    818 HE1          50.9152       8.5620      62.8389 H        52 PHE55      0.1430
    819 CZ           50.2521       6.7747      61.8374 C.ar     52 PHE55     -0.1072
    820 HZ           51.1763       6.2474      62.0407 H        52 PHE55      0.1297
    821 CE2          49.1890       6.1333      61.1779 C.ar     52 PHE55     -0.1704
    822 HE2          49.2827       5.1000      60.8875 H        52 PHE55      0.1430
    823 CD2          47.9770       6.8081      60.9796 C.ar     52 PHE55     -0.1256
    824 HD2          47.1435       6.2976      60.5191 H        52 PHE55      0.1330
    825 C            44.2716       9.2787      62.2758 C.2      52 PHE55      0.5973
    826 O            43.2941       8.6131      61.9375 O.2      52 PHE55     -0.5679
    827 N            44.2443      10.5940      62.3410 N.am     53 GLU56     -0.5163
    828 H            45.0635      11.0887      62.6856 H        53 GLU56      0.2936
    829 CA           43.0951      11.3835      61.9533 C.3      53 GLU56      0.0397
    830 HA           42.5426      10.8768      61.1599 H        53 GLU56      0.1105
    831 CB           42.1999      11.5027      63.1837 C.3      53 GLU56      0.0560
    832 HB2          41.9314      10.4913      63.4951 H        53 GLU56     -0.0173
    833 HB3          42.7455      11.9631      63.9997 H        53 GLU56     -0.0173
    834 CG           40.9137      12.2774      62.9370 C.3      53 GLU56      0.0136
    835 HG2          41.1614      13.2998      62.6488 H        53 GLU56     -0.0425
    836 HG3          40.3654      11.8028      62.1203 H        53 GLU56     -0.0425
    837 CD           40.0424      12.2939      64.1970 C.2      53 GLU56      0.8054
    838 OE1          40.3176      11.5286      65.1701 O.co2    53 GLU56     -0.8188
    839 OE2          39.1090      13.1154      64.2305 O.co2    53 GLU56     -0.8188
    840 C            43.5954      12.7151      61.4198 C.2      53 GLU56      0.5366
    841 O            44.5050      13.2892      62.0088 O.2      53 GLU56     -0.5819
    842 N            43.0581      13.1871      60.3001 N.am     54 ILE57     -0.4157
    843 H            42.2777      12.7118      59.8749 H        54 ILE57      0.2719
    844 CA           43.3267      14.5489      59.8470 C.3      54 ILE57     -0.0597
    845 HA           44.2389      14.9115      60.3225 H        54 ILE57      0.0869
    846 CB           43.5922      14.6269      58.3341 C.3      54 ILE57      0.1303
    847 HB           44.4622      13.9965      58.1407 H        54 ILE57      0.0187
    848 CG2          42.4278      14.0896      57.4864 C.3      54 ILE57     -0.3204
    849 HG21         41.5303      14.6869      57.6536 H        54 ILE57      0.0882
    850 HG22         42.6932      14.1453      56.4310 H        54 ILE57      0.0882
    851 HG23         42.2211      13.0502      57.7355 H        54 ILE57      0.0882
    852 CG1          43.9395      16.0773      57.9259 C.3      54 ILE57     -0.0430
    853 HG12         43.0476      16.5994      57.5760 H        54 ILE57      0.0236
    854 HG13         44.3268      16.6240      58.7863 H        54 ILE57      0.0236
    855 CD1          45.0301      16.1303      56.8530 C.3      54 ILE57     -0.0660
    856 HD11         44.7034      15.5983      55.9593 H        54 ILE57      0.0186
    857 HD12         45.2318      17.1708      56.5961 H        54 ILE57      0.0186
    858 HD13         45.9473      15.6788      57.2330 H        54 ILE57      0.0186
    859 C            42.1863      15.4235      60.3434 C.2      54 ILE57      0.5973
    860 O            41.0156      15.0607      60.2277 O.2      54 ILE57     -0.5679
    861 N            42.5304      16.5348      60.9734 N.am     55 LEU58     -0.4157
    862 H            43.5171      16.7701      61.0400 H        55 LEU58      0.2719
    863 CA           41.5650      17.4720      61.5197 C.3      55 LEU58     -0.0518
    864 HA           40.6769      16.9301      61.8448 H        55 LEU58      0.0922
    865 CB           42.2038      18.1520      62.7454 C.3      55 LEU58     -0.1102
    866 HB2          43.2487      18.3588      62.5110 H        55 LEU58      0.0457
    867 HB3          41.7329      19.1235      62.8916 H        55 LEU58      0.0457
    868 CG           42.1048      17.4137      64.1036 C.3      55 LEU58      0.3531
    869 HG           41.2632      17.8397      64.6511 H        55 LEU58     -0.0361
    870 CD1          41.8920      15.8957      64.0772 C.3      55 LEU58     -0.4121
    871 HD11         42.7056      15.4217      63.5258 H        55 LEU58      0.1000
    872 HD12         41.8666      15.5050      65.0905 H        55 LEU58      0.1000
    873 HD13         40.9454      15.6522      63.5942 H        55 LEU58      0.1000
    874 CD2          43.3741      17.6593      64.9211 C.3      55 LEU58     -0.4121
    875 HD21         43.5499      18.7331      65.0053 H        55 LEU58      0.1000
    876 HD22         43.2727      17.2434      65.9212 H        55 LEU58      0.1000
    877 HD23         44.2324      17.2085      64.4189 H        55 LEU58      0.1000
    878 C            41.0892      18.4429      60.4292 C.2      55 LEU58      0.5973
    879 O            41.6426      18.5324      59.3335 O.2      55 LEU58     -0.5679
    880 N            40.0331      19.1933      60.7443 N.am     56 ALA59     -0.4157
    881 H            39.6148      19.0633      61.6498 H        56 ALA59      0.2719
    882 CA           39.3836      20.1200      59.8143 C.3      56 ALA59      0.0337
    883 HA           39.1194      19.5772      58.9049 H        56 ALA59      0.0823
    884 CB           38.0998      20.6240      60.4830 C.3      56 ALA59     -0.1825
    885 HB1          38.3401      21.1735      61.3942 H        56 ALA59      0.0603
    886 HB2          37.5715      21.2883      59.7973 H        56 ALA59      0.0603
    887 HB3          37.4501      19.7818      60.7244 H        56 ALA59      0.0603
    888 C            40.2679      21.3082      59.3974 C.2      56 ALA59      0.5973
    889 O            40.0305      21.9262      58.3642 O.2      56 ALA59     -0.5679
    890 N            41.2687      21.6372      60.2114 N.am     57 ASN60     -0.4157
    891 H            41.4394      21.0502      61.0167 H        57 ASN60      0.2719
    892 CA           42.2540      22.6853      59.9683 C.3      57 ASN60      0.0143
    893 HA           41.8158      23.4476      59.3227 H        57 ASN60      0.1048
    894 CB           42.6011      23.3285      61.3241 C.3      57 ASN60     -0.2041
    895 HB2          43.2865      24.1574      61.1461 H        57 ASN60      0.0797
    896 HB3          41.6992      23.7294      61.7830 H        57 ASN60      0.0797
    897 CG           43.2619      22.3733      62.3130 C.2      57 ASN60      0.7130
    898 OD1          43.2174      21.1590      62.1772 O.2      57 ASN60     -0.5931
    899 ND2          43.8736      22.9014      63.3438 N.am     57 ASN60     -0.9191
    900 HD21         44.5403      22.2949      63.8297 H        57 ASN60      0.4196
    901 HD22         44.0477      23.8840      63.3681 H        57 ASN60      0.4196
    902 C            43.5185      22.1741      59.2518 C.2      57 ASN60      0.5973
    903 O            44.4081      22.9748      58.9831 O.2      57 ASN60     -0.5679
    904 N            43.6062      20.8708      58.9568 N.am     58 GLY61     -0.4157
    905 H            42.8306      20.2656      59.1946 H        58 GLY61      0.2719
    906 CA           44.7685      20.2320      58.3377 C.3      58 GLY61     -0.0252
    907 HA2          44.4147      19.4450      57.6729 H        58 GLY61      0.0698
    908 HA3          45.3148      20.9620      57.7409 H        58 GLY61      0.0698
    909 C            45.7618      19.5973      59.3140 C.2      58 GLY61      0.5973
    910 O            46.6980      18.9399      58.8598 O.2      58 GLY61     -0.5679
    911 N            45.5671      19.7395      60.6279 N.am     59 ASP62     -0.5163
    912 H            44.8122      20.3189      60.9665 H        59 ASP62      0.2936
    913 CA           46.4599      19.1133      61.6050 C.3      59 ASP62      0.0381
    914 HA           47.4836      19.3703      61.3284 H        59 ASP62      0.0880
    915 CB           46.2257      19.6468      63.0252 C.3      59 ASP62     -0.0303
    916 HB2          45.1796      19.4980      63.2910 H        59 ASP62     -0.0122
    917 HB3          46.8297      19.0575      63.7175 H        59 ASP62     -0.0122
    918 CG           46.5858      21.1215      63.2315 C.2      59 ASP62      0.7994
    919 OD1          47.0791      21.7831      62.2947 O.co2    59 ASP62     -0.8014
    920 OD2          46.3342      21.5943      64.3626 O.co2    59 ASP62     -0.8014
    921 C            46.3396      17.5840      61.5829 C.2      59 ASP62      0.5366
    922 O            45.2647      17.0296      61.3521 O.2      59 ASP62     -0.5819
    923 N            47.4419      16.8869      61.8641 N.am     60 LEU63     -0.4157
    924 H            48.2857      17.4003      62.0638 H        60 LEU63      0.2719
    925 CA           47.4614      15.4337      62.0229 C.3      60 LEU63     -0.0518
    926 HA           46.6202      15.0099      61.4727 H        60 LEU63      0.0922
    927 CB           48.7644      14.8549      61.4346 C.3      60 LEU63     -0.1102
    928 HB2          48.8728      15.1999      60.4048 H        60 LEU63      0.0457
    929 HB3          49.6030      15.2543      62.0079 H        60 LEU63      0.0457
    930 CG           48.8430      13.3129      61.4573 C.3      60 LEU63      0.3531
    931 HG           48.6119      12.9460      62.4571 H        60 LEU63     -0.0361
    932 CD1          47.8634      12.6789      60.4648 C.3      60 LEU63     -0.4121
    933 HD11         48.0243      13.0959      59.4697 H        60 LEU63      0.1000
    934 HD12         48.0190      11.6021      60.4324 H        60 LEU63      0.1000
    935 HD13         46.8380      12.8758      60.7741 H        60 LEU63      0.1000
    936 CD2          50.2576      12.8411      61.1103 C.3      60 LEU63     -0.4121
    937 HD21         50.9694      13.2478      61.8313 H        60 LEU63      0.1000
    938 HD22         50.3066      11.7538      61.1551 H        60 LEU63      0.1000
    939 HD23         50.5316      13.1784      60.1106 H        60 LEU63      0.1000
    940 C            47.3050      15.0743      63.5017 C.2      60 LEU63      0.5973
    941 O            48.0906      15.5047      64.3445 O.2      60 LEU63     -0.5679
    942 N            46.3405      14.2178      63.8191 N.am     61 LYS64     -0.3479
    943 H            45.7156      13.9222      63.0769 H        61 LYS64      0.2747
    944 CA           46.2054      13.5942      65.1317 C.3      61 LYS64     -0.2400
    945 HA           46.8241      14.1463      65.8424 H        61 LYS64      0.1426
    946 CB           44.7567      13.7077      65.6126 C.3      61 LYS64     -0.0094
    947 HB2          44.5212      14.7680      65.7198 H        61 LYS64      0.0362
    948 HB3          44.0871      13.2834      64.8742 H        61 LYS64      0.0362
    949 CG           44.5846      13.0025      66.9685 C.3      61 LYS64      0.0187
    950 HG2          44.5376      11.9226      66.8240 H        61 LYS64      0.0103
    951 HG3          45.4553      13.2236      67.5881 H        61 LYS64      0.0103
    952 CD           43.3540      13.4739      67.7477 C.3      61 LYS64     -0.0479
    953 HD2          43.4209      13.0867      68.7659 H        61 LYS64      0.0621
    954 HD3          43.3464      14.5649      67.7882 H        61 LYS64      0.0621
    955 CE           42.0725      12.9564      67.0959 C.3      61 LYS64     -0.0143
    956 HE2          42.0616      13.2718      66.0462 H        61 LYS64      0.1135
    957 HE3          42.0837      11.8632      67.0919 H        61 LYS64      0.1135
    958 NZ           40.8414      13.4526      67.7536 N.4      61 LYS64     -0.3854
    959 HZ1          40.7984      14.4614      67.7065 H        61 LYS64      0.3400
    960 HZ2          40.0500      13.1048      67.2092 H        61 LYS64      0.3400
    961 HZ3          40.7640      13.1345      68.7072 H        61 LYS64      0.3400
    962 C            46.7146      12.1601      65.0982 C.2      61 LYS64      0.7341
    963 O            46.2575      11.3508      64.2956 O.2      61 LYS64     -0.5894
    964 N            47.6019      11.8425      66.0356 N.am     62 ILE65     -0.4157
    965 H            47.9139      12.5859      66.6406 H        62 ILE65      0.2719
    966 CA           48.0081      10.4829      66.4024 C.3      62 ILE65     -0.0597
    967 HA           47.7133       9.7836      65.6169 H        62 ILE65      0.0869
    968 CB           49.5420      10.3880      66.5728 C.3      62 ILE65      0.1303
    969 HB           49.8505      11.0903      67.3497 H        62 ILE65      0.0187
    970 CG2          49.9399       8.9685      67.0175 C.3      62 ILE65     -0.3204
    971 HG21         49.6427       8.2325      66.2684 H        62 ILE65      0.0882
    972 HG22         51.0191       8.8923      67.1478 H        62 ILE65      0.0882
    973 HG23         49.4852       8.7150      67.9738 H        62 ILE65      0.0882
    974 CG1          50.2517      10.7712      65.2527 C.3      62 ILE65     -0.0430
    975 HG12         49.9877      10.0500      64.4822 H        62 ILE65      0.0236
    976 HG13         49.9140      11.7544      64.9255 H        62 ILE65      0.0236
    977 CD1          51.7762      10.8435      65.3574 C.3      62 ILE65     -0.0660
    978 HD11         52.2023       9.8503      65.4957 H        62 ILE65      0.0186
    979 HD12         52.1822      11.2681      64.4390 H        62 ILE65      0.0186
    980 HD13         52.0471      11.4825      66.1959 H        62 ILE65      0.0186
    981 C            47.2396      10.1359      67.6799 C.2      62 ILE65      0.5973
    982 O            47.2738      10.8857      68.6558 O.2      62 ILE65     -0.5679
    983 N            46.4556       9.0565      67.6533 N.am     63 LYS66     -0.3479
    984 H            46.4696       8.4791      66.8146 H        63 LYS66      0.2747
    985 CA           45.4273       8.8083      68.6823 C.3      63 LYS66     -0.2400
    986 HA           44.9718       9.7619      68.9546 H        63 LYS66      0.1426
    987 CB           44.3448       7.9059      68.0885 C.3      63 LYS66     -0.0094
    988 HB2          44.8287       7.0860      67.5543 H        63 LYS66      0.0362
    989 HB3          43.7242       7.4839      68.8813 H        63 LYS66      0.0362
    990 CG           43.4528       8.7555      67.1634 C.3      63 LYS66      0.0187
    991 HG2          42.6547       9.2259      67.7398 H        63 LYS66      0.0103
    992 HG3          44.0460       9.5535      66.7155 H        63 LYS66      0.0103
    993 CD           42.8834       7.9410      66.0010 C.3      63 LYS66     -0.0479
    994 HD2          42.9980       8.5024      65.0708 H        63 LYS66      0.0621
    995 HD3          43.4719       7.0348      65.8847 H        63 LYS66      0.0621
    996 CE           41.4176       7.5473      66.1878 C.3      63 LYS66     -0.0143
    997 HE2          41.2664       6.5860      65.6846 H        63 LYS66      0.1135
    998 HE3          41.2125       7.4086      67.2527 H        63 LYS66      0.1135
    999 NZ           40.5028       8.5612      65.5891 N.4      63 LYS66     -0.3854
   1000 HZ1          40.6289       8.5927      64.5841 H        63 LYS66      0.3400
   1001 HZ2          39.5326       8.3488      65.7722 H        63 LYS66      0.3400
   1002 HZ3          40.6768       9.5187      65.8954 H        63 LYS66      0.3400
   1003 C            45.9386       8.2536      70.0053 C.2      63 LYS66      0.7341
   1004 O            45.3626       8.5751      71.0415 O.2      63 LYS66     -0.5894
   1005 N            46.9722       7.4233      69.9972 N.am     64 ASN67     -0.4157
   1006 H            47.4116       7.1847      69.1201 H        64 ASN67      0.2719
   1007 CA           47.4981       6.8437      71.2259 C.3      64 ASN67      0.0143
   1008 HA           47.3910       7.5575      72.0448 H        64 ASN67      0.1048
   1009 CB           46.6775       5.5933      71.5734 C.3      64 ASN67     -0.2041
   1010 HB2          45.6283       5.8529      71.7036 H        64 ASN67      0.0797
   1011 HB3          46.7653       4.8618      70.7688 H        64 ASN67      0.0797
   1012 CG           47.1859       4.9529      72.8450 C.2      64 ASN67      0.7130
   1013 OD1          47.8941       3.9686      72.8210 O.2      64 ASN67     -0.5931
   1014 ND2          46.8558       5.5022      73.9913 N.am     64 ASN67     -0.9191
   1015 HD21         47.2569       5.0608      74.7990 H        64 ASN67      0.4196
   1016 HD22         46.2486       6.2973      74.0347 H        64 ASN67      0.4196
   1017 C            48.9903       6.5897      71.0365 C.2      64 ASN67      0.5973
   1018 O            49.3932       5.5444      70.5441 O.2      64 ASN67     -0.5679
   1019 N            49.7756       7.6208      71.3519 N.am     65 LEU68     -0.4157
   1020 H            49.3448       8.4318      71.7606 H        65 LEU68      0.2719
   1021 CA           51.1989       7.7041      71.0431 C.3      65 LEU68     -0.0518
   1022 HA           51.2779       7.7898      69.9591 H        65 LEU68      0.0922
   1023 CB           51.7797       8.9620      71.7332 C.3      65 LEU68     -0.1102
   1024 HB2          50.9569       9.6211      72.0132 H        65 LEU68      0.0457
   1025 HB3          52.2262       8.6507      72.6790 H        65 LEU68      0.0457
   1026 CG           52.7773       9.8559      70.9589 C.3      65 LEU68      0.3531
   1027 HG           52.2640      10.7815      70.6961 H        65 LEU68     -0.0361
   1028 CD1          53.9523      10.2201      71.8686 C.3      65 LEU68     -0.4121
   1029 HD11         54.4628       9.3089      72.1723 H        65 LEU68      0.1000
   1030 HD12         54.6486      10.8724      71.3406 H        65 LEU68      0.1000
   1031 HD13         53.5844      10.7424      72.7510 H        65 LEU68      0.1000
   1032 CD2          53.3499       9.2843      69.6675 C.3      65 LEU68     -0.4121
   1033 HD21         52.5752       9.1712      68.9109 H        65 LEU68      0.1000
   1034 HD22         54.1171       9.9471      69.2759 H        65 LEU68      0.1000
   1035 HD23         53.8232       8.3243      69.8641 H        65 LEU68      0.1000
   1036 C            51.9720       6.4500      71.4829 C.2      65 LEU68      0.5973
   1037 O            51.9005       6.0141      72.6334 O.2      65 LEU68     -0.5679
   1038 N            52.7796       5.9384      70.5649 N.am     66 THR69     -0.4157
   1039 H            52.6982       6.2892      69.6115 H        66 THR69      0.2719
   1040 CA           53.6505       4.7790      70.7310 C.3      66 THR69     -0.0389
   1041 HA           53.5744       4.4114      71.7539 H        66 THR69      0.1007
   1042 CB           53.1152       3.6872      69.7828 C.3      66 THR69      0.3654
   1043 HB           52.4289       4.1207      69.0621 H        66 THR69      0.0043
   1044 CG2          54.1442       2.8929      68.9913 C.3      66 THR69     -0.2438
   1045 HG21         54.8553       2.4058      69.6552 H        66 THR69      0.0642
   1046 HG22         53.6272       2.1304      68.4079 H        66 THR69      0.0642
   1047 HG23         54.6373       3.5623      68.2908 H        66 THR69      0.0642
   1048 OG1          52.3645       2.7847      70.5543 O.3      66 THR69     -0.6761
   1049 HG1          51.5067       3.2055      70.6976 H        66 THR69      0.4102
   1050 C            55.1103       5.1814      70.4956 C.2      66 THR69      0.5973
   1051 O            55.3888       6.1399      69.7797 O.2      66 THR69     -0.5679
   1052 N            56.0839       4.4622      71.0855 N.am     67 ARG70     -0.3479
   1053 H            55.8120       3.6712      71.6502 H        67 ARG70      0.2747
   1054 CA           57.5206       4.7906      70.9086 C.3      67 ARG70     -0.2637
   1055 HA           57.6313       5.8497      71.1476 H        67 ARG70      0.1560
   1056 CB           58.4373       3.9703      71.8581 C.3      67 ARG70     -0.0007
   1057 HB2          57.8239       3.4795      72.6156 H        67 ARG70      0.0327
   1058 HB3          58.9535       3.1940      71.2907 H        67 ARG70      0.0327
   1059 CG           59.4731       4.8566      72.5901 C.3      67 ARG70      0.0390
   1060 HG2          60.0722       5.4007      71.8574 H        67 ARG70      0.0285
   1061 HG3          58.9066       5.5882      73.1655 H        67 ARG70      0.0285
   1062 CD           60.4105       4.1413      73.5958 C.3      67 ARG70      0.0486
   1063 HD2          60.7993       4.8947      74.2847 H        67 ARG70      0.0687
   1064 HD3          59.8401       3.4087      74.1708 H        67 ARG70      0.0687
   1065 NE           61.5451       3.4900      72.9048 N.pl3    67 ARG70     -0.5295
   1066 HE           61.3595       3.2785      71.9377 H        67 ARG70      0.3456
   1067 CZ           62.7828       3.2047      73.2951 C.cat    67 ARG70      0.8076
   1068 NH1          63.6126       2.7046      72.4176 N.pl3    67 ARG70     -0.8627
   1069 HH11         63.3314       2.5774      71.4600 H        67 ARG70      0.4478
   1070 HH12         64.5558       2.4947      72.6880 H        67 ARG70      0.4478
   1071 NH2          63.2484       3.3821      74.5033 N.pl3    67 ARG70     -0.8627
   1072 HH21         62.6636       3.8468      75.1803 H        67 ARG70      0.4478
   1073 HH22         64.2070       3.1957      74.7333 H        67 ARG70      0.4478
   1074 C            57.9633       4.6851      69.4391 C.2      67 ARG70      0.7341
   1075 O            58.8478       5.4345      69.0419 O.2      67 ARG70     -0.5894
   1076 N            57.3468       3.7948      68.6597 N.am     68 ASP71     -0.5163
   1077 H            56.6160       3.2354      69.0598 H        68 ASP71      0.2936
   1078 CA           57.5711       3.6467      67.2117 C.3      68 ASP71      0.0381
   1079 HA           58.6450       3.6287      67.0170 H        68 ASP71      0.0880
   1080 CB           56.9897       2.3016      66.7519 C.3      68 ASP71     -0.0303
   1081 HB2          57.3706       1.5068      67.3965 H        68 ASP71     -0.0122
   1082 HB3          55.9036       2.3206      66.8398 H        68 ASP71     -0.0122
   1083 CG           57.3805       1.9899      65.3035 C.2      68 ASP71      0.7994
   1084 OD1          58.6074       1.8893      65.0687 O.co2    68 ASP71     -0.8014
   1085 OD2          56.4577       1.7793      64.4834 O.co2    68 ASP71     -0.8014
   1086 C            56.9890       4.7974      66.3640 C.2      68 ASP71      0.5366
   1087 O            57.4552       5.0345      65.2586 O.2      68 ASP71     -0.5819
   1088 N            56.0333       5.5769      66.8868 N.am     69 ASP72     -0.5163
   1089 H            55.6798       5.3931      67.8118 H        69 ASP72      0.2936
   1090 CA           55.4775       6.7311      66.1619 C.3      69 ASP72      0.0381
   1091 HA           55.3180       6.4403      65.1209 H        69 ASP72      0.0880
   1092 CB           54.1250       7.1501      66.7500 C.3      69 ASP72     -0.0303
   1093 HB2          54.2471       7.3490      67.8120 H        69 ASP72     -0.0122
   1094 HB3          53.7949       8.0759      66.2776 H        69 ASP72     -0.0122
   1095 CG           53.0280       6.1159      66.5354 C.2      69 ASP72      0.7994
   1096 OD1          52.8946       5.6197      65.3955 O.co2    69 ASP72     -0.8014
   1097 OD2          52.2921       5.8802      67.5213 O.co2    69 ASP72     -0.8014
   1098 C            56.3981       7.9553      66.1432 C.2      69 ASP72      0.5366
   1099 O            56.1015       8.9251      65.4444 O.2      69 ASP72     -0.5819
   1100 N            57.4798       7.9673      66.9226 N.am     70 SER73     -0.4157
   1101 H            57.7081       7.1152      67.4131 H        70 SER73      0.2719
   1102 CA           58.4082       9.0988      66.9279 C.3      70 SER73     -0.0249
   1103 HA           57.8085      10.0087      66.9373 H        70 SER73      0.0843
   1104 CB           59.2328       9.1099      68.2162 C.3      70 SER73      0.2117
   1105 HB2          59.5955      10.1110      68.4235 H        70 SER73      0.0352
   1106 HB3          58.6006       8.8067      69.0478 H        70 SER73      0.0352
   1107 OG           60.3510       8.2583      68.1427 O.3      70 SER73     -0.6546
   1108 HG           60.0388       7.3893      67.8526 H        70 SER73      0.4275
   1109 C            59.2763       9.1522      65.6627 C.2      70 SER73      0.5973
   1110 O            59.5507       8.1497      65.0037 O.2      70 SER73     -0.5679
   1111 N            59.7391      10.3528      65.3380 N.am     71 GLY74     -0.4157
   1112 H            59.5106      11.1339      65.9434 H        71 GLY74      0.2719
   1113 CA           60.5172      10.6391      64.1449 C.3      71 GLY74     -0.0252
   1114 HA2          61.5385      10.8853      64.4333 H        71 GLY74      0.0698
   1115 HA3          60.5396       9.7719      63.4845 H        71 GLY74      0.0698
   1116 C            59.9375      11.8161      63.3770 C.2      71 GLY74      0.5973
   1117 O            59.0761      12.5517      63.8610 O.2      71 GLY74     -0.5679
   1118 N            60.4378      11.9964      62.1591 N.am     72 THR75     -0.4157
   1119 H            61.1322      11.3477      61.8303 H        72 THR75      0.2719
   1120 CA           60.1138      13.1466      61.3177 C.3      72 THR75     -0.0389
   1121 HA           59.9437      13.9911      61.9758 H        72 THR75      0.1007
   1122 CB           61.3003      13.5190      60.4284 C.3      72 THR75      0.3654
   1123 HB           61.5785      12.6649      59.8094 H        72 THR75      0.0043
   1124 CG2          61.0337      14.7242      59.5303 C.3      72 THR75     -0.2438
   1125 HG21         60.6587      15.5500      60.1360 H        72 THR75      0.0642
   1126 HG22         61.9529      15.0239      59.0281 H        72 THR75      0.0642
   1127 HG23         60.2950      14.4740      58.7682 H        72 THR75      0.0642
   1128 OG1          62.3879      13.8661      61.2514 O.3      72 THR75     -0.6761
   1129 HG1          63.1239      14.0878      60.6787 H        72 THR75      0.4102
   1130 C            58.8711      12.9282      60.4640 C.2      72 THR75      0.5973
   1131 O            58.8190      12.0183      59.6384 O.2      72 THR75     -0.5679
   1132 N            57.9242      13.8534      60.5731 N.am     73 TYR76     -0.4157
   1133 H            58.0718      14.5884      61.2589 H        73 TYR76      0.2719
   1134 CA           56.7421      13.9629      59.7241 C.3      73 TYR76     -0.0014
   1135 HA           56.6358      13.0686      59.1089 H        73 TYR76      0.0876
   1136 CB           55.4937      14.1068      60.6043 C.3      73 TYR76     -0.0152
   1137 HB2          55.6327      14.9385      61.2975 H        73 TYR76      0.0295
   1138 HB3          54.6418      14.3490      59.9676 H        73 TYR76      0.0295
   1139 CG           55.1807      12.8546      61.3978 C.ar     73 TYR76     -0.0011
   1140 CD1          55.9620      12.5046      62.5181 C.ar     73 TYR76     -0.1906
   1141 HD1          56.7727      13.1410      62.8448 H        73 TYR76      0.1699
   1142 CE1          55.7177      11.3018      63.2018 C.ar     73 TYR76     -0.2341
   1143 HE1          56.3386      11.0144      64.0371 H        73 TYR76      0.1656
   1144 CZ           54.6559      10.4684      62.7932 C.ar     73 TYR76      0.3226
   1145 OH           54.3656       9.3213      63.4513 O.3      73 TYR76     -0.5579
   1146 HH           55.0038       9.1385      64.1657 H        73 TYR76      0.3992
   1147 CE2          53.8572      10.8307      61.6915 C.ar     73 TYR76     -0.2341
   1148 HE2          53.0485      10.1797      61.3971 H        73 TYR76      0.1656
   1149 CD2          54.1292      12.0155      60.9854 C.ar     73 TYR76     -0.1906
   1150 HD2          53.5280      12.2799      60.1287 H        73 TYR76      0.1699
   1151 C            56.9216      15.1756      58.8181 C.2      73 TYR76      0.5973
   1152 O            57.2738      16.2458      59.3079 O.2      73 TYR76     -0.5679
   1153 N            56.6857      15.0373      57.5160 N.am     74 ASN77     -0.4157
   1154 H            56.3483      14.1566      57.1656 H        74 ASN77      0.2719
   1155 CA           56.7210      16.1771      56.5997 C.3      74 ASN77      0.0143
   1156 HA           57.2023      17.0290      57.0790 H        74 ASN77      0.1048
   1157 CB           57.5341      15.8590      55.3349 C.3      74 ASN77     -0.2041
   1158 HB2          56.9738      15.1672      54.7068 H        74 ASN77      0.0797
   1159 HB3          57.6802      16.7771      54.7642 H        74 ASN77      0.0797
   1160 CG           58.8977      15.2743      55.6414 C.2      74 ASN77      0.7130
   1161 OD1          59.7896      15.9215      56.1609 O.2      74 ASN77     -0.5931
   1162 ND2          59.0937      14.0051      55.3659 N.am     74 ASN77     -0.9191
   1163 HD21         59.9868      13.6372      55.6368 H        74 ASN77      0.4196
   1164 HD22         58.3749      13.4586      54.9351 H        74 ASN77      0.4196
   1165 C            55.2849      16.5639      56.2712 C.2      74 ASN77      0.5973
   1166 O            54.5002      15.6875      55.9059 O.2      74 ASN77     -0.5679
   1167 N            54.9482      17.8481      56.3727 N.am     75 VAL78     -0.4157
   1168 H            55.6623      18.5137      56.6577 H        75 VAL78      0.2719
   1169 CA           53.6725      18.3831      55.8864 C.3      75 VAL78     -0.0875
   1170 HA           53.0705      17.5548      55.5134 H        75 VAL78      0.0969
   1171 CB           52.8336      19.0410      57.0025 C.3      75 VAL78      0.2985
   1172 HB           52.6460      18.2834      57.7647 H        75 VAL78     -0.0297
   1173 CG1          53.5180      20.2312      57.6833 C.3      75 VAL78     -0.3192
   1174 HG11         53.6787      21.0384      56.9675 H        75 VAL78      0.0791
   1175 HG12         52.8920      20.5938      58.4990 H        75 VAL78      0.0791
   1176 HG13         54.4768      19.9173      58.0946 H        75 VAL78      0.0791
   1177 CG2          51.4734      19.5258      56.4820 C.3      75 VAL78     -0.3192
   1178 HG21         50.9535      18.7081      55.9827 H        75 VAL78      0.0791
   1179 HG22         50.8590      19.8621      57.3189 H        75 VAL78      0.0791
   1180 HG23         51.5985      20.3536      55.7841 H        75 VAL78      0.0791
   1181 C            53.9435      19.2980      54.7028 C.2      75 VAL78      0.5973
   1182 O            54.8405      20.1381      54.7482 O.2      75 VAL78     -0.5679
   1183 N            53.1346      19.1456      53.6590 N.am     76 THR79     -0.4157
   1184 H            52.4252      18.4307      53.6872 H        76 THR79      0.2719
   1185 CA           53.1933      19.9774      52.4588 C.3      76 THR79     -0.0389
   1186 HA           53.8703      20.8120      52.6352 H        76 THR79      0.1007
   1187 CB           53.7210      19.1962      51.2478 C.3      76 THR79      0.3654
   1188 HB           53.0131      18.4147      50.9694 H        76 THR79      0.0043
   1189 CG2          53.9604      20.1142      50.0578 C.3      76 THR79     -0.2438
   1190 HG21         54.6792      20.8825      50.3439 H        76 THR79      0.0642
   1191 HG22         54.3534      19.5283      49.2278 H        76 THR79      0.0642
   1192 HG23         53.0304      20.5854      49.7450 H        76 THR79      0.0642
   1193 OG1          54.9598      18.6116      51.5588 O.3      76 THR79     -0.6761
   1194 HG1          55.4927      18.5525      50.7646 H        76 THR79      0.4102
   1195 C            51.8019      20.5229      52.1866 C.2      76 THR79      0.5973
   1196 O            50.8225      19.7818      52.2501 O.2      76 THR79     -0.5679
   1197 N            51.7047      21.8181      51.8916 N.am     77 VAL80     -0.4157
   1198 H            52.5609      22.3673      51.9120 H        77 VAL80      0.2719
   1199 CA           50.4445      22.5246      51.6327 C.3      77 VAL80     -0.0875
   1200 HA           49.6201      21.8116      51.6680 H        77 VAL80      0.0969
   1201 CB           50.1802      23.5866      52.7181 C.3      77 VAL80      0.2985
   1202 HB           50.9624      24.3334      52.6450 H        77 VAL80     -0.0297
   1203 CG1          48.8454      24.3096      52.5155 C.3      77 VAL80     -0.3192
   1204 HG11         48.0258      23.5906      52.5374 H        77 VAL80      0.0791
   1205 HG12         48.6976      25.0400      53.3119 H        77 VAL80      0.0791
   1206 HG13         48.8367      24.8381      51.5636 H        77 VAL80      0.0791
   1207 CG2          50.1840      22.9991      54.1379 C.3      77 VAL80     -0.3192
   1208 HG21         51.1516      22.5498      54.3586 H        77 VAL80      0.0791
   1209 HG22         49.9982      23.7852      54.8700 H        77 VAL80      0.0791
   1210 HG23         49.4111      22.2347      54.2271 H        77 VAL80      0.0791
   1211 C            50.4790      23.1451      50.2350 C.2      77 VAL80      0.5973
   1212 O            51.4266      23.8501      49.8773 O.2      77 VAL80     -0.5679
   1213 N            49.4254      22.9059      49.4522 N.am     78 TYR81     -0.4157
   1214 H            48.6730      22.3469      49.8250 H        78 TYR81      0.2719
   1215 CA           49.2362      23.4523      48.1065 C.3      78 TYR81     -0.0014
   1216 HA           50.1266      24.0023      47.8215 H        78 TYR81      0.0876
   1217 CB           49.0209      22.3487      47.0658 C.3      78 TYR81     -0.0152
   1218 HB2          48.1420      21.7609      47.3376 H        78 TYR81      0.0295
   1219 HB3          48.8160      22.8113      46.0986 H        78 TYR81      0.0295
   1220 CG           50.2042      21.4265      46.9195 C.ar     78 TYR81     -0.0011
   1221 CD1          50.3594      20.3517      47.8143 C.ar     78 TYR81     -0.1906
   1222 HD1          49.6265      20.1690      48.5895 H        78 TYR81      0.1699
   1223 CE1          51.4958      19.5334      47.7274 C.ar     78 TYR81     -0.2341
   1224 HE1          51.6492      18.7240      48.4276 H        78 TYR81      0.1656
   1225 CZ           52.4636      19.7790      46.7338 C.ar     78 TYR81      0.3226
   1226 OH           53.5716      19.0056      46.6972 O.3      78 TYR81     -0.5579
   1227 HH           53.8415      18.7503      45.7872 H        78 TYR81      0.3992
   1228 CE2          52.2916      20.8313      45.8139 C.ar     78 TYR81     -0.2341
   1229 HE2          53.0403      20.9941      45.0528 H        78 TYR81      0.1656
   1230 CD2          51.1654      21.6670      45.9190 C.ar     78 TYR81     -0.1906
   1231 HD2          51.0421      22.4915      45.2335 H        78 TYR81      0.1699
   1232 C            48.0406      24.3901      48.0696 C.2      78 TYR81      0.5973
   1233 O            46.9821      24.0762      48.6102 O.2      78 TYR81     -0.5679
   1234 N            48.1931      25.5285      47.4052 N.am     79 SER82     -0.4157
   1235 H            49.0799      25.7134      46.9468 H        79 SER82      0.2719
   1236 CA           47.0720      26.4134      47.1068 C.3      79 SER82     -0.0249
   1237 HA           46.4186      26.4607      47.9790 H        79 SER82      0.0843
   1238 CB           47.5984      27.8253      46.8412 C.3      79 SER82      0.2117
   1239 HB2          46.7647      28.5034      46.6492 H        79 SER82      0.0352
   1240 HB3          48.1341      28.1754      47.7259 H        79 SER82      0.0352
   1241 OG           48.4744      27.8279      45.7386 O.3      79 SER82     -0.6546
   1242 HG           48.9017      28.6905      45.6887 H        79 SER82      0.4275
   1243 C            46.2404      25.8844      45.9321 C.2      79 SER82      0.5973
   1244 O            46.6289      24.9688      45.2090 O.2      79 SER82     -0.5679
   1245 N            45.0999      26.5202      45.6872 N.am     80 THR83     -0.4157
   1246 H            44.8370      27.2986      46.2738 H        80 THR83      0.2719
   1247 CA           44.1541      26.1805      44.6126 C.3      80 THR83     -0.0389
   1248 HA           43.8379      25.1440      44.7358 H        80 THR83      0.1007
   1249 CB           42.9227      27.0825      44.7514 C.3      80 THR83      0.3654
   1250 HB           42.2983      27.0031      43.8606 H        80 THR83      0.0043
   1251 CG2          42.0995      26.7041      45.9816 C.3      80 THR83     -0.2438
   1252 HG21         42.6753      26.8495      46.8958 H        80 THR83      0.0642
   1253 HG22         41.2022      27.3217      46.0235 H        80 THR83      0.0642
   1254 HG23         41.7966      25.6591      45.9111 H        80 THR83      0.0642
   1255 OG1          43.3427      28.4201      44.9368 O.3      80 THR83     -0.6761
   1256 HG1          42.5620      28.9789      44.8766 H        80 THR83      0.4102
   1257 C            44.7193      26.2899      43.1916 C.2      80 THR83      0.5973
   1258 O            44.1794      25.6728      42.2824 O.2      80 THR83     -0.5679
   1259 N            45.8195      27.0143      42.9751 N.am     81 ASN84     -0.4157
   1260 H            46.1736      27.5624      43.7404 H        81 ASN84      0.2719
   1261 CA           46.5085      27.0442      41.6758 C.3      81 ASN84      0.0143
   1262 HA           45.8082      26.7087      40.9082 H        81 ASN84      0.1048
   1263 CB           46.8512      28.5012      41.3270 C.3      81 ASN84     -0.2041
   1264 HB2          47.0144      28.5584      40.2505 H        81 ASN84      0.0797
   1265 HB3          46.0116      29.1501      41.5723 H        81 ASN84      0.0797
   1266 CG           48.1000      29.0534      41.9823 C.2      81 ASN84      0.7130
   1267 OD1          48.6852      30.0053      41.5104 O.2      81 ASN84     -0.5931
   1268 ND2          48.5947      28.4937      43.0569 N.am     81 ASN84     -0.9191
   1269 HD21         49.5738      28.7128      43.1982 H        81 ASN84      0.4196
   1270 HD22         48.1298      27.7523      43.5425 H        81 ASN84      0.4196
   1271 C            47.7039      26.0663      41.5742 C.2      81 ASN84      0.5973
   1272 O            48.5253      26.1738      40.6694 O.2      81 ASN84     -0.5679
   1273 N            47.8592      25.1631      42.5464 N.am     82 GLY85     -0.4157
   1274 H            47.1544      25.0941      43.2739 H        82 GLY85      0.2719
   1275 CA           48.9430      24.1797      42.5651 C.3      82 GLY85     -0.0252
   1276 HA2          48.6189      23.3201      43.1517 H        82 GLY85      0.0698
   1277 HA3          49.1332      23.8342      41.5472 H        82 GLY85      0.0698
   1278 C            50.2709      24.6679      43.1507 C.2      82 GLY85      0.5973
   1279 O            51.2316      23.9025      43.1450 O.2      82 GLY85     -0.5679
   1280 N            50.3825      25.8941      43.6713 N.am     83 THR86     -0.4157
   1281 H            49.6105      26.5334      43.5969 H        83 THR86      0.2719
   1282 CA           51.6356      26.3497      44.2970 C.3      83 THR86     -0.0389
   1283 HA           52.4551      26.0688      43.6395 H        83 THR86      0.1007
   1284 CB           51.7060      27.8704      44.4783 C.3      83 THR86      0.3654
   1285 HB           50.9673      28.1953      45.2094 H        83 THR86      0.0043
   1286 CG2          53.0860      28.3552      44.9211 C.3      83 THR86     -0.2438
   1287 HG21         53.8472      28.0076      44.2210 H        83 THR86      0.0642
   1288 HG22         53.1015      29.4444      44.9624 H        83 THR86      0.0642
   1289 HG23         53.3172      27.9762      45.9170 H        83 THR86      0.0642
   1290 OG1          51.4395      28.4939      43.2486 O.3      83 THR86     -0.6761
   1291 HG1          51.8548      29.3630      43.2511 H        83 THR86      0.4102
   1292 C            51.8398      25.6836      45.6500 C.2      83 THR86      0.5973
   1293 O            50.9631      25.7443      46.5107 O.2      83 THR86     -0.5679
   1294 N            53.0156      25.1027      45.8698 N.am     84 ARG87     -0.3479
   1295 H            53.6802      25.0851      45.1023 H        84 ARG87      0.2747
   1296 CA           53.4587      24.6102      47.1744 C.3      84 ARG87     -0.2637
   1297 HA           52.6473      24.0672      47.6622 H        84 ARG87      0.1560
   1298 CB           54.6256      23.6468      46.9285 C.3      84 ARG87     -0.0007
   1299 HB2          54.2840      22.8908      46.2192 H        84 ARG87      0.0327
   1300 HB3          55.4573      24.1872      46.4717 H        84 ARG87      0.0327
   1301 CG           55.1124      22.9275      48.1933 C.3      84 ARG87      0.0390
   1302 HG2          55.7020      23.6235      48.7912 H        84 ARG87      0.0285
   1303 HG3          54.2530      22.6090      48.7824 H        84 ARG87      0.0285
   1304 CD           55.9743      21.6958      47.8539 C.3      84 ARG87      0.0486
   1305 HD2          56.5216      21.3786      48.7440 H        84 ARG87      0.0687
   1306 HD3          55.3009      20.8814      47.5791 H        84 ARG87      0.0687
   1307 NE           56.8874      21.9147      46.7100 N.pl3    84 ARG87     -0.5295
   1308 HE           56.5089      21.6917      45.8019 H        84 ARG87      0.3456
   1309 CZ           58.1699      22.2228      46.7372 C.cat    84 ARG87      0.8076
   1310 NH1          58.8629      22.2591      47.8456 N.pl3    84 ARG87     -0.8627
   1311 HH11         58.4300      21.9556      48.7076 H        84 ARG87      0.4478
   1312 HH12         59.8492      22.4348      47.8577 H        84 ARG87      0.4478
   1313 NH2          58.8001      22.4884      45.6262 N.pl3    84 ARG87     -0.8627
   1314 HH21         58.3585      22.3748      44.7226 H        84 ARG87      0.4478
   1315 HH22         59.7629      22.7543      45.6531 H        84 ARG87      0.4478
   1316 C            53.8395      25.8078      48.0407 C.2      84 ARG87      0.7341
   1317 O            54.9119      26.3717      47.8466 O.2      84 ARG87     -0.5894
   1318 N            52.9521      26.2427      48.9335 N.am     85 ILE88     -0.4157
   1319 H            52.0989      25.7109      49.0549 H        85 ILE88      0.2719
   1320 CA           53.1780      27.4597      49.7403 C.3      85 ILE88     -0.0597
   1321 HA           53.8184      28.1403      49.1770 H        85 ILE88      0.0869
   1322 CB           51.8587      28.2001      50.0254 C.3      85 ILE88      0.1303
   1323 HB           52.0941      29.0560      50.6613 H        85 ILE88      0.0187
   1324 CG2          51.2994      28.7533      48.7055 C.3      85 ILE88     -0.3204
   1325 HG21         50.9493      27.9382      48.0716 H        85 ILE88      0.0882
   1326 HG22         50.4732      29.4349      48.9058 H        85 ILE88      0.0882
   1327 HG23         52.0775      29.3067      48.1790 H        85 ILE88      0.0882
   1328 CG1          50.8278      27.3201      50.7684 C.3      85 ILE88     -0.0430
   1329 HG12         50.4765      26.5241      50.1106 H        85 ILE88      0.0236
   1330 HG13         51.2979      26.8592      51.6360 H        85 ILE88      0.0236
   1331 CD1          49.6163      28.1052      51.2783 C.3      85 ILE88     -0.0660
   1332 HD11         49.0331      28.4924      50.4433 H        85 ILE88      0.0186
   1333 HD12         48.9808      27.4443      51.8680 H        85 ILE88      0.0186
   1334 HD13         49.9468      28.9312      51.9092 H        85 ILE88      0.0186
   1335 C            53.9137      27.2022      51.0506 C.2      85 ILE88      0.5973
   1336 O            54.4864      28.1262      51.6216 O.2      85 ILE88     -0.5679
   1337 N            53.8654      25.9668      51.5446 N.am     86 LEU89     -0.4157
   1338 H            53.3914      25.2460      51.0183 H        86 LEU89      0.2719
   1339 CA           54.4039      25.6062      52.8451 C.3      86 LEU89     -0.0518
   1340 HA           55.2713      26.2366      53.0519 H        86 LEU89      0.0922
   1341 CB           53.3377      25.8982      53.9152 C.3      86 LEU89     -0.1102
   1342 HB2          53.0648      26.9490      53.8070 H        86 LEU89      0.0457
   1343 HB3          52.4480      25.3136      53.7180 H        86 LEU89      0.0457
   1344 CG           53.7582      25.6557      55.3740 C.3      86 LEU89      0.3531
   1345 HG           54.8092      25.9183      55.4989 H        86 LEU89     -0.0361
   1346 CD1          52.9201      26.5673      56.2730 C.3      86 LEU89     -0.4121
   1347 HD11         51.8607      26.3381      56.1549 H        86 LEU89      0.1000
   1348 HD12         53.2044      26.4169      57.3139 H        86 LEU89      0.1000
   1349 HD13         53.0960      27.6119      56.0148 H        86 LEU89      0.1000
   1350 CD2          53.5330      24.2153      55.8509 C.3      86 LEU89     -0.4121
   1351 HD21         54.1023      23.5100      55.2483 H        86 LEU89      0.1000
   1352 HD22         53.8603      24.1145      56.8850 H        86 LEU89      0.1000
   1353 HD23         52.4763      23.9587      55.7929 H        86 LEU89      0.1000
   1354 C            54.8692      24.1580      52.8173 C.2      86 LEU89      0.5973
   1355 O            54.1456      23.2592      52.3932 O.2      86 LEU89     -0.5679
   1356 N            56.0895      23.9656      53.2785 N.am     87 ASP90     -0.5163
   1357 H            56.6244      24.7563      53.6023 H        87 ASP90      0.2936
   1358 CA           56.7300      22.6745      53.4236 C.3      87 ASP90      0.0381
   1359 HA           55.9813      21.8834      53.4690 H        87 ASP90      0.0880
   1360 CB           57.6209      22.4285      52.2044 C.3      87 ASP90     -0.0303
   1361 HB2          57.0100      22.5051      51.3023 H        87 ASP90     -0.0122
   1362 HB3          58.3884      23.2041      52.1599 H        87 ASP90     -0.0122
   1363 CG           58.2934      21.0589      52.2044 C.2      87 ASP90      0.7994
   1364 OD1          57.8893      20.1878      53.0050 O.co2    87 ASP90     -0.8014
   1365 OD2          59.1984      20.9101      51.3535 O.co2    87 ASP90     -0.8014
   1366 C            57.4934      22.7227      54.7457 C.2      87 ASP90      0.5366
   1367 O            58.1262      23.7375      55.0714 O.2      87 ASP90     -0.5819
   1368 N            57.3445      21.6887      55.5707 N.am     88 LYS91     -0.3479
   1369 H            56.8413      20.8739      55.2164 H        88 LYS91      0.2747
   1370 CA           57.8828      21.6756      56.9298 C.3      88 LYS91     -0.2400
   1371 HA           58.8450      22.1824      56.9075 H        88 LYS91      0.1426
   1372 CB           56.9068      22.4300      57.8543 C.3      88 LYS91     -0.0094
   1373 HB2          56.7196      23.4237      57.4431 H        88 LYS91      0.0362
   1374 HB3          55.9528      21.9012      57.8662 H        88 LYS91      0.0362
   1375 CG           57.3896      22.5876      59.3012 C.3      88 LYS91      0.0187
   1376 HG2          56.5957      23.0735      59.8705 H        88 LYS91      0.0103
   1377 HG3          57.5730      21.6077      59.7418 H        88 LYS91      0.0103
   1378 CD           58.6570      23.4418      59.3862 C.3      88 LYS91     -0.0479
   1379 HD2          59.4883      22.9094      58.9219 H        88 LYS91      0.0621
   1380 HD3          58.4906      24.3854      58.8620 H        88 LYS91      0.0621
   1381 CE           58.9846      23.7100      60.8534 C.3      88 LYS91     -0.0143
   1382 HE2          58.1239      24.1890      61.3299 H        88 LYS91      0.1135
   1383 HE3          59.1557      22.7451      61.3453 H        88 LYS91      0.1135
   1384 NZ           60.1909      24.5639      60.9619 N.4      88 LYS91     -0.3854
   1385 HZ1          60.0319      25.4559      60.5123 H        88 LYS91      0.3400
   1386 HZ2          60.4347      24.7152      61.9321 H        88 LYS91      0.3400
   1387 HZ3          60.9678      24.1074      60.4995 H        88 LYS91      0.3400
   1388 C            58.0910      20.2503      57.4051 C.2      88 LYS91      0.7341
   1389 O            57.1442      19.4726      57.4385 O.2      88 LYS91     -0.5894
   1390 N            59.3043      19.9454      57.8505 N.am     89 ALA92     -0.4157
   1391 H            60.0488      20.6062      57.7307 H        89 ALA92      0.2719
   1392 CA           59.5813      18.7436      58.6212 C.3      89 ALA92      0.0337
   1393 HA           58.9012      17.9459      58.3187 H        89 ALA92      0.0823
   1394 CB           61.0034      18.2805      58.3028 C.3      89 ALA92     -0.1825
   1395 HB1          61.7210      19.0589      58.5630 H        89 ALA92      0.0603
   1396 HB2          61.2353      17.3867      58.8750 H        89 ALA92      0.0603
   1397 HB3          61.0867      18.0496      57.2395 H        89 ALA92      0.0603
   1398 C            59.3567      19.0481      60.1120 C.2      89 ALA92      0.5973
   1399 O            59.8074      20.0872      60.6118 O.2      89 ALA92     -0.5679
   1400 N            58.6326      18.1787      60.8105 N.am     90 LEU93     -0.4157
   1401 H            58.2552      17.3728      60.3177 H        90 LEU93      0.2719
   1402 CA           58.3867      18.2444      62.2487 C.3      90 LEU93     -0.0518
   1403 HA           58.9098      19.0985      62.6755 H        90 LEU93      0.0922
   1404 CB           56.8841      18.3712      62.5569 C.3      90 LEU93     -0.1102
   1405 HB2          56.3674      17.5264      62.0972 H        90 LEU93      0.0457
   1406 HB3          56.7474      18.2926      63.6368 H        90 LEU93      0.0457
   1407 CG           56.2217      19.6722      62.0755 C.3      90 LEU93      0.3531
   1408 HG           56.3090      19.7467      60.9915 H        90 LEU93     -0.0361
   1409 CD1          54.7387      19.6462      62.4424 C.3      90 LEU93     -0.4121
   1410 HD11         54.6124      19.6023      63.5244 H        90 LEU93      0.1000
   1411 HD12         54.2462      20.5394      62.0580 H        90 LEU93      0.1000
   1412 HD13         54.2642      18.7732      61.9923 H        90 LEU93      0.1000
   1413 CD2          56.8444      20.9221      62.7088 C.3      90 LEU93     -0.4121
   1414 HD21         57.8782      21.0207      62.3862 H        90 LEU93      0.1000
   1415 HD22         56.2911      21.8035      62.3865 H        90 LEU93      0.1000
   1416 HD23         56.8022      20.8460      63.7957 H        90 LEU93      0.1000
   1417 C            58.9589      16.9934      62.8963 C.2      90 LEU93      0.5973
   1418 O            58.7090      15.8929      62.4195 O.2      90 LEU93     -0.5679
   1419 N            59.7251      17.1746      63.9650 N.am     91 ASP94     -0.5163
   1420 H            59.8702      18.1061      64.3128 H        91 ASP94      0.2936
   1421 CA           60.3266      16.0817      64.7256 C.3      91 ASP94      0.0381
   1422 HA           60.4421      15.1985      64.0929 H        91 ASP94      0.0880
   1423 CB           61.7276      16.5278      65.1773 C.3      91 ASP94     -0.0303
   1424 HB2          62.2916      16.8448      64.2982 H        91 ASP94     -0.0122
   1425 HB3          61.6372      17.3894      65.8420 H        91 ASP94     -0.0122
   1426 CG           62.5318      15.4283      65.8785 C.2      91 ASP94      0.7994
   1427 OD1          62.3095      14.2398      65.5854 O.co2    91 ASP94     -0.8014
   1428 OD2          63.4217      15.7657      66.6974 O.co2    91 ASP94     -0.8014
   1429 C            59.4097      15.7234      65.9022 C.2      91 ASP94      0.5366
   1430 O            59.2788      16.5028      66.8510 O.2      91 ASP94     -0.5819
   1431 N            58.7208      14.5822      65.8239 N.am     92 LEU95     -0.4157
   1432 H            58.8726      13.9711      65.0250 H        92 LEU95      0.2719
   1433 CA           57.9379      14.0586      66.9401 C.3      92 LEU95     -0.0518
   1434 HA           57.5241      14.8994      67.4971 H        92 LEU95      0.0922
   1435 CB           56.7653      13.2050      66.4314 C.3      92 LEU95     -0.1102
   1436 HB2          56.1170      13.8409      65.8270 H        92 LEU95      0.0457
   1437 HB3          57.1580      12.4179      65.7870 H        92 LEU95      0.0457
   1438 CG           55.9321      12.5395      67.5479 C.3      92 LEU95      0.3531
   1439 HG           56.5301      11.7894      68.0663 H        92 LEU95     -0.0361
   1440 CD1          55.4049      13.5476      68.5766 C.3      92 LEU95     -0.4121
   1441 HD11         54.8603      14.3458      68.0735 H        92 LEU95      0.1000
   1442 HD12         54.7384      13.0395      69.2733 H        92 LEU95      0.1000
   1443 HD13         56.2246      13.9692      69.1543 H        92 LEU95      0.1000
   1444 CD2          54.7304      11.8533      66.9087 C.3      92 LEU95     -0.4121
   1445 HD21         55.0714      11.0685      66.2364 H        92 LEU95      0.1000
   1446 HD22         54.0922      11.4106      67.6667 H        92 LEU95      0.1000
   1447 HD23         54.1543      12.5763      66.3338 H        92 LEU95      0.1000
   1448 C            58.8504      13.2641      67.8687 C.2      92 LEU95      0.5973
   1449 O            59.3631      12.2183      67.4832 O.2      92 LEU95     -0.5679
   1450 N            59.0129      13.7315      69.1078 N.am     93 ARG96     -0.3479
   1451 H            58.5225      14.5790      69.3542 H        93 ARG96      0.2747
   1452 CA           59.8182      13.0660      70.1436 C.3      93 ARG96     -0.2637
   1453 HA           60.2271      12.1494      69.7147 H        93 ARG96      0.1560
   1454 CB           61.0129      13.9213      70.6049 C.3      93 ARG96     -0.0007
   1455 HB2          60.7869      14.3380      71.5895 H        93 ARG96      0.0327
   1456 HB3          61.8657      13.2518      70.7296 H        93 ARG96      0.0327
   1457 CG           61.4252      15.0914      69.7034 C.3      93 ARG96      0.0390
   1458 HG2          61.5067      14.7622      68.6649 H        93 ARG96      0.0285
   1459 HG3          60.6634      15.8700      69.7628 H        93 ARG96      0.0285
   1460 CD           62.7640      15.6619      70.1982 C.3      93 ARG96      0.0486
   1461 HD2          62.7205      16.7505      70.1332 H        93 ARG96      0.0687
   1462 HD3          62.9517      15.3840      71.2372 H        93 ARG96      0.0687
   1463 NE           63.8283      15.1925      69.3192 N.pl3    93 ARG96     -0.5295
   1464 HE           63.7278      15.5688      68.3747 H        93 ARG96      0.3456
   1465 CZ           64.6646      14.1832      69.3358 C.cat    93 ARG96      0.8076
   1466 NH1          65.0894      13.8310      68.1600 N.pl3    93 ARG96     -0.8627
   1467 HH11         64.6473      14.3068      67.3647 H        93 ARG96      0.4478
   1468 HH12         65.6552      13.0229      68.0129 H        93 ARG96      0.4478
   1469 NH2          65.0738      13.5517      70.4057 N.pl3    93 ARG96     -0.8627
   1470 HH21         64.7212      13.8483      71.3009 H        93 ARG96      0.4478
   1471 HH22         65.7211      12.7930      70.3364 H        93 ARG96      0.4478
   1472 C            58.9532      12.6483      71.3304 C.2      93 ARG96      0.7341
   1473 O            57.9236      13.2633      71.6020 O.2      93 ARG96     -0.5894
   1474 N            59.3782      11.6090      72.0416 N.am     94 ILE97     -0.4157
   1475 H            60.2834      11.2229      71.8280 H        94 ILE97      0.2719
   1476 CA           58.7331      11.1721      73.2873 C.3      94 ILE97     -0.0597
   1477 HA           57.6639      11.3781      73.2255 H        94 ILE97      0.0869
   1478 CB           58.9304       9.6568      73.5376 C.3      94 ILE97      0.1303
   1479 HB           59.9643       9.4966      73.8514 H        94 ILE97      0.0187
   1480 CG2          58.0165       9.1781      74.6811 C.3      94 ILE97     -0.3204
   1481 HG21         56.9782       9.4478      74.4877 H        94 ILE97      0.0882
   1482 HG22         58.0908       8.0962      74.7886 H        94 ILE97      0.0882
   1483 HG23         58.3272       9.6171      75.6286 H        94 ILE97      0.0882
   1484 CG1          58.7066       8.7716      72.2907 C.3      94 ILE97     -0.0430
   1485 HG12         59.4666       9.0073      71.5448 H        94 ILE97      0.0236
   1486 HG13         58.8591       7.7327      72.5695 H        94 ILE97      0.0236
   1487 CD1          57.3304       8.8959      71.6286 C.3      94 ILE97     -0.0660
   1488 HD11         57.1481       9.9205      71.3049 H        94 ILE97      0.0186
   1489 HD12         57.2818       8.2382      70.7612 H        94 ILE97      0.0186
   1490 HD13         56.5603       8.5836      72.3307 H        94 ILE97      0.0186
   1491 C            59.3176      11.9792      74.4478 C.2      94 ILE97      0.5973
   1492 O            60.5130      12.2278      74.4382 O.2      94 ILE97     -0.5679
   1493 N            58.5192      12.3166      75.4628 N.am     95 LEU98     -0.4157
   1494 H            57.5482      12.0656      75.4058 H        95 LEU98      0.2719
   1495 CA           58.9955      12.8508      76.7568 C.3      95 LEU98     -0.0518
   1496 HA           59.8049      13.5614      76.5769 H        95 LEU98      0.0922
   1497 CB           57.8188      13.5834      77.4450 C.3      95 LEU98     -0.1102
   1498 HB2          56.9683      12.9006      77.4484 H        95 LEU98      0.0457
   1499 HB3          58.0751      13.7646      78.4899 H        95 LEU98      0.0457
   1500 CG           57.3867      14.9343      76.8549 C.3      95 LEU98      0.3531
   1501 HG           57.3981      14.8889      75.7655 H        95 LEU98     -0.0361
   1502 CD1          55.9592      15.2419      77.3171 C.3      95 LEU98     -0.4121
   1503 HD11         55.9176      15.2588      78.4072 H        95 LEU98      0.1000
   1504 HD12         55.6487      16.2110      76.9280 H        95 LEU98      0.1000
   1505 HD13         55.2814      14.4767      76.9406 H        95 LEU98      0.1000
   1506 CD2          58.2997      16.0666      77.3329 C.3      95 LEU98     -0.4121
   1507 HD21         59.3253      15.8568      77.0269 H        95 LEU98      0.1000
   1508 HD22         57.9858      17.0088      76.8864 H        95 LEU98      0.1000
   1509 HD23         58.2669      16.1461      78.4202 H        95 LEU98      0.1000
   1510 C            59.6037      11.7470      77.6844 C.2      95 LEU98      0.5973
   1511 O            59.2092      11.6256      78.8364 O.2      95 LEU98     -0.5679
   1512 N            60.2874      10.7708      77.0836 N.am     96 GLU99     -0.5192
   1513 H            60.2557      10.9846      76.1014 H        96 GLU99      0.3055
   1514 CA           61.6218      10.1495      77.2730 C.3      96 GLU99     -0.2059
   1515 HA           61.5785       9.2684      76.6404 H        96 GLU99      0.1399
   1516 CB           62.1661       9.5797      78.5693 C.3      96 GLU99      0.0071
   1517 HB2          61.4331       9.8131      79.3434 H        96 GLU99     -0.0078
   1518 HB3          62.2060       8.4918      78.4861 H        96 GLU99     -0.0078
   1519 CG           63.5554      10.0906      79.0299 C.3      96 GLU99      0.0675
   1520 HG2          64.3561       9.5993      78.4690 H        96 GLU99     -0.0548
   1521 HG3          63.6480      11.1736      78.9376 H        96 GLU99     -0.0548
   1522 CD           63.6278       9.7514      80.4987 C.2      96 GLU99      0.8183
   1523 OE1          63.9113       8.5595      80.7693 O.co2    96 GLU99     -0.8220
   1524 OE2          63.3349      10.6429      81.3322 O.co2    96 GLU99     -0.8220
   1525 C            62.6770      10.9515      76.5986 C.2      96 GLU99      0.7420
   1526 O            62.7136      12.1747      76.8410 O.2      96 GLU99     -0.7930
   1527 OXT          63.4416      10.2805      75.8767 O.3      96 GLU99     -0.7930
@<TRIPOS>BOND
      1       8       9 2
      2       8      10 am
      3       5       8 1
      4       1       5 1
      5      22      23 2
      6      22      24 am
      7      14      16 1
      8      14      20 1
      9      12      14 1
     10      12      22 1
     11      10      12 1
     12      38      39 2
     13      38      40 am
     14      28      30 1
     15      28      34 1
     16      26      28 1
     17      26      38 1
     18      24      26 1
     19      62      63 2
     20      62      64 am
     21      59      61 ar
     22      57      59 ar
     23      55      57 ar
     24      53      55 ar
     25      52      53 ar
     26      52      61 ar
     27      50      52 1
     28      48      50 1
     29      47      48 2
     30      47      61 1
     31      44      47 1
     32      42      44 1
     33      42      62 1
     34      40      42 1
     35      69      70 2
     36      69      71 am
     37      66      69 1
     38      64      66 1
     39      79      80 2
     40      79      81 am
     41      73      75 1
     42      73      79 1
     43      71      73 1
     44      98      99 2
     45      98     100 am
     46      88      90 1
     47      88      94 1
     48      85      88 1
     49      83      85 1
     50      83      98 1
     51      81      83 1
     52     105     106 2
     53     105     107 am
     54     102     105 1
     55     100     102 1
     56     122     123 2
     57     122     124 am
     58     118     120 1
     59     116     118 1
     60     115     116 2
     61     114     115 1
     62     114     120 2
     63     111     114 1
     64     109     111 1
     65     109     122 1
     66     107     109 1
     67     129     130 2
     68     129     131 am
     69     126     129 1
     70     124     126 1
     71     148     149 2
     72     148     150 am
     73     141     144 1
     74     135     137 1
     75     135     141 1
     76     133     135 1
     77     133     148 1
     78     131     133 1
     79     162     163 2
     80     162     164 am
     81     157     158 2
     82     157     159 am
     83     154     157 1
     84     152     154 1
     85     152     162 1
     86     150     152 1
     87     181     182 2
     88     181     183 am
     89     171     173 1
     90     171     177 1
     91     168     171 1
     92     166     168 1
     93     166     181 1
     94     164     166 1
     95     195     196 2
     96     195     197 am
     97     190     191 2
     98     190     192 am
     99     187     190 1
    100     185     187 1
    101     185     195 1
    102     183     185 1
    103     214     215 2
    104     214     216 am
    105     207     210 1
    106     201     203 1
    107     201     207 1
    108     199     201 1
    109     199     214 1
    110     197     199 1
    111     228     229 2
    112     228     230 am
    113     226     228 1
    114     223     226 1
    115     220     223 1
    116     217     220 1
    117     216     217 1
    118     216     226 1
    119     242     243 2
    120     242     244 am
    121     237     238 2
    122     237     239 am
    123     234     237 1
    124     232     234 1
    125     232     242 1
    126     230     232 1
    127     262     263 2
    128     262     264 am
    129     258     260 ar
    130     256     258 ar
    131     254     256 ar
    132     252     254 ar
    133     251     252 ar
    134     251     260 ar
    135     248     251 1
    136     246     248 1
    137     246     262 1
    138     244     246 1
    139     279     280 2
    140     279     281 am
    141     274     275 2
    142     274     276 am
    143     271     274 1
    144     268     271 1
    145     266     268 1
    146     266     279 1
    147     264     266 1
    148     296     297 2
    149     296     298 am
    150     291     292 1
    151     288     291 1
    152     285     288 1
    153     283     285 1
    154     283     296 1
    155     281     283 1
    156     310     311 2
    157     310     312 am
    158     302     304 1
    159     302     308 1
    160     300     302 1
    161     300     310 1
    162     298     300 1
    163     322     323 2
    164     322     324 am
    165     319     320 ar
    166     319     321 ar
    167     316     319 1
    168     314     316 1
    169     314     322 1
    170     312     314 1
    171     334     335 2
    172     334     336 am
    173     331     332 ar
    174     331     333 ar
    175     328     331 1
    176     326     328 1
    177     326     334 1
    178     324     326 1
    179     353     354 2
    180     353     355 am
    181     346     349 1
    182     340     342 1
    183     340     346 1
    184     338     340 1
    185     338     353 1
    186     336     338 1
    187     365     366 2
    188     365     367 am
    189     362     363 ar
    190     362     364 ar
    191     359     362 1
    192     357     359 1
    193     357     365 1
    194     355     357 1
    195     380     381 2
    196     380     382 am
    197     377     378 ar
    198     377     379 ar
    199     374     377 1
    200     371     374 1
    201     369     371 1
    202     369     380 1
    203     367     369 1
    204     396     397 2
    205     396     398 am
    206     386     388 1
    207     386     392 1
    208     384     386 1
    209     384     396 1
    210     382     384 1
    211     420     421 2
    212     420     422 am
    213     413     414 ar
    214     413     417 ar
    215     411     413 ar
    216     408     411 1
    217     405     408 1
    218     402     405 1
    219     400     402 1
    220     400     420 1
    221     398     400 1
    222     444     445 2
    223     444     446 am
    224     441     443 ar
    225     439     441 ar
    226     437     439 ar
    227     435     437 ar
    228     434     435 ar
    229     434     443 ar
    230     432     434 1
    231     430     432 1
    232     429     430 2
    233     429     443 1
    234     426     429 1
    235     424     426 1
    236     424     444 1
    237     422     424 1
    238     459     460 2
    239     459     461 am
    240     456     457 ar
    241     456     458 ar
    242     453     456 1
    243     450     453 1
    244     448     450 1
    245     448     459 1
    246     446     448 1
    247     483     484 2
    248     483     485 am
    249     476     477 ar
    250     476     480 ar
    251     474     476 ar
    252     471     474 1
    253     468     471 1
    254     465     468 1
    255     463     465 1
    256     463     483 1
    257     461     463 1
    258     490     491 2
    259     490     492 am
    260     487     490 1
    261     485     487 1
    262     501     502 2
    263     501     503 am
    264     496     499 1
    265     494     496 1
    266     494     501 1
    267     492     494 1
    268     515     516 2
    269     515     517 am
    270     507     509 1
    271     507     513 1
    272     505     507 1
    273     505     515 1
    274     503     505 1
    275     534     535 2
    276     534     536 am
    277     524     526 1
    278     524     530 1
    279     521     524 1
    280     519     521 1
    281     519     534 1
    282     517     519 1
    283     550     551 2
    284     550     552 am
    285     540     542 1
    286     540     546 1
    287     538     540 1
    288     538     550 1
    289     536     538 1
    290     560     561 2
    291     560     562 am
    292     554     556 1
    293     554     560 1
    294     552     554 1
    295     575     576 2
    296     575     577 am
    297     572     573 ar
    298     572     574 ar
    299     569     572 1
    300     566     569 1
    301     564     566 1
    302     564     575 1
    303     562     564 1
    304     595     596 2
    305     595     597 am
    306     591     593 ar
    307     589     591 ar
    308     587     589 ar
    309     585     587 ar
    310     584     585 ar
    311     584     593 ar
    312     581     584 1
    313     579     581 1
    314     579     595 1
    315     577     579 1
    316     617     618 2
    317     617     619 am
    318     610     613 1
    319     607     610 1
    320     604     607 1
    321     601     604 1
    322     599     601 1
    323     599     617 1
    324     597     599 1
    325     641     642 2
    326     641     643 am
    327     634     635 ar
    328     634     638 ar
    329     632     634 ar
    330     629     632 1
    331     626     629 1
    332     623     626 1
    333     621     623 1
    334     621     641 1
    335     619     621 1
    336     663     664 2
    337     663     665 am
    338     656     659 1
    339     653     656 1
    340     650     653 1
    341     647     650 1
    342     645     647 1
    343     645     663 1
    344     643     645 1
    345     680     681 2
    346     680     682 am
    347     675     676 1
    348     672     675 1
    349     669     672 1
    350     667     669 1
    351     667     680 1
    352     665     667 1
    353     702     703 2
    354     702     704 am
    355     695     698 1
    356     692     695 1
    357     689     692 1
    358     686     689 1
    359     684     686 1
    360     684     702 1
    361     682     684 1
    362     716     717 2
    363     716     718 am
    364     714     716 1
    365     711     714 1
    366     708     711 1
    367     705     708 1
    368     704     705 1
    369     704     714 1
    370     736     737 2
    371     736     738 am
    372     732     734 ar
    373     730     732 ar
    374     728     730 ar
    375     726     728 ar
    376     725     726 ar
    377     725     734 ar
    378     722     725 1
    379     720     722 1
    380     720     736 1
    381     718     720 1
    382     755     756 2
    383     755     757 am
    384     745     747 1
    385     745     751 1
    386     742     745 1
    387     740     742 1
    388     740     755 1
    389     738     740 1
    390     777     778 2
    391     777     779 am
    392     770     773 1
    393     767     770 1
    394     764     767 1
    395     761     764 1
    396     759     761 1
    397     759     777 1
    398     757     759 1
    399     788     789 2
    400     788     790 am
    401     783     786 1
    402     781     783 1
    403     781     788 1
    404     779     781 1
    405     795     796 2
    406     795     797 am
    407     792     795 1
    408     790     792 1
    409     805     806 2
    410     805     807 am
    411     799     801 1
    412     799     805 1
    413     797     799 1
    414     825     826 2
    415     825     827 am
    416     821     823 ar
    417     819     821 ar
    418     817     819 ar
    419     815     817 ar
    420     814     815 ar
    421     814     823 ar
    422     811     814 1
    423     809     811 1
    424     809     825 1
    425     807     809 1
    426     840     841 2
    427     840     842 am
    428     837     838 ar
    429     837     839 ar
    430     834     837 1
    431     831     834 1
    432     829     831 1
    433     829     840 1
    434     827     829 1
    435     859     860 2
    436     859     861 am
    437     852     855 1
    438     846     848 1
    439     846     852 1
    440     844     846 1
    441     844     859 1
    442     842     844 1
    443     878     879 2
    444     878     880 am
    445     868     870 1
    446     868     874 1
    447     865     868 1
    448     863     865 1
    449     863     878 1
    450     861     863 1
    451     888     889 2
    452     888     890 am
    453     882     884 1
    454     882     888 1
    455     880     882 1
    456     902     903 2
    457     902     904 am
    458     897     898 2
    459     897     899 am
    460     894     897 1
    461     892     894 1
    462     892     902 1
    463     890     892 1
    464     909     910 2
    465     909     911 am
    466     906     909 1
    467     904     906 1
    468     921     922 2
    469     921     923 am
    470     918     919 ar
    471     918     920 ar
    472     915     918 1
    473     913     915 1
    474     913     921 1
    475     911     913 1
    476     940     941 2
    477     940     942 am
    478     930     932 1
    479     930     936 1
    480     927     930 1
    481     925     927 1
    482     925     940 1
    483     923     925 1
    484     962     963 2
    485     962     964 am
    486     955     958 1
    487     952     955 1
    488     949     952 1
    489     946     949 1
    490     944     946 1
    491     944     962 1
    492     942     944 1
    493     981     982 2
    494     981     983 am
    495     974     977 1
    496     968     970 1
    497     968     974 1
    498     966     968 1
    499     966     981 1
    500     964     966 1
    501    1003    1004 2
    502    1003    1005 am
    503     996     999 1
    504     993     996 1
    505     990     993 1
    506     987     990 1
    507     985     987 1
    508     985    1003 1
    509     983     985 1
    510    1017    1018 2
    511    1017    1019 am
    512    1012    1013 2
    513    1012    1014 am
    514    1009    1012 1
    515    1007    1009 1
    516    1007    1017 1
    517    1005    1007 1
    518    1036    1037 2
    519    1036    1038 am
    520    1026    1028 1
    521    1026    1032 1
    522    1023    1026 1
    523    1021    1023 1
    524    1021    1036 1
    525    1019    1021 1
    526    1050    1051 2
    527    1050    1052 am
    528    1042    1044 1
    529    1042    1048 1
    530    1040    1042 1
    531    1040    1050 1
    532    1038    1040 1
    533    1074    1075 2
    534    1074    1076 am
    535    1067    1068 ar
    536    1067    1071 ar
    537    1065    1067 ar
    538    1062    1065 1
    539    1059    1062 1
    540    1056    1059 1
    541    1054    1056 1
    542    1054    1074 1
    543    1052    1054 1
    544    1086    1087 2
    545    1086    1088 am
    546    1083    1084 ar
    547    1083    1085 ar
    548    1080    1083 1
    549    1078    1080 1
    550    1078    1086 1
    551    1076    1078 1
    552    1098    1099 2
    553    1098    1100 am
    554    1095    1096 ar
    555    1095    1097 ar
    556    1092    1095 1
    557    1090    1092 1
    558    1090    1098 1
    559    1088    1090 1
    560    1109    1110 2
    561    1109    1111 am
    562    1104    1107 1
    563    1102    1104 1
    564    1102    1109 1
    565    1100    1102 1
    566    1116    1117 2
    567    1116    1118 am
    568    1113    1116 1
    569    1111    1113 1
    570    1130    1131 2
    571    1130    1132 am
    572    1122    1124 1
    573    1122    1128 1
    574    1120    1122 1
    575    1120    1130 1
    576    1118    1120 1
    577    1151    1152 2
    578    1151    1153 am
    579    1147    1149 ar
    580    1144    1145 1
    581    1144    1147 ar
    582    1142    1144 ar
    583    1140    1142 ar
    584    1139    1140 ar
    585    1139    1149 ar
    586    1136    1139 1
    587    1134    1136 1
    588    1134    1151 1
    589    1132    1134 1
    590    1165    1166 2
    591    1165    1167 am
    592    1160    1161 2
    593    1160    1162 am
    594    1157    1160 1
    595    1155    1157 1
    596    1155    1165 1
    597    1153    1155 1
    598    1181    1182 2
    599    1181    1183 am
    600    1171    1173 1
    601    1171    1177 1
    602    1169    1171 1
    603    1169    1181 1
    604    1167    1169 1
    605    1195    1196 2
    606    1195    1197 am
    607    1187    1189 1
    608    1187    1193 1
    609    1185    1187 1
    610    1185    1195 1
    611    1183    1185 1
    612    1211    1212 2
    613    1211    1213 am
    614    1201    1203 1
    615    1201    1207 1
    616    1199    1201 1
    617    1199    1211 1
    618    1197    1199 1
    619    1232    1233 2
    620    1232    1234 am
    621    1228    1230 ar
    622    1225    1226 1
    623    1225    1228 ar
    624    1223    1225 ar
    625    1221    1223 ar
    626    1220    1221 ar
    627    1220    1230 ar
    628    1217    1220 1
    629    1215    1217 1
    630    1215    1232 1
    631    1213    1215 1
    632    1243    1244 2
    633    1243    1245 am
    634    1238    1241 1
    635    1236    1238 1
    636    1236    1243 1
    637    1234    1236 1
    638    1257    1258 2
    639    1257    1259 am
    640    1249    1251 1
    641    1249    1255 1
    642    1247    1249 1
    643    1247    1257 1
    644    1245    1247 1
    645    1271    1272 2
    646    1271    1273 am
    647    1266    1267 2
    648    1266    1268 am
    649    1263    1266 1
    650    1261    1263 1
    651    1261    1271 1
    652    1259    1261 1
    653    1278    1279 2
    654    1278    1280 am
    655    1275    1278 1
    656    1273    1275 1
    657    1292    1293 2
    658    1292    1294 am
    659    1284    1286 1
    660    1284    1290 1
    661    1282    1284 1
    662    1282    1292 1
    663    1280    1282 1
    664    1316    1317 2
    665    1316    1318 am
    666    1309    1310 ar
    667    1309    1313 ar
    668    1307    1309 ar
    669    1304    1307 1
    670    1301    1304 1
    671    1298    1301 1
    672    1296    1298 1
    673    1296    1316 1
    674    1294    1296 1
    675    1335    1336 2
    676    1335    1337 am
    677    1328    1331 1
    678    1322    1324 1
    679    1322    1328 1
    680    1320    1322 1
    681    1320    1335 1
    682    1318    1320 1
    683    1354    1355 2
    684    1354    1356 am
    685    1344    1346 1
    686    1344    1350 1
    687    1341    1344 1
    688    1339    1341 1
    689    1339    1354 1
    690    1337    1339 1
    691    1366    1367 2
    692    1366    1368 am
    693    1363    1364 ar
    694    1363    1365 ar
    695    1360    1363 1
    696    1358    1360 1
    697    1358    1366 1
    698    1356    1358 1
    699    1388    1389 2
    700    1388    1390 am
    701    1381    1384 1
    702    1378    1381 1
    703    1375    1378 1
    704    1372    1375 1
    705    1370    1372 1
    706    1370    1388 1
    707    1368    1370 1
    708    1398    1399 2
    709    1398    1400 am
    710    1392    1394 1
    711    1392    1398 1
    712    1390    1392 1
    713    1417    1418 2
    714    1417    1419 am
    715    1407    1409 1
    716    1407    1413 1
    717    1404    1407 1
    718    1402    1404 1
    719    1402    1417 1
    720    1400    1402 1
    721    1429    1430 2
    722    1429    1431 am
    723    1426    1427 ar
    724    1426    1428 ar
    725    1423    1426 1
    726    1421    1423 1
    727    1421    1429 1
    728    1419    1421 1
    729    1448    1449 2
    730    1448    1450 am
    731    1438    1440 1
    732    1438    1444 1
    733    1435    1438 1
    734    1433    1435 1
    735    1433    1448 1
    736    1431    1433 1
    737    1472    1473 2
    738    1472    1474 am
    739    1465    1466 ar
    740    1465    1469 ar
    741    1463    1465 ar
    742    1460    1463 1
    743    1457    1460 1
    744    1454    1457 1
    745    1452    1454 1
    746    1452    1472 1
    747    1450    1452 1
    748    1491    1492 2
    749    1491    1493 am
    750    1484    1487 1
    751    1478    1480 1
    752    1478    1484 1
    753    1476    1478 1
    754    1476    1491 1
    755    1474    1476 1
    756    1510    1511 2
    757    1510    1512 am
    758    1500    1502 1
    759    1500    1506 1
    760    1497    1500 1
    761    1495    1497 1
    762    1495    1510 1
    763    1493    1495 1
    764    1525    1526 2
    765    1525    1527 1
    766    1522    1523 ar
    767    1522    1524 ar
    768    1519    1522 1
    769    1516    1519 1
    770    1514    1516 1
    771    1514    1525 1
    772    1512    1514 1
    773       5       6 1
    774       5       7 1
    775       1       2 1
    776       1       3 1
    777       1       4 1
    778      20      21 1
    779      16      17 1
    780      16      18 1
    781      16      19 1
    782      14      15 1
    783      12      13 1
    784      10      11 1
    785      34      35 1
    786      34      36 1
    787      34      37 1
    788      30      31 1
    789      30      32 1
    790      30      33 1
    791      28      29 1
    792      26      27 1
    793      24      25 1
    794      59      60 1
    795      57      58 1
    796      55      56 1
    797      53      54 1
    798      50      51 1
    799      48      49 1
    800      44      45 1
    801      44      46 1
    802      42      43 1
    803      40      41 1
    804      66      67 1
    805      66      68 1
    806      64      65 1
    807      75      76 1
    808      75      77 1
    809      75      78 1
    810      73      74 1
    811      71      72 1
    812      94      95 1
    813      94      96 1
    814      94      97 1
    815      90      91 1
    816      90      92 1
    817      90      93 1
    818      88      89 1
    819      85      86 1
    820      85      87 1
    821      83      84 1
    822      81      82 1
    823     102     103 1
    824     102     104 1
    825     100     101 1
    826     120     121 1
    827     118     119 1
    828     116     117 1
    829     111     112 1
    830     111     113 1
    831     109     110 1
    832     107     108 1
    833     126     127 1
    834     126     128 1
    835     124     125 1
    836     144     145 1
    837     144     146 1
    838     144     147 1
    839     141     142 1
    840     141     143 1
    841     137     138 1
    842     137     139 1
    843     137     140 1
    844     135     136 1
    845     133     134 1
    846     131     132 1
    847     159     160 1
    848     159     161 1
    849     154     155 1
    850     154     156 1
    851     152     153 1
    852     150     151 1
    853     177     178 1
    854     177     179 1
    855     177     180 1
    856     173     174 1
    857     173     175 1
    858     173     176 1
    859     171     172 1
    860     168     169 1
    861     168     170 1
    862     166     167 1
    863     164     165 1
    864     192     193 1
    865     192     194 1
    866     187     188 1
    867     187     189 1
    868     185     186 1
    869     183     184 1
    870     210     211 1
    871     210     212 1
    872     210     213 1
    873     207     208 1
    874     207     209 1
    875     203     204 1
    876     203     205 1
    877     203     206 1
    878     201     202 1
    879     199     200 1
    880     197     198 1
    881     226     227 1
    882     223     224 1
    883     223     225 1
    884     220     221 1
    885     220     222 1
    886     217     218 1
    887     217     219 1
    888     239     240 1
    889     239     241 1
    890     234     235 1
    891     234     236 1
    892     232     233 1
    893     230     231 1
    894     260     261 1
    895     258     259 1
    896     256     257 1
    897     254     255 1
    898     252     253 1
    899     248     249 1
    900     248     250 1
    901     246     247 1
    902     244     245 1
    903     276     277 1
    904     276     278 1
    905     271     272 1
    906     271     273 1
    907     268     269 1
    908     268     270 1
    909     266     267 1
    910     264     265 1
    911     292     293 1
    912     292     294 1
    913     292     295 1
    914     288     289 1
    915     288     290 1
    916     285     286 1
    917     285     287 1
    918     283     284 1
    919     281     282 1
    920     308     309 1
    921     304     305 1
    922     304     306 1
    923     304     307 1
    924     302     303 1
    925     300     301 1
    926     298     299 1
    927     316     317 1
    928     316     318 1
    929     314     315 1
    930     312     313 1
    931     328     329 1
    932     328     330 1
    933     326     327 1
    934     324     325 1
    935     349     350 1
    936     349     351 1
    937     349     352 1
    938     346     347 1
    939     346     348 1
    940     342     343 1
    941     342     344 1
    942     342     345 1
    943     340     341 1
    944     338     339 1
    945     336     337 1
    946     359     360 1
    947     359     361 1
    948     357     358 1
    949     355     356 1
    950     374     375 1
    951     374     376 1
    952     371     372 1
    953     371     373 1
    954     369     370 1
    955     367     368 1
    956     392     393 1
    957     392     394 1
    958     392     395 1
    959     388     389 1
    960     388     390 1
    961     388     391 1
    962     386     387 1
    963     384     385 1
    964     382     383 1
    965     417     418 1
    966     417     419 1
    967     414     415 1
    968     414     416 1
    969     411     412 1
    970     408     409 1
    971     408     410 1
    972     405     406 1
    973     405     407 1
    974     402     403 1
    975     402     404 1
    976     400     401 1
    977     398     399 1
    978     441     442 1
    979     439     440 1
    980     437     438 1
    981     435     436 1
    982     432     433 1
    983     430     431 1
    984     426     427 1
    985     426     428 1
    986     424     425 1
    987     422     423 1
    988     453     454 1
    989     453     455 1
    990     450     451 1
    991     450     452 1
    992     448     449 1
    993     446     447 1
    994     480     481 1
    995     480     482 1
    996     477     478 1
    997     477     479 1
    998     474     475 1
    999     471     472 1
   1000     471     473 1
   1001     468     469 1
   1002     468     470 1
   1003     465     466 1
   1004     465     467 1
   1005     463     464 1
   1006     461     462 1
   1007     487     488 1
   1008     487     489 1
   1009     485     486 1
   1010     499     500 1
   1011     496     497 1
   1012     496     498 1
   1013     494     495 1
   1014     492     493 1
   1015     513     514 1
   1016     509     510 1
   1017     509     511 1
   1018     509     512 1
   1019     507     508 1
   1020     505     506 1
   1021     503     504 1
   1022     530     531 1
   1023     530     532 1
   1024     530     533 1
   1025     526     527 1
   1026     526     528 1
   1027     526     529 1
   1028     524     525 1
   1029     521     522 1
   1030     521     523 1
   1031     519     520 1
   1032     517     518 1
   1033     546     547 1
   1034     546     548 1
   1035     546     549 1
   1036     542     543 1
   1037     542     544 1
   1038     542     545 1
   1039     540     541 1
   1040     538     539 1
   1041     536     537 1
   1042     556     557 1
   1043     556     558 1
   1044     556     559 1
   1045     554     555 1
   1046     552     553 1
   1047     569     570 1
   1048     569     571 1
   1049     566     567 1
   1050     566     568 1
   1051     564     565 1
   1052     562     563 1
   1053     593     594 1
   1054     591     592 1
   1055     589     590 1
   1056     587     588 1
   1057     585     586 1
   1058     581     582 1
   1059     581     583 1
   1060     579     580 1
   1061     577     578 1
   1062     613     614 1
   1063     613     615 1
   1064     613     616 1
   1065     610     611 1
   1066     610     612 1
   1067     607     608 1
   1068     607     609 1
   1069     604     605 1
   1070     604     606 1
   1071     601     602 1
   1072     601     603 1
   1073     599     600 1
   1074     597     598 1
   1075     638     639 1
   1076     638     640 1
   1077     635     636 1
   1078     635     637 1
   1079     632     633 1
   1080     629     630 1
   1081     629     631 1
   1082     626     627 1
   1083     626     628 1
   1084     623     624 1
   1085     623     625 1
   1086     621     622 1
   1087     619     620 1
   1088     659     660 1
   1089     659     661 1
   1090     659     662 1
   1091     656     657 1
   1092     656     658 1
   1093     653     654 1
   1094     653     655 1
   1095     650     651 1
   1096     650     652 1
   1097     647     648 1
   1098     647     649 1
   1099     645     646 1
   1100     643     644 1
   1101     676     677 1
   1102     676     678 1
   1103     676     679 1
   1104     672     673 1
   1105     672     674 1
   1106     669     670 1
   1107     669     671 1
   1108     667     668 1
   1109     665     666 1
   1110     698     699 1
   1111     698     700 1
   1112     698     701 1
   1113     695     696 1
   1114     695     697 1
   1115     692     693 1
   1116     692     694 1
   1117     689     690 1
   1118     689     691 1
   1119     686     687 1
   1120     686     688 1
   1121     684     685 1
   1122     682     683 1
   1123     714     715 1
   1124     711     712 1
   1125     711     713 1
   1126     708     709 1
   1127     708     710 1
   1128     705     706 1
   1129     705     707 1
   1130     734     735 1
   1131     732     733 1
   1132     730     731 1
   1133     728     729 1
   1134     726     727 1
   1135     722     723 1
   1136     722     724 1
   1137     720     721 1
   1138     718     719 1
   1139     751     752 1
   1140     751     753 1
   1141     751     754 1
   1142     747     748 1
   1143     747     749 1
   1144     747     750 1
   1145     745     746 1
   1146     742     743 1
   1147     742     744 1
   1148     740     741 1
   1149     738     739 1
   1150     773     774 1
   1151     773     775 1
   1152     773     776 1
   1153     770     771 1
   1154     770     772 1
   1155     767     768 1
   1156     767     769 1
   1157     764     765 1
   1158     764     766 1
   1159     761     762 1
   1160     761     763 1
   1161     759     760 1
   1162     757     758 1
   1163     786     787 1
   1164     783     784 1
   1165     783     785 1
   1166     781     782 1
   1167     779     780 1
   1168     792     793 1
   1169     792     794 1
   1170     790     791 1
   1171     801     802 1
   1172     801     803 1
   1173     801     804 1
   1174     799     800 1
   1175     797     798 1
   1176     823     824 1
   1177     821     822 1
   1178     819     820 1
   1179     817     818 1
   1180     815     816 1
   1181     811     812 1
   1182     811     813 1
   1183     809     810 1
   1184     807     808 1
   1185     834     835 1
   1186     834     836 1
   1187     831     832 1
   1188     831     833 1
   1189     829     830 1
   1190     827     828 1
   1191     855     856 1
   1192     855     857 1
   1193     855     858 1
   1194     852     853 1
   1195     852     854 1
   1196     848     849 1
   1197     848     850 1
   1198     848     851 1
   1199     846     847 1
   1200     844     845 1
   1201     842     843 1
   1202     874     875 1
   1203     874     876 1
   1204     874     877 1
   1205     870     871 1
   1206     870     872 1
   1207     870     873 1
   1208     868     869 1
   1209     865     866 1
   1210     865     867 1
   1211     863     864 1
   1212     861     862 1
   1213     884     885 1
   1214     884     886 1
   1215     884     887 1
   1216     882     883 1
   1217     880     881 1
   1218     899     900 1
   1219     899     901 1
   1220     894     895 1
   1221     894     896 1
   1222     892     893 1
   1223     890     891 1
   1224     906     907 1
   1225     906     908 1
   1226     904     905 1
   1227     915     916 1
   1228     915     917 1
   1229     913     914 1
   1230     911     912 1
   1231     936     937 1
   1232     936     938 1
   1233     936     939 1
   1234     932     933 1
   1235     932     934 1
   1236     932     935 1
   1237     930     931 1
   1238     927     928 1
   1239     927     929 1
   1240     925     926 1
   1241     923     924 1
   1242     958     959 1
   1243     958     960 1
   1244     958     961 1
   1245     955     956 1
   1246     955     957 1
   1247     952     953 1
   1248     952     954 1
   1249     949     950 1
   1250     949     951 1
   1251     946     947 1
   1252     946     948 1
   1253     944     945 1
   1254     942     943 1
   1255     977     978 1
   1256     977     979 1
   1257     977     980 1
   1258     974     975 1
   1259     974     976 1
   1260     970     971 1
   1261     970     972 1
   1262     970     973 1
   1263     968     969 1
   1264     966     967 1
   1265     964     965 1
   1266     999    1000 1
   1267     999    1001 1
   1268     999    1002 1
   1269     996     997 1
   1270     996     998 1
   1271     993     994 1
   1272     993     995 1
   1273     990     991 1
   1274     990     992 1
   1275     987     988 1
   1276     987     989 1
   1277     985     986 1
   1278     983     984 1
   1279    1014    1015 1
   1280    1014    1016 1
   1281    1009    1010 1
   1282    1009    1011 1
   1283    1007    1008 1
   1284    1005    1006 1
   1285    1032    1033 1
   1286    1032    1034 1
   1287    1032    1035 1
   1288    1028    1029 1
   1289    1028    1030 1
   1290    1028    1031 1
   1291    1026    1027 1
   1292    1023    1024 1
   1293    1023    1025 1
   1294    1021    1022 1
   1295    1019    1020 1
   1296    1048    1049 1
   1297    1044    1045 1
   1298    1044    1046 1
   1299    1044    1047 1
   1300    1042    1043 1
   1301    1040    1041 1
   1302    1038    1039 1
   1303    1071    1072 1
   1304    1071    1073 1
   1305    1068    1069 1
   1306    1068    1070 1
   1307    1065    1066 1
   1308    1062    1063 1
   1309    1062    1064 1
   1310    1059    1060 1
   1311    1059    1061 1
   1312    1056    1057 1
   1313    1056    1058 1
   1314    1054    1055 1
   1315    1052    1053 1
   1316    1080    1081 1
   1317    1080    1082 1
   1318    1078    1079 1
   1319    1076    1077 1
   1320    1092    1093 1
   1321    1092    1094 1
   1322    1090    1091 1
   1323    1088    1089 1
   1324    1107    1108 1
   1325    1104    1105 1
   1326    1104    1106 1
   1327    1102    1103 1
   1328    1100    1101 1
   1329    1113    1114 1
   1330    1113    1115 1
   1331    1111    1112 1
   1332    1128    1129 1
   1333    1124    1125 1
   1334    1124    1126 1
   1335    1124    1127 1
   1336    1122    1123 1
   1337    1120    1121 1
   1338    1118    1119 1
   1339    1149    1150 1
   1340    1147    1148 1
   1341    1145    1146 1
   1342    1142    1143 1
   1343    1140    1141 1
   1344    1136    1137 1
   1345    1136    1138 1
   1346    1134    1135 1
   1347    1132    1133 1
   1348    1162    1163 1
   1349    1162    1164 1
   1350    1157    1158 1
   1351    1157    1159 1
   1352    1155    1156 1
   1353    1153    1154 1
   1354    1177    1178 1
   1355    1177    1179 1
   1356    1177    1180 1
   1357    1173    1174 1
   1358    1173    1175 1
   1359    1173    1176 1
   1360    1171    1172 1
   1361    1169    1170 1
   1362    1167    1168 1
   1363    1193    1194 1
   1364    1189    1190 1
   1365    1189    1191 1
   1366    1189    1192 1
   1367    1187    1188 1
   1368    1185    1186 1
   1369    1183    1184 1
   1370    1207    1208 1
   1371    1207    1209 1
   1372    1207    1210 1
   1373    1203    1204 1
   1374    1203    1205 1
   1375    1203    1206 1
   1376    1201    1202 1
   1377    1199    1200 1
   1378    1197    1198 1
   1379    1230    1231 1
   1380    1228    1229 1
   1381    1226    1227 1
   1382    1223    1224 1
   1383    1221    1222 1
   1384    1217    1218 1
   1385    1217    1219 1
   1386    1215    1216 1
   1387    1213    1214 1
   1388    1241    1242 1
   1389    1238    1239 1
   1390    1238    1240 1
   1391    1236    1237 1
   1392    1234    1235 1
   1393    1255    1256 1
   1394    1251    1252 1
   1395    1251    1253 1
   1396    1251    1254 1
   1397    1249    1250 1
   1398    1247    1248 1
   1399    1245    1246 1
   1400    1268    1269 1
   1401    1268    1270 1
   1402    1263    1264 1
   1403    1263    1265 1
   1404    1261    1262 1
   1405    1259    1260 1
   1406    1275    1276 1
   1407    1275    1277 1
   1408    1273    1274 1
   1409    1290    1291 1
   1410    1286    1287 1
   1411    1286    1288 1
   1412    1286    1289 1
   1413    1284    1285 1
   1414    1282    1283 1
   1415    1280    1281 1
   1416    1313    1314 1
   1417    1313    1315 1
   1418    1310    1311 1
   1419    1310    1312 1
   1420    1307    1308 1
   1421    1304    1305 1
   1422    1304    1306 1
   1423    1301    1302 1
   1424    1301    1303 1
   1425    1298    1299 1
   1426    1298    1300 1
   1427    1296    1297 1
   1428    1294    1295 1
   1429    1331    1332 1
   1430    1331    1333 1
   1431    1331    1334 1
   1432    1328    1329 1
   1433    1328    1330 1
   1434    1324    1325 1
   1435    1324    1326 1
   1436    1324    1327 1
   1437    1322    1323 1
   1438    1320    1321 1
   1439    1318    1319 1
   1440    1350    1351 1
   1441    1350    1352 1
   1442    1350    1353 1
   1443    1346    1347 1
   1444    1346    1348 1
   1445    1346    1349 1
   1446    1344    1345 1
   1447    1341    1342 1
   1448    1341    1343 1
   1449    1339    1340 1
   1450    1337    1338 1
   1451    1360    1361 1
   1452    1360    1362 1
   1453    1358    1359 1
   1454    1356    1357 1
   1455    1384    1385 1
   1456    1384    1386 1
   1457    1384    1387 1
   1458    1381    1382 1
   1459    1381    1383 1
   1460    1378    1379 1
   1461    1378    1380 1
   1462    1375    1376 1
   1463    1375    1377 1
   1464    1372    1373 1
   1465    1372    1374 1
   1466    1370    1371 1
   1467    1368    1369 1
   1468    1394    1395 1
   1469    1394    1396 1
   1470    1394    1397 1
   1471    1392    1393 1
   1472    1390    1391 1
   1473    1413    1414 1
   1474    1413    1415 1
   1475    1413    1416 1
   1476    1409    1410 1
   1477    1409    1411 1
   1478    1409    1412 1
   1479    1407    1408 1
   1480    1404    1405 1
   1481    1404    1406 1
   1482    1402    1403 1
   1483    1400    1401 1
   1484    1423    1424 1
   1485    1423    1425 1
   1486    1421    1422 1
   1487    1419    1420 1
   1488    1444    1445 1
   1489    1444    1446 1
   1490    1444    1447 1
   1491    1440    1441 1
   1492    1440    1442 1
   1493    1440    1443 1
   1494    1438    1439 1
   1495    1435    1436 1
   1496    1435    1437 1
   1497    1433    1434 1
   1498    1431    1432 1
   1499    1469    1470 1
   1500    1469    1471 1
   1501    1466    1467 1
   1502    1466    1468 1
   1503    1463    1464 1
   1504    1460    1461 1
   1505    1460    1462 1
   1506    1457    1458 1
   1507    1457    1459 1
   1508    1454    1455 1
   1509    1454    1456 1
   1510    1452    1453 1
   1511    1450    1451 1
   1512    1487    1488 1
   1513    1487    1489 1
   1514    1487    1490 1
   1515    1484    1485 1
   1516    1484    1486 1
   1517    1480    1481 1
   1518    1480    1482 1
   1519    1480    1483 1
   1520    1478    1479 1
   1521    1476    1477 1
   1522    1474    1475 1
   1523    1506    1507 1
   1524    1506    1508 1
   1525    1506    1509 1
   1526    1502    1503 1
   1527    1502    1504 1
   1528    1502    1505 1
   1529    1500    1501 1
   1530    1497    1498 1
   1531    1497    1499 1
   1532    1495    1496 1
   1533    1493    1494 1
   1534    1519    1520 1
   1535    1519    1521 1
   1536    1516    1517 1
   1537    1516    1518 1
   1538    1514    1515 1
   1539    1512    1513 1
@<TRIPOS>SUBSTRUCTURE
      1 GLY4           1 RESIDUE    4    A GLY
      2 THR5          10 RESIDUE    4    A THR
      3 VAL6          24 RESIDUE    4    A VAL
      4 TRP7          40 RESIDUE    4    A TRP
      5 GLY8          64 RESIDUE    4    A GLY
      6 ALA9          71 RESIDUE    4    A ALA
      7 LEU10         81 RESIDUE    4    A LEU
      8 GLY11        100 RESIDUE    4    A GLY
      9 HIE12        107 RESIDUE    4    A HIE
     10 GLY13        124 RESIDUE    4    A GLY
     11 ILE14        131 RESIDUE    4    A ILE
     12 ASN15        150 RESIDUE    4    A ASN
     13 LEU16        164 RESIDUE    4    A LEU
     14 ASN17        183 RESIDUE    4    A ASN
     15 ILE18        197 RESIDUE    4    A ILE
     16 PRO19        216 RESIDUE    4    A PRO
     17 ASN20        230 RESIDUE    4    A ASN
     18 PHE21        244 RESIDUE    4    A PHE
     19 GLN22        264 RESIDUE    4    A GLN
     20 MET23        281 RESIDUE    4    A MET
     21 THR24        298 RESIDUE    4    A THR
     22 ASP25        312 RESIDUE    4    A ASP
     23 ASP26        324 RESIDUE    4    A ASP
     24 ILE27        336 RESIDUE    4    A ILE
     25 ASP28        355 RESIDUE    4    A ASP
     26 GLU29        367 RESIDUE    4    A GLU
     27 VAL30        382 RESIDUE    4    A VAL
     28 ARG31        398 RESIDUE    4    A ARG
     29 TRP32        422 RESIDUE    4    A TRP
     30 GLU33        446 RESIDUE    4    A GLU
     31 ARG34        461 RESIDUE    4    A ARG
     32 GLY35        485 RESIDUE    4    A GLY
     33 SER36        492 RESIDUE    4    A SER
     34 THR37        503 RESIDUE    4    A THR
     35 LEU38        517 RESIDUE    4    A LEU
     36 VAL39        536 RESIDUE    4    A VAL
     37 ALA40        552 RESIDUE    4    A ALA
     38 GLU41        562 RESIDUE    4    A GLU
     39 PHE42        577 RESIDUE    4    A PHE
     40 LYS43        597 RESIDUE    4    A LYS
     41 ARG44        619 RESIDUE    4    A ARG
     42 LYS45        643 RESIDUE    4    A LYS
     43 MET46        665 RESIDUE    4    A MET
     44 LYS47        682 RESIDUE    4    A LYS
     45 PRO48        704 RESIDUE    4    A PRO
     46 PHE49        718 RESIDUE    4    A PHE
     47 LEU50        738 RESIDUE    4    A LEU
     48 LYS51        757 RESIDUE    4    A LYS
     49 SER52        779 RESIDUE    4    A SER
     50 GLY53        790 RESIDUE    4    A GLY
     51 ALA54        797 RESIDUE    4    A ALA
     52 PHE55        807 RESIDUE    4    A PHE
     53 GLU56        827 RESIDUE    4    A GLU
     54 ILE57        842 RESIDUE    4    A ILE
     55 LEU58        861 RESIDUE    4    A LEU
     56 ALA59        880 RESIDUE    4    A ALA
     57 ASN60        890 RESIDUE    4    A ASN
     58 GLY61        904 RESIDUE    4    A GLY
     59 ASP62        911 RESIDUE    4    A ASP
     60 LEU63        923 RESIDUE    4    A LEU
     61 LYS64        942 RESIDUE    4    A LYS
     62 ILE65        964 RESIDUE    4    A ILE
     63 LYS66        983 RESIDUE    4    A LYS
     64 ASN67       1005 RESIDUE    4    A ASN
     65 LEU68       1019 RESIDUE    4    A LEU
     66 THR69       1038 RESIDUE    4    A THR
     67 ARG70       1052 RESIDUE    4    A ARG
     68 ASP71       1076 RESIDUE    4    A ASP
     69 ASP72       1088 RESIDUE    4    A ASP
     70 SER73       1100 RESIDUE    4    A SER
     71 GLY74       1111 RESIDUE    4    A GLY
     72 THR75       1118 RESIDUE    4    A THR
     73 TYR76       1132 RESIDUE    4    A TYR
     74 ASN77       1153 RESIDUE    4    A ASN
     75 VAL78       1167 RESIDUE    4    A VAL
     76 THR79       1183 RESIDUE    4    A THR
     77 VAL80       1197 RESIDUE    4    A VAL
     78 TYR81       1213 RESIDUE    4    A TYR
     79 SER82       1234 RESIDUE    4    A SER
     80 THR83       1245 RESIDUE    4    A THR
     81 ASN84       1259 RESIDUE    4    A ASN
     82 GLY85       1273 RESIDUE    4    A GLY
     83 THR86       1280 RESIDUE    4    A THR
     84 ARG87       1294 RESIDUE    4    A ARG
     85 ILE88       1318 RESIDUE    4    A ILE
     86 LEU89       1337 RESIDUE    4    A LEU
     87 ASP90       1356 RESIDUE    4    A ASP
     88 LYS91       1368 RESIDUE    4    A LYS
     89 ALA92       1390 RESIDUE    4    A ALA
     90 LEU93       1400 RESIDUE    4    A LEU
     91 ASP94       1419 RESIDUE    4    A ASP
     92 LEU95       1431 RESIDUE    4    A LEU
     93 ARG96       1450 RESIDUE    4    A ARG
     94 ILE97       1474 RESIDUE    4    A ILE
     95 LEU98       1493 RESIDUE    4    A LEU
     96 GLU99       1512 RESIDUE    4    A GLU
