# Supplementary material for: Improved Structure-Based Histidine pKa Prediction for pH-Responsive Protein Design
Source: J Chem Inf Model. 2025 Jan 18;65(3):1560–9. doi: 10.1021/acs.jcim.4c01957 (PMC11815838; doi:10.1021/acs.jcim.4c01957)
Supplement: Supplementary file 3 — ci4c01957_si_003.zip [file ci4c01957_si_003.zip › structures/prep_mol2/1CDC_B_prep.mol2]

@<TRIPOS>MOLECULE
Cpptraj generated mol2 file.
 1527  1539    96     0     0
SMALL
USER_CHARGES


@<TRIPOS>ATOM
      1 N            58.9716      23.0070      64.9333 N.am      1 GLY4       0.2943
      2 H1           58.5625      22.6520      65.7886 H         1 GLY4       0.1642
      3 H2           58.2888      22.9285      64.1911 H         1 GLY4       0.1642
      4 H3           59.2149      23.9806      65.0556 H         1 GLY4       0.1642
      5 CA           60.1731      22.2208      64.5868 C.3       1 GLY4      -0.0100
      6 HA2          60.2053      22.0385      63.5122 H         1 GLY4       0.0895
      7 HA3          61.0722      22.7637      64.8773 H         1 GLY4       0.0895
      8 C            60.1921      20.8820      65.2974 C.2       1 GLY4       0.6163
      9 O            60.2978      19.8619      64.6389 O.2       1 GLY4      -0.5722
     10 N            60.0662      20.8958      66.6250 N.am      2 THR5      -0.4157
     11 H            60.0904      21.7644      67.1354 H         2 THR5       0.2719
     12 CA           60.0368      19.6962      67.4728 C.3       2 THR5      -0.0389
     13 HA           60.1018      18.7972      66.8577 H         2 THR5       0.1007
     14 CB           61.2091      19.6871      68.4683 C.3       2 THR5       0.3654
     15 HB           61.0417      20.4372      69.2425 H         2 THR5       0.0043
     16 CG2          61.4132      18.3239      69.1258 C.3       2 THR5      -0.2438
     17 HG21         61.5830      17.5599      68.3659 H         2 THR5       0.0642
     18 HG22         62.2704      18.3586      69.7988 H         2 THR5       0.0642
     19 HG23         60.5346      18.0532      69.7128 H         2 THR5       0.0642
     20 OG1          62.3968      20.0071      67.7863 O.3       2 THR5      -0.6761
     21 HG1          63.1340      19.6732      68.3070 H         2 THR5       0.4102
     22 C            58.7248      19.6916      68.2385 C.2       2 THR5       0.5973
     23 O            58.3357      20.7337      68.7642 O.2       2 THR5      -0.5679
     24 N            58.0460      18.5503      68.2689 N.am      3 VAL6      -0.4157
     25 H            58.4712      17.7236      67.8693 H         3 VAL6       0.2719
     26 CA           56.7981      18.3270      69.0077 C.3       3 VAL6      -0.0875
     27 HA           56.4863      19.2448      69.5066 H         3 VAL6       0.0969
     28 CB           55.6603      17.8373      68.0858 C.3       3 VAL6       0.2985
     29 HB           55.8460      16.8025      67.7962 H         3 VAL6      -0.0297
     30 CG1          54.3226      17.9023      68.8300 C.3       3 VAL6      -0.3192
     31 HG11         54.1316      18.9148      69.1858 H         3 VAL6       0.0791
     32 HG12         53.5082      17.6090      68.1703 H         3 VAL6       0.0791
     33 HG13         54.3280      17.2171      69.6776 H         3 VAL6       0.0791
     34 CG2          55.5500      18.6640      66.7972 C.3       3 VAL6      -0.3192
     35 HG21         56.4132      18.4809      66.1583 H         3 VAL6       0.0791
     36 HG22         54.6524      18.3850      66.2481 H         3 VAL6       0.0791
     37 HG23         55.4919      19.7238      67.0447 H         3 VAL6       0.0791
     38 C            57.1031      17.2641      70.0504 C.2       3 VAL6       0.5973
     39 O            57.7845      16.2979      69.7185 O.2       3 VAL6      -0.5679
     40 N            56.6334      17.4202      71.2842 N.am      4 TRP7      -0.4157
     41 H            56.0077      18.1830      71.4926 H         4 TRP7       0.2719
     42 CA           56.8636      16.4281      72.3376 C.3       4 TRP7      -0.0275
     43 HA           57.5338      15.6436      71.9829 H         4 TRP7       0.1123
     44 CB           57.5268      17.0759      73.5535 C.3       4 TRP7      -0.0050
     45 HB2          56.8851      17.8747      73.9293 H         4 TRP7       0.0339
     46 HB3          57.6129      16.3275      74.3428 H         4 TRP7       0.0339
     47 CG           58.8890      17.6331      73.2922 C.2       4 TRP7      -0.1415
     48 CD1          59.1592      18.8890      72.8698 C.2       4 TRP7      -0.1638
     49 HD1          58.4123      19.6529      72.6896 H         4 TRP7       0.2062
     50 NE1          60.5208      19.0416      72.7128 N.pl3     4 TRP7      -0.3418
     51 HE1          60.9570      19.9146      72.4591 H         4 TRP7       0.3412
     52 CE2          61.1967      17.8869      73.0386 C.ar      4 TRP7       0.1380
     53 CZ2          62.5566      17.5576      73.0636 C.ar      4 TRP7      -0.2601
     54 HZ2          63.3047      18.2867      72.7947 H         4 TRP7       0.1572
     55 CH2          62.9315      16.2634      73.4567 C.ar      4 TRP7      -0.1134
     56 HH2          63.9768      15.9871      73.4867 H         4 TRP7       0.1417
     57 CZ3          61.9493      15.3224      73.8153 C.ar      4 TRP7      -0.1972
     58 HZ3          62.2476      14.3279      74.1187 H         4 TRP7       0.1447
     59 CE3          60.5843      15.6644      73.7882 C.ar      4 TRP7      -0.2387
     60 HE3          59.8401      14.9366      74.0752 H         4 TRP7       0.1700
     61 CD2          60.1760      16.9578      73.3993 C.ar      4 TRP7       0.1243
     62 C            55.5405      15.7839      72.7090 C.2       4 TRP7       0.5973
     63 O            54.5603      16.4944      72.9169 O.2       4 TRP7      -0.5679
     64 N            55.5185      14.4554      72.7883 N.am      5 GLY8      -0.4157
     65 H            56.3773      13.9422      72.6538 H         5 GLY8       0.2719
     66 CA           54.3418      13.6879      73.1758 C.3       5 GLY8      -0.0252
     67 HA2          53.5344      14.3593      73.4672 H         5 GLY8       0.0698
     68 HA3          53.9974      13.0871      72.3341 H         5 GLY8       0.0698
     69 C            54.6373      12.7612      74.3480 C.2       5 GLY8       0.5973
     70 O            55.7490      12.2552      74.5014 O.2       5 GLY8      -0.5679
     71 N            53.6204      12.5524      75.1758 N.am      6 ALA9      -0.4157
     72 H            52.7331      12.9806      74.9601 H         6 ALA9       0.2719
     73 CA           53.6129      11.5449      76.2218 C.3       6 ALA9       0.0337
     74 HA           54.6190      11.4178      76.6244 H         6 ALA9       0.0823
     75 CB           52.6838      12.0118      77.3423 C.3       6 ALA9      -0.1825
     76 HB1          51.6957      12.2332      76.9368 H         6 ALA9       0.0603
     77 HB2          52.5922      11.2303      78.0977 H         6 ALA9       0.0603
     78 HB3          53.0869      12.9124      77.8060 H         6 ALA9       0.0603
     79 C            53.1301      10.2155      75.6407 C.2       6 ALA9       0.5973
     80 O            52.1487      10.1756      74.8957 O.2       6 ALA9      -0.5679
     81 N            53.8082       9.1236      75.9931 N.am      7 LEU10     -0.4157
     82 H            54.5828       9.2132      76.6291 H         7 LEU10      0.2719
     83 CA           53.3560       7.7885      75.6176 C.3       7 LEU10     -0.0518
     84 HA           53.2289       7.7567      74.5353 H         7 LEU10      0.0922
     85 CB           54.3901       6.7323      76.0442 C.3       7 LEU10     -0.1102
     86 HB2          54.9446       7.1322      76.8953 H         7 LEU10      0.0457
     87 HB3          53.8607       5.8547      76.4195 H         7 LEU10      0.0457
     88 CG           55.3797       6.2236      74.9762 C.3       7 LEU10      0.3531
     89 HG           54.9131       5.4008      74.4341 H         7 LEU10     -0.0361
     90 CD1          55.8594       7.2521      73.9501 C.3       7 LEU10     -0.4121
     91 HD11         56.2823       8.1193      74.4583 H         7 LEU10      0.1000
     92 HD12         56.6206       6.8070      73.3094 H         7 LEU10      0.1000
     93 HD13         55.0334       7.5746      73.3183 H         7 LEU10      0.1000
     94 CD2          56.6111       5.6982      75.7167 C.3       7 LEU10     -0.4121
     95 HD21         56.3121       4.9477      76.4492 H         7 LEU10      0.1000
     96 HD22         57.2950       5.2339      75.0062 H         7 LEU10      0.1000
     97 HD23         57.1260       6.5162      76.2219 H         7 LEU10      0.1000
     98 C            51.9861       7.5032      76.2413 C.2       7 LEU10      0.5973
     99 O            51.7110       7.8285      77.3953 O.2       7 LEU10     -0.5679
    100 N            51.1562       6.8359      75.4452 N.am      8 GLY11     -0.4157
    101 H            51.4586       6.6351      74.5061 H         8 GLY11      0.2719
    102 CA           49.8061       6.4415      75.8193 C.3       8 GLY11     -0.0252
    103 HA2          49.5353       5.5439      75.2645 H         8 GLY11      0.0698
    104 HA3          49.7833       6.2004      76.8830 H         8 GLY11      0.0698
    105 C            48.7240       7.4910      75.5612 C.2       8 GLY11      0.5973
    106 O            47.5643       7.1735      75.8093 O.2       8 GLY11     -0.5679
    107 N            49.0342       8.6935      75.0560 N.am      9 HIE12     -0.4157
    108 H            50.0055       8.9460      74.9213 H         9 HIE12      0.2719
    109 CA           48.0153       9.7152      74.7562 C.3       9 HIE12     -0.0581
    110 HA           47.0309       9.2944      74.9583 H         9 HIE12      0.1360
    111 CB           48.1519      10.9621      75.6435 C.3       9 HIE12     -0.0074
    112 HB2          48.9717      11.5743      75.2622 H         9 HIE12      0.0367
    113 HB3          47.2385      11.5553      75.5930 H         9 HIE12      0.0367
    114 CG           48.4500      10.6481      77.0764 C.2       9 HIE12      0.1868
    115 ND1          49.7382      10.5690      77.5857 N.2       9 HIE12     -0.5432
    116 CE1          49.6224      10.1117      78.8332 C.2       9 HIE12      0.1635
    117 HE1          50.4578       9.8979      79.4864 H         9 HIE12      0.1435
    118 NE2          48.3281       9.9100      79.1332 N.pl3     9 HIE12     -0.2795
    119 HE2          47.9896       9.5191      79.9985 H         9 HIE12      0.3339
    120 CD2          47.5681      10.2318      78.0301 C.2       9 HIE12     -0.2207
    121 HD2          46.5019      10.1111      77.9049 H         9 HIE12      0.1862
    122 C            48.0100      10.1397      73.2955 C.2       9 HIE12      0.5973
    123 O            48.9650       9.9279      72.5492 O.2       9 HIE12     -0.5679
    124 N            46.9082      10.7800      72.9050 N.am     10 GLY13     -0.4157
    125 H            46.1925      10.9627      73.5877 H        10 GLY13      0.2719
    126 CA           46.8107      11.4454      71.6143 C.3      10 GLY13     -0.0252
    127 HA2          47.0994      10.7498      70.8250 H        10 GLY13      0.0698
    128 HA3          45.7866      11.7715      71.4355 H        10 GLY13      0.0698
    129 C            47.7252      12.6666      71.5663 C.2      10 GLY13      0.5973
    130 O            47.9468      13.3308      72.5772 O.2      10 GLY13     -0.5679
    131 N            48.2297      12.9803      70.3792 N.am     11 ILE14     -0.4157
    132 H            47.9843      12.4155      69.5793 H        11 ILE14      0.2719
    133 CA           49.0496      14.1625      70.1171 C.3      11 ILE14     -0.0597
    134 HA           48.8865      14.8847      70.9175 H        11 ILE14      0.0869
    135 CB           50.5579      13.8017      70.1040 C.3      11 ILE14      0.1303
    136 HB           50.7919      13.3092      71.0503 H        11 ILE14      0.0187
    137 CG2          50.9190      12.8133      68.9813 C.3      11 ILE14     -0.3204
    138 HG21         50.7857      13.2762      68.0027 H        11 ILE14      0.0882
    139 HG22         51.9579      12.4989      69.0847 H        11 ILE14      0.0882
    140 HG23         50.2916      11.9242      69.0446 H        11 ILE14      0.0882
    141 CG1          51.4954      15.0219      69.9562 C.3      11 ILE14     -0.0430
    142 HG12         52.4904      14.6765      69.6714 H        11 ILE14      0.0236
    143 HG13         51.1424      15.6843      69.1662 H        11 ILE14      0.0236
    144 CD1          51.6678      15.8125      71.2535 C.3      11 ILE14     -0.0660
    145 HD11         52.0274      15.1572      72.0439 H        11 ILE14      0.0186
    146 HD12         52.3859      16.6173      71.0981 H        11 ILE14      0.0186
    147 HD13         50.7139      16.2459      71.5547 H        11 ILE14      0.0186
    148 C            48.5453      14.7838      68.8188 C.2      11 ILE14      0.5973
    149 O            48.2608      14.0755      67.8538 O.2      11 ILE14     -0.5679
    150 N            48.4159      16.1055      68.7963 N.am     12 ASN15     -0.4157
    151 H            48.6689      16.6326      69.6167 H        12 ASN15      0.2719
    152 CA           48.1078      16.8462      67.5824 C.3      12 ASN15      0.0143
    153 HA           47.6560      16.1861      66.8384 H        12 ASN15      0.1048
    154 CB           47.1188      17.9763      67.8895 C.3      12 ASN15     -0.2041
    155 HB2          47.3943      18.4801      68.8157 H        12 ASN15      0.0797
    156 HB3          47.1745      18.7115      67.0856 H        12 ASN15      0.0797
    157 CG           45.6799      17.5086      67.9778 C.2      12 ASN15      0.7130
    158 OD1          45.3444      16.3404      68.0509 O.2      12 ASN15     -0.5931
    159 ND2          44.7616      18.4401      67.9321 N.am     12 ASN15     -0.9191
    160 HD21         43.8115      18.1218      67.9843 H        12 ASN15      0.4196
    161 HD22         45.0261      19.4051      67.8626 H        12 ASN15      0.4196
    162 C            49.4072      17.3965      67.0087 C.2      12 ASN15      0.5973
    163 O            50.1321      18.1176      67.6960 O.2      12 ASN15     -0.5679
    164 N            49.6964      17.0836      65.7455 N.am     13 LEU16     -0.4157
    165 H            49.0669      16.4866      65.2308 H        13 LEU16      0.2719
    166 CA           50.7730      17.7478      65.0202 C.3      13 LEU16     -0.0518
    167 HA           51.5152      18.1203      65.7274 H        13 LEU16      0.0922
    168 CB           51.5061      16.7880      64.0738 C.3      13 LEU16     -0.1102
    169 HB2          50.8128      16.4873      63.2860 H        13 LEU16      0.0457
    170 HB3          52.3135      17.3480      63.5998 H        13 LEU16      0.0457
    171 CG           52.0961      15.5090      64.6980 C.3      13 LEU16      0.3531
    172 HG           51.2822      14.8651      65.0319 H        13 LEU16     -0.0361
    173 CD1          52.8809      14.7786      63.6061 C.3      13 LEU16     -0.4121
    174 HD11         53.7118      15.3927      63.2589 H        13 LEU16      0.1000
    175 HD12         53.2673      13.8395      64.0013 H        13 LEU16      0.1000
    176 HD13         52.2210      14.5590      62.7659 H        13 LEU16      0.1000
    177 CD2          53.0400      15.7520      65.8771 C.3      13 LEU16     -0.4121
    178 HD21         52.4899      16.2261      66.6880 H        13 LEU16      0.1000
    179 HD22         53.4230      14.7991      66.2418 H        13 LEU16      0.1000
    180 HD23         53.8722      16.3773      65.5638 H        13 LEU16      0.1000
    181 C            50.1796      18.9551      64.2912 C.2      13 LEU16      0.5973
    182 O            49.4914      18.8360      63.2781 O.2      13 LEU16     -0.5679
    183 N            50.4230      20.1340      64.8530 N.am     14 ASN17     -0.4157
    184 H            50.9131      20.1526      65.7339 H        14 ASN17      0.2719
    185 CA           49.9991      21.3981      64.2726 C.3      14 ASN17      0.0143
    186 HA           49.0113      21.2631      63.8252 H        14 ASN17      0.1048
    187 CB           49.9109      22.4723      65.3568 C.3      14 ASN17     -0.2041
    188 HB2          50.6968      22.3414      66.1005 H        14 ASN17      0.0797
    189 HB3          50.0174      23.4637      64.9153 H        14 ASN17      0.0797
    190 CG           48.5673      22.3739      66.0231 C.2      14 ASN17      0.7130
    191 OD1          48.3088      21.4702      66.7934 O.2      14 ASN17     -0.5931
    192 ND2          47.6630      23.2681      65.6920 N.am     14 ASN17     -0.9191
    193 HD21         46.7664      23.1754      66.1349 H        14 ASN17      0.4196
    194 HD22         47.8856      24.0214      65.0671 H        14 ASN17      0.4196
    195 C            50.9469      21.8711      63.1872 C.2      14 ASN17      0.5973
    196 O            52.1626      21.8935      63.3762 O.2      14 ASN17     -0.5679
    197 N            50.3603      22.3497      62.0941 N.am     15 ILE18     -0.4157
    198 H            49.3553      22.3154      62.0317 H        15 ILE18      0.2719
    199 CA           51.0798      23.0592      61.0441 C.3      15 ILE18     -0.0597
    200 HA           51.9790      22.4914      60.8134 H        15 ILE18      0.0869
    201 CB           50.2494      23.1594      59.7536 C.3      15 ILE18      0.1303
    202 HB           49.4063      23.8264      59.9369 H        15 ILE18      0.0187
    203 CG2          51.1346      23.7579      58.6453 C.3      15 ILE18     -0.3204
    204 HG21         51.9453      23.0729      58.3947 H        15 ILE18      0.0882
    205 HG22         50.5383      23.9391      57.7505 H        15 ILE18      0.0882
    206 HG23         51.5575      24.7148      58.9524 H        15 ILE18      0.0882
    207 CG1          49.6879      21.7827      59.3327 C.3      15 ILE18     -0.0430
    208 HG12         50.4983      21.1480      58.9707 H        15 ILE18      0.0236
    209 HG13         49.2226      21.2837      60.1805 H        15 ILE18      0.0236
    210 CD1          48.5989      21.8770      58.2644 C.3      15 ILE18     -0.0660
    211 HD11         49.0108      22.2525      57.3278 H        15 ILE18      0.0186
    212 HD12         48.1860      20.8841      58.0964 H        15 ILE18      0.0186
    213 HD13         47.7991      22.5352      58.6038 H        15 ILE18      0.0186
    214 C            51.4260      24.4525      61.5887 C.2      15 ILE18      0.5973
    215 O            50.5167      25.2026      61.9572 O.2      15 ILE18     -0.5679
    216 N            52.7146      24.7977      61.7151 N.am     16 PRO19     -0.2548
    217 CD           53.8721      23.9950      61.3499 C.3      16 PRO19      0.0192
    218 HD2          53.8037      23.6449      60.3188 H        16 PRO19      0.0391
    219 HD3          53.9640      23.1505      62.0333 H        16 PRO19      0.0391
    220 CG           55.0770      24.9148      61.5042 C.3      16 PRO19      0.0189
    221 HG2          55.2739      25.4113      60.5523 H        16 PRO19      0.0213
    222 HG3          55.9598      24.3711      61.8408 H        16 PRO19      0.0213
    223 CB           54.6176      25.9508      62.5303 C.3      16 PRO19     -0.0070
    224 HB2          55.1353      26.9025      62.4017 H        16 PRO19      0.0253
    225 HB3          54.7880      25.5611      63.5349 H        16 PRO19      0.0253
    226 CA           53.1122      26.0734      62.2889 C.3      16 PRO19     -0.0266
    227 HA           52.6087      26.2121      63.2461 H        16 PRO19      0.0641
    228 C            52.7451      27.2416      61.3678 C.2      16 PRO19      0.5896
    229 O            52.8237      27.1235      60.1487 O.2      16 PRO19     -0.5748
    230 N            52.3759      28.3796      61.9700 N.am     17 ASN20     -0.4157
    231 H            52.3157      28.3830      62.9750 H        17 ASN20      0.2719
    232 CA           52.0774      29.6244      61.2504 C.3      17 ASN20      0.0143
    233 HA           51.5852      30.3003      61.9481 H        17 ASN20      0.1048
    234 CB           53.4211      30.2587      60.8264 C.3      17 ASN20     -0.2041
    235 HB2          54.0616      30.3560      61.7006 H        17 ASN20      0.0797
    236 HB3          53.9138      29.5973      60.1125 H        17 ASN20      0.0797
    237 CG           53.3451      31.6314      60.1768 C.2      17 ASN20      0.7130
    238 OD1          54.0690      31.9290      59.2455 O.2      17 ASN20     -0.5931
    239 ND2          52.5353      32.5423      60.6693 N.am     17 ASN20     -0.9191
    240 HD21         52.5318      33.4100      60.1635 H        17 ASN20      0.4196
    241 HD22         51.9274      32.3571      61.4374 H        17 ASN20      0.4196
    242 C            51.0734      29.3939      60.0998 C.2      17 ASN20      0.5973
    243 O            51.2895      29.8336      58.9775 O.2      17 ASN20     -0.5679
    244 N            49.9888      28.6685      60.3793 N.am     18 PHE21     -0.4157
    245 H            49.8666      28.2893      61.3048 H        18 PHE21      0.2719
    246 CA           49.0410      28.2433      59.3572 C.3      18 PHE21     -0.0024
    247 HA           49.1479      28.8704      58.4700 H        18 PHE21      0.0978
    248 CB           49.3389      26.7987      58.9500 C.3      18 PHE21     -0.0343
    249 HB2          50.3681      26.7456      58.5925 H        18 PHE21      0.0295
    250 HB3          49.2576      26.1628      59.8303 H        18 PHE21      0.0295
    251 CG           48.4246      26.2666      57.8647 C.ar     18 PHE21      0.0118
    252 CD1          48.6510      26.6394      56.5290 C.ar     18 PHE21     -0.1256
    253 HD1          49.4740      27.2962      56.2801 H        18 PHE21      0.1330
    254 CE1          47.8091      26.1638      55.5112 C.ar     18 PHE21     -0.1704
    255 HE1          47.9815      26.4567      54.4844 H        18 PHE21      0.1430
    256 CZ           46.7409      25.3104      55.8284 C.ar     18 PHE21     -0.1072
    257 HZ           46.0979      24.9435      55.0468 H        18 PHE21      0.1297
    258 CE2          46.5089      24.9336      57.1606 C.ar     18 PHE21     -0.1704
    259 HE2          45.6872      24.2747      57.3977 H        18 PHE21      0.1430
    260 CD2          47.3471      25.4178      58.1805 C.ar     18 PHE21     -0.1256
    261 HD2          47.1694      25.1370      59.2086 H        18 PHE21      0.1330
    262 C            47.6121      28.3654      59.8519 C.2      18 PHE21      0.5973
    263 O            47.2862      27.9036      60.9456 O.2      18 PHE21     -0.5679
    264 N            46.7565      28.9287      59.0085 N.am     19 GLN22     -0.4157
    265 H            47.0876      29.2242      58.0995 H        19 GLN22      0.2719
    266 CA           45.3222      28.9330      59.2084 C.3      19 GLN22     -0.0031
    267 HA           45.0704      28.2569      60.0260 H        19 GLN22      0.0850
    268 CB           44.8489      30.3377      59.5972 C.3      19 GLN22     -0.0036
    269 HB2          45.3727      30.6134      60.5134 H        19 GLN22      0.0171
    270 HB3          45.1026      31.0588      58.8181 H        19 GLN22      0.0171
    271 CG           43.3303      30.3497      59.8367 C.3      19 GLN22     -0.0645
    272 HG2          42.8210      30.5104      58.8856 H        19 GLN22      0.0352
    273 HG3          43.0144      29.3801      60.2215 H        19 GLN22      0.0352
    274 CD           42.8596      31.3915      60.8438 C.2      19 GLN22      0.6951
    275 OE1          43.6168      32.0638      61.5207 O.2      19 GLN22     -0.6086
    276 NE2          41.5639      31.5355      61.0073 N.am     19 GLN22     -0.9407
    277 HE21         41.2840      32.2247      61.6797 H        19 GLN22      0.4251
    278 HE22         40.9200      31.0187      60.4376 H        19 GLN22      0.4251
    279 C            44.6787      28.3994      57.9390 C.2      19 GLN22      0.5973
    280 O            44.9639      28.8888      56.8538 O.2      19 GLN22     -0.5679
    281 N            43.8367      27.3757      58.0785 N.am     20 MET23     -0.4157
    282 H            43.6333      27.0367      59.0027 H        20 MET23      0.2719
    283 CA           43.0984      26.8228      56.9488 C.3      20 MET23     -0.0237
    284 HA           43.8097      26.4882      56.1915 H        20 MET23      0.0880
    285 CB           42.2607      25.6196      57.4175 C.3      20 MET23      0.0342
    286 HB2          42.9254      24.8810      57.8671 H        20 MET23      0.0241
    287 HB3          41.5574      25.9513      58.1828 H        20 MET23      0.0241
    288 CG           41.4668      24.9394      56.2944 C.3      20 MET23      0.0018
    289 HG2          40.8484      24.1544      56.7305 H        20 MET23      0.0440
    290 HG3          40.7931      25.6771      55.8562 H        20 MET23      0.0440
    291 SD           42.4516      24.2130      54.9509 S.3      20 MET23     -0.2737
    292 CE           43.0564      22.6804      55.7042 C.3      20 MET23     -0.0536
    293 HE1          42.2102      22.0406      55.9560 H        20 MET23      0.0684
    294 HE2          43.6930      22.1592      54.9892 H        20 MET23      0.0684
    295 HE3          43.6309      22.9077      56.6016 H        20 MET23      0.0684
    296 C            42.2336      27.9376      56.3564 C.2      20 MET23      0.5973
    297 O            41.3474      28.4550      57.0350 O.2      20 MET23     -0.5679
    298 N            42.5090      28.3191      55.1180 N.am     21 THR24     -0.4157
    299 H            43.3541      27.9812      54.6785 H        21 THR24      0.2719
    300 CA           41.7801      29.3483      54.3711 C.3      21 THR24     -0.0389
    301 HA           40.9822      29.7664      54.9832 H        21 THR24      0.1007
    302 CB           42.7205      30.4970      53.9583 C.3      21 THR24      0.3654
    303 HB           42.2463      31.1377      53.2144 H        21 THR24      0.0043
    304 CG2          43.1384      31.3479      55.1566 C.3      21 THR24     -0.2438
    305 HG21         43.6393      30.7385      55.9027 H        21 THR24      0.0642
    306 HG22         43.8220      32.1289      54.8226 H        21 THR24      0.0642
    307 HG23         42.2584      31.8098      55.6020 H        21 THR24      0.0642
    308 OG1          43.9168      29.9776      53.4544 O.3      21 THR24     -0.6761
    309 HG1          44.0301      30.0230      52.4699 H        21 THR24      0.4102
    310 C            41.1350      28.7099      53.1538 C.2      21 THR24      0.5973
    311 O            41.3420      27.5313      52.8589 O.2      21 THR24     -0.5679
    312 N            40.3074      29.4651      52.4385 N.am     22 ASP25     -0.5163
    313 H            40.1107      30.4099      52.7270 H        22 ASP25      0.2936
    314 CA           39.6433      28.9615      51.2355 C.3      22 ASP25      0.0381
    315 HA           39.2607      27.9765      51.4670 H        22 ASP25      0.0880
    316 CB           38.4600      29.8705      50.8718 C.3      22 ASP25     -0.0303
    317 HB2          38.7174      30.9133      51.0695 H        22 ASP25     -0.0122
    318 HB3          38.2511      29.7755      49.8048 H        22 ASP25     -0.0122
    319 CG           37.1843      29.4774      51.6216 C.2      22 ASP25      0.7994
    320 OD1          37.0040      28.2567      51.8711 O.co2    22 ASP25     -0.8014
    321 OD2          36.4050      30.3983      51.9356 O.co2    22 ASP25     -0.8014
    322 C            40.5669      28.7162      50.0373 C.2      22 ASP25      0.5366
    323 O            40.2158      27.9129      49.1737 O.2      22 ASP25     -0.5819
    324 N            41.7520      29.3326      49.9982 N.am     23 ASP26     -0.5163
    325 H            42.0236      29.9248      50.7681 H        23 ASP26      0.2936
    326 CA           42.7509      29.1401      48.9363 C.3      23 ASP26      0.0381
    327 HA           42.2171      29.0560      47.9904 H        23 ASP26      0.0880
    328 CB           43.6670      30.3773      48.8318 C.3      23 ASP26     -0.0303
    329 HB2          44.2075      30.3167      47.8855 H        23 ASP26     -0.0122
    330 HB3          43.0426      31.2718      48.7888 H        23 ASP26     -0.0122
    331 CG           44.6954      30.5480      49.9592 C.2      23 ASP26      0.7994
    332 OD1          44.5451      29.8741      51.0003 O.co2    23 ASP26     -0.8014
    333 OD2          45.5903      31.4038      49.7998 O.co2    23 ASP26     -0.8014
    334 C            43.5794      27.8464      49.0790 C.2      23 ASP26      0.5366
    335 O            44.3855      27.5362      48.2026 O.2      23 ASP26     -0.5819
    336 N            43.3837      27.0800      50.1589 N.am     24 ILE27     -0.4157
    337 H            42.7452      27.4287      50.8589 H        24 ILE27      0.2719
    338 CA           44.1006      25.8273      50.4198 C.3      24 ILE27     -0.0597
    339 HA           45.0853      25.8923      49.9562 H        24 ILE27      0.0869
    340 CB           44.3087      25.6117      51.9305 C.3      24 ILE27      0.1303
    341 HB           43.3240      25.5442      52.3950 H        24 ILE27      0.0187
    342 CG2          45.0310      24.2783      52.2108 C.3      24 ILE27     -0.3204
    343 HG21         46.0125      24.2665      51.7347 H        24 ILE27      0.0882
    344 HG22         45.1491      24.1424      53.2814 H        24 ILE27      0.0882
    345 HG23         44.4493      23.4337      51.8438 H        24 ILE27      0.0882
    346 CG1          45.0298      26.8017      52.5961 C.3      24 ILE27     -0.0430
    347 HG12         44.3602      27.6562      52.5612 H        24 ILE27      0.0236
    348 HG13         45.1839      26.5753      53.6499 H        24 ILE27      0.0236
    349 CD1          46.3711      27.2341      51.9889 C.3      24 ILE27     -0.0660
    350 HD11         46.2342      27.5764      50.9632 H        24 ILE27      0.0186
    351 HD12         46.7760      28.0608      52.5735 H        24 ILE27      0.0186
    352 HD13         47.0793      26.4063      52.0076 H        24 ILE27      0.0186
    353 C            43.3688      24.6389      49.8032 C.2      24 ILE27      0.5973
    354 O            42.2739      24.2700      50.2363 O.2      24 ILE27     -0.5679
    355 N            44.0107      23.9804      48.8454 N.am     25 ASP28     -0.5163
    356 H            44.8668      24.3808      48.4923 H        25 ASP28      0.2936
    357 CA           43.4292      22.8345      48.1458 C.3      25 ASP28      0.0381
    358 HA           42.3453      22.8951      48.2176 H        25 ASP28      0.0880
    359 CB           43.8485      22.8933      46.6689 C.3      25 ASP28     -0.0303
    360 HB2          44.4630      23.7779      46.4872 H        25 ASP28     -0.0122
    361 HB3          44.4645      22.0259      46.4233 H        25 ASP28     -0.0122
    362 CG           42.6623      22.9456      45.7023 C.2      25 ASP28      0.7994
    363 OD1          41.5309      23.3529      46.0844 O.co2    25 ASP28     -0.8014
    364 OD2          42.8723      22.6001      44.5217 O.co2    25 ASP28     -0.8014
    365 C            43.8222      21.4802      48.7338 C.2      25 ASP28      0.5366
    366 O            43.0363      20.5326      48.6661 O.2      25 ASP28     -0.5819
    367 N            45.0256      21.3782      49.2933 N.am     26 GLU29     -0.5163
    368 H            45.6146      22.1959      49.3556 H        26 GLU29      0.2936
    369 CA           45.6227      20.0974      49.6334 C.3      26 GLU29      0.0397
    370 HA           44.8284      19.4262      49.9368 H        26 GLU29      0.1105
    371 CB           46.2636      19.5242      48.3579 C.3      26 GLU29      0.0560
    372 HB2          45.5362      19.5928      47.5476 H        26 GLU29     -0.0173
    373 HB3          47.1276      20.1308      48.0827 H        26 GLU29     -0.0173
    374 CG           46.6928      18.0650      48.4667 C.3      26 GLU29      0.0136
    375 HG2          47.5170      18.0001      49.1775 H        26 GLU29     -0.0425
    376 HG3          45.8701      17.4734      48.8660 H        26 GLU29     -0.0425
    377 CD           47.1242      17.5213      47.0942 C.2      26 GLU29      0.8054
    378 OE1          46.2542      17.2775      46.2227 O.co2    26 GLU29     -0.8188
    379 OE2          48.3191      17.2028      46.9478 O.co2    26 GLU29     -0.8188
    380 C            46.6134      20.2488      50.7921 C.2      26 GLU29      0.5366
    381 O            47.4526      21.1471      50.7980 O.2      26 GLU29     -0.5819
    382 N            46.5192      19.3700      51.7879 N.am     27 VAL30     -0.4157
    383 H            45.8105      18.6468      51.7010 H        27 VAL30      0.2719
    384 CA           47.5182      19.2286      52.8616 C.3      27 VAL30     -0.0875
    385 HA           48.3872      19.8538      52.6528 H        27 VAL30      0.0969
    386 CB           46.9738      19.5914      54.2617 C.3      27 VAL30      0.2985
    387 HB           46.1445      18.9415      54.5009 H        27 VAL30     -0.0297
    388 CG1          48.0019      19.3560      55.3752 C.3      27 VAL30     -0.3192
    389 HG11         48.8744      19.9925      55.2221 H        27 VAL30      0.0791
    390 HG12         47.5492      19.5906      56.3361 H        27 VAL30      0.0791
    391 HG13         48.3178      18.3128      55.3992 H        27 VAL30      0.0791
    392 CG2          46.4851      21.0416      54.3403 C.3      27 VAL30     -0.3192
    393 HG21         45.6837      21.2040      53.6194 H        27 VAL30      0.0791
    394 HG22         46.1069      21.2574      55.3388 H        27 VAL30      0.0791
    395 HG23         47.3065      21.7216      54.1093 H        27 VAL30      0.0791
    396 C            47.9303      17.7742      52.8444 C.2      27 VAL30      0.5973
    397 O            47.0599      16.9256      53.0075 O.2      27 VAL30     -0.5679
    398 N            49.2163      17.4677      52.6790 N.am     28 ARG31     -0.3479
    399 H            49.8911      18.2144      52.5858 H        28 ARG31      0.2747
    400 CA           49.7165      16.0866      52.6889 C.3      28 ARG31     -0.2637
    401 HA           48.8908      15.3772      52.7719 H        28 ARG31      0.1560
    402 CB           50.4872      15.7842      51.3964 C.3      28 ARG31     -0.0007
    403 HB2          51.2868      16.5191      51.2809 H        28 ARG31      0.0327
    404 HB3          50.9478      14.7989      51.4913 H        28 ARG31      0.0327
    405 CG           49.6143      15.7877      50.1367 C.3      28 ARG31      0.0390
    406 HG2          48.8318      15.0323      50.2186 H        28 ARG31      0.0285
    407 HG3          49.1457      16.7653      50.0458 H        28 ARG31      0.0285
    408 CD           50.4687      15.5568      48.8769 C.3      28 ARG31      0.0486
    409 HD2          49.9026      15.8778      48.0059 H        28 ARG31      0.0687
    410 HD3          51.3540      16.1939      48.9237 H        28 ARG31      0.0687
    411 NE           50.8827      14.1528      48.6682 N.pl3    28 ARG31     -0.5295
    412 HE           51.8590      13.9489      48.8193 H        28 ARG31      0.3456
    413 CZ           50.1240      13.1661      48.2210 C.cat    28 ARG31      0.8076
    414 NH1          48.8469      13.3228      48.0211 N.pl3    28 ARG31     -0.8627
    415 HH11         48.4729      14.2295      48.2441 H        28 ARG31      0.4478
    416 HH12         48.1847      12.5620      48.1045 H        28 ARG31      0.4478
    417 NH2          50.6506      11.9927      48.0080 N.pl3    28 ARG31     -0.8627
    418 HH21         51.6104      11.8187      48.2595 H        28 ARG31      0.4478
    419 HH22         50.0829      11.2423      47.6661 H        28 ARG31      0.4478
    420 C            50.6243      15.8731      53.8893 C.2      28 ARG31      0.7341
    421 O            51.5461      16.6551      54.0994 O.2      28 ARG31     -0.5894
    422 N            50.3935      14.7965      54.6320 N.am     29 TRP32     -0.4157
    423 H            49.6248      14.1879      54.3703 H        29 TRP32      0.2719
    424 CA           51.2743      14.3334      55.7013 C.3      29 TRP32     -0.0275
    425 HA           52.0238      15.0941      55.9277 H        29 TRP32      0.1123
    426 CB           50.4762      14.0571      56.9758 C.3      29 TRP32     -0.0050
    427 HB2          49.6136      13.4331      56.7389 H        29 TRP32      0.0339
    428 HB3          51.1062      13.4972      57.6686 H        29 TRP32      0.0339
    429 CG           50.0221      15.2898      57.6773 C.2      29 TRP32     -0.1415
    430 CD1          48.8210      15.8893      57.5239 C.2      29 TRP32     -0.1638
    431 HD1          48.0265      15.5264      56.8830 H        29 TRP32      0.2062
    432 NE1          48.7696      17.0210      58.3120 N.pl3    29 TRP32     -0.3418
    433 HE1          47.9539      17.6063      58.3946 H        29 TRP32      0.3412
    434 CE2          49.9447      17.2101      59.0039 C.ar     29 TRP32      0.1380
    435 CZ2          50.3611      18.1764      59.9267 C.ar     29 TRP32     -0.2601
    436 HZ2          49.6901      18.9617      60.2351 H        29 TRP32      0.1572
    437 CH2          51.6500      18.0855      60.4722 C.ar     29 TRP32     -0.1134
    438 HH2          51.9831      18.8202      61.1923 H        29 TRP32      0.1417
    439 CZ3          52.5008      17.0315      60.0933 C.ar     29 TRP32     -0.1972
    440 HZ3          53.4938      16.9670      60.5155 H        29 TRP32      0.1447
    441 CE3          52.0676      16.0556      59.1747 C.ar     29 TRP32     -0.2387
    442 HE3          52.7262      15.2488      58.8914 H        29 TRP32      0.1700
    443 CD2          50.7751      16.1203      58.6107 C.ar     29 TRP32      0.1243
    444 C            51.9882      13.0688      55.2613 C.2      29 TRP32      0.5973
    445 O            51.3482      12.0730      54.9222 O.2      29 TRP32     -0.5679
    446 N            53.3098      13.0866      55.3425 N.am     30 GLU33     -0.5163
    447 H            53.7719      13.9328      55.6444 H        30 GLU33      0.2936
    448 CA           54.1638      11.9366      55.0800 C.3      30 GLU33      0.0397
    449 HA           53.5554      11.0437      54.9326 H        30 GLU33      0.1105
    450 CB           55.0179      12.1398      53.8308 C.3      30 GLU33      0.0560
    451 HB2          55.6343      13.0309      53.9635 H        30 GLU33     -0.0173
    452 HB3          55.6795      11.2795      53.7121 H        30 GLU33     -0.0173
    453 CG           54.1871      12.2863      52.5624 C.3      30 GLU33      0.0136
    454 HG2          53.5559      11.4070      52.4329 H        30 GLU33     -0.0425
    455 HG3          53.5424      13.1656      52.6313 H        30 GLU33     -0.0425
    456 CD           55.1289      12.4344      51.3771 C.2      30 GLU33      0.8054
    457 OE1          55.6662      13.5458      51.1834 O.co2    30 GLU33     -0.8188
    458 OE2          55.3221      11.4175      50.6802 O.co2    30 GLU33     -0.8188
    459 C            55.0977      11.6866      56.2494 C.2      30 GLU33      0.5366
    460 O            55.4788      12.5963      56.9863 O.2      30 GLU33     -0.5819
    461 N            55.5033      10.4293      56.3734 N.am     31 ARG34     -0.3479
    462 H            55.1713       9.7614      55.6774 H        31 ARG34      0.2747
    463 CA           56.4630       9.9726      57.3662 C.3      31 ARG34     -0.2637
    464 HA           56.9381      10.8343      57.8399 H        31 ARG34      0.1560
    465 CB           55.6832       9.1925      58.4264 C.3      31 ARG34     -0.0007
    466 HB2          54.8489       9.8167      58.7512 H        31 ARG34      0.0327
    467 HB3          55.2725       8.2857      57.9768 H        31 ARG34      0.0327
    468 CG           56.4994       8.8290      59.6664 C.3      31 ARG34      0.0390
    469 HG2          57.3799       8.2442      59.3960 H        31 ARG34      0.0285
    470 HG3          56.8176       9.7494      60.1584 H        31 ARG34      0.0285
    471 CD           55.5902       8.0361      60.6182 C.3      31 ARG34      0.0486
    472 HD2          55.9413       8.2054      61.6380 H        31 ARG34      0.0687
    473 HD3          54.5678       8.4138      60.5504 H        31 ARG34      0.0687
    474 NE           55.6469       6.5868      60.3458 N.pl3    31 ARG34     -0.5295
    475 HE           56.5309       6.2461      60.0059 H        31 ARG34      0.3456
    476 CZ           54.7156       5.6711      60.5512 C.cat    31 ARG34      0.8076
    477 NH1          53.4944       5.9680      60.9052 N.pl3    31 ARG34     -0.8627
    478 HH11         53.2407       6.9351      60.9981 H        31 ARG34      0.4478
    479 HH12         52.8048       5.2525      61.0439 H        31 ARG34      0.4478
    480 NH2          55.0172       4.4115      60.3994 N.pl3    31 ARG34     -0.8627
    481 HH21         55.9381       4.1431      60.0986 H        31 ARG34      0.4478
    482 HH22         54.3254       3.7046      60.5665 H        31 ARG34      0.4478
    483 C            57.5224       9.1762      56.6231 C.2      31 ARG34      0.7341
    484 O            57.3356       7.9964      56.3382 O.2      31 ARG34     -0.5894
    485 N            58.6169       9.8453      56.2696 N.am     32 GLY35     -0.4157
    486 H            58.6350      10.8409      56.4287 H        32 GLY35      0.2719
    487 CA           59.6433       9.2635      55.4071 C.3      32 GLY35     -0.0252
    488 HA2          60.4652       9.9686      55.2822 H        32 GLY35      0.0698
    489 HA3          60.0343       8.3530      55.8622 H        32 GLY35      0.0698
    490 C            59.0770       8.9418      54.0214 C.2      32 GLY35      0.5973
    491 O            58.6440       9.8354      53.3046 O.2      32 GLY35     -0.5679
    492 N            59.0646       7.6622      53.6581 N.am     33 SER36     -0.4157
    493 H            59.4481       6.9876      54.2999 H        33 SER36      0.2719
    494 CA           58.7159       7.1610      52.3163 C.3      33 SER36     -0.0249
    495 HA           58.7584       7.9909      51.6103 H        33 SER36      0.0843
    496 CB           59.7644       6.1316      51.8885 C.3      33 SER36      0.2117
    497 HB2          59.5239       5.1659      52.3370 H        33 SER36      0.0352
    498 HB3          59.7462       6.0281      50.8024 H        33 SER36      0.0352
    499 OG           61.0621       6.5189      52.3238 O.3      33 SER36     -0.6546
    500 HG           61.6988       5.9330      51.9062 H        33 SER36      0.4275
    501 C            57.2928       6.5774      52.2470 C.2      33 SER36      0.5973
    502 O            57.0039       5.6185      51.5251 O.2      33 SER36     -0.5679
    503 N            56.4115       7.1386      53.0670 N.am     34 THR37     -0.4157
    504 H            56.7256       7.9466      53.5885 H        34 THR37      0.2719
    505 CA           55.0862       6.6224      53.3980 C.3      34 THR37     -0.0389
    506 HA           54.7225       5.9696      52.6068 H        34 THR37      0.1007
    507 CB           55.2055       5.8147      54.7043 C.3      34 THR37      0.3654
    508 HB           55.8689       6.3456      55.3812 H        34 THR37      0.0043
    509 CG2          53.9121       5.5577      55.4700 C.3      34 THR37     -0.2438
    510 HG21         53.1702       5.1015      54.8130 H        34 THR37      0.0642
    511 HG22         54.1100       4.8942      56.3111 H        34 THR37      0.0642
    512 HG23         53.5132       6.4962      55.8552 H        34 THR37      0.0642
    513 OG1          55.7786       4.5533      54.4385 O.3      34 THR37     -0.6761
    514 HG1          55.1465       4.0320      53.9371 H        34 THR37      0.4102
    515 C            54.1341       7.8045      53.5465 C.2      34 THR37      0.5973
    516 O            54.3717       8.6830      54.3767 O.2      34 THR37     -0.5679
    517 N            53.0588       7.8272      52.7614 N.am     35 LEU38     -0.4157
    518 H            52.9468       7.0738      52.0924 H        35 LEU38      0.2719
    519 CA           51.9322       8.7508      52.9117 C.3      35 LEU38     -0.0518
    520 HA           52.3111       9.7619      53.0456 H        35 LEU38      0.0922
    521 CB           51.0652       8.6562      51.6405 C.3      35 LEU38     -0.1102
    522 HB2          51.7170       8.3963      50.8061 H        35 LEU38      0.0457
    523 HB3          50.3976       7.8012      51.7612 H        35 LEU38      0.0457
    524 CG           50.2538       9.8771      51.1573 C.3      35 LEU38      0.3531
    525 HG           50.7967      10.3273      50.3257 H        35 LEU38     -0.0361
    526 CD1          48.9037       9.3881      50.6278 C.3      35 LEU38     -0.4121
    527 HD11         48.3242       8.9403      51.4368 H        35 LEU38      0.1000
    528 HD12         48.3362      10.2223      50.2141 H        35 LEU38      0.1000
    529 HD13         49.0595       8.6443      49.8460 H        35 LEU38      0.1000
    530 CD2          49.9868      10.9921      52.1643 C.3      35 LEU38     -0.4121
    531 HD21         50.9275      11.4395      52.4797 H        35 LEU38      0.1000
    532 HD22         49.3809      11.7715      51.7030 H        35 LEU38      0.1000
    533 HD23         49.4451      10.6012      53.0224 H        35 LEU38      0.1000
    534 C            51.1181       8.3208      54.1386 C.2      35 LEU38      0.5973
    535 O            50.8177       7.1368      54.2847 O.2      35 LEU38     -0.5679
    536 N            50.7644       9.2568      55.0172 N.am     36 VAL39     -0.4157
    537 H            51.0522      10.2136      54.8361 H        36 VAL39      0.2719
    538 CA           49.9896       8.9727      56.2402 C.3      36 VAL39     -0.0875
    539 HA           49.9282       7.8951      56.3955 H        36 VAL39      0.0969
    540 CB           50.6927       9.5814      57.4695 C.3      36 VAL39      0.2985
    541 HB           50.8339      10.6504      57.3045 H        36 VAL39     -0.0297
    542 CG1          49.8920       9.4118      58.7681 C.3      36 VAL39     -0.3192
    543 HG11         49.6726       8.3573      58.9380 H        36 VAL39      0.0791
    544 HG12         50.4557       9.8114      59.6109 H        36 VAL39      0.0791
    545 HG13         48.9530       9.9626      58.7063 H        36 VAL39      0.0791
    546 CG2          52.0728       8.9446      57.6889 C.3      36 VAL39     -0.3192
    547 HG21         52.7153       9.1468      56.8315 H        36 VAL39      0.0791
    548 HG22         52.5371       9.3713      58.5762 H        36 VAL39      0.0791
    549 HG23         51.9696       7.8655      57.8036 H        36 VAL39      0.0791
    550 C            48.5510       9.4718      56.1362 C.2      36 VAL39      0.5973
    551 O            47.6239       8.7638      56.5206 O.2      36 VAL39     -0.5679
    552 N            48.3580      10.6924      55.6389 N.am     37 ALA40     -0.4157
    553 H            49.1548      11.2231      55.3074 H        37 ALA40      0.2719
    554 CA           47.0443      11.3218      55.5459 C.3      37 ALA40      0.0337
    555 HA           46.3082      10.5835      55.2213 H        37 ALA40      0.0823
    556 CB           46.6415      11.8665      56.9248 C.3      37 ALA40     -0.1825
    557 HB1          47.3800      12.5887      57.2732 H        37 ALA40      0.0603
    558 HB2          45.6672      12.3524      56.8617 H        37 ALA40      0.0603
    559 HB3          46.5744      11.0474      57.6416 H        37 ALA40      0.0603
    560 C            47.0623      12.4668      54.5386 C.2      37 ALA40      0.5973
    561 O            48.0993      13.0967      54.3175 O.2      37 ALA40     -0.5679
    562 N            45.9008      12.8103      53.9955 N.am     38 GLU41     -0.5163
    563 H            45.0593      12.2858      54.1912 H        38 GLU41      0.2936
    564 CA           45.7706      14.0226      53.1987 C.3      38 GLU41      0.0397
    565 HA           46.5199      14.7265      53.5506 H        38 GLU41      0.1105
    566 CB           46.0647      13.7529      51.7144 C.3      38 GLU41      0.0560
    567 HB2          46.0859      14.7080      51.1873 H        38 GLU41     -0.0173
    568 HB3          47.0525      13.2971      51.6276 H        38 GLU41     -0.0173
    569 CG           45.0253      12.8408      51.0513 C.3      38 GLU41      0.0136
    570 HG2          44.9449      11.9174      51.6291 H        38 GLU41     -0.0425
    571 HG3          44.0537      13.3372      51.0647 H        38 GLU41     -0.0425
    572 CD           45.3664      12.4825      49.6004 C.2      38 GLU41      0.8054
    573 OE1          46.2590      13.1230      48.9783 O.co2    38 GLU41     -0.8188
    574 OE2          44.6897      11.5843      49.0638 O.co2    38 GLU41     -0.8188
    575 C            44.4148      14.6828      53.4177 C.2      38 GLU41      0.5366
    576 O            43.4031      14.0145      53.6145 O.2      38 GLU41     -0.5819
    577 N            44.4021      16.0087      53.3828 N.am     39 PHE42     -0.4157
    578 H            45.2862      16.4748      53.2054 H        39 PHE42      0.2719
    579 CA           43.1949      16.8029      53.1989 C.3      39 PHE42     -0.0024
    580 HA           42.3080      16.2380      53.4900 H        39 PHE42      0.0978
    581 CB           43.2867      18.0796      54.0452 C.3      39 PHE42     -0.0343
    582 HB2          43.1763      17.8225      55.0994 H        39 PHE42      0.0295
    583 HB3          44.2742      18.4910      53.9014 H        39 PHE42      0.0295
    584 CG           42.3196      19.1867      53.6778 C.ar     39 PHE42      0.0118
    585 CD1          42.6535      20.1164      52.6718 C.ar     39 PHE42     -0.1256
    586 HD1          43.6025      20.0492      52.1581 H        39 PHE42      0.1330
    587 CE1          41.7484      21.1275      52.3133 C.ar     39 PHE42     -0.1704
    588 HE1          42.0102      21.8289      51.5319 H        39 PHE42      0.1430
    589 CZ           40.5137      21.2268      52.9741 C.ar     39 PHE42     -0.1072
    590 HZ           39.8197      22.0114      52.7075 H        39 PHE42      0.1297
    591 CE2          40.1873      20.3151      53.9923 C.ar     39 PHE42     -0.1704
    592 HE2          39.2374      20.3959      54.5011 H        39 PHE42      0.1430
    593 CD2          41.0869      19.2943      54.3422 C.ar     39 PHE42     -0.1256
    594 HD2          40.8243      18.5895      55.1176 H        39 PHE42      0.1330
    595 C            43.1171      17.1351      51.7150 C.2      39 PHE42      0.5973
    596 O            44.0958      17.6334      51.1610 O.2      39 PHE42     -0.5679
    597 N            41.9685      16.9257      51.0794 N.am     40 LYS43     -0.3479
    598 H            41.1914      16.5318      51.5915 H        40 LYS43      0.2747
    599 CA           41.7367      17.3128      49.6838 C.3      40 LYS43     -0.2400
    600 HA           42.5621      17.9136      49.2936 H        40 LYS43      0.1426
    601 CB           41.5486      16.0652      48.8032 C.3      40 LYS43     -0.0094
    602 HB2          40.7544      15.4653      49.2532 H        40 LYS43      0.0362
    603 HB3          41.1763      16.3766      47.8258 H        40 LYS43      0.0362
    604 CG           42.7464      15.1248      48.5914 C.3      40 LYS43      0.0187
    605 HG2          43.3129      15.0152      49.5161 H        40 LYS43      0.0103
    606 HG3          42.3328      14.1462      48.3410 H        40 LYS43      0.0103
    607 CD           43.6849      15.5477      47.4536 C.3      40 LYS43     -0.0479
    608 HD2          43.1372      16.1042      46.6912 H        40 LYS43      0.0621
    609 HD3          44.4398      16.2067      47.8714 H        40 LYS43      0.0621
    610 CE           44.3264      14.3213      46.7838 C.3      40 LYS43     -0.0143
    611 HE2          44.2071      13.4447      47.4325 H        40 LYS43      0.1135
    612 HE3          43.8015      14.1234      45.8475 H        40 LYS43      0.1135
    613 NZ           45.7665      14.5388      46.5392 N.4      40 LYS43     -0.3854
    614 HZ1          46.2291      14.3542      47.4280 H        40 LYS43      0.3400
    615 HZ2          46.1395      13.8972      45.8639 H        40 LYS43      0.3400
    616 HZ3          45.9555      15.5122      46.2649 H        40 LYS43      0.3400
    617 C            40.4643      18.1386      49.6489 C.2      40 LYS43      0.7341
    618 O            39.4310      17.6684      50.1184 O.2      40 LYS43     -0.5894
    619 N            40.5073      19.3464      49.0892 N.am     41 ARG44     -0.3479
    620 H            41.4093      19.7113      48.7878 H        41 ARG44      0.2747
    621 CA           39.2989      20.1771      48.9792 C.3      41 ARG44     -0.2637
    622 HA           38.7274      20.0730      49.9048 H        41 ARG44      0.1560
    623 CB           39.7073      21.6431      48.8309 C.3      41 ARG44     -0.0007
    624 HB2          40.4011      21.8844      49.6368 H        41 ARG44      0.0327
    625 HB3          40.2170      21.7993      47.8798 H        41 ARG44      0.0327
    626 CG           38.4656      22.5452      48.9200 C.3      41 ARG44      0.0390
    627 HG2          37.8704      22.4381      48.0135 H        41 ARG44      0.0285
    628 HG3          37.8543      22.2465      49.7739 H        41 ARG44      0.0285
    629 CD           38.8359      24.0158      49.0826 C.3      41 ARG44      0.0486
    630 HD2          39.4888      24.3137      48.2601 H        41 ARG44      0.0687
    631 HD3          37.9274      24.6150      49.0337 H        41 ARG44      0.0687
    632 NE           39.5497      24.2419      50.3453 N.pl3    41 ARG44     -0.5295
    633 HE           40.5171      23.9343      50.3628 H        41 ARG44      0.3456
    634 CZ           39.2398      25.0570      51.3311 C.cat    41 ARG44      0.8076
    635 NH1          38.1376      25.7569      51.3188 N.pl3    41 ARG44     -0.8627
    636 HH11         37.5711      25.7619      50.4978 H        41 ARG44      0.4478
    637 HH12         37.9425      26.5207      51.9681 H        41 ARG44      0.4478
    638 NH2          40.0815      25.1595      52.3147 N.pl3    41 ARG44     -0.8627
    639 HH21         40.9860      24.7350      52.1888 H        41 ARG44      0.4478
    640 HH22         40.0689      26.0052      52.8683 H        41 ARG44      0.4478
    641 C            38.3672      19.7197      47.8568 C.2      41 ARG44      0.7341
    642 O            37.1501      19.8457      47.9682 O.2      41 ARG44     -0.5894
    643 N            38.9327      19.2206      46.7559 N.am     42 LYS45     -0.3479
    644 H            39.9378      19.1099      46.7632 H        42 LYS45      0.2747
    645 CA           38.1967      18.7322      45.5845 C.3      42 LYS45     -0.2400
    646 HA           37.1256      18.8516      45.7543 H        42 LYS45      0.1426
    647 CB           38.5961      19.5247      44.3288 C.3      42 LYS45     -0.0094
    648 HB2          39.6840      19.5437      44.2299 H        42 LYS45      0.0362
    649 HB3          38.2140      18.9784      43.4649 H        42 LYS45      0.0362
    650 CG           38.0185      20.9489      44.2391 C.3      42 LYS45      0.0187
    651 HG2          37.8036      21.1448      43.1872 H        42 LYS45      0.0103
    652 HG3          37.0790      21.0153      44.7898 H        42 LYS45      0.0103
    653 CD           38.9872      22.0334      44.7216 C.3      42 LYS45     -0.0479
    654 HD2          39.0297      22.0017      45.8101 H        42 LYS45      0.0621
    655 HD3          39.9913      21.8395      44.3360 H        42 LYS45      0.0621
    656 CE           38.5451      23.4262      44.2490 C.3      42 LYS45     -0.0143
    657 HE2          38.7650      23.5101      43.1814 H        42 LYS45      0.1135
    658 HE3          37.4675      23.5407      44.3971 H        42 LYS45      0.1135
    659 NZ           39.2768      24.4730      45.0037 N.4      42 LYS45     -0.3854
    660 HZ1          40.2571      24.1718      45.1297 H        42 LYS45      0.3400
    661 HZ2          39.2834      25.3734      44.5486 H        42 LYS45      0.3400
    662 HZ3          38.9496      24.5655      45.9519 H        42 LYS45      0.3400
    663 C            38.4616      17.2447      45.3755 C.2      42 LYS45      0.7341
    664 O            39.5700      16.7761      45.5876 O.2      42 LYS45     -0.5894
    665 N            37.4472      16.5161      44.9078 N.am     43 MET46     -0.4157
    666 H            36.5390      16.9462      44.8626 H        43 MET46      0.2719
    667 CA           37.5665      15.0888      44.5587 C.3      43 MET46     -0.0237
    668 HA           38.1059      14.5597      45.3480 H        43 MET46      0.0880
    669 CB           36.1512      14.5014      44.4430 C.3      43 MET46      0.0342
    670 HB2          35.6911      14.4880      45.4324 H        43 MET46      0.0241
    671 HB3          35.5626      15.1740      43.8170 H        43 MET46      0.0241
    672 CG           36.0376      13.0978      43.8328 C.3      43 MET46      0.0018
    673 HG2          36.6498      13.0055      42.9372 H        43 MET46      0.0440
    674 HG3          36.3907      12.3710      44.5655 H        43 MET46      0.0440
    675 SD           34.3306      12.6989      43.3767 S.3      43 MET46     -0.2737
    676 CE           34.2184      13.4257      41.7190 C.3      43 MET46     -0.0536
    677 HE1          34.9553      12.9593      41.0652 H        43 MET46      0.0684
    678 HE2          33.2205      13.2468      41.3173 H        43 MET46      0.0684
    679 HE3          34.3959      14.4990      41.7710 H        43 MET46      0.0684
    680 C            38.3346      14.8716      43.2516 C.2      43 MET46      0.5973
    681 O            39.0520      13.8923      43.0848 O.2      43 MET46     -0.5679
    682 N            38.1384      15.7679      42.2872 N.am     44 LYS47     -0.3479
    683 H            37.5936      16.5808      42.5197 H        44 LYS47      0.2747
    684 CA           38.7405      15.6770      40.9587 C.3      44 LYS47     -0.2400
    685 HA           38.5060      14.6949      40.5548 H        44 LYS47      0.1426
    686 CB           38.0410      16.7386      40.0984 C.3      44 LYS47     -0.0094
    687 HB2          37.0514      16.3652      39.8286 H        44 LYS47      0.0362
    688 HB3          37.8707      17.6076      40.7387 H        44 LYS47      0.0362
    689 CG           38.7393      17.2267      38.8219 C.3      44 LYS47      0.0187
    690 HG2          39.7542      16.8509      38.7680 H        44 LYS47      0.0103
    691 HG3          38.1973      16.8479      37.9542 H        44 LYS47      0.0103
    692 CD           38.7381      18.7658      38.7913 C.3      44 LYS47     -0.0479
    693 HD2          37.7119      19.1319      38.8617 H        44 LYS47      0.0621
    694 HD3          39.2893      19.1274      39.6629 H        44 LYS47      0.0621
    695 CE           39.3831      19.3674      37.5382 C.3      44 LYS47     -0.0143
    696 HE2          38.6871      19.2685      36.6994 H        44 LYS47      0.1135
    697 HE3          39.5373      20.4356      37.7191 H        44 LYS47      0.1135
    698 NZ           40.6762      18.7186      37.1944 N.4      44 LYS47     -0.3854
    699 HZ1          40.5323      17.7951      36.8109 H        44 LYS47      0.3400
    700 HZ2          41.2102      19.2708      36.5391 H        44 LYS47      0.3400
    701 HZ3          41.2513      18.5627      38.0241 H        44 LYS47      0.3400
    702 C            40.2711      15.8384      41.0556 C.2      44 LYS47      0.7341
    703 O            40.7248      16.7766      41.7103 O.2      44 LYS47     -0.5894
    704 N            41.0552      15.0265      40.3215 N.am     45 PRO48     -0.2548
    705 CD           40.6284      13.8655      39.5528 C.3      45 PRO48      0.0192
    706 HD2          40.1684      14.1904      38.6186 H        45 PRO48      0.0391
    707 HD3          39.9427      13.2361      40.1219 H        45 PRO48      0.0391
    708 CG           41.9003      13.0783      39.2595 C.3      45 PRO48      0.0189
    709 HG2          41.8258      12.5176      38.3271 H        45 PRO48      0.0213
    710 HG3          42.1168      12.4097      40.0946 H        45 PRO48      0.0213
    711 CB           42.9666      14.1666      39.1859 C.3      45 PRO48     -0.0070
    712 HB2          42.9629      14.6040      38.1857 H        45 PRO48      0.0253
    713 HB3          43.9574      13.7774      39.4240 H        45 PRO48      0.0253
    714 CA           42.5005      15.1968      40.2191 C.3      45 PRO48     -0.0266
    715 HA           42.9443      14.9646      41.1885 H        45 PRO48      0.0641
    716 C            42.8952      16.6149      39.7938 C.2      45 PRO48      0.5896
    717 O            42.2450      17.2416      38.9415 O.2      45 PRO48     -0.5748
    718 N            43.9776      17.1265      40.3716 N.am     46 PHE49     -0.4157
    719 H            44.4950      16.5717      41.0361 H        46 PHE49      0.2719
    720 CA           44.5102      18.4260      39.9957 C.3      46 PHE49     -0.0024
    721 HA           43.6858      19.1395      39.9862 H        46 PHE49      0.0978
    722 CB           45.5165      18.9106      41.0415 C.3      46 PHE49     -0.0343
    723 HB2          45.0393      18.9184      42.0234 H        46 PHE49      0.0295
    724 HB3          46.3575      18.2160      41.0842 H        46 PHE49      0.0295
    725 CG           46.0270      20.3014      40.7379 C.ar     46 PHE49      0.0118
    726 CD1          45.2559      21.4230      41.0939 C.ar     46 PHE49     -0.1256
    727 HD1          44.3314      21.3011      41.6445 H        46 PHE49      0.1330
    728 CE1          45.7050      22.7127      40.7725 C.ar     46 PHE49     -0.1704
    729 HE1          45.1236      23.5740      41.0749 H        46 PHE49      0.1430
    730 CZ           46.9258      22.8803      40.0992 C.ar     46 PHE49     -0.1072
    731 HZ           47.2721      23.8772      39.8773 H        46 PHE49      0.1297
    732 CE2          47.6972      21.7615      39.7377 C.ar     46 PHE49     -0.1704
    733 HE2          48.6429      21.8892      39.2340 H        46 PHE49      0.1430
    734 CD2          47.2456      20.4703      40.0560 C.ar     46 PHE49     -0.1256
    735 HD2          47.8390      19.6055      39.7916 H        46 PHE49      0.1330
    736 C            45.1187      18.3749      38.5875 C.2      46 PHE49      0.5973
    737 O            45.7343      17.3916      38.1848 O.2      46 PHE49     -0.5679
    738 N            44.9450      19.4599      37.8392 N.am     47 LEU50     -0.4157
    739 H            44.5055      20.2676      38.2593 H        47 LEU50      0.2719
    740 CA           45.5351      19.6504      36.5188 C.3      47 LEU50     -0.0518
    741 HA           46.4608      19.0774      36.4593 H        47 LEU50      0.0922
    742 CB           44.5300      19.1874      35.4359 C.3      47 LEU50     -0.1102
    743 HB2          43.9192      18.4021      35.8842 H        47 LEU50      0.0457
    744 HB3          43.8373      20.0056      35.2347 H        47 LEU50      0.0457
    745 CG           45.0278      18.5775      34.0999 C.3      47 LEU50      0.3531
    746 HG           44.6733      17.5471      34.0594 H        47 LEU50     -0.0361
    747 CD1          44.3761      19.3139      32.9297 C.3      47 LEU50     -0.4121
    748 HD11         44.5961      20.3754      32.9937 H        47 LEU50      0.1000
    749 HD12         44.7522      18.9222      31.9840 H        47 LEU50      0.1000
    750 HD13         43.2969      19.1693      32.9588 H        47 LEU50      0.1000
    751 CD2          46.5368      18.5181      33.8793 C.3      47 LEU50     -0.4121
    752 HD21         47.0039      17.9080      34.6530 H        47 LEU50      0.1000
    753 HD22         46.7435      18.0522      32.9152 H        47 LEU50      0.1000
    754 HD23         46.9531      19.5238      33.8858 H        47 LEU50      0.1000
    755 C            45.8332      21.1418      36.4416 C.2      47 LEU50      0.5973
    756 O            44.9191      21.9470      36.6133 O.2      47 LEU50     -0.5679
    757 N            47.0963      21.5169      36.2167 N.am     48 LYS51     -0.3479
    758 H            47.8044      20.8011      36.1318 H        48 LYS51      0.2747
    759 CA           47.4909      22.9313      36.2445 C.3      48 LYS51     -0.2400
    760 HA           47.1894      23.3369      37.2114 H        48 LYS51      0.1426
    761 CB           49.0118      23.0804      36.0936 C.3      48 LYS51     -0.0094
    762 HB2          49.4915      22.5475      36.9161 H        48 LYS51      0.0362
    763 HB3          49.3497      22.6473      35.1499 H        48 LYS51      0.0362
    764 CG           49.3895      24.5679      36.1409 C.3      48 LYS51      0.0187
    765 HG2          49.1907      25.0345      35.1747 H        48 LYS51      0.0103
    766 HG3          48.7462      25.0453      36.8795 H        48 LYS51      0.0103
    767 CD           50.8576      24.8018      36.5142 C.3      48 LYS51     -0.0479
    768 HD2          51.2073      24.0350      37.2076 H        48 LYS51      0.0621
    769 HD3          51.4730      24.7513      35.6127 H        48 LYS51      0.0621
    770 CE           51.0115      26.1774      37.1734 C.3      48 LYS51     -0.0143
    771 HE2          52.0812      26.3756      37.3095 H        48 LYS51      0.1135
    772 HE3          50.6229      26.9363      36.4861 H        48 LYS51      0.1135
    773 NZ           50.3044      26.2482      38.4822 N.4      48 LYS51     -0.3854
    774 HZ1          50.6919      25.5811      39.1380 H        48 LYS51      0.3400
    775 HZ2          50.4100      27.1763      38.8727 H        48 LYS51      0.3400
    776 HZ3          49.3172      26.0631      38.3631 H        48 LYS51      0.3400
    777 C            46.7505      23.7632      35.2031 C.2      48 LYS51      0.7341
    778 O            46.3481      24.8800      35.5061 O.2      48 LYS51     -0.5894
    779 N            46.6000      23.2437      33.9917 N.am     49 SER52     -0.4157
    780 H            46.9568      22.3188      33.8047 H        49 SER52      0.2719
    781 CA           45.8715      23.9092      32.9157 C.3      49 SER52     -0.0249
    782 HA           44.9171      24.2764      33.2966 H        49 SER52      0.0843
    783 CB           46.6852      25.0961      32.3726 C.3      49 SER52      0.2117
    784 HB2          46.0582      25.6933      31.7096 H        49 SER52      0.0352
    785 HB3          47.0109      25.7334      33.1950 H        49 SER52      0.0352
    786 OG           47.8121      24.6397      31.6511 O.3      49 SER52     -0.6546
    787 HG           48.4393      25.3675      31.5471 H        49 SER52      0.4275
    788 C            45.6129      22.9215      31.7868 C.2      49 SER52      0.5973
    789 O            46.1687      21.8244      31.7722 O.2      49 SER52     -0.5679
    790 N            44.8490      23.3502      30.7833 N.am     50 GLY53     -0.4157
    791 H            44.4303      24.2657      30.8517 H        50 GLY53      0.2719
    792 CA           44.6221      22.5845      29.5596 C.3      50 GLY53     -0.0252
    793 HA2          44.2537      21.5946      29.8337 H        50 GLY53      0.0698
    794 HA3          43.8540      23.0847      28.9703 H        50 GLY53      0.0698
    795 C            45.8537      22.3919      28.6623 C.2      50 GLY53      0.5973
    796 O            45.7294      21.6900      27.6646 O.2      50 GLY53     -0.5679
    797 N            47.0225      22.9594      28.9876 N.am     51 ALA54     -0.4157
    798 H            47.0772      23.5139      29.8314 H        51 ALA54      0.2719
    799 CA           48.2876      22.7208      28.2788 C.3      51 ALA54      0.0337
    800 HA           48.1330      22.8531      27.2068 H        51 ALA54      0.0823
    801 CB           49.3002      23.7630      28.7670 C.3      51 ALA54     -0.1825
    802 HB1          49.5244      23.6103      29.8227 H        51 ALA54      0.0603
    803 HB2          50.2299      23.6608      28.2030 H        51 ALA54      0.0603
    804 HB3          48.9103      24.7702      28.6146 H        51 ALA54      0.0603
    805 C            48.8473      21.3039      28.5085 C.2      51 ALA54      0.5973
    806 O            49.6580      20.8140      27.7220 O.2      51 ALA54     -0.5679
    807 N            48.3912      20.6508      29.5785 N.am     52 PHE55     -0.4157
    808 H            47.6951      21.1073      30.1515 H        52 PHE55      0.2719
    809 CA           48.8250      19.3352      30.0268 C.3      52 PHE55     -0.0024
    810 HA           49.6195      18.9684      29.3789 H        52 PHE55      0.0978
    811 CB           49.3514      19.4106      31.4617 C.3      52 PHE55     -0.0343
    812 HB2          48.5082      19.5732      32.1310 H        52 PHE55      0.0295
    813 HB3          49.7963      18.4509      31.7279 H        52 PHE55      0.0295
    814 CG           50.3548      20.4994      31.7216 C.ar     52 PHE55      0.0118
    815 CD1          51.7246      20.2473      31.5490 C.ar     52 PHE55     -0.1256
    816 HD1          52.0649      19.2722      31.2312 H        52 PHE55      0.1330
    817 CE1          52.6528      21.2748      31.7801 C.ar     52 PHE55     -0.1704
    818 HE1          53.7111      21.1064      31.6187 H        52 PHE55      0.1430
    819 CZ           52.2106      22.5459      32.1819 C.ar     52 PHE55     -0.1072
    820 HZ           52.9370      23.3386      32.3186 H        52 PHE55      0.1297
    821 CE2          50.8392      22.7944      32.3602 C.ar     52 PHE55     -0.1704
    822 HE2          50.5086      23.7822      32.6421 H        52 PHE55      0.1430
    823 CD2          49.9097      21.7688      32.1312 C.ar     52 PHE55     -0.1256
    824 HD2          48.8539      21.9642      32.2423 H        52 PHE55      0.1330
    825 C            47.6721      18.3437      30.0221 C.2      52 PHE55      0.5973
    826 O            46.4992      18.7219      30.0132 O.2      52 PHE55     -0.5679
    827 N            48.0206      17.0692      30.0959 N.am     53 GLU56     -0.5163
    828 H            49.0101      16.8372      30.0611 H        53 GLU56      0.2936
    829 CA           47.0925      15.9547      30.2081 C.3      53 GLU56      0.0397
    830 HA           46.2096      16.2650      30.7680 H        53 GLU56      0.1105
    831 CB           46.6633      15.5855      28.7794 C.3      53 GLU56      0.0560
    832 HB2          46.2447      16.4712      28.3002 H        53 GLU56     -0.0173
    833 HB3          47.5433      15.2917      28.2168 H        53 GLU56     -0.0173
    834 CG           45.6277      14.4673      28.6834 C.3      53 GLU56      0.0136
    835 HG2          45.9547      13.6334      29.3069 H        53 GLU56     -0.0425
    836 HG3          44.6768      14.8341      29.0764 H        53 GLU56     -0.0425
    837 CD           45.4409      13.9660      27.2407 C.2      53 GLU56      0.8054
    838 OE1          45.7354      14.7301      26.2859 O.co2    53 GLU56     -0.8188
    839 OE2          45.0298      12.7970      27.0968 O.co2    53 GLU56     -0.8188
    840 C            47.7921      14.8192      30.9726 C.2      53 GLU56      0.5366
    841 O            48.9584      14.5327      30.6979 O.2      53 GLU56     -0.5819
    842 N            47.1172      14.2163      31.9576 N.am     54 ILE57     -0.4157
    843 H            46.1409      14.4306      32.0813 H        54 ILE57      0.2719
    844 CA           47.6037      13.0042      32.6298 C.3      54 ILE57     -0.0597
    845 HA           48.6919      12.9725      32.5536 H        54 ILE57      0.0869
    846 CB           47.2531      12.9933      34.1410 C.3      54 ILE57      0.1303
    847 HB           47.5488      13.9586      34.5560 H        54 ILE57      0.0187
    848 CG2          45.7491      12.8260      34.4233 C.3      54 ILE57     -0.3204
    849 HG21         45.4280      11.8141      34.1698 H        54 ILE57      0.0882
    850 HG22         45.5524      13.0010      35.4809 H        54 ILE57      0.0882
    851 HG23         45.1725      13.5388      33.8362 H        54 ILE57      0.0882
    852 CG1          48.0080      11.8913      34.9212 C.3      54 ILE57     -0.0430
    853 HG12         47.4918      11.6959      35.8622 H        54 ILE57      0.0236
    854 HG13         48.0143      10.9627      34.3496 H        54 ILE57      0.0236
    855 CD1          49.4470      12.2782      35.2794 C.3      54 ILE57     -0.0660
    856 HD11         49.4513      13.1847      35.8851 H        54 ILE57      0.0186
    857 HD12         49.9078      11.4696      35.8473 H        54 ILE57      0.0186
    858 HD13         50.0288      12.4440      34.3723 H        54 ILE57      0.0186
    859 C            47.0477      11.8127      31.8511 C.2      54 ILE57      0.5973
    860 O            45.8444      11.7356      31.5956 O.2      54 ILE57     -0.5679
    861 N            47.9254      10.9195      31.4133 N.am     55 LEU58     -0.4157
    862 H            48.9088      11.0375      31.6462 H        55 LEU58      0.2719
    863 CA           47.5345       9.7159      30.6890 C.3      55 LEU58     -0.0518
    864 HA           46.6635       9.9295      30.0688 H        55 LEU58      0.0922
    865 CB           48.7013       9.2859      29.7811 C.3      55 LEU58     -0.1102
    866 HB2          49.6236       9.3613      30.3577 H        55 LEU58      0.0457
    867 HB3          48.5873       8.2251      29.5562 H        55 LEU58      0.0457
    868 CG           48.8677      10.0042      28.4180 C.3      55 LEU58      0.3531
    869 HG           48.5155       9.3225      27.6429 H        55 LEU58     -0.0361
    870 CD1          48.1267      11.3282      28.2045 C.3      55 LEU58     -0.4121
    871 HD11         48.4568      12.0635      28.9394 H        55 LEU58      0.1000
    872 HD12         48.3057      11.7108      27.2042 H        55 LEU58      0.1000
    873 HD13         47.0505      11.1847      28.3117 H        55 LEU58      0.1000
    874 CD2          50.3488      10.2820      28.1535 C.3      55 LEU58     -0.4121
    875 HD21         50.9065       9.3465      28.2151 H        55 LEU58      0.1000
    876 HD22         50.4890      10.7045      27.1632 H        55 LEU58      0.1000
    877 HD23         50.7362      10.9687      28.9088 H        55 LEU58      0.1000
    878 C            47.1100       8.6228      31.6793 C.2      55 LEU58      0.5973
    879 O            47.4595       8.6376      32.8591 O.2      55 LEU58     -0.5679
    880 N            46.3677       7.6258      31.1967 N.am     56 ALA59     -0.4157
    881 H            46.0816       7.6526      30.2321 H        56 ALA59      0.2719
    882 CA           45.8430       6.5666      32.0593 C.3      56 ALA59      0.0337
    883 HA           45.3876       7.0408      32.9312 H        56 ALA59      0.0823
    884 CB           44.7340       5.8312      31.3029 C.3      56 ALA59     -0.1825
    885 HB1          45.1463       5.3350      30.4235 H        56 ALA59      0.0603
    886 HB2          44.2848       5.0816      31.9559 H        56 ALA59      0.0603
    887 HB3          43.9614       6.5374      30.9957 H        56 ALA59      0.0603
    888 C            46.9113       5.5972      32.6098 C.2      56 ALA59      0.5973
    889 O            46.6187       4.8587      33.5438 O.2      56 ALA59     -0.5679
    890 N            48.1369       5.5873      32.0734 N.am     57 ASN60     -0.4157
    891 H            48.3487       6.2446      31.3354 H        57 ASN60      0.2719
    892 CA           49.2788       4.8670      32.6556 C.3      57 ASN60      0.0143
    893 HA           48.9090       4.0078      33.2167 H        57 ASN60      0.1048
    894 CB           50.1913       4.3434      31.5289 C.3      57 ASN60     -0.2041
    895 HB2          50.9614       3.7134      31.9738 H        57 ASN60      0.0797
    896 HB3          49.6122       3.7344      30.8371 H        57 ASN60      0.0797
    897 CG           50.8832       5.4477      30.7427 C.2      57 ASN60      0.7130
    898 OD1          50.4814       6.6005      30.7753 O.2      57 ASN60     -0.5931
    899 ND2          51.9222       5.1263      30.0100 N.am     57 ASN60     -0.9191
    900 HD21         52.5277       5.9039      29.7231 H        57 ASN60      0.4196
    901 HD22         52.3326       4.2204      30.0914 H        57 ASN60      0.4196
    902 C            50.0828       5.7220      33.6557 C.2      57 ASN60      0.5973
    903 O            51.0550       5.2253      34.2151 O.2      57 ASN60     -0.5679
    904 N            49.7028       6.9887      33.8667 N.am     58 GLY61     -0.4157
    905 H            48.8891       7.3377      33.3769 H        58 GLY61      0.2719
    906 CA           50.3684       7.9327      34.7692 C.3      58 GLY61     -0.0252
    907 HA2          49.6070       8.5652      35.2242 H        58 GLY61      0.0698
    908 HA3          50.8714       7.3817      35.5641 H        58 GLY61      0.0698
    909 C            51.4024       8.8600      34.1234 C.2      58 GLY61      0.5973
    910 O            51.9286       9.7364      34.8107 O.2      58 GLY61     -0.5679
    911 N            51.6783       8.7027      32.8256 N.am     59 ASP62     -0.5163
    912 H            51.2341       7.9515      32.3148 H        59 ASP62      0.2936
    913 CA           52.5872       9.5860      32.0941 C.3      59 ASP62      0.0381
    914 HA           53.5049       9.6880      32.6760 H        59 ASP62      0.0880
    915 CB           52.9609       9.0087      30.7181 C.3      59 ASP62     -0.0303
    916 HB2          52.0446       8.7668      30.1804 H        59 ASP62     -0.0122
    917 HB3          53.4811       9.7811      30.1488 H        59 ASP62     -0.0122
    918 CG           53.8664       7.7719      30.7426 C.2      59 ASP62      0.7994
    919 OD1          54.4471       7.4550      31.8011 O.co2    59 ASP62     -0.8014
    920 OD2          53.9818       7.1426      29.6645 O.co2    59 ASP62     -0.8014
    921 C            51.9782      10.9797      31.9179 C.2      59 ASP62      0.5366
    922 O            50.7614      11.1530      31.8193 O.2      59 ASP62     -0.5819
    923 N            52.8393      11.9893      31.8266 N.am     60 LEU63     -0.4157
    924 H            53.8240      11.7760      31.8674 H        60 LEU63      0.2719
    925 CA           52.4441      13.3719      31.5945 C.3      60 LEU63     -0.0518
    926 HA           51.3933      13.5024      31.8612 H        60 LEU63      0.0922
    927 CB           53.2942      14.2664      32.5089 C.3      60 LEU63     -0.1102
    928 HB2          53.1324      13.9694      33.5467 H        60 LEU63      0.0457
    929 HB3          54.3428      14.0766      32.2724 H        60 LEU63      0.0457
    930 CG           53.0398      15.7781      32.3728 C.3      60 LEU63      0.3531
    931 HG           53.0691      16.0713      31.3234 H        60 LEU63     -0.0361
    932 CD1          51.6841      16.1798      32.9612 C.3      60 LEU63     -0.4121
    933 HD11         51.6191      15.8514      33.9989 H        60 LEU63      0.1000
    934 HD12         51.5758      17.2624      32.9172 H        60 LEU63      0.1000
    935 HD13         50.8806      15.7202      32.3854 H        60 LEU63      0.1000
    936 CD2          54.1537      16.5332      33.0987 C.3      60 LEU63     -0.4121
    937 HD21         55.1185      16.2914      32.6506 H        60 LEU63      0.1000
    938 HD22         53.9905      17.6063      33.0025 H        60 LEU63      0.1000
    939 HD23         54.1670      16.2609      34.1545 H        60 LEU63      0.1000
    940 C            52.6262      13.7209      30.1172 C.2      60 LEU63      0.5973
    941 O            53.7209      13.6052      29.5656 O.2      60 LEU63     -0.5679
    942 N            51.5713      14.2233      29.4846 N.am     61 LYS64     -0.3479
    943 H            50.6943      14.2881      29.9985 H        61 LYS64      0.2747
    944 CA           51.6441      14.8307      28.1556 C.3      61 LYS64     -0.2400
    945 HA           52.5491      14.4977      27.6449 H        61 LYS64      0.1426
    946 CB           50.4225      14.3766      27.3592 C.3      61 LYS64     -0.0094
    947 HB2          50.4388      13.2887      27.2819 H        61 LYS64      0.0362
    948 HB3          49.5372      14.6588      27.9222 H        61 LYS64      0.0362
    949 CG           50.3452      14.9791      25.9502 C.3      61 LYS64      0.0187
    950 HG2          50.4085      16.0655      26.0129 H        61 LYS64      0.0103
    951 HG3          51.1822      14.6260      25.3466 H        61 LYS64      0.0103
    952 CD           48.9921      14.6319      25.3067 C.3      61 LYS64     -0.0479
    953 HD2          48.3454      14.1050      26.0123 H        61 LYS64      0.0621
    954 HD3          48.4758      15.5562      25.0451 H        61 LYS64      0.0621
    955 CE           49.1337      13.7877      24.0416 C.3      61 LYS64     -0.0143
    956 HE2          48.1267      13.5879      23.6584 H        61 LYS64      0.1135
    957 HE3          49.6766      14.3669      23.2893 H        61 LYS64      0.1135
    958 NZ           49.8358      12.5102      24.3193 N.4      61 LYS64     -0.3854
    959 HZ1          49.3157      11.9892      25.0179 H        61 LYS64      0.3400
    960 HZ2          49.8993      11.9454      23.4827 H        61 LYS64      0.3400
    961 HZ3          50.7650      12.6821      24.6799 H        61 LYS64      0.3400
    962 C            51.6930      16.3443      28.3079 C.2      61 LYS64      0.7341
    963 O            50.8406      16.9180      28.9844 O.2      61 LYS64     -0.5894
    964 N            52.6326      16.9854      27.6236 N.am     62 ILE65     -0.4157
    965 H            53.3145      16.4412      27.1182 H        62 ILE65      0.2719
    966 CA           52.6268      18.4330      27.3932 C.3      62 ILE65     -0.0597
    967 HA           51.9163      18.9276      28.0590 H        62 ILE65      0.0869
    968 CB           54.0212      19.0422      27.6399 C.3      62 ILE65      0.1303
    969 HB           54.7404      18.5559      26.9779 H        62 ILE65      0.0187
    970 CG2          53.9914      20.5459      27.3144 C.3      62 ILE65     -0.3204
    971 HG21         53.2146      21.0495      27.8922 H        62 ILE65      0.0882
    972 HG22         54.9405      21.0160      27.5683 H        62 ILE65      0.0882
    973 HG23         53.8228      20.7114      26.2510 H        62 ILE65      0.0882
    974 CG1          54.4548      18.8026      29.1031 C.3      62 ILE65     -0.0430
    975 HG12         53.8488      19.4196      29.7634 H        62 ILE65      0.0236
    976 HG13         54.3009      17.7597      29.3784 H        62 ILE65      0.0236
    977 CD1          55.9316      19.1078      29.3610 C.3      62 ILE65     -0.0660
    978 HD11         56.1399      20.1687      29.2292 H        62 ILE65      0.0186
    979 HD12         56.1793      18.8355      30.3874 H        62 ILE65      0.0186
    980 HD13         56.5526      18.5223      28.6842 H        62 ILE65      0.0186
    981 C            52.1589      18.6080      25.9559 C.2      62 ILE65      0.5973
    982 O            52.7651      18.0299      25.0552 O.2      62 ILE65     -0.5679
    983 N            51.0394      19.2982      25.7304 N.am     63 LYS66     -0.3479
    984 H            50.5829      19.7671      26.5100 H        63 LYS66      0.2747
    985 CA           50.3911      19.2811      24.4095 C.3      63 LYS66     -0.2400
    986 HA           50.3658      18.2533      24.0450 H        63 LYS66      0.1426
    987 CB           48.9551      19.7885      24.5122 C.3      63 LYS66     -0.0094
    988 HB2          48.9576      20.7685      24.9938 H        63 LYS66      0.0362
    989 HB3          48.5424      19.8986      23.5071 H        63 LYS66      0.0362
    990 CG           48.0703      18.8135      25.2966 C.3      63 LYS66      0.0187
    991 HG2          47.9976      17.8632      24.7674 H        63 LYS66      0.0103
    992 HG3          48.4964      18.6438      26.2867 H        63 LYS66      0.0103
    993 CD           46.6810      19.4278      25.4495 C.3      63 LYS66     -0.0479
    994 HD2          46.7912      20.4629      25.7712 H        63 LYS66      0.0621
    995 HD3          46.1661      19.4090      24.4874 H        63 LYS66      0.0621
    996 CE           45.8721      18.6574      26.4946 C.3      63 LYS66     -0.0143
    997 HE2          45.6846      17.6373      26.1361 H        63 LYS66      0.1135
    998 HE3          46.4664      18.5834      27.4115 H        63 LYS66      0.1135
    999 NZ           44.6021      19.3528      26.7929 N.4      63 LYS66     -0.3854
   1000 HZ1          44.0198      19.4077      25.9706 H        63 LYS66      0.3400
   1001 HZ2          44.1129      18.8652      27.5327 H        63 LYS66      0.3400
   1002 HZ3          44.8322      20.2903      27.1142 H        63 LYS66      0.3400
   1003 C            51.1465      20.0598      23.3376 C.2      63 LYS66      0.7341
   1004 O            51.1511      19.6176      22.1959 O.2      63 LYS66     -0.5894
   1005 N            51.7642      21.1882      23.6811 N.am     64 ASN67     -0.4157
   1006 H            51.7428      21.4725      24.6483 H        64 ASN67      0.2719
   1007 CA           52.4845      22.0333      22.7311 C.3      64 ASN67      0.0143
   1008 HA           52.8446      21.4391      21.8880 H        64 ASN67      0.1048
   1009 CB           51.5122      23.0998      22.1988 C.3      64 ASN67     -0.2041
   1010 HB2          50.6862      22.6135      21.6814 H        64 ASN67      0.0797
   1011 HB3          51.1115      23.6929      23.0213 H        64 ASN67      0.0797
   1012 CG           52.2063      24.0139      21.2098 C.2      64 ASN67      0.7130
   1013 OD1          52.3298      23.6989      20.0429 O.2      64 ASN67     -0.5931
   1014 ND2          52.7287      25.1318      21.6538 N.am     64 ASN67     -0.9191
   1015 HD21         53.2860      25.6393      20.9887 H        64 ASN67      0.4196
   1016 HD22         52.8406      25.2575      22.6502 H        64 ASN67      0.4196
   1017 C            53.6888      22.6579      23.4339 C.2      64 ASN67      0.5973
   1018 O            53.5051      23.6272      24.1663 O.2      64 ASN67     -0.5679
   1019 N            54.8889      22.0977      23.2499 N.am     65 LEU68     -0.4157
   1020 H            54.9967      21.3453      22.5891 H        65 LEU68      0.2719
   1021 CA           56.0583      22.5489      24.0107 C.3      65 LEU68     -0.0518
   1022 HA           55.7998      22.5129      25.0713 H        65 LEU68      0.0922
   1023 CB           57.2819      21.6519      23.7644 C.3      65 LEU68     -0.1102
   1024 HB2          57.3567      21.4525      22.6944 H        65 LEU68      0.0457
   1025 HB3          58.1882      22.1805      24.0662 H        65 LEU68      0.0457
   1026 CG           57.2124      20.3326      24.5420 C.3      65 LEU68      0.3531
   1027 HG           56.2140      19.9048      24.4441 H        65 LEU68     -0.0361
   1028 CD1          58.2206      19.3365      23.9711 C.3      65 LEU68     -0.4121
   1029 HD11         59.2293      19.7441      24.0451 H        65 LEU68      0.1000
   1030 HD12         58.1689      18.4021      24.5298 H        65 LEU68      0.1000
   1031 HD13         57.9932      19.1396      22.9239 H        65 LEU68      0.1000
   1032 CD2          57.5305      20.5265      26.0230 C.3      65 LEU68     -0.4121
   1033 HD21         56.9118      21.3095      26.4569 H        65 LEU68      0.1000
   1034 HD22         57.3256      19.6004      26.5528 H        65 LEU68      0.1000
   1035 HD23         58.5755      20.8057      26.1576 H        65 LEU68      0.1000
   1036 C            56.4220      23.9994      23.7086 C.2      65 LEU68      0.5973
   1037 O            56.5372      24.4069      22.5514 O.2      65 LEU68     -0.5679
   1038 N            56.6496      24.7556      24.7728 N.am     66 THR69     -0.4157
   1039 H            56.4638      24.3677      25.7007 H        66 THR69      0.2719
   1040 CA           57.2014      26.1046      24.7186 C.3      66 THR69     -0.0389
   1041 HA           57.3415      26.4009      23.6801 H        66 THR69      0.1007
   1042 CB           56.2756      27.1317      25.3809 C.3      66 THR69      0.3654
   1043 HB           56.6502      28.1241      25.1299 H        66 THR69      0.0043
   1044 CG2          54.8257      27.0574      24.9119 C.3      66 THR69     -0.2438
   1045 HG21         54.3731      26.1222      25.2464 H        66 THR69      0.0642
   1046 HG22         54.2664      27.8894      25.3397 H        66 THR69      0.0642
   1047 HG23         54.7863      27.1110      23.8249 H        66 THR69      0.0642
   1048 OG1          56.3129      27.0116      26.7789 O.3      66 THR69     -0.6761
   1049 HG1          55.9917      26.1209      27.0342 H        66 THR69      0.4102
   1050 C            58.5625      26.1318      25.3958 C.2      66 THR69      0.5973
   1051 O            58.9621      25.1911      26.0781 O.2      66 THR69     -0.5679
   1052 N            59.2855      27.2452      25.2463 N.am     67 ARG70     -0.3479
   1053 H            58.9131      27.9943      24.6869 H        67 ARG70      0.2747
   1054 CA           60.5831      27.4186      25.9089 C.3      67 ARG70     -0.2637
   1055 HA           61.2017      26.5465      25.6801 H        67 ARG70      0.1560
   1056 CB           61.3059      28.6681      25.3826 C.3      67 ARG70     -0.0007
   1057 HB2          60.6612      29.5430      25.4829 H        67 ARG70      0.0327
   1058 HB3          62.1998      28.8271      25.9888 H        67 ARG70      0.0327
   1059 CG           61.7405      28.4950      23.9209 C.3      67 ARG70      0.0390
   1060 HG2          62.2791      27.5520      23.8061 H        67 ARG70      0.0285
   1061 HG3          60.8525      28.4670      23.2876 H        67 ARG70      0.0285
   1062 CD           62.6518      29.6368      23.4640 C.3      67 ARG70      0.0486
   1063 HD2          62.1868      30.5855      23.7337 H        67 ARG70      0.0687
   1064 HD3          63.6181      29.5442      23.9640 H        67 ARG70      0.0687
   1065 NE           62.8356      29.5583      22.0094 N.pl3    67 ARG70     -0.5295
   1066 HE           62.9997      28.6119      21.6469 H        67 ARG70      0.3456
   1067 CZ           63.0678      30.5148      21.1412 C.cat    67 ARG70      0.8076
   1068 NH1          63.2759      31.7390      21.5373 N.pl3    67 ARG70     -0.8627
   1069 HH11         63.3208      31.8970      22.5242 H        67 ARG70      0.4478
   1070 HH12         63.5192      32.4371      20.8640 H        67 ARG70      0.4478
   1071 NH2          63.1286      30.2623      19.8706 N.pl3    67 ARG70     -0.8627
   1072 HH21         63.4666      29.3094      19.6608 H        67 ARG70      0.4478
   1073 HH22         63.4254      30.9497      19.2153 H        67 ARG70      0.4478
   1074 C            60.4930      27.4174      27.4419 C.2      67 ARG70      0.7341
   1075 O            61.4420      26.9503      28.0596 O.2      67 ARG70     -0.5894
   1076 N            59.3895      27.8705      28.0447 N.am     68 ASP71     -0.5163
   1077 H            58.5965      28.1353      27.4860 H        68 ASP71      0.2936
   1078 CA           59.1969      27.8490      29.5124 C.3      68 ASP71      0.0381
   1079 HA           60.1082      28.2098      29.9914 H        68 ASP71      0.0880
   1080 CB           58.0496      28.8066      29.9006 C.3      68 ASP71     -0.0303
   1081 HB2          58.1718      29.7327      29.3351 H        68 ASP71     -0.0122
   1082 HB3          57.1010      28.3604      29.5952 H        68 ASP71     -0.0122
   1083 CG           57.9782      29.1889      31.3972 C.2      68 ASP71      0.7994
   1084 OD1          58.9950      29.0518      32.1128 O.co2    68 ASP71     -0.8014
   1085 OD2          56.9227      29.7352      31.7983 O.co2    68 ASP71     -0.8014
   1086 C            58.9392      26.4344      30.0716 C.2      68 ASP71      0.5366
   1087 O            58.9983      26.2228      31.2740 O.2      68 ASP71     -0.5819
   1088 N            58.6852      25.4322      29.2214 N.am     69 ASP72     -0.5163
   1089 H            58.6149      25.6223      28.2329 H        69 ASP72      0.2936
   1090 CA           58.4511      24.0574      29.6853 C.3      69 ASP72      0.0381
   1091 HA           57.9163      24.0955      30.6365 H        69 ASP72      0.0880
   1092 CB           57.5634      23.3139      28.6838 C.3      69 ASP72     -0.0303
   1093 HB2          58.0496      23.2992      27.7073 H        69 ASP72     -0.0122
   1094 HB3          57.4405      22.2797      29.0064 H        69 ASP72     -0.0122
   1095 CG           56.1783      23.9377      28.5733 C.2      69 ASP72      0.7994
   1096 OD1          55.5160      24.0788      29.6236 O.co2    69 ASP72     -0.8014
   1097 OD2          55.7763      24.2418      27.4206 O.co2    69 ASP72     -0.8014
   1098 C            59.7285      23.2482      29.9250 C.2      69 ASP72      0.5366
   1099 O            59.6527      22.1406      30.4568 O.2      69 ASP72     -0.5819
   1100 N            60.8935      23.7329      29.4909 N.am     70 SER73     -0.4157
   1101 H            60.8905      24.6862      29.1593 H        70 SER73      0.2719
   1102 CA           62.1612      23.0446      29.7608 C.3      70 SER73     -0.0249
   1103 HA           62.0352      21.9981      29.5009 H        70 SER73      0.0843
   1104 CB           63.3057      23.5849      28.9019 C.3      70 SER73      0.2117
   1105 HB2          64.2211      23.0448      29.1424 H        70 SER73      0.0352
   1106 HB3          63.0814      23.4191      27.8502 H        70 SER73      0.0352
   1107 OG           63.5308      24.9597      29.1217 O.3      70 SER73     -0.6546
   1108 HG           62.7175      25.4668      28.9793 H        70 SER73      0.4275
   1109 C            62.4989      23.1155      31.2494 C.2      70 SER73      0.5973
   1110 O            62.0596      24.0127      31.9614 O.2      70 SER73     -0.5679
   1111 N            63.2991      22.1733      31.7351 N.am     71 GLY74     -0.4157
   1112 H            63.6336      21.4485      31.1125 H        71 GLY74      0.2719
   1113 CA           63.6594      22.1004      33.1476 C.3      71 GLY74     -0.0252
   1114 HA2          64.7362      22.2367      33.2474 H        71 GLY74      0.0698
   1115 HA3          63.1614      22.8815      33.7227 H        71 GLY74      0.0698
   1116 C            63.2947      20.7588      33.7524 C.2      71 GLY74      0.5973
   1117 O            62.9714      19.8026      33.0442 O.2      71 GLY74     -0.5679
   1118 N            63.3916      20.6744      35.0753 N.am     72 THR75     -0.4157
   1119 H            63.6794      21.4862      35.5947 H        72 THR75      0.2719
   1120 CA           63.2468      19.4040      35.7759 C.3      72 THR75     -0.0389
   1121 HA           63.5474      18.6282      35.0856 H        72 THR75      0.1007
   1122 CB           64.1940      19.2982      36.9689 C.3      72 THR75      0.3654
   1123 HB           63.8898      19.9966      37.7494 H        72 THR75      0.0043
   1124 CG2          64.2319      17.8806      37.5365 C.3      72 THR75     -0.2438
   1125 HG21         64.5226      17.1778      36.7549 H        72 THR75      0.0642
   1126 HG22         64.9528      17.8333      38.3516 H        72 THR75      0.0642
   1127 HG23         63.2532      17.6013      37.9258 H        72 THR75      0.0642
   1128 OG1          65.5045      19.6043      36.5599 O.3      72 THR75     -0.6761
   1129 HG1          66.1076      19.2716      37.2257 H        72 THR75      0.4102
   1130 C            61.8083      19.1637      36.2075 C.2      72 THR75      0.5973
   1131 O            61.2059      19.9931      36.8824 O.2      72 THR75     -0.5679
   1132 N            61.2858      17.9850      35.9030 N.am     73 TYR76     -0.4157
   1133 H            61.8548      17.3576      35.3438 H        73 TYR76      0.2719
   1134 CA           59.9889      17.5006      36.3526 C.3      73 TYR76     -0.0014
   1135 HA           59.4274      18.3071      36.8259 H        73 TYR76      0.0876
   1136 CB           59.1842      16.9868      35.1558 C.3      73 TYR76     -0.0152
   1137 HB2          59.7840      16.2663      34.5973 H        73 TYR76      0.0295
   1138 HB3          58.3045      16.4589      35.5269 H        73 TYR76      0.0295
   1139 CG           58.7379      18.0850      34.2162 C.ar     73 TYR76     -0.0011
   1140 CD1          59.6595      18.6812      33.3338 C.ar     73 TYR76     -0.1906
   1141 HD1          60.6910      18.3550      33.3094 H        73 TYR76      0.1699
   1142 CE1          59.2539      19.7405      32.5074 C.ar     73 TYR76     -0.2341
   1143 HE1          59.9742      20.2263      31.8689 H        73 TYR76      0.1656
   1144 CZ           57.9159      20.1862      32.5412 C.ar     73 TYR76      0.3226
   1145 OH           57.4984      21.1988      31.7496 O.3      73 TYR76     -0.5579
   1146 HH           58.2443      21.6128      31.2771 H        73 TYR76      0.3992
   1147 CE2          56.9883      19.5718      33.4050 C.ar     73 TYR76     -0.2341
   1148 HE2          55.9718      19.9337      33.4167 H        73 TYR76      0.1656
   1149 CD2          57.4021      18.5271      34.2501 C.ar     73 TYR76     -0.1906
   1150 HD2          56.6944      18.0702      34.9258 H        73 TYR76      0.1699
   1151 C            60.2329      16.3947      37.3645 C.2      73 TYR76      0.5973
   1152 O            61.0804      15.5385      37.1292 O.2      73 TYR76     -0.5679
   1153 N            59.5129      16.4104      38.4834 N.am     74 ASN77     -0.4157
   1154 H            58.8064      17.1216      38.5890 H        74 ASN77      0.2719
   1155 CA           59.5474      15.3377      39.4730 C.3      74 ASN77      0.0143
   1156 HA           60.3474      14.6424      39.2232 H        74 ASN77      0.1048
   1157 CB           59.8299      15.8755      40.8812 C.3      74 ASN77     -0.2041
   1158 HB2          59.3002      16.8119      41.0538 H        74 ASN77      0.0797
   1159 HB3          59.4941      15.1450      41.6190 H        74 ASN77      0.0797
   1160 CG           61.3161      16.0520      41.0863 C.2      74 ASN77      0.7130
   1161 OD1          62.0240      15.1588      41.5081 O.2      74 ASN77     -0.5931
   1162 ND2          61.8541      17.1963      40.7409 N.am     74 ASN77     -0.9191
   1163 HD21         62.8478      17.2654      40.8573 H        74 ASN77      0.4196
   1164 HD22         61.2924      17.9319      40.3585 H        74 ASN77      0.4196
   1165 C            58.2448      14.5573      39.4303 C.2      74 ASN77      0.5973
   1166 O            57.1620      15.1407      39.4408 O.2      74 ASN77     -0.5679
   1167 N            58.3652      13.2353      39.4263 N.am     75 VAL78     -0.4157
   1168 H            59.3039      12.8434      39.4744 H        75 VAL78      0.2719
   1169 CA           57.2436      12.3049      39.5137 C.3      75 VAL78     -0.0875
   1170 HA           56.3280      12.8782      39.6600 H        75 VAL78      0.0969
   1171 CB           57.0524      11.5120      38.2062 C.3      75 VAL78      0.2985
   1172 HB           56.8437      12.2292      37.4114 H        75 VAL78     -0.0297
   1173 CG1          58.2853      10.6985      37.7913 C.3      75 VAL78     -0.3192
   1174 HG11         58.5007       9.9297      38.5321 H        75 VAL78      0.0791
   1175 HG12         58.0958      10.2238      36.8276 H        75 VAL78      0.0791
   1176 HG13         59.1493      11.3540      37.6858 H        75 VAL78      0.0791
   1177 CG2          55.8502      10.5645      38.3079 C.3      75 VAL78     -0.3192
   1178 HG21         54.9583      11.1206      38.5979 H        75 VAL78      0.0791
   1179 HG22         55.6630      10.1060      37.3356 H        75 VAL78      0.0791
   1180 HG23         56.0389       9.7745      39.0343 H        75 VAL78      0.0791
   1181 C            57.4406      11.4315      40.7441 C.2      75 VAL78      0.5973
   1182 O            58.5232      10.8886      40.9769 O.2      75 VAL78     -0.5679
   1183 N            56.3787      11.3144      41.5369 N.am     76 THR79     -0.4157
   1184 H            55.5161      11.7625      41.2630 H        76 THR79      0.2719
   1185 CA           56.3072      10.4268      42.6964 C.3      76 THR79     -0.0389
   1186 HA           57.1827       9.7885      42.6874 H        76 THR79      0.1007
   1187 CB           56.2859      11.1590      44.0501 C.3      76 THR79      0.3654
   1188 HB           56.2494      10.4088      44.8416 H        76 THR79      0.0043
   1189 CG2          57.4922      12.0562      44.2957 C.3      76 THR79     -0.2438
   1190 HG21         57.5581      12.8419      43.5433 H        76 THR79      0.0642
   1191 HG22         57.4311      12.5056      45.2872 H        76 THR79      0.0642
   1192 HG23         58.3965      11.4534      44.2448 H        76 THR79      0.0642
   1193 OG1          55.1546      11.9849      44.1709 O.3      76 THR79     -0.6761
   1194 HG1          55.3667      12.8073      43.7226 H        76 THR79      0.4102
   1195 C            55.0752       9.5487      42.5457 C.2      76 THR79      0.5973
   1196 O            54.0191      10.0170      42.1214 O.2      76 THR79     -0.5679
   1197 N            55.2209       8.2590      42.8379 N.am     77 VAL80     -0.4157
   1198 H            56.1266       7.9482      43.1740 H        77 VAL80      0.2719
   1199 CA           54.1553       7.2563      42.6751 C.3      77 VAL80     -0.0875
   1200 HA           53.2405       7.7453      42.3389 H        77 VAL80      0.0969
   1201 CB           54.5417       6.2152      41.6033 C.3      77 VAL80      0.2985
   1202 HB           55.4790       5.7450      41.9009 H        77 VAL80     -0.0297
   1203 CG1          53.4802       5.1179      41.4503 C.3      77 VAL80     -0.3192
   1204 HG11         52.5167       5.5590      41.1918 H        77 VAL80      0.0791
   1205 HG12         53.7761       4.4306      40.6567 H        77 VAL80      0.0791
   1206 HG13         53.3812       4.5463      42.3725 H        77 VAL80      0.0791
   1207 CG2          54.7391       6.8500      40.2194 C.3      77 VAL80     -0.3192
   1208 HG21         55.4069       7.7056      40.2697 H        77 VAL80      0.0791
   1209 HG22         55.1493       6.1170      39.5247 H        77 VAL80      0.0791
   1210 HG23         53.7817       7.2037      39.8345 H        77 VAL80      0.0791
   1211 C            53.8722       6.6135      44.0305 C.2      77 VAL80      0.5973
   1212 O            54.8125       6.2414      44.7321 O.2      77 VAL80     -0.5679
   1213 N            52.5969       6.4689      44.3982 N.am     78 TYR81     -0.4157
   1214 H            51.8714       6.7450      43.7537 H        78 TYR81      0.2719
   1215 CA           52.1665       5.8546      45.6624 C.3      78 TYR81     -0.0014
   1216 HA           53.0391       5.5342      46.2261 H        78 TYR81      0.0876
   1217 CB           51.3725       6.8232      46.5438 C.3      78 TYR81     -0.0152
   1218 HB2          50.5061       7.1919      45.9919 H        78 TYR81      0.0295
   1219 HB3          51.0035       6.2867      47.4201 H        78 TYR81      0.0295
   1220 CG           52.2063       7.9864      47.0035 C.ar     78 TYR81     -0.0011
   1221 CD1          52.3509       9.0971      46.1553 C.ar     78 TYR81     -0.1906
   1222 HD1          51.8434       9.1266      45.2006 H        78 TYR81      0.1699
   1223 CE1          53.2229      10.1343      46.5063 C.ar     78 TYR81     -0.2341
   1224 HE1          53.3865      10.9583      45.8265 H        78 TYR81      0.1656
   1225 CZ           53.9295      10.0670      47.7191 C.ar     78 TYR81      0.3226
   1226 OH           54.8137      11.0448      47.9990 O.3      78 TYR81     -0.5579
   1227 HH           54.8725      11.7258      47.3282 H        78 TYR81      0.3992
   1228 CE2          53.7528       8.9777      48.5964 C.ar     78 TYR81     -0.2341
   1229 HE2          54.2974       8.9646      49.5323 H        78 TYR81      0.1656
   1230 CD2          52.9029       7.9205      48.2243 C.ar     78 TYR81     -0.1906
   1231 HD2          52.7998       7.0587      48.8671 H        78 TYR81      0.1699
   1232 C            51.3018       4.6433      45.3887 C.2      78 TYR81      0.5973
   1233 O            50.4477       4.6913      44.5078 O.2      78 TYR81     -0.5679
   1234 N            51.5080       3.5710      46.1435 N.am     79 SER82     -0.4157
   1235 H            52.2033       3.6138      46.8824 H        79 SER82      0.2719
   1236 CA           50.6451       2.3965      46.0777 C.3      79 SER82     -0.0249
   1237 HA           50.2901       2.2653      45.0551 H        79 SER82      0.0843
   1238 CB           51.4573       1.1592      46.4566 C.3      79 SER82      0.2117
   1239 HB2          50.9044       0.2591      46.1845 H        79 SER82      0.0352
   1240 HB3          52.4032       1.1685      45.9195 H        79 SER82      0.0352
   1241 OG           51.6781       1.1684      47.8493 O.3      79 SER82     -0.6546
   1242 HG           52.3087       0.4845      48.0972 H        79 SER82      0.4275
   1243 C            49.4219       2.5655      46.9866 C.2      79 SER82      0.5973
   1244 O            49.3020       3.5302      47.7445 O.2      79 SER82     -0.5679
   1245 N            48.5288       1.5769      46.9676 N.am     80 THR83     -0.4157
   1246 H            48.6352       0.8275      46.2977 H        80 THR83      0.2719
   1247 CA           47.2956       1.5400      47.7640 C.3      80 THR83     -0.0389
   1248 HA           46.6562       2.3618      47.4398 H        80 THR83      0.1007
   1249 CB           46.5625       0.2037      47.5452 C.3      80 THR83      0.3654
   1250 HB           46.8505      -0.5049      48.3233 H        80 THR83      0.0043
   1251 CG2          45.0530       0.4093      47.5954 C.3      80 THR83     -0.2438
   1252 HG21         44.7415       1.0953      46.8066 H        80 THR83      0.0642
   1253 HG22         44.5445      -0.5455      47.4642 H        80 THR83      0.0642
   1254 HG23         44.7631       0.8229      48.5619 H        80 THR83      0.0642
   1255 OG1          46.8765      -0.3834      46.2979 O.3      80 THR83     -0.6761
   1256 HG1          46.2396      -1.0861      46.1419 H        80 THR83      0.4102
   1257 C            47.4911       1.6789      49.2775 C.2      80 THR83      0.5973
   1258 O            46.5893       2.1593      49.9522 O.2      80 THR83     -0.5679
   1259 N            48.6272       1.2499      49.8406 N.am     81 ASN84     -0.4157
   1260 H            49.3788       0.9441      49.2388 H        81 ASN84      0.2719
   1261 CA           48.8947       1.3547      51.2842 C.3      81 ASN84      0.0143
   1262 HA           47.9412       1.4677      51.8043 H        81 ASN84      0.1048
   1263 CB           49.5265       0.0496      51.8035 C.3      81 ASN84     -0.2041
   1264 HB2          49.5708       0.0922      52.8919 H        81 ASN84      0.0797
   1265 HB3          48.8822      -0.7854      51.5322 H        81 ASN84      0.0797
   1266 CG           50.9298      -0.2312      51.2931 C.2      81 ASN84      0.7130
   1267 OD1          51.5861       0.5687      50.6468 O.2      81 ASN84     -0.5931
   1268 ND2          51.4531      -1.4025      51.5603 N.am     81 ASN84     -0.9191
   1269 HD21         52.4026      -1.5501      51.2629 H        81 ASN84      0.4196
   1270 HD22         50.9514      -2.0663      52.1189 H        81 ASN84      0.4196
   1271 C            49.7073       2.6042      51.6698 C.2      81 ASN84      0.5973
   1272 O            50.1891       2.6902      52.7964 O.2      81 ASN84     -0.5679
   1273 N            49.9075       3.5412      50.7381 N.am     82 GLY85     -0.4157
   1274 H            49.4978       3.4107      49.8198 H        82 GLY85      0.2719
   1275 CA           50.6518       4.7784      50.9662 C.3      82 GLY85     -0.0252
   1276 HA2          50.2855       5.5335      50.2716 H        82 GLY85      0.0698
   1277 HA3          50.4661       5.1345      51.9812 H        82 GLY85      0.0698
   1278 C            52.1633       4.6638      50.7757 C.2      82 GLY85      0.5973
   1279 O            52.8653       5.6565      50.9577 O.2      82 GLY85     -0.5679
   1280 N            52.6995       3.5004      50.3995 N.am     83 THR86     -0.4157
   1281 H            52.0913       2.7058      50.2513 H        83 THR86      0.2719
   1282 CA           54.1399       3.3684      50.1380 C.3      83 THR86     -0.0389
   1283 HA           54.6906       3.7688      50.9900 H        83 THR86      0.1007
   1284 CB           54.5723       1.9142      49.9427 C.3      83 THR86      0.3654
   1285 HB           54.0829       1.4980      49.0622 H        83 THR86      0.0043
   1286 CG2          56.0860       1.7610      49.7897 C.3      83 THR86     -0.2438
   1287 HG21         56.5933       2.2218      50.6378 H        83 THR86      0.0642
   1288 HG22         56.3407       0.7017      49.7577 H        83 THR86      0.0642
   1289 HG23         56.4278       2.2280      48.8654 H        83 THR86      0.0642
   1290 OG1          54.1897       1.1670      51.0696 O.3      83 THR86     -0.6761
   1291 HG1          53.2239       1.0518      51.0267 H        83 THR86      0.4102
   1292 C            54.5101       4.1619      48.8986 C.2      83 THR86      0.5973
   1293 O            53.9032       3.9893      47.8369 O.2      83 THR86     -0.5679
   1294 N            55.5299       5.0077      49.0119 N.am     84 ARG87     -0.3479
   1295 H            55.9930       5.1144      49.9117 H        84 ARG87      0.2747
   1296 CA           56.0651       5.7172      47.8616 C.3      84 ARG87     -0.2637
   1297 HA           55.2447       6.0647      47.2307 H        84 ARG87      0.1560
   1298 CB           56.8286       6.9321      48.3621 C.3      84 ARG87     -0.0007
   1299 HB2          56.1760       7.5724      48.9559 H        84 ARG87      0.0327
   1300 HB3          57.6381       6.5866      49.0077 H        84 ARG87      0.0327
   1301 CG           57.3630       7.7217      47.1637 C.3      84 ARG87      0.0390
   1302 HG2          57.4690       7.0992      46.2766 H        84 ARG87      0.0285
   1303 HG3          56.6895       8.5438      46.9147 H        84 ARG87      0.0285
   1304 CD           58.7418       8.2341      47.5241 C.3      84 ARG87      0.0486
   1305 HD2          59.3150       7.4672      48.0484 H        84 ARG87      0.0687
   1306 HD3          59.2548       8.4433      46.6007 H        84 ARG87      0.0687
   1307 NE           58.6280       9.4464      48.3374 N.pl3    84 ARG87     -0.5295
   1308 HE           57.6990       9.7692      48.5793 H        84 ARG87      0.3456
   1309 CZ           59.6243      10.2073      48.7261 C.cat    84 ARG87      0.8076
   1310 NH1          60.8652       9.8890      48.4813 N.pl3    84 ARG87     -0.8627
   1311 HH11         61.0241       9.0723      47.9313 H        84 ARG87      0.4478
   1312 HH12         61.4910      10.6665      48.3083 H        84 ARG87      0.4478
   1313 NH2          59.3574      11.3204      49.3429 N.pl3    84 ARG87     -0.8627
   1314 HH21         58.3984      11.5669      49.5624 H        84 ARG87      0.4478
   1315 HH22         60.0994      11.9165      49.6563 H        84 ARG87      0.4478
   1316 C            56.9469       4.7647      47.0537 C.2      84 ARG87      0.7341
   1317 O            58.0830       4.4919      47.4265 O.2      84 ARG87     -0.5894
   1318 N            56.4250       4.2929      45.9301 N.am     85 ILE88     -0.4157
   1319 H            55.5089       4.6441      45.6793 H        85 ILE88      0.2719
   1320 CA           57.0696       3.3229      45.0363 C.3      85 ILE88     -0.0597
   1321 HA           57.4271       2.4784      45.6242 H        85 ILE88      0.0869
   1322 CB           55.9993       2.8369      44.0259 C.3      85 ILE88      0.1303
   1323 HB           55.5593       3.7162      43.5520 H        85 ILE88      0.0187
   1324 CG2          56.5484       1.9627      42.8861 C.3      85 ILE88     -0.3204
   1325 HG21         57.1090       1.1192      43.2900 H        85 ILE88      0.0882
   1326 HG22         55.7324       1.5897      42.2659 H        85 ILE88      0.0882
   1327 HG23         57.2124       2.5480      42.2505 H        85 ILE88      0.0882
   1328 CG1          54.8580       2.0855      44.7495 C.3      85 ILE88     -0.0430
   1329 HG12         54.2761       2.7979      45.3344 H        85 ILE88      0.0236
   1330 HG13         54.1815       1.6658      44.0040 H        85 ILE88      0.0236
   1331 CD1          55.3160       0.9565      45.6875 C.3      85 ILE88     -0.0660
   1332 HD11         55.7972       1.3683      46.5740 H        85 ILE88      0.0186
   1333 HD12         54.4539       0.3764      46.0120 H        85 ILE88      0.0186
   1334 HD13         56.0044       0.2869      45.1729 H        85 ILE88      0.0186
   1335 C            58.3121       3.8900      44.3471 C.2      85 ILE88      0.5973
   1336 O            59.2672       3.1646      44.0775 O.2      85 ILE88     -0.5679
   1337 N            58.3025       5.1854      44.0335 N.am     86 LEU89     -0.4157
   1338 H            57.5019       5.7389      44.3072 H        86 LEU89      0.2719
   1339 CA           59.2624       5.7920      43.1128 C.3      86 LEU89     -0.0518
   1340 HA           60.2655       5.4323      43.3467 H        86 LEU89      0.0922
   1341 CB           58.8394       5.2316      41.7361 C.3      86 LEU89     -0.1102
   1342 HB2          59.2383       4.2167      41.7060 H        86 LEU89      0.0457
   1343 HB3          57.7533       5.1214      41.7746 H        86 LEU89      0.0457
   1344 CG           59.0909       5.8178      40.3475 C.3      86 LEU89      0.3531
   1345 HG           60.1600       5.8535      40.1431 H        86 LEU89     -0.0361
   1346 CD1          58.4148       4.8284      39.3828 C.3      86 LEU89     -0.4121
   1347 HD11         57.3389       4.7937      39.5588 H        86 LEU89      0.1000
   1348 HD12         58.5817       5.1527      38.3551 H        86 LEU89      0.1000
   1349 HD13         58.8364       3.8295      39.4955 H        86 LEU89      0.1000
   1350 CD2          58.4660       7.1968      40.1520 C.3      86 LEU89     -0.4121
   1351 HD21         59.0773       7.9621      40.6283 H        86 LEU89      0.1000
   1352 HD22         58.3901       7.4315      39.0899 H        86 LEU89      0.1000
   1353 HD23         57.4786       7.2201      40.5996 H        86 LEU89      0.1000
   1354 C            59.2431       7.3119      43.2899 C.2      86 LEU89      0.5973
   1355 O            58.1882       7.8890      43.5393 O.2      86 LEU89     -0.5679
   1356 N            60.4185       7.9258      43.1909 N.am     87 ASP90     -0.5163
   1357 H            61.2338       7.3544      43.0686 H        87 ASP90      0.2936
   1358 CA           60.6515       9.3731      43.2515 C.3      87 ASP90      0.0381
   1359 HA           59.7576       9.9151      42.9379 H        87 ASP90      0.0880
   1360 CB           60.9737       9.7764      44.6925 C.3      87 ASP90     -0.0303
   1361 HB2          60.0954       9.5474      45.2725 H        87 ASP90     -0.0122
   1362 HB3          61.8150       9.1885      45.0654 H        87 ASP90     -0.0122
   1363 CG           61.2349      11.2604      44.9227 C.2      87 ASP90      0.7994
   1364 OD1          60.9040      12.0518      44.0156 O.co2    87 ASP90     -0.8014
   1365 OD2          61.6997      11.5534      46.0501 O.co2    87 ASP90     -0.8014
   1366 C            61.7870       9.6858      42.2769 C.2      87 ASP90      0.5366
   1367 O            62.9451       9.2813      42.4788 O.2      87 ASP90     -0.5819
   1368 N            61.4197      10.2274      41.1143 N.am     88 LYS91     -0.3479
   1369 H            60.4723      10.6011      41.0423 H        88 LYS91      0.2747
   1370 CA           62.3161      10.4071      39.9684 C.3      88 LYS91     -0.2400
   1371 HA           63.3435      10.2951      40.3059 H        88 LYS91      0.1426
   1372 CB           62.0047       9.3885      38.8508 C.3      88 LYS91     -0.0094
   1373 HB2          60.9722       9.5355      38.5300 H        88 LYS91      0.0362
   1374 HB3          62.6436       9.5958      37.9903 H        88 LYS91      0.0362
   1375 CG           62.1762       7.9137      39.2391 C.3      88 LYS91      0.0187
   1376 HG2          61.5466       7.7149      40.1049 H        88 LYS91      0.0103
   1377 HG3          61.8203       7.2865      38.4208 H        88 LYS91      0.0103
   1378 CD           63.6366       7.5504      39.5452 C.3      88 LYS91     -0.0479
   1379 HD2          64.0556       7.0024      38.6993 H        88 LYS91      0.0621
   1380 HD3          64.2281       8.4576      39.6646 H        88 LYS91      0.0621
   1381 CE           63.7382       6.6954      40.8132 C.3      88 LYS91     -0.0143
   1382 HE2          62.8221       6.8187      41.3981 H        88 LYS91      0.1135
   1383 HE3          63.8239       5.6423      40.5296 H        88 LYS91      0.1135
   1384 NZ           64.8887       7.1279      41.6401 N.4      88 LYS91     -0.3854
   1385 HZ1          64.6670       8.0501      42.0220 H        88 LYS91      0.3400
   1386 HZ2          65.0316       6.5063      42.4232 H        88 LYS91      0.3400
   1387 HZ3          65.7362       7.1898      41.0933 H        88 LYS91      0.3400
   1388 C            62.2125      11.8202      39.4194 C.2      88 LYS91      0.7341
   1389 O            61.1333      12.4024      39.3986 O.2      88 LYS91     -0.5894
   1390 N            63.3385      12.3100      38.9144 N.am     89 ALA92     -0.4157
   1391 H            64.1624      11.7373      38.9281 H        89 ALA92      0.2719
   1392 CA           63.4644      13.5941      38.2486 C.3      89 ALA92      0.0337
   1393 HA           62.5242      14.1335      38.3280 H        89 ALA92      0.0823
   1394 CB           64.5369      14.4141      38.9681 C.3      89 ALA92     -0.1825
   1395 HB1          65.4970      13.8985      38.9247 H        89 ALA92      0.0603
   1396 HB2          64.6386      15.3826      38.4860 H        89 ALA92      0.0603
   1397 HB3          64.2510      14.5641      40.0109 H        89 ALA92      0.0603
   1398 C            63.8019      13.3786      36.7680 C.2      89 ALA92      0.5973
   1399 O            64.6232      12.5238      36.4366 O.2      89 ALA92     -0.5679
   1400 N            63.1714      14.1388      35.8833 N.am     90 LEU93     -0.4157
   1401 H            62.4819      14.7964      36.2351 H        90 LEU93      0.2719
   1402 CA           63.4194      14.1461      34.4436 C.3      90 LEU93     -0.0518
   1403 HA           64.2414      13.4775      34.1899 H        90 LEU93      0.0922
   1404 CB           62.1495      13.7287      33.6860 C.3      90 LEU93     -0.1102
   1405 HB2          61.3252      14.3658      34.0116 H        90 LEU93      0.0457
   1406 HB3          62.3095      13.9201      32.6237 H        90 LEU93      0.0457
   1407 CG           61.7332      12.2621      33.8507 C.3      90 LEU93      0.3531
   1408 HG           61.5279      12.0491      34.9002 H        90 LEU93     -0.0361
   1409 CD1          60.4602      12.0288      33.0402 C.3      90 LEU93     -0.4121
   1410 HD11         60.6353      12.2432      31.9851 H        90 LEU93      0.1000
   1411 HD12         60.1368      10.9938      33.1443 H        90 LEU93      0.1000
   1412 HD13         59.6652      12.6774      33.4085 H        90 LEU93      0.1000
   1413 CD2          62.8060      11.2967      33.3410 C.3      90 LEU93     -0.4121
   1414 HD21         63.6906      11.3536      33.9739 H        90 LEU93      0.1000
   1415 HD22         62.4277      10.2755      33.3767 H        90 LEU93      0.1000
   1416 HD23         63.0736      11.5411      32.3131 H        90 LEU93      0.1000
   1417 C            63.8122      15.5521      34.0267 C.2      90 LEU93      0.5973
   1418 O            63.1589      16.4912      34.4572 O.2      90 LEU93     -0.5679
   1419 N            64.8303      15.7018      33.1884 N.am     91 ASP94     -0.5163
   1420 H            65.3059      14.8878      32.8368 H        91 ASP94      0.2936
   1421 CA           65.2537      17.0037      32.6639 C.3      91 ASP94      0.0381
   1422 HA           64.8197      17.8153      33.2515 H        91 ASP94      0.0880
   1423 CB           66.7818      17.0996      32.8053 C.3      91 ASP94     -0.0303
   1424 HB2          67.0453      16.8962      33.8451 H        91 ASP94     -0.0122
   1425 HB3          67.2445      16.3234      32.1919 H        91 ASP94     -0.0122
   1426 CG           67.3817      18.4619      32.4342 C.2      91 ASP94      0.7994
   1427 OD1          66.7516      19.4939      32.7454 O.co2    91 ASP94     -0.8014
   1428 OD2          68.5001      18.4565      31.8459 O.co2    91 ASP94     -0.8014
   1429 C            64.7616      17.1373      31.2156 C.2      91 ASP94      0.5366
   1430 O            65.1802      16.3752      30.3400 O.2      91 ASP94     -0.5819
   1431 N            63.8268      18.0559      30.9656 N.am     92 LEU95     -0.4157
   1432 H            63.5366      18.6583      31.7328 H        92 LEU95      0.2719
   1433 CA           63.2488      18.3091      29.6466 C.3      92 LEU95     -0.0518
   1434 HA           63.2429      17.3702      29.0939 H        92 LEU95      0.0922
   1435 CB           61.7985      18.8184      29.7962 C.3      92 LEU95     -0.1102
   1436 HB2          61.4115      18.4812      30.7590 H        92 LEU95      0.0457
   1437 HB3          61.8008      19.9048      29.8463 H        92 LEU95      0.0457
   1438 CG           60.7734      18.3569      28.7397 C.3      92 LEU95      0.3531
   1439 HG           60.3963      17.3804      29.0453 H        92 LEU95     -0.0361
   1440 CD1          59.6007      19.3334      28.7096 C.3      92 LEU95     -0.4121
   1441 HD11         59.9286      20.3166      28.3704 H        92 LEU95      0.1000
   1442 HD12         58.8316      18.9549      28.0450 H        92 LEU95      0.1000
   1443 HD13         59.1720      19.4335      29.7064 H        92 LEU95      0.1000
   1444 CD2          61.2828      18.2089      27.3033 C.3      92 LEU95     -0.4121
   1445 HD21         62.0285      17.4191      27.2413 H        92 LEU95      0.1000
   1446 HD22         60.4556      17.9474      26.6443 H        92 LEU95      0.1000
   1447 HD23         61.7178      19.1495      26.9678 H        92 LEU95      0.1000
   1448 C            64.1128      19.3364      28.9096 C.2      92 LEU95      0.5973
   1449 O            64.1864      20.5015      29.3017 O.2      92 LEU95     -0.5679
   1450 N            64.7474      18.9104      27.8159 N.am     93 ARG96     -0.3479
   1451 H            64.6132      17.9429      27.5586 H        93 ARG96      0.2747
   1452 CA           65.5216      19.7656      26.8999 C.3      93 ARG96     -0.2637
   1453 HA           65.6527      20.7533      27.3464 H        93 ARG96      0.1560
   1454 CB           66.8907      19.1483      26.5914 C.3      93 ARG96     -0.0007
   1455 HB2          66.7177      18.2381      26.0127 H        93 ARG96      0.0327
   1456 HB3          67.4636      19.8276      25.9576 H        93 ARG96      0.0327
   1457 CG           67.7165      18.7505      27.8198 C.3      93 ARG96      0.0390
   1458 HG2          67.0862      18.5502      28.6870 H        93 ARG96      0.0285
   1459 HG3          68.2271      17.8176      27.5745 H        93 ARG96      0.0285
   1460 CD           68.7797      19.7749      28.1983 C.3      93 ARG96      0.0486
   1461 HD2          69.3822      20.0354      27.3282 H        93 ARG96      0.0687
   1462 HD3          68.2884      20.6753      28.5741 H        93 ARG96      0.0687
   1463 NE           69.6041      19.1895      29.2603 N.pl3    93 ARG96     -0.5295
   1464 HE           69.1612      19.1451      30.1874 H        93 ARG96      0.3456
   1465 CZ           70.7408      18.5330      29.1542 C.cat    93 ARG96      0.8076
   1466 NH1          71.4164      18.4386      28.0352 N.pl3    93 ARG96     -0.8627
   1467 HH11         71.0546      18.9073      27.2262 H        93 ARG96      0.4478
   1468 HH12         72.2789      17.9326      28.0115 H        93 ARG96      0.4478
   1469 NH2          71.1837      17.9489      30.2262 N.pl3    93 ARG96     -0.8627
   1470 HH21         70.5584      17.9929      31.0360 H        93 ARG96      0.4478
   1471 HH22         72.0261      17.4123      30.2450 H        93 ARG96      0.4478
   1472 C            64.7376      19.9062      25.6055 C.2      93 ARG96      0.7341
   1473 O            64.1491      18.9300      25.1456 O.2      93 ARG96     -0.5894
   1474 N            64.7399      21.0921      25.0134 N.am     94 ILE97     -0.4157
   1475 H            65.2861      21.8453      25.3994 H        94 ILE97      0.2719
   1476 CA           63.8868      21.3913      23.8605 C.3      94 ILE97     -0.0597
   1477 HA           63.3128      20.5042      23.5903 H        94 ILE97      0.0869
   1478 CB           62.8438      22.4571      24.2737 C.3      94 ILE97      0.1303
   1479 HB           63.3671      23.2847      24.7569 H        94 ILE97      0.0187
   1480 CG2          62.0706      23.0233      23.0745 C.3      94 ILE97     -0.3204
   1481 HG21         61.5589      22.2250      22.5355 H        94 ILE97      0.0882
   1482 HG22         61.3375      23.7567      23.4097 H        94 ILE97      0.0882
   1483 HG23         62.7536      23.5282      22.3881 H        94 ILE97      0.0882
   1484 CG1          61.8698      21.8088      25.2963 C.3      94 ILE97     -0.0430
   1485 HG12         61.2616      21.0524      24.7985 H        94 ILE97      0.0236
   1486 HG13         62.4408      21.3089      26.0761 H        94 ILE97      0.0236
   1487 CD1          60.9515      22.7772      26.0348 C.3      94 ILE97     -0.0660
   1488 HD11         60.1553      23.0879      25.3612 H        94 ILE97      0.0186
   1489 HD12         60.5045      22.2791      26.8951 H        94 ILE97      0.0186
   1490 HD13         61.5030      23.6553      26.3677 H        94 ILE97      0.0186
   1491 C            64.7678      21.7024      22.6450 C.2      94 ILE97      0.5973
   1492 O            65.7276      22.4626      22.7477 O.2      94 ILE97     -0.5679
   1493 N            64.4899      21.0242      21.5290 N.am     95 LEU98     -0.4157
   1494 H            63.6564      20.4596      21.5289 H        95 LEU98      0.2719
   1495 CA           65.0869      21.2879      20.2147 C.3      95 LEU98     -0.0518
   1496 HA           66.0709      21.7425      20.3383 H        95 LEU98      0.0922
   1497 CB           65.2277      19.9815      19.4033 C.3      95 LEU98     -0.1102
   1498 HB2          64.2184      19.6087      19.2218 H        95 LEU98      0.0457
   1499 HB3          65.6561      20.2218      18.4285 H        95 LEU98      0.0457
   1500 CG           66.0487      18.8436      20.0424 C.3      95 LEU98      0.3531
   1501 HG           65.7333      18.6953      21.0752 H        95 LEU98     -0.0361
   1502 CD1          65.8034      17.5332      19.2895 C.3      95 LEU98     -0.4121
   1503 HD11         66.1062      17.6431      18.2474 H        95 LEU98      0.1000
   1504 HD12         66.3723      16.7277      19.7515 H        95 LEU98      0.1000
   1505 HD13         64.7430      17.2835      19.3267 H        95 LEU98      0.1000
   1506 CD2          67.5517      19.1239      20.0220 C.3      95 LEU98     -0.4121
   1507 HD21         67.7555      20.0320      20.5898 H        95 LEU98      0.1000
   1508 HD22         68.0917      18.2936      20.4742 H        95 LEU98      0.1000
   1509 HD23         67.8904      19.2634      18.9947 H        95 LEU98      0.1000
   1510 C            64.1899      22.2900      19.4687 C.2      95 LEU98      0.5973
   1511 O            62.9755      22.2930      19.6878 O.2      95 LEU98     -0.5679
   1512 N            64.7836      23.1063      18.5968 N.am     96 GLU99     -0.5192
   1513 H            65.7344      22.9221      18.3215 H        96 GLU99      0.3055
   1514 CA           64.1061      24.1616      17.8115 C.3      96 GLU99     -0.2059
   1515 HA           63.0291      24.0614      17.9283 H        96 GLU99      0.1399
   1516 CB           64.5096      25.5793      18.2741 C.3      96 GLU99      0.0071
   1517 HB2          65.3341      25.9376      17.6549 H        96 GLU99     -0.0078
   1518 HB3          63.6553      26.2294      18.0773 H        96 GLU99     -0.0078
   1519 CG           64.9450      25.7705      19.7321 C.3      96 GLU99      0.0675
   1520 HG2          64.4347      25.0346      20.3584 H        96 GLU99     -0.0548
   1521 HG3          66.0208      25.5948      19.8188 H        96 GLU99     -0.0548
   1522 CD           64.5917      27.1652      20.2673 C.2      96 GLU99      0.8183
   1523 OE1          64.8380      28.2115      19.6178 O.co2    96 GLU99     -0.8220
   1524 OE2          63.9930      27.2366      21.3646 O.co2    96 GLU99     -0.8220
   1525 C            64.3759      24.0446      16.3027 C.2      96 GLU99      0.7420
   1526 O            65.0695      23.0729      15.9232 O.2      96 GLU99     -0.7930
   1527 OXT          63.9075      24.9370      15.5610 O.3      96 GLU99     -0.7930
@<TRIPOS>BOND
      1       8       9 2
      2       8      10 am
      3       5       8 1
      4       1       5 1
      5      22      23 2
      6      22      24 am
      7      14      16 1
      8      14      20 1
      9      12      14 1
     10      12      22 1
     11      10      12 1
     12      38      39 2
     13      38      40 am
     14      28      30 1
     15      28      34 1
     16      26      28 1
     17      26      38 1
     18      24      26 1
     19      62      63 2
     20      62      64 am
     21      59      61 ar
     22      57      59 ar
     23      55      57 ar
     24      53      55 ar
     25      52      53 ar
     26      52      61 ar
     27      50      52 1
     28      48      50 1
     29      47      48 2
     30      47      61 1
     31      44      47 1
     32      42      44 1
     33      42      62 1
     34      40      42 1
     35      69      70 2
     36      69      71 am
     37      66      69 1
     38      64      66 1
     39      79      80 2
     40      79      81 am
     41      73      75 1
     42      73      79 1
     43      71      73 1
     44      98      99 2
     45      98     100 am
     46      88      90 1
     47      88      94 1
     48      85      88 1
     49      83      85 1
     50      83      98 1
     51      81      83 1
     52     105     106 2
     53     105     107 am
     54     102     105 1
     55     100     102 1
     56     122     123 2
     57     122     124 am
     58     118     120 1
     59     116     118 1
     60     115     116 2
     61     114     115 1
     62     114     120 2
     63     111     114 1
     64     109     111 1
     65     109     122 1
     66     107     109 1
     67     129     130 2
     68     129     131 am
     69     126     129 1
     70     124     126 1
     71     148     149 2
     72     148     150 am
     73     141     144 1
     74     135     137 1
     75     135     141 1
     76     133     135 1
     77     133     148 1
     78     131     133 1
     79     162     163 2
     80     162     164 am
     81     157     158 2
     82     157     159 am
     83     154     157 1
     84     152     154 1
     85     152     162 1
     86     150     152 1
     87     181     182 2
     88     181     183 am
     89     171     173 1
     90     171     177 1
     91     168     171 1
     92     166     168 1
     93     166     181 1
     94     164     166 1
     95     195     196 2
     96     195     197 am
     97     190     191 2
     98     190     192 am
     99     187     190 1
    100     185     187 1
    101     185     195 1
    102     183     185 1
    103     214     215 2
    104     214     216 am
    105     207     210 1
    106     201     203 1
    107     201     207 1
    108     199     201 1
    109     199     214 1
    110     197     199 1
    111     228     229 2
    112     228     230 am
    113     226     228 1
    114     223     226 1
    115     220     223 1
    116     217     220 1
    117     216     217 1
    118     216     226 1
    119     242     243 2
    120     242     244 am
    121     237     238 2
    122     237     239 am
    123     234     237 1
    124     232     234 1
    125     232     242 1
    126     230     232 1
    127     262     263 2
    128     262     264 am
    129     258     260 ar
    130     256     258 ar
    131     254     256 ar
    132     252     254 ar
    133     251     252 ar
    134     251     260 ar
    135     248     251 1
    136     246     248 1
    137     246     262 1
    138     244     246 1
    139     279     280 2
    140     279     281 am
    141     274     275 2
    142     274     276 am
    143     271     274 1
    144     268     271 1
    145     266     268 1
    146     266     279 1
    147     264     266 1
    148     296     297 2
    149     296     298 am
    150     291     292 1
    151     288     291 1
    152     285     288 1
    153     283     285 1
    154     283     296 1
    155     281     283 1
    156     310     311 2
    157     310     312 am
    158     302     304 1
    159     302     308 1
    160     300     302 1
    161     300     310 1
    162     298     300 1
    163     322     323 2
    164     322     324 am
    165     319     320 ar
    166     319     321 ar
    167     316     319 1
    168     314     316 1
    169     314     322 1
    170     312     314 1
    171     334     335 2
    172     334     336 am
    173     331     332 ar
    174     331     333 ar
    175     328     331 1
    176     326     328 1
    177     326     334 1
    178     324     326 1
    179     353     354 2
    180     353     355 am
    181     346     349 1
    182     340     342 1
    183     340     346 1
    184     338     340 1
    185     338     353 1
    186     336     338 1
    187     365     366 2
    188     365     367 am
    189     362     363 ar
    190     362     364 ar
    191     359     362 1
    192     357     359 1
    193     357     365 1
    194     355     357 1
    195     380     381 2
    196     380     382 am
    197     377     378 ar
    198     377     379 ar
    199     374     377 1
    200     371     374 1
    201     369     371 1
    202     369     380 1
    203     367     369 1
    204     396     397 2
    205     396     398 am
    206     386     388 1
    207     386     392 1
    208     384     386 1
    209     384     396 1
    210     382     384 1
    211     420     421 2
    212     420     422 am
    213     413     414 ar
    214     413     417 ar
    215     411     413 ar
    216     408     411 1
    217     405     408 1
    218     402     405 1
    219     400     402 1
    220     400     420 1
    221     398     400 1
    222     444     445 2
    223     444     446 am
    224     441     443 ar
    225     439     441 ar
    226     437     439 ar
    227     435     437 ar
    228     434     435 ar
    229     434     443 ar
    230     432     434 1
    231     430     432 1
    232     429     430 2
    233     429     443 1
    234     426     429 1
    235     424     426 1
    236     424     444 1
    237     422     424 1
    238     459     460 2
    239     459     461 am
    240     456     457 ar
    241     456     458 ar
    242     453     456 1
    243     450     453 1
    244     448     450 1
    245     448     459 1
    246     446     448 1
    247     483     484 2
    248     483     485 am
    249     476     477 ar
    250     476     480 ar
    251     474     476 ar
    252     471     474 1
    253     468     471 1
    254     465     468 1
    255     463     465 1
    256     463     483 1
    257     461     463 1
    258     490     491 2
    259     490     492 am
    260     487     490 1
    261     485     487 1
    262     501     502 2
    263     501     503 am
    264     496     499 1
    265     494     496 1
    266     494     501 1
    267     492     494 1
    268     515     516 2
    269     515     517 am
    270     507     509 1
    271     507     513 1
    272     505     507 1
    273     505     515 1
    274     503     505 1
    275     534     535 2
    276     534     536 am
    277     524     526 1
    278     524     530 1
    279     521     524 1
    280     519     521 1
    281     519     534 1
    282     517     519 1
    283     550     551 2
    284     550     552 am
    285     540     542 1
    286     540     546 1
    287     538     540 1
    288     538     550 1
    289     536     538 1
    290     560     561 2
    291     560     562 am
    292     554     556 1
    293     554     560 1
    294     552     554 1
    295     575     576 2
    296     575     577 am
    297     572     573 ar
    298     572     574 ar
    299     569     572 1
    300     566     569 1
    301     564     566 1
    302     564     575 1
    303     562     564 1
    304     595     596 2
    305     595     597 am
    306     591     593 ar
    307     589     591 ar
    308     587     589 ar
    309     585     587 ar
    310     584     585 ar
    311     584     593 ar
    312     581     584 1
    313     579     581 1
    314     579     595 1
    315     577     579 1
    316     617     618 2
    317     617     619 am
    318     610     613 1
    319     607     610 1
    320     604     607 1
    321     601     604 1
    322     599     601 1
    323     599     617 1
    324     597     599 1
    325     641     642 2
    326     641     643 am
    327     634     635 ar
    328     634     638 ar
    329     632     634 ar
    330     629     632 1
    331     626     629 1
    332     623     626 1
    333     621     623 1
    334     621     641 1
    335     619     621 1
    336     663     664 2
    337     663     665 am
    338     656     659 1
    339     653     656 1
    340     650     653 1
    341     647     650 1
    342     645     647 1
    343     645     663 1
    344     643     645 1
    345     680     681 2
    346     680     682 am
    347     675     676 1
    348     672     675 1
    349     669     672 1
    350     667     669 1
    351     667     680 1
    352     665     667 1
    353     702     703 2
    354     702     704 am
    355     695     698 1
    356     692     695 1
    357     689     692 1
    358     686     689 1
    359     684     686 1
    360     684     702 1
    361     682     684 1
    362     716     717 2
    363     716     718 am
    364     714     716 1
    365     711     714 1
    366     708     711 1
    367     705     708 1
    368     704     705 1
    369     704     714 1
    370     736     737 2
    371     736     738 am
    372     732     734 ar
    373     730     732 ar
    374     728     730 ar
    375     726     728 ar
    376     725     726 ar
    377     725     734 ar
    378     722     725 1
    379     720     722 1
    380     720     736 1
    381     718     720 1
    382     755     756 2
    383     755     757 am
    384     745     747 1
    385     745     751 1
    386     742     745 1
    387     740     742 1
    388     740     755 1
    389     738     740 1
    390     777     778 2
    391     777     779 am
    392     770     773 1
    393     767     770 1
    394     764     767 1
    395     761     764 1
    396     759     761 1
    397     759     777 1
    398     757     759 1
    399     788     789 2
    400     788     790 am
    401     783     786 1
    402     781     783 1
    403     781     788 1
    404     779     781 1
    405     795     796 2
    406     795     797 am
    407     792     795 1
    408     790     792 1
    409     805     806 2
    410     805     807 am
    411     799     801 1
    412     799     805 1
    413     797     799 1
    414     825     826 2
    415     825     827 am
    416     821     823 ar
    417     819     821 ar
    418     817     819 ar
    419     815     817 ar
    420     814     815 ar
    421     814     823 ar
    422     811     814 1
    423     809     811 1
    424     809     825 1
    425     807     809 1
    426     840     841 2
    427     840     842 am
    428     837     838 ar
    429     837     839 ar
    430     834     837 1
    431     831     834 1
    432     829     831 1
    433     829     840 1
    434     827     829 1
    435     859     860 2
    436     859     861 am
    437     852     855 1
    438     846     848 1
    439     846     852 1
    440     844     846 1
    441     844     859 1
    442     842     844 1
    443     878     879 2
    444     878     880 am
    445     868     870 1
    446     868     874 1
    447     865     868 1
    448     863     865 1
    449     863     878 1
    450     861     863 1
    451     888     889 2
    452     888     890 am
    453     882     884 1
    454     882     888 1
    455     880     882 1
    456     902     903 2
    457     902     904 am
    458     897     898 2
    459     897     899 am
    460     894     897 1
    461     892     894 1
    462     892     902 1
    463     890     892 1
    464     909     910 2
    465     909     911 am
    466     906     909 1
    467     904     906 1
    468     921     922 2
    469     921     923 am
    470     918     919 ar
    471     918     920 ar
    472     915     918 1
    473     913     915 1
    474     913     921 1
    475     911     913 1
    476     940     941 2
    477     940     942 am
    478     930     932 1
    479     930     936 1
    480     927     930 1
    481     925     927 1
    482     925     940 1
    483     923     925 1
    484     962     963 2
    485     962     964 am
    486     955     958 1
    487     952     955 1
    488     949     952 1
    489     946     949 1
    490     944     946 1
    491     944     962 1
    492     942     944 1
    493     981     982 2
    494     981     983 am
    495     974     977 1
    496     968     970 1
    497     968     974 1
    498     966     968 1
    499     966     981 1
    500     964     966 1
    501    1003    1004 2
    502    1003    1005 am
    503     996     999 1
    504     993     996 1
    505     990     993 1
    506     987     990 1
    507     985     987 1
    508     985    1003 1
    509     983     985 1
    510    1017    1018 2
    511    1017    1019 am
    512    1012    1013 2
    513    1012    1014 am
    514    1009    1012 1
    515    1007    1009 1
    516    1007    1017 1
    517    1005    1007 1
    518    1036    1037 2
    519    1036    1038 am
    520    1026    1028 1
    521    1026    1032 1
    522    1023    1026 1
    523    1021    1023 1
    524    1021    1036 1
    525    1019    1021 1
    526    1050    1051 2
    527    1050    1052 am
    528    1042    1044 1
    529    1042    1048 1
    530    1040    1042 1
    531    1040    1050 1
    532    1038    1040 1
    533    1074    1075 2
    534    1074    1076 am
    535    1067    1068 ar
    536    1067    1071 ar
    537    1065    1067 ar
    538    1062    1065 1
    539    1059    1062 1
    540    1056    1059 1
    541    1054    1056 1
    542    1054    1074 1
    543    1052    1054 1
    544    1086    1087 2
    545    1086    1088 am
    546    1083    1084 ar
    547    1083    1085 ar
    548    1080    1083 1
    549    1078    1080 1
    550    1078    1086 1
    551    1076    1078 1
    552    1098    1099 2
    553    1098    1100 am
    554    1095    1096 ar
    555    1095    1097 ar
    556    1092    1095 1
    557    1090    1092 1
    558    1090    1098 1
    559    1088    1090 1
    560    1109    1110 2
    561    1109    1111 am
    562    1104    1107 1
    563    1102    1104 1
    564    1102    1109 1
    565    1100    1102 1
    566    1116    1117 2
    567    1116    1118 am
    568    1113    1116 1
    569    1111    1113 1
    570    1130    1131 2
    571    1130    1132 am
    572    1122    1124 1
    573    1122    1128 1
    574    1120    1122 1
    575    1120    1130 1
    576    1118    1120 1
    577    1151    1152 2
    578    1151    1153 am
    579    1147    1149 ar
    580    1144    1145 1
    581    1144    1147 ar
    582    1142    1144 ar
    583    1140    1142 ar
    584    1139    1140 ar
    585    1139    1149 ar
    586    1136    1139 1
    587    1134    1136 1
    588    1134    1151 1
    589    1132    1134 1
    590    1165    1166 2
    591    1165    1167 am
    592    1160    1161 2
    593    1160    1162 am
    594    1157    1160 1
    595    1155    1157 1
    596    1155    1165 1
    597    1153    1155 1
    598    1181    1182 2
    599    1181    1183 am
    600    1171    1173 1
    601    1171    1177 1
    602    1169    1171 1
    603    1169    1181 1
    604    1167    1169 1
    605    1195    1196 2
    606    1195    1197 am
    607    1187    1189 1
    608    1187    1193 1
    609    1185    1187 1
    610    1185    1195 1
    611    1183    1185 1
    612    1211    1212 2
    613    1211    1213 am
    614    1201    1203 1
    615    1201    1207 1
    616    1199    1201 1
    617    1199    1211 1
    618    1197    1199 1
    619    1232    1233 2
    620    1232    1234 am
    621    1228    1230 ar
    622    1225    1226 1
    623    1225    1228 ar
    624    1223    1225 ar
    625    1221    1223 ar
    626    1220    1221 ar
    627    1220    1230 ar
    628    1217    1220 1
    629    1215    1217 1
    630    1215    1232 1
    631    1213    1215 1
    632    1243    1244 2
    633    1243    1245 am
    634    1238    1241 1
    635    1236    1238 1
    636    1236    1243 1
    637    1234    1236 1
    638    1257    1258 2
    639    1257    1259 am
    640    1249    1251 1
    641    1249    1255 1
    642    1247    1249 1
    643    1247    1257 1
    644    1245    1247 1
    645    1271    1272 2
    646    1271    1273 am
    647    1266    1267 2
    648    1266    1268 am
    649    1263    1266 1
    650    1261    1263 1
    651    1261    1271 1
    652    1259    1261 1
    653    1278    1279 2
    654    1278    1280 am
    655    1275    1278 1
    656    1273    1275 1
    657    1292    1293 2
    658    1292    1294 am
    659    1284    1286 1
    660    1284    1290 1
    661    1282    1284 1
    662    1282    1292 1
    663    1280    1282 1
    664    1316    1317 2
    665    1316    1318 am
    666    1309    1310 ar
    667    1309    1313 ar
    668    1307    1309 ar
    669    1304    1307 1
    670    1301    1304 1
    671    1298    1301 1
    672    1296    1298 1
    673    1296    1316 1
    674    1294    1296 1
    675    1335    1336 2
    676    1335    1337 am
    677    1328    1331 1
    678    1322    1324 1
    679    1322    1328 1
    680    1320    1322 1
    681    1320    1335 1
    682    1318    1320 1
    683    1354    1355 2
    684    1354    1356 am
    685    1344    1346 1
    686    1344    1350 1
    687    1341    1344 1
    688    1339    1341 1
    689    1339    1354 1
    690    1337    1339 1
    691    1366    1367 2
    692    1366    1368 am
    693    1363    1364 ar
    694    1363    1365 ar
    695    1360    1363 1
    696    1358    1360 1
    697    1358    1366 1
    698    1356    1358 1
    699    1388    1389 2
    700    1388    1390 am
    701    1381    1384 1
    702    1378    1381 1
    703    1375    1378 1
    704    1372    1375 1
    705    1370    1372 1
    706    1370    1388 1
    707    1368    1370 1
    708    1398    1399 2
    709    1398    1400 am
    710    1392    1394 1
    711    1392    1398 1
    712    1390    1392 1
    713    1417    1418 2
    714    1417    1419 am
    715    1407    1409 1
    716    1407    1413 1
    717    1404    1407 1
    718    1402    1404 1
    719    1402    1417 1
    720    1400    1402 1
    721    1429    1430 2
    722    1429    1431 am
    723    1426    1427 ar
    724    1426    1428 ar
    725    1423    1426 1
    726    1421    1423 1
    727    1421    1429 1
    728    1419    1421 1
    729    1448    1449 2
    730    1448    1450 am
    731    1438    1440 1
    732    1438    1444 1
    733    1435    1438 1
    734    1433    1435 1
    735    1433    1448 1
    736    1431    1433 1
    737    1472    1473 2
    738    1472    1474 am
    739    1465    1466 ar
    740    1465    1469 ar
    741    1463    1465 ar
    742    1460    1463 1
    743    1457    1460 1
    744    1454    1457 1
    745    1452    1454 1
    746    1452    1472 1
    747    1450    1452 1
    748    1491    1492 2
    749    1491    1493 am
    750    1484    1487 1
    751    1478    1480 1
    752    1478    1484 1
    753    1476    1478 1
    754    1476    1491 1
    755    1474    1476 1
    756    1510    1511 2
    757    1510    1512 am
    758    1500    1502 1
    759    1500    1506 1
    760    1497    1500 1
    761    1495    1497 1
    762    1495    1510 1
    763    1493    1495 1
    764    1525    1526 2
    765    1525    1527 1
    766    1522    1523 ar
    767    1522    1524 ar
    768    1519    1522 1
    769    1516    1519 1
    770    1514    1516 1
    771    1514    1525 1
    772    1512    1514 1
    773       5       6 1
    774       5       7 1
    775       1       2 1
    776       1       3 1
    777       1       4 1
    778      20      21 1
    779      16      17 1
    780      16      18 1
    781      16      19 1
    782      14      15 1
    783      12      13 1
    784      10      11 1
    785      34      35 1
    786      34      36 1
    787      34      37 1
    788      30      31 1
    789      30      32 1
    790      30      33 1
    791      28      29 1
    792      26      27 1
    793      24      25 1
    794      59      60 1
    795      57      58 1
    796      55      56 1
    797      53      54 1
    798      50      51 1
    799      48      49 1
    800      44      45 1
    801      44      46 1
    802      42      43 1
    803      40      41 1
    804      66      67 1
    805      66      68 1
    806      64      65 1
    807      75      76 1
    808      75      77 1
    809      75      78 1
    810      73      74 1
    811      71      72 1
    812      94      95 1
    813      94      96 1
    814      94      97 1
    815      90      91 1
    816      90      92 1
    817      90      93 1
    818      88      89 1
    819      85      86 1
    820      85      87 1
    821      83      84 1
    822      81      82 1
    823     102     103 1
    824     102     104 1
    825     100     101 1
    826     120     121 1
    827     118     119 1
    828     116     117 1
    829     111     112 1
    830     111     113 1
    831     109     110 1
    832     107     108 1
    833     126     127 1
    834     126     128 1
    835     124     125 1
    836     144     145 1
    837     144     146 1
    838     144     147 1
    839     141     142 1
    840     141     143 1
    841     137     138 1
    842     137     139 1
    843     137     140 1
    844     135     136 1
    845     133     134 1
    846     131     132 1
    847     159     160 1
    848     159     161 1
    849     154     155 1
    850     154     156 1
    851     152     153 1
    852     150     151 1
    853     177     178 1
    854     177     179 1
    855     177     180 1
    856     173     174 1
    857     173     175 1
    858     173     176 1
    859     171     172 1
    860     168     169 1
    861     168     170 1
    862     166     167 1
    863     164     165 1
    864     192     193 1
    865     192     194 1
    866     187     188 1
    867     187     189 1
    868     185     186 1
    869     183     184 1
    870     210     211 1
    871     210     212 1
    872     210     213 1
    873     207     208 1
    874     207     209 1
    875     203     204 1
    876     203     205 1
    877     203     206 1
    878     201     202 1
    879     199     200 1
    880     197     198 1
    881     226     227 1
    882     223     224 1
    883     223     225 1
    884     220     221 1
    885     220     222 1
    886     217     218 1
    887     217     219 1
    888     239     240 1
    889     239     241 1
    890     234     235 1
    891     234     236 1
    892     232     233 1
    893     230     231 1
    894     260     261 1
    895     258     259 1
    896     256     257 1
    897     254     255 1
    898     252     253 1
    899     248     249 1
    900     248     250 1
    901     246     247 1
    902     244     245 1
    903     276     277 1
    904     276     278 1
    905     271     272 1
    906     271     273 1
    907     268     269 1
    908     268     270 1
    909     266     267 1
    910     264     265 1
    911     292     293 1
    912     292     294 1
    913     292     295 1
    914     288     289 1
    915     288     290 1
    916     285     286 1
    917     285     287 1
    918     283     284 1
    919     281     282 1
    920     308     309 1
    921     304     305 1
    922     304     306 1
    923     304     307 1
    924     302     303 1
    925     300     301 1
    926     298     299 1
    927     316     317 1
    928     316     318 1
    929     314     315 1
    930     312     313 1
    931     328     329 1
    932     328     330 1
    933     326     327 1
    934     324     325 1
    935     349     350 1
    936     349     351 1
    937     349     352 1
    938     346     347 1
    939     346     348 1
    940     342     343 1
    941     342     344 1
    942     342     345 1
    943     340     341 1
    944     338     339 1
    945     336     337 1
    946     359     360 1
    947     359     361 1
    948     357     358 1
    949     355     356 1
    950     374     375 1
    951     374     376 1
    952     371     372 1
    953     371     373 1
    954     369     370 1
    955     367     368 1
    956     392     393 1
    957     392     394 1
    958     392     395 1
    959     388     389 1
    960     388     390 1
    961     388     391 1
    962     386     387 1
    963     384     385 1
    964     382     383 1
    965     417     418 1
    966     417     419 1
    967     414     415 1
    968     414     416 1
    969     411     412 1
    970     408     409 1
    971     408     410 1
    972     405     406 1
    973     405     407 1
    974     402     403 1
    975     402     404 1
    976     400     401 1
    977     398     399 1
    978     441     442 1
    979     439     440 1
    980     437     438 1
    981     435     436 1
    982     432     433 1
    983     430     431 1
    984     426     427 1
    985     426     428 1
    986     424     425 1
    987     422     423 1
    988     453     454 1
    989     453     455 1
    990     450     451 1
    991     450     452 1
    992     448     449 1
    993     446     447 1
    994     480     481 1
    995     480     482 1
    996     477     478 1
    997     477     479 1
    998     474     475 1
    999     471     472 1
   1000     471     473 1
   1001     468     469 1
   1002     468     470 1
   1003     465     466 1
   1004     465     467 1
   1005     463     464 1
   1006     461     462 1
   1007     487     488 1
   1008     487     489 1
   1009     485     486 1
   1010     499     500 1
   1011     496     497 1
   1012     496     498 1
   1013     494     495 1
   1014     492     493 1
   1015     513     514 1
   1016     509     510 1
   1017     509     511 1
   1018     509     512 1
   1019     507     508 1
   1020     505     506 1
   1021     503     504 1
   1022     530     531 1
   1023     530     532 1
   1024     530     533 1
   1025     526     527 1
   1026     526     528 1
   1027     526     529 1
   1028     524     525 1
   1029     521     522 1
   1030     521     523 1
   1031     519     520 1
   1032     517     518 1
   1033     546     547 1
   1034     546     548 1
   1035     546     549 1
   1036     542     543 1
   1037     542     544 1
   1038     542     545 1
   1039     540     541 1
   1040     538     539 1
   1041     536     537 1
   1042     556     557 1
   1043     556     558 1
   1044     556     559 1
   1045     554     555 1
   1046     552     553 1
   1047     569     570 1
   1048     569     571 1
   1049     566     567 1
   1050     566     568 1
   1051     564     565 1
   1052     562     563 1
   1053     593     594 1
   1054     591     592 1
   1055     589     590 1
   1056     587     588 1
   1057     585     586 1
   1058     581     582 1
   1059     581     583 1
   1060     579     580 1
   1061     577     578 1
   1062     613     614 1
   1063     613     615 1
   1064     613     616 1
   1065     610     611 1
   1066     610     612 1
   1067     607     608 1
   1068     607     609 1
   1069     604     605 1
   1070     604     606 1
   1071     601     602 1
   1072     601     603 1
   1073     599     600 1
   1074     597     598 1
   1075     638     639 1
   1076     638     640 1
   1077     635     636 1
   1078     635     637 1
   1079     632     633 1
   1080     629     630 1
   1081     629     631 1
   1082     626     627 1
   1083     626     628 1
   1084     623     624 1
   1085     623     625 1
   1086     621     622 1
   1087     619     620 1
   1088     659     660 1
   1089     659     661 1
   1090     659     662 1
   1091     656     657 1
   1092     656     658 1
   1093     653     654 1
   1094     653     655 1
   1095     650     651 1
   1096     650     652 1
   1097     647     648 1
   1098     647     649 1
   1099     645     646 1
   1100     643     644 1
   1101     676     677 1
   1102     676     678 1
   1103     676     679 1
   1104     672     673 1
   1105     672     674 1
   1106     669     670 1
   1107     669     671 1
   1108     667     668 1
   1109     665     666 1
   1110     698     699 1
   1111     698     700 1
   1112     698     701 1
   1113     695     696 1
   1114     695     697 1
   1115     692     693 1
   1116     692     694 1
   1117     689     690 1
   1118     689     691 1
   1119     686     687 1
   1120     686     688 1
   1121     684     685 1
   1122     682     683 1
   1123     714     715 1
   1124     711     712 1
   1125     711     713 1
   1126     708     709 1
   1127     708     710 1
   1128     705     706 1
   1129     705     707 1
   1130     734     735 1
   1131     732     733 1
   1132     730     731 1
   1133     728     729 1
   1134     726     727 1
   1135     722     723 1
   1136     722     724 1
   1137     720     721 1
   1138     718     719 1
   1139     751     752 1
   1140     751     753 1
   1141     751     754 1
   1142     747     748 1
   1143     747     749 1
   1144     747     750 1
   1145     745     746 1
   1146     742     743 1
   1147     742     744 1
   1148     740     741 1
   1149     738     739 1
   1150     773     774 1
   1151     773     775 1
   1152     773     776 1
   1153     770     771 1
   1154     770     772 1
   1155     767     768 1
   1156     767     769 1
   1157     764     765 1
   1158     764     766 1
   1159     761     762 1
   1160     761     763 1
   1161     759     760 1
   1162     757     758 1
   1163     786     787 1
   1164     783     784 1
   1165     783     785 1
   1166     781     782 1
   1167     779     780 1
   1168     792     793 1
   1169     792     794 1
   1170     790     791 1
   1171     801     802 1
   1172     801     803 1
   1173     801     804 1
   1174     799     800 1
   1175     797     798 1
   1176     823     824 1
   1177     821     822 1
   1178     819     820 1
   1179     817     818 1
   1180     815     816 1
   1181     811     812 1
   1182     811     813 1
   1183     809     810 1
   1184     807     808 1
   1185     834     835 1
   1186     834     836 1
   1187     831     832 1
   1188     831     833 1
   1189     829     830 1
   1190     827     828 1
   1191     855     856 1
   1192     855     857 1
   1193     855     858 1
   1194     852     853 1
   1195     852     854 1
   1196     848     849 1
   1197     848     850 1
   1198     848     851 1
   1199     846     847 1
   1200     844     845 1
   1201     842     843 1
   1202     874     875 1
   1203     874     876 1
   1204     874     877 1
   1205     870     871 1
   1206     870     872 1
   1207     870     873 1
   1208     868     869 1
   1209     865     866 1
   1210     865     867 1
   1211     863     864 1
   1212     861     862 1
   1213     884     885 1
   1214     884     886 1
   1215     884     887 1
   1216     882     883 1
   1217     880     881 1
   1218     899     900 1
   1219     899     901 1
   1220     894     895 1
   1221     894     896 1
   1222     892     893 1
   1223     890     891 1
   1224     906     907 1
   1225     906     908 1
   1226     904     905 1
   1227     915     916 1
   1228     915     917 1
   1229     913     914 1
   1230     911     912 1
   1231     936     937 1
   1232     936     938 1
   1233     936     939 1
   1234     932     933 1
   1235     932     934 1
   1236     932     935 1
   1237     930     931 1
   1238     927     928 1
   1239     927     929 1
   1240     925     926 1
   1241     923     924 1
   1242     958     959 1
   1243     958     960 1
   1244     958     961 1
   1245     955     956 1
   1246     955     957 1
   1247     952     953 1
   1248     952     954 1
   1249     949     950 1
   1250     949     951 1
   1251     946     947 1
   1252     946     948 1
   1253     944     945 1
   1254     942     943 1
   1255     977     978 1
   1256     977     979 1
   1257     977     980 1
   1258     974     975 1
   1259     974     976 1
   1260     970     971 1
   1261     970     972 1
   1262     970     973 1
   1263     968     969 1
   1264     966     967 1
   1265     964     965 1
   1266     999    1000 1
   1267     999    1001 1
   1268     999    1002 1
   1269     996     997 1
   1270     996     998 1
   1271     993     994 1
   1272     993     995 1
   1273     990     991 1
   1274     990     992 1
   1275     987     988 1
   1276     987     989 1
   1277     985     986 1
   1278     983     984 1
   1279    1014    1015 1
   1280    1014    1016 1
   1281    1009    1010 1
   1282    1009    1011 1
   1283    1007    1008 1
   1284    1005    1006 1
   1285    1032    1033 1
   1286    1032    1034 1
   1287    1032    1035 1
   1288    1028    1029 1
   1289    1028    1030 1
   1290    1028    1031 1
   1291    1026    1027 1
   1292    1023    1024 1
   1293    1023    1025 1
   1294    1021    1022 1
   1295    1019    1020 1
   1296    1048    1049 1
   1297    1044    1045 1
   1298    1044    1046 1
   1299    1044    1047 1
   1300    1042    1043 1
   1301    1040    1041 1
   1302    1038    1039 1
   1303    1071    1072 1
   1304    1071    1073 1
   1305    1068    1069 1
   1306    1068    1070 1
   1307    1065    1066 1
   1308    1062    1063 1
   1309    1062    1064 1
   1310    1059    1060 1
   1311    1059    1061 1
   1312    1056    1057 1
   1313    1056    1058 1
   1314    1054    1055 1
   1315    1052    1053 1
   1316    1080    1081 1
   1317    1080    1082 1
   1318    1078    1079 1
   1319    1076    1077 1
   1320    1092    1093 1
   1321    1092    1094 1
   1322    1090    1091 1
   1323    1088    1089 1
   1324    1107    1108 1
   1325    1104    1105 1
   1326    1104    1106 1
   1327    1102    1103 1
   1328    1100    1101 1
   1329    1113    1114 1
   1330    1113    1115 1
   1331    1111    1112 1
   1332    1128    1129 1
   1333    1124    1125 1
   1334    1124    1126 1
   1335    1124    1127 1
   1336    1122    1123 1
   1337    1120    1121 1
   1338    1118    1119 1
   1339    1149    1150 1
   1340    1147    1148 1
   1341    1145    1146 1
   1342    1142    1143 1
   1343    1140    1141 1
   1344    1136    1137 1
   1345    1136    1138 1
   1346    1134    1135 1
   1347    1132    1133 1
   1348    1162    1163 1
   1349    1162    1164 1
   1350    1157    1158 1
   1351    1157    1159 1
   1352    1155    1156 1
   1353    1153    1154 1
   1354    1177    1178 1
   1355    1177    1179 1
   1356    1177    1180 1
   1357    1173    1174 1
   1358    1173    1175 1
   1359    1173    1176 1
   1360    1171    1172 1
   1361    1169    1170 1
   1362    1167    1168 1
   1363    1193    1194 1
   1364    1189    1190 1
   1365    1189    1191 1
   1366    1189    1192 1
   1367    1187    1188 1
   1368    1185    1186 1
   1369    1183    1184 1
   1370    1207    1208 1
   1371    1207    1209 1
   1372    1207    1210 1
   1373    1203    1204 1
   1374    1203    1205 1
   1375    1203    1206 1
   1376    1201    1202 1
   1377    1199    1200 1
   1378    1197    1198 1
   1379    1230    1231 1
   1380    1228    1229 1
   1381    1226    1227 1
   1382    1223    1224 1
   1383    1221    1222 1
   1384    1217    1218 1
   1385    1217    1219 1
   1386    1215    1216 1
   1387    1213    1214 1
   1388    1241    1242 1
   1389    1238    1239 1
   1390    1238    1240 1
   1391    1236    1237 1
   1392    1234    1235 1
   1393    1255    1256 1
   1394    1251    1252 1
   1395    1251    1253 1
   1396    1251    1254 1
   1397    1249    1250 1
   1398    1247    1248 1
   1399    1245    1246 1
   1400    1268    1269 1
   1401    1268    1270 1
   1402    1263    1264 1
   1403    1263    1265 1
   1404    1261    1262 1
   1405    1259    1260 1
   1406    1275    1276 1
   1407    1275    1277 1
   1408    1273    1274 1
   1409    1290    1291 1
   1410    1286    1287 1
   1411    1286    1288 1
   1412    1286    1289 1
   1413    1284    1285 1
   1414    1282    1283 1
   1415    1280    1281 1
   1416    1313    1314 1
   1417    1313    1315 1
   1418    1310    1311 1
   1419    1310    1312 1
   1420    1307    1308 1
   1421    1304    1305 1
   1422    1304    1306 1
   1423    1301    1302 1
   1424    1301    1303 1
   1425    1298    1299 1
   1426    1298    1300 1
   1427    1296    1297 1
   1428    1294    1295 1
   1429    1331    1332 1
   1430    1331    1333 1
   1431    1331    1334 1
   1432    1328    1329 1
   1433    1328    1330 1
   1434    1324    1325 1
   1435    1324    1326 1
   1436    1324    1327 1
   1437    1322    1323 1
   1438    1320    1321 1
   1439    1318    1319 1
   1440    1350    1351 1
   1441    1350    1352 1
   1442    1350    1353 1
   1443    1346    1347 1
   1444    1346    1348 1
   1445    1346    1349 1
   1446    1344    1345 1
   1447    1341    1342 1
   1448    1341    1343 1
   1449    1339    1340 1
   1450    1337    1338 1
   1451    1360    1361 1
   1452    1360    1362 1
   1453    1358    1359 1
   1454    1356    1357 1
   1455    1384    1385 1
   1456    1384    1386 1
   1457    1384    1387 1
   1458    1381    1382 1
   1459    1381    1383 1
   1460    1378    1379 1
   1461    1378    1380 1
   1462    1375    1376 1
   1463    1375    1377 1
   1464    1372    1373 1
   1465    1372    1374 1
   1466    1370    1371 1
   1467    1368    1369 1
   1468    1394    1395 1
   1469    1394    1396 1
   1470    1394    1397 1
   1471    1392    1393 1
   1472    1390    1391 1
   1473    1413    1414 1
   1474    1413    1415 1
   1475    1413    1416 1
   1476    1409    1410 1
   1477    1409    1411 1
   1478    1409    1412 1
   1479    1407    1408 1
   1480    1404    1405 1
   1481    1404    1406 1
   1482    1402    1403 1
   1483    1400    1401 1
   1484    1423    1424 1
   1485    1423    1425 1
   1486    1421    1422 1
   1487    1419    1420 1
   1488    1444    1445 1
   1489    1444    1446 1
   1490    1444    1447 1
   1491    1440    1441 1
   1492    1440    1442 1
   1493    1440    1443 1
   1494    1438    1439 1
   1495    1435    1436 1
   1496    1435    1437 1
   1497    1433    1434 1
   1498    1431    1432 1
   1499    1469    1470 1
   1500    1469    1471 1
   1501    1466    1467 1
   1502    1466    1468 1
   1503    1463    1464 1
   1504    1460    1461 1
   1505    1460    1462 1
   1506    1457    1458 1
   1507    1457    1459 1
   1508    1454    1455 1
   1509    1454    1456 1
   1510    1452    1453 1
   1511    1450    1451 1
   1512    1487    1488 1
   1513    1487    1489 1
   1514    1487    1490 1
   1515    1484    1485 1
   1516    1484    1486 1
   1517    1480    1481 1
   1518    1480    1482 1
   1519    1480    1483 1
   1520    1478    1479 1
   1521    1476    1477 1
   1522    1474    1475 1
   1523    1506    1507 1
   1524    1506    1508 1
   1525    1506    1509 1
   1526    1502    1503 1
   1527    1502    1504 1
   1528    1502    1505 1
   1529    1500    1501 1
   1530    1497    1498 1
   1531    1497    1499 1
   1532    1495    1496 1
   1533    1493    1494 1
   1534    1519    1520 1
   1535    1519    1521 1
   1536    1516    1517 1
   1537    1516    1518 1
   1538    1514    1515 1
   1539    1512    1513 1
@<TRIPOS>SUBSTRUCTURE
      1 GLY4           1 RESIDUE    4    A GLY
      2 THR5          10 RESIDUE    4    A THR
      3 VAL6          24 RESIDUE    4    A VAL
      4 TRP7          40 RESIDUE    4    A TRP
      5 GLY8          64 RESIDUE    4    A GLY
      6 ALA9          71 RESIDUE    4    A ALA
      7 LEU10         81 RESIDUE    4    A LEU
      8 GLY11        100 RESIDUE    4    A GLY
      9 HIE12        107 RESIDUE    4    A HIE
     10 GLY13        124 RESIDUE    4    A GLY
     11 ILE14        131 RESIDUE    4    A ILE
     12 ASN15        150 RESIDUE    4    A ASN
     13 LEU16        164 RESIDUE    4    A LEU
     14 ASN17        183 RESIDUE    4    A ASN
     15 ILE18        197 RESIDUE    4    A ILE
     16 PRO19        216 RESIDUE    4    A PRO
     17 ASN20        230 RESIDUE    4    A ASN
     18 PHE21        244 RESIDUE    4    A PHE
     19 GLN22        264 RESIDUE    4    A GLN
     20 MET23        281 RESIDUE    4    A MET
     21 THR24        298 RESIDUE    4    A THR
     22 ASP25        312 RESIDUE    4    A ASP
     23 ASP26        324 RESIDUE    4    A ASP
     24 ILE27        336 RESIDUE    4    A ILE
     25 ASP28        355 RESIDUE    4    A ASP
     26 GLU29        367 RESIDUE    4    A GLU
     27 VAL30        382 RESIDUE    4    A VAL
     28 ARG31        398 RESIDUE    4    A ARG
     29 TRP32        422 RESIDUE    4    A TRP
     30 GLU33        446 RESIDUE    4    A GLU
     31 ARG34        461 RESIDUE    4    A ARG
     32 GLY35        485 RESIDUE    4    A GLY
     33 SER36        492 RESIDUE    4    A SER
     34 THR37        503 RESIDUE    4    A THR
     35 LEU38        517 RESIDUE    4    A LEU
     36 VAL39        536 RESIDUE    4    A VAL
     37 ALA40        552 RESIDUE    4    A ALA
     38 GLU41        562 RESIDUE    4    A GLU
     39 PHE42        577 RESIDUE    4    A PHE
     40 LYS43        597 RESIDUE    4    A LYS
     41 ARG44        619 RESIDUE    4    A ARG
     42 LYS45        643 RESIDUE    4    A LYS
     43 MET46        665 RESIDUE    4    A MET
     44 LYS47        682 RESIDUE    4    A LYS
     45 PRO48        704 RESIDUE    4    A PRO
     46 PHE49        718 RESIDUE    4    A PHE
     47 LEU50        738 RESIDUE    4    A LEU
     48 LYS51        757 RESIDUE    4    A LYS
     49 SER52        779 RESIDUE    4    A SER
     50 GLY53        790 RESIDUE    4    A GLY
     51 ALA54        797 RESIDUE    4    A ALA
     52 PHE55        807 RESIDUE    4    A PHE
     53 GLU56        827 RESIDUE    4    A GLU
     54 ILE57        842 RESIDUE    4    A ILE
     55 LEU58        861 RESIDUE    4    A LEU
     56 ALA59        880 RESIDUE    4    A ALA
     57 ASN60        890 RESIDUE    4    A ASN
     58 GLY61        904 RESIDUE    4    A GLY
     59 ASP62        911 RESIDUE    4    A ASP
     60 LEU63        923 RESIDUE    4    A LEU
     61 LYS64        942 RESIDUE    4    A LYS
     62 ILE65        964 RESIDUE    4    A ILE
     63 LYS66        983 RESIDUE    4    A LYS
     64 ASN67       1005 RESIDUE    4    A ASN
     65 LEU68       1019 RESIDUE    4    A LEU
     66 THR69       1038 RESIDUE    4    A THR
     67 ARG70       1052 RESIDUE    4    A ARG
     68 ASP71       1076 RESIDUE    4    A ASP
     69 ASP72       1088 RESIDUE    4    A ASP
     70 SER73       1100 RESIDUE    4    A SER
     71 GLY74       1111 RESIDUE    4    A GLY
     72 THR75       1118 RESIDUE    4    A THR
     73 TYR76       1132 RESIDUE    4    A TYR
     74 ASN77       1153 RESIDUE    4    A ASN
     75 VAL78       1167 RESIDUE    4    A VAL
     76 THR79       1183 RESIDUE    4    A THR
     77 VAL80       1197 RESIDUE    4    A VAL
     78 TYR81       1213 RESIDUE    4    A TYR
     79 SER82       1234 RESIDUE    4    A SER
     80 THR83       1245 RESIDUE    4    A THR
     81 ASN84       1259 RESIDUE    4    A ASN
     82 GLY85       1273 RESIDUE    4    A GLY
     83 THR86       1280 RESIDUE    4    A THR
     84 ARG87       1294 RESIDUE    4    A ARG
     85 ILE88       1318 RESIDUE    4    A ILE
     86 LEU89       1337 RESIDUE    4    A LEU
     87 ASP90       1356 RESIDUE    4    A ASP
     88 LYS91       1368 RESIDUE    4    A LYS
     89 ALA92       1390 RESIDUE    4    A ALA
     90 LEU93       1400 RESIDUE    4    A LEU
     91 ASP94       1419 RESIDUE    4    A ASP
     92 LEU95       1431 RESIDUE    4    A LEU
     93 ARG96       1450 RESIDUE    4    A ARG
     94 ILE97       1474 RESIDUE    4    A ILE
     95 LEU98       1493 RESIDUE    4    A LEU
     96 GLU99       1512 RESIDUE    4    A GLU
