# Supplementary material for: Improved Structure-Based Histidine pKa Prediction for pH-Responsive Protein Design
Source: J Chem Inf Model. 2025 Jan 18;65(3):1560–9. doi: 10.1021/acs.jcim.4c01957 (PMC11815838; doi:10.1021/acs.jcim.4c01957)
Supplement: Supplementary file 3 — ci4c01957_si_003.zip [file ci4c01957_si_003.zip › structures/prep_mol2/1CVO_0002_prep.mol2]

@<TRIPOS>MOLECULE
Cpptraj generated mol2 file.
  990  1005    62     0     0
SMALL
USER_CHARGES


@<TRIPOS>ATOM
      1 N             3.7251       9.9371      -9.6459 N.am      1 LEU1       0.1010
      2 H1            3.5320      10.2667      -8.7036 H         1 LEU1       0.2148
      3 H2            3.2219      10.5206     -10.2949 H         1 LEU1       0.2148
      4 H3            4.7223      10.0156      -9.8016 H         1 LEU1       0.2148
      5 CA            3.2933       8.5270      -9.7398 C.3       1 LEU1       0.0104
      6 HA            3.3780       8.1724     -10.7684 H         1 LEU1       0.1053
      7 CB            4.2527       7.7261      -8.8552 C.3       1 LEU1      -0.0244
      8 HB2           5.2751       7.9481      -9.1678 H         1 LEU1       0.0256
      9 HB3           4.1220       8.0927      -7.8392 H         1 LEU1       0.0256
     10 CG            4.1154       6.2131      -8.8067 C.3       1 LEU1       0.3421
     11 HG            5.0336       5.8321      -8.3706 H         1 LEU1      -0.0380
     12 CD1           2.9760       5.7307      -7.9205 C.3       1 LEU1      -0.4106
     13 HD11          2.0105       5.9803      -8.3258 H         1 LEU1       0.0980
     14 HD12          3.0485       4.6444      -7.8644 H         1 LEU1       0.0980
     15 HD13          3.0892       6.1388      -6.9159 H         1 LEU1       0.0980
     16 CD2           3.9513       5.7097     -10.2296 C.3       1 LEU1      -0.4104
     17 HD21          4.6748       6.1723     -10.9022 H         1 LEU1       0.0980
     18 HD22          4.1912       4.6745     -10.2058 H         1 LEU1       0.0980
     19 HD23          2.9402       5.8314     -10.6068 H         1 LEU1       0.0980
     20 C             1.8346       8.4234      -9.2884 C.2       1 LEU1       0.6123
     21 O             1.4357       9.1485      -8.3823 O.2       1 LEU1      -0.5713
     22 N             1.0053       7.6061      -9.9431 N.am      2 LYS2      -0.3479
     23 H             1.3785       7.0147     -10.6854 H         2 LYS2       0.2747
     24 CA           -0.3981       7.3551      -9.5545 C.3       2 LYS2      -0.2400
     25 HA           -0.5995       7.8297      -8.5961 H         2 LYS2       0.1426
     26 CB           -1.4050       7.8547     -10.5989 C.3       2 LYS2      -0.0094
     27 HB2          -2.3567       7.3386     -10.4549 H         2 LYS2       0.0362
     28 HB3          -1.5989       8.9051     -10.4434 H         2 LYS2       0.0362
     29 CG           -0.9471       7.6482     -12.0482 C.3       2 LYS2       0.0187
     30 HG2          -0.2556       6.8102     -12.1080 H         2 LYS2       0.0103
     31 HG3          -1.8127       7.3749     -12.6541 H         2 LYS2       0.0103
     32 CD           -0.2953       8.9186     -12.6219 C.3       2 LYS2      -0.0479
     33 HD2           0.0205       9.5832     -11.8170 H         2 LYS2       0.0621
     34 HD3           0.5901       8.6273     -13.1922 H         2 LYS2       0.0621
     35 CE           -1.2785       9.6177     -13.5657 C.3       2 LYS2      -0.0143
     36 HE2          -1.2018       9.1544     -14.5555 H         2 LYS2       0.1135
     37 HE3          -2.2934       9.4494     -13.1936 H         2 LYS2       0.1135
     38 NZ           -1.0279      11.0747     -13.6400 N.4       2 LYS2      -0.3854
     39 HZ1          -0.0771      11.2494     -13.9378 H         2 LYS2       0.3400
     40 HZ2          -1.6568      11.5162     -14.2979 H         2 LYS2       0.3400
     41 HZ3          -1.1613      11.4893     -12.7228 H         2 LYS2       0.3400
     42 C            -0.6486       5.8820      -9.3153 C.2       2 LYS2       0.7341
     43 O            -0.0204       5.0266      -9.9199 O.2       2 LYS2      -0.5894
     44 N            -1.5283       5.6069      -8.3672 N.am      3 CYX3      -0.4157
     45 H            -2.0724       6.3498      -7.9411 H         3 CYX3       0.2719
     46 CA           -1.5435       4.3183      -7.7060 C.3       3 CYX3       0.0429
     47 HA           -1.5502       3.5095      -8.4381 H         3 CYX3       0.0766
     48 CB           -0.2516       4.2676      -6.8717 C.3       3 CYX3      -0.0790
     49 HB2           0.5581       4.7200      -7.4317 H         3 CYX3       0.0910
     50 HB3          -0.3856       4.8571      -5.9640 H         3 CYX3       0.0910
     51 SG            0.3684       2.6470      -6.4248 S.3       3 CYX3      -0.1081
     52 C            -2.7901       4.2091      -6.8272 C.2       3 CYX3       0.5973
     53 O            -3.6930       5.0498      -6.8823 O.2       3 CYX3      -0.5679
     54 N            -2.8066       3.2182      -5.9460 N.am      4 HIE4      -0.4157
     55 H            -2.0198       2.5791      -5.9158 H         4 HIE4       0.2719
     56 CA           -4.0202       2.7971      -5.2702 C.3       4 HIE4      -0.0581
     57 HA           -4.8676       3.3905      -5.6135 H         4 HIE4       0.1360
     58 CB           -4.2913       1.3458      -5.6515 C.3       4 HIE4      -0.0074
     59 HB2          -3.3937       0.7397      -5.5110 H         4 HIE4       0.0367
     60 HB3          -5.0562       0.9797      -4.9829 H         4 HIE4       0.0367
     61 CG           -4.8076       1.1541      -7.0442 C.2       4 HIE4       0.1868
     62 ND1          -4.0710       1.2937      -8.2181 N.2       4 HIE4      -0.5432
     63 CE1          -4.9176       1.0114      -9.2145 C.2       4 HIE4       0.1635
     64 HE1          -4.6723       1.0960     -10.2638 H         4 HIE4       0.1435
     65 NE2          -6.1316       0.7198      -8.7317 N.pl3     4 HIE4      -0.2795
     66 HE2          -6.9801       0.6695      -9.2754 H         4 HIE4       0.3339
     67 CD2          -6.0957       0.8652      -7.3728 C.2       4 HIE4      -0.2207
     68 HD2          -6.9410       0.8168      -6.7172 H         4 HIE4       0.1862
     69 C            -3.9451       2.9017      -3.7547 C.2       4 HIE4       0.5973
     70 O            -3.1198       2.2567      -3.1226 O.2       4 HIE4      -0.5679
     71 N            -4.9215       3.5709      -3.1440 N.am      5 ASN5      -0.4157
     72 H            -5.4934       4.1849      -3.7049 H         5 ASN5       0.2719
     73 CA           -5.1769       3.4880      -1.7016 C.3       5 ASN5       0.0143
     74 HA           -4.4313       2.8531      -1.2314 H         5 ASN5       0.1048
     75 CB           -5.0530       4.8610      -1.0334 C.3       5 ASN5      -0.2041
     76 HB2          -5.3155       4.7833       0.0213 H         5 ASN5       0.0797
     77 HB3          -4.0356       5.1902      -1.0828 H         5 ASN5       0.0797
     78 CG           -5.8743       5.9458      -1.6787 C.2       5 ASN5       0.7130
     79 OD1          -5.4590       6.5904      -2.6229 O.2       5 ASN5      -0.5931
     80 ND2          -7.0863       6.1485      -1.2241 N.am      5 ASN5      -0.9191
     81 HD21         -7.6248       6.8528      -1.6958 H         5 ASN5       0.4196
     82 HD22         -7.4721       5.6499      -0.4407 H         5 ASN5       0.4196
     83 C            -6.5262       2.8405      -1.4010 C.2       5 ASN5       0.5973
     84 O            -6.5820       1.8540      -0.6704 O.2       5 ASN5      -0.5679
     85 N            -7.6124       3.3645      -1.9725 N.am      6 THR6      -0.4157
     86 H            -7.5437       4.2366      -2.4812 H         6 THR6       0.2719
     87 CA           -8.9606       2.8473      -1.7156 C.3       6 THR6      -0.0389
     88 HA           -9.1186       2.7604      -0.6407 H         6 THR6       0.1007
     89 CB          -10.0649       3.7395      -2.3030 C.3       6 THR6       0.3654
     90 HB          -10.1367       3.5839      -3.3805 H         6 THR6       0.0043
     91 CG2         -11.4169       3.4352      -1.6597 C.3       6 THR6      -0.2438
     92 HG21        -11.3960       3.6844      -0.5986 H         6 THR6       0.0642
     93 HG22        -12.1960       4.0167      -2.1534 H         6 THR6       0.0642
     94 HG23        -11.6614       2.3805      -1.7732 H         6 THR6       0.0642
     95 OG1          -9.7772       5.0996      -2.0773 O.3       6 THR6      -0.6761
     96 HG1         -10.5198       5.5872      -2.4502 H         6 THR6       0.4102
     97 C            -9.1117       1.4755      -2.3363 C.2       6 THR6       0.5973
     98 O            -9.5694       0.5688      -1.6499 O.2       6 THR6      -0.5679
     99 N            -8.7053       1.3774      -3.6137 N.am      7 GLN7      -0.4157
    100 H            -8.4367       2.2541      -4.0335 H         7 GLN7       0.2719
    101 CA           -8.7316       0.2493      -4.5596 C.3       7 GLN7      -0.0031
    102 HA           -8.6515       0.7107      -5.5423 H         7 GLN7       0.0850
    103 CB           -7.5337      -0.6935      -4.4157 C.3       7 GLN7      -0.0036
    104 HB2          -7.7648      -1.6609      -4.8656 H         7 GLN7       0.0171
    105 HB3          -6.7499      -0.2830      -5.0314 H         7 GLN7       0.0171
    106 CG           -6.9306      -0.9326      -3.0341 C.3       7 GLN7      -0.0645
    107 HG2          -7.0815      -0.1008      -2.3580 H         7 GLN7       0.0352
    108 HG3          -7.3767      -1.8297      -2.6133 H         7 GLN7       0.0352
    109 CD           -5.4399      -1.1220      -3.2153 C.2       7 GLN7       0.6951
    110 OE1          -4.9965      -2.0725      -3.8172 O.2       7 GLN7      -0.6086
    111 NE2          -4.6196      -0.2030      -2.7775 N.am      7 GLN7      -0.9407
    112 HE21         -3.6543      -0.3056      -3.0786 H         7 GLN7       0.4251
    113 HE22         -4.9452       0.6509      -2.3720 H         7 GLN7       0.4251
    114 C           -10.0113      -0.5651      -4.6934 C.2       7 GLN7       0.5973
    115 O           -10.2599      -1.1402      -5.7438 O.2       7 GLN7      -0.5679
    116 N           -10.8051      -0.6621      -3.6460 N.am      8 LEU8      -0.4157
    117 H           -10.4709      -0.2432      -2.7981 H         8 LEU8       0.2719
    118 CA          -12.2315      -0.8472      -3.6923 C.3       8 LEU8      -0.0518
    119 HA          -12.4622      -1.7662      -4.2308 H         8 LEU8       0.0922
    120 CB          -12.6859      -0.9328      -2.2288 C.3       8 LEU8      -0.1102
    121 HB2         -12.0810      -1.6778      -1.7086 H         8 LEU8       0.0457
    122 HB3         -12.4954       0.0323      -1.7561 H         8 LEU8       0.0457
    123 CG          -14.1603      -1.2897      -2.0330 C.3       8 LEU8       0.3531
    124 HG          -14.7849      -0.6371      -2.6359 H         8 LEU8      -0.0361
    125 CD1         -14.4250      -2.7523      -2.3975 C.3       8 LEU8      -0.4121
    126 HD11        -13.8233      -3.4113      -1.7713 H         8 LEU8       0.1000
    127 HD12        -15.4785      -2.9812      -2.2364 H         8 LEU8       0.1000
    128 HD13        -14.1887      -2.9402      -3.4422 H         8 LEU8       0.1000
    129 CD2         -14.5339      -1.0743      -0.5698 C.3       8 LEU8      -0.4121
    130 HD21        -14.3775      -0.0304      -0.2970 H         8 LEU8       0.1000
    131 HD22        -15.5863      -1.3161      -0.4218 H         8 LEU8       0.1000
    132 HD23        -13.9283      -1.7123       0.0746 H         8 LEU8       0.1000
    133 C           -12.8247       0.3636      -4.4216 C.2       8 LEU8       0.5973
    134 O           -12.5048       1.5046      -4.0842 O.2       8 LEU8      -0.5679
    135 N           -13.6099       0.1170      -5.4714 N.am      9 PRO9      -0.2548
    136 CD          -14.8499      -0.6268      -5.4329 C.3       9 PRO9       0.0192
    137 HD2         -15.4967      -0.2878      -4.6245 H         9 PRO9       0.0391
    138 HD3         -14.6533      -1.6969      -5.3558 H         9 PRO9       0.0391
    139 CG          -15.5009      -0.3035      -6.7772 C.3       9 PRO9       0.0189
    140 HG2         -16.2371       0.4928      -6.6587 H         9 PRO9       0.0213
    141 HG3         -15.9730      -1.1951      -7.1915 H         9 PRO9       0.0213
    142 CB          -14.3483       0.1832      -7.6780 C.3       9 PRO9      -0.0070
    143 HB2         -14.4443       1.2554      -7.8587 H         9 PRO9       0.0253
    144 HB3         -14.3111      -0.3683      -8.6182 H         9 PRO9       0.0253
    145 CA          -13.1189      -0.0960      -6.8191 C.3       9 PRO9      -0.0266
    146 HA          -12.8913      -1.1603      -6.9099 H         9 PRO9       0.0641
    147 C           -11.8430       0.6358      -7.2290 C.2       9 PRO9       0.5896
    148 O           -11.3646       1.5616      -6.5824 O.2       9 PRO9      -0.5748
    149 N           -11.2356       0.1477      -8.3112 N.am     10 PHE10     -0.4157
    150 H           -11.6439      -0.6594      -8.7573 H        10 PHE10      0.2719
    151 CA           -9.8480       0.4634      -8.6521 C.3      10 PHE10     -0.0024
    152 HA           -9.2264       0.1396      -7.8180 H        10 PHE10      0.0978
    153 CB           -9.4237      -0.3247      -9.9023 C.3      10 PHE10     -0.0343
    154 HB2          -9.9258       0.1052     -10.7708 H        10 PHE10      0.0295
    155 HB3          -8.3498      -0.2319     -10.0511 H        10 PHE10      0.0295
    156 CG           -9.7768      -1.7956      -9.7970 C.ar     10 PHE10      0.0118
    157 CD1          -9.7280      -2.4534      -8.5511 C.ar     10 PHE10     -0.1256
    158 HD1          -9.2293      -2.0025      -7.7096 H        10 PHE10      0.1330
    159 CE1         -10.3516      -3.6964      -8.3778 C.ar     10 PHE10     -0.1704
    160 HE1         -10.3356      -4.1803      -7.4103 H        10 PHE10      0.1430
    161 CZ          -10.9978      -4.3061      -9.4640 C.ar     10 PHE10     -0.1072
    162 HZ          -11.4882      -5.2618      -9.3358 H        10 PHE10      0.1297
    163 CE2         -10.9787      -3.6909     -10.7272 C.ar     10 PHE10     -0.1704
    164 HE2         -11.4647      -4.1718     -11.5648 H        10 PHE10      0.1430
    165 CD2         -10.3499      -2.4477     -10.9003 C.ar     10 PHE10     -0.1256
    166 HD2         -10.3986      -1.9580     -11.8628 H        10 PHE10      0.1330
    167 C            -9.5945       1.9533      -8.7814 C.2      10 PHE10      0.5973
    168 O            -8.4499       2.3338      -8.6008 O.2      10 PHE10     -0.5679
    169 N           -10.6443       2.7625      -8.9736 N.am     11 ILE11     -0.4157
    170 H           -11.5457       2.3163      -9.0166 H        11 ILE11      0.2719
    171 CA          -10.6479       4.2104      -8.7627 C.3      11 ILE11     -0.0597
    172 HA          -10.3029       4.6657      -9.6893 H        11 ILE11      0.0869
    173 CB          -12.1020       4.6905      -8.5398 C.3      11 ILE11      0.1303
    174 HB          -12.6777       3.8608      -8.1230 H        11 ILE11      0.0187
    175 CG2         -12.2425       5.8656      -7.5580 C.3      11 ILE11     -0.3204
    176 HG21        -11.5969       6.6914      -7.8576 H        11 ILE11      0.0882
    177 HG22        -13.2784       6.2053      -7.5405 H        11 ILE11      0.0882
    178 HG23        -11.9822       5.5402      -6.5501 H        11 ILE11      0.0882
    179 CG1         -12.6929       5.0757      -9.9242 C.3      11 ILE11     -0.0430
    180 HG12        -12.6207       6.1536     -10.0769 H        11 ILE11      0.0236
    181 HG13        -12.1297       4.5953     -10.7260 H        11 ILE11      0.0236
    182 CD1         -14.1432       4.6280     -10.1141 C.3      11 ILE11     -0.0660
    183 HD11        -14.7754       5.0844      -9.3518 H        11 ILE11      0.0186
    184 HD12        -14.4935       4.9363     -11.0997 H        11 ILE11      0.0186
    185 HD13        -14.2093       3.5421     -10.0362 H        11 ILE11      0.0186
    186 C            -9.6189       4.6205      -7.6929 C.2      11 ILE11      0.5973
    187 O            -9.7044       4.3662      -6.4933 O.2      11 ILE11     -0.5679
    188 N            -8.5562       5.1813      -8.2452 N.am     12 TYR12     -0.4157
    189 H            -8.6274       5.3361      -9.2391 H        12 TYR12      0.2719
    190 CA           -7.2161       5.3989      -7.7137 C.3      12 TYR12     -0.0014
    191 HA           -7.0956       4.9508      -6.7279 H        12 TYR12      0.0876
    192 CB           -6.2044       4.7814      -8.7258 C.3      12 TYR12     -0.0152
    193 HB2          -5.2207       5.2265      -8.6484 H        12 TYR12      0.0295
    194 HB3          -6.1098       3.7142      -8.5265 H        12 TYR12      0.0295
    195 CG           -6.6745       4.9978     -10.1506 C.ar     12 TYR12     -0.0011
    196 CD1          -6.7766       6.3149     -10.6358 C.ar     12 TYR12     -0.1906
    197 HD1          -6.1930       7.1053     -10.1908 H        12 TYR12      0.1699
    198 CE1          -7.7718       6.6366     -11.5744 C.ar     12 TYR12     -0.2341
    199 HE1          -7.9166       7.6604     -11.8819 H        12 TYR12      0.1656
    200 CZ           -8.6845       5.6456     -11.9898 C.ar     12 TYR12      0.3226
    201 OH           -9.7675       5.9787     -12.7330 O.3      12 TYR12     -0.5579
    202 HH           -9.7378       6.8793     -13.0576 H        12 TYR12      0.3992
    203 CE2          -8.4784       4.3039     -11.6207 C.ar     12 TYR12     -0.2341
    204 HE2          -9.1478       3.5423     -11.9928 H        12 TYR12      0.1656
    205 CD2          -7.4236       3.9770     -10.7552 C.ar     12 TYR12     -0.1906
    206 HD2          -7.2755       2.9550     -10.4560 H        12 TYR12      0.1699
    207 C            -6.9929       6.9046      -7.6361 C.2      12 TYR12      0.5973
    208 O            -7.8220       7.7147      -8.0703 O.2      12 TYR12     -0.5679
    209 N            -5.7840       7.3040      -7.2470 N.am     13 LYS13     -0.3479
    210 H            -5.0970       6.6072      -6.9597 H        13 LYS13      0.2747
    211 CA           -5.3669       8.6955      -7.3805 C.3      13 LYS13     -0.2400
    212 HA           -5.8502       9.1026      -8.2695 H        13 LYS13      0.1426
    213 CB           -5.8349       9.4823      -6.1499 C.3      13 LYS13     -0.0094
    214 HB2          -6.5688       8.8817      -5.6072 H        13 LYS13      0.0362
    215 HB3          -5.0001       9.6556      -5.4664 H        13 LYS13      0.0362
    216 CG           -6.4906      10.8203      -6.5190 C.3      13 LYS13      0.0187
    217 HG2          -5.7266      11.5508      -6.7889 H        13 LYS13      0.0103
    218 HG3          -7.1752      10.6777      -7.3563 H        13 LYS13      0.0103
    219 CD           -7.2891      11.3031      -5.3005 C.3      13 LYS13     -0.0479
    220 HD2          -8.0249      10.5496      -5.0095 H        13 LYS13      0.0621
    221 HD3          -6.5936      11.4278      -4.4669 H        13 LYS13      0.0621
    222 CE           -7.9956      12.6394      -5.5307 C.3      13 LYS13     -0.0143
    223 HE2          -8.2928      13.0425      -4.5568 H        13 LYS13      0.1135
    224 HE3          -7.2832      13.3448      -5.9716 H        13 LYS13      0.1135
    225 NZ           -9.1949      12.4958      -6.3928 N.4      13 LYS13     -0.3854
    226 HZ1          -9.8816      11.8978      -5.9507 H        13 LYS13      0.3400
    227 HZ2          -9.6195      13.3999      -6.5540 H        13 LYS13      0.3400
    228 HZ3          -8.9474      12.0939      -7.2874 H        13 LYS13      0.3400
    229 C            -3.8749       8.8416      -7.5910 C.2      13 LYS13      0.7341
    230 O            -3.0689       7.9694      -7.2786 O.2      13 LYS13     -0.5894
    231 N            -3.5246      10.0117      -8.1118 N.am     14 THR14     -0.4157
    232 H            -4.2357      10.7154      -8.2040 H        14 THR14      0.2719
    233 CA           -2.1287      10.4347      -8.1488 C.3      14 THR14     -0.0389
    234 HA           -1.5147       9.6009      -8.4561 H        14 THR14      0.1007
    235 CB           -1.8897      11.5689      -9.1515 C.3      14 THR14      0.3654
    236 HB           -2.3814      12.4765      -8.7979 H        14 THR14      0.0043
    237 CG2          -0.3959      11.8352      -9.3237 C.3      14 THR14     -0.2438
    238 HG21          0.1029      10.9507      -9.7134 H        14 THR14      0.0642
    239 HG22         -0.2581      12.6640     -10.0181 H        14 THR14      0.0642
    240 HG23          0.0545      12.1190      -8.3714 H        14 THR14      0.0642
    241 OG1          -2.4052      11.2272     -10.4334 O.3      14 THR14     -0.6761
    242 HG1          -3.3623      11.2435     -10.3542 H        14 THR14      0.4102
    243 C            -1.6974      10.7960      -6.7357 C.2      14 THR14      0.5973
    244 O            -2.4417      11.4729      -6.0300 O.2      14 THR14     -0.5679
    245 N            -0.5552      10.2633      -6.3145 N.am     15 CYX15     -0.4157
    246 H             0.0530       9.7922      -6.9733 H        15 CYX15      0.2719
    247 CA           -0.0095      10.4830      -4.9859 C.3      15 CYX15      0.0429
    248 HA           -0.7145      11.0983      -4.4322 H        15 CYX15      0.0766
    249 CB            0.0880       9.1437      -4.2575 C.3      15 CYX15     -0.0790
    250 HB2          -0.0277       8.3382      -4.9841 H        15 CYX15      0.0910
    251 HB3           1.0895       9.0323      -3.8475 H        15 CYX15      0.0910
    252 SG           -1.1562       8.8906      -2.9540 S.3      15 CYX15     -0.1081
    253 C             1.3156      11.2559      -5.1240 C.2      15 CYX15      0.5973
    254 O             2.0571      11.0274      -6.0868 O.2      15 CYX15     -0.5679
    255 N             1.4963      12.2977      -4.2981 N.am     16 PRO16     -0.2548
    256 CD            0.8197      12.5130      -3.0296 C.3      16 PRO16      0.0192
    257 HD2           1.5329      12.8579      -2.2829 H        16 PRO16      0.0391
    258 HD3           0.3122      11.6360      -2.6730 H        16 PRO16      0.0391
    259 CG           -0.1729      13.6292      -3.2941 C.3      16 PRO16      0.0189
    260 HG2          -0.3512      14.2193      -2.3944 H        16 PRO16      0.0213
    261 HG3          -1.1097      13.2186      -3.6729 H        16 PRO16      0.0213
    262 CB            0.5074      14.4596      -4.3852 C.3      16 PRO16     -0.0070
    263 HB2           0.8214      15.4239      -3.9813 H        16 PRO16      0.0253
    264 HB3          -0.1887      14.6249      -5.2085 H        16 PRO16      0.0253
    265 CA            1.7052      13.6280      -4.8672 C.3      16 PRO16     -0.0266
    266 HA            1.7056      13.5952      -5.9571 H        16 PRO16      0.0641
    267 C             3.0113      14.2563      -4.4117 C.2      16 PRO16      0.5896
    268 O             3.6828      13.7011      -3.5632 O.2      16 PRO16     -0.5748
    269 N             3.3412      15.4426      -4.9224 N.am     17 GLU17     -0.5163
    270 H             2.6979      15.8990      -5.5571 H        17 GLU17      0.2936
    271 CA            4.6360      16.0951      -4.6986 C.3      17 GLU17      0.0397
    272 HA            5.3332      15.5622      -5.3440 H        17 GLU17      0.1105
    273 CB            4.6801      17.5562      -5.1883 C.3      17 GLU17      0.0560
    274 HB2           5.3426      18.1100      -4.5211 H        17 GLU17     -0.0173
    275 HB3           5.1709      17.5757      -6.1616 H        17 GLU17     -0.0173
    276 CG            3.3637      18.3407      -5.2774 C.3      17 GLU17      0.0136
    277 HG2           2.7816      18.1558      -4.3711 H        17 GLU17     -0.0425
    278 HG3           3.6121      19.4045      -5.2908 H        17 GLU17     -0.0425
    279 CD            2.5220      18.0401      -6.5275 C.2      17 GLU17      0.8054
    280 OE1           3.0845      17.6715      -7.5845 O.co2    17 GLU17     -0.8188
    281 OE2           1.2823      18.0973      -6.3911 O.co2    17 GLU17     -0.8188
    282 C             5.2062      15.9514      -3.2723 C.2      17 GLU17      0.5366
    283 O             4.5271      16.0837      -2.2538 O.2      17 GLU17     -0.5819
    284 N             6.4904      15.5817      -3.2202 N.am     18 GLY18     -0.4157
    285 H             7.0035      15.5065      -4.0834 H        18 GLY18      0.2719
    286 CA            7.1668      15.1787      -1.9820 C.3      18 GLY18     -0.0252
    287 HA2           8.2446      15.1885      -2.1410 H        18 GLY18      0.0698
    288 HA3           6.9294      15.8963      -1.1959 H        18 GLY18      0.0698
    289 C             6.7775      13.7823      -1.4732 C.2      18 GLY18      0.5973
    290 O             7.2505      13.3447      -0.4340 O.2      18 GLY18     -0.5679
    291 N             5.8944      13.0832      -2.1765 N.am     19 LYS19     -0.3479
    292 H             5.4053      13.5852      -2.9115 H        19 LYS19      0.2747
    293 CA            5.3603      11.7562      -1.8663 C.3      19 LYS19     -0.2400
    294 HA            6.0577      11.2320      -1.2124 H        19 LYS19      0.1426
    295 CB            3.9891      11.9117      -1.1762 C.3      19 LYS19     -0.0094
    296 HB2           3.8117      12.9588      -0.9197 H        19 LYS19      0.0362
    297 HB3           3.2001      11.6270      -1.8639 H        19 LYS19      0.0362
    298 CG            3.7851      11.0693       0.0780 C.3      19 LYS19      0.0187
    299 HG2           2.7245      11.0963       0.3184 H        19 LYS19      0.0103
    300 HG3           4.1030      10.0466      -0.1039 H        19 LYS19      0.0103
    301 CD            4.5072      11.6421       1.2870 C.3      19 LYS19     -0.0479
    302 HD2           5.5787      11.6905       1.0806 H        19 LYS19      0.0621
    303 HD3           4.1441      12.6560       1.4691 H        19 LYS19      0.0621
    304 CE            4.2496      10.7638       2.5095 C.3      19 LYS19     -0.0143
    305 HE2           3.1702      10.6729       2.6642 H        19 LYS19      0.1135
    306 HE3           4.6546       9.7669       2.3118 H        19 LYS19      0.1135
    307 NZ            4.9085      11.3667       3.6897 N.4      19 LYS19     -0.3854
    308 HZ1           4.5525      12.2988       3.8553 H        19 LYS19      0.3400
    309 HZ2           4.7881      10.8017       4.5176 H        19 LYS19      0.3400
    310 HZ3           5.9049      11.4634       3.5004 H        19 LYS19      0.3400
    311 C             5.2994      11.0232      -3.2061 C.2      19 LYS19      0.7341
    312 O             4.2627      10.8881      -3.8497 O.2      19 LYS19     -0.5894
    313 N             6.4868      10.7118      -3.7147 N.am     20 ASN20     -0.4157
    314 H             7.2964      10.8661      -3.1338 H        20 ASN20      0.2719
    315 CA            6.6614      10.3311      -5.1106 C.3      20 ASN20      0.0143
    316 HA            5.9748      10.9389      -5.7036 H        20 ASN20      0.1048
    317 CB            8.1140      10.6216      -5.5193 C.3      20 ASN20     -0.2041
    318 HB2           8.4947      11.4759      -4.9590 H        20 ASN20      0.0797
    319 HB3           8.7494       9.7625      -5.3040 H        20 ASN20      0.0797
    320 CG            8.2197      10.9848      -6.9876 C.2      20 ASN20      0.7130
    321 OD1           7.2574      11.3283      -7.6577 O.2      20 ASN20     -0.5931
    322 ND2           9.4146      10.9562      -7.5303 N.am     20 ASN20     -0.9191
    323 HD21          9.4908      11.2603      -8.4835 H        20 ASN20      0.4196
    324 HD22         10.2123      10.7001      -6.9768 H        20 ASN20      0.4196
    325 C             6.3272       8.8668      -5.3850 C.2      20 ASN20      0.5973
    326 O             6.0607       8.4912      -6.5225 O.2      20 ASN20     -0.5679
    327 N             6.4681       8.0263      -4.3632 N.am     21 LEU21     -0.4157
    328 H             6.6344       8.4279      -3.4493 H        21 LEU21      0.2719
    329 CA            6.2190       6.5920      -4.4375 C.3      21 LEU21     -0.0518
    330 HA            6.3040       6.2404      -5.4661 H        21 LEU21      0.0922
    331 CB            7.2583       5.8516      -3.5592 C.3      21 LEU21     -0.1102
    332 HB2           7.5755       6.5050      -2.7460 H        21 LEU21      0.0457
    333 HB3           6.8031       4.9665      -3.1174 H        21 LEU21      0.0457
    334 CG            8.4892       5.3311      -4.3224 C.3      21 LEU21      0.3531
    335 HG            8.2585       4.3791      -4.7816 H        21 LEU21     -0.0361
    336 CD1           8.9685       6.2695      -5.4223 C.3      21 LEU21     -0.4121
    337 HD11          9.1448       7.2604      -5.0070 H        21 LEU21      0.1000
    338 HD12          9.9073       5.9027      -5.8310 H        21 LEU21      0.1000
    339 HD13          8.2547       6.3321      -6.2399 H        21 LEU21      0.1000
    340 CD2           9.6657       5.1130      -3.3801 C.3      21 LEU21     -0.4121
    341 HD21          9.4609       4.2811      -2.7268 H        21 LEU21      0.1000
    342 HD22         10.5637       4.8560      -3.9408 H        21 LEU21      0.1000
    343 HD23          9.8681       6.0083      -2.7888 H        21 LEU21      0.1000
    344 C             4.7770       6.3079      -4.0407 C.2      21 LEU21      0.5973
    345 O             4.0644       7.1633      -3.5042 O.2      21 LEU21     -0.5679
    346 N             4.3556       5.0691      -4.2513 N.am     22 CYX22     -0.4157
    347 H             4.9621       4.4012      -4.7200 H        22 CYX22      0.2719
    348 CA            3.1886       4.5469      -3.5660 C.3      22 CYX22      0.0429
    349 HA            2.8089       5.3049      -2.8842 H        22 CYX22      0.0766
    350 CB            2.0486       4.2696      -4.5412 C.3      22 CYX22     -0.0790
    351 HB2           1.1692       4.0104      -3.9531 H        22 CYX22      0.0910
    352 HB3           1.8227       5.1944      -5.0701 H        22 CYX22      0.0910
    353 SG            2.2678       2.9595      -5.7618 S.3      22 CYX22     -0.1081
    354 C             3.5951       3.3766      -2.6868 C.2      22 CYX22      0.5973
    355 O             4.4896       2.6070      -3.0280 O.2      22 CYX22     -0.5679
    356 N             2.9995       3.3088      -1.4980 N.am     23 PHE23     -0.4157
    357 H             2.2149       3.9262      -1.3238 H        23 PHE23      0.2719
    358 CA            3.2021       2.2118      -0.5656 C.3      23 PHE23     -0.0024
    359 HA            3.8617       1.4812      -1.0216 H        23 PHE23      0.0978
    360 CB            3.7541       2.6010       0.8265 C.3      23 PHE23     -0.0343
    361 HB2           4.1567       1.7053       1.3001 H        23 PHE23      0.0295
    362 HB3           4.5850       3.2898       0.7546 H        23 PHE23      0.0295
    363 CG            2.6718       3.1676       1.7311 C.ar     23 PHE23      0.0118
    364 CD1           2.0355       4.3596       1.3735 C.ar     23 PHE23     -0.1256
    365 HD1           2.4140       4.9269       0.5510 H        23 PHE23      0.1330
    366 CE1           0.8607       4.7700       2.0200 C.ar     23 PHE23     -0.1704
    367 HE1           0.4055       5.7148       1.7689 H        23 PHE23      0.1430
    368 CZ            0.2813       3.9613       3.0064 C.ar     23 PHE23     -0.1072
    369 HZ           -0.6318       4.2707       3.4968 H        23 PHE23      0.1297
    370 CE2           0.8900       2.7473       3.3517 C.ar     23 PHE23     -0.1704
    371 HE2           0.4391       2.1025       4.0940 H        23 PHE23      0.1430
    372 CD2           2.0883       2.3692       2.7288 C.ar     23 PHE23     -0.1256
    373 HD2           2.5072       1.4099       2.9552 H        23 PHE23      0.1330
    374 C             1.8850       1.5435      -0.2928 C.2      23 PHE23      0.5973
    375 O             0.8167       2.1621      -0.3142 O.2      23 PHE23     -0.5679
    376 N             2.0608       0.3351       0.1987 N.am     24 LYS24     -0.3479
    377 H             3.0018      -0.0514       0.1385 H        24 LYS24      0.2747
    378 CA            1.1218      -0.3552       1.0295 C.3      24 LYS24     -0.2400
    379 HA            0.3868       0.3503       1.3934 H        24 LYS24      0.1426
    380 CB            0.4230      -1.4235       0.2101 C.3      24 LYS24     -0.0094
    381 HB2          -0.3408      -1.8534       0.8482 H        24 LYS24      0.0362
    382 HB3          -0.0708      -0.9692      -0.6419 H        24 LYS24      0.0362
    383 CG            1.3914      -2.5271      -0.2435 C.3      24 LYS24      0.0187
    384 HG2           1.9155      -2.2455      -1.1551 H        24 LYS24      0.0103
    385 HG3           2.1462      -2.7194       0.5163 H        24 LYS24      0.0103
    386 CD            0.6059      -3.8194      -0.4213 C.3      24 LYS24     -0.0479
    387 HD2           0.0114      -3.9744       0.4776 H        24 LYS24      0.0621
    388 HD3          -0.0674      -3.7761      -1.2761 H        24 LYS24      0.0621
    389 CE            1.5595      -4.9861      -0.5715 C.3      24 LYS24     -0.0143
    390 HE2           1.7396      -5.1317      -1.6456 H        24 LYS24      0.1135
    391 HE3           2.5131      -4.7399      -0.0977 H        24 LYS24      0.1135
    392 NZ            0.9493      -6.1777       0.0526 N.4      24 LYS24     -0.3854
    393 HZ1           0.0382      -6.2953      -0.3761 H        24 LYS24      0.3400
    394 HZ2           1.5072      -6.9910      -0.1575 H        24 LYS24      0.3400
    395 HZ3           0.8384      -6.0565       1.0545 H        24 LYS24      0.3400
    396 C             1.8517      -0.9246       2.2215 C.2      24 LYS24      0.7341
    397 O             3.0781      -0.9964       2.2734 O.2      24 LYS24     -0.5894
    398 N             1.0796      -1.3331       3.1987 N.am     25 ALA25     -0.4157
    399 H             0.0871      -1.1509       3.1299 H        25 ALA25      0.2719
    400 CA            1.5706      -2.0279       4.3469 C.3      25 ALA25      0.0337
    401 HA            2.5080      -2.5031       4.0816 H        25 ALA25      0.0823
    402 CB            1.8212      -1.0320       5.4528 C.3      25 ALA25     -0.1825
    403 HB1           0.9652      -0.9735       6.1254 H        25 ALA25      0.0603
    404 HB2           2.7119      -1.3350       5.9773 H        25 ALA25      0.0603
    405 HB3           1.9521      -0.0475       5.0228 H        25 ALA25      0.0603
    406 C             0.5668      -3.0864       4.7306 C.2      25 ALA25      0.5973
    407 O            -0.6365      -2.8316       4.7777 O.2      25 ALA25     -0.5679
    408 N             1.0522      -4.3024       4.9426 N.am     26 THR26     -0.4157
    409 H             2.0627      -4.4129       5.0039 H        26 THR26      0.2719
    410 CA            0.1774      -5.4181       5.3155 C.3      26 THR26     -0.0389
    411 HA           -0.8513      -5.0692       5.4014 H        26 THR26      0.1007
    412 CB            0.2156      -6.5940       4.3206 C.3      26 THR26      0.3654
    413 HB            0.8125      -7.4007       4.7486 H        26 THR26      0.0043
    414 CG2          -1.1784      -7.1532       4.0252 C.3      26 THR26     -0.2438
    415 HG21         -1.9133      -6.3630       4.0454 H        26 THR26      0.0642
    416 HG22         -1.1939      -7.6498       3.0558 H        26 THR26      0.0642
    417 HG23         -1.4444      -7.8623       4.8092 H        26 THR26      0.0642
    418 OG1           0.8517      -6.2517       3.1033 O.3      26 THR26     -0.6761
    419 HG1           1.4692      -5.5491       3.3498 H        26 THR26      0.4102
    420 C             0.5776      -5.9449       6.6698 C.2      26 THR26      0.5973
    421 O             1.7681      -6.0964       6.9390 O.2      26 THR26     -0.5679
    422 N            -0.4112      -6.3579       7.4515 N.am     27 LEU27     -0.4157
    423 H            -1.3693      -6.1935       7.1611 H        27 LEU27      0.2719
    424 CA           -0.1868      -7.0857       8.6977 C.3      27 LEU27     -0.0518
    425 HA            0.5385      -6.5427       9.3078 H        27 LEU27      0.0922
    426 CB           -1.5370      -7.1735       9.4363 C.3      27 LEU27     -0.1102
    427 HB2          -2.3527      -7.0390       8.7255 H        27 LEU27      0.0457
    428 HB3          -1.6596      -8.1703       9.8639 H        27 LEU27      0.0457
    429 CG           -1.6748      -6.1486      10.5712 C.3      27 LEU27      0.3531
    430 HG           -1.3335      -5.1719      10.2286 H        27 LEU27     -0.0361
    431 CD1          -3.1400      -6.0333      10.9903 C.3      27 LEU27     -0.4121
    432 HD11         -3.5138      -7.0044      11.3166 H        27 LEU27      0.1000
    433 HD12         -3.2327      -5.3287      11.8183 H        27 LEU27      0.1000
    434 HD13         -3.7401      -5.6763      10.1549 H        27 LEU27      0.1000
    435 CD2          -0.8451      -6.5929      11.7770 C.3      27 LEU27     -0.4121
    436 HD21          0.2133      -6.6448      11.5292 H        27 LEU27      0.1000
    437 HD22         -0.9664      -5.8754      12.5896 H        27 LEU27      0.1000
    438 HD23         -1.1774      -7.5697      12.1319 H        27 LEU27      0.1000
    439 C             0.3837      -8.4840       8.4246 C.2      27 LEU27      0.5973
    440 O             0.0343      -9.0982       7.4080 O.2      27 LEU27     -0.5679
    441 N             1.1848      -9.0390       9.3478 N.am     28 LYS28     -0.3479
    442 H             1.4897      -8.4720      10.1378 H        28 LYS28      0.2747
    443 CA            1.4785     -10.4858       9.3877 C.3      28 LYS28     -0.2400
    444 HA            1.7410     -10.8056       8.3805 H        28 LYS28      0.1426
    445 CB            2.6752     -10.7897      10.3073 C.3      28 LYS28     -0.0094
    446 HB2           3.4348     -10.0174      10.1704 H        28 LYS28      0.0362
    447 HB3           2.3600     -10.7378      11.3514 H        28 LYS28      0.0362
    448 CG            3.3493     -12.1553      10.0418 C.3      28 LYS28      0.0187
    449 HG2           3.9839     -12.0411       9.1617 H        28 LYS28      0.0103
    450 HG3           4.0011     -12.3797      10.8872 H        28 LYS28      0.0103
    451 CD            2.4191     -13.3604       9.7877 C.3      28 LYS28     -0.0479
    452 HD2           1.7810     -13.5286      10.6556 H        28 LYS28      0.0621
    453 HD3           1.7971     -13.1634       8.9157 H        28 LYS28      0.0621
    454 CE            3.1834     -14.6502       9.5037 C.3      28 LYS28     -0.0143
    455 HE2           2.5107     -15.3460       8.9934 H        28 LYS28      0.1135
    456 HE3           4.0208     -14.4330       8.8341 H        28 LYS28      0.1135
    457 NZ            3.6637     -15.2762      10.7594 N.4      28 LYS28     -0.3854
    458 HZ1           2.8844     -15.5172      11.3622 H        28 LYS28      0.3400
    459 HZ2           4.1874     -16.1225      10.5691 H        28 LYS28      0.3400
    460 HZ3           4.2644     -14.6429      11.2743 H        28 LYS28      0.3400
    461 C             0.2151     -11.2480       9.8222 C.2      28 LYS28      0.7341
    462 O             0.1221     -11.8151      10.8968 O.2      28 LYS28     -0.5894
    463 N            -0.7688     -11.2285       8.9381 N.am     29 LYS29     -0.3479
    464 H            -0.5757     -10.6458       8.1355 H        29 LYS29      0.2747
    465 CA           -2.1376     -11.7224       9.0864 C.3      29 LYS29     -0.2400
    466 HA           -2.4900     -11.4868      10.0954 H        29 LYS29      0.1426
    467 CB           -3.0050     -10.9483       8.0606 C.3      29 LYS29     -0.0094
    468 HB2          -4.0172     -11.3557       8.0415 H        29 LYS29      0.0362
    469 HB3          -3.0920      -9.9116       8.3917 H        29 LYS29      0.0362
    470 CG           -2.3573     -10.9509       6.6521 C.3      29 LYS29      0.0187
    471 HG2          -1.9139      -9.9781       6.4745 H        29 LYS29      0.0103
    472 HG3          -1.5685     -11.7026       6.6006 H        29 LYS29      0.0103
    473 CD           -3.2863     -11.1976       5.4817 C.3      29 LYS29     -0.0479
    474 HD2          -4.0939     -11.8513       5.7892 H        29 LYS29      0.0621
    475 HD3          -3.6712     -10.2315       5.1750 H        29 LYS29      0.0621
    476 CE           -2.5631     -11.8529       4.3070 C.3      29 LYS29     -0.0143
    477 HE2          -2.0872     -12.7648       4.6766 H        29 LYS29      0.1135
    478 HE3          -3.2985     -12.1346       3.5458 H        29 LYS29      0.1135
    479 NZ           -1.5435     -10.9574       3.7099 N.4      29 LYS29     -0.3854
    480 HZ1          -0.8661     -10.6679       4.4063 H        29 LYS29      0.3400
    481 HZ2          -1.0526     -11.4305       2.9590 H        29 LYS29      0.3400
    482 HZ3          -1.9785     -10.1304       3.3189 H        29 LYS29      0.3400
    483 C            -2.2338     -13.2499       8.9700 C.2      29 LYS29      0.7341
    484 O            -1.7794     -14.0113       9.8067 O.2      29 LYS29     -0.5894
    485 N            -2.8762     -13.6941       7.9020 N.am     30 PHE30     -0.4157
    486 H            -3.3156     -13.0051       7.3212 H        30 PHE30      0.2719
    487 CA           -3.0823     -15.0800       7.5416 C.3      30 PHE30     -0.0024
    488 HA           -2.2348     -15.6878       7.8620 H        30 PHE30      0.0978
    489 CB           -4.3413     -15.5985       8.2550 C.3      30 PHE30     -0.0343
    490 HB2          -4.3195     -15.2735       9.2969 H        30 PHE30      0.0295
    491 HB3          -5.2431     -15.1853       7.8042 H        30 PHE30      0.0295
    492 CG           -4.4061     -17.1048       8.2311 C.ar     30 PHE30      0.0118
    493 CD1          -4.5980     -17.7777       7.0124 C.ar     30 PHE30     -0.1256
    494 HD1          -4.7796     -17.2308       6.1091 H        30 PHE30      0.1330
    495 CE1          -4.5013     -19.1746       6.9501 C.ar     30 PHE30     -0.1704
    496 HE1          -4.6202     -19.6946       6.0080 H        30 PHE30      0.1430
    497 CZ           -4.2346     -19.9061       8.1179 C.ar     30 PHE30     -0.1072
    498 HZ           -4.1534     -20.9849       8.0744 H        30 PHE30      0.1297
    499 CE2          -4.0660     -19.2397       9.3439 C.ar     30 PHE30     -0.1704
    500 HE2          -3.8552     -19.8082      10.2404 H        30 PHE30      0.1430
    501 CD2          -4.1672     -17.8403       9.4057 C.ar     30 PHE30     -0.1256
    502 HD2          -4.0053     -17.3375      10.3500 H        30 PHE30      0.1330
    503 C            -3.2288     -15.0561       6.0192 C.2      30 PHE30      0.5973
    504 O            -4.2226     -14.4843       5.5809 O.2      30 PHE30     -0.5679
    505 N            -2.2167     -15.4483       5.2223 N.am     31 PRO31     -0.2548
    506 CD           -0.9057     -15.8344       5.7384 C.3      31 PRO31      0.0192
    507 HD2          -0.9776     -16.8246       6.1930 H        31 PRO31      0.0391
    508 HD3          -0.5269     -15.1147       6.4656 H        31 PRO31      0.0391
    509 CG            0.0324     -15.9000       4.5369 C.3      31 PRO31      0.0189
    510 HG2           0.7659     -16.7006       4.6413 H        31 PRO31      0.0213
    511 HG3           0.5297     -14.9386       4.4015 H        31 PRO31      0.0213
    512 CB           -0.9192     -16.1576       3.3738 C.3      31 PRO31     -0.0070
    513 HB2          -1.1909     -17.2155       3.3564 H        31 PRO31      0.0253
    514 HB3          -0.4857     -15.8560       2.4193 H        31 PRO31      0.0253
    515 CA           -2.1224     -15.2962       3.7536 C.3      31 PRO31     -0.0266
    516 HA           -1.8444     -14.2718       3.5314 H        31 PRO31      0.0641
    517 C            -3.3620     -15.6076       2.8936 C.2      31 PRO31      0.5896
    518 O            -3.3966     -16.5932       2.1755 O.2      31 PRO31     -0.5748
    519 N            -4.3766     -14.7424       2.9872 N.am     32 LEU32     -0.4157
    520 H            -4.2519     -14.0142       3.6641 H        32 LEU32      0.2719
    521 CA           -5.7734     -15.0664       2.6911 C.3      32 LEU32     -0.0518
    522 HA           -5.9176     -15.1921       1.6148 H        32 LEU32      0.0922
    523 CB           -6.0389     -16.4180       3.4065 C.3      32 LEU32     -0.1102
    524 HB2          -5.7454     -17.1938       2.6968 H        32 LEU32      0.0457
    525 HB3          -5.3816     -16.5109       4.2623 H        32 LEU32      0.0457
    526 CG           -7.4214     -16.7939       3.9203 C.3      32 LEU32      0.3531
    527 HG           -7.6183     -16.2753       4.8570 H        32 LEU32     -0.0361
    528 CD1          -8.5287     -16.4581       2.9347 C.3      32 LEU32     -0.4121
    529 HD11         -8.2644     -16.8195       1.9389 H        32 LEU32      0.1000
    530 HD12         -9.4571     -16.9439       3.2349 H        32 LEU32      0.1000
    531 HD13         -8.7247     -15.3904       2.8851 H        32 LEU32      0.1000
    532 CD2          -7.4327     -18.3024       4.1804 C.3      32 LEU32     -0.4121
    533 HD21         -6.6424     -18.5764       4.8776 H        32 LEU32      0.1000
    534 HD22         -8.3934     -18.6062       4.5949 H        32 LEU32      0.1000
    535 HD23         -7.2794     -18.8459       3.2452 H        32 LEU32      0.1000
    536 C            -6.6706     -13.9027       3.1657 C.2      32 LEU32      0.5973
    537 O            -7.3321     -13.2499       2.3739 O.2      32 LEU32     -0.5679
    538 N            -6.5707     -13.5438       4.4529 N.am     33 LYS33     -0.3479
    539 H            -5.9567     -14.1186       5.0172 H        33 LYS33      0.2747
    540 CA           -7.3264     -12.4708       5.1381 C.3      33 LYS33     -0.2400
    541 HA           -8.3972     -12.6721       5.0953 H        33 LYS33      0.1426
    542 CB           -6.8179     -12.3755       6.5997 C.3      33 LYS33     -0.0094
    543 HB2          -5.8119     -12.7783       6.6696 H        33 LYS33      0.0362
    544 HB3          -6.7716     -11.3474       6.9252 H        33 LYS33      0.0362
    545 CG           -7.6534     -13.0687       7.6664 C.3      33 LYS33      0.0187
    546 HG2          -7.0188     -13.2746       8.5302 H        33 LYS33      0.0103
    547 HG3          -8.4555     -12.3987       7.9810 H        33 LYS33      0.0103
    548 CD           -8.2802     -14.3606       7.1611 C.3      33 LYS33     -0.0479
    549 HD2          -9.0627     -14.1461       6.4320 H        33 LYS33      0.0621
    550 HD3          -7.4996     -14.9641       6.6987 H        33 LYS33      0.0621
    551 CE           -8.8935     -15.1541       8.3019 C.3      33 LYS33     -0.0143
    552 HE2          -8.1410     -15.2949       9.0849 H        33 LYS33      0.1135
    553 HE3          -9.7258     -14.5841       8.7294 H        33 LYS33      0.1135
    554 NZ           -9.3645     -16.4690       7.8053 N.4      33 LYS33     -0.3854
    555 HZ1          -8.6037     -17.0140       7.4204 H        33 LYS33      0.3400
    556 HZ2          -9.7753     -17.0035       8.5634 H        33 LYS33      0.3400
    557 HZ3         -10.0782     -16.3518       7.0956 H        33 LYS33      0.3400
    558 C            -7.1955     -11.1046       4.4866 C.2      33 LYS33      0.7341
    559 O            -8.1390     -10.3333       4.4351 O.2      33 LYS33     -0.5894
    560 N            -5.9580     -10.7918       4.1242 N.am     34 PHE34     -0.4157
    561 H            -5.3134     -11.5549       4.1492 H        34 PHE34      0.2719
    562 CA           -5.5881      -9.5798       3.4076 C.3      34 PHE34     -0.0024
    563 HA           -4.5107      -9.5910       3.2842 H        34 PHE34      0.0978
    564 CB           -6.1414      -9.7762       1.9968 C.3      34 PHE34     -0.0343
    565 HB2          -5.8051     -10.7408       1.6111 H        34 PHE34      0.0295
    566 HB3          -7.2308      -9.8218       2.0423 H        34 PHE34      0.0295
    567 CG           -5.7648      -8.7321       0.9892 C.ar     34 PHE34      0.0118
    568 CD1          -4.4868      -8.7427       0.4054 C.ar     34 PHE34     -0.1256
    569 HD1          -3.7567      -9.4748       0.7044 H        34 PHE34      0.1330
    570 CE1          -4.2081      -7.8747      -0.6619 C.ar     34 PHE34     -0.1704
    571 HE1          -3.2585      -7.9194      -1.1752 H        34 PHE34      0.1430
    572 CZ           -5.2032      -7.0002      -1.1326 C.ar     34 PHE34     -0.1072
    573 HZ           -5.0014      -6.3642      -1.9848 H        34 PHE34      0.1297
    574 CE2          -6.4603      -6.9523      -0.5076 C.ar     34 PHE34     -0.1704
    575 HE2          -7.2232      -6.2810      -0.8754 H        34 PHE34      0.1430
    576 CD2          -6.7379      -7.8122       0.5631 C.ar     34 PHE34     -0.1256
    577 HD2          -7.7206      -7.8043       1.0156 H        34 PHE34      0.1330
    578 C            -5.8673      -8.2083       4.0956 C.2      34 PHE34      0.5973
    579 O            -6.1610      -7.2348       3.4132 O.2      34 PHE34     -0.5679
    580 N            -5.6274      -8.0365       5.4189 N.am     35 PRO35     -0.2548
    581 CD           -5.9348      -9.0042       6.4564 C.3      35 PRO35      0.0192
    582 HD2          -5.1831      -9.7777       6.5337 H        35 PRO35      0.0391
    583 HD3          -6.9196      -9.4097       6.2622 H        35 PRO35      0.0391
    584 CG           -6.0634      -8.2949       7.7892 C.3      35 PRO35      0.0189
    585 HG2          -5.4840      -8.7983       8.5641 H        35 PRO35      0.0213
    586 HG3          -7.1148      -8.2499       8.0786 H        35 PRO35      0.0213
    587 CB           -5.5457      -6.8938       7.5425 C.3      35 PRO35     -0.0070
    588 HB2          -4.5406      -6.8384       7.9547 H        35 PRO35      0.0253
    589 HB3          -6.1777      -6.1516       8.0328 H        35 PRO35      0.0253
    590 CA           -5.5562      -6.7029       6.0228 C.3      35 PRO35     -0.0266
    591 HA           -6.4806      -6.1792       5.7693 H        35 PRO35      0.0641
    592 C            -4.3738      -5.8336       5.5625 C.2      35 PRO35      0.5896
    593 O            -3.2999      -5.8193       6.1759 O.2      35 PRO35     -0.5748
    594 N            -4.6163      -5.0193       4.5349 N.am     36 VAL36     -0.4157
    595 H            -5.5103      -5.1176       4.0655 H        36 VAL36      0.2719
    596 CA           -3.6961      -3.9957       4.0167 C.3      36 VAL36     -0.0875
    597 HA           -2.7857      -4.0326       4.6089 H        36 VAL36      0.0969
    598 CB           -3.2803      -4.3239       2.5627 C.3      36 VAL36      0.2985
    599 HB           -2.6419      -5.1978       2.5496 H        36 VAL36     -0.0297
    600 CG1          -4.4568      -4.6453       1.6420 C.3      36 VAL36     -0.3192
    601 HG11         -5.1934      -3.8441       1.6795 H        36 VAL36      0.0791
    602 HG12         -4.1138      -4.7742       0.6151 H        36 VAL36      0.0791
    603 HG13         -4.9313      -5.5775       1.9427 H        36 VAL36      0.0791
    604 CG2          -2.4878      -3.2068       1.9018 C.3      36 VAL36     -0.3192
    605 HG21         -1.6050      -2.9609       2.4850 H        36 VAL36      0.0791
    606 HG22         -2.1809      -3.5141       0.9025 H        36 VAL36      0.0791
    607 HG23         -3.1370      -2.3454       1.7989 H        36 VAL36      0.0791
    608 C            -4.2247      -2.5558       4.1456 C.2      36 VAL36      0.5973
    609 O            -5.4124      -2.2851       3.9844 O.2      36 VAL36     -0.5679
    610 N            -3.2803      -1.6196       4.3185 N.am     37 LYS37     -0.3479
    611 H            -2.3290      -1.9628       4.4325 H        37 LYS37      0.2747
    612 CA           -3.4035      -0.1601       4.1377 C.3      37 LYS37     -0.2400
    613 HA           -4.4284       0.1275       3.8976 H        37 LYS37      0.1426
    614 CB           -2.9223       0.5369       5.4072 C.3      37 LYS37     -0.0094
    615 HB2          -1.9352       0.1314       5.6471 H        37 LYS37      0.0362
    616 HB3          -2.7934       1.6051       5.2159 H        37 LYS37      0.0362
    617 CG           -3.8457       0.3959       6.6177 C.3      37 LYS37      0.0187
    618 HG2          -4.5522       1.2272       6.6276 H        37 LYS37      0.0103
    619 HG3          -4.3974      -0.5444       6.5849 H        37 LYS37      0.0103
    620 CD           -2.9663       0.4156       7.8761 C.3      37 LYS37     -0.0479
    621 HD2          -2.4753      -0.5509       8.0065 H        37 LYS37      0.0621
    622 HD3          -2.1824       1.1629       7.7292 H        37 LYS37      0.0621
    623 CE           -3.6978       0.8331       9.1515 C.3      37 LYS37     -0.0143
    624 HE2          -2.9577       1.2573       9.8382 H        37 LYS37      0.1135
    625 HE3          -4.4028       1.6341       8.9060 H        37 LYS37      0.1135
    626 NZ           -4.3939      -0.2869       9.8278 N.4      37 LYS37     -0.3854
    627 HZ1          -3.7439      -1.0193      10.0793 H        37 LYS37      0.3400
    628 HZ2          -4.8551       0.0436      10.6683 H        37 LYS37      0.3400
    629 HZ3          -5.1032      -0.6750       9.2187 H        37 LYS37      0.3400
    630 C            -2.4475       0.3460       3.0626 C.2      37 LYS37      0.7341
    631 O            -1.3325      -0.1456       2.9918 O.2      37 LYS37     -0.5894
    632 N            -2.7869       1.4035       2.3295 N.am     38 ARG38     -0.3479
    633 H            -3.6538       1.8862       2.5244 H        38 ARG38      0.2747
    634 CA           -1.9668       1.9167       1.2227 C.3      38 ARG38     -0.2637
    635 HA           -0.9179       1.8752       1.5086 H        38 ARG38      0.1560
    636 CB           -2.1455       1.1209      -0.0959 C.3      38 ARG38     -0.0007
    637 HB2          -2.7039       1.7236      -0.7997 H        38 ARG38      0.0327
    638 HB3          -1.1788       0.9671      -0.5524 H        38 ARG38      0.0327
    639 CG           -2.8160      -0.2430      -0.0713 C.3      38 ARG38      0.0390
    640 HG2          -2.7300      -0.6851      -1.0635 H        38 ARG38      0.0285
    641 HG3          -2.2901      -0.8788       0.6193 H        38 ARG38      0.0285
    642 CD           -4.2861      -0.0855       0.3183 C.3      38 ARG38      0.0486
    643 HD2          -4.4083      -0.0147       1.3925 H        38 ARG38      0.0687
    644 HD3          -4.6417       0.8292      -0.1348 H        38 ARG38      0.0687
    645 NE           -5.1207      -1.1978      -0.1067 N.pl3    38 ARG38     -0.5295
    646 HE           -4.7073      -1.8642      -0.7424 H        38 ARG38      0.3456
    647 CZ           -6.3852      -1.3481       0.2286 C.cat    38 ARG38      0.8076
    648 NH1          -7.0562      -0.4428       0.8853 N.pl3    38 ARG38     -0.8627
    649 HH11         -6.7296       0.5085       0.7745 H        38 ARG38      0.4478
    650 HH12         -8.0348      -0.5787       1.0562 H        38 ARG38      0.4478
    651 NH2          -7.0051      -2.4314      -0.1276 N.pl3    38 ARG38     -0.8627
    652 HH21         -6.5084      -3.1446      -0.6335 H        38 ARG38      0.4478
    653 HH22         -7.9845      -2.5392       0.0641 H        38 ARG38      0.4478
    654 C            -2.2465       3.3802       0.9423 C.2      38 ARG38      0.7341
    655 O            -3.1657       3.9672       1.5093 O.2      38 ARG38     -0.5894
    656 N            -1.4652       3.9127       0.0154 N.am     39 GLY39     -0.4157
    657 H            -0.7232       3.3236      -0.3508 H        39 GLY39      0.2719
    658 CA           -1.4795       5.2837      -0.4464 C.3      39 GLY39     -0.0252
    659 HA2          -2.1254       5.3754      -1.3111 H        39 GLY39      0.0698
    660 HA3          -1.8092       5.9578       0.3455 H        39 GLY39      0.0698
    661 C            -0.1222       5.6880      -0.9757 C.2      39 GLY39      0.5973
    662 O             0.5261       4.9384      -1.7018 O.2      39 GLY39     -0.5679
    663 N             0.2670       6.9104      -0.6509 N.am     40 CYX40     -0.4157
    664 H            -0.3494       7.4713      -0.0852 H        40 CYX40      0.2719
    665 CA            1.5022       7.5286      -1.0975 C.3      40 CYX40      0.0429
    666 HA            1.7785       7.1388      -2.0784 H        40 CYX40      0.0766
    667 CB            1.3179       9.0342      -1.2015 C.3      40 CYX40     -0.0790
    668 HB2           1.7053       9.4565      -0.2817 H        40 CYX40      0.0910
    669 HB3           1.9287       9.4341      -2.0124 H        40 CYX40      0.0910
    670 SG           -0.3550       9.6996      -1.2714 S.3      40 CYX40     -0.1081
    671 C             2.6537       7.3478      -0.1176 C.2      40 CYX40      0.5973
    672 O             2.4597       7.2798       1.0974 O.2      40 CYX40     -0.5679
    673 N             3.8558       7.4842      -0.6565 N.am     41 ALA41     -0.4157
    674 H             3.9206       7.6866      -1.6523 H        41 ALA41      0.2719
    675 CA            5.0930       7.0676      -0.0313 C.3      41 ALA41      0.0337
    676 HA            5.0097       7.1214       1.0546 H        41 ALA41      0.0823
    677 CB            5.3017       5.6274      -0.4601 C.3      41 ALA41     -0.1825
    678 HB1           5.4828       5.5774      -1.5254 H        41 ALA41      0.0603
    679 HB2           6.1393       5.1837       0.0781 H        41 ALA41      0.0603
    680 HB3           4.4000       5.0796      -0.2477 H        41 ALA41      0.0603
    681 C             6.2862       7.9047      -0.4834 C.2      41 ALA41      0.5973
    682 O             6.1632       8.7649      -1.3497 O.2      41 ALA41     -0.5679
    683 N             7.4546       7.6156       0.0810 N.am     42 ASP42     -0.5163
    684 H             7.5390       6.7850       0.6397 H        42 ASP42      0.2936
    685 CA            8.5735       8.5593       0.0913 C.3      42 ASP42      0.0381
    686 HA            8.6541       9.0573      -0.8775 H        42 ASP42      0.0880
    687 CB            8.2214       9.6054       1.1631 C.3      42 ASP42     -0.0303
    688 HB2           7.2186       9.9875       0.9686 H        42 ASP42     -0.0122
    689 HB3           8.1913       9.1309       2.1467 H        42 ASP42     -0.0122
    690 CG            9.1462      10.8122       1.2042 C.2      42 ASP42      0.7994
    691 OD1           9.6815      11.1645       0.1349 O.co2    42 ASP42     -0.8014
    692 OD2           9.2128      11.3877       2.3143 O.co2    42 ASP42     -0.8014
    693 C             9.9196       7.8654       0.3673 C.2      42 ASP42      0.5366
    694 O            10.7283       7.6972      -0.5369 O.2      42 ASP42     -0.5819
    695 N            10.1138       7.3950       1.6073 N.am     43 ASN43     -0.4157
    696 H             9.4802       7.7054       2.3208 H        43 ASN43      0.2719
    697 CA           11.1779       6.4564       1.9669 C.3      43 ASN43      0.0143
    698 HA           12.0606       6.6713       1.3574 H        43 ASN43      0.1048
    699 CB           11.5327       6.5852       3.4743 C.3      43 ASN43     -0.2041
    700 HB2          10.7576       7.1415       3.9992 H        43 ASN43      0.0797
    701 HB3          11.6246       5.6045       3.9373 H        43 ASN43      0.0797
    702 CG           12.8742       7.2364       3.7325 C.2      43 ASN43      0.7130
    703 OD1          13.8064       7.1410       2.9620 O.2      43 ASN43     -0.5931
    704 ND2          13.0428       7.8545       4.8772 N.am     43 ASN43     -0.9191
    705 HD21         13.9383       8.2986       4.9828 H        43 ASN43      0.4196
    706 HD22         12.2898       7.9794       5.5211 H        43 ASN43      0.4196
    707 C            10.7286       5.0443       1.5809 C.2      43 ASN43      0.5973
    708 O            11.0486       4.5627       0.5063 O.2      43 ASN43     -0.5679
    709 N             9.9564       4.4231       2.4784 N.am     44 CYX44     -0.4157
    710 H             9.8188       4.9224       3.3396 H        44 CYX44      0.2719
    711 CA            9.3362       3.0964       2.4113 C.3      44 CYX44      0.0429
    712 HA            8.4164       3.1729       1.8487 H        44 CYX44      0.0766
    713 CB           10.2410       2.0648       1.7253 C.3      44 CYX44     -0.0790
    714 HB2          11.2731       2.4147       1.7254 H        44 CYX44      0.0910
    715 HB3          10.2461       1.1190       2.2650 H        44 CYX44      0.0910
    716 SG            9.7505       1.6801       0.0244 S.3      44 CYX44     -0.1081
    717 C             8.9055       2.6619       3.8209 C.2      44 CYX44      0.5973
    718 O             9.0867       1.5113       4.2082 O.2      44 CYX44     -0.5679
    719 N             8.2567       3.5895       4.5521 N.am     45 PRO45     -0.2548
    720 CD            7.0729       4.2177       3.9614 C.3      45 PRO45      0.0192
    721 HD2           6.8382       3.8150       2.9760 H        45 PRO45      0.0391
    722 HD3           7.2098       5.2978       3.8951 H        45 PRO45      0.0391
    723 CG            5.9148       3.8867       4.9001 C.3      45 PRO45      0.0189
    724 HG2           5.1046       3.4300       4.3453 H        45 PRO45      0.0213
    725 HG3           5.5584       4.8071       5.3652 H        45 PRO45      0.0213
    726 CB            6.5339       2.9780       5.9759 C.3      45 PRO45     -0.0070
    727 HB2           6.5776       1.9492       5.6515 H        45 PRO45      0.0253
    728 HB3           6.0384       3.0876       6.9412 H        45 PRO45      0.0253
    729 CA            7.9601       3.4968       5.9750 C.3      45 PRO45     -0.0266
    730 HA            7.9366       4.5162       6.3640 H        45 PRO45      0.0641
    731 C             8.9332       2.7462       6.8962 C.2      45 PRO45      0.5896
    732 O            10.0314       2.3248       6.5488 O.2      45 PRO45     -0.5748
    733 N             8.5524       2.6912       8.1702 N.am     46 LYS46     -0.3479
    734 H             7.6737       3.1200       8.4187 H        46 LYS46      0.2747
    735 CA            9.2150       1.8716       9.1775 C.3      46 LYS46     -0.2400
    736 HA           10.1212       1.4390       8.7486 H        46 LYS46      0.1426
    737 CB            9.6058       2.7529      10.3847 C.3      46 LYS46     -0.0094
    738 HB2           9.8626       3.7408       9.9965 H        46 LYS46      0.0362
    739 HB3           8.7715       2.8952      11.0737 H        46 LYS46      0.0362
    740 CG           10.8569       2.2550      11.1274 C.3      46 LYS46      0.0187
    741 HG2          11.5186       1.7637      10.4130 H        46 LYS46      0.0103
    742 HG3          11.3967       3.1228      11.5093 H        46 LYS46      0.0103
    743 CD           10.5668       1.3317      12.3209 C.3      46 LYS46     -0.0479
    744 HD2          10.5914       1.9159      13.2425 H        46 LYS46      0.0621
    745 HD3           9.5633       0.9125      12.2192 H        46 LYS46      0.0621
    746 CE           11.5550       0.1569      12.3686 C.3      46 LYS46     -0.0143
    747 HE2          10.9858      -0.7644      12.1906 H        46 LYS46      0.1135
    748 HE3          12.2703       0.2544      11.5465 H        46 LYS46      0.1135
    749 NZ           12.2823       0.0618      13.6595 N.4      46 LYS46     -0.3854
    750 HZ1          11.6267      -0.0683      14.4200 H        46 LYS46      0.3400
    751 HZ2          12.9108      -0.7324      13.6481 H        46 LYS46      0.3400
    752 HZ3          12.8256       0.8977      13.8329 H        46 LYS46      0.3400
    753 C             8.2640       0.7372       9.4967 C.2      46 LYS46      0.7341
    754 O             7.4056       0.8901      10.3630 O.2      46 LYS46     -0.5894
    755 N             8.3775      -0.3676       8.7572 N.am     47 ASN47     -0.4157
    756 H             8.9874      -0.3474       7.9479 H        47 ASN47      0.2719
    757 CA            7.6566      -1.6048       9.0581 C.3      47 ASN47      0.0143
    758 HA            6.6406      -1.5062       8.7012 H        47 ASN47      0.1048
    759 CB            8.3080      -2.8219       8.3802 C.3      47 ASN47     -0.2041
    760 HB2           9.1823      -3.1137       8.9635 H        47 ASN47      0.0797
    761 HB3           7.6142      -3.6513       8.4071 H        47 ASN47      0.0797
    762 CG            8.7774      -2.6429       6.9538 C.2      47 ASN47      0.7130
    763 OD1           8.5163      -1.6647       6.2986 O.2      47 ASN47     -0.5931
    764 ND2           9.4422      -3.6162       6.3940 N.am     47 ASN47     -0.9191
    765 HD21          9.7669      -3.4271       5.4569 H        47 ASN47      0.4196
    766 HD22          9.7213      -4.4248       6.9193 H        47 ASN47      0.4196
    767 C             7.6221      -1.8062      10.5790 C.2      47 ASN47      0.5973
    768 O             8.6504      -1.6668      11.2449 O.2      47 ASN47     -0.5679
    769 N             6.4188      -1.9968      11.1124 N.am     48 SER48     -0.4157
    770 H             5.6368      -2.0996      10.4939 H        48 SER48      0.2719
    771 CA            6.1563      -1.8665      12.5427 C.3      48 SER48     -0.0249
    772 HA            6.7556      -1.0395      12.9276 H        48 SER48      0.0843
    773 CB            4.6810      -1.4665      12.7320 C.3      48 SER48      0.2117
    774 HB2           4.4739      -0.5924      12.1120 H        48 SER48      0.0352
    775 HB3           4.0342      -2.2830      12.4159 H        48 SER48      0.0352
    776 OG            4.3807      -1.1408      14.0755 O.3      48 SER48     -0.6546
    777 HG            3.6002      -0.5769      14.1094 H        48 SER48      0.4275
    778 C             6.5771      -3.1142      13.3341 C.2      48 SER48      0.5973
    779 O             7.3048      -3.9817      12.8592 O.2      48 SER48     -0.5679
    780 N             6.0674      -3.2233      14.5538 N.am     49 ALA49     -0.4157
    781 H             5.4628      -2.4682      14.8540 H        49 ALA49      0.2719
    782 CA            6.2866      -4.2908      15.5159 C.3      49 ALA49      0.0337
    783 HA            7.3582      -4.4424      15.6520 H        49 ALA49      0.0823
    784 CB            5.6685      -3.7955      16.8302 C.3      49 ALA49     -0.1825
    785 HB1           4.5911      -3.6649      16.7159 H        49 ALA49      0.0603
    786 HB2           5.8503      -4.5280      17.6191 H        49 ALA49      0.0603
    787 HB3           6.1213      -2.8487      17.1273 H        49 ALA49      0.0603
    788 C             5.6696      -5.6384      15.1036 C.2      49 ALA49      0.5973
    789 O             5.6588      -6.5682      15.9024 O.2      49 ALA49     -0.5679
    790 N             5.0532      -5.6993      13.9122 N.am     50 LEU50     -0.4157
    791 H             5.1241      -4.8833      13.3299 H        50 LEU50      0.2719
    792 CA            4.3484      -6.8713      13.3832 C.3      50 LEU50     -0.0518
    793 HA            5.0369      -7.7126      13.4604 H        50 LEU50      0.0922
    794 CB            3.1152      -7.1292      14.2807 C.3      50 LEU50     -0.1102
    795 HB2           3.3923      -7.0379      15.3281 H        50 LEU50      0.0457
    796 HB3           2.3743      -6.3519      14.0881 H        50 LEU50      0.0457
    797 CG            2.4318      -8.4979      14.1339 C.3      50 LEU50      0.3531
    798 HG            1.8549      -8.5446      13.2124 H        50 LEU50     -0.0361
    799 CD1           3.4210      -9.6652      14.1481 C.3      50 LEU50     -0.4121
    800 HD11          4.0744      -9.5823      15.0187 H        50 LEU50      0.1000
    801 HD12          2.8744     -10.6062      14.1992 H        50 LEU50      0.1000
    802 HD13          4.0187      -9.6605      13.2390 H        50 LEU50      0.1000
    803 CD2           1.4470      -8.6658      15.2880 C.3      50 LEU50     -0.4121
    804 HD21          0.7393      -7.8372      15.2972 H        50 LEU50      0.1000
    805 HD22          0.8930      -9.5967      15.1681 H        50 LEU50      0.1000
    806 HD23          1.9815      -8.6913      16.2386 H        50 LEU50      0.1000
    807 C             3.9426      -6.7283      11.8966 C.2      50 LEU50      0.5973
    808 O             2.9177      -7.2598      11.4549 O.2      50 LEU50     -0.5679
    809 N             4.6851      -5.9519      11.1021 N.am     51 LEU51     -0.4157
    810 H             5.5940      -5.6412      11.4256 H        51 LEU51      0.2719
    811 CA            4.1916      -5.4768       9.8067 C.3      51 LEU51     -0.0518
    812 HA            3.3586      -6.1056       9.4910 H        51 LEU51      0.0922
    813 CB            3.7014      -4.0276       9.9900 C.3      51 LEU51     -0.1102
    814 HB2           3.4744      -3.8640      11.0433 H        51 LEU51      0.0457
    815 HB3           4.5011      -3.3383       9.7230 H        51 LEU51      0.0457
    816 CG            2.4372      -3.7269       9.1781 C.3      51 LEU51      0.3531
    817 HG            2.1704      -4.5827       8.5929 H        51 LEU51     -0.0361
    818 CD1           1.2505      -3.4222      10.0786 C.3      51 LEU51     -0.4121
    819 HD11          1.4460      -2.5304      10.6747 H        51 LEU51      0.1000
    820 HD12          0.3550      -3.2681       9.4786 H        51 LEU51      0.1000
    821 HD13          1.0810      -4.2650      10.7502 H        51 LEU51      0.1000
    822 CD2           2.6390      -2.5572       8.2424 C.3      51 LEU51     -0.4121
    823 HD21          3.4504      -2.7682       7.5493 H        51 LEU51      0.1000
    824 HD22          1.7110      -2.4053       7.6998 H        51 LEU51      0.1000
    825 HD23          2.8629      -1.6646       8.8205 H        51 LEU51      0.1000
    826 C             5.2237      -5.5373       8.6896 C.2      51 LEU51      0.5973
    827 O             6.4189      -5.6791       8.9147 O.2      51 LEU51     -0.5679
    828 N             4.7425      -5.2606       7.4783 N.am     52 LYS52     -0.3479
    829 H             3.7346      -5.2034       7.3825 H        52 LYS52      0.2747
    830 CA            5.5498      -5.1597       6.2654 C.3      52 LYS52     -0.2400
    831 HA            6.5967      -4.9743       6.5165 H        52 LYS52      0.1426
    832 CB            5.4464      -6.5189       5.5674 C.3      52 LYS52     -0.0094
    833 HB2           5.8792      -7.2772       6.2239 H        52 LYS52      0.0362
    834 HB3           4.3870      -6.7613       5.4559 H        52 LYS52      0.0362
    835 CG            6.1481      -6.6102       4.2024 C.3      52 LYS52      0.0187
    836 HG2           6.5328      -5.6386       3.8899 H        52 LYS52      0.0103
    837 HG3           6.9933      -7.2938       4.2942 H        52 LYS52      0.0103
    838 CD            5.1721      -7.1382       3.1389 C.3      52 LYS52     -0.0479
    839 HD2           4.6272      -8.0056       3.5152 H        52 LYS52      0.0621
    840 HD3           4.4520      -6.3462       2.9245 H        52 LYS52      0.0621
    841 CE            5.8922      -7.5093       1.8395 C.3      52 LYS52     -0.0143
    842 HE2           5.1849      -7.4373       1.0085 H        52 LYS52      0.1135
    843 HE3           6.6815      -6.7708       1.6576 H        52 LYS52      0.1135
    844 NZ            6.4762      -8.8745       1.8793 N.4      52 LYS52     -0.3854
    845 HZ1           5.7680      -9.5865       1.9804 H        52 LYS52      0.3400
    846 HZ2           6.9906      -9.0551       1.0215 H        52 LYS52      0.3400
    847 HZ3           7.1375      -8.9502       2.6428 H        52 LYS52      0.3400
    848 C             5.0401      -4.0140       5.3993 C.2      52 LYS52      0.7341
    849 O             3.9726      -4.1507       4.7916 O.2      52 LYS52     -0.5894
    850 N             5.7905      -2.9144       5.3450 N.am     53 TYR53     -0.4157
    851 H             6.6884      -2.8948       5.8095 H        53 TYR53      0.2719
    852 CA            5.5989      -1.8902       4.3252 C.3      53 TYR53     -0.0014
    853 HA            4.5582      -1.8786       4.0141 H        53 TYR53      0.0876
    854 CB            5.9302      -0.4851       4.8213 C.3      53 TYR53     -0.0152
    855 HB2           6.8404      -0.4548       5.3922 H        53 TYR53      0.0295
    856 HB3           6.1274       0.1366       3.9458 H        53 TYR53      0.0295
    857 CG            4.8442       0.1822       5.6201 C.ar     53 TYR53     -0.0011
    858 CD1           4.6546      -0.1064       6.9797 C.ar     53 TYR53     -0.1906
    859 HD1           5.2212      -0.8983       7.4288 H        53 TYR53      0.1699
    860 CE1           3.7675       0.6688       7.7488 C.ar     53 TYR53     -0.2341
    861 HE1           3.6535       0.4810       8.8043 H        53 TYR53      0.1656
    862 CZ            3.0507       1.7224       7.1453 C.ar     53 TYR53      0.3226
    863 OH            2.2061       2.4833       7.8863 O.3      53 TYR53     -0.5579
    864 HH            2.3497       2.3796       8.8296 H        53 TYR53      0.3992
    865 CE2           3.2226       1.9925       5.7747 C.ar     53 TYR53     -0.2341
    866 HE2           2.6974       2.8264       5.3345 H        53 TYR53      0.1656
    867 CD2           4.1170       1.2143       5.0158 C.ar     53 TYR53     -0.1906
    868 HD2           4.3087       1.4452       3.9784 H        53 TYR53      0.1699
    869 C             6.4431      -2.2022       3.1007 C.2      53 TYR53      0.5973
    870 O             7.5856      -2.6448       3.1934 O.2      53 TYR53     -0.5679
    871 N             5.8503      -1.9757       1.9396 N.am     54 VAL54     -0.4157
    872 H             4.9139      -1.5804       1.9375 H        54 VAL54      0.2719
    873 CA            6.5665      -1.9535       0.6718 C.3      54 VAL54     -0.0875
    874 HA            7.6212      -1.7710       0.8895 H        54 VAL54      0.0969
    875 CB            6.5186      -3.2780      -0.1307 C.3      54 VAL54      0.2985
    876 HB            7.5502      -3.6183      -0.2289 H        54 VAL54     -0.0297
    877 CG1           5.7598      -4.4115       0.5734 C.3      54 VAL54     -0.3192
    878 HG11          4.7220      -4.1149       0.7255 H        54 VAL54      0.0791
    879 HG12          5.7935      -5.3025      -0.0513 H        54 VAL54      0.0791
    880 HG13          6.2362      -4.6168       1.5309 H        54 VAL54      0.0791
    881 CG2           5.9711      -3.1535      -1.5581 C.3      54 VAL54     -0.3192
    882 HG21          6.5630      -2.4397      -2.1329 H        54 VAL54      0.0791
    883 HG22          6.0291      -4.1113      -2.0748 H        54 VAL54      0.0791
    884 HG23          4.9307      -2.8247      -1.5454 H        54 VAL54      0.0791
    885 C             6.0736      -0.7416      -0.0822 C.2      54 VAL54      0.5973
    886 O             4.8813      -0.4298      -0.0866 O.2      54 VAL54     -0.5679
    887 N             7.0131      -0.0231      -0.6594 N.am     55 CYX55     -0.4157
    888 H             7.9823      -0.3140      -0.6185 H        55 CYX55      0.2719
    889 CA            6.7173       1.0692      -1.5444 C.3      55 CYX55      0.0429
    890 HA            5.6937       0.9519      -1.8869 H        55 CYX55      0.0766
    891 CB            6.8343       2.3975      -0.7867 C.3      55 CYX55     -0.0790
    892 HB2           6.1977       3.1218      -1.2891 H        55 CYX55      0.0910
    893 HB3           6.4547       2.2491       0.2219 H        55 CYX55      0.0910
    894 SG            8.4735       3.1379      -0.6578 S.3      55 CYX55     -0.1081
    895 C             7.6086       0.8886      -2.7593 C.2      55 CYX55      0.5973
    896 O             8.7738       0.5122      -2.6381 O.2      55 CYX55     -0.5679
    897 N             7.0314       0.9923      -3.9420 N.am     56 CYX56     -0.4157
    898 H             6.0672       1.3026      -4.0015 H        56 CYX56      0.2719
    899 CA            7.8338       1.0280      -5.1483 C.3      56 CYX56      0.0429
    900 HA            8.8418       1.3308      -4.8609 H        56 CYX56      0.0766
    901 CB            8.0238      -0.3655      -5.7803 C.3      56 CYX56     -0.0790
    902 HB2           8.4504      -0.2692      -6.7779 H        56 CYX56      0.0910
    903 HB3           8.7793      -0.8638      -5.1703 H        56 CYX56      0.0910
    904 SG            6.6431      -1.5296      -5.8600 S.3      56 CYX56     -0.1081
    905 C             7.3984       2.1778      -6.0413 C.2      56 CYX56      0.5973
    906 O             6.4986       2.9543      -5.7094 O.2      56 CYX56     -0.5679
    907 N             8.1808       2.3903      -7.0957 N.am     57 SER57     -0.4157
    908 H             8.9800       1.7945      -7.2314 H        57 SER57      0.2719
    909 CA            8.0174       3.5512      -7.9678 C.3      57 SER57     -0.0249
    910 HA            7.7651       4.4315      -7.3782 H        57 SER57      0.0843
    911 CB            9.2922       3.8287      -8.7682 C.3      57 SER57      0.2117
    912 HB2           9.7964       2.8937      -9.0163 H        57 SER57      0.0352
    913 HB3           9.0488       4.3488      -9.6965 H        57 SER57      0.0352
    914 OG           10.1411       4.6669      -8.0271 O.3      57 SER57     -0.6546
    915 HG           10.8904       4.9183      -8.5746 H        57 SER57      0.4275
    916 C             6.9314       3.3781      -8.9994 C.2      57 SER57      0.5973
    917 O             6.5338       4.3713      -9.5938 O.2      57 SER57     -0.5679
    918 N             6.6157       2.1397      -9.3704 N.am     58 THR58     -0.4157
    919 H             6.9081       1.3496      -8.8180 H        58 THR58      0.2719
    920 CA            5.8024       1.9070     -10.5607 C.3      58 THR58     -0.0389
    921 HA            6.1171       2.6305     -11.3130 H        58 THR58      0.1007
    922 CB            6.0292       0.5240     -11.2106 C.3      58 THR58      0.3654
    923 HB            5.9644       0.6588     -12.2907 H        58 THR58      0.0043
    924 CG2           7.4107      -0.0757     -10.8896 C.3      58 THR58     -0.2438
    925 HG21          7.5005      -0.3077      -9.8308 H        58 THR58      0.0642
    926 HG22          7.5314      -0.9996     -11.4544 H        58 THR58      0.0642
    927 HG23          8.1936       0.6214     -11.1856 H        58 THR58      0.0642
    928 OG1           5.0539      -0.4259     -10.8589 O.3      58 THR58     -0.6761
    929 HG1           4.1715      -0.1141     -11.1066 H        58 THR58      0.4102
    930 C             4.3542       2.2522     -10.2400 C.2      58 THR58      0.5973
    931 O             3.9526       2.3641      -9.0745 O.2      58 THR58     -0.5679
    932 N             3.5646       2.5945     -11.2518 N.am     59 ASP59     -0.5163
    933 H             3.9166       2.7252     -12.1967 H        59 ASP59      0.2936
    934 CA            2.1560       2.8717     -11.0069 C.3      59 ASP59      0.0381
    935 HA            2.0755       3.6195     -10.2188 H        59 ASP59      0.0880
    936 CB            1.4437       3.4120     -12.2555 C.3      59 ASP59     -0.0303
    937 HB2           1.2837       2.5771     -12.9407 H        59 ASP59     -0.0122
    938 HB3           0.4567       3.7896     -11.9944 H        59 ASP59     -0.0122
    939 CG            2.2407       4.4752     -13.0167 C.2      59 ASP59      0.7994
    940 OD1           3.3077       4.0990     -13.5488 O.co2    59 ASP59     -0.8014
    941 OD2           1.7618       5.6329     -13.1104 O.co2    59 ASP59     -0.8014
    942 C             1.5386       1.5721     -10.5118 C.2      59 ASP59      0.5366
    943 O             1.9794       0.4990     -10.9264 O.2      59 ASP59     -0.5819
    944 N             0.5625       1.6654      -9.6051 N.am     60 LYS60     -0.3479
    945 H             0.2995       2.5979      -9.3170 H        60 LYS60      0.2747
    946 CA           -0.0896       0.5168      -8.9486 C.3      60 LYS60     -0.2400
    947 HA           -0.7621       0.9073      -8.1857 H        60 LYS60      0.1426
    948 CB           -0.9702      -0.2528      -9.9425 C.3      60 LYS60     -0.0094
    949 HB2          -1.7250      -0.7541      -9.3355 H        60 LYS60      0.0362
    950 HB3          -1.4927       0.4520     -10.5904 H        60 LYS60      0.0362
    951 CG           -0.2247      -1.3078     -10.8038 C.3      60 LYS60      0.0187
    952 HG2          -0.1741      -0.9531     -11.8340 H        60 LYS60      0.0103
    953 HG3           0.7949      -1.4678     -10.4671 H        60 LYS60      0.0103
    954 CD           -0.8491      -2.7022     -10.7644 C.3      60 LYS60     -0.0479
    955 HD2          -0.3366      -3.3368     -11.4893 H        60 LYS60      0.0621
    956 HD3          -0.6830      -3.1305      -9.7728 H        60 LYS60      0.0621
    957 CE           -2.3490      -2.6996     -11.0441 C.3      60 LYS60     -0.0143
    958 HE2          -2.6849      -3.7360     -11.1417 H        60 LYS60      0.1135
    959 HE3          -2.8609      -2.2658     -10.1790 H        60 LYS60      0.1135
    960 NZ           -2.6567      -1.9230     -12.2666 N.4      60 LYS60     -0.3854
    961 HZ1          -2.1364      -2.3020     -13.0475 H        60 LYS60      0.3400
    962 HZ2          -3.6457      -1.9449     -12.4689 H        60 LYS60      0.3400
    963 HZ3          -2.3577      -0.9643     -12.1355 H        60 LYS60      0.3400
    964 C             0.8480      -0.4316      -8.1885 C.2      60 LYS60      0.7341
    965 O             0.4238      -1.5258      -7.8341 O.2      60 LYS60     -0.5894
    966 N             2.1067      -0.0431      -7.9928 N.am     61 CYX61     -0.4157
    967 H             2.3934       0.8626      -8.3330 H        61 CYX61      0.2719
    968 CA            3.1454      -0.9382      -7.4886 C.3      61 CYX61      0.0429
    969 HA            3.1474      -1.8378      -8.1058 H        61 CYX61      0.0766
    970 CB            4.5012      -0.2480      -7.6377 C.3      61 CYX61     -0.0790
    971 HB2           4.4852       0.2387      -8.5946 H        61 CYX61      0.0910
    972 HB3           4.6472       0.5008      -6.8588 H        61 CYX61      0.0910
    973 SG            5.9229      -1.3527      -7.7465 S.3      61 CYX61     -0.1081
    974 C             2.9499      -1.3774      -6.0396 C.2      61 CYX61      0.5973
    975 O             3.6169      -2.3042      -5.5874 O.2      61 CYX61     -0.5679
    976 N             2.1271      -0.6530      -5.2847 N.am     62 ASN62     -0.3821
    977 H             1.5206       0.0097      -5.7359 H        62 ASN62      0.2681
    978 CA            1.8814      -0.9425      -3.8851 C.3      62 ASN62     -0.2080
    979 HA            2.8084      -1.2851      -3.4316 H        62 ASN62      0.1358
    980 CB            1.4564       0.3656      -3.2156 C.3      62 ASN62     -0.2299
    981 HB2           1.3282       0.1095      -2.1824 H        62 ASN62      0.1023
    982 HB3           2.2310       1.1147      -3.3346 H        62 ASN62      0.1023
    983 CG            0.1237       0.9234      -3.6706 C.2      62 ASN62      0.7153
    984 OD1          -0.5206       0.4862      -4.6097 O.2      62 ASN62     -0.6010
    985 ND2          -0.3591       1.9170      -2.9670 N.am     62 ASN62     -0.9084
    986 HD21         -1.3225       2.1461      -3.1607 H        62 ASN62      0.4150
    987 HD22          0.1170       2.2050      -2.1283 H        62 ASN62      0.4150
    988 C             0.8749      -2.0958      -3.6813 C.2      62 ASN62      0.8050
    989 O             1.0304      -3.1704      -4.2856 O.2      62 ASN62     -0.8147
    990 OXT           0.0108      -1.9594      -2.7928 O.3      62 ASN62     -0.8147
@<TRIPOS>BOND
      1      20      21 2
      2      20      22 am
      3      10      12 1
      4      10      16 1
      5       7      10 1
      6       5       7 1
      7       5      20 1
      8       1       5 1
      9      42      43 2
     10      42      44 am
     11      35      38 1
     12      32      35 1
     13      29      32 1
     14      26      29 1
     15      24      26 1
     16      24      42 1
     17      22      24 1
     18      52      53 2
     19      52      54 am
     20      51     353 1
     21      48      51 1
     22      46      48 1
     23      46      52 1
     24      44      46 1
     25      69      70 2
     26      69      71 am
     27      65      67 1
     28      63      65 1
     29      62      63 2
     30      61      62 1
     31      61      67 2
     32      58      61 1
     33      56      58 1
     34      56      69 1
     35      54      56 1
     36      83      84 2
     37      83      85 am
     38      78      79 2
     39      78      80 am
     40      75      78 1
     41      73      75 1
     42      73      83 1
     43      71      73 1
     44      97      98 2
     45      97      99 am
     46      89      91 1
     47      89      95 1
     48      87      89 1
     49      87      97 1
     50      85      87 1
     51     114     115 2
     52     114     116 am
     53     109     110 2
     54     109     111 am
     55     106     109 1
     56     103     106 1
     57     101     103 1
     58     101     114 1
     59      99     101 1
     60     133     134 2
     61     133     135 am
     62     123     125 1
     63     123     129 1
     64     120     123 1
     65     118     120 1
     66     118     133 1
     67     116     118 1
     68     147     148 2
     69     147     149 am
     70     145     147 1
     71     142     145 1
     72     139     142 1
     73     136     139 1
     74     135     136 1
     75     135     145 1
     76     167     168 2
     77     167     169 am
     78     163     165 ar
     79     161     163 ar
     80     159     161 ar
     81     157     159 ar
     82     156     157 ar
     83     156     165 ar
     84     153     156 1
     85     151     153 1
     86     151     167 1
     87     149     151 1
     88     186     187 2
     89     186     188 am
     90     179     182 1
     91     173     175 1
     92     173     179 1
     93     171     173 1
     94     171     186 1
     95     169     171 1
     96     207     208 2
     97     207     209 am
     98     203     205 ar
     99     200     201 1
    100     200     203 ar
    101     198     200 ar
    102     196     198 ar
    103     195     196 ar
    104     195     205 ar
    105     192     195 1
    106     190     192 1
    107     190     207 1
    108     188     190 1
    109     229     230 2
    110     229     231 am
    111     222     225 1
    112     219     222 1
    113     216     219 1
    114     213     216 1
    115     211     213 1
    116     211     229 1
    117     209     211 1
    118     243     244 2
    119     243     245 am
    120     235     237 1
    121     235     241 1
    122     233     235 1
    123     233     243 1
    124     231     233 1
    125     253     254 2
    126     253     255 am
    127     252     670 1
    128     249     252 1
    129     247     249 1
    130     247     253 1
    131     245     247 1
    132     267     268 2
    133     267     269 am
    134     265     267 1
    135     262     265 1
    136     259     262 1
    137     256     259 1
    138     255     256 1
    139     255     265 1
    140     282     283 2
    141     282     284 am
    142     279     280 ar
    143     279     281 ar
    144     276     279 1
    145     273     276 1
    146     271     273 1
    147     271     282 1
    148     269     271 1
    149     289     290 2
    150     289     291 am
    151     286     289 1
    152     284     286 1
    153     311     312 2
    154     311     313 am
    155     304     307 1
    156     301     304 1
    157     298     301 1
    158     295     298 1
    159     293     295 1
    160     293     311 1
    161     291     293 1
    162     325     326 2
    163     325     327 am
    164     320     321 2
    165     320     322 am
    166     317     320 1
    167     315     317 1
    168     315     325 1
    169     313     315 1
    170     344     345 2
    171     344     346 am
    172     334     336 1
    173     334     340 1
    174     331     334 1
    175     329     331 1
    176     329     344 1
    177     327     329 1
    178     354     355 2
    179     354     356 am
    180     350     353 1
    181     348     350 1
    182     348     354 1
    183     346     348 1
    184     374     375 2
    185     374     376 am
    186     370     372 ar
    187     368     370 ar
    188     366     368 ar
    189     364     366 ar
    190     363     364 ar
    191     363     372 ar
    192     360     363 1
    193     358     360 1
    194     358     374 1
    195     356     358 1
    196     396     397 2
    197     396     398 am
    198     389     392 1
    199     386     389 1
    200     383     386 1
    201     380     383 1
    202     378     380 1
    203     378     396 1
    204     376     378 1
    205     406     407 2
    206     406     408 am
    207     400     402 1
    208     400     406 1
    209     398     400 1
    210     420     421 2
    211     420     422 am
    212     412     414 1
    213     412     418 1
    214     410     412 1
    215     410     420 1
    216     408     410 1
    217     439     440 2
    218     439     441 am
    219     429     431 1
    220     429     435 1
    221     426     429 1
    222     424     426 1
    223     424     439 1
    224     422     424 1
    225     461     462 2
    226     461     463 am
    227     454     457 1
    228     451     454 1
    229     448     451 1
    230     445     448 1
    231     443     445 1
    232     443     461 1
    233     441     443 1
    234     483     484 2
    235     483     485 am
    236     476     479 1
    237     473     476 1
    238     470     473 1
    239     467     470 1
    240     465     467 1
    241     465     483 1
    242     463     465 1
    243     503     504 2
    244     503     505 am
    245     499     501 ar
    246     497     499 ar
    247     495     497 ar
    248     493     495 ar
    249     492     493 ar
    250     492     501 ar
    251     489     492 1
    252     487     489 1
    253     487     503 1
    254     485     487 1
    255     517     518 2
    256     517     519 am
    257     515     517 1
    258     512     515 1
    259     509     512 1
    260     506     509 1
    261     505     506 1
    262     505     515 1
    263     536     537 2
    264     536     538 am
    265     526     528 1
    266     526     532 1
    267     523     526 1
    268     521     523 1
    269     521     536 1
    270     519     521 1
    271     558     559 2
    272     558     560 am
    273     551     554 1
    274     548     551 1
    275     545     548 1
    276     542     545 1
    277     540     542 1
    278     540     558 1
    279     538     540 1
    280     578     579 2
    281     578     580 am
    282     574     576 ar
    283     572     574 ar
    284     570     572 ar
    285     568     570 ar
    286     567     568 ar
    287     567     576 ar
    288     564     567 1
    289     562     564 1
    290     562     578 1
    291     560     562 1
    292     592     593 2
    293     592     594 am
    294     590     592 1
    295     587     590 1
    296     584     587 1
    297     581     584 1
    298     580     581 1
    299     580     590 1
    300     608     609 2
    301     608     610 am
    302     598     600 1
    303     598     604 1
    304     596     598 1
    305     596     608 1
    306     594     596 1
    307     630     631 2
    308     630     632 am
    309     623     626 1
    310     620     623 1
    311     617     620 1
    312     614     617 1
    313     612     614 1
    314     612     630 1
    315     610     612 1
    316     654     655 2
    317     654     656 am
    318     647     648 ar
    319     647     651 ar
    320     645     647 ar
    321     642     645 1
    322     639     642 1
    323     636     639 1
    324     634     636 1
    325     634     654 1
    326     632     634 1
    327     661     662 2
    328     661     663 am
    329     658     661 1
    330     656     658 1
    331     671     672 2
    332     671     673 am
    333     667     670 1
    334     665     667 1
    335     665     671 1
    336     663     665 1
    337     681     682 2
    338     681     683 am
    339     675     677 1
    340     675     681 1
    341     673     675 1
    342     693     694 2
    343     693     695 am
    344     690     691 ar
    345     690     692 ar
    346     687     690 1
    347     685     687 1
    348     685     693 1
    349     683     685 1
    350     707     708 2
    351     707     709 am
    352     702     703 2
    353     702     704 am
    354     699     702 1
    355     697     699 1
    356     697     707 1
    357     695     697 1
    358     717     718 2
    359     717     719 am
    360     716     894 1
    361     713     716 1
    362     711     713 1
    363     711     717 1
    364     709     711 1
    365     731     732 2
    366     731     733 am
    367     729     731 1
    368     726     729 1
    369     723     726 1
    370     720     723 1
    371     719     720 1
    372     719     729 1
    373     753     754 2
    374     753     755 am
    375     746     749 1
    376     743     746 1
    377     740     743 1
    378     737     740 1
    379     735     737 1
    380     735     753 1
    381     733     735 1
    382     767     768 2
    383     767     769 am
    384     762     763 2
    385     762     764 am
    386     759     762 1
    387     757     759 1
    388     757     767 1
    389     755     757 1
    390     778     779 2
    391     778     780 am
    392     773     776 1
    393     771     773 1
    394     771     778 1
    395     769     771 1
    396     788     789 2
    397     788     790 am
    398     782     784 1
    399     782     788 1
    400     780     782 1
    401     807     808 2
    402     807     809 am
    403     797     799 1
    404     797     803 1
    405     794     797 1
    406     792     794 1
    407     792     807 1
    408     790     792 1
    409     826     827 2
    410     826     828 am
    411     816     818 1
    412     816     822 1
    413     813     816 1
    414     811     813 1
    415     811     826 1
    416     809     811 1
    417     848     849 2
    418     848     850 am
    419     841     844 1
    420     838     841 1
    421     835     838 1
    422     832     835 1
    423     830     832 1
    424     830     848 1
    425     828     830 1
    426     869     870 2
    427     869     871 am
    428     865     867 ar
    429     862     863 1
    430     862     865 ar
    431     860     862 ar
    432     858     860 ar
    433     857     858 ar
    434     857     867 ar
    435     854     857 1
    436     852     854 1
    437     852     869 1
    438     850     852 1
    439     885     886 2
    440     885     887 am
    441     875     877 1
    442     875     881 1
    443     873     875 1
    444     873     885 1
    445     871     873 1
    446     895     896 2
    447     895     897 am
    448     891     894 1
    449     889     891 1
    450     889     895 1
    451     887     889 1
    452     905     906 2
    453     905     907 am
    454     904     973 1
    455     901     904 1
    456     899     901 1
    457     899     905 1
    458     897     899 1
    459     916     917 2
    460     916     918 am
    461     911     914 1
    462     909     911 1
    463     909     916 1
    464     907     909 1
    465     930     931 2
    466     930     932 am
    467     922     924 1
    468     922     928 1
    469     920     922 1
    470     920     930 1
    471     918     920 1
    472     942     943 2
    473     942     944 am
    474     939     940 ar
    475     939     941 ar
    476     936     939 1
    477     934     936 1
    478     934     942 1
    479     932     934 1
    480     964     965 2
    481     964     966 am
    482     957     960 1
    483     954     957 1
    484     951     954 1
    485     948     951 1
    486     946     948 1
    487     946     964 1
    488     944     946 1
    489     974     975 2
    490     974     976 am
    491     970     973 1
    492     968     970 1
    493     968     974 1
    494     966     968 1
    495     988     989 2
    496     988     990 1
    497     983     984 2
    498     983     985 am
    499     980     983 1
    500     978     980 1
    501     978     988 1
    502     976     978 1
    503      16      17 1
    504      16      18 1
    505      16      19 1
    506      12      13 1
    507      12      14 1
    508      12      15 1
    509      10      11 1
    510       7       8 1
    511       7       9 1
    512       5       6 1
    513       1       2 1
    514       1       3 1
    515       1       4 1
    516      38      39 1
    517      38      40 1
    518      38      41 1
    519      35      36 1
    520      35      37 1
    521      32      33 1
    522      32      34 1
    523      29      30 1
    524      29      31 1
    525      26      27 1
    526      26      28 1
    527      24      25 1
    528      22      23 1
    529      48      49 1
    530      48      50 1
    531      46      47 1
    532      44      45 1
    533      67      68 1
    534      65      66 1
    535      63      64 1
    536      58      59 1
    537      58      60 1
    538      56      57 1
    539      54      55 1
    540      80      81 1
    541      80      82 1
    542      75      76 1
    543      75      77 1
    544      73      74 1
    545      71      72 1
    546      95      96 1
    547      91      92 1
    548      91      93 1
    549      91      94 1
    550      89      90 1
    551      87      88 1
    552      85      86 1
    553     111     112 1
    554     111     113 1
    555     106     107 1
    556     106     108 1
    557     103     104 1
    558     103     105 1
    559     101     102 1
    560      99     100 1
    561     129     130 1
    562     129     131 1
    563     129     132 1
    564     125     126 1
    565     125     127 1
    566     125     128 1
    567     123     124 1
    568     120     121 1
    569     120     122 1
    570     118     119 1
    571     116     117 1
    572     145     146 1
    573     142     143 1
    574     142     144 1
    575     139     140 1
    576     139     141 1
    577     136     137 1
    578     136     138 1
    579     165     166 1
    580     163     164 1
    581     161     162 1
    582     159     160 1
    583     157     158 1
    584     153     154 1
    585     153     155 1
    586     151     152 1
    587     149     150 1
    588     182     183 1
    589     182     184 1
    590     182     185 1
    591     179     180 1
    592     179     181 1
    593     175     176 1
    594     175     177 1
    595     175     178 1
    596     173     174 1
    597     171     172 1
    598     169     170 1
    599     205     206 1
    600     203     204 1
    601     201     202 1
    602     198     199 1
    603     196     197 1
    604     192     193 1
    605     192     194 1
    606     190     191 1
    607     188     189 1
    608     225     226 1
    609     225     227 1
    610     225     228 1
    611     222     223 1
    612     222     224 1
    613     219     220 1
    614     219     221 1
    615     216     217 1
    616     216     218 1
    617     213     214 1
    618     213     215 1
    619     211     212 1
    620     209     210 1
    621     241     242 1
    622     237     238 1
    623     237     239 1
    624     237     240 1
    625     235     236 1
    626     233     234 1
    627     231     232 1
    628     249     250 1
    629     249     251 1
    630     247     248 1
    631     245     246 1
    632     265     266 1
    633     262     263 1
    634     262     264 1
    635     259     260 1
    636     259     261 1
    637     256     257 1
    638     256     258 1
    639     276     277 1
    640     276     278 1
    641     273     274 1
    642     273     275 1
    643     271     272 1
    644     269     270 1
    645     286     287 1
    646     286     288 1
    647     284     285 1
    648     307     308 1
    649     307     309 1
    650     307     310 1
    651     304     305 1
    652     304     306 1
    653     301     302 1
    654     301     303 1
    655     298     299 1
    656     298     300 1
    657     295     296 1
    658     295     297 1
    659     293     294 1
    660     291     292 1
    661     322     323 1
    662     322     324 1
    663     317     318 1
    664     317     319 1
    665     315     316 1
    666     313     314 1
    667     340     341 1
    668     340     342 1
    669     340     343 1
    670     336     337 1
    671     336     338 1
    672     336     339 1
    673     334     335 1
    674     331     332 1
    675     331     333 1
    676     329     330 1
    677     327     328 1
    678     350     351 1
    679     350     352 1
    680     348     349 1
    681     346     347 1
    682     372     373 1
    683     370     371 1
    684     368     369 1
    685     366     367 1
    686     364     365 1
    687     360     361 1
    688     360     362 1
    689     358     359 1
    690     356     357 1
    691     392     393 1
    692     392     394 1
    693     392     395 1
    694     389     390 1
    695     389     391 1
    696     386     387 1
    697     386     388 1
    698     383     384 1
    699     383     385 1
    700     380     381 1
    701     380     382 1
    702     378     379 1
    703     376     377 1
    704     402     403 1
    705     402     404 1
    706     402     405 1
    707     400     401 1
    708     398     399 1
    709     418     419 1
    710     414     415 1
    711     414     416 1
    712     414     417 1
    713     412     413 1
    714     410     411 1
    715     408     409 1
    716     435     436 1
    717     435     437 1
    718     435     438 1
    719     431     432 1
    720     431     433 1
    721     431     434 1
    722     429     430 1
    723     426     427 1
    724     426     428 1
    725     424     425 1
    726     422     423 1
    727     457     458 1
    728     457     459 1
    729     457     460 1
    730     454     455 1
    731     454     456 1
    732     451     452 1
    733     451     453 1
    734     448     449 1
    735     448     450 1
    736     445     446 1
    737     445     447 1
    738     443     444 1
    739     441     442 1
    740     479     480 1
    741     479     481 1
    742     479     482 1
    743     476     477 1
    744     476     478 1
    745     473     474 1
    746     473     475 1
    747     470     471 1
    748     470     472 1
    749     467     468 1
    750     467     469 1
    751     465     466 1
    752     463     464 1
    753     501     502 1
    754     499     500 1
    755     497     498 1
    756     495     496 1
    757     493     494 1
    758     489     490 1
    759     489     491 1
    760     487     488 1
    761     485     486 1
    762     515     516 1
    763     512     513 1
    764     512     514 1
    765     509     510 1
    766     509     511 1
    767     506     507 1
    768     506     508 1
    769     532     533 1
    770     532     534 1
    771     532     535 1
    772     528     529 1
    773     528     530 1
    774     528     531 1
    775     526     527 1
    776     523     524 1
    777     523     525 1
    778     521     522 1
    779     519     520 1
    780     554     555 1
    781     554     556 1
    782     554     557 1
    783     551     552 1
    784     551     553 1
    785     548     549 1
    786     548     550 1
    787     545     546 1
    788     545     547 1
    789     542     543 1
    790     542     544 1
    791     540     541 1
    792     538     539 1
    793     576     577 1
    794     574     575 1
    795     572     573 1
    796     570     571 1
    797     568     569 1
    798     564     565 1
    799     564     566 1
    800     562     563 1
    801     560     561 1
    802     590     591 1
    803     587     588 1
    804     587     589 1
    805     584     585 1
    806     584     586 1
    807     581     582 1
    808     581     583 1
    809     604     605 1
    810     604     606 1
    811     604     607 1
    812     600     601 1
    813     600     602 1
    814     600     603 1
    815     598     599 1
    816     596     597 1
    817     594     595 1
    818     626     627 1
    819     626     628 1
    820     626     629 1
    821     623     624 1
    822     623     625 1
    823     620     621 1
    824     620     622 1
    825     617     618 1
    826     617     619 1
    827     614     615 1
    828     614     616 1
    829     612     613 1
    830     610     611 1
    831     651     652 1
    832     651     653 1
    833     648     649 1
    834     648     650 1
    835     645     646 1
    836     642     643 1
    837     642     644 1
    838     639     640 1
    839     639     641 1
    840     636     637 1
    841     636     638 1
    842     634     635 1
    843     632     633 1
    844     658     659 1
    845     658     660 1
    846     656     657 1
    847     667     668 1
    848     667     669 1
    849     665     666 1
    850     663     664 1
    851     677     678 1
    852     677     679 1
    853     677     680 1
    854     675     676 1
    855     673     674 1
    856     687     688 1
    857     687     689 1
    858     685     686 1
    859     683     684 1
    860     704     705 1
    861     704     706 1
    862     699     700 1
    863     699     701 1
    864     697     698 1
    865     695     696 1
    866     713     714 1
    867     713     715 1
    868     711     712 1
    869     709     710 1
    870     729     730 1
    871     726     727 1
    872     726     728 1
    873     723     724 1
    874     723     725 1
    875     720     721 1
    876     720     722 1
    877     749     750 1
    878     749     751 1
    879     749     752 1
    880     746     747 1
    881     746     748 1
    882     743     744 1
    883     743     745 1
    884     740     741 1
    885     740     742 1
    886     737     738 1
    887     737     739 1
    888     735     736 1
    889     733     734 1
    890     764     765 1
    891     764     766 1
    892     759     760 1
    893     759     761 1
    894     757     758 1
    895     755     756 1
    896     776     777 1
    897     773     774 1
    898     773     775 1
    899     771     772 1
    900     769     770 1
    901     784     785 1
    902     784     786 1
    903     784     787 1
    904     782     783 1
    905     780     781 1
    906     803     804 1
    907     803     805 1
    908     803     806 1
    909     799     800 1
    910     799     801 1
    911     799     802 1
    912     797     798 1
    913     794     795 1
    914     794     796 1
    915     792     793 1
    916     790     791 1
    917     822     823 1
    918     822     824 1
    919     822     825 1
    920     818     819 1
    921     818     820 1
    922     818     821 1
    923     816     817 1
    924     813     814 1
    925     813     815 1
    926     811     812 1
    927     809     810 1
    928     844     845 1
    929     844     846 1
    930     844     847 1
    931     841     842 1
    932     841     843 1
    933     838     839 1
    934     838     840 1
    935     835     836 1
    936     835     837 1
    937     832     833 1
    938     832     834 1
    939     830     831 1
    940     828     829 1
    941     867     868 1
    942     865     866 1
    943     863     864 1
    944     860     861 1
    945     858     859 1
    946     854     855 1
    947     854     856 1
    948     852     853 1
    949     850     851 1
    950     881     882 1
    951     881     883 1
    952     881     884 1
    953     877     878 1
    954     877     879 1
    955     877     880 1
    956     875     876 1
    957     873     874 1
    958     871     872 1
    959     891     892 1
    960     891     893 1
    961     889     890 1
    962     887     888 1
    963     901     902 1
    964     901     903 1
    965     899     900 1
    966     897     898 1
    967     914     915 1
    968     911     912 1
    969     911     913 1
    970     909     910 1
    971     907     908 1
    972     928     929 1
    973     924     925 1
    974     924     926 1
    975     924     927 1
    976     922     923 1
    977     920     921 1
    978     918     919 1
    979     936     937 1
    980     936     938 1
    981     934     935 1
    982     932     933 1
    983     960     961 1
    984     960     962 1
    985     960     963 1
    986     957     958 1
    987     957     959 1
    988     954     955 1
    989     954     956 1
    990     951     952 1
    991     951     953 1
    992     948     949 1
    993     948     950 1
    994     946     947 1
    995     944     945 1
    996     970     971 1
    997     970     972 1
    998     968     969 1
    999     966     967 1
   1000     985     986 1
   1001     985     987 1
   1002     980     981 1
   1003     980     982 1
   1004     978     979 1
   1005     976     977 1
@<TRIPOS>SUBSTRUCTURE
      1 LEU1           1 RESIDUE    4    A LEU
      2 LYS2          22 RESIDUE    4    A LYS
      3 CYX3          44 RESIDUE    4    A CYX
      4 HIE4          54 RESIDUE    4    A HIE
      5 ASN5          71 RESIDUE    4    A ASN
      6 THR6          85 RESIDUE    4    A THR
      7 GLN7          99 RESIDUE    4    A GLN
      8 LEU8         116 RESIDUE    4    A LEU
      9 PRO9         135 RESIDUE    4    A PRO
     10 PHE10        149 RESIDUE    4    A PHE
     11 ILE11        169 RESIDUE    4    A ILE
     12 TYR12        188 RESIDUE    4    A TYR
     13 LYS13        209 RESIDUE    4    A LYS
     14 THR14        231 RESIDUE    4    A THR
     15 CYX15        245 RESIDUE    4    A CYX
     16 PRO16        255 RESIDUE    4    A PRO
     17 GLU17        269 RESIDUE    4    A GLU
     18 GLY18        284 RESIDUE    4    A GLY
     19 LYS19        291 RESIDUE    4    A LYS
     20 ASN20        313 RESIDUE    4    A ASN
     21 LEU21        327 RESIDUE    4    A LEU
     22 CYX22        346 RESIDUE    4    A CYX
     23 PHE23        356 RESIDUE    4    A PHE
     24 LYS24        376 RESIDUE    4    A LYS
     25 ALA25        398 RESIDUE    4    A ALA
     26 THR26        408 RESIDUE    4    A THR
     27 LEU27        422 RESIDUE    4    A LEU
     28 LYS28        441 RESIDUE    4    A LYS
     29 LYS29        463 RESIDUE    4    A LYS
     30 PHE30        485 RESIDUE    4    A PHE
     31 PRO31        505 RESIDUE    4    A PRO
     32 LEU32        519 RESIDUE    4    A LEU
     33 LYS33        538 RESIDUE    4    A LYS
     34 PHE34        560 RESIDUE    4    A PHE
     35 PRO35        580 RESIDUE    4    A PRO
     36 VAL36        594 RESIDUE    4    A VAL
     37 LYS37        610 RESIDUE    4    A LYS
     38 ARG38        632 RESIDUE    4    A ARG
     39 GLY39        656 RESIDUE    4    A GLY
     40 CYX40        663 RESIDUE    4    A CYX
     41 ALA41        673 RESIDUE    4    A ALA
     42 ASP42        683 RESIDUE    4    A ASP
     43 ASN43        695 RESIDUE    4    A ASN
     44 CYX44        709 RESIDUE    4    A CYX
     45 PRO45        719 RESIDUE    4    A PRO
     46 LYS46        733 RESIDUE    4    A LYS
     47 ASN47        755 RESIDUE    4    A ASN
     48 SER48        769 RESIDUE    4    A SER
     49 ALA49        780 RESIDUE    4    A ALA
     50 LEU50        790 RESIDUE    4    A LEU
     51 LEU51        809 RESIDUE    4    A LEU
     52 LYS52        828 RESIDUE    4    A LYS
     53 TYR53        850 RESIDUE    4    A TYR
     54 VAL54        871 RESIDUE    4    A VAL
     55 CYX55        887 RESIDUE    4    A CYX
     56 CYX56        897 RESIDUE    4    A CYX
     57 SER57        907 RESIDUE    4    A SER
     58 THR58        918 RESIDUE    4    A THR
     59 ASP59        932 RESIDUE    4    A ASP
     60 LYS60        944 RESIDUE    4    A LYS
     61 CYX61        966 RESIDUE    4    A CYX
     62 ASN62        976 RESIDUE    4    A ASN
