# Supplementary material for: Improved Structure-Based Histidine pKa Prediction for pH-Responsive Protein Design
Source: J Chem Inf Model. 2025 Jan 18;65(3):1560–9. doi: 10.1021/acs.jcim.4c01957 (PMC11815838; doi:10.1021/acs.jcim.4c01957)
Supplement: Supplementary file 3 — ci4c01957_si_003.zip [file ci4c01957_si_003.zip › structures/prep_mol2/1CWA_prep.mol2]

@<TRIPOS>MOLECULE
Cpptraj generated mol2 file.
 2503  2531   165     0     0
SMALL
USER_CHARGES


@<TRIPOS>ATOM
      1 N            12.7385       7.9409      38.2877 N.am      1 MET1       0.1592
      2 H1           12.2898       7.7899      39.1841 H         1 MET1       0.1984
      3 H2           13.4902       7.2795      38.1564 H         1 MET1       0.1984
      4 H3           12.0307       7.8051      37.5777 H         1 MET1       0.1984
      5 CA           13.2353       9.3325      38.2388 C.3       1 MET1       0.0221
      6 HA           14.1260       9.4038      38.8620 H         1 MET1       0.1116
      7 CB           13.6069       9.7960      36.8074 C.3       1 MET1       0.0865
      8 HB2          14.2665      10.6594      36.9005 H         1 MET1       0.0125
      9 HB3          14.1968       9.0072      36.3390 H         1 MET1       0.0125
     10 CG           12.4569      10.1751      35.8473 C.3       1 MET1       0.0334
     11 HG2          12.6100       9.6509      34.9032 H         1 MET1       0.0292
     12 HG3          11.5121       9.8219      36.2614 H         1 MET1       0.0292
     13 SD           12.2849      11.9487      35.4672 S.3       1 MET1      -0.2774
     14 CE           13.7016      12.2351      34.3679 C.3       1 MET1      -0.0341
     15 HE1          13.6004      11.6251      33.4693 H         1 MET1       0.0597
     16 HE2          13.7294      13.2857      34.0785 H         1 MET1       0.0597
     17 HE3          14.6315      11.9851      34.8777 H         1 MET1       0.0597
     18 C            12.1824      10.1959      38.8923 C.2       1 MET1       0.6123
     19 O            11.1398       9.6724      39.2692 O.2       1 MET1      -0.5713
     20 N            12.4656      11.4708      39.0521 N.am      2 VAL2      -0.4157
     21 H            13.3281      11.8655      38.6968 H         2 VAL2       0.2719
     22 CA           11.5386      12.4411      39.6032 C.3       2 VAL2      -0.0875
     23 HA           10.5155      12.0718      39.5201 H         2 VAL2       0.0969
     24 CB           11.8435      12.6552      41.0985 C.3       2 VAL2       0.2985
     25 HB           11.7279      11.6918      41.5973 H         2 VAL2      -0.0297
     26 CG1          13.2737      13.1435      41.3698 C.3       2 VAL2      -0.3192
     27 HG11         13.4311      14.1249      40.9166 H         2 VAL2       0.0791
     28 HG12         13.4236      13.2489      42.4455 H         2 VAL2       0.0791
     29 HG13         14.0108      12.4422      40.9857 H         2 VAL2       0.0791
     30 CG2          10.8386      13.6138      41.7299 C.3       2 VAL2      -0.3192
     31 HG21          9.8209      13.2588      41.5711 H         2 VAL2       0.0791
     32 HG22         11.0197      13.6840      42.8041 H         2 VAL2       0.0791
     33 HG23         10.9456      14.6135      41.3041 H         2 VAL2       0.0791
     34 C            11.6700      13.6643      38.7098 C.2       2 VAL2       0.5973
     35 O            12.7762      14.0016      38.2796 O.2       2 VAL2      -0.5679
     36 N            10.5420      14.2333      38.3021 N.am      3 ASN3      -0.4157
     37 H             9.6629      13.9573      38.7081 H         3 ASN3       0.2719
     38 CA           10.5602      15.4125      37.4592 C.3       3 ASN3       0.0143
     39 HA           11.2287      15.2158      36.6283 H         3 ASN3       0.1048
     40 CB            9.1502      15.6878      36.9339 C.3       3 ASN3      -0.2041
     41 HB2           8.4198      15.5537      37.7321 H         3 ASN3       0.0797
     42 HB3           9.0705      16.7232      36.6301 H         3 ASN3       0.0797
     43 CG            8.7518      14.8032      35.7670 C.2       3 ASN3       0.7130
     44 OD1           7.6017      14.5077      35.5483 O.2       3 ASN3      -0.5931
     45 ND2           9.6535      14.2292      35.0050 N.am      3 ASN3      -0.9191
     46 HD21          9.2446      13.5763      34.3566 H         3 ASN3       0.4196
     47 HD22         10.6303      14.3011      35.2005 H         3 ASN3       0.4196
     48 C            11.1149      16.6002      38.2432 C.2       3 ASN3       0.5973
     49 O            10.6918      16.8182      39.3807 O.2       3 ASN3      -0.5679
     50 N            12.0500      17.3619      37.6561 N.am      4 PRO4      -0.2548
     51 CD           12.6930      17.1536      36.3694 C.3       4 PRO4       0.0192
     52 HD2          11.9573      16.9694      35.5859 H         4 PRO4       0.0391
     53 HD3          13.3970      16.3233      36.4438 H         4 PRO4       0.0391
     54 CG           13.4398      18.4458      36.0710 C.3       4 PRO4       0.0189
     55 HG2          12.7918      19.1290      35.5352 H         4 PRO4       0.0213
     56 HG3          14.3490      18.2610      35.4983 H         4 PRO4       0.0213
     57 CB           13.7461      19.0196      37.4525 C.3       4 PRO4      -0.0070
     58 HB2          13.7814      20.1095      37.4364 H         4 PRO4       0.0253
     59 HB3          14.6977      18.6191      37.8050 H         4 PRO4       0.0253
     60 CA           12.6227      18.4954      38.3477 C.3       4 PRO4      -0.0266
     61 HA           13.0580      18.1373      39.2823 H         4 PRO4       0.0641
     62 C            11.5650      19.5485      38.6736 C.2       4 PRO4       0.5896
     63 O            10.6339      19.7983      37.9019 O.2       4 PRO4      -0.5748
     64 N            11.7564      20.1977      39.8144 N.am      5 THR5      -0.4157
     65 H            12.5697      19.9229      40.3711 H         5 THR5       0.2719
     66 CA           10.9558      21.3279      40.2655 C.3       5 THR5      -0.0389
     67 HA           10.1449      21.4791      39.5635 H         5 THR5       0.1007
     68 CB           10.3343      21.0718      41.6415 C.3       5 THR5       0.3654
     69 HB           11.1231      20.9509      42.3825 H         5 THR5       0.0043
     70 CG2           9.4245      22.2235      42.0645 C.3       5 THR5      -0.2438
     71 HG21          8.6141      22.3298      41.3453 H         5 THR5       0.0642
     72 HG22          9.0219      22.0235      43.0574 H         5 THR5       0.0642
     73 HG23          9.9860      23.1531      42.0837 H         5 THR5       0.0642
     74 OG1           9.5330      19.9087      41.6052 O.3       5 THR5      -0.6761
     75 HG1          10.1507      19.1610      41.5647 H         5 THR5       0.4102
     76 C            11.8480      22.5562      40.2891 C.2       5 THR5       0.5973
     77 O            12.9023      22.5535      40.9176 O.2       5 THR5      -0.5679
     78 N            11.4321      23.6238      39.6242 N.am      6 VAL6      -0.4157
     79 H            10.5292      23.5574      39.1598 H         6 VAL6       0.2719
     80 CA           12.1834      24.8824      39.4919 C.3       6 VAL6      -0.0875
     81 HA           13.1247      24.8269      40.0335 H         6 VAL6       0.0969
     82 CB           12.4900      25.1165      38.0024 C.3       6 VAL6       0.2985
     83 HB           11.6404      24.7734      37.4093 H         6 VAL6      -0.0297
     84 CG1          12.7391      26.5725      37.6114 C.3       6 VAL6      -0.3192
     85 HG11         13.5871      26.9797      38.1612 H         6 VAL6       0.0791
     86 HG12         12.9365      26.6177      36.5443 H         6 VAL6       0.0791
     87 HG13         11.8580      27.1854      37.7945 H         6 VAL6       0.0791
     88 CG2          13.7205      24.2921      37.6075 C.3       6 VAL6      -0.3192
     89 HG21         13.5340      23.2318      37.7826 H         6 VAL6       0.0791
     90 HG22         13.9310      24.4427      36.5511 H         6 VAL6       0.0791
     91 HG23         14.5880      24.6085      38.1889 H         6 VAL6       0.0791
     92 C            11.3780      26.0055      40.1183 C.2       6 VAL6       0.5973
     93 O            10.1580      25.9095      40.1620 O.2       6 VAL6      -0.5679
     94 N            12.0061      27.0703      40.6014 N.am      7 PHE7      -0.4157
     95 H            13.0194      27.1234      40.5343 H         7 PHE7       0.2719
     96 CA           11.2951      28.2440      41.1041 C.3       7 PHE7      -0.0024
     97 HA           10.2417      28.1479      40.8685 H         7 PHE7       0.0978
     98 CB           11.4285      28.3634      42.6275 C.3       7 PHE7      -0.0343
     99 HB2          10.6387      29.0276      42.9743 H         7 PHE7       0.0295
    100 HB3          11.2434      27.3886      43.0753 H         7 PHE7       0.0295
    101 CG           12.7660      28.9001      43.1210 C.ar      7 PHE7       0.0118
    102 CD1          13.8354      28.0151      43.3503 C.ar      7 PHE7      -0.1256
    103 HD1          13.7193      26.9613      43.1530 H         7 PHE7       0.1330
    104 CE1          15.0705      28.5002      43.8139 C.ar      7 PHE7      -0.1704
    105 HE1          15.8929      27.8181      43.9832 H         7 PHE7       0.1430
    106 CZ           15.2492      29.8776      44.0333 C.ar      7 PHE7      -0.1072
    107 HZ           16.2062      30.2626      44.3643 H         7 PHE7       0.1297
    108 CE2          14.1917      30.7685      43.7918 C.ar      7 PHE7      -0.1704
    109 HE2          14.3341      31.8317      43.9499 H         7 PHE7       0.1430
    110 CD2          12.9568      30.2826      43.3312 C.ar      7 PHE7      -0.1256
    111 HD2          12.1672      30.9899      43.1251 H         7 PHE7       0.1330
    112 C            11.7842      29.5053      40.4216 C.2       7 PHE7       0.5973
    113 O            12.9403      29.5664      40.0120 O.2       7 PHE7      -0.5679
    114 N            10.9126      30.5071      40.3743 N.am      8 PHE8      -0.4157
    115 H             9.9671      30.3219      40.6956 H         8 PHE8       0.2719
    116 CA           11.2415      31.9018      40.1131 C.3       8 PHE8      -0.0024
    117 HA           12.3193      32.0412      40.0303 H         8 PHE8       0.0978
    118 CB           10.5496      32.3914      38.8277 C.3       8 PHE8      -0.0343
    119 HB2           9.4761      32.2411      38.9557 H         8 PHE8       0.0295
    120 HB3          10.7035      33.4681      38.7660 H         8 PHE8       0.0295
    121 CG           10.9254      31.8131      37.4691 C.ar      8 PHE8       0.0118
    122 CD1          12.0340      30.9703      37.2579 C.ar      8 PHE8      -0.1256
    123 HD1          12.6797      30.7142      38.0659 H         8 PHE8       0.1330
    124 CE1          12.3412      30.4829      35.9774 C.ar      8 PHE8      -0.1704
    125 HE1          13.1936      29.8345      35.8293 H         8 PHE8       0.1430
    126 CZ           11.5461      30.8516      34.8845 C.ar      8 PHE8      -0.1072
    127 HZ           11.7887      30.4908      33.8944 H         8 PHE8       0.1297
    128 CE2          10.4317      31.6818      35.0854 C.ar      8 PHE8      -0.1704
    129 HE2           9.7997      31.9394      34.2535 H         8 PHE8       0.1430
    130 CD2          10.1285      32.1674      36.3669 C.ar      8 PHE8      -0.1256
    131 HD2           9.2745      32.8121      36.5077 H         8 PHE8       0.1330
    132 C            10.7202      32.7342      41.2876 C.2       8 PHE8       0.5973
    133 O             9.5716      32.5476      41.6970 O.2       8 PHE8      -0.5679
    134 N            11.5141      33.6718      41.7882 N.am      9 ASP9      -0.5163
    135 H            12.4599      33.7483      41.4272 H         9 ASP9       0.2936
    136 CA           11.0456      34.7573      42.6452 C.3       9 ASP9       0.0381
    137 HA           10.1161      34.4732      43.1395 H         9 ASP9       0.0880
    138 CB           12.0741      35.1044      43.7330 C.3       9 ASP9      -0.0303
    139 HB2          13.0282      35.3529      43.2653 H         9 ASP9      -0.0122
    140 HB3          11.7226      35.9794      44.2819 H         9 ASP9      -0.0122
    141 CG           12.2779      33.9605      44.7238 C.2       9 ASP9       0.7994
    142 OD1          11.3835      33.1080      44.8478 O.co2     9 ASP9      -0.8014
    143 OD2          13.3127      33.8858      45.4084 O.co2     9 ASP9      -0.8014
    144 C            10.7836      35.9452      41.7417 C.2       9 ASP9       0.5366
    145 O            11.6924      36.4359      41.0694 O.2       9 ASP9      -0.5819
    146 N             9.5321      36.3814      41.6737 N.am     10 ILE10     -0.4157
    147 H             8.8315      35.9358      42.2580 H        10 ILE10      0.2719
    148 CA            9.1415      37.5066      40.8336 C.3      10 ILE10     -0.0597
    149 HA            9.8241      37.5545      39.9895 H        10 ILE10      0.0869
    150 CB            7.7174      37.3279      40.2698 C.3      10 ILE10      0.1303
    151 HB            7.0151      37.3863      41.1030 H        10 ILE10      0.0187
    152 CG2           7.3828      38.4755      39.2993 C.3      10 ILE10     -0.3204
    153 HG21          8.1502      38.5553      38.5288 H        10 ILE10      0.0882
    154 HG22          6.4197      38.2843      38.8294 H        10 ILE10      0.0882
    155 HG23          7.3124      39.4207      39.8380 H        10 ILE10      0.0882
    156 CG1           7.4977      35.9475      39.6026 C.3      10 ILE10     -0.0430
    157 HG12          7.5974      35.1675      40.3584 H        10 ILE10      0.0236
    158 HG13          6.4700      35.8988      39.2434 H        10 ILE10      0.0236
    159 CD1           8.4327      35.6013      38.4349 C.3      10 ILE10     -0.0660
    160 HD11          9.4700      35.5906      38.7693 H        10 ILE10      0.0186
    161 HD12          8.1757      34.6149      38.0488 H        10 ILE10      0.0186
    162 HD13          8.3158      36.3344      37.6380 H        10 ILE10      0.0186
    163 C             9.2834      38.7915      41.6379 C.2      10 ILE10      0.5973
    164 O             8.9051      38.8307      42.8084 O.2      10 ILE10     -0.5679
    165 N             9.7669      39.8467      40.9967 N.am     11 ALA11     -0.4157
    166 H            10.0621      39.7260      40.0339 H        11 ALA11      0.2719
    167 CA            9.7445      41.1990      41.5210 C.3      11 ALA11      0.0337
    168 HA            9.1988      41.2044      42.4626 H        11 ALA11      0.0823
    169 CB           11.1729      41.6749      41.7915 C.3      11 ALA11     -0.1825
    170 HB1          11.7629      41.6242      40.8795 H        11 ALA11      0.0603
    171 HB2          11.1523      42.7021      42.1567 H        11 ALA11      0.0603
    172 HB3          11.6244      41.0455      42.5587 H        11 ALA11      0.0603
    173 C             9.0030      42.1141      40.5489 C.2      11 ALA11      0.5973
    174 O             8.9556      41.8659      39.3396 O.2      11 ALA11     -0.5679
    175 N             8.4386      43.1856      41.0839 N.am     12 VAL12     -0.4157
    176 H             8.5465      43.3207      42.0898 H        12 VAL12      0.2719
    177 CA            7.7000      44.2147      40.3596 C.3      12 VAL12     -0.0875
    178 HA            7.7422      44.0424      39.2852 H        12 VAL12      0.0969
    179 CB            6.2298      44.2172      40.8210 C.3      12 VAL12      0.2985
    180 HB            6.1882      44.3245      41.9057 H        12 VAL12     -0.0297
    181 CG1           5.4350      45.3628      40.1918 C.3      12 VAL12     -0.3192
    182 HG11          5.4288      45.2521      39.1087 H        12 VAL12      0.0791
    183 HG12          4.4108      45.3372      40.5612 H        12 VAL12      0.0791
    184 HG13          5.8809      46.3182      40.4677 H        12 VAL12      0.0791
    185 CG2           5.5325      42.9053      40.4383 C.3      12 VAL12     -0.3192
    186 HG21          6.0399      42.0630      40.9061 H        12 VAL12      0.0791
    187 HG22          4.5005      42.9250      40.7873 H        12 VAL12      0.0791
    188 HG23          5.5477      42.7735      39.3567 H        12 VAL12      0.0791
    189 C             8.4015      45.5202      40.6831 C.2      12 VAL12      0.5973
    190 O             8.3945      45.9264      41.8356 O.2      12 VAL12     -0.5679
    191 N             9.0718      46.1404      39.7107 N.am     13 ASP13     -0.5163
    192 H             9.0413      45.7590      38.7724 H        13 ASP13      0.2936
    193 CA            9.9143      47.3267      39.9505 C.3      13 ASP13      0.0381
    194 HA           10.5614      47.4469      39.0822 H        13 ASP13      0.0880
    195 CB            9.0666      48.6076      40.0505 C.3      13 ASP13     -0.0303
    196 HB2           8.2505      48.4546      40.7588 H        13 ASP13     -0.0122
    197 HB3           9.6880      49.4184      40.4313 H        13 ASP13     -0.0122
    198 CG            8.5008      49.1053      38.7219 C.2      13 ASP13      0.7994
    199 OD1           8.8521      48.5636      37.6421 O.co2    13 ASP13     -0.8014
    200 OD2           7.6852      50.0498      38.7852 O.co2    13 ASP13     -0.8014
    201 C            10.8751      47.1530      41.1441 C.2      13 ASP13      0.5366
    202 O            11.0848      48.0544      41.9485 O.2      13 ASP13     -0.5819
    203 N            11.4524      45.9563      41.2733 N.am     14 GLY14     -0.4157
    204 H            11.1702      45.2325      40.6332 H        14 GLY14      0.2719
    205 CA           12.3664      45.6151      42.3639 C.3      14 GLY14     -0.0252
    206 HA2          13.0124      44.7996      42.0455 H        14 GLY14      0.0698
    207 HA3          12.9929      46.4805      42.5828 H        14 GLY14      0.0698
    208 C            11.6955      45.1988      43.6776 C.2      14 GLY14      0.5973
    209 O            12.3641      44.5597      44.4853 O.2      14 GLY14     -0.5679
    210 N            10.4043      45.4706      43.8864 N.am     15 GLU15     -0.5163
    211 H             9.8989      46.0158      43.1964 H        15 GLU15      0.2936
    212 CA            9.6437      44.9776      45.0453 C.3      15 GLU15      0.0397
    213 HA           10.1911      45.1858      45.9638 H        15 GLU15      0.1105
    214 CB            8.2674      45.6525      45.1537 C.3      15 GLU15      0.0560
    215 HB2           7.7302      45.5096      44.2177 H        15 GLU15     -0.0173
    216 HB3           7.6775      45.1448      45.9178 H        15 GLU15     -0.0173
    217 CG            8.3012      47.1558      45.4520 C.3      15 GLU15      0.0136
    218 HG2           9.0143      47.6424      44.7828 H        15 GLU15     -0.0425
    219 HG3           7.3131      47.5619      45.2205 H        15 GLU15     -0.0425
    220 CD            8.6229      47.4993      46.9138 C.2      15 GLU15      0.8054
    221 OE1           8.3775      46.6525      47.8043 O.co2    15 GLU15     -0.8188
    222 OE2           9.0853      48.6391      47.1381 O.co2    15 GLU15     -0.8188
    223 C             9.3893      43.4753      44.8879 C.2      15 GLU15      0.5366
    224 O             8.8269      43.0740      43.8637 O.2      15 GLU15     -0.5819
    225 N             9.7498      42.6144      45.8516 N.am     16 PRO16     -0.2548
    226 CD           10.5990      42.8755      46.9971 C.3      16 PRO16      0.0192
    227 HD2           9.9868      43.1981      47.8412 H        16 PRO16      0.0391
    228 HD3          11.3709      43.6135      46.7780 H        16 PRO16      0.0391
    229 CG           11.2460      41.5253      47.2889 C.3      16 PRO16      0.0189
    230 HG2          11.5719      41.4498      48.3264 H        16 PRO16      0.0213
    231 HG3          12.0817      41.3610      46.6064 H        16 PRO16      0.0213
    232 CB           10.1147      40.5458      46.9738 C.3      16 PRO16     -0.0070
    233 HB2           9.4269      40.5032      47.8204 H        16 PRO16      0.0253
    234 HB3          10.4939      39.5518      46.7358 H        16 PRO16      0.0253
    235 CA            9.4323      41.1957      45.7674 C.3      16 PRO16     -0.0266
    236 HA            9.8735      40.7968      44.8531 H        16 PRO16      0.0641
    237 C             7.9175      40.9712      45.7475 C.2      16 PRO16      0.5896
    238 O             7.1748      41.5479      46.5389 O.2      16 PRO16     -0.5748
    239 N             7.4577      40.1096      44.8431 N.am     17 LEU17     -0.4157
    240 H             8.1197      39.7121      44.1866 H        17 LEU17      0.2719
    241 CA            6.0528      39.7243      44.7377 C.3      17 LEU17     -0.0518
    242 HA            5.4410      40.4442      45.2833 H        17 LEU17      0.0922
    243 CB            5.6426      39.7565      43.2509 C.3      17 LEU17     -0.1102
    244 HB2           5.9012      40.7379      42.8520 H        17 LEU17      0.0457
    245 HB3           6.2338      39.0181      42.7107 H        17 LEU17      0.0457
    246 CG            4.1536      39.4919      42.9601 C.3      17 LEU17      0.3531
    247 HG            3.8740      38.5208      43.3618 H        17 LEU17     -0.0361
    248 CD1           3.2444      40.5559      43.5739 C.3      17 LEU17     -0.4121
    249 HD11          3.5580      41.5484      43.2492 H        17 LEU17      0.1000
    250 HD12          2.2141      40.3801      43.2722 H        17 LEU17      0.1000
    251 HD13          3.2966      40.5015      44.6621 H        17 LEU17      0.1000
    252 CD2           3.9174      39.4841      41.4454 C.3      17 LEU17     -0.4121
    253 HD21          4.5656      38.7456      40.9752 H        17 LEU17      0.1000
    254 HD22          2.8841      39.2154      41.2311 H        17 LEU17      0.1000
    255 HD23          4.1297      40.4662      41.0277 H        17 LEU17      0.1000
    256 C             5.8582      38.3655      45.4005 C.2      17 LEU17      0.5973
    257 O             5.0681      38.2085      46.3268 O.2      17 LEU17     -0.5679
    258 N             6.6104      37.3684      44.9494 N.am     18 GLY18     -0.4157
    259 H             7.2750      37.5417      44.2042 H        18 GLY18      0.2719
    260 CA            6.5154      36.0370      45.5101 C.3      18 GLY18     -0.0252
    261 HA2           7.0433      36.0180      46.4636 H        18 GLY18      0.0698
    262 HA3           5.4717      35.7868      45.6945 H        18 GLY18      0.0698
    263 C             7.1141      34.9832      44.6066 C.2      18 GLY18      0.5973
    264 O             7.6692      35.2628      43.5459 O.2      18 GLY18     -0.5679
    265 N             6.9699      33.7497      45.0699 N.am     19 ARG19     -0.3479
    266 H             6.4162      33.6296      45.9053 H        19 ARG19      0.2747
    267 CA            7.5557      32.5488      44.4911 C.3      19 ARG19     -0.2637
    268 HA            8.4803      32.7886      43.9580 H        19 ARG19      0.1560
    269 CB            7.8442      31.6113      45.6671 C.3      19 ARG19     -0.0007
    270 HB2           8.3296      32.1592      46.4777 H        19 ARG19      0.0327
    271 HB3           6.8865      31.2872      46.0798 H        19 ARG19      0.0327
    272 CG            8.6297      30.3395      45.3116 C.3      19 ARG19      0.0390
    273 HG2           8.3384      29.5447      45.9996 H        19 ARG19      0.0285
    274 HG3           8.4194      30.0098      44.2942 H        19 ARG19      0.0285
    275 CD           10.1114      30.6335      45.4712 C.3      19 ARG19      0.0486
    276 HD2          10.6147      30.5829      44.5115 H        19 ARG19      0.0687
    277 HD3          10.1734      31.6417      45.8473 H        19 ARG19      0.0687
    278 NE           10.7835      29.8299      46.4925 N.pl3    19 ARG19     -0.5295
    279 HE           10.3903      28.9371      46.7248 H        19 ARG19      0.3456
    280 CZ           11.8778      30.2269      47.1204 C.cat    19 ARG19      0.8076
    281 NH1          12.5180      31.3258      46.8216 N.pl3    19 ARG19     -0.8627
    282 HH11         12.1817      31.9385      46.0606 H        19 ARG19      0.4478
    283 HH12         13.3689      31.6315      47.2512 H        19 ARG19      0.4478
    284 NH2          12.3412      29.4899      48.0887 N.pl3    19 ARG19     -0.8627
    285 HH21         11.9258      28.6009      48.2866 H        19 ARG19      0.4478
    286 HH22         13.2015      29.7826      48.5156 H        19 ARG19      0.4478
    287 C             6.5587      31.8781      43.5574 C.2      19 ARG19      0.7341
    288 O             5.4271      31.6266      43.9668 O.2      19 ARG19     -0.5894
    289 N             6.9856      31.4961      42.3624 N.am     20 VAL20     -0.4157
    290 H             7.9234      31.7717      42.0794 H        20 VAL20      0.2719
    291 CA            6.2591      30.5426      41.5149 C.3      20 VAL20     -0.0875
    292 HA            5.3231      30.2453      41.9892 H        20 VAL20      0.0969
    293 CB            5.9467      31.0866      40.1120 C.3      20 VAL20      0.2985
    294 HB            6.8717      31.1908      39.5430 H        20 VAL20     -0.0297
    295 CG1           5.0109      30.1190      39.3763 C.3      20 VAL20     -0.3192
    296 HG11          4.1022      29.9673      39.9605 H        20 VAL20      0.0791
    297 HG12          4.7423      30.5318      38.4043 H        20 VAL20      0.0791
    298 HG13          5.5016      29.1591      39.2134 H        20 VAL20      0.0791
    299 CG2           5.2688      32.4531      40.1505 C.3      20 VAL20     -0.3192
    300 HG21          5.8816      33.1756      40.6876 H        20 VAL20      0.0791
    301 HG22          5.1168      32.8167      39.1349 H        20 VAL20      0.0791
    302 HG23          4.3048      32.3444      40.6381 H        20 VAL20      0.0791
    303 C             7.1406      29.3307      41.3723 C.2      20 VAL20      0.5973
    304 O             8.3168      29.4808      41.0489 O.2      20 VAL20     -0.5679
    305 N             6.6080      28.1394      41.5984 N.am     21 SER21     -0.4157
    306 H             5.6190      28.0627      41.8283 H        21 SER21      0.2719
    307 CA            7.3528      26.9113      41.3415 C.3      21 SER21     -0.0249
    308 HA            8.3508      27.1630      41.0038 H        21 SER21      0.0843
    309 CB            7.5290      26.0962      42.6226 C.3      21 SER21      0.2117
    310 HB2           8.1621      25.2318      42.4146 H        21 SER21      0.0352
    311 HB3           8.0149      26.7152      43.3779 H        21 SER21      0.0352
    312 OG            6.2787      25.6552      43.1056 O.3      21 SER21     -0.6546
    313 HG            6.3734      25.2673      43.9827 H        21 SER21      0.4275
    314 C             6.7032      26.1330      40.2071 C.2      21 SER21      0.5973
    315 O             5.4864      26.1778      40.0183 O.2      21 SER21     -0.5679
    316 N             7.5136      25.4196      39.4384 N.am     22 PHE22     -0.4157
    317 H             8.5047      25.4278      39.6510 H        22 PHE22      0.2719
    318 CA            7.0963      24.7121      38.2401 C.3      22 PHE22     -0.0024
    319 HA            6.0154      24.7569      38.1499 H        22 PHE22      0.0978
    320 CB            7.7234      25.3301      36.9903 C.3      22 PHE22     -0.0343
    321 HB2           8.7957      25.1257      36.9872 H        22 PHE22      0.0295
    322 HB3           7.2993      24.8417      36.1112 H        22 PHE22      0.0295
    323 CG            7.5200      26.8175      36.8711 C.ar     22 PHE22      0.0118
    324 CD1           6.3123      27.3262      36.3631 C.ar     22 PHE22     -0.1256
    325 HD1           5.5251      26.6546      36.0552 H        22 PHE22      0.1330
    326 CE1           6.1461      28.7151      36.2276 C.ar     22 PHE22     -0.1704
    327 HE1           5.2392      29.1208      35.8061 H        22 PHE22      0.1430
    328 CZ            7.1737      29.5884      36.6171 C.ar     22 PHE22     -0.1072
    329 HZ            7.0473      30.6563      36.5121 H        22 PHE22      0.1297
    330 CE2           8.3710      29.0773      37.1409 C.ar     22 PHE22     -0.1704
    331 HE2           9.1578      29.7505      37.4462 H        22 PHE22      0.1430
    332 CD2           8.5478      27.6919      37.2652 C.ar     22 PHE22     -0.1256
    333 HD2           9.4747      27.3029      37.6608 H        22 PHE22      0.1330
    334 C             7.5336      23.2716      38.3278 C.2      22 PHE22      0.5973
    335 O             8.6847      23.0156      38.6750 O.2      22 PHE22     -0.5679
    336 N             6.6544      22.3496      37.9667 N.am     23 GLU23     -0.5163
    337 H             5.7506      22.6554      37.6185 H        23 GLU23      0.2936
    338 CA            7.0740      20.9971      37.6358 C.3      23 GLU23      0.0397
    339 HA            7.9485      20.7102      38.2244 H        23 GLU23      0.1105
    340 CB            5.9390      20.0223      37.9307 C.3      23 GLU23      0.0560
    341 HB2           5.5498      20.1843      38.9324 H        23 GLU23     -0.0173
    342 HB3           5.1315      20.1847      37.2146 H        23 GLU23     -0.0173
    343 CG            6.4672      18.5894      37.8179 C.3      23 GLU23      0.0136
    344 HG2           7.0923      18.4881      36.9302 H        23 GLU23     -0.0425
    345 HG3           7.0845      18.3715      38.6933 H        23 GLU23     -0.0425
    346 CD            5.3404      17.5673      37.7194 C.2      23 GLU23      0.8054
    347 OE1           4.2471      17.8296      38.2758 O.co2    23 GLU23     -0.8188
    348 OE2           5.5687      16.5365      37.0622 O.co2    23 GLU23     -0.8188
    349 C             7.4321      20.9564      36.1504 C.2      23 GLU23      0.5366
    350 O             6.6485      21.4438      35.3307 O.2      23 GLU23     -0.5819
    351 N             8.5882      20.3953      35.7912 N.am     24 LEU24     -0.4157
    352 H             9.2002      20.0202      36.5137 H        24 LEU24      0.2719
    353 CA            8.9847      20.2085      34.3920 C.3      24 LEU24     -0.0518
    354 HA            8.3392      20.7990      33.7425 H        24 LEU24      0.0922
    355 CB           10.4304      20.6691      34.1686 C.3      24 LEU24     -0.1102
    356 HB2          11.0767      19.9375      34.6402 H        24 LEU24      0.0457
    357 HB3          10.6336      20.6527      33.0971 H        24 LEU24      0.0457
    358 CG           10.7958      22.0501      34.7274 C.3      24 LEU24      0.3531
    359 HG           10.6044      22.0834      35.8003 H        24 LEU24     -0.0361
    360 CD1          12.2889      22.2875      34.5124 C.3      24 LEU24     -0.4121
    361 HD11         12.5206      22.3151      33.4474 H        24 LEU24      0.1000
    362 HD12         12.5785      23.2245      34.9789 H        24 LEU24      0.1000
    363 HD13         12.8572      21.4880      34.9840 H        24 LEU24      0.1000
    364 CD2          10.0000      23.1610      34.0447 C.3      24 LEU24     -0.4121
    365 HD21          8.9342      22.9932      34.1930 H        24 LEU24      0.1000
    366 HD22         10.2532      24.1173      34.4953 H        24 LEU24      0.1000
    367 HD23         10.2224      23.1834      32.9789 H        24 LEU24      0.1000
    368 C             8.8440      18.7400      33.9933 C.2      24 LEU24      0.5973
    369 O             9.4349      17.8663      34.6229 O.2      24 LEU24     -0.5679
    370 N             8.1213      18.4629      32.9122 N.am     25 PHE25     -0.4157
    371 H             7.7535      19.2393      32.3746 H        25 PHE25      0.2719
    372 CA            7.7911      17.1079      32.4585 C.3      25 PHE25     -0.0024
    373 HA            7.5795      16.4937      33.3361 H        25 PHE25      0.0978
    374 CB            6.5329      17.1437      31.5901 C.3      25 PHE25     -0.0343
    375 HB2           6.7504      17.6984      30.6756 H        25 PHE25      0.0295
    376 HB3           6.2723      16.1212      31.3112 H        25 PHE25      0.0295
    377 CG            5.3338      17.7518      32.2745 C.ar     25 PHE25      0.0118
    378 CD1           4.9789      17.3521      33.5766 C.ar     25 PHE25     -0.1256
    379 HD1           5.5576      16.6076      34.1112 H        25 PHE25      0.1330
    380 CE1           3.8607      17.9212      34.2025 C.ar     25 PHE25     -0.1704
    381 HE1           3.6084      17.6151      35.2117 H        25 PHE25      0.1430
    382 CZ            3.0815      18.8680      33.5160 C.ar     25 PHE25     -0.1072
    383 HZ            2.2070      19.2864      33.9831 H        25 PHE25      0.1297
    384 CE2           3.4373      19.2742      32.2202 C.ar     25 PHE25     -0.1704
    385 HE2           2.8496      20.0181      31.7007 H        25 PHE25      0.1430
    386 CD2           4.5706      18.7222      31.6044 C.ar     25 PHE25     -0.1256
    387 HD2           4.8574      19.0474      30.6158 H        25 PHE25      0.1330
    388 C             8.9472      16.4175      31.7383 C.2      25 PHE25      0.5973
    389 O             8.8468      16.0223      30.5750 O.2      25 PHE25     -0.5679
    390 N            10.0703      16.2627      32.4336 N.am     26 ALA26     -0.4157
    391 H            10.0834      16.6348      33.3770 H        26 ALA26      0.2719
    392 CA           11.2707      15.6256      31.9067 C.3      26 ALA26      0.0337
    393 HA           11.5958      16.1733      31.0219 H        26 ALA26      0.0823
    394 CB           12.3650      15.7060      32.9749 C.3      26 ALA26     -0.1825
    395 HB1          12.0679      15.1512      33.8638 H        26 ALA26      0.0603
    396 HB2          13.2893      15.2826      32.5787 H        26 ALA26      0.0603
    397 HB3          12.5445      16.7488      33.2391 H        26 ALA26      0.0603
    398 C            11.0409      14.1685      31.4833 C.2      26 ALA26      0.5973
    399 O            11.7953      13.6506      30.6682 O.2      26 ALA26     -0.5679
    400 N            10.0088      13.5118      32.0219 N.am     27 ASP27     -0.5163
    401 H             9.3301      14.0490      32.5512 H        27 ASP27      0.2936
    402 CA            9.6235      12.1533      31.6429 C.3      27 ASP27      0.0381
    403 HA           10.5139      11.5250      31.6311 H        27 ASP27      0.0880
    404 CB            8.6193      11.5615      32.6577 C.3      27 ASP27     -0.0303
    405 HB2           8.5364      10.4897      32.4712 H        27 ASP27     -0.0122
    406 HB3           9.0099      11.6890      33.6685 H        27 ASP27     -0.0122
    407 CG            7.2158      12.1918      32.5695 C.2      27 ASP27      0.7994
    408 OD1           7.1467      13.4379      32.5596 O.co2    27 ASP27     -0.8014
    409 OD2           6.2090      11.4559      32.4103 O.co2    27 ASP27     -0.8014
    410 C             9.0102      12.1122      30.2352 C.2      27 ASP27      0.5366
    411 O             8.9945      11.0461      29.6286 O.2      27 ASP27     -0.5819
    412 N             8.4974      13.2409      29.7152 N.am     28 LYS28     -0.3479
    413 H             8.4985      14.0650      30.3090 H        28 LYS28      0.2747
    414 CA            7.8709      13.3383      28.3811 C.3      28 LYS28     -0.2400
    415 HA            7.8367      12.3462      27.9259 H        28 LYS28      0.1426
    416 CB            6.4438      13.8749      28.5096 C.3      28 LYS28     -0.0094
    417 HB2           6.4258      14.7471      29.1663 H        28 LYS28      0.0362
    418 HB3           6.0769      14.1660      27.5234 H        28 LYS28      0.0362
    419 CG            5.5460      12.7744      29.0566 C.3      28 LYS28      0.0187
    420 HG2           5.6347      11.8803      28.4370 H        28 LYS28      0.0103
    421 HG3           5.8773      12.5379      30.0638 H        28 LYS28      0.0103
    422 CD            4.0882      13.2289      29.0638 C.3      28 LYS28     -0.0479
    423 HD2           4.0073      14.1961      29.5595 H        28 LYS28      0.0621
    424 HD3           3.7287      13.3212      28.0386 H        28 LYS28      0.0621
    425 CE            3.2528      12.1981      29.8226 C.3      28 LYS28     -0.0143
    426 HE2           2.1967      12.4586      29.7184 H        28 LYS28      0.1135
    427 HE3           3.4181      11.2124      29.3780 H        28 LYS28      0.1135
    428 NZ            3.6309      12.1777      31.2656 N.4      28 LYS28     -0.3854
    429 HZ1           3.6202      13.1001      31.6800 H        28 LYS28      0.3400
    430 HZ2           3.0678      11.5505      31.8182 H        28 LYS28      0.3400
    431 HZ3           4.6059      11.8716      31.4155 H        28 LYS28      0.3400
    432 C             8.6226      14.1981      27.3770 C.2      28 LYS28      0.7341
    433 O             8.5712      13.9074      26.1858 O.2      28 LYS28     -0.5894
    434 N             9.2856      15.2531      27.8288 N.am     29 VAL29     -0.4157
    435 H             9.2197      15.4617      28.8178 H        29 VAL29      0.2719
    436 CA           10.0806      16.1574      26.9838 C.3      29 VAL29     -0.0875
    437 HA           10.3125      15.6725      26.0355 H        29 VAL29      0.0969
    438 CB            9.3166      17.4503      26.6382 C.3      29 VAL29      0.2985
    439 HB           10.0262      18.1920      26.2830 H        29 VAL29     -0.0297
    440 CG1           8.3213      17.2378      25.4980 C.3      29 VAL29     -0.3192
    441 HG11          7.5695      16.5018      25.7802 H        29 VAL29      0.0791
    442 HG12          7.8228      18.1760      25.2534 H        29 VAL29      0.0791
    443 HG13          8.8558      16.8981      24.6115 H        29 VAL29      0.0791
    444 CG2           8.5535      18.0359      27.8268 C.3      29 VAL29     -0.3192
    445 HG21          9.2359      18.2475      28.6495 H        29 VAL29      0.0791
    446 HG22          8.0943      18.9570      27.4882 H        29 VAL29      0.0791
    447 HG23          7.7685      17.3592      28.1631 H        29 VAL29      0.0791
    448 C            11.4302      16.4243      27.6530 C.2      29 VAL29      0.5973
    449 O            11.6900      17.5448      28.1045 O.2      29 VAL29     -0.5679
    450 N            12.2825      15.3914      27.8033 N.am     30 PRO30     -0.2548
    451 CD           12.1216      14.0383      27.2878 C.3      30 PRO30      0.0192
    452 HD2          11.6447      14.0204      26.3079 H        30 PRO30      0.0391
    453 HD3          11.5466      13.4436      27.9990 H        30 PRO30      0.0391
    454 CG           13.5375      13.4873      27.1788 C.3      30 PRO30      0.0189
    455 HG2          13.9949      13.8237      26.2476 H        30 PRO30      0.0213
    456 HG3          13.5524      12.3993      27.2442 H        30 PRO30      0.0213
    457 CB           14.2417      14.1393      28.3671 C.3      30 PRO30     -0.0070
    458 HB2          15.3136      14.2382      28.1881 H        30 PRO30      0.0253
    459 HB3          14.0689      13.5406      29.2617 H        30 PRO30      0.0253
    460 CA           13.5470      15.4983      28.5236 C.3      30 PRO30     -0.0266
    461 HA           13.3462      15.6683      29.5807 H        30 PRO30      0.0641
    462 C            14.4371      16.6349      28.0304 C.2      30 PRO30      0.5896
    463 O            14.9937      17.3538      28.8589 O.2      30 PRO30     -0.5748
    464 N            14.5620      16.8431      26.7180 N.am     31 LYS31     -0.3479
    465 H            13.9758      16.3074      26.0713 H        31 LYS31      0.2747
    466 CA           15.4530      17.8712      26.1732 C.3      31 LYS31     -0.2400
    467 HA           16.4184      17.7931      26.6725 H        31 LYS31      0.1426
    468 CB           15.6307      17.5691      24.6805 C.3      31 LYS31     -0.0094
    469 HB2          15.7938      16.4948      24.5683 H        31 LYS31      0.0362
    470 HB3          14.7267      17.8321      24.1329 H        31 LYS31      0.0362
    471 CG           16.8123      18.3045      24.0535 C.3      31 LYS31      0.0187
    472 HG2          16.5641      19.3590      23.9302 H        31 LYS31      0.0103
    473 HG3          17.6804      18.1948      24.6996 H        31 LYS31      0.0103
    474 CD           17.1551      17.6635      22.7079 C.3      31 LYS31     -0.0479
    475 HD2          17.4232      16.6186      22.8711 H        31 LYS31      0.0621
    476 HD3          16.2777      17.6869      22.0604 H        31 LYS31      0.0621
    477 CE           18.3404      18.3632      22.0432 C.3      31 LYS31     -0.0143
    478 HE2          19.1412      18.4853      22.7761 H        31 LYS31      0.1135
    479 HE3          18.6907      17.7252      21.2263 H        31 LYS31      0.1135
    480 NZ           17.9330      19.6641      21.4874 N.4      31 LYS31     -0.3854
    481 HZ1          17.4585      20.2295      22.1740 H        31 LYS31      0.3400
    482 HZ2          18.7120      20.1565      21.0805 H        31 LYS31      0.3400
    483 HZ3          17.2874      19.4550      20.7133 H        31 LYS31      0.3400
    484 C            14.9189      19.2772      26.4617 C.2      31 LYS31      0.7341
    485 O            15.6638      20.1758      26.8463 O.2      31 LYS31     -0.5894
    486 N            13.6145      19.4814      26.3432 N.am     32 THR32     -0.4157
    487 H            13.0532      18.7149      25.9721 H        32 THR32      0.2719
    488 CA           12.9845      20.7914      26.5645 C.3      32 THR32     -0.0389
    489 HA           13.5712      21.5504      26.0488 H        32 THR32      0.1007
    490 CB           11.5750      20.7989      25.9609 C.3      32 THR32      0.3654
    491 HB           10.9364      20.1194      26.5218 H        32 THR32      0.0043
    492 CG2          10.9440      22.1906      25.9729 C.3      32 THR32     -0.2438
    493 HG21         11.5659      22.8857      25.4095 H        32 THR32      0.0642
    494 HG22          9.9585      22.1407      25.5097 H        32 THR32      0.0642
    495 HG23         10.8364      22.5515      26.9948 H        32 THR32      0.0642
    496 OG1          11.6483      20.3777      24.6177 O.3      32 THR32     -0.6761
    497 HG1          11.8387      19.4110      24.6148 H        32 THR32      0.4102
    498 C            12.9514      21.1585      28.0524 C.2      32 THR32      0.5973
    499 O            13.2444      22.2987      28.4223 O.2      32 THR32     -0.5679
    500 N            12.6525      20.1790      28.9131 N.am     33 ALA33     -0.4157
    501 H            12.4002      19.2690      28.5342 H        33 ALA33      0.2719
    502 CA           12.7198      20.3112      30.3643 C.3      33 ALA33      0.0337
    503 HA           12.0793      21.1376      30.6792 H        33 ALA33      0.0823
    504 CB           12.1999      19.0110      30.9879 C.3      33 ALA33     -0.1825
    505 HB1          12.8088      18.1702      30.6552 H        33 ALA33      0.0603
    506 HB2          12.2509      19.0773      32.0743 H        33 ALA33      0.0603
    507 HB3          11.1642      18.8448      30.6883 H        33 ALA33      0.0603
    508 C            14.1503      20.6191      30.8320 C.2      33 ALA33      0.5973
    509 O            14.3595      21.5707      31.5821 O.2      33 ALA33     -0.5679
    510 N            15.1428      19.8555      30.3655 N.am     34 GLU34     -0.5163
    511 H            14.9217      19.0560      29.7786 H        34 GLU34      0.2936
    512 CA           16.5461      20.0679      30.7274 C.3      34 GLU34      0.0397
    513 HA           16.6315      19.9746      31.8106 H        34 GLU34      0.1105
    514 CB           17.4185      18.9814      30.0814 C.3      34 GLU34      0.0560
    515 HB2          17.0850      18.0089      30.4446 H        34 GLU34     -0.0173
    516 HB3          17.2747      19.0032      29.0014 H        34 GLU34     -0.0173
    517 CG           18.9218      19.1102      30.3750 C.3      34 GLU34      0.0136
    518 HG2          19.4302      18.2538      29.9263 H        34 GLU34     -0.0425
    519 HG3          19.2955      20.0021      29.8697 H        34 GLU34     -0.0425
    520 CD           19.2886      19.1846      31.8705 C.2      34 GLU34      0.8054
    521 OE1          18.5141      18.7330      32.7411 O.co2    34 GLU34     -0.8188
    522 OE2          20.3696      19.7334      32.1753 O.co2    34 GLU34     -0.8188
    523 C            17.0247      21.4755      30.3573 C.2      34 GLU34      0.5366
    524 O            17.6225      22.1510      31.1958 O.2      34 GLU34     -0.5819
    525 N            16.6843      21.9630      29.1560 N.am     35 ASN35     -0.4157
    526 H            16.2378      21.3437      28.4868 H        35 ASN35      0.2719
    527 CA           16.9620      23.3433      28.7641 C.3      35 ASN35      0.0143
    528 HA           18.0419      23.4754      28.7216 H        35 ASN35      0.1048
    529 CB           16.3715      23.6125      27.3717 C.3      35 ASN35     -0.2041
    530 HB2          16.7720      22.8837      26.6790 H        35 ASN35      0.0797
    531 HB3          15.2911      23.4868      27.3975 H        35 ASN35      0.0797
    532 CG           16.7109      24.9938      26.8313 C.2      35 ASN35      0.7130
    533 OD1          17.8649      25.3293      26.6069 O.2      35 ASN35     -0.5931
    534 ND2          15.7295      25.8271      26.5667 N.am     35 ASN35     -0.9191
    535 HD21         15.9567      26.6788      26.0751 H        35 ASN35      0.4196
    536 HD22         14.7817      25.5736      26.7757 H        35 ASN35      0.4196
    537 C            16.4405      24.3520      29.7965 C.2      35 ASN35      0.5973
    538 O            17.2110      25.1836      30.2675 O.2      35 ASN35     -0.5679
    539 N            15.1629      24.2829      30.1837 N.am     36 PHE36     -0.4157
    540 H            14.5659      23.5664      29.7854 H        36 PHE36      0.2719
    541 CA           14.5779      25.2444      31.1282 C.3      36 PHE36     -0.0024
    542 HA           14.7838      26.2534      30.7678 H        36 PHE36      0.0978
    543 CB           13.0584      25.0408      31.1525 C.3      36 PHE36     -0.0343
    544 HB2          12.6933      25.0310      30.1235 H        36 PHE36      0.0295
    545 HB3          12.8336      24.0620      31.5794 H        36 PHE36      0.0295
    546 CG           12.2871      26.1045      31.9138 C.ar     36 PHE36      0.0118
    547 CD1          11.8259      27.2510      31.2421 C.ar     36 PHE36     -0.1256
    548 HD1          12.0450      27.3924      30.1926 H        36 PHE36      0.1330
    549 CE1          11.0640      28.2100      31.9315 C.ar     36 PHE36     -0.1704
    550 HE1          10.7048      29.0843      31.4197 H        36 PHE36      0.1430
    551 CZ           10.7465      28.0274      33.2866 C.ar     36 PHE36     -0.1072
    552 HZ           10.1344      28.7509      33.8093 H        36 PHE36      0.1297
    553 CE2          11.2173      26.8929      33.9634 C.ar     36 PHE36     -0.1704
    554 HE2          10.9827      26.7540      35.0085 H        36 PHE36      0.1430
    555 CD2          11.9901      25.9372      33.2795 C.ar     36 PHE36     -0.1256
    556 HD2          12.3618      25.0732      33.8046 H        36 PHE36      0.1330
    557 C            15.1798      25.1281      32.5386 C.2      36 PHE36      0.5973
    558 O            15.4264      26.1360      33.2074 O.2      36 PHE36     -0.5679
    559 N            15.4556      23.8979      32.9873 N.am     37 ARG37     -0.3479
    560 H            15.2133      23.1094      32.3878 H        37 ARG37      0.2747
    561 CA           16.0911      23.6163      34.2790 C.3      37 ARG37     -0.2637
    562 HA           15.4979      24.0617      35.0733 H        37 ARG37      0.1560
    563 CB           16.1335      22.0961      34.4692 C.3      37 ARG37     -0.0007
    564 HB2          15.1510      21.6690      34.2651 H        37 ARG37      0.0327
    565 HB3          16.8235      21.6771      33.7371 H        37 ARG37      0.0327
    566 CG           16.5438      21.6976      35.8958 C.3      37 ARG37      0.0390
    567 HG2          17.2436      22.4195      36.3157 H        37 ARG37      0.0285
    568 HG3          15.6576      21.6851      36.5313 H        37 ARG37      0.0285
    569 CD           17.1965      20.3101      35.9007 C.3      37 ARG37      0.0486
    570 HD2          17.3701      19.9973      36.9310 H        37 ARG37      0.0687
    571 HD3          16.5148      19.5924      35.4403 H        37 ARG37      0.0687
    572 NE           18.4730      20.3049      35.1623 N.pl3    37 ARG37     -0.5295
    573 HE           18.5049      19.7835      34.2790 H        37 ARG37      0.3456
    574 CZ           19.5963      20.9114      35.5128 C.cat    37 ARG37      0.8076
    575 NH1          19.7901      21.5177      36.6554 N.pl3    37 ARG37     -0.8627
    576 HH11         19.1558      21.3970      37.4349 H        37 ARG37      0.4478
    577 HH12         20.6726      22.0212      36.7623 H        37 ARG37      0.4478
    578 NH2          20.6017      20.9261      34.6906 N.pl3    37 ARG37     -0.8627
    579 HH21         20.5284      20.4352      33.7935 H        37 ARG37      0.4478
    580 HH22         21.5040      21.3148      34.9638 H        37 ARG37      0.4478
    581 C            17.4895      24.2345      34.3698 C.2      37 ARG37      0.7341
    582 O            17.7567      25.0087      35.2871 O.2      37 ARG37     -0.5894
    583 N            18.3590      23.9525      33.4017 N.am     38 ALA38     -0.4157
    584 H            18.0842      23.2980      32.6747 H        38 ALA38      0.2719
    585 CA           19.7192      24.4899      33.3799 C.3      38 ALA38      0.0337
    586 HA           20.2146      24.2461      34.3225 H        38 ALA38      0.0823
    587 CB           20.4694      23.8055      32.2404 C.3      38 ALA38     -0.1825
    588 HB1          19.9478      24.0097      31.3069 H        38 ALA38      0.0603
    589 HB2          21.4901      24.1841      32.1891 H        38 ALA38      0.0603
    590 HB3          20.4943      22.7273      32.4067 H        38 ALA38      0.0603
    591 C            19.7479      26.0219      33.2191 C.2      38 ALA38      0.5973
    592 O            20.5892      26.6937      33.8146 O.2      38 ALA38     -0.5679
    593 N            18.8103      26.6040      32.4592 N.am     39 LEU39     -0.4157
    594 H            18.1629      26.0205      31.9376 H        39 LEU39      0.2719
    595 CA           18.6739      28.0650      32.3678 C.3      39 LEU39     -0.0518
    596 HA           19.6565      28.5034      32.1889 H        39 LEU39      0.0922
    597 CB           17.7364      28.4315      31.2082 C.3      39 LEU39     -0.1102
    598 HB2          16.8018      27.8859      31.3440 H        39 LEU39      0.0457
    599 HB3          17.5074      29.4964      31.2646 H        39 LEU39      0.0457
    600 CG           18.2862      28.1282      29.8062 C.3      39 LEU39      0.3531
    601 HG           18.6060      27.0954      29.7420 H        39 LEU39     -0.0361
    602 CD1          17.1866      28.3719      28.7733 C.3      39 LEU39     -0.4121
    603 HD11         16.8367      29.3983      28.8477 H        39 LEU39      0.1000
    604 HD12         17.5708      28.1781      27.7718 H        39 LEU39      0.1000
    605 HD13         16.3549      27.6930      28.9654 H        39 LEU39      0.1000
    606 CD2          19.4860      29.0048      29.4505 C.3      39 LEU39     -0.4121
    607 HD21         20.3320      28.7585      30.0918 H        39 LEU39      0.1000
    608 HD22         19.7727      28.8262      28.4144 H        39 LEU39      0.1000
    609 HD23         19.2319      30.0540      29.5826 H        39 LEU39      0.1000
    610 C            18.1553      28.6921      33.6686 C.2      39 LEU39      0.5973
    611 O            18.4255      29.8623      33.9321 O.2      39 LEU39     -0.5679
    612 N            17.4254      27.9392      34.4900 N.am     40 SER40     -0.4157
    613 H            17.2038      26.9946      34.2017 H        40 SER40      0.2719
    614 CA           16.9703      28.3998      35.8059 C.3      40 SER40     -0.0249
    615 HA           16.6789      29.4483      35.7309 H        40 SER40      0.0843
    616 CB           15.7349      27.6180      36.2392 C.3      40 SER40      0.2117
    617 HB2          15.9756      26.5627      36.3667 H        40 SER40      0.0352
    618 HB3          15.3818      28.0197      37.1888 H        40 SER40      0.0352
    619 OG           14.7243      27.7715      35.2603 O.3      40 SER40     -0.6546
    620 HG           14.9898      27.2726      34.4645 H        40 SER40      0.4275
    621 C            18.0666      28.3316      36.8768 C.2      40 SER40      0.5973
    622 O            18.1324      29.2256      37.7082 O.2      40 SER40     -0.5679
    623 N            18.9542      27.3318      36.8807 N.am     41 THR41     -0.4157
    624 H            18.8652      26.5765      36.2081 H        41 THR41      0.2719
    625 CA           20.1169      27.3235      37.8005 C.3      41 THR41     -0.0389
    626 HA           19.8069      27.6737      38.7846 H        41 THR41      0.1007
    627 CB           20.6978      25.9130      37.9515 C.3      41 THR41      0.3654
    628 HB           21.5680      25.9498      38.6061 H        41 THR41      0.0043
    629 CG2          19.6984      24.9050      38.5199 C.3      41 THR41     -0.2438
    630 HG21         18.8731      24.7537      37.8236 H        41 THR41      0.0642
    631 HG22         20.2027      23.9521      38.6842 H        41 THR41      0.0642
    632 HG23         19.3104      25.2683      39.4702 H        41 THR41      0.0642
    633 OG1          21.1019      25.4788      36.6768 O.3      41 THR41     -0.6761
    634 HG1          21.4741      24.5687      36.7422 H        41 THR41      0.4102
    635 C            21.2531      28.2442      37.3427 C.2      41 THR41      0.5973
    636 O            22.1388      28.5598      38.1345 O.2      41 THR41     -0.5679
    637 N            21.2745      28.6456      36.0670 N.am     42 GLY42     -0.4157
    638 H            20.5816      28.2556      35.4434 H        42 GLY42      0.2719
    639 CA           22.3608      29.4385      35.4896 C.3      42 GLY42     -0.0252
    640 HA2          22.0515      29.7891      34.5058 H        42 GLY42      0.0698
    641 HA3          22.5549      30.3019      36.1260 H        42 GLY42      0.0698
    642 C            23.6720      28.6598      35.3249 C.2      42 GLY42      0.5973
    643 O            24.7108      29.2613      35.0637 O.2      42 GLY42     -0.5679
    644 N            23.6615      27.3300      35.4486 N.am     43 GLU43     -0.5163
    645 H            22.7744      26.8834      35.6616 H        43 GLU43      0.2936
    646 CA           24.8825      26.5116      35.5225 C.3      43 GLU43      0.0397
    647 HA           25.5025      26.9141      36.3262 H        43 GLU43      0.1105
    648 CB           24.5035      25.0795      35.9171 C.3      43 GLU43      0.0560
    649 HB2          25.4121      24.5116      36.1199 H        43 GLU43     -0.0173
    650 HB3          23.9323      25.1307      36.8453 H        43 GLU43     -0.0173
    651 CG           23.6847      24.3299      34.8574 C.3      43 GLU43      0.0136
    652 HG2          22.8784      24.9635      34.4860 H        43 GLU43     -0.0425
    653 HG3          24.3303      24.0870      34.0091 H        43 GLU43     -0.0425
    654 CD           23.0732      23.0528      35.4442 C.2      43 GLU43      0.8054
    655 OE1          22.2398      23.1387      36.3809 O.co2    43 GLU43     -0.8188
    656 OE2          23.3774      21.9651      34.9124 O.co2    43 GLU43     -0.8188
    657 C            25.7618      26.5103      34.2587 C.2      43 GLU43      0.5366
    658 O            26.9100      26.0773      34.3118 O.2      43 GLU43     -0.5819
    659 N            25.2624      26.9868      33.1120 N.am     44 LYS44     -0.3479
    660 H            24.3095      27.3275      33.1307 H        44 LYS44      0.2747
    661 CA           26.0701      27.1538      31.8878 C.3      44 LYS44     -0.2400
    662 HA           26.9031      26.4533      31.9132 H        44 LYS44      0.1426
    663 CB           25.2129      26.8667      30.6410 C.3      44 LYS44     -0.0094
    664 HB2          24.4372      27.6314      30.5626 H        44 LYS44      0.0362
    665 HB3          25.8405      26.9347      29.7512 H        44 LYS44      0.0362
    666 CG           24.5350      25.4874      30.6548 C.3      44 LYS44      0.0187
    667 HG2          23.8532      25.4266      31.5046 H        44 LYS44      0.0103
    668 HG3          23.9433      25.3825      29.7454 H        44 LYS44      0.0103
    669 CD           25.5459      24.3353      30.7229 C.3      44 LYS44     -0.0479
    670 HD2          26.1181      24.2945      29.7942 H        44 LYS44      0.0621
    671 HD3          26.2253      24.4836      31.5619 H        44 LYS44      0.0621
    672 CE           24.8055      23.0192      30.9525 C.3      44 LYS44     -0.0143
    673 HE2          24.1766      23.1192      31.8458 H        44 LYS44      0.1135
    674 HE3          24.1450      22.8236      30.1019 H        44 LYS44      0.1135
    675 NZ           25.7558      21.9012      31.1424 N.4      44 LYS44     -0.3854
    676 HZ1          26.3050      22.0624      31.9779 H        44 LYS44      0.3400
    677 HZ2          25.2359      21.0426      31.2879 H        44 LYS44      0.3400
    678 HZ3          26.3583      21.8002      30.3393 H        44 LYS44      0.3400
    679 C            26.7555      28.5188      31.7992 C.2      44 LYS44      0.7341
    680 O            27.4258      28.7917      30.8067 O.2      44 LYS44     -0.5894
    681 N            26.5693      29.3790      32.7999 N.am     45 GLY45     -0.4157
    682 H            26.0283      29.0732      33.6027 H        45 GLY45      0.2719
    683 CA           27.0777      30.7517      32.8106 C.3      45 GLY45     -0.0252
    684 HA2          27.2738      31.0387      33.8438 H        45 GLY45      0.0698
    685 HA3          28.0152      30.8065      32.2560 H        45 GLY45      0.0698
    686 C            26.1116      31.7831      32.2212 C.2      45 GLY45      0.5973
    687 O            26.4705      32.9443      32.0694 O.2      45 GLY45     -0.5679
    688 N            24.8863      31.3917      31.8785 N.am     46 PHE46     -0.4157
    689 H            24.6212      30.4315      32.0466 H        46 PHE46      0.2719
    690 CA           23.8303      32.2797      31.3936 C.3      46 PHE46     -0.0024
    691 HA           23.9307      33.2552      31.8733 H        46 PHE46      0.0978
    692 CB           23.9426      32.4646      29.8669 C.3      46 PHE46     -0.0343
    693 HB2          23.0833      33.0395      29.5222 H        46 PHE46      0.0295
    694 HB3          24.8263      33.0725      29.6659 H        46 PHE46      0.0295
    695 CG           24.0444      31.1860      29.0439 C.ar     46 PHE46      0.0118
    696 CD1          22.8863      30.4999      28.6305 C.ar     46 PHE46     -0.1256
    697 HD1          21.9124      30.8613      28.9267 H        46 PHE46      0.1330
    698 CE1          22.9894      29.3189      27.8725 C.ar     46 PHE46     -0.1704
    699 HE1          22.0934      28.7919      27.5692 H        46 PHE46      0.1430
    700 CZ           24.2539      28.8047      27.5400 C.ar     46 PHE46     -0.1072
    701 HZ           24.3320      27.8777      26.9875 H        46 PHE46      0.1297
    702 CE2          25.4137      29.4770      27.9633 C.ar     46 PHE46     -0.1704
    703 HE2          26.3895      29.0517      27.7688 H        46 PHE46      0.1430
    704 CD2          25.3090      30.6674      28.7056 C.ar     46 PHE46     -0.1256
    705 HD2          26.2050      31.1576      29.0651 H        46 PHE46      0.1330
    706 C            22.4807      31.6877      31.7999 C.2      46 PHE46      0.5973
    707 O            22.3832      30.4766      32.0086 O.2      46 PHE46     -0.5679
    708 N            21.4328      32.5028      31.9034 N.am     47 GLY47     -0.4157
    709 H            21.5161      33.4964      31.7378 H        47 GLY47      0.2719
    710 CA           20.1296      31.9857      32.2999 C.3      47 GLY47     -0.0252
    711 HA2          19.7286      31.3489      31.5129 H        47 GLY47      0.0698
    712 HA3          20.2605      31.3706      33.1902 H        47 GLY47      0.0698
    713 C            19.1117      33.0657      32.6185 C.2      47 GLY47      0.5973
    714 O            19.2821      34.2276      32.2577 O.2      47 GLY47     -0.5679
    715 N            18.0422      32.6593      33.2965 N.am     48 TYR48     -0.4157
    716 H            17.9864      31.6783      33.5634 H        48 TYR48      0.2719
    717 CA           16.8816      33.5099      33.5535 C.3      48 TYR48     -0.0014
    718 HA           16.6819      34.1000      32.6601 H        48 TYR48      0.0876
    719 CB           15.6689      32.6212      33.8417 C.3      48 TYR48     -0.0152
    720 HB2          15.8882      32.0120      34.7194 H        48 TYR48      0.0295
    721 HB3          14.8199      33.2522      34.0915 H        48 TYR48      0.0295
    722 CG           15.2400      31.7183      32.7052 C.ar     48 TYR48     -0.0011
    723 CD1          15.0934      32.2348      31.4027 C.ar     48 TYR48     -0.1906
    724 HD1          15.3023      33.2753      31.2056 H        48 TYR48      0.1699
    725 CE1          14.6717      31.3994      30.3544 C.ar     48 TYR48     -0.2341
    726 HE1          14.5673      31.7909      29.3564 H        48 TYR48      0.1656
    727 CZ           14.3805      30.0440      30.6064 C.ar     48 TYR48      0.3226
    728 OH           13.9542      29.2484      29.5911 O.3      48 TYR48     -0.5579
    729 HH           13.6408      29.7690      28.8341 H        48 TYR48      0.3992
    730 CE2          14.5172      29.5305      31.9136 C.ar     48 TYR48     -0.2341
    731 HE2          14.2758      28.4955      32.1044 H        48 TYR48      0.1656
    732 CD2          14.9469      30.3668      32.9612 C.ar     48 TYR48     -0.1906
    733 HD2          15.0361      29.9701      33.9622 H        48 TYR48      0.1699
    734 C            17.0368      34.5152      34.6942 C.2      48 TYR48      0.5973
    735 O            16.2713      35.4835      34.7251 O.2      48 TYR48     -0.5679
    736 N            17.9778      34.3242      35.6245 N.am     49 LYS49     -0.3479
    737 H            18.5775      33.5180      35.5466 H        49 LYS49      0.2747
    738 CA           18.1224      35.1996      36.7900 C.3      49 LYS49     -0.2400
    739 HA           17.2002      35.1505      37.3736 H        49 LYS49      0.1426
    740 CB           19.2819      34.7016      37.6575 C.3      49 LYS49     -0.0094
    741 HB2          19.1710      33.6295      37.8352 H        49 LYS49      0.0362
    742 HB3          20.2273      34.8751      37.1385 H        49 LYS49      0.0362
    743 CG           19.2848      35.4184      39.0062 C.3      49 LYS49      0.0187
    744 HG2          19.2797      36.4961      38.8458 H        49 LYS49      0.0103
    745 HG3          18.3903      35.1333      39.5549 H        49 LYS49      0.0103
    746 CD           20.5306      35.0341      39.8085 C.3      49 LYS49     -0.0479
    747 HD2          20.5878      33.9455      39.8858 H        49 LYS49      0.0621
    748 HD3          21.4212      35.3930      39.2902 H        49 LYS49      0.0621
    749 CE           20.4913      35.6097      41.2269 C.3      49 LYS49     -0.0143
    750 HE2          19.7539      35.0367      41.8013 H        49 LYS49      0.1135
    751 HE3          21.4618      35.4413      41.7009 H        49 LYS49      0.1135
    752 NZ           20.1252      37.0482      41.2639 N.4      49 LYS49     -0.3854
    753 HZ1          19.1428      37.1461      41.0029 H        49 LYS49      0.3400
    754 HZ2          20.1745      37.3800      42.2176 H        49 LYS49      0.3400
    755 HZ3          20.7077      37.6056      40.6587 H        49 LYS49      0.3400
    756 C            18.3407      36.6406      36.3331 C.2      49 LYS49      0.7341
    757 O            19.2429      36.9158      35.5513 O.2      49 LYS49     -0.5894
    758 N            17.5204      37.5684      36.8117 N.am     50 GLY50     -0.4157
    759 H            16.7753      37.2822      37.4396 H        50 GLY50      0.2719
    760 CA           17.5606      38.9755      36.4151 C.3      50 GLY50     -0.0252
    761 HA2          17.1003      39.5671      37.2067 H        50 GLY50      0.0698
    762 HA3          18.5997      39.2899      36.3155 H        50 GLY50      0.0698
    763 C            16.8399      39.3150      35.1013 C.2      50 GLY50      0.5973
    764 O            16.7259      40.4992      34.7877 O.2      50 GLY50     -0.5679
    765 N            16.3133      38.3500      34.3386 N.am     51 SER51     -0.4157
    766 H            16.3999      37.3880      34.6454 H        51 SER51      0.2719
    767 CA           15.5556      38.6428      33.1054 C.3      51 SER51     -0.0249
    768 HA           16.0086      39.5160      32.6346 H        51 SER51      0.0843
    769 CB           15.6934      37.4950      32.0994 C.3      51 SER51      0.2117
    770 HB2          15.2911      37.8141      31.1351 H        51 SER51      0.0352
    771 HB3          16.7509      37.2680      31.9676 H        51 SER51      0.0352
    772 OG           15.0268      36.3221      32.5121 O.3      51 SER51     -0.6546
    773 HG           15.4121      36.0309      33.3636 H        51 SER51      0.4275
    774 C            14.0916      39.0110      33.3963 C.2      51 SER51      0.5973
    775 O            13.5991      38.7955      34.5035 O.2      51 SER51     -0.5679
    776 N            13.3825      39.6159      32.4357 N.am     52 CYS52     -0.4157
    777 H            13.7703      39.6950      31.5084 H        52 CYS52      0.2719
    778 CA           11.9976      40.0588      32.6261 C.3      52 CYS52      0.0213
    779 HA           11.7137      39.8816      33.6593 H        52 CYS52      0.1124
    780 CB           11.8725      41.5647      32.3793 C.3      52 CYS52     -0.1231
    781 HB2          10.8872      41.9016      32.7061 H        52 CYS52      0.1112
    782 HB3          12.6204      42.0569      32.9917 H        52 CYS52      0.1112
    783 SG           12.0532      42.0123      30.6271 S.3      52 CYS52     -0.3119
    784 HG           11.0238      41.3102      30.1230 H        52 CYS52      0.1933
    785 C            10.9714      39.2916      31.8061 C.2      52 CYS52      0.5973
    786 O            11.2967      38.6016      30.8426 O.2      52 CYS52     -0.5679
    787 N             9.7124      39.4700      32.2006 N.am     53 PHE53     -0.4157
    788 H             9.5504      40.0469      33.0193 H        53 PHE53      0.2719
    789 CA            8.5461      39.1307      31.3980 C.3      53 PHE53     -0.0024
    790 HA            8.7630      38.2709      30.7646 H        53 PHE53      0.0978
    791 CB            7.3654      38.7957      32.3118 C.3      53 PHE53     -0.0343
    792 HB2           7.2659      39.5545      33.0897 H        53 PHE53      0.0295
    793 HB3           6.4523      38.8058      31.7150 H        53 PHE53      0.0295
    794 CG            7.5112      37.4353      32.9429 C.ar     53 PHE53      0.0118
    795 CD1           8.3156      37.2584      34.0831 C.ar     53 PHE53     -0.1256
    796 HD1           8.8025      38.1038      34.5454 H        53 PHE53      0.1330
    797 CE1           8.5060      35.9704      34.6093 C.ar     53 PHE53     -0.1704
    798 HE1           9.1326      35.8271      35.4775 H        53 PHE53      0.1430
    799 CZ            7.8845      34.8641      34.0028 C.ar     53 PHE53     -0.1072
    800 HZ            8.0304      33.8741      34.4094 H        53 PHE53      0.1297
    801 CE2           7.0746      35.0435      32.8675 C.ar     53 PHE53     -0.1704
    802 HE2           6.5900      34.1964      32.4030 H        53 PHE53      0.1430
    803 CD2           6.8940      36.3295      32.3348 C.ar     53 PHE53     -0.1256
    804 HD2           6.2875      36.4676      31.4529 H        53 PHE53      0.1330
    805 C             8.2422      40.3362      30.5228 C.2      53 PHE53      0.5973
    806 O             7.7752      41.3587      31.0213 O.2      53 PHE53     -0.5679
    807 N             8.6054      40.2786      29.2439 N.am     54 HIE54     -0.4157
    808 H             8.9999      39.4240      28.8617 H        54 HIE54      0.2719
    809 CA            8.5229      41.4596      28.3775 C.3      54 HIE54     -0.0581
    810 HA            8.7027      42.3578      28.9715 H        54 HIE54      0.1360
    811 CB            9.6149      41.3939      27.2977 C.3      54 HIE54     -0.0074
    812 HB2           9.5845      42.3096      26.7054 H        54 HIE54      0.0367
    813 HB3          10.5898      41.3543      27.7847 H        54 HIE54      0.0367
    814 CG            9.5083      40.2130      26.3676 C.2      54 HIE54      0.1868
    815 ND1           9.9188      38.9153      26.6681 N.2      54 HIE54     -0.5432
    816 CE1           9.6471      38.1848      25.5791 C.2      54 HIE54      0.1635
    817 HE1           9.8816      37.1340      25.4747 H        54 HIE54      0.1435
    818 NE2           9.0615      38.9431      24.6380 N.pl3    54 HIE54     -0.2795
    819 HE2           8.8269      38.6197      23.7099 H        54 HIE54      0.3339
    820 CD2           8.9787      40.2321      25.1105 C.2      54 HIE54     -0.2207
    821 HD2           8.6020      41.1000      24.5885 H        54 HIE54      0.1862
    822 C             7.1354      41.6441      27.7663 C.2      54 HIE54      0.5973
    823 O             6.8225      42.7310      27.2804 O.2      54 HIE54     -0.5679
    824 N             6.3001      40.6000      27.7782 N.am     55 ARG55     -0.3479
    825 H             6.6202      39.7391      28.2092 H        55 ARG55      0.2747
    826 CA            4.9964      40.6016      27.1224 C.3      55 ARG55     -0.2637
    827 HA            4.6761      41.6287      27.0263 H        55 ARG55      0.1560
    828 CB            5.1743      40.0334      25.7023 C.3      55 ARG55     -0.0007
    829 HB2           5.9842      40.5800      25.2158 H        55 ARG55      0.0327
    830 HB3           5.4793      38.9920      25.7695 H        55 ARG55      0.0327
    831 CG            3.9378      40.1369      24.7999 C.3      55 ARG55      0.0390
    832 HG2           3.1140      39.5852      25.2541 H        55 ARG55      0.0285
    833 HG3           3.6595      41.1830      24.6860 H        55 ARG55      0.0285
    834 CD            4.2553      39.5423      23.4184 C.3      55 ARG55      0.0486
    835 HD2           4.9577      40.2071      22.9104 H        55 ARG55      0.0687
    836 HD3           4.7660      38.5914      23.5515 H        55 ARG55      0.0687
    837 NE            3.0499      39.3705      22.5777 N.pl3    55 ARG55     -0.5295
    838 HE            2.6751      40.2026      22.1581 H        55 ARG55      0.3456
    839 CZ            2.4506      38.2289      22.2776 C.cat    55 ARG55      0.8076
    840 NH1           2.8519      37.0807      22.7497 N.pl3    55 ARG55     -0.8627
    841 HH11          3.7073      37.0329      23.3016 H        55 ARG55      0.4478
    842 HH12          2.3945      36.2201      22.5216 H        55 ARG55      0.4478
    843 NH2           1.4196      38.2185      21.4769 N.pl3    55 ARG55     -0.8627
    844 HH21          1.0646      39.0743      21.0851 H        55 ARG55      0.4478
    845 HH22          0.9905      37.3442      21.2429 H        55 ARG55      0.4478
    846 C             4.0031      39.8508      28.0029 C.2      55 ARG55      0.7341
    847 O             4.1528      38.6515      28.2089 O.2      55 ARG55     -0.5894
    848 N             3.0093      40.5453      28.5417 N.am     56 ILE56     -0.4157
    849 H             2.9607      41.5403      28.3467 H        56 ILE56      0.2719
    850 CA            1.9627      39.9718      29.3940 C.3      56 ILE56     -0.0597
    851 HA            1.9852      38.8833      29.3348 H        56 ILE56      0.0869
    852 CB            2.1571      40.3760      30.8737 C.3      56 ILE56      0.1303
    853 HB            2.2251      41.4617      30.9153 H        56 ILE56      0.0187
    854 CG2           0.9544      39.9553      31.7371 C.3      56 ILE56     -0.3204
    855 HG21          0.8647      38.8682      31.7592 H        56 ILE56      0.0882
    856 HG22          1.0845      40.3294      32.7512 H        56 ILE56      0.0882
    857 HG23          0.0240      40.3730      31.3568 H        56 ILE56      0.0882
    858 CG1           3.4664      39.7711      31.4372 C.3      56 ILE56     -0.0430
    859 HG12          3.3888      38.6866      31.4595 H        56 ILE56      0.0236
    860 HG13          4.2966      40.0359      30.7833 H        56 ILE56      0.0236
    861 CD1           3.8387      40.2700      32.8364 C.3      56 ILE56     -0.0660
    862 HD11          3.1362      39.8885      33.5767 H        56 ILE56      0.0186
    863 HD12          4.8353      39.9236      33.1024 H        56 ILE56      0.0186
    864 HD13          3.8191      41.3555      32.8474 H        56 ILE56      0.0186
    865 C             0.6317      40.4411      28.8285 C.2      56 ILE56      0.5973
    866 O             0.4028      41.6436      28.6878 O.2      56 ILE56     -0.5679
    867 N            -0.2256      39.4923      28.4680 N.am     57 ILE57     -0.4157
    868 H             0.0023      38.5239      28.6862 H        57 ILE57      0.2719
    869 CA           -1.5508      39.7696      27.9161 C.3      57 ILE57     -0.0597
    870 HA           -1.7213      40.8408      27.8747 H        57 ILE57      0.0869
    871 CB           -1.6587      39.2649      26.4588 C.3      57 ILE57      0.1303
    872 HB           -1.3916      38.2086      26.4396 H        57 ILE57      0.0187
    873 CG2          -3.1002      39.4253      25.9372 C.3      57 ILE57     -0.3204
    874 HG21         -3.3657      40.4821      25.8884 H        57 ILE57      0.0882
    875 HG22         -3.2035      38.9799      24.9496 H        57 ILE57      0.0882
    876 HG23         -3.8098      38.9154      26.5917 H        57 ILE57      0.0882
    877 CG1          -0.6785      40.0447      25.5494 C.3      57 ILE57     -0.0430
    878 HG12         -0.9566      41.0976      25.5616 H        57 ILE57      0.0236
    879 HG13          0.3311      39.9504      25.9483 H        57 ILE57      0.0236
    880 CD1          -0.6252      39.5815      24.0893 C.3      57 ILE57     -0.0660
    881 HD11         -1.5795      39.7576      23.5937 H        57 ILE57      0.0186
    882 HD12          0.1428      40.1515      23.5661 H        57 ILE57      0.0186
    883 HD13         -0.3719      38.5229      24.0447 H        57 ILE57      0.0186
    884 C            -2.5601      39.1291      28.8780 C.2      57 ILE57      0.5973
    885 O            -2.6288      37.8987      28.9152 O.2      57 ILE57     -0.5679
    886 N            -3.3000      39.9220      29.6780 N.am     58 PRO58     -0.2548
    887 CD           -3.2157      41.3716      29.7664 C.3      58 PRO58      0.0192
    888 HD2          -3.7730      41.8198      28.9433 H        58 PRO58      0.0391
    889 HD3          -2.1821      41.7165      29.7645 H        58 PRO58      0.0391
    890 CG           -3.8632      41.7299      31.0927 C.3      58 PRO58      0.0189
    891 HG2          -4.2738      42.7399      31.0912 H        58 PRO58      0.0213
    892 HG3          -3.1298      41.6082      31.8765 H        58 PRO58      0.0213
    893 CB           -4.9430      40.6641      31.2372 C.3      58 PRO58     -0.0070
    894 HB2          -5.8131      40.9484      30.6424 H        58 PRO58      0.0253
    895 HB3          -5.2239      40.5130      32.2803 H        58 PRO58      0.0253
    896 CA           -4.2731      39.4172      30.6485 C.3      58 PRO58     -0.0266
    897 HA           -3.7393      38.8843      31.4370 H        58 PRO58      0.0641
    898 C            -5.3019      38.4847      30.0015 C.2      58 PRO58      0.5896
    899 O            -5.8344      38.8058      28.9393 O.2      58 PRO58     -0.5748
    900 N            -5.5832      37.3402      30.6197 N.am     59 GLY59     -0.4157
    901 H            -5.0731      37.1130      31.4755 H        59 GLY59      0.2719
    902 CA           -6.4654      36.3073      30.0725 C.3      59 GLY59     -0.0252
    903 HA2          -6.7901      35.6655      30.8917 H        59 GLY59      0.0698
    904 HA3          -7.3446      36.7764      29.6312 H        59 GLY59      0.0698
    905 C            -5.8180      35.4102      29.0129 C.2      59 GLY59      0.5973
    906 O            -6.4702      34.4925      28.5241 O.2      59 GLY59     -0.5679
    907 N            -4.5549      35.6435      28.6474 N.am     60 PHE60     -0.4157
    908 H            -4.0502      36.3908      29.1090 H        60 PHE60      0.2719
    909 CA           -3.8500      34.8164      27.6737 C.3      60 PHE60     -0.0024
    910 HA           -4.5026      33.9983      27.3701 H        60 PHE60      0.0978
    911 CB           -3.5559      35.6487      26.4143 C.3      60 PHE60     -0.0343
    912 HB2          -4.5070      35.9676      25.9851 H        60 PHE60      0.0295
    913 HB3          -3.0201      36.5448      26.7179 H        60 PHE60      0.0295
    914 CG           -2.7532      34.9632      25.3221 C.ar     60 PHE60      0.0118
    915 CD1          -2.8641      33.5777      25.0957 C.ar     60 PHE60     -0.1256
    916 HD1          -3.5484      32.9844      25.6830 H        60 PHE60      0.1330
    917 CE1          -2.0909      32.9562      24.1012 C.ar     60 PHE60     -0.1704
    918 HE1          -2.1881      31.8930      23.9301 H        60 PHE60      0.1430
    919 CZ           -1.2070      33.7199      23.3217 C.ar     60 PHE60     -0.1072
    920 HZ           -0.6091      33.2375      22.5625 H        60 PHE60      0.1297
    921 CE2          -1.1134      35.1087      23.5222 C.ar     60 PHE60     -0.1704
    922 HE2          -0.4474      35.6987      22.9147 H        60 PHE60      0.1430
    923 CD2          -1.8900      35.7281      24.5165 C.ar     60 PHE60     -0.1256
    924 HD2          -1.8261      36.7929      24.6693 H        60 PHE60      0.1330
    925 C            -2.6257      34.1406      28.2927 C.2      60 PHE60      0.5973
    926 O            -2.6516      32.9323      28.5423 O.2      60 PHE60     -0.5679
    927 N            -1.5429      34.8925      28.4998 N.am     61 MET61     -0.4157
    928 H            -1.6350      35.8990      28.4262 H        61 MET61      0.2719
    929 CA           -0.2787      34.3634      29.0090 C.3      61 MET61     -0.0237
    930 HA           -0.5048      33.7923      29.9098 H        61 MET61      0.0880
    931 CB            0.3849      33.4109      27.9809 C.3      61 MET61      0.0342
    932 HB2           1.3007      33.0086      28.4089 H        61 MET61      0.0241
    933 HB3          -0.2755      32.5625      27.8113 H        61 MET61      0.0241
    934 CG            0.7186      34.0026      26.6065 C.3      61 MET61      0.0018
    935 HG2           0.8798      33.1735      25.9170 H        61 MET61      0.0440
    936 HG3          -0.1391      34.5641      26.2438 H        61 MET61      0.0440
    937 SD            2.1946      35.0500      26.5465 S.3      61 MET61     -0.2737
    938 CE            1.4944      36.6154      25.9727 C.3      61 MET61     -0.0536
    939 HE1           0.6432      36.8932      26.5916 H        61 MET61      0.0684
    940 HE2           2.2572      37.3905      26.0381 H        61 MET61      0.0684
    941 HE3           1.1605      36.5093      24.9429 H        61 MET61      0.0684
    942 C             0.6821      35.4857      29.4139 C.2      61 MET61      0.5973
    943 O             0.5341      36.6437      29.0097 O.2      61 MET61     -0.5679
    944 N             1.6974      35.1032      30.1878 N.am     62 CYS62     -0.4157
    945 H             1.6858      34.1436      30.5143 H        62 CYS62      0.2719
    946 CA            2.8824      35.9019      30.4978 C.3      62 CYS62      0.0213
    947 HA            2.7309      36.9334      30.1820 H        62 CYS62      0.1124
    948 CB            3.1496      35.8559      32.0162 C.3      62 CYS62     -0.1231
    949 HB2           3.4331      34.8374      32.2900 H        62 CYS62      0.1112
    950 HB3           3.9735      36.5245      32.2699 H        62 CYS62      0.1112
    951 SG            1.6874      36.3196      32.9879 S.3      62 CYS62     -0.3119
    952 HG            2.0890      35.8681      34.1824 H        62 CYS62      0.1933
    953 C             4.0785      35.3040      29.7464 C.2      62 CYS62      0.5973
    954 O             4.3319      34.1120      29.9039 O.2      62 CYS62     -0.5679
    955 N             4.8331      36.0799      28.9700 N.am     63 GLN63     -0.4157
    956 H             4.5610      37.0480      28.8431 H        63 GLN63      0.2719
    957 CA            5.9841      35.6035      28.1923 C.3      63 GLN63     -0.0031
    958 HA            6.0479      34.5197      28.2648 H        63 GLN63      0.0850
    959 CB            5.7941      35.9578      26.7122 C.3      63 GLN63     -0.0036
    960 HB2           4.8510      35.5404      26.3729 H        63 GLN63      0.0171
    961 HB3           5.7419      37.0400      26.6296 H        63 GLN63      0.0171
    962 CG            6.8983      35.4462      25.7670 C.3      63 GLN63     -0.0645
    963 HG2           7.8707      35.8053      26.1000 H        63 GLN63      0.0352
    964 HG3           6.9099      34.3575      25.7796 H        63 GLN63      0.0352
    965 CD            6.6946      35.9049      24.3221 C.2      63 GLN63      0.6951
    966 OE1           5.6413      36.4055      23.9318 O.2      63 GLN63     -0.6086
    967 NE2           7.6849      35.7748      23.4607 N.am     63 GLN63     -0.9407
    968 HE21          7.5210      36.0366      22.5074 H        63 GLN63      0.4251
    969 HE22          8.6152      35.4928      23.7507 H        63 GLN63      0.4251
    970 C             7.2873      36.1913      28.7188 C.2      63 GLN63      0.5973
    971 O             7.3759      37.3917      28.9898 O.2      63 GLN63     -0.5679
    972 N             8.3281      35.3682      28.8066 N.am     64 GLY64     -0.4157
    973 H             8.2132      34.4021      28.5069 H        64 GLY64      0.2719
    974 CA            9.6556      35.8052      29.2230 C.3      64 GLY64     -0.0252
    975 HA2           9.8373      36.8303      28.8966 H        64 GLY64      0.0698
    976 HA3           9.7159      35.7775      30.3120 H        64 GLY64      0.0698
    977 C            10.7470      34.9262      28.6366 C.2      64 GLY64      0.5973
    978 O            10.5334      34.1974      27.6716 O.2      64 GLY64     -0.5679
    979 N            11.9306      34.9996      29.2351 N.am     65 GLY65     -0.4157
    980 H            12.0154      35.6091      30.0348 H        65 GLY65      0.2719
    981 CA           13.0898      34.1952      28.8659 C.3      65 GLY65     -0.0252
    982 HA2          13.6562      33.9965      29.7728 H        65 GLY65      0.0698
    983 HA3          12.7605      33.2391      28.4595 H        65 GLY65      0.0698
    984 C            14.0507      34.8394      27.8665 C.2      65 GLY65      0.5973
    985 O            15.0785      34.2280      27.5683 O.2      65 GLY65     -0.5679
    986 N            13.7870      36.0521      27.3706 N.am     66 ASP66     -0.5163
    987 H            12.9282      36.5212      27.6189 H        66 ASP66      0.2936
    988 CA           14.7725      36.7695      26.5578 C.3      66 ASP66      0.0381
    989 HA           15.2866      36.0584      25.9070 H        66 ASP66      0.0880
    990 CB           14.0977      37.7879      25.6354 C.3      66 ASP66     -0.0303
    991 HB2          13.3633      37.2736      25.0167 H        66 ASP66     -0.0122
    992 HB3          13.5707      38.5330      26.2349 H        66 ASP66     -0.0122
    993 CG           15.1072      38.4864      24.7194 C.2      66 ASP66      0.7994
    994 OD1          16.3263      38.1953      24.7779 O.co2    66 ASP66     -0.8014
    995 OD2          14.6541      39.3601      23.9560 O.co2    66 ASP66     -0.8014
    996 C            15.8304      37.4109      27.4647 C.2      66 ASP66      0.5366
    997 O            15.7686      38.5955      27.7898 O.2      66 ASP66     -0.5819
    998 N            16.7943      36.6170      27.9277 N.am     67 PHE67     -0.4157
    999 H            16.7621      35.6320      27.6976 H        67 PHE67      0.2719
   1000 CA           17.8678      37.1143      28.7820 C.3      67 PHE67     -0.0024
   1001 HA           17.4363      37.8391      29.4722 H        67 PHE67      0.0978
   1002 CB           18.4242      35.9700      29.6462 C.3      67 PHE67     -0.0343
   1003 HB2          19.1829      36.3772      30.3160 H        67 PHE67      0.0295
   1004 HB3          17.6176      35.6036      30.2830 H        67 PHE67      0.0295
   1005 CG           19.0263      34.7882      28.9058 C.ar     67 PHE67      0.0118
   1006 CD1          20.3352      34.8634      28.3920 C.ar     67 PHE67     -0.1256
   1007 HD1          20.9075      35.7737      28.5127 H        67 PHE67      0.1330
   1008 CE1          20.9019      33.7577      27.7320 C.ar     67 PHE67     -0.1704
   1009 HE1          21.9046      33.8250      27.3363 H        67 PHE67      0.1430
   1010 CZ           20.1669      32.5674      27.5990 C.ar     67 PHE67     -0.1072
   1011 HZ           20.5917      31.7080      27.0984 H        67 PHE67      0.1297
   1012 CE2          18.8715      32.4832      28.1298 C.ar     67 PHE67     -0.1704
   1013 HE2          18.3236      31.5572      28.0434 H        67 PHE67      0.1430
   1014 CD2          18.2960      33.5918      28.7743 C.ar     67 PHE67     -0.1256
   1015 HD2          17.2982      33.5152      29.1817 H        67 PHE67      0.1330
   1016 C            18.9622      37.8803      28.0184 C.2      67 PHE67      0.5973
   1017 O            19.7867      38.5091      28.6784 O.2      67 PHE67     -0.5679
   1018 N            19.0103      37.8740      26.6765 N.am     68 THR68     -0.4157
   1019 H            18.2653      37.4383      26.1451 H        68 THR68      0.2719
   1020 CA           20.0435      38.6454      25.9539 C.3      68 THR68     -0.0389
   1021 HA           20.8831      38.8363      26.6224 H        68 THR68      0.1007
   1022 CB           20.6301      37.9109      24.7449 C.3      68 THR68      0.3654
   1023 HB           21.3929      38.5518      24.3011 H        68 THR68      0.0043
   1024 CG2          21.2881      36.5842      25.1078 C.3      68 THR68     -0.2438
   1025 HG21         20.5433      35.8968      25.5094 H        68 THR68      0.0642
   1026 HG22         21.7451      36.1438      24.2220 H        68 THR68      0.0642
   1027 HG23         22.0588      36.7558      25.8591 H        68 THR68      0.0642
   1028 OG1          19.6569      37.6541      23.7691 O.3      68 THR68     -0.6761
   1029 HG1          20.1215      37.3764      22.9729 H        68 THR68      0.4102
   1030 C            19.5644      40.0143      25.4990 C.2      68 THR68      0.5973
   1031 O            20.3111      40.9821      25.6352 O.2      68 THR68     -0.5679
   1032 N            18.3689      40.1175      24.9122 N.am     69 ARG69     -0.3479
   1033 H            17.7963      39.2774      24.8032 H        69 ARG69      0.2747
   1034 CA           17.8476      41.3816      24.3686 C.3      69 ARG69     -0.2637
   1035 HA           18.6303      42.1359      24.3749 H        69 ARG69      0.1560
   1036 CB           17.3569      41.1846      22.9262 C.3      69 ARG69     -0.0007
   1037 HB2          16.4864      40.5402      22.9654 H        69 ARG69      0.0327
   1038 HB3          17.0206      42.1401      22.5227 H        69 ARG69      0.0327
   1039 CG           18.3202      40.5256      21.9293 C.3      69 ARG69      0.0390
   1040 HG2          18.9357      39.7726      22.4141 H        69 ARG69      0.0285
   1041 HG3          17.7089      40.0105      21.1890 H        69 ARG69      0.0285
   1042 CD           19.2134      41.4887      21.1486 C.3      69 ARG69      0.0486
   1043 HD2          19.6690      40.9279      20.3300 H        69 ARG69      0.0687
   1044 HD3          18.5970      42.2672      20.6969 H        69 ARG69      0.0687
   1045 NE           20.2960      42.0568      21.9721 N.pl3    69 ARG69     -0.5295
   1046 HE           21.0784      41.4561      22.1633 H        69 ARG69      0.3456
   1047 CZ           20.3292      43.2683      22.4943 C.cat    69 ARG69      0.8076
   1048 NH1          19.3370      44.1051      22.3562 N.pl3    69 ARG69     -0.8627
   1049 HH11         18.4956      43.7684      21.9208 H        69 ARG69      0.4478
   1050 HH12         19.3281      44.9807      22.8441 H        69 ARG69      0.4478
   1051 NH2          21.3577      43.6464      23.1987 N.pl3    69 ARG69     -0.8627
   1052 HH21         22.0542      42.9667      23.4476 H        69 ARG69      0.4478
   1053 HH22         21.3665      44.5505      23.6341 H        69 ARG69      0.4478
   1054 C            16.7183      41.9708      25.2098 C.2      69 ARG69      0.7341
   1055 O            16.4442      43.1589      25.0529 O.2      69 ARG69     -0.5894
   1056 N            16.0831      41.1756      26.0763 N.am     70 HIE70     -0.4157
   1057 H            16.3562      40.2021      26.0820 H        70 HIE70      0.2719
   1058 CA           14.9704      41.5759      26.9553 C.3      70 HIE70     -0.0581
   1059 HA           14.6325      40.6796      27.4708 H        70 HIE70      0.1360
   1060 CB           15.4519      42.5670      28.0320 C.3      70 HIE70     -0.0074
   1061 HB2          15.5660      43.5507      27.5751 H        70 HIE70      0.0367
   1062 HB3          14.6891      42.6467      28.8057 H        70 HIE70      0.0367
   1063 CG           16.7557      42.2089      28.6923 C.2      70 HIE70      0.1868
   1064 ND1          17.9326      42.9421      28.5705 N.2      70 HIE70     -0.5432
   1065 CE1          18.8781      42.2163      29.1818 C.2      70 HIE70      0.1635
   1066 HE1          19.9290      42.4748      29.2040 H        70 HIE70      0.1435
   1067 NE2          18.3526      41.0925      29.6975 N.pl3    70 HIE70     -0.2795
   1068 HE2          18.9013      40.3073      30.0330 H        70 HIE70      0.3339
   1069 CD2          17.0087      41.0730      29.4043 C.2      70 HIE70     -0.2207
   1070 HD2          16.3147      40.2623      29.5733 H        70 HIE70      0.1862
   1071 C            13.7169      42.1053      26.2395 C.2      70 HIE70      0.5973
   1072 O            12.9071      42.7948      26.8605 O.2      70 HIE70     -0.5679
   1073 N            13.5329      41.8087      24.9539 N.am     71 ASN71     -0.4157
   1074 H            14.1879      41.1699      24.5021 H        71 ASN71      0.2719
   1075 CA           12.4665      42.3921      24.1286 C.3      71 ASN71      0.0143
   1076 HA           11.7262      42.8557      24.7807 H        71 ASN71      0.1048
   1077 CB           13.0786      43.4975      23.2454 C.3      71 ASN71     -0.2041
   1078 HB2          12.2782      44.0225      22.7260 H        71 ASN71      0.0797
   1079 HB3          13.6169      44.2071      23.8734 H        71 ASN71      0.0797
   1080 CG           14.0403      42.9439      22.2061 C.2      71 ASN71      0.7130
   1081 OD1          14.3256      41.7669      22.1562 O.2      71 ASN71     -0.5931
   1082 ND2          14.5621      43.7480      21.3134 N.am     71 ASN71     -0.9191
   1083 HD21         15.0567      43.2604      20.5794 H        71 ASN71      0.4196
   1084 HD22         14.3090      44.7152      21.2757 H        71 ASN71      0.4196
   1085 C            11.6878      41.3642      23.2887 C.2      71 ASN71      0.5973
   1086 O            10.7519      41.7387      22.5861 O.2      71 ASN71     -0.5679
   1087 N            12.0481      40.0857      23.3483 N.am     72 GLY72     -0.4157
   1088 H            12.8976      39.8613      23.8594 H        72 GLY72      0.2719
   1089 CA           11.4637      39.0290      22.5376 C.3      72 GLY72     -0.0252
   1090 HA2          11.3588      38.1461      23.1621 H        72 GLY72      0.0698
   1091 HA3          10.4766      39.3258      22.1871 H        72 GLY72      0.0698
   1092 C            12.2923      38.6458      21.3171 C.2      72 GLY72      0.5973
   1093 O            11.9500      37.6519      20.6799 O.2      72 GLY72     -0.5679
   1094 N            13.3772      39.3508      20.9879 N.am     73 THR73     -0.4157
   1095 H            13.6644      40.1309      21.5753 H        73 THR73      0.2719
   1096 CA           14.2207      39.0118      19.8283 C.3      73 THR73     -0.0389
   1097 HA           13.6320      38.3965      19.1488 H        73 THR73      0.1007
   1098 CB           14.6341      40.2519      19.0143 C.3      73 THR73      0.3654
   1099 HB           15.1144      39.9023      18.0998 H        73 THR73      0.0043
   1100 CG2          13.4376      41.1011      18.5940 C.3      73 THR73     -0.2438
   1101 HG21         12.9651      41.5438      19.4715 H        73 THR73      0.0642
   1102 HG22         13.7721      41.8958      17.9287 H        73 THR73      0.0642
   1103 HG23         12.7130      40.4775      18.0697 H        73 THR73      0.0642
   1104 OG1          15.5565      41.0949      19.6739 O.3      73 THR73     -0.6761
   1105 HG1          16.4216      40.7480      19.4472 H        73 THR73      0.4102
   1106 C            15.4436      38.1645      20.1677 C.2      73 THR73      0.5973
   1107 O            16.1236      37.7293      19.2432 O.2      73 THR73     -0.5679
   1108 N            15.7585      37.9399      21.4454 N.am     74 GLY74     -0.4157
   1109 H            15.2040      38.3851      22.1727 H        74 GLY74      0.2719
   1110 CA           16.9438      37.1869      21.8522 C.3      74 GLY74     -0.0252
   1111 HA2          17.5176      36.8542      20.9873 H        74 GLY74      0.0698
   1112 HA3          17.5674      37.8701      22.4209 H        74 GLY74      0.0698
   1113 C            16.6811      35.9625      22.7289 C.2      74 GLY74      0.5973
   1114 O            15.6093      35.3467      22.7306 O.2      74 GLY74     -0.5679
   1115 N            17.7086      35.6295      23.5058 N.am     75 GLY75     -0.4157
   1116 H            18.4798      36.2772      23.5404 H        75 GLY75      0.2719
   1117 CA           17.8171      34.3976      24.2651 C.3      75 GLY75     -0.0252
   1118 HA2          18.4479      34.5518      25.1403 H        75 GLY75      0.0698
   1119 HA3          16.8220      34.1164      24.5954 H        75 GLY75      0.0698
   1120 C            18.3963      33.2700      23.4141 C.2      75 GLY75      0.5973
   1121 O            18.6110      33.4167      22.2142 O.2      75 GLY75     -0.5679
   1122 N            18.7174      32.1414      24.0367 N.am     76 LYS76     -0.3479
   1123 H            18.5066      32.0547      25.0262 H        76 LYS76      0.2747
   1124 CA           19.2348      30.9578      23.3384 C.3      76 LYS76     -0.2400
   1125 HA           18.6394      30.7804      22.4404 H        76 LYS76      0.1426
   1126 CB           20.7035      31.1219      22.9179 C.3      76 LYS76     -0.0094
   1127 HB2          21.0520      30.1587      22.5489 H        76 LYS76      0.0362
   1128 HB3          20.7728      31.8435      22.1023 H        76 LYS76      0.0362
   1129 CG           21.6254      31.5593      24.0588 C.3      76 LYS76      0.0187
   1130 HG2          21.5059      32.6315      24.2243 H        76 LYS76      0.0103
   1131 HG3          21.3752      31.0275      24.9763 H        76 LYS76      0.0103
   1132 CD           23.0753      31.2386      23.7094 C.3      76 LYS76     -0.0479
   1133 HD2          23.1997      30.1526      23.7034 H        76 LYS76      0.0621
   1134 HD3          23.3261      31.6468      22.7285 H        76 LYS76      0.0621
   1135 CE           23.9534      31.8746      24.7836 C.3      76 LYS76     -0.0143
   1136 HE2          23.9809      32.9563      24.6220 H        76 LYS76      0.1135
   1137 HE3          23.4960      31.6861      25.7614 H        76 LYS76      0.1135
   1138 NZ           25.3133      31.3000      24.7614 N.4      76 LYS76     -0.3854
   1139 HZ1          25.7305      31.4156      23.8479 H        76 LYS76      0.3400
   1140 HZ2          25.8952      31.7416      25.4607 H        76 LYS76      0.3400
   1141 HZ3          25.2626      30.3122      24.9766 H        76 LYS76      0.3400
   1142 C            19.1080      29.7451      24.2304 C.2      76 LYS76      0.7341
   1143 O            19.0372      29.8814      25.4514 O.2      76 LYS76     -0.5894
   1144 N            19.1136      28.5642      23.6406 N.am     77 SER77     -0.4157
   1145 H            19.2007      28.5281      22.6319 H        77 SER77      0.2719
   1146 CA           19.1295      27.3333      24.4214 C.3      77 SER77     -0.0249
   1147 HA           18.4400      27.4505      25.2587 H        77 SER77      0.0843
   1148 CB           18.5757      26.2087      23.5526 C.3      77 SER77      0.2117
   1149 HB2          18.2186      25.3986      24.1868 H        77 SER77      0.0352
   1150 HB3          17.7301      26.5893      22.9794 H        77 SER77      0.0352
   1151 OG           19.5533      25.6898      22.6781 O.3      77 SER77     -0.6546
   1152 HG           19.9234      26.4151      22.1438 H        77 SER77      0.4275
   1153 C            20.5181      27.0175      25.0123 C.2      77 SER77      0.5973
   1154 O            21.5371      27.6433      24.6978 O.2      77 SER77     -0.5679
   1155 N            20.5821      25.9960      25.8638 N.am     78 ILE78     -0.4157
   1156 H            19.7053      25.5696      26.1577 H        78 ILE78      0.2719
   1157 CA           21.8424      25.3938      26.3353 C.3      78 ILE78     -0.0597
   1158 HA           22.5504      26.1965      26.5372 H        78 ILE78      0.0869
   1159 CB           21.6064      24.6395      27.6597 C.3      78 ILE78      0.1303
   1160 HB           22.5839      24.3154      28.0187 H        78 ILE78      0.0187
   1161 CG2          21.0205      25.5988      28.7087 C.3      78 ILE78     -0.3204
   1162 HG21         19.9804      25.8259      28.4765 H        78 ILE78      0.0882
   1163 HG22         21.0632      25.1384      29.6923 H        78 ILE78      0.0882
   1164 HG23         21.5968      26.5233      28.7418 H        78 ILE78      0.0882
   1165 CG1          20.7332      23.3792      27.4616 C.3      78 ILE78     -0.0430
   1166 HG12         19.6964      23.6653      27.3072 H        78 ILE78      0.0236
   1167 HG13         21.0525      22.8431      26.5701 H        78 ILE78      0.0236
   1168 CD1          20.8181      22.3722      28.6094 C.3      78 ILE78     -0.0660
   1169 HD11         20.3968      22.7960      29.5162 H        78 ILE78      0.0186
   1170 HD12         20.2444      21.4852      28.3433 H        78 ILE78      0.0186
   1171 HD13         21.8553      22.0846      28.7827 H        78 ILE78      0.0186
   1172 C            22.5039      24.4809      25.2828 C.2      78 ILE78      0.5973
   1173 O            23.5817      23.9408      25.5212 O.2      78 ILE78     -0.5679
   1174 N            21.8525      24.2750      24.1352 N.am     79 TYR79     -0.4157
   1175 H            20.9570      24.7302      24.0003 H        79 TYR79      0.2719
   1176 CA           22.3123      23.3801      23.0681 C.3      79 TYR79     -0.0014
   1177 HA           23.0523      22.6865      23.4696 H        79 TYR79      0.0876
   1178 CB           21.1156      22.5606      22.5664 C.3      79 TYR79     -0.0152
   1179 HB2          20.4202      23.2240      22.0510 H        79 TYR79      0.0295
   1180 HB3          21.4735      21.8372      21.8324 H        79 TYR79      0.0295
   1181 CG           20.3781      21.8046      23.6543 C.ar     79 TYR79     -0.0011
   1182 CD1          21.0424      20.7829      24.3587 C.ar     79 TYR79     -0.1906
   1183 HD1          22.0740      20.5506      24.1279 H        79 TYR79      0.1699
   1184 CE1          20.3744      20.0760      25.3729 C.ar     79 TYR79     -0.2341
   1185 HE1          20.8854      19.3011      25.9244 H        79 TYR79      0.1656
   1186 CZ           19.0345      20.3839      25.6747 C.ar     79 TYR79      0.3226
   1187 OH           18.4060      19.7017      26.6594 O.3      79 TYR79     -0.5579
   1188 HH           19.0111      19.3297      27.3012 H        79 TYR79      0.3992
   1189 CE2          18.3554      21.3784      24.9412 C.ar     79 TYR79     -0.2341
   1190 HE2          17.3091      21.5539      25.1396 H        79 TYR79      0.1656
   1191 CD2          19.0346      22.1083      23.9489 C.ar     79 TYR79     -0.1906
   1192 HD2          18.5179      22.8891      23.4055 H        79 TYR79      0.1699
   1193 C            22.9853      24.1219      21.9046 C.2      79 TYR79      0.5973
   1194 O            23.5792      23.5002      21.0322 O.2      79 TYR79     -0.5679
   1195 N            22.8862      25.4473      21.8830 N.am     80 GLY80     -0.4157
   1196 H            22.3634      25.8805      22.6326 H        80 GLY80      0.2719
   1197 CA           23.1782      26.3029      20.7321 C.3      80 GLY80     -0.0252
   1198 HA2          24.1693      26.7431      20.8283 H        80 GLY80      0.0698
   1199 HA3          23.1260      25.7264      19.8076 H        80 GLY80      0.0698
   1200 C            22.1247      27.4085      20.6907 C.2      80 GLY80      0.5973
   1201 O            21.3557      27.5268      21.6445 O.2      80 GLY80     -0.5679
   1202 N            22.0214      28.2182      19.6296 N.am     81 GLU81     -0.5163
   1203 H            22.6439      28.1170      18.8407 H        81 GLU81      0.2936
   1204 CA           20.9769      29.2618      19.6057 C.3      81 GLU81      0.0397
   1205 HA           21.1221      29.8947      20.4745 H        81 GLU81      0.1105
   1206 CB           21.0791      30.1815      18.3775 C.3      81 GLU81      0.0560
   1207 HB2          22.1095      30.5171      18.2523 H        81 GLU81     -0.0173
   1208 HB3          20.7705      29.6311      17.4873 H        81 GLU81     -0.0173
   1209 CG           20.1709      31.4113      18.5981 C.3      81 GLU81      0.0136
   1210 HG2          19.1786      31.0908      18.9081 H        81 GLU81     -0.0425
   1211 HG3          20.5920      31.9927      19.4210 H        81 GLU81     -0.0425
   1212 CD           19.9687      32.3226      17.3810 C.2      81 GLU81      0.8054
   1213 OE1          19.9110      31.8054      16.2377 O.co2    81 GLU81     -0.8188
   1214 OE2          19.7233      33.5233      17.6053 O.co2    81 GLU81     -0.8188
   1215 C            19.5583      28.6780      19.7186 C.2      81 GLU81      0.5366
   1216 O            18.7752      29.1260      20.5591 O.2      81 GLU81     -0.5819
   1217 N            19.2535      27.6633      18.9015 N.am     82 LYS82     -0.3479
   1218 H            19.9900      27.2819      18.3275 H        82 LYS82      0.2747
   1219 CA           17.9225      27.0748      18.7258 C.3      82 LYS82     -0.2400
   1220 HA           17.2919      27.4228      19.5319 H        82 LYS82      0.1426
   1221 CB           17.3146      27.5274      17.3899 C.3      82 LYS82     -0.0094
   1222 HB2          18.0445      27.3378      16.6003 H        82 LYS82      0.0362
   1223 HB3          16.4256      26.9336      17.1697 H        82 LYS82      0.0362
   1224 CG           16.9137      29.0076      17.3924 C.3      82 LYS82      0.0187
   1225 HG2          15.9489      29.1230      17.8884 H        82 LYS82      0.0103
   1226 HG3          17.6538      29.5890      17.9383 H        82 LYS82      0.0103
   1227 CD           16.8470      29.5545      15.9638 C.3      82 LYS82     -0.0479
   1228 HD2          17.8156      29.3854      15.4889 H        82 LYS82      0.0621
   1229 HD3          16.0703      29.0428      15.3941 H        82 LYS82      0.0621
   1230 CE           16.5626      31.0584      16.0282 C.3      82 LYS82     -0.0143
   1231 HE2          15.4831      31.2236      15.9725 H        82 LYS82      0.1135
   1232 HE3          16.9096      31.4344      16.9974 H        82 LYS82      0.1135
   1233 NZ           17.2815      31.7983      14.9672 N.4      82 LYS82     -0.3854
   1234 HZ1          17.1434      31.4089      14.0502 H        82 LYS82      0.3400
   1235 HZ2          17.0383      32.7789      14.9933 H        82 LYS82      0.3400
   1236 HZ3          18.2879      31.7843      15.2011 H        82 LYS82      0.3400
   1237 C            17.9815      25.5513      18.7732 C.2      82 LYS82      0.7341
   1238 O            19.0266      24.9773      18.4771 O.2      82 LYS82     -0.5894
   1239 N            16.8662      24.9039      19.0910 N.am     83 PHE83     -0.4157
   1240 H            16.0577      25.4426      19.3813 H        83 PHE83      0.2719
   1241 CA           16.7050      23.4577      18.9787 C.3      83 PHE83     -0.0024
   1242 HA           17.3854      23.0976      18.2040 H        83 PHE83      0.0978
   1243 CB           17.1141      22.7537      20.2833 C.3      83 PHE83     -0.0343
   1244 HB2          17.1870      21.6944      20.0663 H        83 PHE83      0.0295
   1245 HB3          18.1150      23.0871      20.5614 H        83 PHE83      0.0295
   1246 CG           16.1964      22.9359      21.4759 C.ar     83 PHE83      0.0118
   1247 CD1          16.2368      24.1383      22.1981 C.ar     83 PHE83     -0.1256
   1248 HD1          16.8979      24.9237      21.8716 H        83 PHE83      0.1330
   1249 CE1          15.3918      24.3393      23.3016 C.ar     83 PHE83     -0.1704
   1250 HE1          15.4099      25.2792      23.8343 H        83 PHE83      0.1430
   1251 CZ           14.4998      23.3260      23.6879 C.ar     83 PHE83     -0.1072
   1252 HZ           13.8222      23.4837      24.5142 H        83 PHE83      0.1297
   1253 CE2          14.4584      22.1181      22.9707 C.ar     83 PHE83     -0.1704
   1254 HE2          13.7373      21.3571      23.2403 H        83 PHE83      0.1430
   1255 CD2          15.3022      21.9208      21.8637 C.ar     83 PHE83     -0.1256
   1256 HD2          15.2067      21.0162      21.2757 H        83 PHE83      0.1330
   1257 C            15.2984      23.0817      18.5044 C.2      83 PHE83      0.5973
   1258 O            14.3762      23.8985      18.4540 O.2      83 PHE83     -0.5679
   1259 N            15.1801      21.8342      18.0840 N.am     84 GLU84     -0.5163
   1260 H            15.9892      21.2243      18.1774 H        84 GLU84      0.2936
   1261 CA           13.9981      21.2254      17.4987 C.3      84 GLU84      0.0397
   1262 HA           13.6997      21.8393      16.6546 H        84 GLU84      0.1105
   1263 CB           14.3944      19.8515      16.9345 C.3      84 GLU84      0.0560
   1264 HB2          13.5531      19.4891      16.3423 H        84 GLU84     -0.0173
   1265 HB3          15.2321      19.9754      16.2458 H        84 GLU84     -0.0173
   1266 CG           14.7423      18.7493      17.9581 C.3      84 GLU84      0.0136
   1267 HG2          13.9333      18.6771      18.6871 H        84 GLU84     -0.0425
   1268 HG3          14.7573      17.8035      17.4125 H        84 GLU84     -0.0425
   1269 CD           16.0898      18.8703      18.7067 C.2      84 GLU84      0.8054
   1270 OE1          16.9181      19.7754      18.4620 O.co2    84 GLU84     -0.8188
   1271 OE2          16.3375      18.0660      19.6306 O.co2    84 GLU84     -0.8188
   1272 C            12.7787      21.1492      18.4302 C.2      84 GLU84      0.5366
   1273 O            12.8936      21.1978      19.6599 O.2      84 GLU84     -0.5819
   1274 N            11.5988      21.0477      17.8116 N.am     85 ASP85     -0.5163
   1275 H            11.5725      21.0021      16.7967 H        85 ASP85      0.2936
   1276 CA           10.3498      20.7304      18.4970 C.3      85 ASP85      0.0381
   1277 HA           10.2771      21.3151      19.4141 H        85 ASP85      0.0880
   1278 CB            9.1295      21.0538      17.6257 C.3      85 ASP85     -0.0303
   1279 HB2           9.2039      20.5102      16.6813 H        85 ASP85     -0.0122
   1280 HB3           8.2385      20.7085      18.1509 H        85 ASP85     -0.0122
   1281 CG            8.9729      22.5460      17.3447 C.2      85 ASP85      0.7994
   1282 OD1           9.2613      23.3456      18.2617 O.co2    85 ASP85     -0.8014
   1283 OD2           8.6120      22.8909      16.1939 O.co2    85 ASP85     -0.8014
   1284 C            10.3711      19.2536      18.8585 C.2      85 ASP85      0.5366
   1285 O            10.2443      18.3723      18.0074 O.2      85 ASP85     -0.5819
   1286 N            10.5740      18.9909      20.1436 N.am     86 GLU86     -0.5163
   1287 H            10.7648      19.7713      20.7551 H        86 GLU86      0.2936
   1288 CA           10.8346      17.6451      20.6361 C.3      86 GLU86      0.0397
   1289 HA           11.6904      17.2348      20.0965 H        86 GLU86      0.1105
   1290 CB           11.1894      17.7717      22.1175 C.3      86 GLU86      0.0560
   1291 HB2          12.0212      18.4746      22.1969 H        86 GLU86     -0.0173
   1292 HB3          10.3395      18.1757      22.6716 H        86 GLU86     -0.0173
   1293 CG           11.6171      16.4398      22.7409 C.3      86 GLU86      0.0136
   1294 HG2          10.7463      15.7868      22.8350 H        86 GLU86     -0.0425
   1295 HG3          12.3435      15.9579      22.0828 H        86 GLU86     -0.0425
   1296 CD           12.2546      16.6374      24.1216 C.2      86 GLU86      0.8054
   1297 OE1          12.1993      17.7611      24.6789 O.co2    86 GLU86     -0.8188
   1298 OE2          12.8142      15.6598      24.6602 O.co2    86 GLU86     -0.8188
   1299 C             9.6562      16.6933      20.4160 C.2      86 GLU86      0.5366
   1300 O             9.8221      15.5808      19.9218 O.2      86 GLU86     -0.5819
   1301 N             8.4601      17.1232      20.8059 N.am     87 ASN87     -0.4157
   1302 H             8.4042      18.0557      21.1974 H        87 ASN87      0.2719
   1303 CA            7.1952      16.4682      20.5167 C.3      87 ASN87      0.0143
   1304 HA            7.1522      16.2779      19.4427 H        87 ASN87      0.1048
   1305 CB            7.0597      15.1234      21.2740 C.3      87 ASN87     -0.2041
   1306 HB2           6.1429      14.6312      20.9598 H        87 ASN87      0.0797
   1307 HB3           7.8718      14.4636      20.9720 H        87 ASN87      0.0797
   1308 CG            7.0367      15.2124      22.7933 C.2      87 ASN87      0.7130
   1309 OD1           6.1226      15.7692      23.3882 O.2      87 ASN87     -0.5931
   1310 ND2           7.9728      14.5570      23.4413 N.am     87 ASN87     -0.9191
   1311 HD21          7.9884      14.5700      24.4562 H        87 ASN87      0.4196
   1312 HD22          8.7350      14.1511      22.9269 H        87 ASN87      0.4196
   1313 C             6.0643      17.4349      20.8728 C.2      87 ASN87      0.5973
   1314 O             6.2818      18.4636      21.5059 O.2      87 ASN87     -0.5679
   1315 N             4.8402      17.0702      20.5053 N.am     88 PHE88     -0.4157
   1316 H             4.7441      16.2483      19.9345 H        88 PHE88      0.2719
   1317 CA            3.6260      17.7993      20.8759 C.3      88 PHE88     -0.0024
   1318 HA            3.8787      18.6058      21.5670 H        88 PHE88      0.0978
   1319 CB            2.9931      18.4356      19.6371 C.3      88 PHE88     -0.0343
   1320 HB2           2.6380      17.6464      18.9722 H        88 PHE88      0.0295
   1321 HB3           2.1250      19.0195      19.9473 H        88 PHE88      0.0295
   1322 CG            3.9209      19.3461      18.8708 C.ar     88 PHE88      0.0118
   1323 CD1           4.1684      20.6503      19.3369 C.ar     88 PHE88     -0.1256
   1324 HD1           3.7247      20.9957      20.2601 H        88 PHE88      0.1330
   1325 CE1           5.0118      21.5025      18.6048 C.ar     88 PHE88     -0.1704
   1326 HE1           5.2324      22.4982      18.9613 H        88 PHE88      0.1430
   1327 CZ            5.6021      21.0531      17.4129 C.ar     88 PHE88     -0.1072
   1328 HZ            6.2513      21.7147      16.8536 H        88 PHE88      0.1297
   1329 CE2           5.3790      19.7410      16.9652 C.ar     88 PHE88     -0.1704
   1330 HE2           5.8609      19.3955      16.0624 H        88 PHE88      0.1430
   1331 CD2           4.5359      18.8866      17.6924 C.ar     88 PHE88     -0.1256
   1332 HD2           4.3555      17.8849      17.3372 H        88 PHE88      0.1330
   1333 C             2.6546      16.8835      21.6171 C.2      88 PHE88      0.5973
   1334 O             1.4528      16.8946      21.3636 O.2      88 PHE88     -0.5679
   1335 N             3.1717      16.0208      22.4982 N.am     89 ILE89     -0.4157
   1336 H             4.1713      16.0497      22.6855 H        89 ILE89      0.2719
   1337 CA            2.3334      15.0860      23.2604 C.3      89 ILE89     -0.0597
   1338 HA            1.7496      14.4782      22.5681 H        89 ILE89      0.0869
   1339 CB            3.2321      14.1575      24.1085 C.3      89 ILE89      0.1303
   1340 HB            3.9422      14.7729      24.6643 H        89 ILE89      0.0187
   1341 CG2           2.4087      13.3533      25.1319 C.3      89 ILE89     -0.3204
   1342 HG21          1.6369      12.7780      24.6192 H        89 ILE89      0.0882
   1343 HG22          3.0511      12.6716      25.6856 H        89 ILE89      0.0882
   1344 HG23          1.9413      14.0144      25.8604 H        89 ILE89      0.0882
   1345 CG1           4.0181      13.2004      23.1848 C.3      89 ILE89     -0.0430
   1346 HG12          3.3248      12.5175      22.6917 H        89 ILE89      0.0236
   1347 HG13          4.5167      13.7758      22.4082 H        89 ILE89      0.0236
   1348 CD1           5.0931      12.3781      23.9090 C.3      89 ILE89     -0.0660
   1349 HD11          4.6365      11.6121      24.5346 H        89 ILE89      0.0186
   1350 HD12          5.7253      11.8851      23.1701 H        89 ILE89      0.0186
   1351 HD13          5.7135      13.0302      24.5247 H        89 ILE89      0.0186
   1352 C             1.3390      15.8512      24.1415 C.2      89 ILE89      0.5973
   1353 O             0.1696      15.4824      24.2498 O.2      89 ILE89     -0.5679
   1354 N             1.8158      16.9036      24.8049 N.am     90 LEU90     -0.4157
   1355 H             2.7408      17.2342      24.5660 H        90 LEU90      0.2719
   1356 CA            1.0461      17.6571      25.7855 C.3      90 LEU90     -0.0518
   1357 HA            0.2452      17.0286      26.1737 H        90 LEU90      0.0922
   1358 CB            1.9777      18.0404      26.9380 C.3      90 LEU90     -0.1102
   1359 HB2           2.8211      18.5910      26.5196 H        90 LEU90      0.0457
   1360 HB3           1.4472      18.6952      27.6300 H        90 LEU90      0.0457
   1361 CG            2.5319      16.8300      27.7083 C.3      90 LEU90      0.3531
   1362 HG            2.9370      16.0871      27.0220 H        90 LEU90     -0.0361
   1363 CD1           3.6655      17.2979      28.6094 C.3      90 LEU90     -0.4121
   1364 HD11          3.2839      18.0473      29.2996 H        90 LEU90      0.1000
   1365 HD12          4.0817      16.4646      29.1721 H        90 LEU90      0.1000
   1366 HD13          4.4615      17.7398      28.0072 H        90 LEU90      0.1000
   1367 CD2           1.4484      16.1774      28.5693 C.3      90 LEU90     -0.4121
   1368 HD21          0.6614      15.7666      27.9388 H        90 LEU90      0.1000
   1369 HD22          1.8849      15.3663      29.1482 H        90 LEU90      0.1000
   1370 HD23          1.0243      16.9111      29.2560 H        90 LEU90      0.1000
   1371 C             0.3860      18.8752      25.1463 C.2      90 LEU90      0.5973
   1372 O             0.9252      19.4560      24.2112 O.2      90 LEU90     -0.5679
   1373 N            -0.7771      19.2649      25.6702 N.am     91 LYS91     -0.3479
   1374 H            -1.1164      18.7862      26.4888 H        91 LYS91      0.2747
   1375 CA           -1.5891      20.3661      25.1272 C.3      91 LYS91     -0.2400
   1376 HA           -1.0975      20.8075      24.2538 H        91 LYS91      0.1426
   1377 CB           -2.9486      19.8318      24.6843 C.3      91 LYS91     -0.0094
   1378 HB2          -3.4309      19.3393      25.5295 H        91 LYS91      0.0362
   1379 HB3          -3.5833      20.6576      24.3624 H        91 LYS91      0.0362
   1380 CG           -2.7915      18.8428      23.5322 C.3      91 LYS91      0.0187
   1381 HG2          -2.3728      19.3518      22.6622 H        91 LYS91      0.0103
   1382 HG3          -2.1326      18.0233      23.8224 H        91 LYS91      0.0103
   1383 CD           -4.1615      18.2723      23.1934 C.3      91 LYS91     -0.0479
   1384 HD2          -4.6081      17.8373      24.0885 H        91 LYS91      0.0621
   1385 HD3          -4.8038      19.0680      22.8096 H        91 LYS91      0.0621
   1386 CE           -3.9616      17.1947      22.1351 C.3      91 LYS91     -0.0143
   1387 HE2          -3.5186      17.6625      21.2489 H        91 LYS91      0.1135
   1388 HE3          -3.2485      16.4556      22.5157 H        91 LYS91      0.1135
   1389 NZ           -5.2491      16.5532      21.7940 N.4      91 LYS91     -0.3854
   1390 HZ1          -5.8703      17.2518      21.4025 H        91 LYS91      0.3400
   1391 HZ2          -5.1000      15.8243      21.1081 H        91 LYS91      0.3400
   1392 HZ3          -5.6735      16.1587      22.6213 H        91 LYS91      0.3400
   1393 C            -1.7806      21.5068      26.1086 C.2      91 LYS91      0.7341
   1394 O            -1.6246      21.3340      27.3219 O.2      91 LYS91     -0.5894
   1395 N            -2.1775      22.6558      25.5860 N.am     92 HIE92     -0.4157
   1396 H            -2.2607      22.7232      24.5647 H        92 HIE92      0.2719
   1397 CA           -2.4697      23.8712      26.3255 C.3      92 HIE92     -0.0581
   1398 HA           -1.7536      23.9808      27.1345 H        92 HIE92      0.1360
   1399 CB           -2.3057      25.0592      25.3745 C.3      92 HIE92     -0.0074
   1400 HB2          -3.0706      25.0132      24.5987 H        92 HIE92      0.0367
   1401 HB3          -2.4547      25.9616      25.9575 H        92 HIE92      0.0367
   1402 CG           -0.9622      25.1279      24.6906 C.2      92 HIE92      0.1868
   1403 ND1          -0.5131      24.2690      23.6925 N.2      92 HIE92     -0.5432
   1404 CE1           0.7222      24.6548      23.3834 C.2      92 HIE92      0.1635
   1405 HE1           1.3326      24.1792      22.6342 H        92 HIE92      0.1435
   1406 NE2           1.0899      25.6860      24.1548 N.pl3    92 HIE92     -0.2795
   1407 HE2           2.0391      26.0466      24.2037 H        92 HIE92      0.3339
   1408 CD2           0.0370      26.0073      24.9803 C.2      92 HIE92     -0.2207
   1409 HD2           0.0082      26.7812      25.7279 H        92 HIE92      0.1862
   1410 C            -3.8703      23.7808      26.9342 C.2      92 HIE92      0.5973
   1411 O            -4.8150      24.4366      26.4984 O.2      92 HIE92     -0.5679
   1412 N            -4.0275      22.9053      27.9298 N.am     93 THR93     -0.4157
   1413 H            -3.2242      22.3521      28.2122 H        93 THR93      0.2719
   1414 CA           -5.3442      22.5391      28.4752 C.3      93 THR93     -0.0389
   1415 HA           -6.0379      22.4522      27.6391 H        93 THR93      0.1007
   1416 CB           -5.2928      21.1733      29.1746 C.3      93 THR93      0.3654
   1417 HB           -6.2491      20.9877      29.6653 H        93 THR93      0.0043
   1418 CG2          -5.0432      20.0344      28.1872 C.3      93 THR93     -0.2438
   1419 HG21         -4.0588      20.1431      27.7328 H        93 THR93      0.0642
   1420 HG22         -5.0960      19.0782      28.7065 H        93 THR93      0.0642
   1421 HG23         -5.8031      20.0567      27.4056 H        93 THR93      0.0642
   1422 OG1          -4.2684      21.1464      30.1466 O.3      93 THR93     -0.6761
   1423 HG1          -4.2525      20.2714      30.5388 H        93 THR93      0.4102
   1424 C            -5.9684      23.5615      29.4257 C.2      93 THR93      0.5973
   1425 O            -7.1687      23.4751      29.6687 O.2      93 THR93     -0.5679
   1426 N            -5.2250      24.5279      29.9627 N.am     94 GLY94     -0.4157
   1427 H            -4.2414      24.5749      29.7433 H        94 GLY94      0.2719
   1428 CA           -5.7561      25.4708      30.9425 C.3      94 GLY94     -0.0252
   1429 HA2          -6.5021      26.1051      30.4689 H        94 GLY94      0.0698
   1430 HA3          -6.2431      24.9116      31.7414 H        94 GLY94      0.0698
   1431 C            -4.6785      26.3580      31.5630 C.2      94 GLY94      0.5973
   1432 O            -3.5173      26.2947      31.1496 O.2      94 GLY94     -0.5679
   1433 N            -5.0393      27.1692      32.5730 N.am     95 PRO95     -0.2548
   1434 CD           -6.3680      27.2876      33.1541 C.3      95 PRO95      0.0192
   1435 HD2          -6.5148      26.4952      33.8896 H        95 PRO95      0.0391
   1436 HD3          -7.1522      27.2551      32.3975 H        95 PRO95      0.0391
   1437 CG           -6.3751      28.6432      33.8467 C.3      95 PRO95      0.0189
   1438 HG2          -7.0829      28.6700      34.6756 H        95 PRO95      0.0213
   1439 HG3          -6.6114      29.4178      33.1232 H        95 PRO95      0.0213
   1440 CB           -4.9303      28.7804      34.3302 C.3      95 PRO95     -0.0070
   1441 HB2          -4.8297      28.2825      35.2967 H        95 PRO95      0.0253
   1442 HB3          -4.6369      29.8265      34.4176 H        95 PRO95      0.0253
   1443 CA           -4.0986      28.0443      33.2695 C.3      95 PRO95     -0.0266
   1444 HA           -3.7056      28.7673      32.5548 H        95 PRO95      0.0641
   1445 C            -2.9362      27.2492      33.8929 C.2      95 PRO95      0.5896
   1446 O            -3.1084      26.1118      34.3254 O.2      95 PRO95     -0.5748
   1447 N            -1.7450      27.8309      33.9667 N.am     96 GLY96     -0.4157
   1448 H            -1.6503      28.7675      33.5888 H        96 GLY96      0.2719
   1449 CA           -0.5640      27.2110      34.5556 C.3      96 GLY96     -0.0252
   1450 HA2           0.0803      28.0055      34.9317 H        96 GLY96      0.0698
   1451 HA3          -0.8623      26.5931      35.4032 H        96 GLY96      0.0698
   1452 C             0.2655      26.3520      33.6028 C.2      96 GLY96      0.5973
   1453 O             1.3435      25.9346      34.0111 O.2      96 GLY96     -0.5679
   1454 N            -0.1659      26.0948      32.3639 N.am     97 ILE97     -0.4157
   1455 H            -1.0667      26.4547      32.0764 H        97 ILE97      0.2719
   1456 CA            0.6682      25.3897      31.3837 C.3      97 ILE97     -0.0597
   1457 HA            1.0322      24.4743      31.8481 H        97 ILE97      0.0869
   1458 CB           -0.1669      25.0001      30.1464 C.3      97 ILE97      0.1303
   1459 HB           -0.7746      25.8582      29.8561 H        97 ILE97      0.0187
   1460 CG2           0.7236      24.6541      28.9451 C.3      97 ILE97     -0.3204
   1461 HG21          1.5237      23.9814      29.2474 H        97 ILE97      0.0882
   1462 HG22          0.1377      24.1751      28.1638 H        97 ILE97      0.0882
   1463 HG23          1.1585      25.5640      28.5273 H        97 ILE97      0.0882
   1464 CG1          -1.1319      23.8359      30.4717 C.3      97 ILE97     -0.0430
   1465 HG12         -1.7546      24.1159      31.3221 H        97 ILE97      0.0236
   1466 HG13         -1.8002      23.7027      29.6210 H        97 ILE97      0.0236
   1467 CD1          -0.4827      22.4750      30.7759 C.3      97 ILE97     -0.0660
   1468 HD11          0.1501      22.5327      31.6604 H        97 ILE97      0.0186
   1469 HD12         -1.2687      21.7424      30.9606 H        97 ILE97      0.0186
   1470 HD13          0.1055      22.1377      29.9250 H        97 ILE97      0.0186
   1471 C             1.9112      26.2191      31.0397 C.2      97 ILE97      0.5973
   1472 O             1.8241      27.4083      30.7406 O.2      97 ILE97     -0.5679
   1473 N             3.0727      25.5729      31.1011 N.am     98 LEU98     -0.4157
   1474 H             3.0711      24.5961      31.3794 H        98 LEU98      0.2719
   1475 CA            4.3662      26.1370      30.7419 C.3      98 LEU98     -0.0518
   1476 HA            4.2936      27.2254      30.7172 H        98 LEU98      0.0922
   1477 CB            5.3568      25.7070      31.8358 C.3      98 LEU98     -0.1102
   1478 HB2           4.8980      25.8644      32.8139 H        98 LEU98      0.0457
   1479 HB3           5.5389      24.6428      31.7153 H        98 LEU98      0.0457
   1480 CG            6.7178      26.4037      31.8309 C.3      98 LEU98      0.3531
   1481 HG            7.1788      26.2860      30.8537 H        98 LEU98     -0.0361
   1482 CD1           6.5971      27.8911      32.1456 C.3      98 LEU98     -0.4121
   1483 HD11          6.1108      28.0259      33.1106 H        98 LEU98      0.1000
   1484 HD12          7.5921      28.3362      32.1814 H        98 LEU98      0.1000
   1485 HD13          6.0258      28.3965      31.3689 H        98 LEU98      0.1000
   1486 CD2           7.6017      25.7528      32.8957 C.3      98 LEU98     -0.4121
   1487 HD21          7.7292      24.6941      32.6703 H        98 LEU98      0.1000
   1488 HD22          8.5825      26.2257      32.8869 H        98 LEU98      0.1000
   1489 HD23          7.1562      25.8678      33.8823 H        98 LEU98      0.1000
   1490 C             4.7479      25.6256      29.3476 C.2      98 LEU98      0.5973
   1491 O             4.7992      24.4100      29.1206 O.2      98 LEU98     -0.5679
   1492 N             4.9638      26.5409      28.4006 N.am     99 SER99     -0.4157
   1493 H             4.9029      27.5263      28.6444 H        99 SER99      0.2719
   1494 CA            5.1695      26.2009      26.9873 C.3      99 SER99     -0.0249
   1495 HA            5.5342      25.1775      26.9317 H        99 SER99      0.0843
   1496 CB            3.8098      26.2429      26.2842 C.3      99 SER99      0.2117
   1497 HB2           3.1113      25.6152      26.8368 H        99 SER99      0.0352
   1498 HB3           3.4334      27.2639      26.3047 H        99 SER99      0.0352
   1499 OG            3.8740      25.7839      24.9483 O.3      99 SER99     -0.6546
   1500 HG            4.5093      25.0522      24.8919 H        99 SER99      0.4275
   1501 C             6.2369      27.0784      26.3165 C.2      99 SER99      0.5973
   1502 O             6.5017      28.1972      26.7658 O.2      99 SER99     -0.5679
   1503 N             6.9254      26.5442      25.3018 N.am    100 MET100    -0.4157
   1504 H             6.7029      25.6072      24.9855 H       100 MET100     0.2719
   1505 CA            8.0071      27.2556      24.6123 C.3     100 MET100    -0.0237
   1506 HA            8.6115      27.7995      25.3385 H       100 MET100     0.0880
   1507 CB            8.9159      26.2867      23.8432 C.3     100 MET100     0.0342
   1508 HB2           8.3075      25.6383      23.2105 H       100 MET100     0.0241
   1509 HB3           9.5684      26.8629      23.1870 H       100 MET100     0.0241
   1510 CG            9.7925      25.4180      24.7483 C.3     100 MET100     0.0018
   1511 HG2           9.1456      24.7477      25.3112 H       100 MET100     0.0440
   1512 HG3          10.4241      24.7991      24.1096 H       100 MET100     0.0440
   1513 SD           10.8668      26.3101      25.9211 S.3     100 MET100    -0.2737
   1514 CE           11.9524      27.2321      24.8040 C.3     100 MET100    -0.0536
   1515 HE1          11.3569      27.8628      24.1440 H       100 MET100     0.0684
   1516 HE2          12.6214      27.8630      25.3889 H       100 MET100     0.0684
   1517 HE3          12.5383      26.5339      24.2071 H       100 MET100     0.0684
   1518 C             7.4434      28.2606      23.6248 C.2     100 MET100     0.5973
   1519 O             6.6317      27.8879      22.7910 O.2     100 MET100    -0.5679
   1520 N             7.8895      29.5152      23.6914 N.am    101 ALA101    -0.4157
   1521 H             8.6595      29.7098      24.3193 H       101 ALA101     0.2719
   1522 CA            7.6819      30.4388      22.5841 C.3     101 ALA101     0.0337
   1523 HA            6.6669      30.3197      22.2000 H       101 ALA101     0.0823
   1524 CB            7.8651      31.8755      23.0840 C.3     101 ALA101    -0.1825
   1525 HB1           8.8855      32.0071      23.4395 H       101 ALA101     0.0603
   1526 HB2           7.6779      32.5781      22.2715 H       101 ALA101     0.0603
   1527 HB3           7.1705      32.0787      23.8994 H       101 ALA101     0.0603
   1528 C             8.6732      30.0963      21.4586 C.2     101 ALA101     0.5973
   1529 O             9.7531      29.5643      21.7149 O.2     101 ALA101    -0.5679
   1530 N             8.3614      30.4632      20.2175 N.am    102 ASN102    -0.4157
   1531 H             7.4936      30.9460      20.0539 H       102 ASN102     0.2719
   1532 CA            9.2370      30.1901      19.0735 C.3     102 ASN102     0.0143
   1533 HA           10.2790      30.3149      19.3780 H       102 ASN102     0.1048
   1534 CB            9.0515      28.7188      18.6451 C.3     102 ASN102    -0.2041
   1535 HB2           9.7658      28.4605      17.8752 H       102 ASN102     0.0797
   1536 HB3           9.2887      28.0748      19.4948 H       102 ASN102     0.0797
   1537 CG            7.6767      28.3036      18.1479 C.2     102 ASN102     0.7130
   1538 OD1           7.2016      27.2386      18.4556 O.2     102 ASN102    -0.5931
   1539 ND2           6.9254      29.1009      17.4133 N.am    102 ASN102    -0.9191
   1540 HD21          6.0196      28.6828      17.2798 H       102 ASN102     0.4196
   1541 HD22          7.1251      30.0803      17.3404 H       102 ASN102     0.4196
   1542 C             8.9803      31.1792      17.9331 C.2     102 ASN102     0.5973
   1543 O             8.0985      32.0318      18.0454 O.2     102 ASN102    -0.5679
   1544 N             9.6552      30.9970      16.8022 N.am    103 ALA103    -0.4157
   1545 H            10.3446      30.2502      16.7712 H       103 ALA103     0.2719
   1546 CA            9.4469      31.7408      15.5612 C.3     103 ALA103     0.0337
   1547 HA            8.5758      32.3864      15.6728 H       103 ALA103     0.0823
   1548 CB           10.6583      32.6484      15.3334 C.3     103 ALA103    -0.1825
   1549 HB1          11.5523      32.0412      15.1864 H       103 ALA103     0.0603
   1550 HB2          10.4967      33.2675      14.4502 H       103 ALA103     0.0603
   1551 HB3          10.8008      33.2997      16.1976 H       103 ALA103     0.0603
   1552 C             9.1370      30.8060      14.3747 C.2     103 ALA103     0.5973
   1553 O             9.4923      31.0884      13.2340 O.2     103 ALA103    -0.5679
   1554 N             8.4718      29.6816      14.6426 N.am    104 GLY104    -0.4157
   1555 H             8.3240      29.4282      15.6100 H       104 GLY104     0.2719
   1556 CA            8.1544      28.6622      13.6504 C.3     104 GLY104    -0.0252
   1557 HA2           7.0728      28.5831      13.5513 H       104 GLY104     0.0698
   1558 HA3           8.5739      28.9236      12.6790 H       104 GLY104     0.0698
   1559 C             8.7081      27.3017      14.0635 C.2     104 GLY104     0.5973
   1560 O             9.2920      27.1915      15.1447 O.2     104 GLY104    -0.5679
   1561 N             8.5297      26.2805      13.2132 N.am    105 PRO105    -0.2548
   1562 CD            7.8839      26.3374      11.9123 C.3     105 PRO105     0.0192
   1563 HD2           8.5862      26.7312      11.1762 H       105 PRO105     0.0391
   1564 HD3           6.9744      26.9379      11.9313 H       105 PRO105     0.0391
   1565 CG            7.5429      24.8901      11.5798 C.3     105 PRO105     0.0189
   1566 HG2           7.4997      24.7187      10.5037 H       105 PRO105     0.0213
   1567 HG3           6.5992      24.6173      12.0545 H       105 PRO105     0.0213
   1568 CB            8.6871      24.1186      12.2348 C.3     105 PRO105    -0.0070
   1569 HB2           9.5511      24.1221      11.5677 H       105 PRO105     0.0253
   1570 HB3           8.3990      23.0948      12.4781 H       105 PRO105     0.0253
   1571 CA            8.9874      24.9294      13.4991 C.3     105 PRO105    -0.0266
   1572 HA            8.4095      24.5320      14.3355 H       105 PRO105     0.0641
   1573 C            10.4768      24.9112      13.8406 C.2     105 PRO105     0.5896
   1574 O            11.2674      25.5915      13.1846 O.2     105 PRO105    -0.5748
   1575 N            10.8575      24.1303      14.8467 N.am    106 ASN106    -0.4157
   1576 H            10.1218      23.6455      15.3694 H       106 ASN106     0.2719
   1577 CA           12.2493      23.9245      15.2553 C.3     106 ASN106     0.0143
   1578 HA           12.2116      23.3835      16.2015 H       106 ASN106     0.1048
   1579 CB           12.9578      23.0348      14.2143 C.3     106 ASN106    -0.2041
   1580 HB2          13.0540      23.5897      13.2821 H       106 ASN106     0.0797
   1581 HB3          13.9566      22.7770      14.5614 H       106 ASN106     0.0797
   1582 CG           12.1975      21.7568      13.9580 C.2     106 ASN106     0.7130
   1583 OD1          11.6657      21.1483      14.8649 O.2     106 ASN106    -0.5931
   1584 ND2          12.1185      21.2945      12.7319 N.am    106 ASN106    -0.9191
   1585 HD21         11.5712      20.4582      12.6358 H       106 ASN106     0.4196
   1586 HD22         12.5443      21.7859      11.9712 H       106 ASN106     0.4196
   1587 C            13.0293      25.2179      15.5473 C.2     106 ASN106     0.5973
   1588 O            14.1682      25.3751      15.0993 O.2     106 ASN106    -0.5679
   1589 N            12.4409      26.1630      16.2851 N.am    107 THR107    -0.4157
   1590 H            11.5016      25.9867      16.6252 H       107 THR107     0.2719
   1591 CA           13.1306      27.4136      16.6617 C.3     107 THR107    -0.0389
   1592 HA           14.1871      27.3059      16.4278 H       107 THR107     0.1007
   1593 CB           12.6440      28.6192      15.8414 C.3     107 THR107     0.3654
   1594 HB           13.1480      29.5130      16.2098 H       107 THR107     0.0043
   1595 CG2          12.9559      28.5200      14.3504 C.3     107 THR107    -0.2438
   1596 HG21         12.4072      27.6924      13.9077 H       107 THR107     0.0642
   1597 HG22         12.6597      29.4450      13.8562 H       107 THR107     0.0642
   1598 HG23         14.0215      28.3537      14.2028 H       107 THR107     0.0642
   1599 OG1          11.2614      28.8052      15.9846 O.3     107 THR107    -0.6761
   1600 HG1          10.8030      28.0132      15.6486 H       107 THR107     0.4102
   1601 C            13.1233      27.6709      18.1714 C.2     107 THR107     0.5973
   1602 O            13.1274      28.8222      18.6120 O.2     107 THR107    -0.5679
   1603 N            13.1413      26.6099      18.9838 N.am    108 ASN108    -0.4157
   1604 H            13.1767      25.6741      18.5913 H       108 ASN108     0.2719
   1605 CA           13.1343      26.7375      20.4411 C.3     108 ASN108     0.0143
   1606 HA           12.3147      27.4011      20.7285 H       108 ASN108     0.1048
   1607 CB           12.8775      25.3603      21.0807 C.3     108 ASN108    -0.2041
   1608 HB2          13.6286      24.6419      20.7586 H       108 ASN108     0.0797
   1609 HB3          12.9357      25.4431      22.1635 H       108 ASN108     0.0797
   1610 CG           11.4923      24.8484      20.7389 C.2     108 ASN108     0.7130
   1611 OD1          10.5129      25.5182      21.0066 O.2     108 ASN108    -0.5931
   1612 ND2          11.3663      23.6952      20.1295 N.am    108 ASN108    -0.9191
   1613 HD21         10.4730      23.5268      19.6502 H       108 ASN108     0.4196
   1614 HD22         12.1510      23.0770      19.9714 H       108 ASN108     0.4196
   1615 C            14.4480      27.3474      20.9389 C.2     108 ASN108     0.5973
   1616 O            15.5078      26.7868      20.6960 O.2     108 ASN108    -0.5679
   1617 N            14.3972      28.4686      21.6567 N.am    109 GLY109    -0.4157
   1618 H            13.4905      28.8946      21.7764 H       109 GLY109     0.2719
   1619 CA           15.5647      29.0928      22.2883 C.3     109 GLY109    -0.0252
   1620 HA2          16.4862      28.6066      21.9675 H       109 GLY109     0.0698
   1621 HA3          15.6174      30.1394      21.9871 H       109 GLY109     0.0698
   1622 C            15.4708      28.9926      23.8078 C.2     109 GLY109     0.5973
   1623 O            15.5498      27.9106      24.3880 O.2     109 GLY109    -0.5679
   1624 N            15.2780      30.1358      24.4621 N.am    110 SER110    -0.4157
   1625 H            15.3373      31.0058      23.9538 H       110 SER110     0.2719
   1626 CA           15.0150      30.2122      25.9067 C.3     110 SER110    -0.0249
   1627 HA           15.0417      29.2163      26.3496 H       110 SER110     0.0843
   1628 CB           16.1063      31.0422      26.5695 C.3     110 SER110     0.2117
   1629 HB2          15.9054      31.1283      27.6373 H       110 SER110     0.0352
   1630 HB3          17.0552      30.5345      26.4476 H       110 SER110     0.0352
   1631 OG           16.1747      32.3314      25.9995 O.3     110 SER110    -0.6546
   1632 HG           15.7334      32.9666      26.6005 H       110 SER110     0.4275
   1633 C            13.6600      30.8118      26.2576 C.2     110 SER110     0.5973
   1634 O            13.2475      30.7348      27.4131 O.2     110 SER110    -0.5679
   1635 N            12.9860      31.4503      25.3057 N.am    111 GLN111    -0.4157
   1636 H            13.3224      31.4231      24.3575 H       111 GLN111     0.2719
   1637 CA           11.7173      32.0992      25.5818 C.3     111 GLN111    -0.0031
   1638 HA           11.8435      32.6662      26.4988 H       111 GLN111     0.0850
   1639 CB           11.3543      33.0706      24.4734 C.3     111 GLN111    -0.0036
   1640 HB2          11.4165      32.5824      23.4991 H       111 GLN111     0.0171
   1641 HB3          10.3327      33.4163      24.6397 H       111 GLN111     0.0171
   1642 CG           12.2952      34.2719      24.5323 C.3     111 GLN111    -0.0645
   1643 HG2          12.2772      34.7066      25.5293 H       111 GLN111     0.0352
   1644 HG3          13.3162      33.9688      24.2955 H       111 GLN111     0.0352
   1645 CD           11.8237      35.3269      23.5614 C.2     111 GLN111     0.6951
   1646 OE1          10.6804      35.7737      23.6109 O.2     111 GLN111    -0.6086
   1647 NE2          12.6757      35.7232      22.6471 N.am    111 GLN111    -0.9407
   1648 HE21         12.3305      36.3219      21.9062 H       111 GLN111     0.4251
   1649 HE22         13.6455      35.4162      22.6485 H       111 GLN111     0.4251
   1650 C            10.5955      31.1007      25.8224 C.2     111 GLN111     0.5973
   1651 O            10.4610      30.0891      25.1406 O.2     111 GLN111    -0.5679
   1652 N             9.7544      31.4233      26.7848 N.am    112 PHE112    -0.4157
   1653 H             9.8707      32.3230      27.2462 H       112 PHE112     0.2719
   1654 CA            8.6631      30.5682      27.2290 C.3     112 PHE112    -0.0024
   1655 HA            8.3758      29.8734      26.4407 H       112 PHE112     0.0978
   1656 CB            9.1111      29.7618      28.4624 C.3     112 PHE112    -0.0343
   1657 HB2           8.3103      29.0828      28.7586 H       112 PHE112     0.0295
   1658 HB3           9.9734      29.1499      28.1924 H       112 PHE112     0.0295
   1659 CG            9.4680      30.6516      29.6404 C.ar    112 PHE112     0.0118
   1660 CD1           8.4654      31.1108      30.5154 C.ar    112 PHE112    -0.1256
   1661 HD1           7.4476      30.7657      30.4027 H       112 PHE112     0.1330
   1662 CE1           8.7778      32.0420      31.5203 C.ar    112 PHE112    -0.1704
   1663 HE1           8.0003      32.3953      32.1801 H       112 PHE112     0.1430
   1664 CZ           10.0971      32.5022      31.6681 C.ar    112 PHE112    -0.1072
   1665 HZ           10.3378      33.2328      32.4288 H       112 PHE112     0.1297
   1666 CE2          11.1100      32.0006      30.8361 C.ar    112 PHE112    -0.1704
   1667 HE2          12.1296      32.3262      30.9789 H       112 PHE112     0.1430
   1668 CD2          10.7938      31.0884      29.8159 C.ar    112 PHE112    -0.1256
   1669 HD2          11.5689      30.7210      29.1642 H       112 PHE112     0.1330
   1670 C             7.4677      31.4552      27.5387 C.2     112 PHE112     0.5973
   1671 O             7.5912      32.6785      27.6375 O.2     112 PHE112    -0.5679
   1672 N             6.3159      30.8427      27.7509 N.am    113 PHE113    -0.4157
   1673 H             6.2556      29.8382      27.6023 H       113 PHE113     0.2719
   1674 CA            5.1495      31.5220      28.2780 C.3     113 PHE113    -0.0024
   1675 HA            5.4950      32.3943      28.8253 H       113 PHE113     0.0978
   1676 CB            4.2451      32.0090      27.1410 C.3     113 PHE113    -0.0343
   1677 HB2           3.4193      32.5656      27.5788 H       113 PHE113     0.0295
   1678 HB3           4.8085      32.7092      26.5242 H       113 PHE113     0.0295
   1679 CG            3.6906      30.9174      26.2460 C.ar    113 PHE113     0.0118
   1680 CD1           4.5073      30.3365      25.2558 C.ar    113 PHE113    -0.1256
   1681 HD1           5.5372      30.6389      25.1489 H       113 PHE113     0.1330
   1682 CE1           3.9873      29.3585      24.3937 C.ar    113 PHE113    -0.1704
   1683 HE1           4.6046      28.9175      23.6239 H       113 PHE113     0.1430
   1684 CZ            2.6469      28.9652      24.5097 C.ar    113 PHE113    -0.1072
   1685 HZ            2.2462      28.2232      23.8338 H       113 PHE113     0.1297
   1686 CE2           1.8314      29.5322      25.5015 C.ar    113 PHE113    -0.1704
   1687 HE2           0.8014      29.2213      25.5854 H       113 PHE113     0.1430
   1688 CD2           2.3519      30.5009      26.3766 C.ar    113 PHE113    -0.1256
   1689 HD2           1.7186      30.9214      27.1430 H       113 PHE113     0.1330
   1690 C             4.4237      30.6397      29.2845 C.2     113 PHE113     0.5973
   1691 O             4.4848      29.4080      29.2282 O.2     113 PHE113    -0.5679
   1692 N             3.7620      31.3040      30.2294 N.am    114 ILE114    -0.4157
   1693 H             3.7953      32.3201      30.2072 H       114 ILE114     0.2719
   1694 CA            2.8909      30.6757      31.2201 C.3     114 ILE114    -0.0597
   1695 HA            3.0094      29.5918      31.1822 H       114 ILE114     0.0869
   1696 CB            3.1971      31.1494      32.6557 C.3     114 ILE114     0.1303
   1697 HB            2.9023      32.1976      32.7351 H       114 ILE114     0.0187
   1698 CG2           2.3374      30.3243      33.6370 C.3     114 ILE114    -0.3204
   1699 HG21          2.5396      29.2603      33.5083 H       114 ILE114     0.0882
   1700 HG22          2.5566      30.6096      34.6649 H       114 ILE114     0.0882
   1701 HG23          1.2755      30.5056      33.4627 H       114 ILE114     0.0882
   1702 CG1           4.6933      31.0571      33.0310 C.3     114 ILE114    -0.0430
   1703 HG12          4.9386      30.0343      33.3126 H       114 ILE114     0.0236
   1704 HG13          5.3245      31.3344      32.1878 H       114 ILE114     0.0236
   1705 CD1           5.0541      32.0069      34.1798 C.3     114 ILE114    -0.0660
   1706 HD11          4.5109      31.7362      35.0849 H       114 ILE114     0.0186
   1707 HD12          6.1235      31.9376      34.3808 H       114 ILE114     0.0186
   1708 HD13          4.8122      33.0345      33.9068 H       114 ILE114     0.0186
   1709 C             1.4597      31.0339      30.8465 C.2     114 ILE114     0.5973
   1710 O             1.0937      32.2116      30.8800 O.2     114 ILE114    -0.5679
   1711 N             0.6708      30.0398      30.4591 N.am    115 CYS115    -0.4157
   1712 H             1.0489      29.0975      30.4312 H       115 CYS115     0.2719
   1713 CA           -0.7302      30.2336      30.1084 C.3     115 CYS115     0.0213
   1714 HA           -0.8169      31.0223      29.3611 H       115 CYS115     0.1124
   1715 CB           -1.3103      28.9396      29.5361 C.3     115 CYS115    -0.1231
   1716 HB2          -1.1836      28.1269      30.2533 H       115 CYS115     0.1112
   1717 HB3          -2.3740      29.0820      29.3592 H       115 CYS115     0.1112
   1718 SG           -0.5321      28.5045      27.9638 S.3     115 CYS115    -0.3119
   1719 HG           -1.3825      27.5191      27.6399 H       115 CYS115     0.1933
   1720 C            -1.5485      30.6359      31.3296 C.2     115 CYS115     0.5973
   1721 O            -1.4210      30.0182      32.3854 O.2     115 CYS115    -0.5679
   1722 N            -2.4546      31.5932      31.1771 N.am    116 THR116    -0.4157
   1723 H            -2.4792      32.1380      30.3183 H       116 THR116     0.2719
   1724 CA           -3.4674      31.9176      32.1971 C.3     116 THR116    -0.0389
   1725 HA           -3.2647      31.3564      33.1067 H       116 THR116     0.1007
   1726 CB           -3.3999      33.3915      32.5807 C.3     116 THR116     0.3654
   1727 HB           -4.1725      33.6121      33.3180 H       116 THR116     0.0043
   1728 CG2          -2.0260      33.6840      33.1912 C.3     116 THR116    -0.2438
   1729 HG21         -1.2430      33.5966      32.4384 H       116 THR116     0.0642
   1730 HG22         -2.0075      34.6922      33.5934 H       116 THR116     0.0642
   1731 HG23         -1.8301      32.9842      34.0029 H       116 THR116     0.0642
   1732 OG1          -3.5794      34.2094      31.4512 O.3     116 THR116    -0.6761
   1733 HG1          -3.7082      35.1108      31.8365 H       116 THR116     0.4102
   1734 C            -4.8681      31.4994      31.7678 C.2     116 THR116     0.5973
   1735 O            -5.8406      31.6953      32.4844 O.2     116 THR116    -0.5679
   1736 N            -4.9694      30.8255      30.6280 N.am    117 ALA117    -0.4157
   1737 H            -4.1397      30.7314      30.0646 H       117 ALA117     0.2719
   1738 CA           -6.1846      30.2388      30.1053 C.3     117 ALA117     0.0337
   1739 HA           -6.8145      29.9050      30.9291 H       117 ALA117     0.0823
   1740 CB           -6.9432      31.3111      29.3152 C.3     117 ALA117    -0.1825
   1741 HB1          -6.3292      31.6704      28.4876 H       117 ALA117     0.0603
   1742 HB2          -7.8719      30.9058      28.9152 H       117 ALA117     0.0603
   1743 HB3          -7.1808      32.1534      29.9677 H       117 ALA117     0.0603
   1744 C            -5.8283      29.0272      29.2443 C.2     117 ALA117     0.5973
   1745 O            -4.6657      28.7676      28.9354 O.2     117 ALA117    -0.5679
   1746 N            -6.8548      28.2689      28.8716 N.am    118 LYS118    -0.3479
   1747 H            -7.7730      28.5852      29.1416 H       118 LYS118     0.2747
   1748 CA           -6.7696      27.2768      27.8037 C.3     118 LYS118    -0.2400
   1749 HA           -5.9368      26.5956      27.9916 H       118 LYS118     0.1426
   1750 CB           -8.0874      26.4958      27.8000 C.3     118 LYS118    -0.0094
   1751 HB2          -8.1556      25.9335      28.7327 H       118 LYS118     0.0362
   1752 HB3          -8.9265      27.1935      27.7560 H       118 LYS118     0.0362
   1753 CG           -8.1991      25.5318      26.6210 C.3     118 LYS118     0.0187
   1754 HG2          -8.3838      26.1111      25.7184 H       118 LYS118     0.0103
   1755 HG3          -7.2712      24.9772      26.5019 H       118 LYS118     0.0103
   1756 CD           -9.3336      24.5329      26.8646 C.3     118 LYS118    -0.0479
   1757 HD2          -9.0289      23.8370      27.6483 H       118 LYS118     0.0621
   1758 HD3         -10.2304      25.0574      27.1984 H       118 LYS118     0.0621
   1759 CE           -9.6431      23.7513      25.5866 C.3     118 LYS118    -0.0143
   1760 HE2          -8.7070      23.3408      25.1931 H       118 LYS118     0.1135
   1761 HE3         -10.3075      22.9206      25.8378 H       118 LYS118     0.1135
   1762 NZ          -10.2845      24.6190      24.5655 N.4     118 LYS118    -0.3854
   1763 HZ1          -9.6576      25.3811      24.2728 H       118 LYS118     0.3400
   1764 HZ2         -10.4877      24.1209      23.7117 H       118 LYS118     0.3400
   1765 HZ3         -11.1158      25.0754      24.9071 H       118 LYS118     0.3400
   1766 C            -6.4986      28.0072      26.4846 C.2     118 LYS118     0.7341
   1767 O            -7.1906      28.9726      26.1718 O.2     118 LYS118    -0.5894
   1768 N            -5.5028      27.5507      25.7368 N.am    119 THR119    -0.4157
   1769 H            -4.9777      26.7517      26.0621 H       119 THR119     0.2719
   1770 CA           -5.0505      28.1898      24.4951 C.3     119 THR119    -0.0389
   1771 HA           -5.8255      28.8637      24.1411 H       119 THR119     0.1007
   1772 CB           -3.7800      29.0404      24.7236 C.3     119 THR119     0.3654
   1773 HB           -3.4453      29.4453      23.7675 H       119 THR119     0.0043
   1774 CG2          -3.9993      30.2056      25.6883 C.3     119 THR119    -0.2438
   1775 HG21         -4.3410      29.8411      26.6537 H       119 THR119     0.0642
   1776 HG22         -3.0658      30.7443      25.8384 H       119 THR119     0.0642
   1777 HG23         -4.7522      30.8788      25.2806 H       119 THR119     0.0642
   1778 OG1          -2.7318      28.2965      25.2994 O.3     119 THR119    -0.6761
   1779 HG1          -2.0731      28.9261      25.5951 H       119 THR119     0.4102
   1780 C            -4.8931      27.1223      23.4141 C.2     119 THR119     0.5973
   1781 O            -3.8166      26.9453      22.8512 O.2     119 THR119    -0.5679
   1782 N            -5.9738      26.3805      23.1238 N.am    120 GLU120    -0.5163
   1783 H            -6.8668      26.6230      23.5426 H       120 GLU120     0.2936
   1784 CA           -5.9183      25.1934      22.2501 C.3     120 GLU120     0.0397
   1785 HA           -5.2202      24.4779      22.6964 H       120 GLU120     0.1105
   1786 CB           -7.2977      24.5094      22.1484 C.3     120 GLU120     0.0560
   1787 HB2          -7.1397      23.5383      21.6780 H       120 GLU120    -0.0173
   1788 HB3          -7.6696      24.3060      23.1541 H       120 GLU120    -0.0173
   1789 CG           -8.3870      25.2353      21.3252 C.3     120 GLU120     0.0136
   1790 HG2          -8.0118      25.4531      20.3247 H       120 GLU120    -0.0425
   1791 HG3          -9.2213      24.5399      21.2130 H       120 GLU120    -0.0425
   1792 CD           -8.9332      26.5099      21.9792 C.2     120 GLU120     0.8054
   1793 OE1          -8.9663      26.5420      23.2337 O.co2   120 GLU120    -0.8188
   1794 OE2          -9.3804      27.4084      21.2426 O.co2   120 GLU120    -0.8188
   1795 C            -5.3837      25.4856      20.8424 C.2     120 GLU120     0.5366
   1796 O            -4.8337      24.6022      20.1941 O.2     120 GLU120    -0.5819
   1797 N            -5.4922      26.7244      20.3541 N.am    121 TRP121    -0.4157
   1798 H            -5.9278      27.4329      20.9258 H       121 TRP121     0.2719
   1799 CA           -4.9695      27.1007      19.0357 C.3     121 TRP121    -0.0275
   1800 HA           -5.3485      26.3824      18.3080 H       121 TRP121     0.1123
   1801 CB           -5.4962      28.4865      18.6580 C.3     121 TRP121    -0.0050
   1802 HB2          -5.1825      28.7094      17.6377 H       121 TRP121     0.0339
   1803 HB3          -6.5868      28.4448      18.6475 H       121 TRP121     0.0339
   1804 CG           -5.0877      29.6242      19.5391 C.2     121 TRP121    -0.1415
   1805 CD1          -4.0498      30.4609      19.3169 C.2     121 TRP121    -0.1638
   1806 HD1          -3.3773      30.3909      18.4721 H       121 TRP121     0.2062
   1807 NE1          -4.0164      31.4207      20.3042 N.pl3   121 TRP121    -0.3418
   1808 HE1          -3.3729      32.1950      20.3138 H       121 TRP121     0.3412
   1809 CE2          -5.0250      31.2311      21.2207 C.ar    121 TRP121     0.1380
   1810 CZ2          -5.4090      31.9332      22.3672 C.ar    121 TRP121    -0.2601
   1811 HZ2          -4.8592      32.8038      22.6904 H       121 TRP121     0.1572
   1812 CH2          -6.5273      31.4881      23.0914 C.ar    121 TRP121    -0.1134
   1813 HH2          -6.8486      32.0164      23.9797 H       121 TRP121     0.1417
   1814 CZ3          -7.2422      30.3568      22.6610 C.ar    121 TRP121    -0.1972
   1815 HZ3          -8.1114      30.0201      23.2138 H       121 TRP121     0.1447
   1816 CE3          -6.8464      29.6604      21.5067 C.ar    121 TRP121    -0.2387
   1817 HE3          -7.4368      28.8265      21.1589 H       121 TRP121     0.1700
   1818 CD2          -5.7250      30.0781      20.7645 C.ar    121 TRP121     0.1243
   1819 C            -3.4350      27.0615      18.9213 C.2     121 TRP121     0.5973
   1820 O            -2.8896      27.2467      17.8264 O.2     121 TRP121    -0.5679
   1821 N            -2.7226      26.8886      20.0372 N.am    122 LEU122    -0.4157
   1822 H            -3.2272      26.7657      20.9112 H       122 LEU122     0.2719
   1823 CA           -1.2674      26.7308      20.0617 C.3     122 LEU122    -0.0518
   1824 HA           -0.8445      27.1322      19.1436 H       122 LEU122     0.0922
   1825 CB           -0.6839      27.5156      21.2471 C.3     122 LEU122    -0.1102
   1826 HB2          -1.0644      27.0708      22.1694 H       122 LEU122     0.0457
   1827 HB3           0.3995      27.3946      21.2505 H       122 LEU122     0.0457
   1828 CG           -1.0225      29.0169      21.2492 C.3     122 LEU122     0.3531
   1829 HG           -2.1009      29.1529      21.3181 H       122 LEU122    -0.0361
   1830 CD1          -0.3841      29.6704      22.4727 C.3     122 LEU122    -0.4121
   1831 HD11          0.7018      29.5999      22.4136 H       122 LEU122     0.1000
   1832 HD12         -0.6812      30.7138      22.5249 H       122 LEU122     0.1000
   1833 HD13         -0.7292      29.1571      23.3713 H       122 LEU122     0.1000
   1834 CD2          -0.5104      29.7411      19.9967 C.3     122 LEU122    -0.4121
   1835 HD21         -1.0118      29.3406      19.1173 H       122 LEU122     0.1000
   1836 HD22         -0.7407      30.8019      20.0772 H       122 LEU122     0.1000
   1837 HD23          0.5652      29.6001      19.9092 H       122 LEU122     0.1000
   1838 C            -0.8360      25.2622      20.0957 C.2     122 LEU122     0.5973
   1839 O             0.3528      24.9867      19.8849 O.2     122 LEU122    -0.5679
   1840 N            -1.7760      24.3337      20.2987 N.am    123 ASP123    -0.5163
   1841 H            -2.7327      24.6197      20.4686 H       123 ASP123     0.2936
   1842 CA           -1.5012      22.9045      20.2615 C.3     123 ASP123     0.0381
   1843 HA           -0.7705      22.6852      21.0422 H       123 ASP123     0.0880
   1844 CB           -2.7491      22.0534      20.5313 C.3     123 ASP123    -0.0303
   1845 HB2          -3.4899      22.2665      19.7588 H       123 ASP123    -0.0122
   1846 HB3          -2.4688      21.0033      20.4255 H       123 ASP123    -0.0122
   1847 CG           -3.4136      22.2104      21.9028 C.2     123 ASP123     0.7994
   1848 OD1          -2.8706      22.8779      22.8017 O.co2   123 ASP123    -0.8014
   1849 OD2          -4.4561      21.5464      22.1025 O.co2   123 ASP123    -0.8014
   1850 C            -0.9222      22.5077      18.9011 C.2     123 ASP123     0.5366
   1851 O            -1.2785      23.0382      17.8456 O.2     123 ASP123    -0.5819
   1852 N             0.0255      21.5736      18.9260 N.am    124 GLY124    -0.4157
   1853 H             0.2973      21.1873      19.8171 H       124 GLY124     0.2719
   1854 CA            0.7607      21.1452      17.7370 C.3     124 GLY124    -0.0252
   1855 HA2           1.2959      20.2241      17.9609 H       124 GLY124     0.0698
   1856 HA3           0.0532      20.9398      16.9335 H       124 GLY124     0.0698
   1857 C             1.7776      22.1630      17.2115 C.2     124 GLY124     0.5973
   1858 O             2.4912      21.8424      16.2658 O.2     124 GLY124    -0.5679
   1859 N             1.8514      23.3733      17.7897 N.am    125 LYS125    -0.3479
   1860 H             1.1588      23.5984      18.4966 H       125 LYS125     0.2747
   1861 CA            2.7684      24.4387      17.3486 C.3     125 LYS125    -0.2400
   1862 HA            3.3994      24.0583      16.5422 H       125 LYS125     0.1426
   1863 CB            1.9686      25.6324      16.8215 C.3     125 LYS125    -0.0094
   1864 HB2           1.3548      26.0552      17.6171 H       125 LYS125     0.0362
   1865 HB3           2.6792      26.3905      16.4874 H       125 LYS125     0.0362
   1866 CG            1.0638      25.2132      15.6564 C.3     125 LYS125     0.0187
   1867 HG2           1.4860      24.3341      15.1669 H       125 LYS125     0.0103
   1868 HG3           0.0715      24.9507      16.0286 H       125 LYS125     0.0103
   1869 CD            0.9644      26.2999      14.5921 C.3     125 LYS125    -0.0479
   1870 HD2           1.9699      26.6060      14.2960 H       125 LYS125     0.0621
   1871 HD3           0.4557      25.8813      13.7218 H       125 LYS125     0.0621
   1872 CE            0.1658      27.4853      15.1253 C.3     125 LYS125    -0.0143
   1873 HE2          -0.8644      27.1566      15.3163 H       125 LYS125     0.1135
   1874 HE3           0.5917      27.7948      16.0851 H       125 LYS125     0.1135
   1875 NZ            0.1960      28.6054      14.1600 N.4     125 LYS125    -0.3854
   1876 HZ1          -0.1800      28.2972      13.2743 H       125 LYS125     0.3400
   1877 HZ2          -0.3691      29.3690      14.5106 H       125 LYS125     0.3400
   1878 HZ3           1.1476      28.9196      14.0255 H       125 LYS125     0.3400
   1879 C             3.7488      24.9268      18.4010 C.2     125 LYS125     0.7341
   1880 O             4.7405      25.5256      18.0195 O.2     125 LYS125    -0.5894
   1881 N             3.4549      24.7315      19.6835 N.am    126 HIE126    -0.4157
   1882 H             2.5866      24.2659      19.9010 H       126 HIE126     0.2719
   1883 CA            4.3121      25.1238      20.8036 C.3     126 HIE126    -0.0581
   1884 HA            5.3136      25.3728      20.4365 H       126 HIE126     0.1360
   1885 CB            3.7532      26.3642      21.5187 C.3     126 HIE126    -0.0074
   1886 HB2           2.7230      26.1770      21.8199 H       126 HIE126     0.0367
   1887 HB3           4.3434      26.5405      22.4164 H       126 HIE126     0.0367
   1888 CG            3.7969      27.6200      20.6858 C.2     126 HIE126     0.1868
   1889 ND1           4.7515      28.6317      20.7670 N.2     126 HIE126    -0.5432
   1890 CE1           4.4738      29.4968      19.7948 C.2     126 HIE126     0.1635
   1891 HE1           5.0578      30.3815      19.5832 H       126 HIE126     0.1435
   1892 NE2           3.3725      29.1111      19.1324 N.pl3   126 HIE126    -0.2795
   1893 HE2           2.9502      29.6019      18.3636 H       126 HIE126     0.3339
   1894 CD2           2.9246      27.9345      19.6891 C.2     126 HIE126    -0.2207
   1895 HD2           2.0705      27.3377      19.4025 H       126 HIE126     0.1862
   1896 C             4.4208      23.9370      21.7506 C.2     126 HIE126     0.5973
   1897 O             3.4125      23.3429      22.1339 O.2     126 HIE126    -0.5679
   1898 N             5.6459      23.5692      22.1060 N.am    127 VAL127    -0.4157
   1899 H             6.4335      24.0680      21.7118 H       127 VAL127     0.2719
   1900 CA            5.9106      22.4111      22.9643 C.3     127 VAL127    -0.0875
   1901 HA            5.2782      21.5826      22.6414 H       127 VAL127     0.0969
   1902 CB            7.3726      21.9554      22.8180 C.3     127 VAL127     0.2985
   1903 HB            8.0346      22.7852      23.0716 H       127 VAL127    -0.0297
   1904 CG1           7.6938      20.7889      23.7607 C.3     127 VAL127    -0.3192
   1905 HG11          7.0079      19.9607      23.5823 H       127 VAL127     0.0791
   1906 HG12          8.7147      20.4467      23.5859 H       127 VAL127     0.0791
   1907 HG13          7.6196      21.1038      24.8009 H       127 VAL127     0.0791
   1908 CG2           7.6500      21.5415      21.3644 C.3     127 VAL127    -0.3192
   1909 HG21          7.6231      22.4120      20.7071 H       127 VAL127     0.0791
   1910 HG22          8.6437      21.1011      21.2898 H       127 VAL127     0.0791
   1911 HG23          6.9109      20.8217      21.0194 H       127 VAL127     0.0791
   1912 C             5.5535      22.7539      24.4084 C.2     127 VAL127     0.5973
   1913 O             6.1005      23.6979      24.9872 O.2     127 VAL127    -0.5679
   1914 N             4.5923      22.0336      24.9861 N.am    128 VAL128    -0.4157
   1915 H             4.1229      21.3377      24.4217 H       128 VAL128     0.2719
   1916 CA            4.2594      22.0953      26.4172 C.3     128 VAL128    -0.0875
   1917 HA            4.3722      23.1175      26.7764 H       128 VAL128     0.0969
   1918 CB            2.8067      21.6476      26.6708 C.3     128 VAL128     0.2985
   1919 HB            2.6148      20.7385      26.1076 H       128 VAL128    -0.0297
   1920 CG1           2.5045      21.3680      28.1512 C.3     128 VAL128    -0.3192
   1921 HG11          2.7964      22.2230      28.7588 H       128 VAL128     0.0791
   1922 HG12          1.4392      21.1753      28.2739 H       128 VAL128     0.0791
   1923 HG13          3.0516      20.4885      28.4891 H       128 VAL128     0.0791
   1924 CG2           1.8475      22.7202      26.1611 C.3     128 VAL128    -0.3192
   1925 HG21          1.9719      22.8419      25.0848 H       128 VAL128     0.0791
   1926 HG22          0.8173      22.4247      26.3457 H       128 VAL128     0.0791
   1927 HG23          2.0438      23.6719      26.6469 H       128 VAL128     0.0791
   1928 C             5.2424      21.2143      27.1721 C.2     128 VAL128     0.5973
   1929 O             5.4152      20.0471      26.8234 O.2     128 VAL128    -0.5679
   1930 N             5.8571      21.7515      28.2273 N.am    129 PHE129    -0.4157
   1931 H             5.6634      22.7207      28.4604 H       129 PHE129     0.2719
   1932 CA            6.9096      21.0452      28.9675 C.3     129 PHE129    -0.0024
   1933 HA            6.8014      19.9789      28.7831 H       129 PHE129     0.0978
   1934 CB            8.2880      21.4823      28.4510 C.3     129 PHE129    -0.0343
   1935 HB2           9.0579      20.8574      28.9063 H       129 PHE129     0.0295
   1936 HB3           8.3322      21.3109      27.3744 H       129 PHE129     0.0295
   1937 CG            8.6123      22.9330      28.7269 C.ar    129 PHE129     0.0118
   1938 CD1           8.2374      23.9178      27.7993 C.ar    129 PHE129    -0.1256
   1939 HD1           7.7457      23.6353      26.8813 H       129 PHE129     0.1330
   1940 CE1           8.5404      25.2644      28.0549 C.ar    129 PHE129    -0.1704
   1941 HE1           8.3214      26.0279      27.3354 H       129 PHE129     0.1430
   1942 CZ            9.2019      25.6352      29.2309 C.ar    129 PHE129    -0.1072
   1943 HZ            9.4419      26.6733      29.4102 H       129 PHE129     0.1297
   1944 CE2           9.5618      24.6531      30.1647 C.ar    129 PHE129    -0.1704
   1945 HE2          10.0540      24.9350      31.0828 H       129 PHE129     0.1430
   1946 CD2           9.2787      23.3011      29.9098 C.ar    129 PHE129    -0.1256
   1947 HD2           9.5625      22.5449      30.6301 H       129 PHE129     0.1330
   1948 C             6.8358      21.1708      30.4856 C.2     129 PHE129     0.5973
   1949 O             7.6964      20.6309      31.1746 O.2     129 PHE129    -0.5679
   1950 N             5.8387      21.8462      31.0419 N.am    130 GLY130    -0.4157
   1951 H             5.1530      22.3189      30.4662 H       130 GLY130     0.2719
   1952 CA            5.7129      21.9213      32.4872 C.3     130 GLY130    -0.0252
   1953 HA2           5.7752      20.9215      32.9208 H       130 GLY130     0.0698
   1954 HA3           6.5291      22.5202      32.8922 H       130 GLY130     0.0698
   1955 C             4.4009      22.5362      32.9075 C.2     130 GLY130     0.5973
   1956 O             3.5516      22.8741      32.0760 O.2     130 GLY130    -0.5679
   1957 N             4.2501      22.7074      34.2135 N.am    131 LYS131    -0.3479
   1958 H             4.9977      22.3874      34.8306 H       131 LYS131     0.2747
   1959 CA            3.1026      23.3926      34.7917 C.3     131 LYS131    -0.2400
   1960 HA            2.7665      24.1291      34.0660 H       131 LYS131     0.1426
   1961 CB            1.9542      22.4036      35.0454 C.3     131 LYS131    -0.0094
   1962 HB2           1.0985      22.9740      35.4054 H       131 LYS131     0.0362
   1963 HB3           1.6707      21.9317      34.1025 H       131 LYS131     0.0362
   1964 CG            2.3345      21.3096      36.0658 C.3     131 LYS131     0.0187
   1965 HG2           3.1149      20.6762      35.6452 H       131 LYS131     0.0103
   1966 HG3           2.7344      21.7637      36.9726 H       131 LYS131     0.0103
   1967 CD            1.1493      20.4332      36.4766 C.3     131 LYS131    -0.0479
   1968 HD2           0.6775      20.0080      35.5902 H       131 LYS131     0.0621
   1969 HD3           1.5297      19.6227      37.1040 H       131 LYS131     0.0621
   1970 CE            0.1380      21.2734      37.2688 C.3     131 LYS131    -0.0143
   1971 HE2           0.6641      21.7550      38.1016 H       131 LYS131     0.1135
   1972 HE3          -0.2565      22.0706      36.6319 H       131 LYS131     0.1135
   1973 NZ           -0.9686      20.4428      37.7871 N.4     131 LYS131    -0.3854
   1974 HZ1          -0.5795      19.6870      38.3367 H       131 LYS131     0.3400
   1975 HZ2          -1.5675      21.0000      38.3833 H       131 LYS131     0.3400
   1976 HZ3          -1.5090      20.0540      37.0274 H       131 LYS131     0.3400
   1977 C             3.4904      24.1398      36.0550 C.2     131 LYS131     0.7341
   1978 O             4.4166      23.7483      36.7596 O.2     131 LYS131    -0.5894
   1979 N             2.7293      25.1806      36.3720 N.am    132 VAL132    -0.4157
   1980 H             2.0277      25.4726      35.7008 H       132 VAL132     0.2719
   1981 CA            2.7752      25.8350      37.6822 C.3     132 VAL132    -0.0875
   1982 HA            3.8076      26.1108      37.9065 H       132 VAL132     0.0969
   1983 CB            1.9281      27.1159      37.7068 C.3     132 VAL132     0.2985
   1984 HB            0.8999      26.8791      37.4310 H       132 VAL132    -0.0297
   1985 CG1           1.9385      27.7655      39.0949 C.3     132 VAL132    -0.3192
   1986 HG11          2.9639      27.8978      39.4425 H       132 VAL132     0.0791
   1987 HG12          1.4482      28.7374      39.0534 H       132 VAL132     0.0791
   1988 HG13          1.3975      27.1434      39.8082 H       132 VAL132     0.0791
   1989 CG2           2.4774      28.1456      36.7169 C.3     132 VAL132    -0.3192
   1990 HG21          2.5281      27.7344      35.7100 H       132 VAL132     0.0791
   1991 HG22          1.8178      29.0130      36.6992 H       132 VAL132     0.0791
   1992 HG23          3.4673      28.4638      37.0359 H       132 VAL132     0.0791
   1993 C             2.2968      24.8418      38.7378 C.2     132 VAL132     0.5973
   1994 O             1.2075      24.2732      38.6283 O.2     132 VAL132    -0.5679
   1995 N             3.1468      24.6060      39.7318 N.am    133 LYS133    -0.3479
   1996 H             4.0254      25.1179      39.7231 H       133 LYS133     0.2747
   1997 CA            2.9228      23.6873      40.8493 C.3     133 LYS133    -0.2400
   1998 HA            2.1771      22.9393      40.5780 H       133 LYS133     0.1426
   1999 CB            4.2761      22.9963      41.0737 C.3     133 LYS133    -0.0094
   2000 HB2           4.5546      22.5322      40.1251 H       133 LYS133     0.0362
   2001 HB3           5.0266      23.7571      41.2971 H       133 LYS133     0.0362
   2002 CG            4.3554      21.9259      42.1678 C.3     133 LYS133     0.0187
   2003 HG2           4.3081      22.3925      43.1530 H       133 LYS133     0.0103
   2004 HG3           3.5301      21.2221      42.0535 H       133 LYS133     0.0103
   2005 CD            5.6931      21.1858      41.9875 C.3     133 LYS133    -0.0479
   2006 HD2           5.7165      20.7503      40.9923 H       133 LYS133     0.0621
   2007 HD3           6.5106      21.8998      42.0751 H       133 LYS133     0.0621
   2008 CE            5.9053      20.0640      43.0092 C.3     133 LYS133    -0.0143
   2009 HE2           6.1981      20.5084      43.9661 H       133 LYS133     0.1135
   2010 HE3           4.9571      19.5392      43.1593 H       133 LYS133     0.1135
   2011 NZ            6.9394      19.0927      42.5538 N.4     133 LYS133    -0.3854
   2012 HZ1           7.8126      19.5606      42.3046 H       133 LYS133     0.3400
   2013 HZ2           7.1985      18.4349      43.2846 H       133 LYS133     0.3400
   2014 HZ3           6.6431      18.5769      41.7362 H       133 LYS133     0.3400
   2015 C             2.3743      24.4281      42.0722 C.2     133 LYS133     0.7341
   2016 O             1.4316      23.9675      42.6953 O.2     133 LYS133    -0.5894
   2017 N             2.9089      25.6092      42.3531 N.am    134 GLU134    -0.5163
   2018 H             3.6921      25.9248      41.7952 H       134 GLU134     0.2936
   2019 CA            2.5505      26.4444      43.4984 C.3     134 GLU134     0.0397
   2020 HA            1.5110      26.2659      43.7879 H       134 GLU134     0.1105
   2021 CB            3.4884      26.1063      44.6789 C.3     134 GLU134     0.0560
   2022 HB2           3.9996      25.1604      44.4964 H       134 GLU134    -0.0173
   2023 HB3           4.2649      26.8713      44.7312 H       134 GLU134    -0.0173
   2024 CG            2.8194      26.0304      46.0573 C.3     134 GLU134     0.0136
   2025 HG2           3.5828      26.2316      46.8143 H       134 GLU134    -0.0425
   2026 HG3           2.0691      26.8227      46.1314 H       134 GLU134    -0.0425
   2027 CD            2.1996      24.6545      46.3495 C.2     134 GLU134     0.8054
   2028 OE1           2.9688      23.6671      46.4172 O.co2   134 GLU134    -0.8188
   2029 OE2           0.9623      24.6238      46.5157 O.co2   134 GLU134    -0.8188
   2030 C             2.7426      27.8992      43.0517 C.2     134 GLU134     0.5366
   2031 O             3.6186      28.1716      42.2256 O.2     134 GLU134    -0.5819
   2032 N             1.9709      28.8493      43.5801 N.am    135 GLY135    -0.4157
   2033 H             1.3258      28.6099      44.3200 H       135 GLY135     0.2719
   2034 CA            2.1439      30.2623      43.2231 C.3     135 GLY135    -0.0252
   2035 HA2           1.8193      30.8709      44.0659 H       135 GLY135     0.0698
   2036 HA3           3.1990      30.4794      43.0522 H       135 GLY135     0.0698
   2037 C             1.3576      30.7157      41.9914 C.2     135 GLY135     0.5973
   2038 O             1.6774      31.7566      41.4203 O.2     135 GLY135    -0.5679
   2039 N             0.2997      29.9995      41.5919 N.am    136 MET136    -0.4157
   2040 H             0.0905      29.1364      42.0691 H       136 MET136     0.2719
   2041 CA           -0.6061      30.4733      40.5346 C.3     136 MET136    -0.0237
   2042 HA           -0.0231      30.5784      39.6196 H       136 MET136     0.0880
   2043 CB           -1.7195      29.4412      40.3051 C.3     136 MET136     0.0342
   2044 HB2          -1.2897      28.4384      40.2862 H       136 MET136     0.0241
   2045 HB3          -2.4447      29.4944      41.1185 H       136 MET136     0.0241
   2046 CG           -2.4308      29.6802      38.9731 C.3     136 MET136     0.0018
   2047 HG2          -3.2752      28.9956      38.8919 H       136 MET136     0.0440
   2048 HG3          -2.8292      30.6962      38.9642 H       136 MET136     0.0440
   2049 SD           -1.3489      29.4351      37.5334 S.3     136 MET136    -0.2737
   2050 CE           -2.0260      30.7493      36.4927 C.3     136 MET136    -0.0536
   2051 HE1          -1.9234      31.7108      36.9977 H       136 MET136     0.0684
   2052 HE2          -1.4936      30.7793      35.5420 H       136 MET136     0.0684
   2053 HE3          -3.0849      30.5639      36.3095 H       136 MET136     0.0684
   2054 C            -1.1966      31.8565      40.8567 C.2     136 MET136     0.5973
   2055 O            -1.3295      32.7013      39.9764 O.2     136 MET136    -0.5679
   2056 N            -1.4189      32.1532      42.1400 N.am    137 ASN137    -0.4157
   2057 H            -1.2473      31.4492      42.8426 H       137 ASN137     0.2719
   2058 CA           -1.8238      33.4857      42.5817 C.3     137 ASN137     0.0143
   2059 HA           -2.7346      33.7633      42.0429 H       137 ASN137     0.1048
   2060 CB           -2.1306      33.4509      44.0869 C.3     137 ASN137    -0.2041
   2061 HB2          -2.5456      34.4149      44.3812 H       137 ASN137     0.0797
   2062 HB3          -2.8872      32.6916      44.2862 H       137 ASN137     0.0797
   2063 CG           -0.9072      33.1401      44.9352 C.2     137 ASN137     0.7130
   2064 OD1          -0.3128      32.0799      44.8352 O.2     137 ASN137    -0.5931
   2065 ND2          -0.4757      34.0587      45.7681 N.am    137 ASN137    -0.9191
   2066 HD21          0.3229      33.8169      46.3276 H       137 ASN137     0.4196
   2067 HD22         -0.9335      34.9487      45.8256 H       137 ASN137     0.4196
   2068 C            -0.7655      34.5615      42.2844 C.2     137 ASN137     0.5973
   2069 O            -1.1207      35.7182      42.0793 O.2     137 ASN137    -0.5679
   2070 N             0.5266      34.2135      42.2663 N.am    138 ILE138    -0.4157
   2071 H             0.7645      33.2370      42.3890 H       138 ILE138     0.2719
   2072 CA            1.5962      35.1385      41.8691 C.3     138 ILE138    -0.0597
   2073 HA            1.4293      36.0959      42.3636 H       138 ILE138     0.0869
   2074 CB            2.9872      34.6124      42.2923 C.3     138 ILE138     0.1303
   2075 HB            3.1540      33.6652      41.8001 H       138 ILE138     0.0187
   2076 CG2           4.1098      35.5594      41.8355 C.3     138 ILE138    -0.3204
   2077 HG21          3.9027      36.5763      42.1586 H       138 ILE138     0.0882
   2078 HG22          5.0684      35.2361      42.2431 H       138 ILE138     0.0882
   2079 HG23          4.1879      35.5504      40.7476 H       138 ILE138     0.0882
   2080 CG1           3.0903      34.3506      43.8081 C.3     138 ILE138    -0.0430
   2081 HG12          2.3746      33.5788      44.0934 H       138 ILE138     0.0236
   2082 HG13          4.0847      33.9629      44.0275 H       138 ILE138     0.0236
   2083 CD1           2.8530      35.5902      44.6799 C.3     138 ILE138    -0.0660
   2084 HD11          1.8384      35.9643      44.5466 H       138 ILE138     0.0186
   2085 HD12          2.9818      35.3178      45.7275 H       138 ILE138     0.0186
   2086 HD13          3.5662      36.3760      44.4380 H       138 ILE138     0.0186
   2087 C             1.5166      35.4117      40.3649 C.2     138 ILE138     0.5973
   2088 O             1.6085      36.5677      39.9652 O.2     138 ILE138    -0.5679
   2089 N             1.2582      34.3895      39.5394 N.am    139 VAL139    -0.4157
   2090 H             1.1532      33.4644      39.9387 H       139 VAL139     0.2719
   2091 CA            1.0213      34.5680      38.0933 C.3     139 VAL139    -0.0875
   2092 HA            1.8899      35.0615      37.6592 H       139 VAL139     0.0969
   2093 CB            0.8486      33.2076      37.3868 C.3     139 VAL139     0.2985
   2094 HB            0.0215      32.6649      37.8380 H       139 VAL139    -0.0297
   2095 CG1           0.5538      33.3595      35.8891 C.3     139 VAL139    -0.3192
   2096 HG11          1.3474      33.9250      35.4017 H       139 VAL139     0.0791
   2097 HG12          0.4763      32.3781      35.4219 H       139 VAL139     0.0791
   2098 HG13         -0.3943      33.8775      35.7452 H       139 VAL139     0.0791
   2099 CG2           2.1167      32.3559      37.5327 C.3     139 VAL139    -0.3192
   2100 HG21          2.2978      32.1255      38.5828 H       139 VAL139     0.0791
   2101 HG22          1.9909      31.4164      36.9971 H       139 VAL139     0.0791
   2102 HG23          2.9761      32.8897      37.1271 H       139 VAL139     0.0791
   2103 C            -0.1807      35.4852      37.8367 C.2     139 VAL139     0.5973
   2104 O            -0.0951      36.4045      37.0276 O.2     139 VAL139    -0.5679
   2105 N            -1.2739      35.3171      38.5765 N.am    140 GLU140    -0.5163
   2106 H            -1.3412      34.4958      39.1710 H       140 GLU140     0.2936
   2107 CA           -2.4376      36.2034      38.4653 C.3     140 GLU140     0.0397
   2108 HA           -2.7814      36.2303      37.4267 H       140 GLU140     0.1105
   2109 CB           -3.5710      35.6844      39.3444 C.3     140 GLU140     0.0560
   2110 HB2          -3.2015      35.5239      40.3582 H       140 GLU140    -0.0173
   2111 HB3          -4.3644      36.4330      39.3752 H       140 GLU140    -0.0173
   2112 CG           -4.1399      34.3783      38.7859 C.3     140 GLU140     0.0136
   2113 HG2          -4.6338      34.5882      37.8347 H       140 GLU140    -0.0425
   2114 HG3          -3.3314      33.6720      38.5923 H       140 GLU140    -0.0425
   2115 CD           -5.1423      33.7462      39.7505 C.2     140 GLU140     0.8054
   2116 OE1          -5.8133      34.5126      40.4857 O.co2   140 GLU140    -0.8188
   2117 OE2          -5.2031      32.4970      39.7712 O.co2   140 GLU140    -0.8188
   2118 C            -2.1190      37.6385      38.8826 C.2     140 GLU140     0.5366
   2119 O            -2.5450      38.5893      38.2289 O.2     140 GLU140    -0.5819
   2120 N            -1.3635      37.8423      39.9660 N.am    141 ALA141    -0.4157
   2121 H            -1.0545      37.0458      40.5152 H       141 ALA141     0.2719
   2122 CA           -0.9028      39.1801      40.3262 C.3     141 ALA141     0.0337
   2123 HA           -1.7693      39.8277      40.4596 H       141 ALA141     0.0823
   2124 CB           -0.1453      39.1241      41.6538 C.3     141 ALA141    -0.1825
   2125 HB1           0.7160      38.4625      41.5698 H       141 ALA141     0.0603
   2126 HB2           0.1909      40.1246      41.9239 H       141 ALA141     0.0603
   2127 HB3          -0.8034      38.7461      42.4369 H       141 ALA141     0.0603
   2128 C            -0.0446      39.7970      39.2096 C.2     141 ALA141     0.5973
   2129 O            -0.1678      40.9933      38.9500 O.2     141 ALA141    -0.5679
   2130 N             0.7789      39.0050      38.5137 N.am    142 MET142    -0.4157
   2131 H             0.8474      38.0233      38.7647 H       142 MET142     0.2719
   2132 CA            1.5747      39.4914      37.3845 C.3     142 MET142    -0.0237
   2133 HA            2.1813      40.3324      37.7198 H       142 MET142     0.0880
   2134 CB            2.5087      38.4086      36.8441 C.3     142 MET142     0.0342
   2135 HB2           1.9377      37.5407      36.5340 H       142 MET142     0.0241
   2136 HB3           2.9672      38.8222      35.9473 H       142 MET142     0.0241
   2137 CG            3.6389      37.9541      37.7656 C.3     142 MET142     0.0018
   2138 HG2           4.3558      38.7679      37.8703 H       142 MET142     0.0440
   2139 HG3           3.2489      37.7269      38.7521 H       142 MET142     0.0440
   2140 SD            4.4836      36.4864      37.1175 S.3     142 MET142    -0.2737
   2141 CE            5.0629      37.1363      35.5304 C.3     142 MET142    -0.0536
   2142 HE1           5.7594      37.9506      35.6938 H       142 MET142     0.0684
   2143 HE2           5.5878      36.3378      35.0074 H       142 MET142     0.0684
   2144 HE3           4.2291      37.4576      34.9087 H       142 MET142     0.0684
   2145 C             0.7179      39.9861      36.2128 C.2     142 MET142     0.5973
   2146 O             1.0525      41.0105      35.6162 O.2     142 MET142    -0.5679
   2147 N            -0.3926      39.3127      35.8861 N.am    143 GLU143    -0.5163
   2148 H            -0.6075      38.4503      36.3808 H       143 GLU143     0.2936
   2149 CA           -1.2529      39.7203      34.7598 C.3     143 GLU143     0.0397
   2150 HA           -0.7027      39.6371      33.8269 H       143 GLU143     0.1105
   2151 CB           -2.5116      38.8657      34.6499 C.3     143 GLU143     0.0560
   2152 HB2          -3.0231      38.8480      35.6125 H       143 GLU143    -0.0173
   2153 HB3          -3.1790      39.3392      33.9264 H       143 GLU143    -0.0173
   2154 CG           -2.2666      37.4429      34.1737 C.3     143 GLU143     0.0136
   2155 HG2          -1.6382      37.4653      33.2795 H       143 GLU143    -0.0425
   2156 HG3          -1.7557      36.8725      34.9508 H       143 GLU143    -0.0425
   2157 CD           -3.6223      36.8146      33.8509 C.2     143 GLU143     0.8054
   2158 OE1          -4.4420      36.6829      34.7822 O.co2   143 GLU143    -0.8188
   2159 OE2          -3.8601      36.5143      32.6571 O.co2   143 GLU143    -0.8188
   2160 C            -1.7512      41.1523      34.8839 C.2     143 GLU143     0.5366
   2161 O            -1.9476      41.8359      33.8855 O.2     143 GLU143    -0.5819
   2162 N            -1.9414      41.6463      36.1056 N.am    144 ARG144    -0.3479
   2163 H            -1.7173      41.0476      36.8921 H       144 ARG144     0.2747
   2164 CA           -2.5086      42.9787      36.3315 C.3     144 ARG144    -0.2637
   2165 HA           -3.4032      43.0862      35.7144 H       144 ARG144     0.1560
   2166 CB           -2.8885      43.1126      37.8105 C.3     144 ARG144    -0.0007
   2167 HB2          -2.2125      42.5390      38.4450 H       144 ARG144     0.0327
   2168 HB3          -2.8252      44.1603      38.1086 H       144 ARG144     0.0327
   2169 CG           -4.3370      42.6566      38.0207 C.3     144 ARG144     0.0390
   2170 HG2          -4.6208      42.8518      39.0561 H       144 ARG144     0.0285
   2171 HG3          -4.9743      43.2856      37.3971 H       144 ARG144     0.0285
   2172 CD           -4.6470      41.1903      37.6763 C.3     144 ARG144     0.0486
   2173 HD2          -5.6508      41.1485      37.2536 H       144 ARG144     0.0687
   2174 HD3          -4.0031      40.7964      36.8976 H       144 ARG144     0.0687
   2175 NE           -4.5556      40.3231      38.8559 N.pl3   144 ARG144    -0.5295
   2176 HE           -3.6816      39.8161      38.9503 H       144 ARG144     0.3456
   2177 CZ           -5.5735      39.8839      39.5662 C.cat   144 ARG144     0.8076
   2178 NH1          -6.7998      40.2323      39.2865 N.pl3   144 ARG144    -0.8627
   2179 HH11         -6.9594      40.7905      38.4696 H       144 ARG144     0.4478
   2180 HH12         -7.5631      39.8562      39.8151 H       144 ARG144     0.4478
   2181 NH2          -5.3832      39.0692      40.5641 N.pl3   144 ARG144    -0.8627
   2182 HH21         -4.4570      38.7027      40.7025 H       144 ARG144     0.4478
   2183 HH22         -6.1567      38.5819      40.9794 H       144 ARG144     0.4478
   2184 C            -1.6014      44.1086      35.8519 C.2     144 ARG144     0.7341
   2185 O            -2.0616      45.2404      35.7310 O.2     144 ARG144    -0.5894
   2186 N            -0.3417      43.8029      35.5553 N.am    145 PHE145    -0.4157
   2187 H            -0.0316      42.8484      35.6937 H       145 PHE145     0.2719
   2188 CA            0.5908      44.7469      34.9620 C.3     145 PHE145    -0.0024
   2189 HA            0.2429      45.7611      35.1541 H       145 PHE145     0.0978
   2190 CB            1.9552      44.5914      35.6301 C.3     145 PHE145    -0.0343
   2191 HB2           2.3293      43.5842      35.4443 H       145 PHE145     0.0295
   2192 HB3           2.6521      45.3066      35.1912 H       145 PHE145     0.0295
   2193 CG            1.8856      44.8491      37.1143 C.ar    145 PHE145     0.0118
   2194 CD1           1.6627      46.1568      37.5746 C.ar    145 PHE145    -0.1256
   2195 HD1           1.5728      46.9616      36.8648 H       145 PHE145     0.1330
   2196 CE1           1.5025      46.4059      38.9459 C.ar    145 PHE145    -0.1704
   2197 HE1           1.2825      47.4021      39.2921 H       145 PHE145     0.1430
   2198 CZ            1.5694      45.3403      39.8595 C.ar    145 PHE145    -0.1072
   2199 HZ            1.4352      45.5185      40.9170 H       145 PHE145     0.1297
   2200 CE2           1.7830      44.0295      39.3989 C.ar    145 PHE145    -0.1704
   2201 HE2           1.8084      43.2037      40.0971 H       145 PHE145     0.1430
   2202 CD2           1.9377      43.7823      38.0255 C.ar    145 PHE145    -0.1256
   2203 HD2           2.0653      42.7696      37.6697 H       145 PHE145     0.1330
   2204 C             0.6982      44.6267      33.4487 C.2     145 PHE145     0.5973
   2205 O             1.4424      45.4031      32.8755 O.2     145 PHE145    -0.5679
   2206 N             0.0186      43.6888      32.7918 N.am    146 GLY146    -0.4157
   2207 H            -0.6068      43.0801      33.3100 H       146 GLY146     0.2719
   2208 CA            0.0038      43.5916      31.3376 C.3     146 GLY146    -0.0252
   2209 HA2           0.9845      43.8327      30.9283 H       146 GLY146     0.0698
   2210 HA3          -0.2300      42.5658      31.0637 H       146 GLY146     0.0698
   2211 C            -1.0357      44.4959      30.6837 C.2     146 GLY146     0.5973
   2212 O            -1.7063      45.3151      31.3095 O.2     146 GLY146    -0.5679
   2213 N            -1.2040      44.3018      29.3850 N.am    147 SER147    -0.4157
   2214 H            -0.6708      43.5639      28.9342 H       147 SER147     0.2719
   2215 CA           -2.1888      45.0213      28.5854 C.3     147 SER147    -0.0249
   2216 HA           -3.0805      45.2031      29.1878 H       147 SER147     0.0843
   2217 CB           -1.6105      46.3664      28.1364 C.3     147 SER147     0.2117
   2218 HB2          -2.3405      46.9001      27.5279 H       147 SER147     0.0352
   2219 HB3          -1.3721      46.9743      29.0104 H       147 SER147     0.0352
   2220 OG           -0.4376      46.1443      27.3807 O.3     147 SER147    -0.6546
   2221 HG            0.3012      46.1093      28.0243 H       147 SER147     0.4275
   2222 C            -2.5793      44.1704      27.3882 C.2     147 SER147     0.5973
   2223 O            -1.9257      43.1783      27.0650 O.2     147 SER147    -0.5679
   2224 N            -3.6280      44.5805      26.6713 N.am    148 ARG148    -0.3479
   2225 H            -4.1508      45.3775      27.0058 H       148 ARG148     0.2747
   2226 CA           -4.0658      43.8938      25.4515 C.3     148 ARG148    -0.2637
   2227 HA           -4.3293      42.8634      25.7075 H       148 ARG148     0.1560
   2228 CB           -5.3169      44.6204      24.9353 C.3     148 ARG148    -0.0007
   2229 HB2          -6.0583      44.6266      25.7366 H       148 ARG148     0.0327
   2230 HB3          -5.0778      45.6596      24.7024 H       148 ARG148     0.0327
   2231 CG           -5.9515      43.9281      23.7224 C.3     148 ARG148     0.0390
   2232 HG2          -5.5257      42.9310      23.6002 H       148 ARG148     0.0285
   2233 HG3          -7.0218      43.8024      23.8927 H       148 ARG148     0.0285
   2234 CD           -5.7344      44.7268      22.4314 C.3     148 ARG148     0.0486
   2235 HD2          -4.7203      45.1279      22.4136 H       148 ARG148     0.0687
   2236 HD3          -5.8226      44.0311      21.5929 H       148 ARG148     0.0687
   2237 NE           -6.7571      45.7799      22.2530 N.pl3   148 ARG148    -0.5295
   2238 HE           -7.7143      45.4689      22.2914 H       148 ARG148     0.3456
   2239 CZ           -6.5697      47.0567      21.9609 C.cat   148 ARG148     0.8076
   2240 NH1          -5.3841      47.5980      21.9003 N.pl3   148 ARG148    -0.8627
   2241 HH11         -4.5809      47.0196      22.0455 H       148 ARG148     0.4478
   2242 HH12         -5.2761      48.5739      21.6902 H       148 ARG148     0.4478
   2243 NH2          -7.5942      47.8275      21.7257 N.pl3   148 ARG148    -0.8627
   2244 HH21         -8.5270      47.4554      21.7652 H       148 ARG148     0.4478
   2245 HH22         -7.4592      48.7950      21.4929 H       148 ARG148     0.4478
   2246 C            -2.9287      43.8050      24.4264 C.2     148 ARG148     0.7341
   2247 O            -2.7342      42.7735      23.7965 O.2     148 ARG148    -0.5894
   2248 N            -2.1457      44.8748      24.2758 N.am    149 ASN149    -0.4157
   2249 H            -2.2919      45.6750      24.8748 H       149 ASN149     0.2719
   2250 CA           -0.9861      44.8683      23.3833 C.3     149 ASN149     0.0143
   2251 HA           -1.2528      44.3116      22.4825 H       149 ASN149     0.1048
   2252 CB           -0.6621      46.3060      22.9616 C.3     149 ASN149    -0.2041
   2253 HB2          -0.0193      46.2789      22.0813 H       149 ASN149     0.0797
   2254 HB3          -1.5727      46.8402      22.6953 H       149 ASN149     0.0797
   2255 CG            0.0591      47.0751      24.0492 C.2     149 ASN149     0.7130
   2256 OD1          -0.5395      47.8035      24.8097 O.2     149 ASN149    -0.5931
   2257 ND2           1.3579      46.9284      24.1554 N.am    149 ASN149    -0.9191
   2258 HD21          1.7784      47.4454      24.9064 H       149 ASN149     0.4196
   2259 HD22          1.8157      46.1849      23.6425 H       149 ASN149     0.4196
   2260 C             0.2617      44.1715      23.9647 C.2     149 ASN149     0.5973
   2261 O             1.3088      44.1884      23.3189 O.2     149 ASN149    -0.5679
   2262 N             0.2201      43.6377      25.1843 N.am    150 GLY150    -0.4157
   2263 H            -0.6509      43.6432      25.7050 H       150 GLY150     0.2719
   2264 CA            1.3297      42.9072      25.7875 C.3     150 GLY150    -0.0252
   2265 HA2           0.9201      42.1583      26.4552 H       150 GLY150     0.0698
   2266 HA3           1.8688      42.3821      25.0028 H       150 GLY150     0.0698
   2267 C             2.3447      43.7295      26.5778 C.2     150 GLY150     0.5973
   2268 O             3.0834      43.1435      27.3586 O.2     150 GLY150    -0.5679
   2269 N             2.4155      45.0546      26.4406 N.am    151 LYS151    -0.3479
   2270 H             1.6912      45.5273      25.9209 H       151 LYS151     0.2747
   2271 CA            3.3940      45.8224      27.2229 C.3     151 LYS151    -0.2400
   2272 HA            4.3183      45.2386      27.2637 H       151 LYS151     0.1426
   2273 CB            3.7294      47.1626      26.5813 C.3     151 LYS151    -0.0094
   2274 HB2           2.8219      47.7008      26.3104 H       151 LYS151     0.0362
   2275 HB3           4.3005      47.7699      27.2869 H       151 LYS151     0.0362
   2276 CG            4.6081      46.8597      25.3620 C.3     151 LYS151     0.0187
   2277 HG2           5.5169      46.3528      25.6929 H       151 LYS151     0.0103
   2278 HG3           4.0771      46.2044      24.6700 H       151 LYS151     0.0103
   2279 CD            4.9998      48.1343      24.6238 C.3     151 LYS151    -0.0479
   2280 HD2           4.1033      48.6319      24.2491 H       151 LYS151     0.0621
   2281 HD3           5.5207      48.8001      25.3155 H       151 LYS151     0.0621
   2282 CE            5.9244      47.7655      23.4600 C.3     151 LYS151    -0.0143
   2283 HE2           6.7601      47.1776      23.8563 H       151 LYS151     0.1135
   2284 HE3           5.3785      47.1325      22.7538 H       151 LYS151     0.1135
   2285 NZ            6.4411      48.9793      22.7821 N.4     151 LYS151    -0.3854
   2286 HZ1           6.9373      49.5691      23.4391 H       151 LYS151     0.3400
   2287 HZ2           7.0903      48.7248      22.0470 H       151 LYS151     0.3400
   2288 HZ3           5.6893      49.5191      22.3712 H       151 LYS151     0.3400
   2289 C             2.9548      45.9638      28.6661 C.2     151 LYS151     0.7341
   2290 O             1.7669      46.1166      28.9537 O.2     151 LYS151    -0.5894
   2291 N             3.9384      45.8783      29.5423 N.am    152 THR152    -0.4157
   2292 H             4.8850      45.7380      29.2246 H       152 THR152     0.2719
   2293 CA            3.7436      45.8638      30.9776 C.3     152 THR152    -0.0389
   2294 HA            2.7653      45.4429      31.1411 H       152 THR152     0.1007
   2295 CB            4.7762      44.9194      31.6083 C.3     152 THR152     0.3654
   2296 HB            4.6352      44.9200      32.6880 H       152 THR152     0.0043
   2297 CG2           4.6131      43.4864      31.0952 C.3     152 THR152    -0.2438
   2298 HG21          4.8046      43.4298      30.0234 H       152 THR152     0.0642
   2299 HG22          5.3252      42.8375      31.6051 H       152 THR152     0.0642
   2300 HG23          3.6011      43.1497      31.3068 H       152 THR152     0.0642
   2301 OG1           6.0924      45.3286      31.2987 O.3     152 THR152    -0.6761
   2302 HG1           6.3704      45.8923      32.0335 H       152 THR152     0.4102
   2303 C             3.7954      47.2915      31.5387 C.2     152 THR152     0.5973
   2304 O             4.5815      48.1012      31.0568 O.2     152 THR152    -0.5679
   2305 N             2.9888      47.6494      32.5394 N.am    153 SER153    -0.4157
   2306 H             2.2925      46.9841      32.8628 H       153 SER153     0.2719
   2307 CA            3.0161      48.9842      33.1725 C.3     153 SER153    -0.0249
   2308 HA            3.1861      49.7426      32.4079 H       153 SER153     0.0843
   2309 CB            1.6593      49.2601      33.8197 C.3     153 SER153     0.2117
   2310 HB2           1.6900      50.2131      34.3498 H       153 SER153     0.0352
   2311 HB3           0.9024      49.3174      33.0360 H       153 SER153     0.0352
   2312 OG            1.3181      48.2166      34.7166 O.3     153 SER153    -0.6546
   2313 HG            0.3718      48.2743      34.8900 H       153 SER153     0.4275
   2314 C             4.1297      49.1329      34.2145 C.2     153 SER153     0.5973
   2315 O             4.5026      50.2475      34.5704 O.2     153 SER153    -0.5679
   2316 N             4.6453      47.9996      34.6991 N.am    154 LYS154    -0.3479
   2317 H             4.2612      47.1477      34.3191 H       154 LYS154     0.2747
   2318 CA            5.7711      47.8407      35.6246 C.3     154 LYS154    -0.2400
   2319 HA            6.2737      48.7973      35.7987 H       154 LYS154     0.1426
   2320 CB            5.2703      47.2668      36.9605 C.3     154 LYS154    -0.0094
   2321 HB2           4.4410      46.5799      36.7856 H       154 LYS154     0.0362
   2322 HB3           6.0824      46.6811      37.3945 H       154 LYS154     0.0362
   2323 CG            4.8770      48.2891      38.0310 C.3     154 LYS154     0.0187
   2324 HG2           4.6769      47.7274      38.9407 H       154 LYS154     0.0103
   2325 HG3           5.7342      48.9156      38.2144 H       154 LYS154     0.0103
   2326 CD            3.6819      49.2096      37.7624 C.3     154 LYS154    -0.0479
   2327 HD2           3.8737      49.7896      36.8665 H       154 LYS154     0.0621
   2328 HD3           2.7770      48.6306      37.6120 H       154 LYS154     0.0621
   2329 CE            3.4953      50.2047      38.9160 C.3     154 LYS154    -0.0143
   2330 HE2           4.3934      50.8344      38.9502 H       154 LYS154     0.1135
   2331 HE3           2.6425      50.8506      38.6900 H       154 LYS154     0.1135
   2332 NZ            3.3147      49.5349      40.2289 N.4     154 LYS154    -0.3854
   2333 HZ1           4.1513      48.9919      40.4242 H       154 LYS154     0.3400
   2334 HZ2           3.2292      50.2209      40.9682 H       154 LYS154     0.3400
   2335 HZ3           2.5177      48.9172      40.2283 H       154 LYS154     0.3400
   2336 C             6.7820      46.8817      34.9975 C.2     154 LYS154     0.7341
   2337 O             6.4063      46.0494      34.1675 O.2     154 LYS154    -0.5894
   2338 N             8.0510      46.9526      35.3928 N.am    155 LYS155    -0.3479
   2339 H             8.2874      47.6326      36.1238 H       155 LYS155     0.2747
   2340 CA            9.0726      45.9754      34.9955 C.3     155 LYS155    -0.2400
   2341 HA            8.9136      45.6753      33.9595 H       155 LYS155     0.1426
   2342 CB           10.4435      46.6579      35.1231 C.3     155 LYS155    -0.0094
   2343 HB2          10.4894      47.4883      34.4162 H       155 LYS155     0.0362
   2344 HB3          10.5155      47.0868      36.1254 H       155 LYS155     0.0362
   2345 CG           11.6825      45.7754      34.9266 C.3     155 LYS155     0.0187
   2346 HG2          12.5464      46.3790      35.2101 H       155 LYS155     0.0103
   2347 HG3          11.6211      44.9569      35.6295 H       155 LYS155     0.0103
   2348 CD           11.9299      45.2361      33.5064 C.3     155 LYS155    -0.0479
   2349 HD2          11.1628      44.5042      33.2473 H       155 LYS155     0.0621
   2350 HD3          11.8900      46.0683      32.8009 H       155 LYS155     0.0621
   2351 CE           13.3288      44.5921      33.4722 C.3     155 LYS155    -0.0143
   2352 HE2          14.0428      45.3097      33.8888 H       155 LYS155     0.1135
   2353 HE3          13.3291      43.7242      34.1302 H       155 LYS155     0.1135
   2354 NZ           13.7686      44.2013      32.1067 N.4     155 LYS155    -0.3854
   2355 HZ1          13.8379      45.0150      31.5073 H       155 LYS155     0.3400
   2356 HZ2          14.6793      43.7583      32.1291 H       155 LYS155     0.3400
   2357 HZ3          13.1182      43.5556      31.6687 H       155 LYS155     0.3400
   2358 C             8.9122      44.7589      35.8998 C.2     155 LYS155     0.7341
   2359 O             9.0597      44.8674      37.1125 O.2     155 LYS155    -0.5894
   2360 N             8.5937      43.6070      35.3194 N.am    156 ILE156    -0.4157
   2361 H             8.3775      43.6030      34.3340 H       156 ILE156     0.2719
   2362 CA            8.4003      42.3669      36.0721 C.3     156 ILE156    -0.0597
   2363 HA            8.3561      42.5813      37.1385 H       156 ILE156     0.0869
   2364 CB            7.0554      41.7293      35.6811 C.3     156 ILE156     0.1303
   2365 HB            7.0256      41.5743      34.6005 H       156 ILE156     0.0187
   2366 CG2           6.8739      40.3694      36.3500 C.3     156 ILE156    -0.3204
   2367 HG21          6.9695      40.4791      37.4309 H       156 ILE156     0.0882
   2368 HG22          5.8794      39.9945      36.1187 H       156 ILE156     0.0882
   2369 HG23          7.6165      39.6587      35.9910 H       156 ILE156     0.0882
   2370 CG1           5.8956      42.6503      36.1303 C.3     156 ILE156    -0.0430
   2371 HG12          5.1500      42.1012      36.7080 H       156 ILE156     0.0236
   2372 HG13          6.2671      43.4486      36.7750 H       156 ILE156     0.0236
   2373 CD1           5.1908      43.2789      34.9329 C.3     156 ILE156    -0.0660
   2374 HD11          4.4623      42.5795      34.5330 H       156 ILE156     0.0186
   2375 HD12          4.6803      44.1832      35.2558 H       156 ILE156     0.0186
   2376 HD13          5.9104      43.5375      34.1574 H       156 ILE156     0.0186
   2377 C             9.6063      41.4775      35.8268 C.2     156 ILE156     0.5973
   2378 O             9.8465      41.0708      34.6901 O.2     156 ILE156    -0.5679
   2379 N            10.4014      41.2195      36.8580 N.am    157 THR157    -0.4157
   2380 H            10.1314      41.5509      37.7833 H       157 THR157     0.2719
   2381 CA           11.6681      40.4923      36.7329 C.3     157 THR157    -0.0389
   2382 HA           11.8372      40.2329      35.6942 H       157 THR157     0.1007
   2383 CB           12.8705      41.3290      37.1820 C.3     157 THR157     0.3654
   2384 HB           13.7690      40.7107      37.1695 H       157 THR157     0.0043
   2385 CG2          13.0781      42.5004      36.2428 C.3     157 THR157    -0.2438
   2386 HG21         12.1613      43.0744      36.2086 H       157 THR157     0.0642
   2387 HG22         13.8987      43.1240      36.5975 H       157 THR157     0.0642
   2388 HG23         13.3191      42.1064      35.2576 H       157 THR157     0.0642
   2389 OG1          12.6892      41.8414      38.4758 O.3     157 THR157    -0.6761
   2390 HG1          13.5393      42.1187      38.8240 H       157 THR157     0.4102
   2391 C            11.6492      39.1928      37.4960 C.2     157 THR157     0.5973
   2392 O            10.9097      39.0235      38.4593 O.2     157 THR157    -0.5679
   2393 N            12.5024      38.2780      37.0590 N.am    158 ILE158    -0.4157
   2394 H            13.0177      38.4562      36.2025 H       158 ILE158     0.2719
   2395 CA           12.8850      37.0995      37.8175 C.3     158 ILE158    -0.0597
   2396 HA           12.0545      36.7588      38.4393 H       158 ILE158     0.0869
   2397 CB           13.2801      35.9707      36.8378 C.3     158 ILE158     0.1303
   2398 HB           14.1733      36.2710      36.2885 H       158 ILE158     0.0187
   2399 CG2          13.6013      34.7087      37.6516 C.3     158 ILE158    -0.3204
   2400 HG21         12.7280      34.3899      38.2184 H       158 ILE158     0.0882
   2401 HG22         13.9226      33.9024      36.9953 H       158 ILE158     0.0882
   2402 HG23         14.4157      34.9033      38.3497 H       158 ILE158     0.0882
   2403 CG1          12.1540      35.7095      35.8077 C.3     158 ILE158    -0.0430
   2404 HG12         11.2623      35.3806      36.3424 H       158 ILE158     0.0236
   2405 HG13         11.9091      36.6271      35.2741 H       158 ILE158     0.0236
   2406 CD1          12.4887      34.6695      34.7371 C.3     158 ILE158    -0.0660
   2407 HD11         12.6415      33.6883      35.1837 H       158 ILE158     0.0186
   2408 HD12         11.6609      34.6032      34.0312 H       158 ILE158     0.0186
   2409 HD13         13.3820      34.9805      34.1996 H       158 ILE158     0.0186
   2410 C            14.0379      37.5485      38.7205 C.2     158 ILE158     0.5973
   2411 O            15.1715      37.6453      38.2535 O.2     158 ILE158    -0.5679
   2412 N            13.7704      37.9221      39.9717 N.am    159 ALA159    -0.4157
   2413 H            12.8385      37.7482      40.3386 H       159 ALA159     0.2719
   2414 CA           14.8115      38.3854      40.8961 C.3     159 ALA159     0.0337
   2415 HA           15.3689      39.1974      40.4286 H       159 ALA159     0.0823
   2416 CB           14.1426      38.9195      42.1669 C.3     159 ALA159    -0.1825
   2417 HB1          13.5677      38.1269      42.6501 H       159 ALA159     0.0603
   2418 HB2          14.9027      39.2786      42.8614 H       159 ALA159     0.0603
   2419 HB3          13.4750      39.7409      41.9126 H       159 ALA159     0.0603
   2420 C            15.8088      37.2633      41.2276 C.2     159 ALA159     0.5973
   2421 O            17.0250      37.4887      41.3034 O.2     159 ALA159    -0.5679
   2422 N            15.2920      36.0477      41.3526 N.am    160 ASP160    -0.5163
   2423 H            14.2897      35.9284      41.2665 H       160 ASP160     0.2936
   2424 CA           16.0655      34.8572      41.6402 C.3     160 ASP160     0.0381
   2425 HA           17.0329      34.9433      41.1549 H       160 ASP160     0.0880
   2426 CB           16.2688      34.7386      43.1561 C.3     160 ASP160    -0.0303
   2427 HB2          16.4116      35.7348      43.5797 H       160 ASP160    -0.0122
   2428 HB3          15.3746      34.3073      43.6075 H       160 ASP160    -0.0122
   2429 CG           17.4919      33.9086      43.5391 C.2     160 ASP160     0.7994
   2430 OD1          18.3291      33.6419      42.6438 O.co2   160 ASP160    -0.8014
   2431 OD2          17.6179      33.6031      44.7397 O.co2   160 ASP160    -0.8014
   2432 C            15.3487      33.6411      41.0715 C.2     160 ASP160     0.5366
   2433 O            14.1410      33.6773      40.8295 O.2     160 ASP160    -0.5819
   2434 N            16.0815      32.5728      40.8224 N.am    161 CYS161    -0.4157
   2435 H            17.0605      32.5711      41.1070 H       161 CYS161     0.2719
   2436 CA           15.5358      31.3208      40.3328 C.3     161 CYS161     0.0213
   2437 HA           14.6387      31.0838      40.9037 H       161 CYS161     0.1124
   2438 CB           15.1713      31.4230      38.8401 C.3     161 CYS161    -0.1231
   2439 HB2          14.8901      30.4352      38.4731 H       161 CYS161     0.1112
   2440 HB3          14.3123      32.0865      38.7477 H       161 CYS161     0.1112
   2441 SG           16.5085      32.0846      37.8082 S.3     161 CYS161    -0.3119
   2442 HG           15.8582      31.9665      36.6479 H       161 CYS161     0.1933
   2443 C            16.5405      30.2153      40.6016 C.2     161 CYS161     0.5973
   2444 O            17.6902      30.4596      40.9578 O.2     161 CYS161    -0.5679
   2445 N            16.1046      28.9780      40.4496 N.am    162 GLY162    -0.4157
   2446 H            15.1345      28.8272      40.2032 H       162 GLY162     0.2719
   2447 CA           16.9491      27.8262      40.6910 C.3     162 GLY162    -0.0252
   2448 HA2          17.6852      27.7326      39.8931 H       162 GLY162     0.0698
   2449 HA3          17.4707      27.9437      41.6419 H       162 GLY162     0.0698
   2450 C            16.0980      26.5799      40.7423 C.2     162 GLY162     0.5973
   2451 O            14.9010      26.6056      40.4453 O.2     162 GLY162    -0.5679
   2452 N            16.7118      25.4736      41.1225 N.am    163 GLN163    -0.4157
   2453 H            17.6769      25.5179      41.4129 H       163 GLN163     0.2719
   2454 CA           16.0310      24.1960      41.2361 C.3     163 GLN163    -0.0031
   2455 HA           15.0640      24.2365      40.7385 H       163 GLN163     0.0850
   2456 CB           16.8762      23.1737      40.4964 C.3     163 GLN163    -0.0036
   2457 HB2          17.0247      23.5101      39.4684 H       163 GLN163     0.0171
   2458 HB3          17.8479      23.0829      40.9855 H       163 GLN163     0.0171
   2459 CG           16.1899      21.8129      40.4755 C.3     163 GLN163    -0.0645
   2460 HG2          16.0234      21.4601      41.4924 H       163 GLN163     0.0352
   2461 HG3          15.2312      21.8869      39.9641 H       163 GLN163     0.0352
   2462 CD           17.0300      20.7755      39.7643 C.2     163 GLN163     0.6951
   2463 OE1          18.0599      21.0564      39.1562 O.2     163 GLN163    -0.6086
   2464 NE2          16.5873      19.5438      39.7844 N.am    163 GLN163    -0.9407
   2465 HE21         17.1889      18.8132      39.4649 H       163 GLN163     0.4251
   2466 HE22         15.7305      19.3175      40.3110 H       163 GLN163     0.4251
   2467 C            15.7920      23.8380      42.7040 C.2     163 GLN163     0.5973
   2468 O            16.6701      24.0511      43.5359 O.2     163 GLN163    -0.5679
   2469 N            14.6071      23.3197      43.0240 N.am    164 LEU164    -0.4157
   2470 H            13.9482      23.1403      42.2755 H       164 LEU164     0.2719
   2471 CA           14.2641      22.8351      44.3644 C.3     164 LEU164    -0.0518
   2472 HA           14.8925      23.3216      45.1119 H       164 LEU164     0.0922
   2473 CB           12.7888      23.1389      44.6667 C.3     164 LEU164    -0.1102
   2474 HB2          12.1714      22.5675      43.9719 H       164 LEU164     0.0457
   2475 HB3          12.5595      22.7902      45.6749 H       164 LEU164     0.0457
   2476 CG           12.4110      24.6179      44.5440 C.3     164 LEU164     0.3531
   2477 HG           12.6788      24.9944      43.5579 H       164 LEU164    -0.0361
   2478 CD1          10.9011      24.7753      44.6979 C.3     164 LEU164    -0.4121
   2479 HD11         10.5847      24.3751      45.6617 H       164 LEU164     0.1000
   2480 HD12         10.6285      25.8268      44.6368 H       164 LEU164     0.1000
   2481 HD13         10.3908      24.2341      43.9087 H       164 LEU164     0.1000
   2482 CD2          13.0960      25.4631      45.6190 C.3     164 LEU164    -0.4121
   2483 HD21         14.1759      25.4474      45.4684 H       164 LEU164     0.1000
   2484 HD22         12.7560      26.4956      45.5530 H       164 LEU164     0.1000
   2485 HD23         12.8681      25.0653      46.6077 H       164 LEU164     0.1000
   2486 C            14.4844      21.3313      44.5099 C.2     164 LEU164     0.5973
   2487 O            14.9373      20.8860      45.5560 O.2     164 LEU164    -0.5679
   2488 N            14.1258      20.5696      43.4794 N.am    165 GLU165    -0.5192
   2489 H            13.8417      21.0045      42.6128 H       165 GLU165     0.3055
   2490 CA           14.0261      19.1049      43.4886 C.3     165 GLU165    -0.2059
   2491 HA           14.7990      18.6724      44.1247 H       165 GLU165     0.1399
   2492 CB           12.6436      18.7467      44.0675 C.3     165 GLU165     0.0071
   2493 HB2          12.5571      19.2221      45.0462 H       165 GLU165    -0.0078
   2494 HB3          11.8720      19.1676      43.4242 H       165 GLU165    -0.0078
   2495 CG           12.3511      17.2518      44.2504 C.3     165 GLU165     0.0675
   2496 HG2          12.1984      16.7888      43.2719 H       165 GLU165    -0.0548
   2497 HG3          13.2155      16.7780      44.7232 H       165 GLU165    -0.0548
   2498 CD           11.0973      17.0446      45.1248 C.2     165 GLU165     0.8183
   2499 OE1          10.0158      17.5651      44.7389 O.co2   165 GLU165    -0.8220
   2500 OE2          11.2125      16.3656      46.1732 O.co2   165 GLU165    -0.8220
   2501 C            14.2550      18.5568      42.0761 C.2     165 GLU165     0.7420
   2502 O            14.6578      17.3900      41.9303 O.2     165 GLU165    -0.7930
   2503 OXT          14.1037      19.3534      41.1153 O.3     165 GLU165    -0.7930
@<TRIPOS>BOND
      1      18      19 2
      2      18      20 am
      3      13      14 1
      4      10      13 1
      5       7      10 1
      6       5       7 1
      7       5      18 1
      8       1       5 1
      9      34      35 2
     10      34      36 am
     11      24      26 1
     12      24      30 1
     13      22      24 1
     14      22      34 1
     15      20      22 1
     16      48      49 2
     17      48      50 am
     18      43      44 2
     19      43      45 am
     20      40      43 1
     21      38      40 1
     22      38      48 1
     23      36      38 1
     24      62      63 2
     25      62      64 am
     26      60      62 1
     27      57      60 1
     28      54      57 1
     29      51      54 1
     30      50      51 1
     31      50      60 1
     32      76      77 2
     33      76      78 am
     34      68      70 1
     35      68      74 1
     36      66      68 1
     37      66      76 1
     38      64      66 1
     39      92      93 2
     40      92      94 am
     41      82      84 1
     42      82      88 1
     43      80      82 1
     44      80      92 1
     45      78      80 1
     46     112     113 2
     47     112     114 am
     48     108     110 ar
     49     106     108 ar
     50     104     106 ar
     51     102     104 ar
     52     101     102 ar
     53     101     110 ar
     54      98     101 1
     55      96      98 1
     56      96     112 1
     57      94      96 1
     58     132     133 2
     59     132     134 am
     60     128     130 ar
     61     126     128 ar
     62     124     126 ar
     63     122     124 ar
     64     121     122 ar
     65     121     130 ar
     66     118     121 1
     67     116     118 1
     68     116     132 1
     69     114     116 1
     70     144     145 2
     71     144     146 am
     72     141     142 ar
     73     141     143 ar
     74     138     141 1
     75     136     138 1
     76     136     144 1
     77     134     136 1
     78     163     164 2
     79     163     165 am
     80     156     159 1
     81     150     152 1
     82     150     156 1
     83     148     150 1
     84     148     163 1
     85     146     148 1
     86     173     174 2
     87     173     175 am
     88     167     169 1
     89     167     173 1
     90     165     167 1
     91     189     190 2
     92     189     191 am
     93     179     181 1
     94     179     185 1
     95     177     179 1
     96     177     189 1
     97     175     177 1
     98     201     202 2
     99     201     203 am
    100     198     199 ar
    101     198     200 ar
    102     195     198 1
    103     193     195 1
    104     193     201 1
    105     191     193 1
    106     208     209 2
    107     208     210 am
    108     205     208 1
    109     203     205 1
    110     223     224 2
    111     223     225 am
    112     220     221 ar
    113     220     222 ar
    114     217     220 1
    115     214     217 1
    116     212     214 1
    117     212     223 1
    118     210     212 1
    119     237     238 2
    120     237     239 am
    121     235     237 1
    122     232     235 1
    123     229     232 1
    124     226     229 1
    125     225     226 1
    126     225     235 1
    127     256     257 2
    128     256     258 am
    129     246     248 1
    130     246     252 1
    131     243     246 1
    132     241     243 1
    133     241     256 1
    134     239     241 1
    135     263     264 2
    136     263     265 am
    137     260     263 1
    138     258     260 1
    139     287     288 2
    140     287     289 am
    141     280     281 ar
    142     280     284 ar
    143     278     280 ar
    144     275     278 1
    145     272     275 1
    146     269     272 1
    147     267     269 1
    148     267     287 1
    149     265     267 1
    150     303     304 2
    151     303     305 am
    152     293     295 1
    153     293     299 1
    154     291     293 1
    155     291     303 1
    156     289     291 1
    157     314     315 2
    158     314     316 am
    159     309     312 1
    160     307     309 1
    161     307     314 1
    162     305     307 1
    163     334     335 2
    164     334     336 am
    165     330     332 ar
    166     328     330 ar
    167     326     328 ar
    168     324     326 ar
    169     323     324 ar
    170     323     332 ar
    171     320     323 1
    172     318     320 1
    173     318     334 1
    174     316     318 1
    175     349     350 2
    176     349     351 am
    177     346     347 ar
    178     346     348 ar
    179     343     346 1
    180     340     343 1
    181     338     340 1
    182     338     349 1
    183     336     338 1
    184     368     369 2
    185     368     370 am
    186     358     360 1
    187     358     364 1
    188     355     358 1
    189     353     355 1
    190     353     368 1
    191     351     353 1
    192     388     389 2
    193     388     390 am
    194     384     386 ar
    195     382     384 ar
    196     380     382 ar
    197     378     380 ar
    198     377     378 ar
    199     377     386 ar
    200     374     377 1
    201     372     374 1
    202     372     388 1
    203     370     372 1
    204     398     399 2
    205     398     400 am
    206     392     394 1
    207     392     398 1
    208     390     392 1
    209     410     411 2
    210     410     412 am
    211     407     408 ar
    212     407     409 ar
    213     404     407 1
    214     402     404 1
    215     402     410 1
    216     400     402 1
    217     432     433 2
    218     432     434 am
    219     425     428 1
    220     422     425 1
    221     419     422 1
    222     416     419 1
    223     414     416 1
    224     414     432 1
    225     412     414 1
    226     448     449 2
    227     448     450 am
    228     438     440 1
    229     438     444 1
    230     436     438 1
    231     436     448 1
    232     434     436 1
    233     462     463 2
    234     462     464 am
    235     460     462 1
    236     457     460 1
    237     454     457 1
    238     451     454 1
    239     450     451 1
    240     450     460 1
    241     484     485 2
    242     484     486 am
    243     477     480 1
    244     474     477 1
    245     471     474 1
    246     468     471 1
    247     466     468 1
    248     466     484 1
    249     464     466 1
    250     498     499 2
    251     498     500 am
    252     490     492 1
    253     490     496 1
    254     488     490 1
    255     488     498 1
    256     486     488 1
    257     508     509 2
    258     508     510 am
    259     502     504 1
    260     502     508 1
    261     500     502 1
    262     523     524 2
    263     523     525 am
    264     520     521 ar
    265     520     522 ar
    266     517     520 1
    267     514     517 1
    268     512     514 1
    269     512     523 1
    270     510     512 1
    271     537     538 2
    272     537     539 am
    273     532     533 2
    274     532     534 am
    275     529     532 1
    276     527     529 1
    277     527     537 1
    278     525     527 1
    279     557     558 2
    280     557     559 am
    281     553     555 ar
    282     551     553 ar
    283     549     551 ar
    284     547     549 ar
    285     546     547 ar
    286     546     555 ar
    287     543     546 1
    288     541     543 1
    289     541     557 1
    290     539     541 1
    291     581     582 2
    292     581     583 am
    293     574     575 ar
    294     574     578 ar
    295     572     574 ar
    296     569     572 1
    297     566     569 1
    298     563     566 1
    299     561     563 1
    300     561     581 1
    301     559     561 1
    302     591     592 2
    303     591     593 am
    304     585     587 1
    305     585     591 1
    306     583     585 1
    307     610     611 2
    308     610     612 am
    309     600     602 1
    310     600     606 1
    311     597     600 1
    312     595     597 1
    313     595     610 1
    314     593     595 1
    315     621     622 2
    316     621     623 am
    317     616     619 1
    318     614     616 1
    319     614     621 1
    320     612     614 1
    321     635     636 2
    322     635     637 am
    323     627     629 1
    324     627     633 1
    325     625     627 1
    326     625     635 1
    327     623     625 1
    328     642     643 2
    329     642     644 am
    330     639     642 1
    331     637     639 1
    332     657     658 2
    333     657     659 am
    334     654     655 ar
    335     654     656 ar
    336     651     654 1
    337     648     651 1
    338     646     648 1
    339     646     657 1
    340     644     646 1
    341     679     680 2
    342     679     681 am
    343     672     675 1
    344     669     672 1
    345     666     669 1
    346     663     666 1
    347     661     663 1
    348     661     679 1
    349     659     661 1
    350     686     687 2
    351     686     688 am
    352     683     686 1
    353     681     683 1
    354     706     707 2
    355     706     708 am
    356     702     704 ar
    357     700     702 ar
    358     698     700 ar
    359     696     698 ar
    360     695     696 ar
    361     695     704 ar
    362     692     695 1
    363     690     692 1
    364     690     706 1
    365     688     690 1
    366     713     714 2
    367     713     715 am
    368     710     713 1
    369     708     710 1
    370     734     735 2
    371     734     736 am
    372     730     732 ar
    373     727     728 1
    374     727     730 ar
    375     725     727 ar
    376     723     725 ar
    377     722     723 ar
    378     722     732 ar
    379     719     722 1
    380     717     719 1
    381     717     734 1
    382     715     717 1
    383     756     757 2
    384     756     758 am
    385     749     752 1
    386     746     749 1
    387     743     746 1
    388     740     743 1
    389     738     740 1
    390     738     756 1
    391     736     738 1
    392     763     764 2
    393     763     765 am
    394     760     763 1
    395     758     760 1
    396     774     775 2
    397     774     776 am
    398     769     772 1
    399     767     769 1
    400     767     774 1
    401     765     767 1
    402     785     786 2
    403     785     787 am
    404     780     783 1
    405     778     780 1
    406     778     785 1
    407     776     778 1
    408     805     806 2
    409     805     807 am
    410     801     803 ar
    411     799     801 ar
    412     797     799 ar
    413     795     797 ar
    414     794     795 ar
    415     794     803 ar
    416     791     794 1
    417     789     791 1
    418     789     805 1
    419     787     789 1
    420     822     823 2
    421     822     824 am
    422     818     820 1
    423     816     818 1
    424     815     816 2
    425     814     815 1
    426     814     820 2
    427     811     814 1
    428     809     811 1
    429     809     822 1
    430     807     809 1
    431     846     847 2
    432     846     848 am
    433     839     840 ar
    434     839     843 ar
    435     837     839 ar
    436     834     837 1
    437     831     834 1
    438     828     831 1
    439     826     828 1
    440     826     846 1
    441     824     826 1
    442     865     866 2
    443     865     867 am
    444     858     861 1
    445     852     854 1
    446     852     858 1
    447     850     852 1
    448     850     865 1
    449     848     850 1
    450     884     885 2
    451     884     886 am
    452     877     880 1
    453     871     873 1
    454     871     877 1
    455     869     871 1
    456     869     884 1
    457     867     869 1
    458     898     899 2
    459     898     900 am
    460     896     898 1
    461     893     896 1
    462     890     893 1
    463     887     890 1
    464     886     887 1
    465     886     896 1
    466     905     906 2
    467     905     907 am
    468     902     905 1
    469     900     902 1
    470     925     926 2
    471     925     927 am
    472     921     923 ar
    473     919     921 ar
    474     917     919 ar
    475     915     917 ar
    476     914     915 ar
    477     914     923 ar
    478     911     914 1
    479     909     911 1
    480     909     925 1
    481     907     909 1
    482     942     943 2
    483     942     944 am
    484     937     938 1
    485     934     937 1
    486     931     934 1
    487     929     931 1
    488     929     942 1
    489     927     929 1
    490     953     954 2
    491     953     955 am
    492     948     951 1
    493     946     948 1
    494     946     953 1
    495     944     946 1
    496     970     971 2
    497     970     972 am
    498     965     966 2
    499     965     967 am
    500     962     965 1
    501     959     962 1
    502     957     959 1
    503     957     970 1
    504     955     957 1
    505     977     978 2
    506     977     979 am
    507     974     977 1
    508     972     974 1
    509     984     985 2
    510     984     986 am
    511     981     984 1
    512     979     981 1
    513     996     997 2
    514     996     998 am
    515     993     994 ar
    516     993     995 ar
    517     990     993 1
    518     988     990 1
    519     988     996 1
    520     986     988 1
    521    1016    1017 2
    522    1016    1018 am
    523    1012    1014 ar
    524    1010    1012 ar
    525    1008    1010 ar
    526    1006    1008 ar
    527    1005    1006 ar
    528    1005    1014 ar
    529    1002    1005 1
    530    1000    1002 1
    531    1000    1016 1
    532     998    1000 1
    533    1030    1031 2
    534    1030    1032 am
    535    1022    1024 1
    536    1022    1028 1
    537    1020    1022 1
    538    1020    1030 1
    539    1018    1020 1
    540    1054    1055 2
    541    1054    1056 am
    542    1047    1048 ar
    543    1047    1051 ar
    544    1045    1047 ar
    545    1042    1045 1
    546    1039    1042 1
    547    1036    1039 1
    548    1034    1036 1
    549    1034    1054 1
    550    1032    1034 1
    551    1071    1072 2
    552    1071    1073 am
    553    1067    1069 1
    554    1065    1067 1
    555    1064    1065 2
    556    1063    1064 1
    557    1063    1069 2
    558    1060    1063 1
    559    1058    1060 1
    560    1058    1071 1
    561    1056    1058 1
    562    1085    1086 2
    563    1085    1087 am
    564    1080    1081 2
    565    1080    1082 am
    566    1077    1080 1
    567    1075    1077 1
    568    1075    1085 1
    569    1073    1075 1
    570    1092    1093 2
    571    1092    1094 am
    572    1089    1092 1
    573    1087    1089 1
    574    1106    1107 2
    575    1106    1108 am
    576    1098    1100 1
    577    1098    1104 1
    578    1096    1098 1
    579    1096    1106 1
    580    1094    1096 1
    581    1113    1114 2
    582    1113    1115 am
    583    1110    1113 1
    584    1108    1110 1
    585    1120    1121 2
    586    1120    1122 am
    587    1117    1120 1
    588    1115    1117 1
    589    1142    1143 2
    590    1142    1144 am
    591    1135    1138 1
    592    1132    1135 1
    593    1129    1132 1
    594    1126    1129 1
    595    1124    1126 1
    596    1124    1142 1
    597    1122    1124 1
    598    1153    1154 2
    599    1153    1155 am
    600    1148    1151 1
    601    1146    1148 1
    602    1146    1153 1
    603    1144    1146 1
    604    1172    1173 2
    605    1172    1174 am
    606    1165    1168 1
    607    1159    1161 1
    608    1159    1165 1
    609    1157    1159 1
    610    1157    1172 1
    611    1155    1157 1
    612    1193    1194 2
    613    1193    1195 am
    614    1189    1191 ar
    615    1186    1187 1
    616    1186    1189 ar
    617    1184    1186 ar
    618    1182    1184 ar
    619    1181    1182 ar
    620    1181    1191 ar
    621    1178    1181 1
    622    1176    1178 1
    623    1176    1193 1
    624    1174    1176 1
    625    1200    1201 2
    626    1200    1202 am
    627    1197    1200 1
    628    1195    1197 1
    629    1215    1216 2
    630    1215    1217 am
    631    1212    1213 ar
    632    1212    1214 ar
    633    1209    1212 1
    634    1206    1209 1
    635    1204    1206 1
    636    1204    1215 1
    637    1202    1204 1
    638    1237    1238 2
    639    1237    1239 am
    640    1230    1233 1
    641    1227    1230 1
    642    1224    1227 1
    643    1221    1224 1
    644    1219    1221 1
    645    1219    1237 1
    646    1217    1219 1
    647    1257    1258 2
    648    1257    1259 am
    649    1253    1255 ar
    650    1251    1253 ar
    651    1249    1251 ar
    652    1247    1249 ar
    653    1246    1247 ar
    654    1246    1255 ar
    655    1243    1246 1
    656    1241    1243 1
    657    1241    1257 1
    658    1239    1241 1
    659    1272    1273 2
    660    1272    1274 am
    661    1269    1270 ar
    662    1269    1271 ar
    663    1266    1269 1
    664    1263    1266 1
    665    1261    1263 1
    666    1261    1272 1
    667    1259    1261 1
    668    1284    1285 2
    669    1284    1286 am
    670    1281    1282 ar
    671    1281    1283 ar
    672    1278    1281 1
    673    1276    1278 1
    674    1276    1284 1
    675    1274    1276 1
    676    1299    1300 2
    677    1299    1301 am
    678    1296    1297 ar
    679    1296    1298 ar
    680    1293    1296 1
    681    1290    1293 1
    682    1288    1290 1
    683    1288    1299 1
    684    1286    1288 1
    685    1313    1314 2
    686    1313    1315 am
    687    1308    1309 2
    688    1308    1310 am
    689    1305    1308 1
    690    1303    1305 1
    691    1303    1313 1
    692    1301    1303 1
    693    1333    1334 2
    694    1333    1335 am
    695    1329    1331 ar
    696    1327    1329 ar
    697    1325    1327 ar
    698    1323    1325 ar
    699    1322    1323 ar
    700    1322    1331 ar
    701    1319    1322 1
    702    1317    1319 1
    703    1317    1333 1
    704    1315    1317 1
    705    1352    1353 2
    706    1352    1354 am
    707    1345    1348 1
    708    1339    1341 1
    709    1339    1345 1
    710    1337    1339 1
    711    1337    1352 1
    712    1335    1337 1
    713    1371    1372 2
    714    1371    1373 am
    715    1361    1363 1
    716    1361    1367 1
    717    1358    1361 1
    718    1356    1358 1
    719    1356    1371 1
    720    1354    1356 1
    721    1393    1394 2
    722    1393    1395 am
    723    1386    1389 1
    724    1383    1386 1
    725    1380    1383 1
    726    1377    1380 1
    727    1375    1377 1
    728    1375    1393 1
    729    1373    1375 1
    730    1410    1411 2
    731    1410    1412 am
    732    1406    1408 1
    733    1404    1406 1
    734    1403    1404 2
    735    1402    1403 1
    736    1402    1408 2
    737    1399    1402 1
    738    1397    1399 1
    739    1397    1410 1
    740    1395    1397 1
    741    1424    1425 2
    742    1424    1426 am
    743    1416    1418 1
    744    1416    1422 1
    745    1414    1416 1
    746    1414    1424 1
    747    1412    1414 1
    748    1431    1432 2
    749    1431    1433 am
    750    1428    1431 1
    751    1426    1428 1
    752    1445    1446 2
    753    1445    1447 am
    754    1443    1445 1
    755    1440    1443 1
    756    1437    1440 1
    757    1434    1437 1
    758    1433    1434 1
    759    1433    1443 1
    760    1452    1453 2
    761    1452    1454 am
    762    1449    1452 1
    763    1447    1449 1
    764    1471    1472 2
    765    1471    1473 am
    766    1464    1467 1
    767    1458    1460 1
    768    1458    1464 1
    769    1456    1458 1
    770    1456    1471 1
    771    1454    1456 1
    772    1490    1491 2
    773    1490    1492 am
    774    1480    1482 1
    775    1480    1486 1
    776    1477    1480 1
    777    1475    1477 1
    778    1475    1490 1
    779    1473    1475 1
    780    1501    1502 2
    781    1501    1503 am
    782    1496    1499 1
    783    1494    1496 1
    784    1494    1501 1
    785    1492    1494 1
    786    1518    1519 2
    787    1518    1520 am
    788    1513    1514 1
    789    1510    1513 1
    790    1507    1510 1
    791    1505    1507 1
    792    1505    1518 1
    793    1503    1505 1
    794    1528    1529 2
    795    1528    1530 am
    796    1522    1524 1
    797    1522    1528 1
    798    1520    1522 1
    799    1542    1543 2
    800    1542    1544 am
    801    1537    1538 2
    802    1537    1539 am
    803    1534    1537 1
    804    1532    1534 1
    805    1532    1542 1
    806    1530    1532 1
    807    1552    1553 2
    808    1552    1554 am
    809    1546    1548 1
    810    1546    1552 1
    811    1544    1546 1
    812    1559    1560 2
    813    1559    1561 am
    814    1556    1559 1
    815    1554    1556 1
    816    1573    1574 2
    817    1573    1575 am
    818    1571    1573 1
    819    1568    1571 1
    820    1565    1568 1
    821    1562    1565 1
    822    1561    1562 1
    823    1561    1571 1
    824    1587    1588 2
    825    1587    1589 am
    826    1582    1583 2
    827    1582    1584 am
    828    1579    1582 1
    829    1577    1579 1
    830    1577    1587 1
    831    1575    1577 1
    832    1601    1602 2
    833    1601    1603 am
    834    1593    1595 1
    835    1593    1599 1
    836    1591    1593 1
    837    1591    1601 1
    838    1589    1591 1
    839    1615    1616 2
    840    1615    1617 am
    841    1610    1611 2
    842    1610    1612 am
    843    1607    1610 1
    844    1605    1607 1
    845    1605    1615 1
    846    1603    1605 1
    847    1622    1623 2
    848    1622    1624 am
    849    1619    1622 1
    850    1617    1619 1
    851    1633    1634 2
    852    1633    1635 am
    853    1628    1631 1
    854    1626    1628 1
    855    1626    1633 1
    856    1624    1626 1
    857    1650    1651 2
    858    1650    1652 am
    859    1645    1646 2
    860    1645    1647 am
    861    1642    1645 1
    862    1639    1642 1
    863    1637    1639 1
    864    1637    1650 1
    865    1635    1637 1
    866    1670    1671 2
    867    1670    1672 am
    868    1666    1668 ar
    869    1664    1666 ar
    870    1662    1664 ar
    871    1660    1662 ar
    872    1659    1660 ar
    873    1659    1668 ar
    874    1656    1659 1
    875    1654    1656 1
    876    1654    1670 1
    877    1652    1654 1
    878    1690    1691 2
    879    1690    1692 am
    880    1686    1688 ar
    881    1684    1686 ar
    882    1682    1684 ar
    883    1680    1682 ar
    884    1679    1680 ar
    885    1679    1688 ar
    886    1676    1679 1
    887    1674    1676 1
    888    1674    1690 1
    889    1672    1674 1
    890    1709    1710 2
    891    1709    1711 am
    892    1702    1705 1
    893    1696    1698 1
    894    1696    1702 1
    895    1694    1696 1
    896    1694    1709 1
    897    1692    1694 1
    898    1720    1721 2
    899    1720    1722 am
    900    1715    1718 1
    901    1713    1715 1
    902    1713    1720 1
    903    1711    1713 1
    904    1734    1735 2
    905    1734    1736 am
    906    1726    1728 1
    907    1726    1732 1
    908    1724    1726 1
    909    1724    1734 1
    910    1722    1724 1
    911    1744    1745 2
    912    1744    1746 am
    913    1738    1740 1
    914    1738    1744 1
    915    1736    1738 1
    916    1766    1767 2
    917    1766    1768 am
    918    1759    1762 1
    919    1756    1759 1
    920    1753    1756 1
    921    1750    1753 1
    922    1748    1750 1
    923    1748    1766 1
    924    1746    1748 1
    925    1780    1781 2
    926    1780    1782 am
    927    1772    1774 1
    928    1772    1778 1
    929    1770    1772 1
    930    1770    1780 1
    931    1768    1770 1
    932    1795    1796 2
    933    1795    1797 am
    934    1792    1793 ar
    935    1792    1794 ar
    936    1789    1792 1
    937    1786    1789 1
    938    1784    1786 1
    939    1784    1795 1
    940    1782    1784 1
    941    1819    1820 2
    942    1819    1821 am
    943    1816    1818 ar
    944    1814    1816 ar
    945    1812    1814 ar
    946    1810    1812 ar
    947    1809    1810 ar
    948    1809    1818 ar
    949    1807    1809 1
    950    1805    1807 1
    951    1804    1805 2
    952    1804    1818 1
    953    1801    1804 1
    954    1799    1801 1
    955    1799    1819 1
    956    1797    1799 1
    957    1838    1839 2
    958    1838    1840 am
    959    1828    1830 1
    960    1828    1834 1
    961    1825    1828 1
    962    1823    1825 1
    963    1823    1838 1
    964    1821    1823 1
    965    1850    1851 2
    966    1850    1852 am
    967    1847    1848 ar
    968    1847    1849 ar
    969    1844    1847 1
    970    1842    1844 1
    971    1842    1850 1
    972    1840    1842 1
    973    1857    1858 2
    974    1857    1859 am
    975    1854    1857 1
    976    1852    1854 1
    977    1879    1880 2
    978    1879    1881 am
    979    1872    1875 1
    980    1869    1872 1
    981    1866    1869 1
    982    1863    1866 1
    983    1861    1863 1
    984    1861    1879 1
    985    1859    1861 1
    986    1896    1897 2
    987    1896    1898 am
    988    1892    1894 1
    989    1890    1892 1
    990    1889    1890 2
    991    1888    1889 1
    992    1888    1894 2
    993    1885    1888 1
    994    1883    1885 1
    995    1883    1896 1
    996    1881    1883 1
    997    1912    1913 2
    998    1912    1914 am
    999    1902    1904 1
   1000    1902    1908 1
   1001    1900    1902 1
   1002    1900    1912 1
   1003    1898    1900 1
   1004    1928    1929 2
   1005    1928    1930 am
   1006    1918    1920 1
   1007    1918    1924 1
   1008    1916    1918 1
   1009    1916    1928 1
   1010    1914    1916 1
   1011    1948    1949 2
   1012    1948    1950 am
   1013    1944    1946 ar
   1014    1942    1944 ar
   1015    1940    1942 ar
   1016    1938    1940 ar
   1017    1937    1938 ar
   1018    1937    1946 ar
   1019    1934    1937 1
   1020    1932    1934 1
   1021    1932    1948 1
   1022    1930    1932 1
   1023    1955    1956 2
   1024    1955    1957 am
   1025    1952    1955 1
   1026    1950    1952 1
   1027    1977    1978 2
   1028    1977    1979 am
   1029    1970    1973 1
   1030    1967    1970 1
   1031    1964    1967 1
   1032    1961    1964 1
   1033    1959    1961 1
   1034    1959    1977 1
   1035    1957    1959 1
   1036    1993    1994 2
   1037    1993    1995 am
   1038    1983    1985 1
   1039    1983    1989 1
   1040    1981    1983 1
   1041    1981    1993 1
   1042    1979    1981 1
   1043    2015    2016 2
   1044    2015    2017 am
   1045    2008    2011 1
   1046    2005    2008 1
   1047    2002    2005 1
   1048    1999    2002 1
   1049    1997    1999 1
   1050    1997    2015 1
   1051    1995    1997 1
   1052    2030    2031 2
   1053    2030    2032 am
   1054    2027    2028 ar
   1055    2027    2029 ar
   1056    2024    2027 1
   1057    2021    2024 1
   1058    2019    2021 1
   1059    2019    2030 1
   1060    2017    2019 1
   1061    2037    2038 2
   1062    2037    2039 am
   1063    2034    2037 1
   1064    2032    2034 1
   1065    2054    2055 2
   1066    2054    2056 am
   1067    2049    2050 1
   1068    2046    2049 1
   1069    2043    2046 1
   1070    2041    2043 1
   1071    2041    2054 1
   1072    2039    2041 1
   1073    2068    2069 2
   1074    2068    2070 am
   1075    2063    2064 2
   1076    2063    2065 am
   1077    2060    2063 1
   1078    2058    2060 1
   1079    2058    2068 1
   1080    2056    2058 1
   1081    2087    2088 2
   1082    2087    2089 am
   1083    2080    2083 1
   1084    2074    2076 1
   1085    2074    2080 1
   1086    2072    2074 1
   1087    2072    2087 1
   1088    2070    2072 1
   1089    2103    2104 2
   1090    2103    2105 am
   1091    2093    2095 1
   1092    2093    2099 1
   1093    2091    2093 1
   1094    2091    2103 1
   1095    2089    2091 1
   1096    2118    2119 2
   1097    2118    2120 am
   1098    2115    2116 ar
   1099    2115    2117 ar
   1100    2112    2115 1
   1101    2109    2112 1
   1102    2107    2109 1
   1103    2107    2118 1
   1104    2105    2107 1
   1105    2128    2129 2
   1106    2128    2130 am
   1107    2122    2124 1
   1108    2122    2128 1
   1109    2120    2122 1
   1110    2145    2146 2
   1111    2145    2147 am
   1112    2140    2141 1
   1113    2137    2140 1
   1114    2134    2137 1
   1115    2132    2134 1
   1116    2132    2145 1
   1117    2130    2132 1
   1118    2160    2161 2
   1119    2160    2162 am
   1120    2157    2158 ar
   1121    2157    2159 ar
   1122    2154    2157 1
   1123    2151    2154 1
   1124    2149    2151 1
   1125    2149    2160 1
   1126    2147    2149 1
   1127    2184    2185 2
   1128    2184    2186 am
   1129    2177    2178 ar
   1130    2177    2181 ar
   1131    2175    2177 ar
   1132    2172    2175 1
   1133    2169    2172 1
   1134    2166    2169 1
   1135    2164    2166 1
   1136    2164    2184 1
   1137    2162    2164 1
   1138    2204    2205 2
   1139    2204    2206 am
   1140    2200    2202 ar
   1141    2198    2200 ar
   1142    2196    2198 ar
   1143    2194    2196 ar
   1144    2193    2194 ar
   1145    2193    2202 ar
   1146    2190    2193 1
   1147    2188    2190 1
   1148    2188    2204 1
   1149    2186    2188 1
   1150    2211    2212 2
   1151    2211    2213 am
   1152    2208    2211 1
   1153    2206    2208 1
   1154    2222    2223 2
   1155    2222    2224 am
   1156    2217    2220 1
   1157    2215    2217 1
   1158    2215    2222 1
   1159    2213    2215 1
   1160    2246    2247 2
   1161    2246    2248 am
   1162    2239    2240 ar
   1163    2239    2243 ar
   1164    2237    2239 ar
   1165    2234    2237 1
   1166    2231    2234 1
   1167    2228    2231 1
   1168    2226    2228 1
   1169    2226    2246 1
   1170    2224    2226 1
   1171    2260    2261 2
   1172    2260    2262 am
   1173    2255    2256 2
   1174    2255    2257 am
   1175    2252    2255 1
   1176    2250    2252 1
   1177    2250    2260 1
   1178    2248    2250 1
   1179    2267    2268 2
   1180    2267    2269 am
   1181    2264    2267 1
   1182    2262    2264 1
   1183    2289    2290 2
   1184    2289    2291 am
   1185    2282    2285 1
   1186    2279    2282 1
   1187    2276    2279 1
   1188    2273    2276 1
   1189    2271    2273 1
   1190    2271    2289 1
   1191    2269    2271 1
   1192    2303    2304 2
   1193    2303    2305 am
   1194    2295    2297 1
   1195    2295    2301 1
   1196    2293    2295 1
   1197    2293    2303 1
   1198    2291    2293 1
   1199    2314    2315 2
   1200    2314    2316 am
   1201    2309    2312 1
   1202    2307    2309 1
   1203    2307    2314 1
   1204    2305    2307 1
   1205    2336    2337 2
   1206    2336    2338 am
   1207    2329    2332 1
   1208    2326    2329 1
   1209    2323    2326 1
   1210    2320    2323 1
   1211    2318    2320 1
   1212    2318    2336 1
   1213    2316    2318 1
   1214    2358    2359 2
   1215    2358    2360 am
   1216    2351    2354 1
   1217    2348    2351 1
   1218    2345    2348 1
   1219    2342    2345 1
   1220    2340    2342 1
   1221    2340    2358 1
   1222    2338    2340 1
   1223    2377    2378 2
   1224    2377    2379 am
   1225    2370    2373 1
   1226    2364    2366 1
   1227    2364    2370 1
   1228    2362    2364 1
   1229    2362    2377 1
   1230    2360    2362 1
   1231    2391    2392 2
   1232    2391    2393 am
   1233    2383    2385 1
   1234    2383    2389 1
   1235    2381    2383 1
   1236    2381    2391 1
   1237    2379    2381 1
   1238    2410    2411 2
   1239    2410    2412 am
   1240    2403    2406 1
   1241    2397    2399 1
   1242    2397    2403 1
   1243    2395    2397 1
   1244    2395    2410 1
   1245    2393    2395 1
   1246    2420    2421 2
   1247    2420    2422 am
   1248    2414    2416 1
   1249    2414    2420 1
   1250    2412    2414 1
   1251    2432    2433 2
   1252    2432    2434 am
   1253    2429    2430 ar
   1254    2429    2431 ar
   1255    2426    2429 1
   1256    2424    2426 1
   1257    2424    2432 1
   1258    2422    2424 1
   1259    2443    2444 2
   1260    2443    2445 am
   1261    2438    2441 1
   1262    2436    2438 1
   1263    2436    2443 1
   1264    2434    2436 1
   1265    2450    2451 2
   1266    2450    2452 am
   1267    2447    2450 1
   1268    2445    2447 1
   1269    2467    2468 2
   1270    2467    2469 am
   1271    2462    2463 2
   1272    2462    2464 am
   1273    2459    2462 1
   1274    2456    2459 1
   1275    2454    2456 1
   1276    2454    2467 1
   1277    2452    2454 1
   1278    2486    2487 2
   1279    2486    2488 am
   1280    2476    2478 1
   1281    2476    2482 1
   1282    2473    2476 1
   1283    2471    2473 1
   1284    2471    2486 1
   1285    2469    2471 1
   1286    2501    2502 2
   1287    2501    2503 1
   1288    2498    2499 ar
   1289    2498    2500 ar
   1290    2495    2498 1
   1291    2492    2495 1
   1292    2490    2492 1
   1293    2490    2501 1
   1294    2488    2490 1
   1295      14      15 1
   1296      14      16 1
   1297      14      17 1
   1298      10      11 1
   1299      10      12 1
   1300       7       8 1
   1301       7       9 1
   1302       5       6 1
   1303       1       2 1
   1304       1       3 1
   1305       1       4 1
   1306      30      31 1
   1307      30      32 1
   1308      30      33 1
   1309      26      27 1
   1310      26      28 1
   1311      26      29 1
   1312      24      25 1
   1313      22      23 1
   1314      20      21 1
   1315      45      46 1
   1316      45      47 1
   1317      40      41 1
   1318      40      42 1
   1319      38      39 1
   1320      36      37 1
   1321      60      61 1
   1322      57      58 1
   1323      57      59 1
   1324      54      55 1
   1325      54      56 1
   1326      51      52 1
   1327      51      53 1
   1328      74      75 1
   1329      70      71 1
   1330      70      72 1
   1331      70      73 1
   1332      68      69 1
   1333      66      67 1
   1334      64      65 1
   1335      88      89 1
   1336      88      90 1
   1337      88      91 1
   1338      84      85 1
   1339      84      86 1
   1340      84      87 1
   1341      82      83 1
   1342      80      81 1
   1343      78      79 1
   1344     110     111 1
   1345     108     109 1
   1346     106     107 1
   1347     104     105 1
   1348     102     103 1
   1349      98      99 1
   1350      98     100 1
   1351      96      97 1
   1352      94      95 1
   1353     130     131 1
   1354     128     129 1
   1355     126     127 1
   1356     124     125 1
   1357     122     123 1
   1358     118     119 1
   1359     118     120 1
   1360     116     117 1
   1361     114     115 1
   1362     138     139 1
   1363     138     140 1
   1364     136     137 1
   1365     134     135 1
   1366     159     160 1
   1367     159     161 1
   1368     159     162 1
   1369     156     157 1
   1370     156     158 1
   1371     152     153 1
   1372     152     154 1
   1373     152     155 1
   1374     150     151 1
   1375     148     149 1
   1376     146     147 1
   1377     169     170 1
   1378     169     171 1
   1379     169     172 1
   1380     167     168 1
   1381     165     166 1
   1382     185     186 1
   1383     185     187 1
   1384     185     188 1
   1385     181     182 1
   1386     181     183 1
   1387     181     184 1
   1388     179     180 1
   1389     177     178 1
   1390     175     176 1
   1391     195     196 1
   1392     195     197 1
   1393     193     194 1
   1394     191     192 1
   1395     205     206 1
   1396     205     207 1
   1397     203     204 1
   1398     217     218 1
   1399     217     219 1
   1400     214     215 1
   1401     214     216 1
   1402     212     213 1
   1403     210     211 1
   1404     235     236 1
   1405     232     233 1
   1406     232     234 1
   1407     229     230 1
   1408     229     231 1
   1409     226     227 1
   1410     226     228 1
   1411     252     253 1
   1412     252     254 1
   1413     252     255 1
   1414     248     249 1
   1415     248     250 1
   1416     248     251 1
   1417     246     247 1
   1418     243     244 1
   1419     243     245 1
   1420     241     242 1
   1421     239     240 1
   1422     260     261 1
   1423     260     262 1
   1424     258     259 1
   1425     284     285 1
   1426     284     286 1
   1427     281     282 1
   1428     281     283 1
   1429     278     279 1
   1430     275     276 1
   1431     275     277 1
   1432     272     273 1
   1433     272     274 1
   1434     269     270 1
   1435     269     271 1
   1436     267     268 1
   1437     265     266 1
   1438     299     300 1
   1439     299     301 1
   1440     299     302 1
   1441     295     296 1
   1442     295     297 1
   1443     295     298 1
   1444     293     294 1
   1445     291     292 1
   1446     289     290 1
   1447     312     313 1
   1448     309     310 1
   1449     309     311 1
   1450     307     308 1
   1451     305     306 1
   1452     332     333 1
   1453     330     331 1
   1454     328     329 1
   1455     326     327 1
   1456     324     325 1
   1457     320     321 1
   1458     320     322 1
   1459     318     319 1
   1460     316     317 1
   1461     343     344 1
   1462     343     345 1
   1463     340     341 1
   1464     340     342 1
   1465     338     339 1
   1466     336     337 1
   1467     364     365 1
   1468     364     366 1
   1469     364     367 1
   1470     360     361 1
   1471     360     362 1
   1472     360     363 1
   1473     358     359 1
   1474     355     356 1
   1475     355     357 1
   1476     353     354 1
   1477     351     352 1
   1478     386     387 1
   1479     384     385 1
   1480     382     383 1
   1481     380     381 1
   1482     378     379 1
   1483     374     375 1
   1484     374     376 1
   1485     372     373 1
   1486     370     371 1
   1487     394     395 1
   1488     394     396 1
   1489     394     397 1
   1490     392     393 1
   1491     390     391 1
   1492     404     405 1
   1493     404     406 1
   1494     402     403 1
   1495     400     401 1
   1496     428     429 1
   1497     428     430 1
   1498     428     431 1
   1499     425     426 1
   1500     425     427 1
   1501     422     423 1
   1502     422     424 1
   1503     419     420 1
   1504     419     421 1
   1505     416     417 1
   1506     416     418 1
   1507     414     415 1
   1508     412     413 1
   1509     444     445 1
   1510     444     446 1
   1511     444     447 1
   1512     440     441 1
   1513     440     442 1
   1514     440     443 1
   1515     438     439 1
   1516     436     437 1
   1517     434     435 1
   1518     460     461 1
   1519     457     458 1
   1520     457     459 1
   1521     454     455 1
   1522     454     456 1
   1523     451     452 1
   1524     451     453 1
   1525     480     481 1
   1526     480     482 1
   1527     480     483 1
   1528     477     478 1
   1529     477     479 1
   1530     474     475 1
   1531     474     476 1
   1532     471     472 1
   1533     471     473 1
   1534     468     469 1
   1535     468     470 1
   1536     466     467 1
   1537     464     465 1
   1538     496     497 1
   1539     492     493 1
   1540     492     494 1
   1541     492     495 1
   1542     490     491 1
   1543     488     489 1
   1544     486     487 1
   1545     504     505 1
   1546     504     506 1
   1547     504     507 1
   1548     502     503 1
   1549     500     501 1
   1550     517     518 1
   1551     517     519 1
   1552     514     515 1
   1553     514     516 1
   1554     512     513 1
   1555     510     511 1
   1556     534     535 1
   1557     534     536 1
   1558     529     530 1
   1559     529     531 1
   1560     527     528 1
   1561     525     526 1
   1562     555     556 1
   1563     553     554 1
   1564     551     552 1
   1565     549     550 1
   1566     547     548 1
   1567     543     544 1
   1568     543     545 1
   1569     541     542 1
   1570     539     540 1
   1571     578     579 1
   1572     578     580 1
   1573     575     576 1
   1574     575     577 1
   1575     572     573 1
   1576     569     570 1
   1577     569     571 1
   1578     566     567 1
   1579     566     568 1
   1580     563     564 1
   1581     563     565 1
   1582     561     562 1
   1583     559     560 1
   1584     587     588 1
   1585     587     589 1
   1586     587     590 1
   1587     585     586 1
   1588     583     584 1
   1589     606     607 1
   1590     606     608 1
   1591     606     609 1
   1592     602     603 1
   1593     602     604 1
   1594     602     605 1
   1595     600     601 1
   1596     597     598 1
   1597     597     599 1
   1598     595     596 1
   1599     593     594 1
   1600     619     620 1
   1601     616     617 1
   1602     616     618 1
   1603     614     615 1
   1604     612     613 1
   1605     633     634 1
   1606     629     630 1
   1607     629     631 1
   1608     629     632 1
   1609     627     628 1
   1610     625     626 1
   1611     623     624 1
   1612     639     640 1
   1613     639     641 1
   1614     637     638 1
   1615     651     652 1
   1616     651     653 1
   1617     648     649 1
   1618     648     650 1
   1619     646     647 1
   1620     644     645 1
   1621     675     676 1
   1622     675     677 1
   1623     675     678 1
   1624     672     673 1
   1625     672     674 1
   1626     669     670 1
   1627     669     671 1
   1628     666     667 1
   1629     666     668 1
   1630     663     664 1
   1631     663     665 1
   1632     661     662 1
   1633     659     660 1
   1634     683     684 1
   1635     683     685 1
   1636     681     682 1
   1637     704     705 1
   1638     702     703 1
   1639     700     701 1
   1640     698     699 1
   1641     696     697 1
   1642     692     693 1
   1643     692     694 1
   1644     690     691 1
   1645     688     689 1
   1646     710     711 1
   1647     710     712 1
   1648     708     709 1
   1649     732     733 1
   1650     730     731 1
   1651     728     729 1
   1652     725     726 1
   1653     723     724 1
   1654     719     720 1
   1655     719     721 1
   1656     717     718 1
   1657     715     716 1
   1658     752     753 1
   1659     752     754 1
   1660     752     755 1
   1661     749     750 1
   1662     749     751 1
   1663     746     747 1
   1664     746     748 1
   1665     743     744 1
   1666     743     745 1
   1667     740     741 1
   1668     740     742 1
   1669     738     739 1
   1670     736     737 1
   1671     760     761 1
   1672     760     762 1
   1673     758     759 1
   1674     772     773 1
   1675     769     770 1
   1676     769     771 1
   1677     767     768 1
   1678     765     766 1
   1679     783     784 1
   1680     780     781 1
   1681     780     782 1
   1682     778     779 1
   1683     776     777 1
   1684     803     804 1
   1685     801     802 1
   1686     799     800 1
   1687     797     798 1
   1688     795     796 1
   1689     791     792 1
   1690     791     793 1
   1691     789     790 1
   1692     787     788 1
   1693     820     821 1
   1694     818     819 1
   1695     816     817 1
   1696     811     812 1
   1697     811     813 1
   1698     809     810 1
   1699     807     808 1
   1700     843     844 1
   1701     843     845 1
   1702     840     841 1
   1703     840     842 1
   1704     837     838 1
   1705     834     835 1
   1706     834     836 1
   1707     831     832 1
   1708     831     833 1
   1709     828     829 1
   1710     828     830 1
   1711     826     827 1
   1712     824     825 1
   1713     861     862 1
   1714     861     863 1
   1715     861     864 1
   1716     858     859 1
   1717     858     860 1
   1718     854     855 1
   1719     854     856 1
   1720     854     857 1
   1721     852     853 1
   1722     850     851 1
   1723     848     849 1
   1724     880     881 1
   1725     880     882 1
   1726     880     883 1
   1727     877     878 1
   1728     877     879 1
   1729     873     874 1
   1730     873     875 1
   1731     873     876 1
   1732     871     872 1
   1733     869     870 1
   1734     867     868 1
   1735     896     897 1
   1736     893     894 1
   1737     893     895 1
   1738     890     891 1
   1739     890     892 1
   1740     887     888 1
   1741     887     889 1
   1742     902     903 1
   1743     902     904 1
   1744     900     901 1
   1745     923     924 1
   1746     921     922 1
   1747     919     920 1
   1748     917     918 1
   1749     915     916 1
   1750     911     912 1
   1751     911     913 1
   1752     909     910 1
   1753     907     908 1
   1754     938     939 1
   1755     938     940 1
   1756     938     941 1
   1757     934     935 1
   1758     934     936 1
   1759     931     932 1
   1760     931     933 1
   1761     929     930 1
   1762     927     928 1
   1763     951     952 1
   1764     948     949 1
   1765     948     950 1
   1766     946     947 1
   1767     944     945 1
   1768     967     968 1
   1769     967     969 1
   1770     962     963 1
   1771     962     964 1
   1772     959     960 1
   1773     959     961 1
   1774     957     958 1
   1775     955     956 1
   1776     974     975 1
   1777     974     976 1
   1778     972     973 1
   1779     981     982 1
   1780     981     983 1
   1781     979     980 1
   1782     990     991 1
   1783     990     992 1
   1784     988     989 1
   1785     986     987 1
   1786    1014    1015 1
   1787    1012    1013 1
   1788    1010    1011 1
   1789    1008    1009 1
   1790    1006    1007 1
   1791    1002    1003 1
   1792    1002    1004 1
   1793    1000    1001 1
   1794     998     999 1
   1795    1028    1029 1
   1796    1024    1025 1
   1797    1024    1026 1
   1798    1024    1027 1
   1799    1022    1023 1
   1800    1020    1021 1
   1801    1018    1019 1
   1802    1051    1052 1
   1803    1051    1053 1
   1804    1048    1049 1
   1805    1048    1050 1
   1806    1045    1046 1
   1807    1042    1043 1
   1808    1042    1044 1
   1809    1039    1040 1
   1810    1039    1041 1
   1811    1036    1037 1
   1812    1036    1038 1
   1813    1034    1035 1
   1814    1032    1033 1
   1815    1069    1070 1
   1816    1067    1068 1
   1817    1065    1066 1
   1818    1060    1061 1
   1819    1060    1062 1
   1820    1058    1059 1
   1821    1056    1057 1
   1822    1082    1083 1
   1823    1082    1084 1
   1824    1077    1078 1
   1825    1077    1079 1
   1826    1075    1076 1
   1827    1073    1074 1
   1828    1089    1090 1
   1829    1089    1091 1
   1830    1087    1088 1
   1831    1104    1105 1
   1832    1100    1101 1
   1833    1100    1102 1
   1834    1100    1103 1
   1835    1098    1099 1
   1836    1096    1097 1
   1837    1094    1095 1
   1838    1110    1111 1
   1839    1110    1112 1
   1840    1108    1109 1
   1841    1117    1118 1
   1842    1117    1119 1
   1843    1115    1116 1
   1844    1138    1139 1
   1845    1138    1140 1
   1846    1138    1141 1
   1847    1135    1136 1
   1848    1135    1137 1
   1849    1132    1133 1
   1850    1132    1134 1
   1851    1129    1130 1
   1852    1129    1131 1
   1853    1126    1127 1
   1854    1126    1128 1
   1855    1124    1125 1
   1856    1122    1123 1
   1857    1151    1152 1
   1858    1148    1149 1
   1859    1148    1150 1
   1860    1146    1147 1
   1861    1144    1145 1
   1862    1168    1169 1
   1863    1168    1170 1
   1864    1168    1171 1
   1865    1165    1166 1
   1866    1165    1167 1
   1867    1161    1162 1
   1868    1161    1163 1
   1869    1161    1164 1
   1870    1159    1160 1
   1871    1157    1158 1
   1872    1155    1156 1
   1873    1191    1192 1
   1874    1189    1190 1
   1875    1187    1188 1
   1876    1184    1185 1
   1877    1182    1183 1
   1878    1178    1179 1
   1879    1178    1180 1
   1880    1176    1177 1
   1881    1174    1175 1
   1882    1197    1198 1
   1883    1197    1199 1
   1884    1195    1196 1
   1885    1209    1210 1
   1886    1209    1211 1
   1887    1206    1207 1
   1888    1206    1208 1
   1889    1204    1205 1
   1890    1202    1203 1
   1891    1233    1234 1
   1892    1233    1235 1
   1893    1233    1236 1
   1894    1230    1231 1
   1895    1230    1232 1
   1896    1227    1228 1
   1897    1227    1229 1
   1898    1224    1225 1
   1899    1224    1226 1
   1900    1221    1222 1
   1901    1221    1223 1
   1902    1219    1220 1
   1903    1217    1218 1
   1904    1255    1256 1
   1905    1253    1254 1
   1906    1251    1252 1
   1907    1249    1250 1
   1908    1247    1248 1
   1909    1243    1244 1
   1910    1243    1245 1
   1911    1241    1242 1
   1912    1239    1240 1
   1913    1266    1267 1
   1914    1266    1268 1
   1915    1263    1264 1
   1916    1263    1265 1
   1917    1261    1262 1
   1918    1259    1260 1
   1919    1278    1279 1
   1920    1278    1280 1
   1921    1276    1277 1
   1922    1274    1275 1
   1923    1293    1294 1
   1924    1293    1295 1
   1925    1290    1291 1
   1926    1290    1292 1
   1927    1288    1289 1
   1928    1286    1287 1
   1929    1310    1311 1
   1930    1310    1312 1
   1931    1305    1306 1
   1932    1305    1307 1
   1933    1303    1304 1
   1934    1301    1302 1
   1935    1331    1332 1
   1936    1329    1330 1
   1937    1327    1328 1
   1938    1325    1326 1
   1939    1323    1324 1
   1940    1319    1320 1
   1941    1319    1321 1
   1942    1317    1318 1
   1943    1315    1316 1
   1944    1348    1349 1
   1945    1348    1350 1
   1946    1348    1351 1
   1947    1345    1346 1
   1948    1345    1347 1
   1949    1341    1342 1
   1950    1341    1343 1
   1951    1341    1344 1
   1952    1339    1340 1
   1953    1337    1338 1
   1954    1335    1336 1
   1955    1367    1368 1
   1956    1367    1369 1
   1957    1367    1370 1
   1958    1363    1364 1
   1959    1363    1365 1
   1960    1363    1366 1
   1961    1361    1362 1
   1962    1358    1359 1
   1963    1358    1360 1
   1964    1356    1357 1
   1965    1354    1355 1
   1966    1389    1390 1
   1967    1389    1391 1
   1968    1389    1392 1
   1969    1386    1387 1
   1970    1386    1388 1
   1971    1383    1384 1
   1972    1383    1385 1
   1973    1380    1381 1
   1974    1380    1382 1
   1975    1377    1378 1
   1976    1377    1379 1
   1977    1375    1376 1
   1978    1373    1374 1
   1979    1408    1409 1
   1980    1406    1407 1
   1981    1404    1405 1
   1982    1399    1400 1
   1983    1399    1401 1
   1984    1397    1398 1
   1985    1395    1396 1
   1986    1422    1423 1
   1987    1418    1419 1
   1988    1418    1420 1
   1989    1418    1421 1
   1990    1416    1417 1
   1991    1414    1415 1
   1992    1412    1413 1
   1993    1428    1429 1
   1994    1428    1430 1
   1995    1426    1427 1
   1996    1443    1444 1
   1997    1440    1441 1
   1998    1440    1442 1
   1999    1437    1438 1
   2000    1437    1439 1
   2001    1434    1435 1
   2002    1434    1436 1
   2003    1449    1450 1
   2004    1449    1451 1
   2005    1447    1448 1
   2006    1467    1468 1
   2007    1467    1469 1
   2008    1467    1470 1
   2009    1464    1465 1
   2010    1464    1466 1
   2011    1460    1461 1
   2012    1460    1462 1
   2013    1460    1463 1
   2014    1458    1459 1
   2015    1456    1457 1
   2016    1454    1455 1
   2017    1486    1487 1
   2018    1486    1488 1
   2019    1486    1489 1
   2020    1482    1483 1
   2021    1482    1484 1
   2022    1482    1485 1
   2023    1480    1481 1
   2024    1477    1478 1
   2025    1477    1479 1
   2026    1475    1476 1
   2027    1473    1474 1
   2028    1499    1500 1
   2029    1496    1497 1
   2030    1496    1498 1
   2031    1494    1495 1
   2032    1492    1493 1
   2033    1514    1515 1
   2034    1514    1516 1
   2035    1514    1517 1
   2036    1510    1511 1
   2037    1510    1512 1
   2038    1507    1508 1
   2039    1507    1509 1
   2040    1505    1506 1
   2041    1503    1504 1
   2042    1524    1525 1
   2043    1524    1526 1
   2044    1524    1527 1
   2045    1522    1523 1
   2046    1520    1521 1
   2047    1539    1540 1
   2048    1539    1541 1
   2049    1534    1535 1
   2050    1534    1536 1
   2051    1532    1533 1
   2052    1530    1531 1
   2053    1548    1549 1
   2054    1548    1550 1
   2055    1548    1551 1
   2056    1546    1547 1
   2057    1544    1545 1
   2058    1556    1557 1
   2059    1556    1558 1
   2060    1554    1555 1
   2061    1571    1572 1
   2062    1568    1569 1
   2063    1568    1570 1
   2064    1565    1566 1
   2065    1565    1567 1
   2066    1562    1563 1
   2067    1562    1564 1
   2068    1584    1585 1
   2069    1584    1586 1
   2070    1579    1580 1
   2071    1579    1581 1
   2072    1577    1578 1
   2073    1575    1576 1
   2074    1599    1600 1
   2075    1595    1596 1
   2076    1595    1597 1
   2077    1595    1598 1
   2078    1593    1594 1
   2079    1591    1592 1
   2080    1589    1590 1
   2081    1612    1613 1
   2082    1612    1614 1
   2083    1607    1608 1
   2084    1607    1609 1
   2085    1605    1606 1
   2086    1603    1604 1
   2087    1619    1620 1
   2088    1619    1621 1
   2089    1617    1618 1
   2090    1631    1632 1
   2091    1628    1629 1
   2092    1628    1630 1
   2093    1626    1627 1
   2094    1624    1625 1
   2095    1647    1648 1
   2096    1647    1649 1
   2097    1642    1643 1
   2098    1642    1644 1
   2099    1639    1640 1
   2100    1639    1641 1
   2101    1637    1638 1
   2102    1635    1636 1
   2103    1668    1669 1
   2104    1666    1667 1
   2105    1664    1665 1
   2106    1662    1663 1
   2107    1660    1661 1
   2108    1656    1657 1
   2109    1656    1658 1
   2110    1654    1655 1
   2111    1652    1653 1
   2112    1688    1689 1
   2113    1686    1687 1
   2114    1684    1685 1
   2115    1682    1683 1
   2116    1680    1681 1
   2117    1676    1677 1
   2118    1676    1678 1
   2119    1674    1675 1
   2120    1672    1673 1
   2121    1705    1706 1
   2122    1705    1707 1
   2123    1705    1708 1
   2124    1702    1703 1
   2125    1702    1704 1
   2126    1698    1699 1
   2127    1698    1700 1
   2128    1698    1701 1
   2129    1696    1697 1
   2130    1694    1695 1
   2131    1692    1693 1
   2132    1718    1719 1
   2133    1715    1716 1
   2134    1715    1717 1
   2135    1713    1714 1
   2136    1711    1712 1
   2137    1732    1733 1
   2138    1728    1729 1
   2139    1728    1730 1
   2140    1728    1731 1
   2141    1726    1727 1
   2142    1724    1725 1
   2143    1722    1723 1
   2144    1740    1741 1
   2145    1740    1742 1
   2146    1740    1743 1
   2147    1738    1739 1
   2148    1736    1737 1
   2149    1762    1763 1
   2150    1762    1764 1
   2151    1762    1765 1
   2152    1759    1760 1
   2153    1759    1761 1
   2154    1756    1757 1
   2155    1756    1758 1
   2156    1753    1754 1
   2157    1753    1755 1
   2158    1750    1751 1
   2159    1750    1752 1
   2160    1748    1749 1
   2161    1746    1747 1
   2162    1778    1779 1
   2163    1774    1775 1
   2164    1774    1776 1
   2165    1774    1777 1
   2166    1772    1773 1
   2167    1770    1771 1
   2168    1768    1769 1
   2169    1789    1790 1
   2170    1789    1791 1
   2171    1786    1787 1
   2172    1786    1788 1
   2173    1784    1785 1
   2174    1782    1783 1
   2175    1816    1817 1
   2176    1814    1815 1
   2177    1812    1813 1
   2178    1810    1811 1
   2179    1807    1808 1
   2180    1805    1806 1
   2181    1801    1802 1
   2182    1801    1803 1
   2183    1799    1800 1
   2184    1797    1798 1
   2185    1834    1835 1
   2186    1834    1836 1
   2187    1834    1837 1
   2188    1830    1831 1
   2189    1830    1832 1
   2190    1830    1833 1
   2191    1828    1829 1
   2192    1825    1826 1
   2193    1825    1827 1
   2194    1823    1824 1
   2195    1821    1822 1
   2196    1844    1845 1
   2197    1844    1846 1
   2198    1842    1843 1
   2199    1840    1841 1
   2200    1854    1855 1
   2201    1854    1856 1
   2202    1852    1853 1
   2203    1875    1876 1
   2204    1875    1877 1
   2205    1875    1878 1
   2206    1872    1873 1
   2207    1872    1874 1
   2208    1869    1870 1
   2209    1869    1871 1
   2210    1866    1867 1
   2211    1866    1868 1
   2212    1863    1864 1
   2213    1863    1865 1
   2214    1861    1862 1
   2215    1859    1860 1
   2216    1894    1895 1
   2217    1892    1893 1
   2218    1890    1891 1
   2219    1885    1886 1
   2220    1885    1887 1
   2221    1883    1884 1
   2222    1881    1882 1
   2223    1908    1909 1
   2224    1908    1910 1
   2225    1908    1911 1
   2226    1904    1905 1
   2227    1904    1906 1
   2228    1904    1907 1
   2229    1902    1903 1
   2230    1900    1901 1
   2231    1898    1899 1
   2232    1924    1925 1
   2233    1924    1926 1
   2234    1924    1927 1
   2235    1920    1921 1
   2236    1920    1922 1
   2237    1920    1923 1
   2238    1918    1919 1
   2239    1916    1917 1
   2240    1914    1915 1
   2241    1946    1947 1
   2242    1944    1945 1
   2243    1942    1943 1
   2244    1940    1941 1
   2245    1938    1939 1
   2246    1934    1935 1
   2247    1934    1936 1
   2248    1932    1933 1
   2249    1930    1931 1
   2250    1952    1953 1
   2251    1952    1954 1
   2252    1950    1951 1
   2253    1973    1974 1
   2254    1973    1975 1
   2255    1973    1976 1
   2256    1970    1971 1
   2257    1970    1972 1
   2258    1967    1968 1
   2259    1967    1969 1
   2260    1964    1965 1
   2261    1964    1966 1
   2262    1961    1962 1
   2263    1961    1963 1
   2264    1959    1960 1
   2265    1957    1958 1
   2266    1989    1990 1
   2267    1989    1991 1
   2268    1989    1992 1
   2269    1985    1986 1
   2270    1985    1987 1
   2271    1985    1988 1
   2272    1983    1984 1
   2273    1981    1982 1
   2274    1979    1980 1
   2275    2011    2012 1
   2276    2011    2013 1
   2277    2011    2014 1
   2278    2008    2009 1
   2279    2008    2010 1
   2280    2005    2006 1
   2281    2005    2007 1
   2282    2002    2003 1
   2283    2002    2004 1
   2284    1999    2000 1
   2285    1999    2001 1
   2286    1997    1998 1
   2287    1995    1996 1
   2288    2024    2025 1
   2289    2024    2026 1
   2290    2021    2022 1
   2291    2021    2023 1
   2292    2019    2020 1
   2293    2017    2018 1
   2294    2034    2035 1
   2295    2034    2036 1
   2296    2032    2033 1
   2297    2050    2051 1
   2298    2050    2052 1
   2299    2050    2053 1
   2300    2046    2047 1
   2301    2046    2048 1
   2302    2043    2044 1
   2303    2043    2045 1
   2304    2041    2042 1
   2305    2039    2040 1
   2306    2065    2066 1
   2307    2065    2067 1
   2308    2060    2061 1
   2309    2060    2062 1
   2310    2058    2059 1
   2311    2056    2057 1
   2312    2083    2084 1
   2313    2083    2085 1
   2314    2083    2086 1
   2315    2080    2081 1
   2316    2080    2082 1
   2317    2076    2077 1
   2318    2076    2078 1
   2319    2076    2079 1
   2320    2074    2075 1
   2321    2072    2073 1
   2322    2070    2071 1
   2323    2099    2100 1
   2324    2099    2101 1
   2325    2099    2102 1
   2326    2095    2096 1
   2327    2095    2097 1
   2328    2095    2098 1
   2329    2093    2094 1
   2330    2091    2092 1
   2331    2089    2090 1
   2332    2112    2113 1
   2333    2112    2114 1
   2334    2109    2110 1
   2335    2109    2111 1
   2336    2107    2108 1
   2337    2105    2106 1
   2338    2124    2125 1
   2339    2124    2126 1
   2340    2124    2127 1
   2341    2122    2123 1
   2342    2120    2121 1
   2343    2141    2142 1
   2344    2141    2143 1
   2345    2141    2144 1
   2346    2137    2138 1
   2347    2137    2139 1
   2348    2134    2135 1
   2349    2134    2136 1
   2350    2132    2133 1
   2351    2130    2131 1
   2352    2154    2155 1
   2353    2154    2156 1
   2354    2151    2152 1
   2355    2151    2153 1
   2356    2149    2150 1
   2357    2147    2148 1
   2358    2181    2182 1
   2359    2181    2183 1
   2360    2178    2179 1
   2361    2178    2180 1
   2362    2175    2176 1
   2363    2172    2173 1
   2364    2172    2174 1
   2365    2169    2170 1
   2366    2169    2171 1
   2367    2166    2167 1
   2368    2166    2168 1
   2369    2164    2165 1
   2370    2162    2163 1
   2371    2202    2203 1
   2372    2200    2201 1
   2373    2198    2199 1
   2374    2196    2197 1
   2375    2194    2195 1
   2376    2190    2191 1
   2377    2190    2192 1
   2378    2188    2189 1
   2379    2186    2187 1
   2380    2208    2209 1
   2381    2208    2210 1
   2382    2206    2207 1
   2383    2220    2221 1
   2384    2217    2218 1
   2385    2217    2219 1
   2386    2215    2216 1
   2387    2213    2214 1
   2388    2243    2244 1
   2389    2243    2245 1
   2390    2240    2241 1
   2391    2240    2242 1
   2392    2237    2238 1
   2393    2234    2235 1
   2394    2234    2236 1
   2395    2231    2232 1
   2396    2231    2233 1
   2397    2228    2229 1
   2398    2228    2230 1
   2399    2226    2227 1
   2400    2224    2225 1
   2401    2257    2258 1
   2402    2257    2259 1
   2403    2252    2253 1
   2404    2252    2254 1
   2405    2250    2251 1
   2406    2248    2249 1
   2407    2264    2265 1
   2408    2264    2266 1
   2409    2262    2263 1
   2410    2285    2286 1
   2411    2285    2287 1
   2412    2285    2288 1
   2413    2282    2283 1
   2414    2282    2284 1
   2415    2279    2280 1
   2416    2279    2281 1
   2417    2276    2277 1
   2418    2276    2278 1
   2419    2273    2274 1
   2420    2273    2275 1
   2421    2271    2272 1
   2422    2269    2270 1
   2423    2301    2302 1
   2424    2297    2298 1
   2425    2297    2299 1
   2426    2297    2300 1
   2427    2295    2296 1
   2428    2293    2294 1
   2429    2291    2292 1
   2430    2312    2313 1
   2431    2309    2310 1
   2432    2309    2311 1
   2433    2307    2308 1
   2434    2305    2306 1
   2435    2332    2333 1
   2436    2332    2334 1
   2437    2332    2335 1
   2438    2329    2330 1
   2439    2329    2331 1
   2440    2326    2327 1
   2441    2326    2328 1
   2442    2323    2324 1
   2443    2323    2325 1
   2444    2320    2321 1
   2445    2320    2322 1
   2446    2318    2319 1
   2447    2316    2317 1
   2448    2354    2355 1
   2449    2354    2356 1
   2450    2354    2357 1
   2451    2351    2352 1
   2452    2351    2353 1
   2453    2348    2349 1
   2454    2348    2350 1
   2455    2345    2346 1
   2456    2345    2347 1
   2457    2342    2343 1
   2458    2342    2344 1
   2459    2340    2341 1
   2460    2338    2339 1
   2461    2373    2374 1
   2462    2373    2375 1
   2463    2373    2376 1
   2464    2370    2371 1
   2465    2370    2372 1
   2466    2366    2367 1
   2467    2366    2368 1
   2468    2366    2369 1
   2469    2364    2365 1
   2470    2362    2363 1
   2471    2360    2361 1
   2472    2389    2390 1
   2473    2385    2386 1
   2474    2385    2387 1
   2475    2385    2388 1
   2476    2383    2384 1
   2477    2381    2382 1
   2478    2379    2380 1
   2479    2406    2407 1
   2480    2406    2408 1
   2481    2406    2409 1
   2482    2403    2404 1
   2483    2403    2405 1
   2484    2399    2400 1
   2485    2399    2401 1
   2486    2399    2402 1
   2487    2397    2398 1
   2488    2395    2396 1
   2489    2393    2394 1
   2490    2416    2417 1
   2491    2416    2418 1
   2492    2416    2419 1
   2493    2414    2415 1
   2494    2412    2413 1
   2495    2426    2427 1
   2496    2426    2428 1
   2497    2424    2425 1
   2498    2422    2423 1
   2499    2441    2442 1
   2500    2438    2439 1
   2501    2438    2440 1
   2502    2436    2437 1
   2503    2434    2435 1
   2504    2447    2448 1
   2505    2447    2449 1
   2506    2445    2446 1
   2507    2464    2465 1
   2508    2464    2466 1
   2509    2459    2460 1
   2510    2459    2461 1
   2511    2456    2457 1
   2512    2456    2458 1
   2513    2454    2455 1
   2514    2452    2453 1
   2515    2482    2483 1
   2516    2482    2484 1
   2517    2482    2485 1
   2518    2478    2479 1
   2519    2478    2480 1
   2520    2478    2481 1
   2521    2476    2477 1
   2522    2473    2474 1
   2523    2473    2475 1
   2524    2471    2472 1
   2525    2469    2470 1
   2526    2495    2496 1
   2527    2495    2497 1
   2528    2492    2493 1
   2529    2492    2494 1
   2530    2490    2491 1
   2531    2488    2489 1
@<TRIPOS>SUBSTRUCTURE
      1 MET1           1 RESIDUE    4    A MET
      2 VAL2          20 RESIDUE    4    A VAL
      3 ASN3          36 RESIDUE    4    A ASN
      4 PRO4          50 RESIDUE    4    A PRO
      5 THR5          64 RESIDUE    4    A THR
      6 VAL6          78 RESIDUE    4    A VAL
      7 PHE7          94 RESIDUE    4    A PHE
      8 PHE8         114 RESIDUE    4    A PHE
      9 ASP9         134 RESIDUE    4    A ASP
     10 ILE10        146 RESIDUE    4    A ILE
     11 ALA11        165 RESIDUE    4    A ALA
     12 VAL12        175 RESIDUE    4    A VAL
     13 ASP13        191 RESIDUE    4    A ASP
     14 GLY14        203 RESIDUE    4    A GLY
     15 GLU15        210 RESIDUE    4    A GLU
     16 PRO16        225 RESIDUE    4    A PRO
     17 LEU17        239 RESIDUE    4    A LEU
     18 GLY18        258 RESIDUE    4    A GLY
     19 ARG19        265 RESIDUE    4    A ARG
     20 VAL20        289 RESIDUE    4    A VAL
     21 SER21        305 RESIDUE    4    A SER
     22 PHE22        316 RESIDUE    4    A PHE
     23 GLU23        336 RESIDUE    4    A GLU
     24 LEU24        351 RESIDUE    4    A LEU
     25 PHE25        370 RESIDUE    4    A PHE
     26 ALA26        390 RESIDUE    4    A ALA
     27 ASP27        400 RESIDUE    4    A ASP
     28 LYS28        412 RESIDUE    4    A LYS
     29 VAL29        434 RESIDUE    4    A VAL
     30 PRO30        450 RESIDUE    4    A PRO
     31 LYS31        464 RESIDUE    4    A LYS
     32 THR32        486 RESIDUE    4    A THR
     33 ALA33        500 RESIDUE    4    A ALA
     34 GLU34        510 RESIDUE    4    A GLU
     35 ASN35        525 RESIDUE    4    A ASN
     36 PHE36        539 RESIDUE    4    A PHE
     37 ARG37        559 RESIDUE    4    A ARG
     38 ALA38        583 RESIDUE    4    A ALA
     39 LEU39        593 RESIDUE    4    A LEU
     40 SER40        612 RESIDUE    4    A SER
     41 THR41        623 RESIDUE    4    A THR
     42 GLY42        637 RESIDUE    4    A GLY
     43 GLU43        644 RESIDUE    4    A GLU
     44 LYS44        659 RESIDUE    4    A LYS
     45 GLY45        681 RESIDUE    4    A GLY
     46 PHE46        688 RESIDUE    4    A PHE
     47 GLY47        708 RESIDUE    4    A GLY
     48 TYR48        715 RESIDUE    4    A TYR
     49 LYS49        736 RESIDUE    4    A LYS
     50 GLY50        758 RESIDUE    4    A GLY
     51 SER51        765 RESIDUE    4    A SER
     52 CYS52        776 RESIDUE    4    A CYS
     53 PHE53        787 RESIDUE    4    A PHE
     54 HIE54        807 RESIDUE    4    A HIE
     55 ARG55        824 RESIDUE    4    A ARG
     56 ILE56        848 RESIDUE    4    A ILE
     57 ILE57        867 RESIDUE    4    A ILE
     58 PRO58        886 RESIDUE    4    A PRO
     59 GLY59        900 RESIDUE    4    A GLY
     60 PHE60        907 RESIDUE    4    A PHE
     61 MET61        927 RESIDUE    4    A MET
     62 CYS62        944 RESIDUE    4    A CYS
     63 GLN63        955 RESIDUE    4    A GLN
     64 GLY64        972 RESIDUE    4    A GLY
     65 GLY65        979 RESIDUE    4    A GLY
     66 ASP66        986 RESIDUE    4    A ASP
     67 PHE67        998 RESIDUE    4    A PHE
     68 THR68       1018 RESIDUE    4    A THR
     69 ARG69       1032 RESIDUE    4    A ARG
     70 HIE70       1056 RESIDUE    4    A HIE
     71 ASN71       1073 RESIDUE    4    A ASN
     72 GLY72       1087 RESIDUE    4    A GLY
     73 THR73       1094 RESIDUE    4    A THR
     74 GLY74       1108 RESIDUE    4    A GLY
     75 GLY75       1115 RESIDUE    4    A GLY
     76 LYS76       1122 RESIDUE    4    A LYS
     77 SER77       1144 RESIDUE    4    A SER
     78 ILE78       1155 RESIDUE    4    A ILE
     79 TYR79       1174 RESIDUE    4    A TYR
     80 GLY80       1195 RESIDUE    4    A GLY
     81 GLU81       1202 RESIDUE    4    A GLU
     82 LYS82       1217 RESIDUE    4    A LYS
     83 PHE83       1239 RESIDUE    4    A PHE
     84 GLU84       1259 RESIDUE    4    A GLU
     85 ASP85       1274 RESIDUE    4    A ASP
     86 GLU86       1286 RESIDUE    4    A GLU
     87 ASN87       1301 RESIDUE    4    A ASN
     88 PHE88       1315 RESIDUE    4    A PHE
     89 ILE89       1335 RESIDUE    4    A ILE
     90 LEU90       1354 RESIDUE    4    A LEU
     91 LYS91       1373 RESIDUE    4    A LYS
     92 HIE92       1395 RESIDUE    4    A HIE
     93 THR93       1412 RESIDUE    4    A THR
     94 GLY94       1426 RESIDUE    4    A GLY
     95 PRO95       1433 RESIDUE    4    A PRO
     96 GLY96       1447 RESIDUE    4    A GLY
     97 ILE97       1454 RESIDUE    4    A ILE
     98 LEU98       1473 RESIDUE    4    A LEU
     99 SER99       1492 RESIDUE    4    A SER
    100 MET100      1503 RESIDUE    4    A MET
    101 ALA101      1520 RESIDUE    4    A ALA
    102 ASN102      1530 RESIDUE    4    A ASN
    103 ALA103      1544 RESIDUE    4    A ALA
    104 GLY104      1554 RESIDUE    4    A GLY
    105 PRO105      1561 RESIDUE    4    A PRO
    106 ASN106      1575 RESIDUE    4    A ASN
    107 THR107      1589 RESIDUE    4    A THR
    108 ASN108      1603 RESIDUE    4    A ASN
    109 GLY109      1617 RESIDUE    4    A GLY
    110 SER110      1624 RESIDUE    4    A SER
    111 GLN111      1635 RESIDUE    4    A GLN
    112 PHE112      1652 RESIDUE    4    A PHE
    113 PHE113      1672 RESIDUE    4    A PHE
    114 ILE114      1692 RESIDUE    4    A ILE
    115 CYS115      1711 RESIDUE    4    A CYS
    116 THR116      1722 RESIDUE    4    A THR
    117 ALA117      1736 RESIDUE    4    A ALA
    118 LYS118      1746 RESIDUE    4    A LYS
    119 THR119      1768 RESIDUE    4    A THR
    120 GLU120      1782 RESIDUE    4    A GLU
    121 TRP121      1797 RESIDUE    4    A TRP
    122 LEU122      1821 RESIDUE    4    A LEU
    123 ASP123      1840 RESIDUE    4    A ASP
    124 GLY124      1852 RESIDUE    4    A GLY
    125 LYS125      1859 RESIDUE    4    A LYS
    126 HIE126      1881 RESIDUE    4    A HIE
    127 VAL127      1898 RESIDUE    4    A VAL
    128 VAL128      1914 RESIDUE    4    A VAL
    129 PHE129      1930 RESIDUE    4    A PHE
    130 GLY130      1950 RESIDUE    4    A GLY
    131 LYS131      1957 RESIDUE    4    A LYS
    132 VAL132      1979 RESIDUE    4    A VAL
    133 LYS133      1995 RESIDUE    4    A LYS
    134 GLU134      2017 RESIDUE    4    A GLU
    135 GLY135      2032 RESIDUE    4    A GLY
    136 MET136      2039 RESIDUE    4    A MET
    137 ASN137      2056 RESIDUE    4    A ASN
    138 ILE138      2070 RESIDUE    4    A ILE
    139 VAL139      2089 RESIDUE    4    A VAL
    140 GLU140      2105 RESIDUE    4    A GLU
    141 ALA141      2120 RESIDUE    4    A ALA
    142 MET142      2130 RESIDUE    4    A MET
    143 GLU143      2147 RESIDUE    4    A GLU
    144 ARG144      2162 RESIDUE    4    A ARG
    145 PHE145      2186 RESIDUE    4    A PHE
    146 GLY146      2206 RESIDUE    4    A GLY
    147 SER147      2213 RESIDUE    4    A SER
    148 ARG148      2224 RESIDUE    4    A ARG
    149 ASN149      2248 RESIDUE    4    A ASN
    150 GLY150      2262 RESIDUE    4    A GLY
    151 LYS151      2269 RESIDUE    4    A LYS
    152 THR152      2291 RESIDUE    4    A THR
    153 SER153      2305 RESIDUE    4    A SER
    154 LYS154      2316 RESIDUE    4    A LYS
    155 LYS155      2338 RESIDUE    4    A LYS
    156 ILE156      2360 RESIDUE    4    A ILE
    157 THR157      2379 RESIDUE    4    A THR
    158 ILE158      2393 RESIDUE    4    A ILE
    159 ALA159      2412 RESIDUE    4    A ALA
    160 ASP160      2422 RESIDUE    4    A ASP
    161 CYS161      2434 RESIDUE    4    A CYS
    162 GLY162      2445 RESIDUE    4    A GLY
    163 GLN163      2452 RESIDUE    4    A GLN
    164 LEU164      2469 RESIDUE    4    A LEU
    165 GLU165      2488 RESIDUE    4    A GLU
