# Supplementary material for: Improved Structure-Based Histidine pKa Prediction for pH-Responsive Protein Design
Source: J Chem Inf Model. 2025 Jan 18;65(3):1560–9. doi: 10.1021/acs.jcim.4c01957 (PMC11815838; doi:10.1021/acs.jcim.4c01957)
Supplement: Supplementary file 3 — ci4c01957_si_003.zip [file ci4c01957_si_003.zip › structures/prep_mol2/1D0D_prep.mol2]

@<TRIPOS>MOLECULE
Cpptraj generated mol2 file.
  892   906    58     0     0
SMALL
USER_CHARGES


@<TRIPOS>ATOM
      1 N            30.3796      25.9472       3.0152 N.am      1 ARG1       0.1305
      2 H1           29.9728      26.3214       2.1670 H         1 ARG1       0.2083
      3 H2           30.7478      26.7125       3.5814 H         1 ARG1       0.2083
      4 H3           29.6879      25.4713       3.5680 H         1 ARG1       0.2083
      5 CA           31.5107      25.0537       2.6788 C.3       1 ARG1      -0.0223
      6 HA           32.4125      25.5227       3.0749 H         1 ARG1       0.1242
      7 CB           31.3859      23.6472       3.2862 C.3       1 ARG1       0.0118
      8 HB2          32.3612      23.1623       3.2297 H         1 ARG1       0.0226
      9 HB3          31.1342      23.7545       4.3425 H         1 ARG1       0.0226
     10 CG           30.3535      22.7411       2.5776 C.3       1 ARG1       0.0236
     11 HG2          29.3541      23.1592       2.6997 H         1 ARG1       0.0309
     12 HG3          30.5686      22.6679       1.5123 H         1 ARG1       0.0309
     13 CD           30.3919      21.3163       3.1333 C.3       1 ARG1       0.0935
     14 HD2          29.6175      20.7136       2.6651 H         1 ARG1       0.0527
     15 HD3          31.3577      20.8721       2.8893 H         1 ARG1       0.0527
     16 NE           30.2377      21.2935       4.5908 N.pl3     1 ARG1      -0.5650
     17 HE           31.0777      21.0765       5.1228 H         1 ARG1       0.3592
     18 CZ           29.1578      21.4924       5.3044 C.cat     1 ARG1       0.8281
     19 NH1          27.9911      21.6540       4.7415 N.pl3     1 ARG1      -0.8693
     20 HH11         27.9259      21.6101       3.7418 H         1 ARG1       0.4494
     21 HH12         27.1840      21.8365       5.3080 H         1 ARG1       0.4494
     22 NH2          29.2384      21.5295       6.6007 N.pl3     1 ARG1      -0.8693
     23 HH21         30.1293      21.3698       7.0757 H         1 ARG1       0.4494
     24 HH22         28.4255      21.6139       7.1764 H         1 ARG1       0.4494
     25 C            31.6582      24.9812       1.1770 C.2       1 ARG1       0.7214
     26 O            30.6456      25.1543       0.5066 O.2       1 ARG1      -0.6013
     27 N            32.8541      24.6894       0.6541 N.am      2 PRO2      -0.2548
     28 CD           34.1107      24.5962       1.3815 C.3       2 PRO2       0.0192
     29 HD2          34.2047      23.6155       1.8493 H         2 PRO2       0.0391
     30 HD3          34.2038      25.3897       2.1234 H         2 PRO2       0.0391
     31 CG           35.1895      24.7700       0.3214 C.3       2 PRO2       0.0189
     32 HG2          36.1091      24.2503       0.5941 H         2 PRO2       0.0213
     33 HG3          35.3785      25.8328       0.1604 H         2 PRO2       0.0213
     34 CB           34.5411      24.1653      -0.9230 C.3       2 PRO2      -0.0070
     35 HB2          34.6667      23.0810      -0.9018 H         2 PRO2       0.0253
     36 HB3          34.9637      24.5814      -1.8373 H         2 PRO2       0.0253
     37 CA           33.0613      24.5304      -0.7789 C.3       2 PRO2      -0.0266
     38 HA           32.8685      25.4860      -1.2689 H         2 PRO2       0.0641
     39 C            32.1541      23.4512      -1.3806 C.2       2 PRO2       0.5896
     40 O            31.9616      22.3989      -0.7702 O.2       2 PRO2      -0.5748
     41 N            31.6555      23.6690      -2.5963 N.am      3 ASP3      -0.5163
     42 H            31.6815      24.6036      -2.9764 H         3 ASP3       0.2936
     43 CA           30.7607      22.7053      -3.2618 C.3       3 ASP3       0.0381
     44 HA           29.8899      22.5259      -2.6273 H         3 ASP3       0.0880
     45 CB           30.2754      23.2646      -4.6008 C.3       3 ASP3      -0.0303
     46 HB2          31.1404      23.5525      -5.2030 H         3 ASP3      -0.0122
     47 HB3          29.7348      22.4829      -5.1376 H         3 ASP3      -0.0122
     48 CG           29.3378      24.4536      -4.4403 C.2       3 ASP3       0.7994
     49 OD1          28.7119      24.5634      -3.3625 O.co2     3 ASP3      -0.8014
     50 OD2          29.3107      25.2589      -5.3909 O.co2     3 ASP3      -0.8014
     51 C            31.4048      21.3527      -3.5371 C.2       3 ASP3       0.5366
     52 O            30.7340      20.3250      -3.4991 O.2       3 ASP3      -0.5819
     53 N            32.7212      21.3151      -3.7626 N.am      4 PHE4      -0.4157
     54 H            33.2377      22.1772      -3.7435 H         4 PHE4       0.2719
     55 CA           33.3911      20.0437      -4.0183 C.3       4 PHE4      -0.0024
     56 HA           32.8587      19.5459      -4.8319 H         4 PHE4       0.0978
     57 CB           34.8390      20.2640      -4.4666 C.3       4 PHE4      -0.0343
     58 HB2          35.2549      19.2920      -4.7346 H         4 PHE4       0.0295
     59 HB3          34.8282      20.8675      -5.3746 H         4 PHE4       0.0295
     60 CG           35.7584      20.9090      -3.4470 C.ar      4 PHE4       0.0118
     61 CD1          36.2572      20.1633      -2.3611 C.ar      4 PHE4      -0.1256
     62 HD1          35.9665      19.1310      -2.2180 H         4 PHE4       0.1330
     63 CE1          37.1475      20.7557      -1.4516 C.ar      4 PHE4      -0.1704
     64 HE1          37.5221      20.1826      -0.6148 H         4 PHE4       0.1430
     65 CZ           37.5569      22.0865      -1.6291 C.ar      4 PHE4      -0.1072
     66 HZ           38.2424      22.5358      -0.9232 H         4 PHE4       0.1297
     67 CE2          37.0643      22.8327      -2.7118 C.ar      4 PHE4      -0.1704
     68 HE2          37.3679      23.8635      -2.8305 H         4 PHE4       0.1430
     69 CD2          36.1570      22.2481      -3.6121 C.ar      4 PHE4      -0.1256
     70 HD2          35.7616      22.8325      -4.4283 H         4 PHE4       0.1330
     71 C            33.2984      19.1012      -2.8144 C.2       4 PHE4       0.5973
     72 O            33.3882      17.8961      -3.0017 O.2       4 PHE4      -0.5679
     73 N            33.0763      19.6199      -1.6032 N.am      5 CYX5      -0.4157
     74 H            32.9286      20.6189      -1.5216 H         5 CYX5       0.2719
     75 CA           32.8706      18.8036      -0.4112 C.3       5 CYX5       0.0429
     76 HA           33.7107      18.1182      -0.2885 H         5 CYX5       0.0766
     77 CB           32.7899      19.7235       0.8083 C.3       5 CYX5      -0.0790
     78 HB2          31.9366      20.3862       0.6674 H         5 CYX5       0.0910
     79 HB3          32.5933      19.1130       1.6899 H         5 CYX5       0.0910
     80 SG           34.2484      20.7433       1.1405 S.3       5 CYX5      -0.1081
     81 C            31.5828      17.9707      -0.4728 C.2       5 CYX5       0.5973
     82 O            31.4451      17.0259       0.2989 O.2       5 CYX5      -0.5679
     83 N            30.6164      18.3329      -1.3230 N.am      6 LEU6      -0.4157
     84 H            30.7779      19.0998      -1.9721 H         6 LEU6       0.2719
     85 CA           29.3388      17.6251      -1.4329 C.3       6 LEU6      -0.0518
     86 HA           29.1116      17.1523      -0.4783 H         6 LEU6       0.0922
     87 CB           28.2205      18.6353      -1.7406 C.3       6 LEU6      -0.1102
     88 HB2          28.3397      18.9788      -2.7702 H         6 LEU6       0.0457
     89 HB3          27.2630      18.1177      -1.6747 H         6 LEU6       0.0457
     90 CG           28.1896      19.8731      -0.8239 C.3       6 LEU6       0.3531
     91 HG           29.0732      20.4881      -0.9960 H         6 LEU6      -0.0361
     92 CD1          26.9526      20.7127      -1.1340 C.3       6 LEU6      -0.4121
     93 HD11         26.0420      20.1428      -0.9570 H         6 LEU6       0.1000
     94 HD12         26.9501      21.6200      -0.5309 H         6 LEU6       0.1000
     95 HD13         26.9850      21.0155      -2.1831 H         6 LEU6       0.1000
     96 CD2          28.1370      19.4968       0.6596 C.3       6 LEU6      -0.4121
     97 HD21         29.0721      19.0240       0.9560 H         6 LEU6       0.1000
     98 HD22         27.9821      20.3983       1.2470 H         6 LEU6       0.1000
     99 HD23         27.3041      18.8165       0.8243 H         6 LEU6       0.1000
    100 C            29.3751      16.4879      -2.4629 C.2       6 LEU6       0.5973
    101 O            28.4049      15.7365      -2.5694 O.2       6 LEU6      -0.5679
    102 N            30.4809      16.3572      -3.1937 N.am      7 GLU7      -0.5163
    103 H            31.2250      17.0232      -3.0585 H         7 GLU7       0.2936
    104 CA           30.6558      15.3693      -4.2501 C.3       7 GLU7       0.0397
    105 HA           29.7263      15.3445      -4.8159 H         7 GLU7       0.1105
    106 CB           31.7866      15.8410      -5.1787 C.3       7 GLU7       0.0560
    107 HB2          31.8071      16.9324      -5.2070 H         7 GLU7      -0.0173
    108 HB3          32.7437      15.5203      -4.7633 H         7 GLU7      -0.0173
    109 CG           31.6883      15.3404      -6.6254 C.3       7 GLU7       0.0136
    110 HG2          32.6169      15.6246      -7.1287 H         7 GLU7      -0.0425
    111 HG3          31.6618      14.2534      -6.6451 H         7 GLU7      -0.0425
    112 CD           30.5182      15.9438      -7.4209 C.2       7 GLU7       0.8054
    113 OE1          30.4350      15.5843      -8.6173 O.co2     7 GLU7      -0.8188
    114 OE2          29.7631      16.7558      -6.8472 O.co2     7 GLU7      -0.8188
    115 C            30.9750      13.9750      -3.6828 C.2       7 GLU7       0.5366
    116 O            31.6849      13.8680      -2.6709 O.2       7 GLU7      -0.5819
    117 N            30.5227      12.8832      -4.3307 N.am      8 PRO8      -0.2548
    118 CD           29.6008      12.8164      -5.4572 C.3       8 PRO8       0.0192
    119 HD2          30.1405      12.8715      -6.4004 H         8 PRO8       0.0391
    120 HD3          28.8299      13.5857      -5.4112 H         8 PRO8       0.0391
    121 CG           28.9590      11.4427      -5.3428 C.3       8 PRO8       0.0189
    122 HG2          28.5845      11.0897      -6.3043 H         8 PRO8       0.0213
    123 HG3          28.1598      11.4694      -4.6006 H         8 PRO8       0.0213
    124 CB           30.1155      10.5868      -4.8313 C.3       8 PRO8      -0.0070
    125 HB2          30.7425      10.2901      -5.6745 H         8 PRO8       0.0253
    126 HB3          29.7573       9.7063      -4.2972 H         8 PRO8       0.0253
    127 CA           30.8859      11.5377      -3.9083 C.3       8 PRO8      -0.0266
    128 HA           30.5484      11.4069      -2.8804 H         8 PRO8       0.0641
    129 C            32.4028      11.3068      -4.0059 C.2       8 PRO8       0.5896
    130 O            33.0693      11.9181      -4.8516 O.2       8 PRO8      -0.5748
    131 N            32.9639      10.3947      -3.1938 N.am      9 PRO9      -0.2548
    132 CD           32.3054       9.5995      -2.1694 C.3       9 PRO9       0.0192
    133 HD2          31.3520       9.2016      -2.5168 H         9 PRO9       0.0391
    134 HD3          32.1582      10.2139      -1.2843 H         9 PRO9       0.0391
    135 CG           33.2647       8.4514      -1.8695 C.3       9 PRO9       0.0189
    136 HG2          33.0770       7.6298      -2.5625 H         9 PRO9       0.0213
    137 HG3          33.1814       8.1087      -0.8384 H         9 PRO9       0.0213
    138 CB           34.6358       9.0570      -2.1564 C.3       9 PRO9      -0.0070
    139 HB2          35.3463       8.2863      -2.4453 H         9 PRO9       0.0253
    140 HB3          34.9925       9.5982      -1.2807 H         9 PRO9       0.0253
    141 CA           34.3733      10.0414      -3.2950 C.3       9 PRO9      -0.0266
    142 HA           34.9843      10.9328      -3.1450 H         9 PRO9       0.0641
    143 C            34.6927       9.4376      -4.6676 C.2       9 PRO9       0.5896
    144 O            33.8841       8.7189      -5.2551 O.2       9 PRO9      -0.5748
    145 N            35.8949       9.7100      -5.1743 N.am     10 TYR10     -0.4157
    146 H            36.5366      10.2486      -4.6126 H        10 TYR10      0.2719
    147 CA           36.3091       9.2910      -6.5116 C.3      10 TYR10     -0.0014
    148 HA           35.5240       8.6814      -6.9602 H        10 TYR10      0.0876
    149 CB           36.4758      10.5287      -7.3935 C.3      10 TYR10     -0.0152
    150 HB2          35.5289      11.0669      -7.3744 H        10 TYR10      0.0295
    151 HB3          37.2401      11.1797      -6.9662 H        10 TYR10      0.0295
    152 CG           36.8128      10.2255      -8.8405 C.ar     10 TYR10     -0.0011
    153 CD1          35.8432       9.6283      -9.6679 C.ar     10 TYR10     -0.1906
    154 HD1          34.8791       9.3510      -9.2581 H        10 TYR10      0.1699
    155 CE1          36.1257       9.3765     -11.0245 C.ar     10 TYR10     -0.2341
    156 HE1          35.3842       8.9036     -11.6521 H        10 TYR10      0.1656
    157 CZ           37.3815       9.7333     -11.5589 C.ar     10 TYR10      0.3226
    158 OH           37.6681       9.5005     -12.8664 O.3      10 TYR10     -0.5579
    159 HH           36.9749       9.0117     -13.3157 H        10 TYR10      0.3992
    160 CE2          38.3531      10.3231     -10.7282 C.ar     10 TYR10     -0.2341
    161 HE2          39.3188      10.5752     -11.1389 H        10 TYR10      0.1656
    162 CD2          38.0746      10.5562      -9.3690 C.ar     10 TYR10     -0.1906
    163 HD2          38.8394      10.9833      -8.7347 H        10 TYR10      0.1699
    164 C            37.5707       8.4384      -6.4637 C.2      10 TYR10      0.5973
    165 O            38.6789       8.9562      -6.3059 O.2      10 TYR10     -0.5679
    166 N            37.4066       7.1223      -6.6134 N.am     11 THR11     -0.4157
    167 H            36.4748       6.7290      -6.6074 H        11 THR11      0.2719
    168 CA           38.5426       6.1902      -6.6503 C.3      11 THR11     -0.0389
    169 HA           39.1442       6.3378      -5.7561 H        11 THR11      0.1007
    170 CB           38.0496       4.7375      -6.6465 C.3      11 THR11      0.3654
    171 HB           37.3593       4.5876      -7.4776 H        11 THR11      0.0043
    172 CG2          39.1756       3.7075      -6.7469 C.3      11 THR11     -0.2438
    173 HG21         39.9247       3.8843      -5.9762 H        11 THR11      0.0642
    174 HG22         38.7615       2.7068      -6.6214 H        11 THR11      0.0642
    175 HG23         39.6477       3.7598      -7.7289 H        11 THR11      0.0642
    176 OG1          37.3625       4.5278      -5.4358 O.3      11 THR11     -0.6761
    177 HG1          38.0295       4.5226      -4.7265 H        11 THR11      0.4102
    178 C            39.4404       6.4652      -7.8518 C.2      11 THR11      0.5973
    179 O            40.6614       6.5006      -7.7109 O.2      11 THR11     -0.5679
    180 N            38.8477       6.7609      -9.0087 N.am     12 GLY12     -0.4157
    181 H            37.8433       6.7151      -9.0598 H        12 GLY12      0.2719
    182 CA           39.5925       7.0689     -10.2237 C.3      12 GLY12     -0.0252
    183 HA2          38.9493       7.6458     -10.8829 H        12 GLY12      0.0698
    184 HA3          40.4618       7.6799      -9.9773 H        12 GLY12      0.0698
    185 C            40.0638       5.8283     -10.9901 C.2      12 GLY12      0.5973
    186 O            39.8426       4.7011     -10.5545 O.2      12 GLY12     -0.5679
    187 N            40.6885       6.0338     -12.1612 N.am     13 PRO13     -0.2548
    188 CD           41.0082       7.3336     -12.7373 C.3      13 PRO13      0.0192
    189 HD2          41.6835       7.8931     -12.0890 H        13 PRO13      0.0391
    190 HD3          40.0897       7.8963     -12.9098 H        13 PRO13      0.0391
    191 CG           41.6822       7.0350     -14.0746 C.3      13 PRO13      0.0189
    192 HG2          42.7594       6.9479     -13.9398 H        13 PRO13      0.0213
    193 HG3          41.4498       7.7942     -14.8216 H        13 PRO13      0.0213
    194 CB           41.1053       5.6730     -14.4534 C.3      13 PRO13     -0.0070
    195 HB2          41.7431       5.1450     -15.1638 H        13 PRO13      0.0253
    196 HB3          40.1056       5.8036     -14.8713 H        13 PRO13      0.0253
    197 CA           41.0039       4.9597     -13.1041 C.3      13 PRO13     -0.0266
    198 HA           40.1813       4.2439     -13.1407 H        13 PRO13      0.0641
    199 C            42.2868       4.1726     -12.7967 C.2      13 PRO13      0.5896
    200 O            42.6018       3.2293     -13.5185 O.2      13 PRO13     -0.5748
    201 N            43.0646       4.5599     -11.7845 N.am     14 CYX14     -0.4157
    202 H            42.7206       5.2743     -11.1663 H        14 CYX14      0.2719
    203 CA           44.2769       3.8278     -11.4164 C.3      14 CYX14      0.0429
    204 HA           44.6610       3.3195     -12.3018 H        14 CYX14      0.0766
    205 CB           45.3692       4.8070     -10.9856 C.3      14 CYX14     -0.0790
    206 HB2          44.9752       5.5010     -10.2446 H        14 CYX14      0.0910
    207 HB3          46.1905       4.2506     -10.5343 H        14 CYX14      0.0910
    208 SG           46.0407       5.7345     -12.3842 S.3      14 CYX14     -0.1081
    209 C            43.9813       2.7217     -10.3955 C.2      14 CYX14      0.5973
    210 O            42.9039       2.6737      -9.8109 O.2      14 CYX14     -0.5679
    211 N            44.9334       1.8029     -10.1974 N.am     15 LYS15     -0.3479
    212 H            45.8022       1.9067     -10.6972 H        15 LYS15      0.2747
    213 CA           44.7016       0.5741      -9.4152 C.3      15 LYS15     -0.2400
    214 HA           43.6368       0.5242      -9.1725 H        15 LYS15      0.1426
    215 CB           44.9908      -0.6566     -10.2836 C.3      15 LYS15     -0.0094
    216 HB2          44.6730      -1.5477      -9.7390 H        15 LYS15      0.0362
    217 HB3          44.3841      -0.5895     -11.1882 H        15 LYS15      0.0362
    218 CG           46.4712      -0.8003     -10.6680 C.3      15 LYS15      0.0187
    219 HG2          46.7564       0.0059     -11.3453 H        15 LYS15      0.0103
    220 HG3          47.0886      -0.7323      -9.7716 H        15 LYS15      0.0103
    221 CD           46.7553      -2.1520     -11.3371 C.3      15 LYS15     -0.0479
    222 HD2          47.8305      -2.2147     -11.5148 H        15 LYS15      0.0621
    223 HD3          46.4743      -2.9541     -10.6515 H        15 LYS15      0.0621
    224 CE           46.0132      -2.3230     -12.6688 C.3      15 LYS15     -0.0143
    225 HE2          44.9353      -2.3316     -12.4772 H        15 LYS15      0.1135
    226 HE3          46.2325      -1.4594     -13.3052 H        15 LYS15      0.1135
    227 NZ           46.4230      -3.5762     -13.3529 N.4      15 LYS15     -0.3854
    228 HZ1          46.2054      -4.3818     -12.7803 H        15 LYS15      0.3400
    229 HZ2          45.9315      -3.6725     -14.2349 H        15 LYS15      0.3400
    230 HZ3          47.4162      -3.5692     -13.5472 H        15 LYS15      0.3400
    231 C            45.3754       0.5077      -8.0431 C.2      15 LYS15      0.7341
    232 O            45.4005      -0.5650      -7.4361 O.2      15 LYS15     -0.5894
    233 N            45.9708       1.6030      -7.5684 N.am     16 ALA16     -0.4157
    234 H            45.8316       2.4830      -8.0495 H        16 ALA16      0.2719
    235 CA           46.5310       1.6321      -6.2225 C.3      16 ALA16      0.0337
    236 HA           47.2082       0.7827      -6.1251 H        16 ALA16      0.0823
    237 CB           47.3507       2.9087      -5.9909 C.3      16 ALA16     -0.1825
    238 HB1          46.6873       3.7640      -5.8699 H        16 ALA16      0.0603
    239 HB2          47.9503       2.8051      -5.0867 H        16 ALA16      0.0603
    240 HB3          48.0188       3.0840      -6.8352 H        16 ALA16      0.0603
    241 C            45.4201       1.4661      -5.1776 C.2      16 ALA16      0.5973
    242 O            44.2311       1.6027      -5.4553 O.2      16 ALA16     -0.5679
    243 N            45.8258       1.1460      -3.9536 N.am     17 ARG17     -0.3479
    244 H            46.8179       1.0919      -3.7818 H        17 ARG17      0.2747
    245 CA           44.9149       0.8898      -2.8376 C.3      17 ARG17     -0.2637
    246 HA           43.8915       1.1568      -3.1119 H        17 ARG17      0.1560
    247 CB           44.9482      -0.6058      -2.4849 C.3      17 ARG17     -0.0007
    248 HB2          45.9662      -0.8609      -2.1894 H        17 ARG17      0.0327
    249 HB3          44.2903      -0.7916      -1.6342 H        17 ARG17      0.0327
    250 CG           44.5030      -1.4924      -3.6680 C.3      17 ARG17      0.0390
    251 HG2          43.4211      -1.4118      -3.7833 H        17 ARG17      0.0285
    252 HG3          44.9615      -1.1642      -4.5993 H        17 ARG17      0.0285
    253 CD           44.8842      -2.9621      -3.4793 C.3      17 ARG17      0.0486
    254 HD2          44.3789      -3.3372      -2.5887 H        17 ARG17      0.0687
    255 HD3          44.5036      -3.5245      -4.3348 H        17 ARG17      0.0687
    256 NE           46.3524      -3.1466      -3.4002 N.pl3    17 ARG17     -0.5295
    257 HE           46.8801      -2.8697      -4.2109 H        17 ARG17      0.3456
    258 CZ           47.0292      -3.6570      -2.3836 C.cat    17 ARG17      0.8076
    259 NH1          46.4392      -4.1098      -1.3121 N.pl3    17 ARG17     -0.8627
    260 HH11         45.4388      -4.0649      -1.2488 H        17 ARG17      0.4478
    261 HH12         46.9718      -4.5186      -0.5662 H        17 ARG17      0.4478
    262 NH2          48.3307      -3.7336      -2.4212 N.pl3    17 ARG17     -0.8627
    263 HH21         48.8397      -3.4029      -3.2207 H        17 ARG17      0.4478
    264 HH22         48.8336      -4.1251      -1.6447 H        17 ARG17      0.4478
    265 C            45.3317       1.8092      -1.7027 C.2      17 ARG17      0.7341
    266 O            46.0154       1.3867      -0.7764 O.2      17 ARG17     -0.5894
    267 N            45.0181       3.0940      -1.8548 N.am     18 ILE18     -0.4157
    268 H            44.4917       3.3676      -2.6790 H        18 ILE18      0.2719
    269 CA           45.4174       4.1499      -0.9191 C.3      18 ILE18     -0.0597
    270 HA           46.1611       3.7653      -0.2195 H        18 ILE18      0.0869
    271 CB           46.0340       5.3516      -1.6690 C.3      18 ILE18      0.1303
    272 HB           45.2581       5.7863      -2.3006 H        18 ILE18      0.0187
    273 CG2          46.4960       6.4323      -0.6703 C.3      18 ILE18     -0.3204
    274 HG21         47.2920       6.0366      -0.0371 H        18 ILE18      0.0882
    275 HG22         46.8589       7.3046      -1.2064 H        18 ILE18      0.0882
    276 HG23         45.6698       6.7503      -0.0347 H        18 ILE18      0.0882
    277 CG1          47.2096       4.9358      -2.5815 C.3      18 ILE18     -0.0430
    278 HG12         48.0781       4.6730      -1.9762 H        18 ILE18      0.0236
    279 HG13         46.9339       4.0623      -3.1696 H        18 ILE18      0.0236
    280 CD1          47.5897       6.0304      -3.5856 C.3      18 ILE18     -0.0660
    281 HD11         48.0203       6.8914      -3.0766 H        18 ILE18      0.0186
    282 HD12         48.3283       5.6363      -4.2844 H        18 ILE18      0.0186
    283 HD13         46.7047       6.3370      -4.1424 H        18 ILE18      0.0186
    284 C            44.1901       4.5941      -0.1348 C.2      18 ILE18      0.5973
    285 O            43.2258       5.0626      -0.7317 O.2      18 ILE18     -0.5679
    286 N            44.2176       4.5066       1.1921 N.am     19 ILE19     -0.4157
    287 H            45.0315       4.1317       1.6532 H        19 ILE19      0.2719
    288 CA           43.1374       5.0712       2.0058 C.3      19 ILE19     -0.0597
    289 HA           42.1856       4.8466       1.5249 H        19 ILE19      0.0869
    290 CB           43.1025       4.4614       3.4174 C.3      19 ILE19      0.1303
    291 HB           44.0528       4.6718       3.9116 H        19 ILE19      0.0187
    292 CG2          41.9855       5.1165       4.2466 C.3      19 ILE19     -0.3204
    293 HG21         41.0547       5.1016       3.6835 H        19 ILE19      0.0882
    294 HG22         41.8547       4.5774       5.1858 H        19 ILE19      0.0882
    295 HG23         42.2415       6.1496       4.4857 H        19 ILE19      0.0882
    296 CG1          42.9245       2.9281       3.3796 C.3      19 ILE19     -0.0430
    297 HG12         43.7742       2.4773       2.8660 H        19 ILE19      0.0236
    298 HG13         42.9390       2.5543       4.4043 H        19 ILE19      0.0236
    299 CD1          41.6341       2.4351       2.7095 C.3      19 ILE19     -0.0660
    300 HD11         41.6099       2.7248       1.6591 H        19 ILE19      0.0186
    301 HD12         41.5993       1.3470       2.7645 H        19 ILE19      0.0186
    302 HD13         40.7580       2.8336       3.2204 H        19 ILE19      0.0186
    303 C            43.2734       6.5906       2.0563 C.2      19 ILE19      0.5973
    304 O            44.3311       7.1212       2.4029 O.2      19 ILE19     -0.5679
    305 N            42.1960       7.2919       1.7132 N.am     20 ARG20     -0.3479
    306 H            41.3669       6.7743       1.4270 H        20 ARG20      0.2747
    307 CA           42.0743       8.7484       1.8209 C.3      20 ARG20     -0.2637
    308 HA           42.8882       9.1461       2.4274 H        20 ARG20      0.1560
    309 CB           42.1079       9.3808       0.4173 C.3      20 ARG20     -0.0007
    310 HB2          41.3531       8.8910      -0.2005 H        20 ARG20      0.0327
    311 HB3          41.8447      10.4381       0.4843 H        20 ARG20      0.0327
    312 CG           43.4643       9.2607      -0.2920 C.3      20 ARG20      0.0390
    313 HG2          43.7800       8.2180      -0.3066 H        20 ARG20      0.0285
    314 HG3          43.3357       9.5836      -1.3242 H        20 ARG20      0.0285
    315 CD           44.5476      10.1233       0.3740 C.3      20 ARG20      0.0486
    316 HD2          44.2242      11.1665       0.3846 H        20 ARG20      0.0687
    317 HD3          44.6700       9.7998       1.4096 H        20 ARG20      0.0687
    318 NE           45.8467       9.9913      -0.3131 N.pl3    20 ARG20     -0.5295
    319 HE           46.4885       9.3352       0.1020 H        20 ARG20      0.3456
    320 CZ           46.1934      10.5727      -1.4476 C.cat    20 ARG20      0.8076
    321 NH1          45.3927      11.3785      -2.0942 N.pl3    20 ARG20     -0.8627
    322 HH11         44.4712      11.6004      -1.7059 H        20 ARG20      0.4478
    323 HH12         45.6479      11.7847      -2.9730 H        20 ARG20      0.4478
    324 NH2          47.3811      10.3556      -1.9492 N.pl3    20 ARG20     -0.8627
    325 HH21         48.0183       9.7356      -1.4807 H        20 ARG20      0.4478
    326 HH22         47.6237      10.7631      -2.8324 H        20 ARG20      0.4478
    327 C            40.7913       9.0986       2.5615 C.2      20 ARG20      0.7341
    328 O            39.9045       8.2596       2.7078 O.2      20 ARG20     -0.5894
    329 N            40.7088      10.3385       3.0197 N.am     21 TYR21     -0.4157
    330 H            41.4749      10.9761       2.8439 H        21 TYR21      0.2719
    331 CA           39.5136      10.8859       3.6414 C.3      21 TYR21     -0.0014
    332 HA           38.8971      10.0650       3.9951 H        21 TYR21      0.0876
    333 CB           39.8790      11.7406       4.8544 C.3      21 TYR21     -0.0152
    334 HB2          40.6074      12.4967       4.5669 H        21 TYR21      0.0295
    335 HB3          38.9867      12.2541       5.2141 H        21 TYR21      0.0295
    336 CG           40.4461      10.9039       5.9718 C.ar     21 TYR21     -0.0011
    337 CD1          41.8199      10.6030       5.9864 C.ar     21 TYR21     -0.1906
    338 HD1          42.4724      11.0210       5.2323 H        21 TYR21      0.1699
    339 CE1          42.3401       9.7558       6.9778 C.ar     21 TYR21     -0.2341
    340 HE1          43.3951       9.5267       6.9924 H        21 TYR21      0.1656
    341 CZ           41.4807       9.2104       7.9546 C.ar     21 TYR21      0.3226
    342 OH           41.9820       8.3935       8.9146 O.3      21 TYR21     -0.5579
    343 HH           42.9405       8.3932       8.9224 H        21 TYR21      0.3992
    344 CE2          40.1044       9.5158       7.9400 C.ar     21 TYR21     -0.2341
    345 HE2          39.4604       9.0920       8.6966 H        21 TYR21      0.1656
    346 CD2          39.5860      10.3652       6.9462 C.ar     21 TYR21     -0.1906
    347 HD2          38.5280      10.5927       6.9234 H        21 TYR21      0.1699
    348 C            38.7135      11.6867       2.6306 C.2      21 TYR21      0.5973
    349 O            39.2860      12.3639       1.7782 O.2      21 TYR21     -0.5679
    350 N            37.3972      11.6390       2.7561 N.am     22 PHE22     -0.4157
    351 H            37.0032      11.0234       3.4623 H        22 PHE22      0.2719
    352 CA           36.4677      12.4998       2.0388 C.3      22 PHE22     -0.0024
    353 HA           37.0005      13.3716       1.6540 H        22 PHE22      0.0978
    354 CB           35.8397      11.7558       0.8534 C.3      22 PHE22     -0.0343
    355 HB2          35.4418      12.4995       0.1632 H        22 PHE22      0.0295
    356 HB3          36.6137      11.2162       0.3114 H        22 PHE22      0.0295
    357 CG           34.7190      10.7999       1.2230 C.ar     22 PHE22      0.0118
    358 CD1          33.3807      11.1639       0.9872 C.ar     22 PHE22     -0.1256
    359 HD1          33.1476      12.1261       0.5501 H        22 PHE22      0.1330
    360 CE1          32.3395      10.2802       1.3176 C.ar     22 PHE22     -0.1704
    361 HE1          31.3169      10.5630       1.1184 H        22 PHE22      0.1430
    362 CZ           32.6292       9.0275       1.8806 C.ar     22 PHE22     -0.1072
    363 HZ           31.8286       8.3405       2.1120 H        22 PHE22      0.1297
    364 CE2          33.9623       8.6677       2.1355 C.ar     22 PHE22     -0.1704
    365 HE2          34.1894       7.7076       2.5763 H        22 PHE22      0.1430
    366 CD2          35.0020       9.5559       1.8158 C.ar     22 PHE22     -0.1256
    367 HD2          36.0182       9.2775       2.0358 H        22 PHE22      0.1330
    368 C            35.4093      12.9783       3.0228 C.2      22 PHE22      0.5973
    369 O            35.0776      12.2745       3.9802 O.2      22 PHE22     -0.5679
    370 N            34.8712      14.1676       2.8029 N.am     23 TYR23     -0.4157
    371 H            35.1773      14.7059       1.9985 H        23 TYR23      0.2719
    372 CA           33.7775      14.6713       3.6097 C.3      23 TYR23     -0.0014
    373 HA           33.9315      14.3839       4.6487 H        23 TYR23      0.0876
    374 CB           33.7634      16.1934       3.5578 C.3      23 TYR23     -0.0152
    375 HB2          34.7189      16.5631       3.9296 H        23 TYR23      0.0295
    376 HB3          33.6601      16.5206       2.5212 H        23 TYR23      0.0295
    377 CG           32.6498      16.7873       4.3898 C.ar     23 TYR23     -0.0011
    378 CD1          31.4596      17.1936       3.7636 C.ar     23 TYR23     -0.1906
    379 HD1          31.3478      17.0699       2.6964 H        23 TYR23      0.1699
    380 CE1          30.4266      17.7670       4.5210 C.ar     23 TYR23     -0.2341
    381 HE1          29.5347      18.1205       4.0323 H        23 TYR23      0.1656
    382 CZ           30.5661      17.8955       5.9164 C.ar     23 TYR23      0.3226
    383 OH           29.5452      18.4219       6.6396 O.3      23 TYR23     -0.5579
    384 HH           28.6942      18.1091       6.3304 H        23 TYR23      0.3992
    385 CE2          31.7513      17.4724       6.5509 C.ar     23 TYR23     -0.2341
    386 HE2          31.8468      17.5745       7.6233 H        23 TYR23      0.1656
    387 CD2          32.7982      16.9243       5.7839 C.ar     23 TYR23     -0.1906
    388 HD2          33.7142      16.6100       6.2677 H        23 TYR23      0.1699
    389 C            32.4672      14.0580       3.1260 C.2      23 TYR23      0.5973
    390 O            32.0849      14.2263       1.9667 O.2      23 TYR23     -0.5679
    391 N            31.7700      13.3450       4.0091 N.am     24 ASN24     -0.4157
    392 H            32.1277      13.2535       4.9557 H        24 ASN24      0.2719
    393 CA           30.4412      12.8221       3.7324 C.3      24 ASN24      0.0143
    394 HA           30.3151      12.6864       2.6564 H        24 ASN24      0.1048
    395 CB           30.2853      11.4493       4.4029 C.3      24 ASN24     -0.2041
    396 HB2          31.0826      10.7967       4.0474 H        24 ASN24      0.0797
    397 HB3          30.3841      11.5449       5.4846 H        24 ASN24      0.0797
    398 CG           28.9433      10.8097       4.0932 C.2      24 ASN24      0.7130
    399 OD1          27.9230      11.4603       3.9176 O.2      24 ASN24     -0.5931
    400 ND2          28.9056       9.5061       3.9852 N.am     24 ASN24     -0.9191
    401 HD21         28.0108       9.0777       3.8435 H        24 ASN24      0.4196
    402 HD22         29.7204       8.9876       4.2759 H        24 ASN24      0.4196
    403 C            29.4088      13.8397       4.2224 C.2      24 ASN24      0.5973
    404 O            29.1161      13.9195       5.4159 O.2      24 ASN24     -0.5679
    405 N            28.8173      14.5997       3.2993 N.am     25 ALA25     -0.4157
    406 H            29.1617      14.5563       2.3489 H        25 ALA25      0.2719
    407 CA           27.8506      15.6393       3.6528 C.3      25 ALA25      0.0337
    408 HA           28.3219      16.3147       4.3617 H        25 ALA25      0.0823
    409 CB           27.4927      16.4209       2.3876 C.3      25 ALA25     -0.1825
    410 HB1          27.0014      15.7663       1.6673 H        25 ALA25      0.0603
    411 HB2          26.8221      17.2423       2.6426 H        25 ALA25      0.0603
    412 HB3          28.4011      16.8248       1.9383 H        25 ALA25      0.0603
    413 C            26.5822      15.1271       4.3437 C.2      25 ALA25      0.5973
    414 O            25.9648      15.8866       5.0846 O.2      25 ALA25     -0.5679
    415 N            26.1993      13.8673       4.1056 N.am     26 LYS26     -0.3479
    416 H            26.8464      13.2619       3.6122 H        26 LYS26      0.2747
    417 CA           25.0168      13.2520       4.7192 C.3      26 LYS26     -0.2400
    418 HA           24.1765      13.9471       4.6652 H        26 LYS26      0.1426
    419 CB           24.6420      11.9358       4.0036 C.3      26 LYS26     -0.0094
    420 HB2          25.1808      11.1167       4.4843 H        26 LYS26      0.0362
    421 HB3          23.5788      11.7487       4.1635 H        26 LYS26      0.0362
    422 CG           24.9506      11.8345       2.4953 C.3      26 LYS26      0.0187
    423 HG2          26.0232      11.9220       2.3308 H        26 LYS26      0.0103
    424 HG3          24.6576      10.8366       2.1654 H        26 LYS26      0.0103
    425 CD           24.2357      12.8604       1.6058 C.3      26 LYS26     -0.0479
    426 HD2          23.1579      12.7137       1.6951 H        26 LYS26      0.0621
    427 HD3          24.4869      13.8728       1.9259 H        26 LYS26      0.0621
    428 CE           24.6821      12.6502       0.1488 C.3      26 LYS26     -0.0143
    429 HE2          25.7504      12.8822       0.0744 H        26 LYS26      0.1135
    430 HE3          24.5570      11.5926      -0.1043 H        26 LYS26      0.1135
    431 NZ           23.9128      13.4863      -0.8092 N.4      26 LYS26     -0.3854
    432 HZ1          24.0233      14.4685      -0.5884 H        26 LYS26      0.3400
    433 HZ2          24.2632      13.3530      -1.7523 H        26 LYS26      0.3400
    434 HZ3          22.9293      13.2525      -0.7947 H        26 LYS26      0.3400
    435 C            25.2630      12.9871       6.2100 C.2      26 LYS26      0.7341
    436 O            24.3500      13.1336       7.0091 O.2      26 LYS26     -0.5894
    437 N            26.4927      12.6029       6.5652 N.am     27 ALA27     -0.4157
    438 H            27.1809      12.4822       5.8379 H        27 ALA27      0.2719
    439 CA           26.8925      12.3302       7.9472 C.3      27 ALA27      0.0337
    440 HA           26.0230      11.9826       8.5089 H        27 ALA27      0.0823
    441 CB           27.9269      11.1988       7.9367 C.3      27 ALA27     -0.1825
    442 HB1          28.8315      11.5176       7.4179 H        27 ALA27      0.0603
    443 HB2          28.1876      10.9324       8.9623 H        27 ALA27      0.0603
    444 HB3          27.5170      10.3183       7.4409 H        27 ALA27      0.0603
    445 C            27.4370      13.5634       8.6906 C.2      27 ALA27      0.5973
    446 O            27.3311      13.6351       9.9091 O.2      27 ALA27     -0.5679
    447 N            28.0181      14.5353       7.9840 N.am     28 GLY28     -0.4157
    448 H            28.1224      14.4105       6.9847 H        28 GLY28      0.2719
    449 CA           28.5859      15.7294       8.6165 C.3      28 GLY28     -0.0252
    450 HA2          28.5650      16.5392       7.8963 H        28 GLY28      0.0698
    451 HA3          27.9718      16.0235       9.4685 H        28 GLY28      0.0698
    452 C            30.0243      15.5662       9.1095 C.2      28 GLY28      0.5973
    453 O            30.5056      16.3793       9.8929 O.2      28 GLY28     -0.5679
    454 N            30.7310      14.5345       8.6532 N.am     29 LEU29     -0.4157
    455 H            30.3080      13.9120       7.9806 H        29 LEU29      0.2719
    456 CA           32.1225      14.3022       9.0233 C.3      29 LEU29     -0.0518
    457 HA           32.6101      15.2710       9.1393 H        29 LEU29      0.0922
    458 CB           32.1943      13.5956      10.3928 C.3      29 LEU29     -0.1102
    459 HB2          33.2278      13.3353      10.6229 H        29 LEU29      0.0457
    460 HB3          31.8809      14.3260      11.1402 H        29 LEU29      0.0457
    461 CG           31.3054      12.3501      10.5611 C.3      29 LEU29      0.3531
    462 HG           30.2787      12.5749      10.2750 H        29 LEU29     -0.0361
    463 CD1          31.7968      11.1695       9.7265 C.3      29 LEU29     -0.4121
    464 HD11         32.8595      10.9968       9.8982 H        29 LEU29      0.1000
    465 HD12         31.2395      10.2713       9.9923 H        29 LEU29      0.1000
    466 HD13         31.6133      11.3630       8.6734 H        29 LEU29      0.1000
    467 CD2          31.2860      11.9476      12.0337 C.3      29 LEU29     -0.4121
    468 HD21         30.8987      12.7706      12.6348 H        29 LEU29      0.1000
    469 HD22         30.6298      11.0877      12.1674 H        29 LEU29      0.1000
    470 HD23         32.2909      11.6917      12.3688 H        29 LEU29      0.1000
    471 C            32.8873      13.5870       7.9144 C.2      29 LEU29      0.5973
    472 O            32.3225      13.1525       6.9057 O.2      29 LEU29     -0.5679
    473 N            34.1997      13.5124       8.0916 N.am     30 CYX30     -0.4157
    474 H            34.5956      13.8820       8.9418 H        30 CYX30      0.2719
    475 CA           35.0796      12.8645       7.1412 C.3      30 CYX30      0.0429
    476 HA           34.6567      13.0055       6.1525 H        30 CYX30      0.0766
    477 CB           36.4325      13.5656       7.1539 C.3      30 CYX30     -0.0790
    478 HB2          36.8531      13.5403       8.1606 H        30 CYX30      0.0910
    479 HB3          37.1125      13.0367       6.4869 H        30 CYX30      0.0910
    480 SG           36.2973      15.2869       6.6058 S.3      30 CYX30     -0.1081
    481 C            35.1727      11.3624       7.4012 C.2      30 CYX30      0.5973
    482 O            35.3614      10.9166       8.5309 O.2      30 CYX30     -0.5679
    483 N            35.0663      10.5910       6.3286 N.am     31 GLN31     -0.4157
    484 H            34.9954      11.0459       5.4220 H        31 GLN31      0.2719
    485 CA           35.1273       9.1355       6.3354 C.3      31 GLN31     -0.0031
    486 HA           35.3996       8.7718       7.3276 H        31 GLN31      0.0850
    487 CB           33.7577       8.5637       5.9592 C.3      31 GLN31     -0.0036
    488 HB2          33.5080       8.9069       4.9542 H        31 GLN31      0.0171
    489 HB3          33.8109       7.4738       5.9584 H        31 GLN31      0.0171
    490 CG           32.6586       9.0083       6.9385 C.3      31 GLN31     -0.0645
    491 HG2          32.9211       8.6893       7.9475 H        31 GLN31      0.0352
    492 HG3          32.5793      10.0944       6.9220 H        31 GLN31      0.0352
    493 CD           31.2815       8.4620       6.5942 C.2      31 GLN31      0.6951
    494 OE1          30.3836       8.4171       7.4100 O.2      31 GLN31     -0.6086
    495 NE2          31.0363       8.0073       5.3801 N.am     31 GLN31     -0.9407
    496 HE21         30.2102       7.4336       5.3424 H        31 GLN31      0.4251
    497 HE22         31.8068       7.8896       4.7450 H        31 GLN31      0.4251
    498 C            36.2020       8.6809       5.3579 C.2      31 GLN31      0.5973
    499 O            36.7216       9.4833       4.5815 O.2      31 GLN31     -0.5679
    500 N            36.5463       7.4002       5.3891 N.am     32 THR32     -0.4157
    501 H            36.0855       6.7524       6.0119 H        32 THR32      0.2719
    502 CA           37.5536       6.8578       4.4835 C.3      32 THR32     -0.0389
    503 HA           38.2308       7.6601       4.2092 H        32 THR32      0.1007
    504 CB           38.3983       5.7826       5.1575 C.3      32 THR32      0.3654
    505 HB           39.0846       5.3684       4.4236 H        32 THR32      0.0043
    506 CG2          39.2060       6.3607       6.3184 C.3      32 THR32     -0.2438
    507 HG21         38.5430       6.7275       7.1022 H        32 THR32      0.0642
    508 HG22         39.8518       5.5886       6.7355 H        32 THR32      0.0642
    509 HG23         39.8285       7.1815       5.9603 H        32 THR32      0.0642
    510 OG1          37.5768       4.7448       5.6338 O.3      32 THR32     -0.6761
    511 HG1          38.1412       4.0157       5.9064 H        32 THR32      0.4102
    512 C            36.9511       6.3064       3.2022 C.2      32 THR32      0.5973
    513 O            35.8068       5.8564       3.1553 O.2      32 THR32     -0.5679
    514 N            37.7614       6.3172       2.1528 N.am     33 PHE33     -0.4157
    515 H            38.6679       6.7664       2.2452 H        33 PHE33      0.2719
    516 CA           37.4852       5.6440       0.8930 C.3      33 PHE33     -0.0024
    517 HA           36.8763       4.7616       1.0962 H        33 PHE33      0.0978
    518 CB           36.6957       6.5711      -0.0447 C.3      33 PHE33     -0.0343
    519 HB2          36.1943       5.9463      -0.7847 H        33 PHE33      0.0295
    520 HB3          35.9098       7.0770       0.5164 H        33 PHE33      0.0295
    521 CG           37.5287       7.6062      -0.7812 C.ar     33 PHE33      0.0118
    522 CD1          37.8419       7.4156      -2.1407 C.ar     33 PHE33     -0.1256
    523 HD1          37.5076       6.5271      -2.6586 H        33 PHE33      0.1330
    524 CE1          38.5857       8.3820      -2.8384 C.ar     33 PHE33     -0.1704
    525 HE1          38.8323       8.2197      -3.8760 H        33 PHE33      0.1430
    526 CZ           39.0087       9.5503      -2.1844 C.ar     33 PHE33     -0.1072
    527 HZ           39.5642      10.2991      -2.7234 H        33 PHE33      0.1297
    528 CE2          38.7154       9.7379      -0.8244 C.ar     33 PHE33     -0.1704
    529 HE2          39.0434      10.6337      -0.3157 H        33 PHE33      0.1430
    530 CD2          37.9900       8.7606      -0.1218 C.ar     33 PHE33     -0.1256
    531 HD2          37.7940       8.9009       0.9284 H        33 PHE33      0.1330
    532 C            38.8094       5.1837       0.2796 C.2      33 PHE33      0.5973
    533 O            39.8857       5.6206       0.7024 O.2      33 PHE33     -0.5679
    534 N            38.7451       4.2839      -0.7006 N.am     34 VAL34     -0.4157
    535 H            37.8431       3.9767      -1.0324 H        34 VAL34      0.2719
    536 CA           39.9361       3.8478      -1.4363 C.3      34 VAL34     -0.0875
    537 HA           40.8037       3.9713      -0.7872 H        34 VAL34      0.0969
    538 CB           39.8772       2.3511      -1.7725 C.3      34 VAL34      0.2985
    539 HB           39.7544       1.8073      -0.8349 H        34 VAL34     -0.0297
    540 CG1          38.7066       1.9748      -2.6868 C.3      34 VAL34     -0.3192
    541 HG11         38.8480       2.3769      -3.6896 H        34 VAL34      0.0791
    542 HG12         38.6459       0.8891      -2.7648 H        34 VAL34      0.0791
    543 HG13         37.7637       2.3391      -2.2814 H        34 VAL34      0.0791
    544 CG2          41.1946       1.8864      -2.4072 C.3      34 VAL34     -0.3192
    545 HG21         42.0259       2.1363      -1.7484 H        34 VAL34      0.0791
    546 HG22         41.1674       0.8058      -2.5483 H        34 VAL34      0.0791
    547 HG23         41.3441       2.3608      -3.3785 H        34 VAL34      0.0791
    548 C            40.1582       4.7259      -2.6643 C.2      34 VAL34      0.5973
    549 O            39.3001       4.8433      -3.5389 O.2      34 VAL34     -0.5679
    550 N            41.3287       5.3410      -2.7319 N.am     35 TYR35     -0.4157
    551 H            41.9752       5.2079      -1.9638 H        35 TYR35      0.2719
    552 CA           41.8002       6.1220      -3.8605 C.3      35 TYR35     -0.0014
    553 HA           40.9520       6.3965      -4.4862 H        35 TYR35      0.0876
    554 CB           42.4313       7.4136      -3.3331 C.3      35 TYR35     -0.0152
    555 HB2          41.6553       8.0072      -2.8477 H        35 TYR35      0.0295
    556 HB3          43.1665       7.1500      -2.5722 H        35 TYR35      0.0295
    557 CG           43.1027       8.2708      -4.3873 C.ar     35 TYR35     -0.0011
    558 CD1          42.3942       8.6597      -5.5411 C.ar     35 TYR35     -0.1906
    559 HD1          41.3631       8.3543      -5.6853 H        35 TYR35      0.1699
    560 CE1          43.0259       9.4335      -6.5277 C.ar     35 TYR35     -0.2341
    561 HE1          42.4799       9.7015      -7.4211 H        35 TYR35      0.1656
    562 CZ           44.3631       9.8399      -6.3492 C.ar     35 TYR35      0.3226
    563 OH           44.9582      10.6052      -7.2925 O.3      35 TYR35     -0.5579
    564 HH           44.3644      10.6537      -8.0428 H        35 TYR35      0.3992
    565 CE2          45.0737       9.4593      -5.1950 C.ar     35 TYR35     -0.2341
    566 HE2          46.1085       9.7480      -5.0993 H        35 TYR35      0.1656
    567 CD2          44.4443       8.6659      -4.2178 C.ar     35 TYR35     -0.1906
    568 HD2          44.9938       8.3352      -3.3470 H        35 TYR35      0.1699
    569 C            42.7740       5.2952      -4.7042 C.2      35 TYR35      0.5973
    570 O            43.7047       4.6742      -4.1794 O.2      35 TYR35     -0.5679
    571 N            42.5695       5.3297      -6.0216 N.am     36 GLY36     -0.4157
    572 H            41.7858       5.8665      -6.3798 H        36 GLY36      0.2719
    573 CA           43.3062       4.5511      -7.0140 C.3      36 GLY36     -0.0252
    574 HA2          43.4087       3.5266      -6.6645 H        36 GLY36      0.0698
    575 HA3          42.7165       4.5270      -7.9309 H        36 GLY36      0.0698
    576 C            44.6930       5.0878      -7.3669 C.2      36 GLY36      0.5973
    577 O            45.4486       4.3971      -8.0480 O.2      36 GLY36     -0.5679
    578 N            45.0611       6.2933      -6.9208 N.am     37 GLY37     -0.4157
    579 H            44.4022       6.8069      -6.3523 H        37 GLY37      0.2719
    580 CA           46.4171       6.8329      -7.0930 C.3      37 GLY37     -0.0252
    581 HA2          46.6970       7.3499      -6.1780 H        37 GLY37      0.0698
    582 HA3          47.1254       6.0161      -7.2350 H        37 GLY37      0.0698
    583 C            46.6203       7.8225      -8.2411 C.2      37 GLY37      0.5973
    584 O            47.7045       8.3850      -8.3536 O.2      37 GLY37     -0.5679
    585 N            45.6028       8.1063      -9.0565 N.am     38 CYX38     -0.4157
    586 H            44.7121       7.6526      -8.9123 H        38 CYX38      0.2719
    587 CA           45.6892       9.1490     -10.0817 C.3      38 CYX38      0.0429
    588 HA           46.4086       9.9001      -9.7503 H        38 CYX38      0.0766
    589 CB           46.2136       8.5640     -11.3966 C.3      38 CYX38     -0.0790
    590 HB2          46.5095       9.3833     -12.0511 H        38 CYX38      0.0910
    591 HB3          47.1182       7.9906     -11.1838 H        38 CYX38      0.0910
    592 SG           45.0608       7.5122     -12.3170 S.3      38 CYX38     -0.1081
    593 C            44.3510       9.8613     -10.2719 C.2      38 CYX38      0.5973
    594 O            43.3084       9.3454      -9.8741 O.2      38 CYX38     -0.5679
    595 N            44.3816      11.0757     -10.8419 N.am     39 ARG39     -0.3479
    596 H            45.2820      11.4286     -11.1370 H        39 ARG39      0.2747
    597 CA           43.1770      11.8675     -11.1695 C.3      39 ARG39     -0.2637
    598 HA           43.4930      12.8505     -11.5177 H        39 ARG39      0.1560
    599 CB           42.4035      11.1715     -12.3183 C.3      39 ARG39     -0.0007
    600 HB2          42.1358      10.1625     -12.0063 H        39 ARG39      0.0327
    601 HB3          41.4653      11.6975     -12.5056 H        39 ARG39      0.0327
    602 CG           43.1792      11.0790     -13.6449 C.3      39 ARG39      0.0390
    603 HG2          44.2396      10.9088     -13.4578 H        39 ARG39      0.0285
    604 HG3          42.7955      10.2381     -14.2246 H        39 ARG39      0.0285
    605 CD           42.9816      12.3610     -14.4627 C.3      39 ARG39      0.0486
    606 HD2          41.9677      12.3614     -14.8695 H        39 ARG39      0.0687
    607 HD3          43.0869      13.2191     -13.7958 H        39 ARG39      0.0687
    608 NE           43.9616      12.4983     -15.5554 N.pl3    39 ARG39     -0.5295
    609 HE           44.6168      11.7450     -15.6889 H        39 ARG39      0.3456
    610 CZ           44.0645      13.5472     -16.3555 C.cat    39 ARG39      0.8076
    611 NH1          43.2128      14.5361     -16.3078 N.pl3    39 ARG39     -0.8627
    612 HH11         42.4440      14.4842     -15.6660 H        39 ARG39      0.4478
    613 HH12         43.2976      15.3184     -16.9335 H        39 ARG39      0.4478
    614 NH2          45.0321      13.6320     -17.2236 N.pl3    39 ARG39     -0.8627
    615 HH21         45.7138      12.8982     -17.3044 H        39 ARG39      0.4478
    616 HH22         45.1053      14.4369     -17.8203 H        39 ARG39      0.4478
    617 C            42.2803      12.1578      -9.9522 C.2      39 ARG39      0.7341
    618 O            41.0598      12.0641     -10.0448 O.2      39 ARG39     -0.5894
    619 N            42.8772      12.5112      -8.8086 N.am     40 ALA40     -0.4157
    620 H            43.8698      12.6675      -8.8016 H        40 ALA40      0.2719
    621 CA           42.1112      12.8714      -7.6169 C.3      40 ALA40      0.0337
    622 HA           41.5067      12.0129      -7.3190 H        40 ALA40      0.0823
    623 CB           43.0445      13.2382      -6.4560 C.3      40 ALA40     -0.1825
    624 HB1          43.7257      14.0340      -6.7624 H        40 ALA40      0.0603
    625 HB2          42.4541      13.6023      -5.6130 H        40 ALA40      0.0603
    626 HB3          43.6133      12.3802      -6.1183 H        40 ALA40      0.0603
    627 C            41.1704      14.0466      -7.9060 C.2      40 ALA40      0.5973
    628 O            41.5222      14.9795      -8.6297 O.2      40 ALA40     -0.5679
    629 N            39.9820      14.0022      -7.3058 N.am     41 LYS41     -0.3479
    630 H            39.7781      13.2060      -6.7227 H        41 LYS41      0.2747
    631 CA           39.1033      15.1648      -7.1922 C.3      41 LYS41     -0.2400
    632 HA           39.2984      15.8478      -8.0206 H        41 LYS41      0.1426
    633 CB           37.6398      14.7105      -7.2576 C.3      41 LYS41     -0.0094
    634 HB2          37.4612      13.9286      -6.5158 H        41 LYS41      0.0362
    635 HB3          36.9948      15.5574      -7.0194 H        41 LYS41      0.0362
    636 CG           37.2671      14.1977      -8.6588 C.3      41 LYS41      0.0187
    637 HG2          37.5138      14.9560      -9.4035 H        41 LYS41      0.0103
    638 HG3          37.8190      13.2855      -8.8820 H        41 LYS41      0.0103
    639 CD           35.7627      13.9176      -8.7058 C.3      41 LYS41     -0.0479
    640 HD2          35.5020      13.1886      -7.9409 H        41 LYS41      0.0621
    641 HD3          35.2341      14.8441      -8.4724 H        41 LYS41      0.0621
    642 CE           35.2941      13.4223     -10.0763 C.3      41 LYS41     -0.0143
    643 HE2          35.6430      14.1176     -10.8454 H        41 LYS41      0.1135
    644 HE3          35.7407      12.4412     -10.2720 H        41 LYS41      0.1135
    645 NZ           33.8070      13.3357     -10.1015 N.4      41 LYS41     -0.3854
    646 HZ1          33.3708      14.2349      -9.9156 H        41 LYS41      0.3400
    647 HZ2          33.4614      13.0111     -10.9957 H        41 LYS41      0.3400
    648 HZ3          33.4642      12.7057      -9.3841 H        41 LYS41      0.3400
    649 C            39.4416      15.9216      -5.9071 C.2      41 LYS41      0.7341
    650 O            40.2539      15.4632      -5.1097 O.2      41 LYS41     -0.5894
    651 N            38.8226      17.0820      -5.6927 N.am     42 ARG42     -0.3479
    652 H            38.1733      17.4158      -6.3851 H        42 ARG42      0.2747
    653 CA           39.1413      17.9108      -4.5173 C.3      42 ARG42     -0.2637
    654 HA           40.2282      17.9438      -4.3990 H        42 ARG42      0.1560
    655 CB           38.6503      19.3418      -4.7227 C.3      42 ARG42     -0.0007
    656 HB2          37.6180      19.3271      -5.0702 H        42 ARG42      0.0327
    657 HB3          38.6962      19.8755      -3.7718 H        42 ARG42      0.0327
    658 CG           39.5497      20.0798      -5.7210 C.3      42 ARG42      0.0390
    659 HG2          40.5603      20.1328      -5.3123 H        42 ARG42      0.0285
    660 HG3          39.5871      19.5459      -6.6718 H        42 ARG42      0.0285
    661 CD           39.0455      21.5032      -5.9592 C.3      42 ARG42      0.0486
    662 HD2          38.9038      21.9929      -4.9921 H        42 ARG42      0.0687
    663 HD3          39.8129      22.0469      -6.5152 H        42 ARG42      0.0687
    664 NE           37.7855      21.5153      -6.7291 N.pl3    42 ARG42     -0.5295
    665 HE           37.4277      20.6307      -7.0402 H        42 ARG42      0.3456
    666 CZ           37.1018      22.5903      -7.0761 C.cat    42 ARG42      0.8076
    667 NH1          37.4776      23.7864      -6.7127 N.pl3    42 ARG42     -0.8627
    668 HH11         38.2897      23.8798      -6.1302 H        42 ARG42      0.4478
    669 HH12         36.9706      24.6017      -7.0124 H        42 ARG42      0.4478
    670 NH2          36.0138      22.4905      -7.7882 N.pl3    42 ARG42     -0.8627
    671 HH21         35.6626      21.5917      -8.0676 H        42 ARG42      0.4478
    672 HH22         35.4726      23.3101      -8.0051 H        42 ARG42      0.4478
    673 C            38.6613      17.3512      -3.1786 C.2      42 ARG42      0.7341
    674 O            39.2862      17.6564      -2.1737 O.2      42 ARG42     -0.5894
    675 N            37.5920      16.5524      -3.1398 N.am     43 ASN43     -0.4157
    676 H            37.1055      16.3316      -3.9905 H        43 ASN43      0.2719
    677 CA           37.1458      15.8931      -1.9061 C.3      43 ASN43      0.0143
    678 HA           37.2980      16.5789      -1.0691 H        43 ASN43      0.1048
    679 CB           35.6451      15.5715      -1.9985 C.3      43 ASN43     -0.2041
    680 HB2          35.1304      16.4351      -2.3927 H        43 ASN43      0.0797
    681 HB3          35.4707      14.7345      -2.6741 H        43 ASN43      0.0797
    682 CG           35.0201      15.2556      -0.6472 C.2      43 ASN43      0.7130
    683 OD1          35.6458      15.3956       0.3945 O.2      43 ASN43     -0.5931
    684 ND2          33.7588      14.8785      -0.6256 N.am     43 ASN43     -0.9191
    685 HD21         33.2776      14.7709       0.2590 H        43 ASN43      0.4196
    686 HD22         33.2318      14.7457      -1.4836 H        43 ASN43      0.4196
    687 C            37.9973      14.6477      -1.6270 C.2      43 ASN43      0.5973
    688 O            37.5469      13.5146      -1.7813 O.2      43 ASN43     -0.5679
    689 N            39.2727      14.8678      -1.3265 N.am     44 ASN44     -0.4157
    690 H            39.5849      15.8314      -1.2452 H        44 ASN44      0.2719
    691 CA           40.2665      13.8212      -1.1439 C.3      44 ASN44      0.0143
    692 HA           39.8181      12.9696      -0.6292 H        44 ASN44      0.1048
    693 CB           40.7665      13.3795      -2.5310 C.3      44 ASN44     -0.2041
    694 HB2          39.9164      13.0193      -3.1095 H        44 ASN44      0.0797
    695 HB3          41.1859      14.2433      -3.0446 H        44 ASN44      0.0797
    696 CG           41.8415      12.3045      -2.5039 C.2      44 ASN44      0.7130
    697 OD1          42.6820      12.1860      -1.6204 O.2      44 ASN44     -0.5931
    698 ND2          41.8702      11.4617      -3.5090 N.am     44 ASN44     -0.9191
    699 HD21         42.5041      10.6856      -3.4595 H        44 ASN44      0.4196
    700 HD22         41.1623      11.5187      -4.2156 H        44 ASN44      0.4196
    701 C            41.3931      14.3925      -0.2858 C.2      44 ASN44      0.5973
    702 O            42.1545      15.2484      -0.7366 O.2      44 ASN44     -0.5679
    703 N            41.5057      13.9124       0.9467 N.am     45 PHE45     -0.4157
    704 H            40.8050      13.2502       1.2614 H        45 PHE45      0.2719
    705 CA           42.4582      14.4174       1.9312 C.3      45 PHE45     -0.0024
    706 HA           43.1209      15.1435       1.4581 H        45 PHE45      0.0978
    707 CB           41.7188      15.1466       3.0500 C.3      45 PHE45     -0.0343
    708 HB2          41.1323      14.4137       3.5966 H        45 PHE45      0.0295
    709 HB3          42.4422      15.5773       3.7444 H        45 PHE45      0.0295
    710 CG           40.7971      16.2388       2.5565 C.ar     45 PHE45      0.0118
    711 CD1          39.4725      15.9284       2.1922 C.ar     45 PHE45     -0.1256
    712 HD1          39.1025      14.9179       2.2824 H        45 PHE45      0.1330
    713 CE1          38.6169      16.9320       1.7138 C.ar     45 PHE45     -0.1704
    714 HE1          37.5958      16.6925       1.4546 H        45 PHE45      0.1430
    715 CZ           39.0890      18.2476       1.5845 C.ar     45 PHE45     -0.1072
    716 HZ           38.4317      19.0200       1.2170 H        45 PHE45      0.1297
    717 CE2          40.4133      18.5583       1.9408 C.ar     45 PHE45     -0.1704
    718 HE2          40.7839      19.5664       1.8331 H        45 PHE45      0.1430
    719 CD2          41.2670      17.5586       2.4346 C.ar     45 PHE45     -0.1256
    720 HD2          42.2826      17.8114       2.7129 H        45 PHE45      0.1330
    721 C            43.3117      13.2930       2.5008 C.2      45 PHE45      0.5973
    722 O            42.8729      12.1484       2.6298 O.2      45 PHE45     -0.5679
    723 N            44.5549      13.6178       2.8574 N.am     46 LYS46     -0.3479
    724 H            44.8350      14.5863       2.7783 H        46 LYS46      0.2747
    725 CA           45.4804      12.6484       3.4625 C.3      46 LYS46     -0.2400
    726 HA           45.2782      11.6549       3.0592 H        46 LYS46      0.1426
    727 CB           46.9265      13.0265       3.1052 C.3      46 LYS46     -0.0094
    728 HB2          47.0664      14.1034       3.2174 H        46 LYS46      0.0362
    729 HB3          47.6131      12.5161       3.7834 H        46 LYS46      0.0362
    730 CG           47.2483      12.5829       1.6681 C.3      46 LYS46      0.0187
    731 HG2          47.2216      11.4929       1.6493 H        46 LYS46      0.0103
    732 HG3          46.4838      12.9483       0.9803 H        46 LYS46      0.0103
    733 CD           48.6305      13.0274       1.1659 C.3      46 LYS46     -0.0479
    734 HD2          49.3681      12.9226       1.9643 H        46 LYS46      0.0621
    735 HD3          48.9135      12.3629       0.3480 H        46 LYS46      0.0621
    736 CE           48.6057      14.4706       0.6430 C.3      46 LYS46     -0.0143
    737 HE2          47.7318      14.5943      -0.0039 H        46 LYS46      0.1135
    738 HE3          48.4837      15.1506       1.4936 H        46 LYS46      0.1135
    739 NZ           49.8396      14.8074      -0.1159 N.4      46 LYS46     -0.3854
    740 HZ1          49.9656      14.2073      -0.9188 H        46 LYS46      0.3400
    741 HZ2          49.8012      15.7694      -0.4363 H        46 LYS46      0.3400
    742 HZ3          50.6521      14.7261       0.4837 H        46 LYS46      0.3400
    743 C            45.2813      12.4718       4.9715 C.2      46 LYS46      0.7341
    744 O            45.7460      11.4726       5.5092 O.2      46 LYS46     -0.5894
    745 N            44.5939      13.3949       5.6391 N.am     47 SER47     -0.4157
    746 H            44.2471      14.2095       5.1577 H        47 SER47      0.2719
    747 CA           44.3277      13.3335       7.0781 C.3      47 SER47     -0.0249
    748 HA           44.3919      12.2980       7.4143 H        47 SER47      0.0843
    749 CB           45.3733      14.1355       7.8585 C.3      47 SER47      0.2117
    750 HB2          45.1767      14.0311       8.9259 H        47 SER47      0.0352
    751 HB3          46.3686      13.7395       7.6512 H        47 SER47      0.0352
    752 OG           45.3262      15.5037       7.5104 O.3      47 SER47     -0.6546
    753 HG           45.7322      15.9928       8.2369 H        47 SER47      0.4275
    754 C            42.9202      13.8314       7.3887 C.2      47 SER47      0.5973
    755 O            42.3759      14.6807       6.6741 O.2      47 SER47     -0.5679
    756 N            42.3154      13.2830       8.4427 N.am     48 ALA48     -0.4157
    757 H            42.8292      12.6495       9.0365 H        48 ALA48      0.2719
    758 CA           40.9615      13.6486       8.8454 C.3      48 ALA48      0.0337
    759 HA           40.2919      13.5231       7.9934 H        48 ALA48      0.0823
    760 CB           40.5111      12.7048       9.9665 C.3      48 ALA48     -0.1825
    761 HB1          41.1574      12.8258      10.8385 H        48 ALA48      0.0603
    762 HB2          39.4839      12.9375      10.2502 H        48 ALA48      0.0603
    763 HB3          40.5585      11.6712       9.6264 H        48 ALA48      0.0603
    764 C            40.8809      15.1159       9.2951 C.2      48 ALA48      0.5973
    765 O            39.8873      15.7871       9.0162 O.2      48 ALA48     -0.5679
    766 N            41.9212      15.6295       9.9565 N.am     49 GLU49     -0.5163
    767 H            42.7007      15.0217      10.2208 H        49 GLU49      0.2936
    768 CA           41.9820      17.0174      10.4170 C.3      49 GLU49      0.0397
    769 HA           41.1274      17.2200      11.0631 H        49 GLU49      0.1105
    770 CB           43.2693      17.2731      11.2188 C.3      49 GLU49      0.0560
    771 HB2          44.1462      17.1368      10.5831 H        49 GLU49     -0.0173
    772 HB3          43.2531      18.3208      11.5236 H        49 GLU49     -0.0173
    773 CG           43.4031      16.4276      12.4937 C.3      49 GLU49      0.0136
    774 HG2          43.8811      17.0499      13.2542 H        49 GLU49     -0.0425
    775 HG3          42.4094      16.1652      12.8653 H        49 GLU49     -0.0425
    776 CD           44.2440      15.1587      12.2970 C.2      49 GLU49      0.8054
    777 OE1          44.9417      14.7867      13.2619 O.co2    49 GLU49     -0.8188
    778 OE2          44.1777      14.5675      11.1877 O.co2    49 GLU49     -0.8188
    779 C            41.9292      18.0117       9.2563 C.2      49 GLU49      0.5366
    780 O            41.1908      18.9966       9.3158 O.2      49 GLU49     -0.5819
    781 N            42.6825      17.7441       8.1851 N.am     50 ASP50     -0.5163
    782 H            43.2292      16.8932       8.1712 H        50 ASP50      0.2936
    783 CA           42.7267      18.6275       7.0188 C.3      50 ASP50      0.0381
    784 HA           42.8996      19.6447       7.3735 H        50 ASP50      0.0880
    785 CB           43.8871      18.2217       6.0976 C.3      50 ASP50     -0.0303
    786 HB2          44.7712      18.0297       6.7070 H        50 ASP50     -0.0122
    787 HB3          43.6337      17.3080       5.5552 H        50 ASP50     -0.0122
    788 CG           44.2419      19.3451       5.1221 C.2      50 ASP50      0.7994
    789 OD1          44.3021      20.5149       5.5754 O.co2    50 ASP50     -0.8014
    790 OD2          44.4409      19.0517       3.9238 O.co2    50 ASP50     -0.8014
    791 C            41.3923      18.6101       6.2604 C.2      50 ASP50      0.5366
    792 O            40.9053      19.6536       5.8057 O.2      50 ASP50     -0.5819
    793 N            40.7638      17.4296       6.2013 N.am     51 CYX51     -0.4157
    794 H            41.2311      16.6273       6.6041 H        51 CYX51      0.2719
    795 CA           39.4254      17.2499       5.6514 C.3      51 CYX51      0.0429
    796 HA           39.4123      17.6259       4.6280 H        51 CYX51      0.0766
    797 CB           39.0934      15.7527       5.6247 C.3      51 CYX51     -0.0790
    798 HB2          39.8468      15.2477       5.0325 H        51 CYX51      0.0910
    799 HB3          39.1592      15.3510       6.6351 H        51 CYX51      0.0910
    800 SG           37.4629      15.3393       4.9490 S.3      51 CYX51     -0.1081
    801 C            38.3785      18.0411       6.4450 C.2      51 CYX51      0.5973
    802 O            37.5709      18.7680       5.8584 O.2      51 CYX51     -0.5679
    803 N            38.3971      17.9629       7.7804 N.am     52 MET52     -0.4157
    804 H            39.0712      17.3495       8.2321 H        52 MET52      0.2719
    805 CA           37.4438      18.7171       8.5994 C.3      52 MET52     -0.0237
    806 HA           36.4470      18.5682       8.1838 H        52 MET52      0.0880
    807 CB           37.4307      18.2165      10.0498 C.3      52 MET52      0.0342
    808 HB2          38.4520      18.1761      10.4326 H        52 MET52      0.0241
    809 HB3          36.8606      18.9130      10.6654 H        52 MET52      0.0241
    810 CG           36.7876      16.8282      10.1656 C.3      52 MET52      0.0018
    811 HG2          37.3676      16.1313       9.5609 H        52 MET52      0.0440
    812 HG3          36.8585      16.4966      11.2017 H        52 MET52      0.0440
    813 SD           35.0471      16.7121       9.6359 S.3      52 MET52     -0.2737
    814 CE           34.1848      17.4926      11.0243 C.3      52 MET52     -0.0536
    815 HE1          34.5033      18.5302      11.1258 H        52 MET52      0.0684
    816 HE2          33.1084      17.4612      10.8457 H        52 MET52      0.0684
    817 HE3          34.4092      16.9525      11.9443 H        52 MET52      0.0684
    818 C            37.7016      20.2236       8.5448 C.2      52 MET52      0.5973
    819 O            36.7442      20.9915       8.4983 O.2      52 MET52     -0.5679
    820 N            38.9600      20.6744       8.4830 N.am     53 ARG53     -0.3479
    821 H            39.7216      20.0028       8.5768 H        53 ARG53      0.2747
    822 CA           39.2872      22.1007       8.3120 C.3      53 ARG53     -0.2637
    823 HA           38.8020      22.6728       9.1049 H        53 ARG53      0.1560
    824 CB           40.8123      22.2710       8.4363 C.3      53 ARG53     -0.0007
    825 HB2          41.0993      21.8897       9.4183 H        53 ARG53      0.0327
    826 HB3          41.3140      21.6453       7.6972 H        53 ARG53      0.0327
    827 CG           41.3354      23.7190       8.3438 C.3      53 ARG53      0.0390
    828 HG2          40.6579      24.3800       8.8858 H        53 ARG53      0.0285
    829 HG3          42.3020      23.7555       8.8484 H        53 ARG53      0.0285
    830 CD           41.5398      24.2629       6.9211 C.3      53 ARG53      0.0486
    831 HD2          40.5755      24.3415       6.4210 H        53 ARG53      0.0687
    832 HD3          41.9543      25.2700       7.0012 H        53 ARG53      0.0687
    833 NE           42.4551      23.4298       6.1121 N.pl3    53 ARG53     -0.5295
    834 HE           42.9116      22.6392       6.5486 H        53 ARG53      0.3456
    835 CZ           42.6605      23.5429       4.8144 C.cat    53 ARG53      0.8076
    836 NH1          42.0699      24.4684       4.1082 N.pl3    53 ARG53     -0.8627
    837 HH11         41.3916      25.0522       4.5553 H        53 ARG53      0.4478
    838 HH12         42.2344      24.5107       3.1233 H        53 ARG53      0.4478
    839 NH2          43.4482      22.7160       4.1943 N.pl3    53 ARG53     -0.8627
    840 HH21         43.8459      21.9161       4.7084 H        53 ARG53      0.4478
    841 HH22         43.4656      22.6644       3.1963 H        53 ARG53      0.4478
    842 C            38.7328      22.6362       6.9933 C.2      53 ARG53      0.7341
    843 O            38.1530      23.7165       6.9622 O.2      53 ARG53     -0.5894
    844 N            38.8968      21.8837       5.9056 N.am     54 THR54     -0.4157
    845 H            39.3980      21.0054       6.0009 H        54 THR54      0.2719
    846 CA           38.4533      22.3140       4.5707 C.3      54 THR54     -0.0389
    847 HA           38.7401      23.3550       4.4241 H        54 THR54      0.1007
    848 CB           39.1224      21.4814       3.4700 C.3      54 THR54      0.3654
    849 HB           38.7915      20.4444       3.5425 H        54 THR54      0.0043
    850 CG2          38.7982      22.0172       2.0730 C.3      54 THR54     -0.2438
    851 HG21         39.0264      23.0815       2.0216 H        54 THR54      0.0642
    852 HG22         39.3972      21.4864       1.3341 H        54 THR54      0.0642
    853 HG23         37.7455      21.8579       1.8409 H        54 THR54      0.0642
    854 OG1          40.5226      21.5196       3.6169 O.3      54 THR54     -0.6761
    855 HG1          40.7615      20.8610       4.2922 H        54 THR54      0.4102
    856 C            36.9387      22.2341       4.3920 C.2      54 THR54      0.5973
    857 O            36.3414      23.1459       3.8264 O.2      54 THR54     -0.5679
    858 N            36.3078      21.1454       4.8410 N.am     55 CYX55     -0.4157
    859 H            36.8644      20.4005       5.2511 H        55 CYX55      0.2719
    860 CA           34.9041      20.8493       4.5374 C.3      55 CYX55      0.0429
    861 HA           34.5090      21.6099       3.8640 H        55 CYX55      0.0766
    862 CB           34.8238      19.5051       3.8105 C.3      55 CYX55     -0.0790
    863 HB2          35.3461      18.7529       4.4036 H        55 CYX55      0.0910
    864 HB3          33.7780      19.2056       3.7440 H        55 CYX55      0.0910
    865 SG           35.5010      19.4886       2.1342 S.3      55 CYX55     -0.1081
    866 C            33.9602      20.8263       5.7423 C.2      55 CYX55      0.5973
    867 O            32.7475      20.8352       5.5425 O.2      55 CYX55     -0.5679
    868 N            34.4578      20.8155       6.9778 N.am     56 GLY56     -0.4157
    869 H            35.4632      20.8434       7.1097 H        56 GLY56      0.2719
    870 CA           33.6254      20.7031       8.1801 C.3      56 GLY56     -0.0252
    871 HA2          33.0825      19.7576       8.1589 H        56 GLY56      0.0698
    872 HA3          34.2638      20.7114       9.0630 H        56 GLY56      0.0698
    873 C            32.6146      21.8415       8.3108 C.2      56 GLY56      0.5973
    874 O            31.4217      21.5855       8.4703 O.2      56 GLY56     -0.5679
    875 N            33.0575      23.0878       8.1274 N.am     57 GLY57     -0.4157
    876 H            34.0530      23.2369       8.0403 H        57 GLY57      0.2719
    877 CA           32.1833      24.2614       8.2403 C.3      57 GLY57     -0.0252
    878 HA2          31.1927      24.0134       7.8602 H        57 GLY57      0.0698
    879 HA3          32.0820      24.5256       9.2933 H        57 GLY57      0.0698
    880 C            32.6442      25.5088       7.4882 C.2      57 GLY57      0.5973
    881 O            32.1922      26.5904       7.8418 O.2      57 GLY57     -0.5679
    882 N            33.5495      25.3644       6.5104 N.am     58 ALA58     -0.3821
    883 H            33.8723      24.4418       6.2830 H        58 ALA58      0.2681
    884 CA           34.0729      26.4832       5.7094 C.3      58 ALA58     -0.1747
    885 HA           34.4293      27.2606       6.3856 H        58 ALA58      0.1067
    886 CB           35.2680      25.9577       4.8997 C.3      58 ALA58     -0.2093
    887 HB1          34.9282      25.1986       4.2007 H        58 ALA58      0.0764
    888 HB2          35.7234      26.7765       4.3405 H        58 ALA58      0.0764
    889 HB3          36.0173      25.5267       5.5658 H        58 ALA58      0.0764
    890 C            33.0106      27.1624       4.8186 C.2      58 ALA58      0.7731
    891 O            31.8088      26.8523       4.9728 O.2      58 ALA58     -0.8055
    892 OXT          33.3896      27.8487       3.8508 O.3      58 ALA58     -0.8055
@<TRIPOS>BOND
      1      25      26 2
      2      25      27 am
      3      18      19 ar
      4      18      22 ar
      5      16      18 ar
      6      13      16 1
      7      10      13 1
      8       7      10 1
      9       5       7 1
     10       5      25 1
     11       1       5 1
     12      39      40 2
     13      39      41 am
     14      37      39 1
     15      34      37 1
     16      31      34 1
     17      28      31 1
     18      27      28 1
     19      27      37 1
     20      51      52 2
     21      51      53 am
     22      48      49 ar
     23      48      50 ar
     24      45      48 1
     25      43      45 1
     26      43      51 1
     27      41      43 1
     28      71      72 2
     29      71      73 am
     30      67      69 ar
     31      65      67 ar
     32      63      65 ar
     33      61      63 ar
     34      60      61 ar
     35      60      69 ar
     36      57      60 1
     37      55      57 1
     38      55      71 1
     39      53      55 1
     40      81      82 2
     41      81      83 am
     42      80     865 1
     43      77      80 1
     44      75      77 1
     45      75      81 1
     46      73      75 1
     47     100     101 2
     48     100     102 am
     49      90      92 1
     50      90      96 1
     51      87      90 1
     52      85      87 1
     53      85     100 1
     54      83      85 1
     55     115     116 2
     56     115     117 am
     57     112     113 ar
     58     112     114 ar
     59     109     112 1
     60     106     109 1
     61     104     106 1
     62     104     115 1
     63     102     104 1
     64     129     130 2
     65     129     131 am
     66     127     129 1
     67     124     127 1
     68     121     124 1
     69     118     121 1
     70     117     118 1
     71     117     127 1
     72     143     144 2
     73     143     145 am
     74     141     143 1
     75     138     141 1
     76     135     138 1
     77     132     135 1
     78     131     132 1
     79     131     141 1
     80     164     165 2
     81     164     166 am
     82     160     162 ar
     83     157     158 1
     84     157     160 ar
     85     155     157 ar
     86     153     155 ar
     87     152     153 ar
     88     152     162 ar
     89     149     152 1
     90     147     149 1
     91     147     164 1
     92     145     147 1
     93     178     179 2
     94     178     180 am
     95     170     172 1
     96     170     176 1
     97     168     170 1
     98     168     178 1
     99     166     168 1
    100     185     186 2
    101     185     187 am
    102     182     185 1
    103     180     182 1
    104     199     200 2
    105     199     201 am
    106     197     199 1
    107     194     197 1
    108     191     194 1
    109     188     191 1
    110     187     188 1
    111     187     197 1
    112     209     210 2
    113     209     211 am
    114     208     592 1
    115     205     208 1
    116     203     205 1
    117     203     209 1
    118     201     203 1
    119     231     232 2
    120     231     233 am
    121     224     227 1
    122     221     224 1
    123     218     221 1
    124     215     218 1
    125     213     215 1
    126     213     231 1
    127     211     213 1
    128     241     242 2
    129     241     243 am
    130     235     237 1
    131     235     241 1
    132     233     235 1
    133     265     266 2
    134     265     267 am
    135     258     259 ar
    136     258     262 ar
    137     256     258 ar
    138     253     256 1
    139     250     253 1
    140     247     250 1
    141     245     247 1
    142     245     265 1
    143     243     245 1
    144     284     285 2
    145     284     286 am
    146     277     280 1
    147     271     273 1
    148     271     277 1
    149     269     271 1
    150     269     284 1
    151     267     269 1
    152     303     304 2
    153     303     305 am
    154     296     299 1
    155     290     292 1
    156     290     296 1
    157     288     290 1
    158     288     303 1
    159     286     288 1
    160     327     328 2
    161     327     329 am
    162     320     321 ar
    163     320     324 ar
    164     318     320 ar
    165     315     318 1
    166     312     315 1
    167     309     312 1
    168     307     309 1
    169     307     327 1
    170     305     307 1
    171     348     349 2
    172     348     350 am
    173     344     346 ar
    174     341     342 1
    175     341     344 ar
    176     339     341 ar
    177     337     339 ar
    178     336     337 ar
    179     336     346 ar
    180     333     336 1
    181     331     333 1
    182     331     348 1
    183     329     331 1
    184     368     369 2
    185     368     370 am
    186     364     366 ar
    187     362     364 ar
    188     360     362 ar
    189     358     360 ar
    190     357     358 ar
    191     357     366 ar
    192     354     357 1
    193     352     354 1
    194     352     368 1
    195     350     352 1
    196     389     390 2
    197     389     391 am
    198     385     387 ar
    199     382     383 1
    200     382     385 ar
    201     380     382 ar
    202     378     380 ar
    203     377     378 ar
    204     377     387 ar
    205     374     377 1
    206     372     374 1
    207     372     389 1
    208     370     372 1
    209     403     404 2
    210     403     405 am
    211     398     399 2
    212     398     400 am
    213     395     398 1
    214     393     395 1
    215     393     403 1
    216     391     393 1
    217     413     414 2
    218     413     415 am
    219     407     409 1
    220     407     413 1
    221     405     407 1
    222     435     436 2
    223     435     437 am
    224     428     431 1
    225     425     428 1
    226     422     425 1
    227     419     422 1
    228     417     419 1
    229     417     435 1
    230     415     417 1
    231     445     446 2
    232     445     447 am
    233     439     441 1
    234     439     445 1
    235     437     439 1
    236     452     453 2
    237     452     454 am
    238     449     452 1
    239     447     449 1
    240     471     472 2
    241     471     473 am
    242     461     463 1
    243     461     467 1
    244     458     461 1
    245     456     458 1
    246     456     471 1
    247     454     456 1
    248     481     482 2
    249     481     483 am
    250     480     800 1
    251     477     480 1
    252     475     477 1
    253     475     481 1
    254     473     475 1
    255     498     499 2
    256     498     500 am
    257     493     494 2
    258     493     495 am
    259     490     493 1
    260     487     490 1
    261     485     487 1
    262     485     498 1
    263     483     485 1
    264     512     513 2
    265     512     514 am
    266     504     506 1
    267     504     510 1
    268     502     504 1
    269     502     512 1
    270     500     502 1
    271     532     533 2
    272     532     534 am
    273     528     530 ar
    274     526     528 ar
    275     524     526 ar
    276     522     524 ar
    277     521     522 ar
    278     521     530 ar
    279     518     521 1
    280     516     518 1
    281     516     532 1
    282     514     516 1
    283     548     549 2
    284     548     550 am
    285     538     540 1
    286     538     544 1
    287     536     538 1
    288     536     548 1
    289     534     536 1
    290     569     570 2
    291     569     571 am
    292     565     567 ar
    293     562     563 1
    294     562     565 ar
    295     560     562 ar
    296     558     560 ar
    297     557     558 ar
    298     557     567 ar
    299     554     557 1
    300     552     554 1
    301     552     569 1
    302     550     552 1
    303     576     577 2
    304     576     578 am
    305     573     576 1
    306     571     573 1
    307     583     584 2
    308     583     585 am
    309     580     583 1
    310     578     580 1
    311     593     594 2
    312     593     595 am
    313     589     592 1
    314     587     589 1
    315     587     593 1
    316     585     587 1
    317     617     618 2
    318     617     619 am
    319     610     611 ar
    320     610     614 ar
    321     608     610 ar
    322     605     608 1
    323     602     605 1
    324     599     602 1
    325     597     599 1
    326     597     617 1
    327     595     597 1
    328     627     628 2
    329     627     629 am
    330     621     623 1
    331     621     627 1
    332     619     621 1
    333     649     650 2
    334     649     651 am
    335     642     645 1
    336     639     642 1
    337     636     639 1
    338     633     636 1
    339     631     633 1
    340     631     649 1
    341     629     631 1
    342     673     674 2
    343     673     675 am
    344     666     667 ar
    345     666     670 ar
    346     664     666 ar
    347     661     664 1
    348     658     661 1
    349     655     658 1
    350     653     655 1
    351     653     673 1
    352     651     653 1
    353     687     688 2
    354     687     689 am
    355     682     683 2
    356     682     684 am
    357     679     682 1
    358     677     679 1
    359     677     687 1
    360     675     677 1
    361     701     702 2
    362     701     703 am
    363     696     697 2
    364     696     698 am
    365     693     696 1
    366     691     693 1
    367     691     701 1
    368     689     691 1
    369     721     722 2
    370     721     723 am
    371     717     719 ar
    372     715     717 ar
    373     713     715 ar
    374     711     713 ar
    375     710     711 ar
    376     710     719 ar
    377     707     710 1
    378     705     707 1
    379     705     721 1
    380     703     705 1
    381     743     744 2
    382     743     745 am
    383     736     739 1
    384     733     736 1
    385     730     733 1
    386     727     730 1
    387     725     727 1
    388     725     743 1
    389     723     725 1
    390     754     755 2
    391     754     756 am
    392     749     752 1
    393     747     749 1
    394     747     754 1
    395     745     747 1
    396     764     765 2
    397     764     766 am
    398     758     760 1
    399     758     764 1
    400     756     758 1
    401     779     780 2
    402     779     781 am
    403     776     777 ar
    404     776     778 ar
    405     773     776 1
    406     770     773 1
    407     768     770 1
    408     768     779 1
    409     766     768 1
    410     791     792 2
    411     791     793 am
    412     788     789 ar
    413     788     790 ar
    414     785     788 1
    415     783     785 1
    416     783     791 1
    417     781     783 1
    418     801     802 2
    419     801     803 am
    420     797     800 1
    421     795     797 1
    422     795     801 1
    423     793     795 1
    424     818     819 2
    425     818     820 am
    426     813     814 1
    427     810     813 1
    428     807     810 1
    429     805     807 1
    430     805     818 1
    431     803     805 1
    432     842     843 2
    433     842     844 am
    434     835     836 ar
    435     835     839 ar
    436     833     835 ar
    437     830     833 1
    438     827     830 1
    439     824     827 1
    440     822     824 1
    441     822     842 1
    442     820     822 1
    443     856     857 2
    444     856     858 am
    445     848     850 1
    446     848     854 1
    447     846     848 1
    448     846     856 1
    449     844     846 1
    450     866     867 2
    451     866     868 am
    452     862     865 1
    453     860     862 1
    454     860     866 1
    455     858     860 1
    456     873     874 2
    457     873     875 am
    458     870     873 1
    459     868     870 1
    460     880     881 2
    461     880     882 am
    462     877     880 1
    463     875     877 1
    464     890     891 2
    465     890     892 1
    466     884     886 1
    467     884     890 1
    468     882     884 1
    469      22      23 1
    470      22      24 1
    471      19      20 1
    472      19      21 1
    473      16      17 1
    474      13      14 1
    475      13      15 1
    476      10      11 1
    477      10      12 1
    478       7       8 1
    479       7       9 1
    480       5       6 1
    481       1       2 1
    482       1       3 1
    483       1       4 1
    484      37      38 1
    485      34      35 1
    486      34      36 1
    487      31      32 1
    488      31      33 1
    489      28      29 1
    490      28      30 1
    491      45      46 1
    492      45      47 1
    493      43      44 1
    494      41      42 1
    495      69      70 1
    496      67      68 1
    497      65      66 1
    498      63      64 1
    499      61      62 1
    500      57      58 1
    501      57      59 1
    502      55      56 1
    503      53      54 1
    504      77      78 1
    505      77      79 1
    506      75      76 1
    507      73      74 1
    508      96      97 1
    509      96      98 1
    510      96      99 1
    511      92      93 1
    512      92      94 1
    513      92      95 1
    514      90      91 1
    515      87      88 1
    516      87      89 1
    517      85      86 1
    518      83      84 1
    519     109     110 1
    520     109     111 1
    521     106     107 1
    522     106     108 1
    523     104     105 1
    524     102     103 1
    525     127     128 1
    526     124     125 1
    527     124     126 1
    528     121     122 1
    529     121     123 1
    530     118     119 1
    531     118     120 1
    532     141     142 1
    533     138     139 1
    534     138     140 1
    535     135     136 1
    536     135     137 1
    537     132     133 1
    538     132     134 1
    539     162     163 1
    540     160     161 1
    541     158     159 1
    542     155     156 1
    543     153     154 1
    544     149     150 1
    545     149     151 1
    546     147     148 1
    547     145     146 1
    548     176     177 1
    549     172     173 1
    550     172     174 1
    551     172     175 1
    552     170     171 1
    553     168     169 1
    554     166     167 1
    555     182     183 1
    556     182     184 1
    557     180     181 1
    558     197     198 1
    559     194     195 1
    560     194     196 1
    561     191     192 1
    562     191     193 1
    563     188     189 1
    564     188     190 1
    565     205     206 1
    566     205     207 1
    567     203     204 1
    568     201     202 1
    569     227     228 1
    570     227     229 1
    571     227     230 1
    572     224     225 1
    573     224     226 1
    574     221     222 1
    575     221     223 1
    576     218     219 1
    577     218     220 1
    578     215     216 1
    579     215     217 1
    580     213     214 1
    581     211     212 1
    582     237     238 1
    583     237     239 1
    584     237     240 1
    585     235     236 1
    586     233     234 1
    587     262     263 1
    588     262     264 1
    589     259     260 1
    590     259     261 1
    591     256     257 1
    592     253     254 1
    593     253     255 1
    594     250     251 1
    595     250     252 1
    596     247     248 1
    597     247     249 1
    598     245     246 1
    599     243     244 1
    600     280     281 1
    601     280     282 1
    602     280     283 1
    603     277     278 1
    604     277     279 1
    605     273     274 1
    606     273     275 1
    607     273     276 1
    608     271     272 1
    609     269     270 1
    610     267     268 1
    611     299     300 1
    612     299     301 1
    613     299     302 1
    614     296     297 1
    615     296     298 1
    616     292     293 1
    617     292     294 1
    618     292     295 1
    619     290     291 1
    620     288     289 1
    621     286     287 1
    622     324     325 1
    623     324     326 1
    624     321     322 1
    625     321     323 1
    626     318     319 1
    627     315     316 1
    628     315     317 1
    629     312     313 1
    630     312     314 1
    631     309     310 1
    632     309     311 1
    633     307     308 1
    634     305     306 1
    635     346     347 1
    636     344     345 1
    637     342     343 1
    638     339     340 1
    639     337     338 1
    640     333     334 1
    641     333     335 1
    642     331     332 1
    643     329     330 1
    644     366     367 1
    645     364     365 1
    646     362     363 1
    647     360     361 1
    648     358     359 1
    649     354     355 1
    650     354     356 1
    651     352     353 1
    652     350     351 1
    653     387     388 1
    654     385     386 1
    655     383     384 1
    656     380     381 1
    657     378     379 1
    658     374     375 1
    659     374     376 1
    660     372     373 1
    661     370     371 1
    662     400     401 1
    663     400     402 1
    664     395     396 1
    665     395     397 1
    666     393     394 1
    667     391     392 1
    668     409     410 1
    669     409     411 1
    670     409     412 1
    671     407     408 1
    672     405     406 1
    673     431     432 1
    674     431     433 1
    675     431     434 1
    676     428     429 1
    677     428     430 1
    678     425     426 1
    679     425     427 1
    680     422     423 1
    681     422     424 1
    682     419     420 1
    683     419     421 1
    684     417     418 1
    685     415     416 1
    686     441     442 1
    687     441     443 1
    688     441     444 1
    689     439     440 1
    690     437     438 1
    691     449     450 1
    692     449     451 1
    693     447     448 1
    694     467     468 1
    695     467     469 1
    696     467     470 1
    697     463     464 1
    698     463     465 1
    699     463     466 1
    700     461     462 1
    701     458     459 1
    702     458     460 1
    703     456     457 1
    704     454     455 1
    705     477     478 1
    706     477     479 1
    707     475     476 1
    708     473     474 1
    709     495     496 1
    710     495     497 1
    711     490     491 1
    712     490     492 1
    713     487     488 1
    714     487     489 1
    715     485     486 1
    716     483     484 1
    717     510     511 1
    718     506     507 1
    719     506     508 1
    720     506     509 1
    721     504     505 1
    722     502     503 1
    723     500     501 1
    724     530     531 1
    725     528     529 1
    726     526     527 1
    727     524     525 1
    728     522     523 1
    729     518     519 1
    730     518     520 1
    731     516     517 1
    732     514     515 1
    733     544     545 1
    734     544     546 1
    735     544     547 1
    736     540     541 1
    737     540     542 1
    738     540     543 1
    739     538     539 1
    740     536     537 1
    741     534     535 1
    742     567     568 1
    743     565     566 1
    744     563     564 1
    745     560     561 1
    746     558     559 1
    747     554     555 1
    748     554     556 1
    749     552     553 1
    750     550     551 1
    751     573     574 1
    752     573     575 1
    753     571     572 1
    754     580     581 1
    755     580     582 1
    756     578     579 1
    757     589     590 1
    758     589     591 1
    759     587     588 1
    760     585     586 1
    761     614     615 1
    762     614     616 1
    763     611     612 1
    764     611     613 1
    765     608     609 1
    766     605     606 1
    767     605     607 1
    768     602     603 1
    769     602     604 1
    770     599     600 1
    771     599     601 1
    772     597     598 1
    773     595     596 1
    774     623     624 1
    775     623     625 1
    776     623     626 1
    777     621     622 1
    778     619     620 1
    779     645     646 1
    780     645     647 1
    781     645     648 1
    782     642     643 1
    783     642     644 1
    784     639     640 1
    785     639     641 1
    786     636     637 1
    787     636     638 1
    788     633     634 1
    789     633     635 1
    790     631     632 1
    791     629     630 1
    792     670     671 1
    793     670     672 1
    794     667     668 1
    795     667     669 1
    796     664     665 1
    797     661     662 1
    798     661     663 1
    799     658     659 1
    800     658     660 1
    801     655     656 1
    802     655     657 1
    803     653     654 1
    804     651     652 1
    805     684     685 1
    806     684     686 1
    807     679     680 1
    808     679     681 1
    809     677     678 1
    810     675     676 1
    811     698     699 1
    812     698     700 1
    813     693     694 1
    814     693     695 1
    815     691     692 1
    816     689     690 1
    817     719     720 1
    818     717     718 1
    819     715     716 1
    820     713     714 1
    821     711     712 1
    822     707     708 1
    823     707     709 1
    824     705     706 1
    825     703     704 1
    826     739     740 1
    827     739     741 1
    828     739     742 1
    829     736     737 1
    830     736     738 1
    831     733     734 1
    832     733     735 1
    833     730     731 1
    834     730     732 1
    835     727     728 1
    836     727     729 1
    837     725     726 1
    838     723     724 1
    839     752     753 1
    840     749     750 1
    841     749     751 1
    842     747     748 1
    843     745     746 1
    844     760     761 1
    845     760     762 1
    846     760     763 1
    847     758     759 1
    848     756     757 1
    849     773     774 1
    850     773     775 1
    851     770     771 1
    852     770     772 1
    853     768     769 1
    854     766     767 1
    855     785     786 1
    856     785     787 1
    857     783     784 1
    858     781     782 1
    859     797     798 1
    860     797     799 1
    861     795     796 1
    862     793     794 1
    863     814     815 1
    864     814     816 1
    865     814     817 1
    866     810     811 1
    867     810     812 1
    868     807     808 1
    869     807     809 1
    870     805     806 1
    871     803     804 1
    872     839     840 1
    873     839     841 1
    874     836     837 1
    875     836     838 1
    876     833     834 1
    877     830     831 1
    878     830     832 1
    879     827     828 1
    880     827     829 1
    881     824     825 1
    882     824     826 1
    883     822     823 1
    884     820     821 1
    885     854     855 1
    886     850     851 1
    887     850     852 1
    888     850     853 1
    889     848     849 1
    890     846     847 1
    891     844     845 1
    892     862     863 1
    893     862     864 1
    894     860     861 1
    895     858     859 1
    896     870     871 1
    897     870     872 1
    898     868     869 1
    899     877     878 1
    900     877     879 1
    901     875     876 1
    902     886     887 1
    903     886     888 1
    904     886     889 1
    905     884     885 1
    906     882     883 1
@<TRIPOS>SUBSTRUCTURE
      1 ARG1           1 RESIDUE    4    B ARG
      2 PRO2          27 RESIDUE    4    B PRO
      3 ASP3          41 RESIDUE    4    B ASP
      4 PHE4          53 RESIDUE    4    B PHE
      5 CYX5          73 RESIDUE    4    B CYX
      6 LEU6          83 RESIDUE    4    B LEU
      7 GLU7         102 RESIDUE    4    B GLU
      8 PRO8         117 RESIDUE    4    B PRO
      9 PRO9         131 RESIDUE    4    B PRO
     10 TYR10        145 RESIDUE    4    B TYR
     11 THR11        166 RESIDUE    4    B THR
     12 GLY12        180 RESIDUE    4    B GLY
     13 PRO13        187 RESIDUE    4    B PRO
     14 CYX14        201 RESIDUE    4    B CYX
     15 LYS15        211 RESIDUE    4    B LYS
     16 ALA16        233 RESIDUE    4    B ALA
     17 ARG17        243 RESIDUE    4    B ARG
     18 ILE18        267 RESIDUE    4    B ILE
     19 ILE19        286 RESIDUE    4    B ILE
     20 ARG20        305 RESIDUE    4    B ARG
     21 TYR21        329 RESIDUE    4    B TYR
     22 PHE22        350 RESIDUE    4    B PHE
     23 TYR23        370 RESIDUE    4    B TYR
     24 ASN24        391 RESIDUE    4    B ASN
     25 ALA25        405 RESIDUE    4    B ALA
     26 LYS26        415 RESIDUE    4    B LYS
     27 ALA27        437 RESIDUE    4    B ALA
     28 GLY28        447 RESIDUE    4    B GLY
     29 LEU29        454 RESIDUE    4    B LEU
     30 CYX30        473 RESIDUE    4    B CYX
     31 GLN31        483 RESIDUE    4    B GLN
     32 THR32        500 RESIDUE    4    B THR
     33 PHE33        514 RESIDUE    4    B PHE
     34 VAL34        534 RESIDUE    4    B VAL
     35 TYR35        550 RESIDUE    4    B TYR
     36 GLY36        571 RESIDUE    4    B GLY
     37 GLY37        578 RESIDUE    4    B GLY
     38 CYX38        585 RESIDUE    4    B CYX
     39 ARG39        595 RESIDUE    4    B ARG
     40 ALA40        619 RESIDUE    4    B ALA
     41 LYS41        629 RESIDUE    4    B LYS
     42 ARG42        651 RESIDUE    4    B ARG
     43 ASN43        675 RESIDUE    4    B ASN
     44 ASN44        689 RESIDUE    4    B ASN
     45 PHE45        703 RESIDUE    4    B PHE
     46 LYS46        723 RESIDUE    4    B LYS
     47 SER47        745 RESIDUE    4    B SER
     48 ALA48        756 RESIDUE    4    B ALA
     49 GLU49        766 RESIDUE    4    B GLU
     50 ASP50        781 RESIDUE    4    B ASP
     51 CYX51        793 RESIDUE    4    B CYX
     52 MET52        803 RESIDUE    4    B MET
     53 ARG53        820 RESIDUE    4    B ARG
     54 THR54        844 RESIDUE    4    B THR
     55 CYX55        858 RESIDUE    4    B CYX
     56 GLY56        868 RESIDUE    4    B GLY
     57 GLY57        875 RESIDUE    4    B GLY
     58 ALA58        882 RESIDUE    4    B ALA
