# Supplementary material for: Improved Structure-Based Histidine pKa Prediction for pH-Responsive Protein Design
Source: J Chem Inf Model. 2025 Jan 18;65(3):1560–9. doi: 10.1021/acs.jcim.4c01957 (PMC11815838; doi:10.1021/acs.jcim.4c01957)
Supplement: Supplementary file 3 — ci4c01957_si_003.zip [file ci4c01957_si_003.zip › structures/prep_mol2/1D6O_prep.mol2]

@<TRIPOS>MOLECULE
Cpptraj generated mol2 file.
 1663  1682   107     0     0
SMALL
USER_CHARGES


@<TRIPOS>ATOM
      1 N            64.1380     -19.5067      -5.8834 N.am      1 GLY1       0.2943
      2 H1           63.3508     -18.9023      -6.0902 H         1 GLY1       0.1642
      3 H2           63.7844     -20.3402      -5.4334 H         1 GLY1       0.1642
      4 H3           64.5961     -19.7397      -6.7515 H         1 GLY1       0.1642
      5 CA           65.0533     -18.7860      -4.9832 C.3       1 GLY1      -0.0100
      6 HA2          64.5804     -18.6686      -4.0076 H         1 GLY1       0.0895
      7 HA3          65.9902     -19.3295      -4.8718 H         1 GLY1       0.0895
      8 C            65.3169     -17.4049      -5.5390 C.2       1 GLY1       0.6163
      9 O            64.4257     -16.8339      -6.1617 O.2       1 GLY1      -0.5722
     10 N            66.5305     -16.8899      -5.3470 N.am      2 VAL2      -0.4157
     11 H            67.2257     -17.4192      -4.8375 H         2 VAL2       0.2719
     12 CA           66.9636     -15.5805      -5.8552 C.3       2 VAL2      -0.0875
     13 HA           66.1835     -15.1821      -6.4995 H         2 VAL2       0.0969
     14 CB           67.1480     -14.5595      -4.7126 C.3       2 VAL2       0.2985
     15 HB           66.1672     -14.3853      -4.2672 H         2 VAL2      -0.0297
     16 CG1          68.0878     -15.0470      -3.5997 C.3       2 VAL2      -0.3192
     17 HG11         69.0898     -15.2275      -3.9883 H         2 VAL2       0.0791
     18 HG12         68.1500     -14.2854      -2.8226 H         2 VAL2       0.0791
     19 HG13         67.7068     -15.9592      -3.1427 H         2 VAL2       0.0791
     20 CG2          67.6717     -13.2154      -5.2347 C.3       2 VAL2      -0.3192
     21 HG21         67.0753     -12.8874      -6.0863 H         2 VAL2       0.0791
     22 HG22         67.6039     -12.4657      -4.4471 H         2 VAL2       0.0791
     23 HG23         68.7130     -13.3052      -5.5442 H         2 VAL2       0.0791
     24 C            68.2202     -15.7328      -6.7067 C.2       2 VAL2       0.5973
     25 O            69.1701     -16.3976      -6.3009 O.2       2 VAL2      -0.5679
     26 N            68.2151     -15.1305      -7.8912 N.am      3 GLN3      -0.4157
     27 H            67.3797     -14.6251      -8.1696 H         3 GLN3       0.2719
     28 CA           69.3745     -15.0427      -8.7740 C.3       3 GLN3      -0.0031
     29 HA           70.1594     -15.7154      -8.4248 H         3 GLN3       0.0850
     30 CB           68.9630     -15.4791     -10.1833 C.3       3 GLN3      -0.0036
     31 HB2          68.4725     -16.4529     -10.1402 H         3 GLN3       0.0171
     32 HB3          68.2492     -14.7497     -10.5648 H         3 GLN3       0.0171
     33 CG           70.1600     -15.5706     -11.1430 C.3       3 GLN3      -0.0645
     34 HG2          70.8092     -14.7057     -11.0110 H         3 GLN3       0.0352
     35 HG3          70.7384     -16.4673     -10.9218 H         3 GLN3       0.0352
     36 CD           69.7417     -15.5915     -12.6076 C.2       3 GLN3       0.6951
     37 OE1          68.5711     -15.6472     -12.9497 O.2       3 GLN3      -0.6086
     38 NE2          70.6916     -15.5262     -13.5090 N.am      3 GLN3      -0.9407
     39 HE21         70.3476     -15.2254     -14.4096 H         3 GLN3       0.4251
     40 HE22         71.6147     -15.2571     -13.2294 H         3 GLN3       0.4251
     41 C            69.9035     -13.6084      -8.7525 C.2       3 GLN3       0.5973
     42 O            69.1248     -12.6798      -8.9561 O.2       3 GLN3      -0.5679
     43 N            71.1989     -13.4293      -8.4931 N.am      4 VAL4      -0.4157
     44 H            71.7833     -14.2399      -8.3560 H         4 VAL4       0.2719
     45 CA           71.8508     -12.1164      -8.3875 C.3       4 VAL4      -0.0875
     46 HA           71.0967     -11.3308      -8.4009 H         4 VAL4       0.0969
     47 CB           72.6587     -11.9903      -7.0783 C.3       4 VAL4       0.2985
     48 HB           73.5300     -12.6440      -7.1289 H         4 VAL4      -0.0297
     49 CG1          73.1718     -10.5545      -6.8866 C.3       4 VAL4      -0.3192
     50 HG11         72.3452      -9.8504      -6.8466 H         4 VAL4       0.0791
     51 HG12         73.7369     -10.4929      -5.9557 H         4 VAL4       0.0791
     52 HG13         73.8397     -10.2813      -7.7030 H         4 VAL4       0.0791
     53 CG2          71.8501     -12.4403      -5.8557 C.3       4 VAL4      -0.3192
     54 HG21         71.8156     -13.5295      -5.8231 H         4 VAL4       0.0791
     55 HG22         72.3255     -12.0915      -4.9380 H         4 VAL4       0.0791
     56 HG23         70.8365     -12.0669      -5.9135 H         4 VAL4       0.0791
     57 C            72.7875     -11.9023      -9.5669 C.2       4 VAL4       0.5973
     58 O            73.7834     -12.6070      -9.6971 O.2       4 VAL4      -0.5679
     59 N            72.5084     -10.9131     -10.4066 N.am      5 GLU5      -0.5163
     60 H            71.6263     -10.4199     -10.3013 H         5 GLU5       0.2936
     61 CA           73.3593     -10.5694     -11.5481 C.3       5 GLU5       0.0397
     62 HA           74.1883     -11.2744     -11.6207 H         5 GLU5       0.1105
     63 CB           72.5780     -10.6787     -12.8589 C.3       5 GLU5       0.0560
     64 HB2          71.7228     -10.0070     -12.8233 H         5 GLU5      -0.0173
     65 HB3          73.2276     -10.3703     -13.6793 H         5 GLU5      -0.0173
     66 CG           72.0800     -12.1050     -13.1170 C.3       5 GLU5       0.0136
     67 HG2          72.9386     -12.7685     -13.2467 H         5 GLU5      -0.0425
     68 HG3          71.5059     -12.4627     -12.2591 H         5 GLU5      -0.0425
     69 CD           71.1986     -12.1506     -14.3647 C.2       5 GLU5       0.8054
     70 OE1          70.0344     -12.5855     -14.2270 O.co2     5 GLU5      -0.8188
     71 OE2          71.6884     -11.7520     -15.4429 O.co2     5 GLU5      -0.8188
     72 C            73.9499      -9.1726     -11.3762 C.2       5 GLU5       0.5366
     73 O            73.2279      -8.1835     -11.2428 O.2       5 GLU5      -0.5819
     74 N            75.2752      -9.0682     -11.3721 N.am      6 THR6      -0.4157
     75 H            75.8385      -9.9020     -11.4426 H         6 THR6       0.2719
     76 CA           75.9582      -7.7822     -11.2322 C.3       6 THR6      -0.0389
     77 HA           75.5768      -7.2906     -10.3381 H         6 THR6       0.1007
     78 CB           77.4692      -7.9677     -11.0669 C.3       6 THR6       0.3654
     79 HB           77.9019      -8.3468     -11.9937 H         6 THR6       0.0043
     80 CG2          78.1603      -6.6619     -10.6704 C.3       6 THR6      -0.2438
     81 HG21         77.6654      -6.2165      -9.8065 H         6 THR6       0.0642
     82 HG22         79.2040      -6.8577     -10.4244 H         6 THR6       0.0642
     83 HG23         78.1351      -5.9630     -11.5055 H         6 THR6       0.0642
     84 OG1          77.7116      -8.8954     -10.0375 O.3       6 THR6      -0.6761
     85 HG1          78.6587      -9.0624     -10.0063 H         6 THR6       0.4102
     86 C            75.6832      -6.8868     -12.4344 C.2       6 THR6       0.5973
     87 O            75.8781      -7.2839     -13.5786 O.2       6 THR6      -0.5679
     88 N            75.2694      -5.6529     -12.1626 N.am      7 ILE7      -0.4157
     89 H            75.1059      -5.4098     -11.1922 H         7 ILE7       0.2719
     90 CA           75.1752      -4.5817     -13.1616 C.3       7 ILE7      -0.0597
     91 HA           75.1511      -4.9956     -14.1720 H         7 ILE7       0.0869
     92 CB           73.8838      -3.7714     -12.9185 C.3       7 ILE7       0.1303
     93 HB           73.8191      -3.5551     -11.8524 H         7 ILE7       0.0187
     94 CG2          73.8964      -2.4185     -13.6580 C.3       7 ILE7      -0.3204
     95 HG21         74.0086      -2.5833     -14.7310 H         7 ILE7       0.0882
     96 HG22         72.9780      -1.8651     -13.4733 H         7 ILE7       0.0882
     97 HG23         74.7180      -1.7917     -13.3117 H         7 ILE7       0.0882
     98 CG1          72.6526      -4.6171     -13.3148 C.3       7 ILE7      -0.0430
     99 HG12         72.6294      -4.7406     -14.3983 H         7 ILE7       0.0236
    100 HG13         72.7293      -5.6077     -12.8645 H         7 ILE7       0.0236
    101 CD1          71.3266      -4.0049     -12.8453 C.3       7 ILE7      -0.0660
    102 HD11         71.1400      -3.0516     -13.3372 H         7 ILE7       0.0186
    103 HD12         70.5104      -4.6726     -13.0953 H         7 ILE7       0.0186
    104 HD13         71.3444      -3.8595     -11.7645 H         7 ILE7       0.0186
    105 C            76.4183      -3.7035     -13.0559 C.2       7 ILE7       0.5973
    106 O            76.9855      -3.2854     -14.0598 O.2       7 ILE7      -0.5679
    107 N            76.8405      -3.4346     -11.8211 N.am      8 SER8      -0.4157
    108 H            76.3238      -3.8142     -11.0362 H         8 SER8       0.2719
    109 CA           78.0079      -2.6264     -11.5131 C.3       8 SER8      -0.0249
    110 HA           78.7196      -2.7272     -12.3317 H         8 SER8       0.0843
    111 CB           77.6009      -1.1551     -11.4204 C.3       8 SER8       0.2117
    112 HB2          77.0235      -0.8865     -12.3065 H         8 SER8       0.0352
    113 HB3          76.9917      -0.9891     -10.5332 H         8 SER8       0.0352
    114 OG           78.7385      -0.3289     -11.3586 O.3       8 SER8      -0.6546
    115 HG           78.9767      -0.1607     -10.4376 H         8 SER8       0.4275
    116 C            78.6202      -3.1316     -10.2040 C.2       8 SER8       0.5973
    117 O            77.8728      -3.3588      -9.2486 O.2       8 SER8      -0.5679
    118 N            79.9371      -3.3703     -10.1465 N.am      9 PRO9      -0.2548
    119 CD           80.9108      -3.0615     -11.1834 C.3       9 PRO9       0.0192
    120 HD2          80.7465      -2.0736     -11.6158 H         9 PRO9       0.0391
    121 HD3          80.8758      -3.8277     -11.9592 H         9 PRO9       0.0391
    122 CG           82.2602      -3.0937     -10.4781 C.3       9 PRO9       0.0189
    123 HG2          82.4524      -2.1331      -9.9966 H         9 PRO9       0.0213
    124 HG3          83.0689      -3.3521     -11.1622 H         9 PRO9       0.0213
    125 CB           82.0411      -4.1749      -9.4200 C.3       9 PRO9      -0.0070
    126 HB2          82.7536      -4.0852      -8.5980 H         9 PRO9       0.0253
    127 HB3          82.1179      -5.1602      -9.8823 H         9 PRO9       0.0253
    128 CA           80.5988      -3.9297      -8.9694 C.3       9 PRO9      -0.0266
    129 HA           80.1358      -4.8813      -8.7076 H         9 PRO9       0.0641
    130 C            80.5466      -3.0032      -7.7435 C.2       9 PRO9       0.5896
    131 O            80.5802      -1.7826      -7.8773 O.2       9 PRO9      -0.5748
    132 N            80.4836      -3.6072      -6.5543 N.am     10 GLY10     -0.4157
    133 H            80.4727      -4.6116      -6.5310 H        10 GLY10      0.2719
    134 CA           80.7325      -2.9167      -5.2860 C.3      10 GLY10     -0.0252
    135 HA2          80.4428      -1.8679      -5.3519 H        10 GLY10      0.0698
    136 HA3          80.1652      -3.3825      -4.4818 H        10 GLY10      0.0698
    137 C            82.2104      -2.9806      -4.9264 C.2      10 GLY10      0.5973
    138 O            83.0524      -3.2254      -5.7900 O.2      10 GLY10     -0.5679
    139 N            82.5429      -2.8211      -3.6482 N.am     11 ASP11     -0.5163
    140 H            81.8159      -2.5846      -2.9760 H        11 ASP11      0.2936
    141 CA           83.9308      -2.9312      -3.1767 C.3      11 ASP11      0.0381
    142 HA           84.5641      -2.4248      -3.9054 H        11 ASP11      0.0880
    143 CB           84.1036      -2.1875      -1.8414 C.3      11 ASP11     -0.0303
    144 HB2          85.1718      -2.0266      -1.6846 H        11 ASP11     -0.0122
    145 HB3          83.6357      -1.2043      -1.9194 H        11 ASP11     -0.0122
    146 CG           83.5480      -2.9078      -0.6018 C.2      11 ASP11      0.7994
    147 OD1          83.8617      -2.4629       0.5225 O.co2    11 ASP11     -0.8014
    148 OD2          82.8792      -3.9589      -0.7170 O.co2    11 ASP11     -0.8014
    149 C            84.4507      -4.3816      -3.0795 C.2      11 ASP11      0.5366
    150 O            85.6373      -4.5966      -2.8193 O.2      11 ASP11     -0.5819
    151 N            83.5735      -5.3771      -3.2549 N.am     12 GLY12     -0.4157
    152 H            82.6002      -5.1129      -3.3595 H        12 GLY12      0.2719
    153 CA           83.8946      -6.8045      -3.2051 C.3      12 GLY12     -0.0252
    154 HA2          83.0102      -7.3677      -3.4994 H        12 GLY12      0.0698
    155 HA3          84.6898      -7.0102      -3.9212 H        12 GLY12      0.0698
    156 C            84.3448      -7.3250      -1.8367 C.2      12 GLY12      0.5973
    157 O            84.8710      -8.4346      -1.7579 O.2      12 GLY12     -0.5679
    158 N            84.1769      -6.5503      -0.7593 N.am     13 ARG13     -0.3479
    159 H            83.7354      -5.6399      -0.9039 H        13 ARG13      0.2747
    160 CA           84.7360      -6.8684       0.5686 C.3      13 ARG13     -0.2637
    161 HA           85.0787      -7.9033       0.6051 H        13 ARG13      0.1560
    162 CB           85.9117      -5.9286       0.8448 C.3      13 ARG13     -0.0007
    163 HB2          85.5370      -4.9022       0.8102 H        13 ARG13      0.0327
    164 HB3          86.2888      -6.1123       1.8527 H        13 ARG13      0.0327
    165 CG           87.0708      -6.0646      -0.1448 C.3      13 ARG13      0.0390
    166 HG2          87.6289      -6.9733       0.0838 H        13 ARG13      0.0285
    167 HG3          86.7213      -6.1213      -1.1717 H        13 ARG13      0.0285
    168 CD           87.9703      -4.8403       0.0048 C.3      13 ARG13      0.0486
    169 HD2          87.4130      -3.9624      -0.3344 H        13 ARG13      0.0687
    170 HD3          88.2072      -4.6964       1.0591 H        13 ARG13      0.0687
    171 NE           89.1856      -4.9800      -0.8139 N.pl3    13 ARG13     -0.5295
    172 HE           89.0229      -5.0115      -1.8087 H        13 ARG13      0.3456
    173 CZ           90.4297      -5.0534      -0.3796 C.cat    13 ARG13      0.8076
    174 NH1          91.4129      -5.1690      -1.2271 N.pl3    13 ARG13     -0.8627
    175 HH11         91.2161      -5.1884      -2.2129 H        13 ARG13      0.4478
    176 HH12         92.3578      -5.2281      -0.9009 H        13 ARG13      0.4478
    177 NH2          90.7262      -5.0139       0.8919 N.pl3    13 ARG13     -0.8627
    178 HH21         89.9738      -4.9255       1.5515 H        13 ARG13      0.4478
    179 HH22         91.6746      -5.0690       1.2056 H        13 ARG13      0.4478
    180 C            83.7313      -6.6985       1.6931 C.2      13 ARG13      0.7341
    181 O            83.7172      -7.4931       2.6330 O.2      13 ARG13     -0.5894
    182 N            82.9083      -5.6602       1.6154 N.am     14 THR14     -0.4157
    183 H            82.9796      -5.0277       0.8175 H        14 THR14      0.2719
    184 CA           81.9898      -5.3006       2.6897 C.3      14 THR14     -0.0389
    185 HA           82.3466      -5.7320       3.6244 H        14 THR14      0.1007
    186 CB           81.9523      -3.7834       2.8976 C.3      14 THR14      0.3654
    187 HB           81.4303      -3.2953       2.0741 H        14 THR14      0.0043
    188 CG2          81.2626      -3.4659       4.2241 C.3      14 THR14     -0.2438
    189 HG21         81.8165      -3.9106       5.0509 H        14 THR14      0.0642
    190 HG22         81.2324      -2.3848       4.3572 H        14 THR14      0.0642
    191 HG23         80.2469      -3.8537       4.2151 H        14 THR14      0.0642
    192 OG1          83.2652      -3.2777       2.9762 O.3      14 THR14     -0.6761
    193 HG1          83.5113      -2.9731       2.0682 H        14 THR14      0.4102
    194 C            80.6109      -5.8679       2.3955 C.2      14 THR14      0.5973
    195 O            79.8268      -5.2717       1.6646 O.2      14 THR14     -0.5679
    196 N            80.3171      -7.0367       2.9632 N.am     15 PHE15     -0.4157
    197 H            81.0231      -7.4705       3.5352 H        15 PHE15      0.2719
    198 CA           79.0261      -7.7157       2.8214 C.3      15 PHE15     -0.0024
    199 HA           78.5388      -7.3297       1.9280 H        15 PHE15      0.0978
    200 CB           79.2414      -9.2149       2.5996 C.3      15 PHE15     -0.0343
    201 HB2          79.8047      -9.6249       3.4380 H        15 PHE15      0.0295
    202 HB3          78.2681      -9.7087       2.5816 H        15 PHE15      0.0295
    203 CG           79.9668      -9.5375       1.3122 C.ar     15 PHE15      0.0118
    204 CD1          79.2343      -9.8758       0.1608 C.ar     15 PHE15     -0.1256
    205 HD1          78.1527      -9.9004       0.1882 H        15 PHE15      0.1330
    206 CE1          79.9066     -10.1649      -1.0382 C.ar     15 PHE15     -0.1704
    207 HE1          79.3399     -10.4182      -1.9239 H        15 PHE15      0.1430
    208 CZ           81.3096     -10.1064      -1.0931 C.ar     15 PHE15     -0.1072
    209 HZ           81.8233     -10.3192      -2.0207 H        15 PHE15      0.1297
    210 CE2          82.0433      -9.7624       0.0543 C.ar     15 PHE15     -0.1704
    211 HE2          83.1233      -9.7139       0.0081 H        15 PHE15      0.1430
    212 CD2          81.3726      -9.4868       1.2572 C.ar     15 PHE15     -0.1256
    213 HD2          81.9438      -9.2331       2.1365 H        15 PHE15      0.1330
    214 C            78.1314      -7.4895       4.0521 C.2      15 PHE15      0.5973
    215 O            78.6443      -7.5385       5.1758 O.2      15 PHE15     -0.5679
    216 N            76.8051      -7.3440       3.8828 N.am     16 PRO16     -0.2548
    217 CD           76.1020      -7.2705       2.6114 C.3      16 PRO16      0.0192
    218 HD2          75.9093      -8.2706       2.2198 H        16 PRO16      0.0391
    219 HD3          76.6502      -6.6636       1.8958 H        16 PRO16      0.0391
    220 CG           74.8020      -6.5473       2.9038 C.3      16 PRO16      0.0189
    221 HG2          74.0116      -6.8425       2.2207 H        16 PRO16      0.0213
    222 HG3          74.9635      -5.4759       2.8488 H        16 PRO16      0.0213
    223 CB           74.5012      -6.9765       4.3283 C.3      16 PRO16     -0.0070
    224 HB2          74.0103      -7.9458       4.2656 H        16 PRO16      0.0253
    225 HB3          73.8799      -6.2530       4.8557 H        16 PRO16      0.0253
    226 CA           75.8729      -7.1359       4.9857 C.3      16 PRO16     -0.0266
    227 HA           76.1393      -6.2132       5.5039 H        16 PRO16      0.0641
    228 C            75.8505      -8.3071       5.9723 C.2      16 PRO16      0.5896
    229 O            75.7841      -9.4764       5.5754 O.2      16 PRO16     -0.5748
    230 N            75.8542      -8.0085       7.2732 N.am     17 LYS17     -0.3479
    231 H            75.9795      -7.0305       7.5321 H        17 LYS17      0.2747
    232 CA           75.6945      -8.9917       8.3531 C.3      17 LYS17     -0.2400
    233 HA           75.6617      -9.9874       7.9210 H        17 LYS17      0.1426
    234 CB           76.8854      -8.9201       9.3300 C.3      17 LYS17     -0.0094
    235 HB2          76.8835      -7.9466       9.8247 H        17 LYS17      0.0362
    236 HB3          76.7632      -9.6846      10.0985 H        17 LYS17      0.0362
    237 CG           78.2558      -9.1202       8.6494 C.3      17 LYS17      0.0187
    238 HG2          78.4465      -8.2661       7.9976 H        17 LYS17      0.0103
    239 HG3          79.0324      -9.1305       9.4152 H        17 LYS17      0.0103
    240 CD           78.3510     -10.4150       7.8186 C.3      17 LYS17     -0.0479
    241 HD2          78.3645     -11.2772       8.4865 H        17 LYS17      0.0621
    242 HD3          77.4975     -10.4994       7.1541 H        17 LYS17      0.0621
    243 CE           79.5944     -10.4149       6.9285 C.3      17 LYS17     -0.0143
    244 HE2          79.6418      -9.4412       6.4247 H        17 LYS17      0.1135
    245 HE3          80.4876     -10.5162       7.5523 H        17 LYS17      0.1135
    246 NZ           79.5230     -11.4912       5.9053 N.4      17 LYS17     -0.3854
    247 HZ1          78.6908     -11.3672       5.3364 H        17 LYS17      0.3400
    248 HZ2          80.3198     -11.4332       5.2817 H        17 LYS17      0.3400
    249 HZ3          79.5063     -12.4075       6.3294 H        17 LYS17      0.3400
    250 C            74.3432      -8.8390       9.0357 C.2      17 LYS17      0.7341
    251 O            73.7065      -7.7907       8.9865 O.2      17 LYS17     -0.5894
    252 N            73.8676      -9.9294       9.6474 N.am     18 ARG18     -0.3479
    253 H            74.4873     -10.7183       9.7313 H        18 ARG18      0.2747
    254 CA           72.5798      -9.9594      10.3614 C.3      18 ARG18     -0.2637
    255 HA           71.7696      -9.7627       9.6572 H        18 ARG18      0.1560
    256 CB           72.3793     -11.3217      11.0530 C.3      18 ARG18     -0.0007
    257 HB2          73.2022     -11.4804      11.7534 H        18 ARG18      0.0327
    258 HB3          71.4557     -11.2962      11.6342 H        18 ARG18      0.0327
    259 CG           72.3269     -12.5238      10.0961 C.3      18 ARG18      0.0390
    260 HG2          73.2110     -12.5214       9.4576 H        18 ARG18      0.0285
    261 HG3          72.3569     -13.4396      10.6883 H        18 ARG18      0.0285
    262 CD           71.0485     -12.5482       9.2416 C.3      18 ARG18      0.0486
    263 HD2          70.4109     -13.3581       9.6031 H        18 ARG18      0.0687
    264 HD3          70.5003     -11.6119       9.3658 H        18 ARG18      0.0687
    265 NE           71.3327     -12.7402       7.8037 N.pl3    18 ARG18     -0.5295
    266 HE           72.2786     -12.6215       7.4896 H        18 ARG18      0.3456
    267 CZ           70.4432     -13.0207       6.8613 C.cat    18 ARG18      0.8076
    268 NH1          70.7970     -13.0501       5.6055 N.pl3    18 ARG18     -0.8627
    269 HH11         71.7299     -12.8439       5.3033 H        18 ARG18      0.4478
    270 HH12         70.0894     -13.1746       4.8906 H        18 ARG18      0.4478
    271 NH2          69.1920     -13.2512       7.1422 N.pl3    18 ARG18     -0.8627
    272 HH21         68.8871     -13.2173       8.0911 H        18 ARG18      0.4478
    273 HH22         68.4844     -13.0434       6.4430 H        18 ARG18      0.4478
    274 C            72.5616      -8.8473      11.4102 C.2      18 ARG18      0.7341
    275 O            73.5184      -8.7184      12.1616 O.2      18 ARG18     -0.5894
    276 N            71.4894      -8.0667      11.4710 N.am     19 GLY19     -0.4157
    277 H            70.7683      -8.1702      10.7661 H        19 GLY19      0.2719
    278 CA           71.3763      -6.9426      12.4012 C.3      19 GLY19     -0.0252
    279 HA2          70.3309      -6.7876      12.6528 H        19 GLY19      0.0698
    280 HA3          71.9222      -7.1627      13.3199 H        19 GLY19      0.0698
    281 C            71.8955      -5.6105      11.8706 C.2      19 GLY19      0.5973
    282 O            71.6345      -4.6025      12.5119 O.2      19 GLY19     -0.5679
    283 N            72.5676      -5.5779      10.7184 N.am     20 GLN20     -0.4157
    284 H            72.7685      -6.4305      10.2143 H        20 GLN20      0.2719
    285 CA           72.9361      -4.3104      10.0871 C.3      20 GLN20     -0.0031
    286 HA           73.2373      -3.5963      10.8586 H        20 GLN20      0.0850
    287 CB           74.1161      -4.4979       9.1383 C.3      20 GLN20     -0.0036
    288 HB2          73.8974      -5.2652       8.3951 H        20 GLN20      0.0171
    289 HB3          74.2859      -3.5549       8.6139 H        20 GLN20      0.0171
    290 CG           75.3829      -4.8469       9.9178 C.3      20 GLN20     -0.0645
    291 HG2          75.4692      -4.1958      10.7889 H        20 GLN20      0.0352
    292 HG3          75.3434      -5.8809      10.2583 H        20 GLN20      0.0352
    293 CD           76.5939      -4.6517       9.0322 C.2      20 GLN20      0.6951
    294 OE1          76.8575      -5.4451       8.1422 O.2      20 GLN20     -0.6086
    295 NE2          77.3402      -3.5893       9.2199 N.am     20 GLN20     -0.9407
    296 HE21         78.1127      -3.4522       8.5941 H        20 GLN20      0.4251
    297 HE22         77.0341      -2.8726       9.8617 H        20 GLN20      0.4251
    298 C            71.7683      -3.6812       9.3408 C.2      20 GLN20      0.5973
    299 O            70.8888      -4.3883       8.8412 O.2      20 GLN20     -0.5679
    300 N            71.7821      -2.3549       9.2401 N.am     21 THR21     -0.4157
    301 H            72.5704      -1.8322       9.6384 H        21 THR21      0.2719
    302 CA           70.8328      -1.6148       8.4151 C.3      21 THR21     -0.0389
    303 HA           69.9085      -2.1811       8.3281 H        21 THR21      0.1007
    304 CB           70.4666      -0.2810       9.0634 C.3      21 THR21      0.3654
    305 HB           71.3698       0.2592       9.3372 H        21 THR21      0.0043
    306 CG2          69.5987       0.5867       8.1500 C.3      21 THR21     -0.2438
    307 HG21         68.7353       0.0143       7.8101 H        21 THR21      0.0642
    308 HG22         69.2596       1.4561       8.7124 H        21 THR21      0.0642
    309 HG23         70.1790       0.9318       7.2952 H        21 THR21      0.0642
    310 OG1          69.7161      -0.5506      10.2247 O.3      21 THR21     -0.6761
    311 HG1          70.3489      -0.8658      10.8778 H        21 THR21      0.4102
    312 C            71.4107      -1.4296       7.0217 C.2      21 THR21      0.5973
    313 O            72.4402      -0.7852       6.8304 O.2      21 THR21     -0.5679
    314 N            70.7423      -2.0016       6.0276 N.am     22 CYS22     -0.4157
    315 H            69.8914      -2.5121       6.2469 H        22 CYS22      0.2719
    316 CA           71.0774      -1.8065       4.6261 C.3      22 CYS22      0.0213
    317 HA           72.1527      -1.6655       4.5167 H        22 CYS22      0.1124
    318 CB           70.6508      -3.0398       3.8262 C.3      22 CYS22     -0.1231
    319 HB2          69.5752      -3.1846       3.9598 H        22 CYS22      0.1112
    320 HB3          70.8516      -2.8826       2.7659 H        22 CYS22      0.1112
    321 SG           71.5261      -4.5234       4.3981 S.3      22 CYS22     -0.3119
    322 HG           70.5931      -5.3900       3.9873 H        22 CYS22      0.1933
    323 C            70.3635      -0.5636       4.1082 C.2      22 CYS22      0.5973
    324 O            69.1462      -0.4469       4.2451 O.2      22 CYS22     -0.5679
    325 N            71.1001       0.3493       3.4745 N.am     23 VAL23     -0.4157
    326 H            72.1092       0.2296       3.4411 H        23 VAL23      0.2719
    327 CA           70.5292       1.5126       2.7898 C.3      23 VAL23     -0.0875
    328 HA           69.4811       1.6243       3.0639 H        23 VAL23      0.0969
    329 CB           71.2636       2.8039       3.1783 C.3      23 VAL23      0.2985
    330 HB           72.2727       2.7682       2.7761 H        23 VAL23     -0.0297
    331 CG1          70.5549       4.0260       2.5838 C.3      23 VAL23     -0.3192
    332 HG11         69.5265       4.0685       2.9432 H        23 VAL23      0.0791
    333 HG12         71.0835       4.9343       2.8722 H        23 VAL23      0.0791
    334 HG13         70.5547       3.9569       1.4980 H        23 VAL23      0.0791
    335 CG2          71.3647       2.9833       4.6991 C.3      23 VAL23     -0.3192
    336 HG21         72.0424       2.2342       5.1136 H        23 VAL23      0.0791
    337 HG22         71.7594       3.9674       4.9479 H        23 VAL23      0.0791
    338 HG23         70.3923       2.8505       5.1671 H        23 VAL23      0.0791
    339 C            70.6206       1.2742       1.2909 C.2      23 VAL23      0.5973
    340 O            71.7266       1.1949       0.7537 O.2      23 VAL23     -0.5679
    341 N            69.4790       1.1719       0.6134 N.am     24 VAL24     -0.4157
    342 H            68.6025       1.2310       1.1239 H        24 VAL24      0.2719
    343 CA           69.4188       0.8145      -0.8073 C.3      24 VAL24     -0.0875
    344 HA           70.4263       0.8821      -1.2085 H        24 VAL24      0.0969
    345 CB           68.9557      -0.6423      -1.0237 C.3      24 VAL24      0.2985
    346 HB           69.0632      -0.8741      -2.0832 H        24 VAL24     -0.0297
    347 CG1          69.8103      -1.6460      -0.2429 C.3      24 VAL24     -0.3192
    348 HG11         69.6510      -1.5319       0.8295 H        24 VAL24      0.0791
    349 HG12         69.5411      -2.6622      -0.5321 H        24 VAL24      0.0791
    350 HG13         70.8597      -1.4894      -0.4663 H        24 VAL24      0.0791
    351 CG2          67.4847      -0.8661      -0.6472 C.3      24 VAL24     -0.3192
    352 HG21         66.8340      -0.2401      -1.2542 H        24 VAL24      0.0791
    353 HG22         67.2198      -1.9075      -0.8306 H        24 VAL24      0.0791
    354 HG23         67.3287      -0.6398       0.4084 H        24 VAL24      0.0791
    355 C            68.5645       1.7668      -1.6305 C.2      24 VAL24      0.5973
    356 O            67.6238       2.3912      -1.1394 O.2      24 VAL24     -0.5679
    357 N            68.8753       1.8455      -2.9163 N.am     25 HIE25     -0.4157
    358 H            69.6709       1.2995      -3.2379 H        25 HIE25      0.2719
    359 CA           67.9456       2.3275      -3.9271 C.3      25 HIE25     -0.0581
    360 HA           67.0727       2.7477      -3.4369 H        25 HIE25      0.1360
    361 CB           68.5895       3.3968      -4.8214 C.3      25 HIE25     -0.0074
    362 HB2          69.6781       3.3403      -4.7629 H        25 HIE25      0.0367
    363 HB3          68.2983       3.2082      -5.8518 H        25 HIE25      0.0367
    364 CG           68.1232       4.7867      -4.4846 C.2      25 HIE25      0.1868
    365 ND1          66.7849       5.1480      -4.3237 N.2      25 HIE25     -0.5432
    366 CE1          66.7782       6.4637      -4.0823 C.2      25 HIE25      0.1635
    367 HE1          65.8841       7.0577      -3.9400 H        25 HIE25      0.1435
    368 NE2          68.0321       6.9470      -4.1118 N.pl3    25 HIE25     -0.2795
    369 HE2          68.2871       7.9243      -4.0275 H        25 HIE25      0.3339
    370 CD2          68.8963       5.9040      -4.3738 C.2      25 HIE25     -0.2207
    371 HD2          69.9715       5.9537      -4.4903 H        25 HIE25      0.1862
    372 C            67.4816       1.1271      -4.7302 C.2      25 HIE25      0.5973
    373 O            68.2999       0.2697      -5.0561 O.2      25 HIE25     -0.5679
    374 N            66.1981       1.0591      -5.0619 N.am     26 TYR26     -0.4157
    375 H            65.5541       1.7875      -4.7716 H        26 TYR26      0.2719
    376 CA           65.6599      -0.0585      -5.8137 C.3      26 TYR26     -0.0014
    377 HA           66.4811      -0.4430      -6.3906 H        26 TYR26      0.0876
    378 CB           65.1740      -1.1704      -4.8718 C.3      26 TYR26     -0.0152
    379 HB2          65.0368      -2.0823      -5.4540 H        26 TYR26      0.0295
    380 HB3          65.9383      -1.3782      -4.1211 H        26 TYR26      0.0295
    381 CG           63.8667      -0.8305      -4.1860 C.ar     26 TYR26     -0.0011
    382 CD1          62.6417      -1.2365      -4.7534 C.ar     26 TYR26     -0.1906
    383 HD1          62.6326      -1.8209      -5.6606 H        26 TYR26      0.1699
    384 CE1          61.4238      -0.8556      -4.1582 C.ar     26 TYR26     -0.2341
    385 HE1          60.4807      -1.1519      -4.5931 H        26 TYR26      0.1656
    386 CZ           61.4344      -0.0793      -2.9813 C.ar     26 TYR26      0.3226
    387 OH           60.2841       0.3373      -2.3922 O.3      26 TYR26     -0.5579
    388 HH           59.4698      -0.0840      -2.7783 H        26 TYR26      0.3992
    389 CE2          62.6593       0.3093      -2.4080 C.ar     26 TYR26     -0.2341
    390 HE2          62.6462       0.8789      -1.4961 H        26 TYR26      0.1656
    391 CD2          63.8738      -0.0466      -3.0183 C.ar     26 TYR26     -0.1906
    392 HD2          64.8114       0.2768      -2.5903 H        26 TYR26      0.1699
    393 C            64.5620       0.3614      -6.7861 C.2      26 TYR26      0.5973
    394 O            63.8917       1.3763      -6.5910 O.2      26 TYR26     -0.5679
    395 N            64.3571      -0.4782      -7.7960 N.am     27 THR27     -0.4157
    396 H            65.0306      -1.2310      -7.9101 H        27 THR27      0.2719
    397 CA           63.1957      -0.4685      -8.6859 C.3      27 THR27     -0.0389
    398 HA           62.4135       0.1704      -8.2763 H        27 THR27      0.1007
    399 CB           63.5492       0.0252     -10.0952 C.3      27 THR27      0.3654
    400 HB           64.3051      -0.6308     -10.5266 H        27 THR27      0.0043
    401 CG2          62.3348       0.0447     -11.0223 C.3      27 THR27     -0.2438
    402 HG21         61.5628       0.6699     -10.5780 H        27 THR27      0.0642
    403 HG22         62.6168       0.4436     -11.9963 H        27 THR27      0.0642
    404 HG23         61.9484      -0.9638     -11.1666 H        27 THR27      0.0642
    405 OG1          64.0525       1.3390     -10.0838 O.3      27 THR27     -0.6761
    406 HG1          64.2067       1.5762     -10.9987 H        27 THR27      0.4102
    407 C            62.6895      -1.8957      -8.7791 C.2      27 THR27      0.5973
    408 O            63.4645      -2.7940      -9.1035 O.2      27 THR27     -0.5679
    409 N            61.4078      -2.1142      -8.5096 N.am     28 GLY28     -0.4157
    410 H            60.8235      -1.3158      -8.2767 H        28 GLY28      0.2719
    411 CA           60.7450      -3.4092      -8.6243 C.3      28 GLY28     -0.0252
    412 HA2          61.4791      -4.2161      -8.6541 H        28 GLY28      0.0698
    413 HA3          60.1076      -3.5701      -7.7548 H        28 GLY28      0.0698
    414 C            59.8725      -3.4667      -9.8712 C.2      28 GLY28      0.5973
    415 O            59.1018      -2.5410     -10.1497 O.2      28 GLY28     -0.5679
    416 N            59.9985      -4.5553     -10.6221 N.am     29 MET29     -0.4157
    417 H            60.6864      -5.2523     -10.3490 H        29 MET29      0.2719
    418 CA           59.2499      -4.8174     -11.8474 C.3      29 MET29     -0.0237
    419 HA           58.4311      -4.1072     -11.9254 H        29 MET29      0.0880
    420 CB           60.1566      -4.6595     -13.0753 C.3      29 MET29      0.0342
    421 HB2          60.9753      -5.3744     -12.9822 H        29 MET29      0.0241
    422 HB3          59.5986      -4.9138     -13.9778 H        29 MET29      0.0241
    423 CG           60.7333      -3.2480     -13.2444 C.3      29 MET29      0.0018
    424 HG2          60.0276      -2.6582     -13.8302 H        29 MET29      0.0440
    425 HG3          60.8464      -2.7651     -12.2763 H        29 MET29      0.0440
    426 SD           62.3489      -3.2141     -14.0672 S.3      29 MET29     -0.2737
    427 CE           63.4228      -3.7425     -12.7000 C.3      29 MET29     -0.0536
    428 HE1          63.1367      -4.7421     -12.3726 H        29 MET29      0.0684
    429 HE2          64.4591      -3.7582     -13.0342 H        29 MET29      0.0684
    430 HE3          63.3239      -3.0538     -11.8614 H        29 MET29      0.0684
    431 C            58.6396      -6.2170     -11.8228 C.2      29 MET29      0.5973
    432 O            59.1523      -7.1330     -11.1742 O.2      29 MET29     -0.5679
    433 N            57.5261      -6.3667     -12.5270 N.am     30 LEU30     -0.4157
    434 H            57.1594      -5.5638     -13.0259 H        30 LEU30      0.2719
    435 CA           56.9341      -7.6620     -12.8313 C.3      30 LEU30     -0.0518
    436 HA           57.0084      -8.3180     -11.9627 H        30 LEU30      0.0922
    437 CB           55.4531      -7.4578     -13.1899 C.3      30 LEU30     -0.1102
    438 HB2          55.3978      -6.9086     -14.1323 H        30 LEU30      0.0457
    439 HB3          54.9884      -8.4323     -13.3468 H        30 LEU30      0.0457
    440 CG           54.6596      -6.6848     -12.1183 C.3      30 LEU30      0.3531
    441 HG           55.0868      -5.6928     -11.9782 H        30 LEU30     -0.0361
    442 CD1          53.2168      -6.4882     -12.5769 C.3      30 LEU30     -0.4121
    443 HD11         52.7302      -7.4589     -12.6772 H        30 LEU30      0.1000
    444 HD12         52.6778      -5.8845     -11.8472 H        30 LEU30      0.1000
    445 HD13         53.2073      -5.9971     -13.5485 H        30 LEU30      0.1000
    446 CD2          54.6613      -7.4081     -10.7689 C.3      30 LEU30     -0.4121
    447 HD21         55.6697      -7.4308     -10.3595 H        30 LEU30      0.1000
    448 HD22         54.0189      -6.8787     -10.0647 H        30 LEU30      0.1000
    449 HD23         54.2987      -8.4288     -10.8905 H        30 LEU30      0.1000
    450 C            57.7241      -8.3175     -13.9664 C.2      30 LEU30      0.5973
    451 O            58.5287      -7.6519     -14.6231 O.2      30 LEU30     -0.5679
    452 N            57.4976      -9.6052     -14.2101 N.am     31 GLU31     -0.5163
    453 H            56.8682     -10.1231     -13.6178 H        31 GLU31      0.2936
    454 CA           58.2614     -10.3526     -15.2143 C.3      31 GLU31      0.0397
    455 HA           59.3141     -10.3129     -14.9318 H        31 GLU31      0.1105
    456 CB           57.8149     -11.8180     -15.1835 C.3      31 GLU31      0.0560
    457 HB2          57.6232     -12.1065     -14.1479 H        31 GLU31     -0.0173
    458 HB3          56.8902     -11.9290     -15.7524 H        31 GLU31     -0.0173
    459 CG           58.9034     -12.7480     -15.7342 C.3      31 GLU31      0.0136
    460 HG2          59.0635     -12.5357     -16.7927 H        31 GLU31     -0.0425
    461 HG3          59.8356     -12.5477     -15.1989 H        31 GLU31     -0.0425
    462 CD           58.5327     -14.2271     -15.5705 C.2      31 GLU31      0.8054
    463 OE1          59.4670     -15.0415     -15.3923 O.co2    31 GLU31     -0.8188
    464 OE2          57.3226     -14.5456     -15.5980 O.co2    31 GLU31     -0.8188
    465 C            58.1684      -9.7673     -16.6366 C.2      31 GLU31      0.5366
    466 O            59.1138      -9.8854     -17.4090 O.2      31 GLU31     -0.5819
    467 N            57.0831      -9.0655     -16.9779 N.am     32 ASP32     -0.5163
    468 H            56.3326      -8.9832     -16.3097 H        32 ASP32      0.2936
    469 CA           56.9299      -8.3984     -18.2830 C.3      32 ASP32      0.0381
    470 HA           57.4100      -9.0223     -19.0377 H        32 ASP32      0.0880
    471 CB           55.4394      -8.3267     -18.6509 C.3      32 ASP32     -0.0303
    472 HB2          55.3274      -7.8439     -19.6228 H        32 ASP32     -0.0122
    473 HB3          55.0634      -9.3471     -18.7500 H        32 ASP32     -0.0122
    474 CG           54.5860      -7.5795     -17.6222 C.2      32 ASP32      0.7994
    475 OD1          55.0136      -6.4967     -17.1561 O.co2    32 ASP32     -0.8014
    476 OD2          53.5076      -8.0994     -17.2641 O.co2    32 ASP32     -0.8014
    477 C            57.6196      -7.0188     -18.3822 C.2      32 ASP32      0.5366
    478 O            57.5450      -6.3548     -19.4173 O.2      32 ASP32     -0.5819
    479 N            58.3060      -6.5727     -17.3260 N.am     33 GLY33     -0.4157
    480 H            58.3487      -7.1737     -16.5083 H        33 GLY33      0.2719
    481 CA           58.9887      -5.2780     -17.2894 C.3      33 GLY33     -0.0252
    482 HA2          59.8502      -5.3656     -16.6292 H        33 GLY33      0.0698
    483 HA3          59.3472      -5.0260     -18.2875 H        33 GLY33      0.0698
    484 C            58.1240      -4.1216     -16.7842 C.2      33 GLY33      0.5973
    485 O            58.5836      -2.9761     -16.7541 O.2      33 GLY33     -0.5679
    486 N            56.8842      -4.3741     -16.3473 N.am     34 LYS34     -0.3479
    487 H            56.4738      -5.2944     -16.5338 H        34 LYS34      0.2747
    488 CA           56.0505      -3.3449     -15.7178 C.3      34 LYS34     -0.2400
    489 HA           56.1090      -2.4494     -16.3361 H        34 LYS34      0.1426
    490 CB           54.5965      -3.8289     -15.7120 C.3      34 LYS34     -0.0094
    491 HB2          54.3358      -4.1627     -16.7173 H        34 LYS34      0.0362
    492 HB3          54.4970      -4.6741     -15.0293 H        34 LYS34      0.0362
    493 CG           53.6120      -2.7208     -15.3359 C.3      34 LYS34      0.0187
    494 HG2          53.9122      -2.2725     -14.3881 H        34 LYS34      0.0103
    495 HG3          53.6256      -1.9563     -16.1144 H        34 LYS34      0.0103
    496 CD           52.1955      -3.2959     -15.1978 C.3      34 LYS34     -0.0479
    497 HD2          51.9683      -3.9029     -16.0779 H        34 LYS34      0.0621
    498 HD3          52.1522      -3.9464     -14.3227 H        34 LYS34      0.0621
    499 CE           51.1373      -2.1923     -15.0822 C.3      34 LYS34     -0.0143
    500 HE2          51.1124      -1.6388     -16.0262 H        34 LYS34      0.1135
    501 HE3          50.1615      -2.6704     -14.9484 H        34 LYS34      0.1135
    502 NZ           51.4156      -1.2679     -13.9525 N.4      34 LYS34     -0.3854
    503 HZ1          52.3003      -0.7968     -14.0892 H        34 LYS34      0.3400
    504 HZ2          50.6833      -0.5770     -13.8596 H        34 LYS34      0.3400
    505 HZ3          51.4799      -1.7858     -13.0843 H        34 LYS34      0.3400
    506 C            56.5667      -3.0151     -14.3142 C.2      34 LYS34      0.7341
    507 O            56.5454      -3.8565     -13.4181 O.2      34 LYS34     -0.5894
    508 N            56.9993      -1.7709     -14.0991 N.am     35 LYS35     -0.3479
    509 H            57.0555      -1.1619     -14.8995 H        35 LYS35      0.2747
    510 CA           57.4121      -1.2556     -12.7822 C.3      35 LYS35     -0.2400
    511 HA           58.1474      -1.9333     -12.3497 H        35 LYS35      0.1426
    512 CB           58.0610       0.1227     -12.9675 C.3      35 LYS35     -0.0094
    513 HB2          58.8801       0.0450     -13.6850 H        35 LYS35      0.0362
    514 HB3          57.3106       0.8044     -13.3729 H        35 LYS35      0.0362
    515 CG           58.6084       0.6938     -11.6503 C.3      35 LYS35      0.0187
    516 HG2          57.9219       0.4919     -10.8310 H        35 LYS35      0.0103
    517 HG3          59.5523       0.2076     -11.4176 H        35 LYS35      0.0103
    518 CD           58.7813       2.2146     -11.6966 C.3      35 LYS35     -0.0479
    519 HD2          57.8151       2.6749     -11.9129 H        35 LYS35      0.0621
    520 HD3          59.0825       2.5434     -10.7000 H        35 LYS35      0.0621
    521 CE           59.8203       2.7041     -12.7102 C.3      35 LYS35     -0.0143
    522 HE2          60.7788       2.2366     -12.4699 H        35 LYS35      0.1135
    523 HE3          59.5251       2.4000     -13.7176 H        35 LYS35      0.1135
    524 NZ           59.9411       4.1848     -12.6260 N.4      35 LYS35     -0.3854
    525 HZ1          59.9820       4.4999     -11.6453 H        35 LYS35      0.3400
    526 HZ2          60.7658       4.5582     -13.0719 H        35 LYS35      0.3400
    527 HZ3          59.1192       4.6557     -12.9691 H        35 LYS35      0.3400
    528 C            56.2130      -1.1701     -11.8287 C.2      35 LYS35      0.7341
    529 O            55.1833      -0.6019     -12.2032 O.2      35 LYS35     -0.5894
    530 N            56.3632      -1.6636     -10.5999 N.am     36 PHE36     -0.4157
    531 H            57.2327      -2.1319     -10.3689 H        36 PHE36      0.2719
    532 CA           55.3387      -1.5303      -9.5554 C.3      36 PHE36     -0.0024
    533 HA           54.4716      -1.0126      -9.9654 H        36 PHE36      0.0978
    534 CB           54.8440      -2.9157      -9.1201 C.3      36 PHE36     -0.0343
    535 HB2          53.9674      -2.7801      -8.4847 H        36 PHE36      0.0295
    536 HB3          54.5116      -3.4650     -10.0024 H        36 PHE36      0.0295
    537 CG           55.8503      -3.7573      -8.3610 C.ar     36 PHE36      0.0118
    538 CD1          56.6136      -4.7257      -9.0367 C.ar     36 PHE36     -0.1256
    539 HD1          56.4971      -4.8587     -10.1023 H        36 PHE36      0.1330
    540 CE1          57.5193      -5.5305      -8.3257 C.ar     36 PHE36     -0.1704
    541 HE1          58.0962      -6.2826      -8.8449 H        36 PHE36      0.1430
    542 CZ           57.6699      -5.3607      -6.9401 C.ar     36 PHE36     -0.1072
    543 HZ           58.3632      -5.9779      -6.3959 H        36 PHE36      0.1297
    544 CE2          56.9152      -4.3903      -6.2615 C.ar     36 PHE36     -0.1704
    545 HE2          57.0237      -4.2635      -5.1927 H        36 PHE36      0.1430
    546 CD2          55.9999      -3.5957      -6.9713 C.ar     36 PHE36     -0.1256
    547 HD2          55.4019      -2.8652      -6.4435 H        36 PHE36      0.1330
    548 C            55.7792      -0.6791      -8.3612 C.2      36 PHE36      0.5973
    549 O            54.9209      -0.1667      -7.6509 O.2      36 PHE36     -0.5679
    550 N            57.0831      -0.4945      -8.1436 N.am     37 ASP37     -0.5163
    551 H            57.7677      -0.9499      -8.7321 H        37 ASP37      0.2936
    552 CA           57.5850       0.2749      -7.0052 C.3      37 ASP37      0.0381
    553 HA           56.9533       1.1554      -6.8683 H        37 ASP37      0.0880
    554 CB           57.5000      -0.5886      -5.7384 C.3      37 ASP37     -0.0303
    555 HB2          56.5082      -1.0313      -5.6652 H        37 ASP37     -0.0122
    556 HB3          58.2298      -1.3982      -5.8069 H        37 ASP37     -0.0122
    557 CG           57.7230       0.2021      -4.4535 C.2      37 ASP37      0.7994
    558 OD1          57.5840       1.4478      -4.4508 O.co2    37 ASP37     -0.8014
    559 OD2          58.1253      -0.4324      -3.4584 O.co2    37 ASP37     -0.8014
    560 C            59.0224       0.7417      -7.2539 C.2      37 ASP37      0.5366
    561 O            59.7753       0.0897      -7.9809 O.2      37 ASP37     -0.5819
    562 N            59.4186       1.8738      -6.6792 N.am     38 SER38     -0.4157
    563 H            58.7881       2.3281      -6.0250 H        38 SER38      0.2719
    564 CA           60.7674       2.4059      -6.8644 C.3      38 SER38     -0.0249
    565 HA           61.4794       1.5945      -6.7294 H        38 SER38      0.0843
    566 CB           60.9137       2.9434      -8.2898 C.3      38 SER38      0.2117
    567 HB2          60.7440       2.1454      -9.0099 H        38 SER38      0.0352
    568 HB3          60.1579       3.7123      -8.4388 H        38 SER38      0.0352
    569 OG           62.1923       3.4987      -8.5169 O.3      38 SER38     -0.6546
    570 HG           62.1410       4.0096      -9.3335 H        38 SER38      0.4275
    571 C            61.0843       3.5113      -5.8663 C.2      38 SER38      0.5973
    572 O            60.4269       4.5541      -5.8217 O.2      38 SER38     -0.5679
    573 N            62.1426       3.3201      -5.0816 N.am     39 SER39     -0.4157
    574 H            62.6937       2.4746      -5.2084 H        39 SER39      0.2719
    575 CA           62.6609       4.3684      -4.1997 C.3      39 SER39     -0.0249
    576 HA           61.8434       4.7889      -3.6194 H        39 SER39      0.0843
    577 CB           63.6769       3.7547      -3.2430 C.3      39 SER39      0.2117
    578 HB2          63.9996       4.4873      -2.5192 H        39 SER39      0.0352
    579 HB3          63.2124       2.9257      -2.7106 H        39 SER39      0.0352
    580 OG           64.7978       3.2887      -3.9496 O.3      39 SER39     -0.6546
    581 HG           65.4274       4.0284      -4.0735 H        39 SER39      0.4275
    582 C            63.3024       5.5080      -4.9922 C.2      39 SER39      0.5973
    583 O            63.3599       6.6394      -4.5030 O.2      39 SER39     -0.5679
    584 N            63.7747       5.2213      -6.2161 N.am     40 ARG40     -0.3479
    585 H            63.6734       4.2661      -6.5496 H        40 ARG40      0.2747
    586 CA           64.3797       6.2226      -7.1056 C.3      40 ARG40     -0.2637
    587 HA           65.1419       6.7738      -6.5537 H        40 ARG40      0.1560
    588 CB           65.0469       5.5572      -8.3223 C.3      40 ARG40     -0.0007
    589 HB2          64.3684       4.8354      -8.7741 H        40 ARG40      0.0327
    590 HB3          65.2673       6.3262      -9.0654 H        40 ARG40      0.0327
    591 CG           66.3664       4.8681      -7.9448 C.3      40 ARG40      0.0390
    592 HG2          67.0539       5.6040      -7.5264 H        40 ARG40      0.0285
    593 HG3          66.1556       4.1188      -7.1794 H        40 ARG40      0.0285
    594 CD           67.0209       4.1744      -9.1302 C.3      40 ARG40      0.0486
    595 HD2          66.2641       3.5691      -9.6343 H        40 ARG40      0.0687
    596 HD3          67.3851       4.9228      -9.8366 H        40 ARG40      0.0687
    597 NE           68.1141       3.2828      -8.7023 N.pl3    40 ARG40     -0.5295
    598 HE           67.8991       2.2975      -8.6834 H        40 ARG40      0.3456
    599 CZ           69.3456       3.6144      -8.3536 C.cat    40 ARG40      0.8076
    600 NH1          70.1920       2.6824      -8.0446 N.pl3    40 ARG40     -0.8627
    601 HH11         69.9353       1.7113      -8.0246 H        40 ARG40      0.4478
    602 HH12         71.1578       2.9242      -7.7803 H        40 ARG40      0.4478
    603 NH2          69.7653       4.8459      -8.2960 N.pl3    40 ARG40     -0.8627
    604 HH21         69.1385       5.6046      -8.4784 H        40 ARG40      0.4478
    605 HH22         70.7209       5.0015      -8.0058 H        40 ARG40      0.4478
    606 C            63.3657       7.2716      -7.5452 C.2      40 ARG40      0.7341
    607 O            63.7153       8.4441      -7.5824 O.2      40 ARG40     -0.5894
    608 N            62.1150       6.8751      -7.7741 N.am     41 ASP41     -0.5163
    609 H            61.9040       5.8897      -7.7259 H        41 ASP41      0.2936
    610 CA           61.0461       7.8142      -8.1435 C.3      41 ASP41      0.0381
    611 HA           61.4065       8.4584      -8.9480 H        41 ASP41      0.0880
    612 CB           59.8198       7.0463      -8.6686 C.3      41 ASP41     -0.0303
    613 HB2          59.4282       6.4196      -7.8651 H        41 ASP41     -0.0122
    614 HB3          59.0471       7.7668      -8.9402 H        41 ASP41     -0.0122
    615 CG           60.1068       6.1615      -9.8925 C.2      41 ASP41      0.7994
    616 OD1          61.1299       6.3321     -10.5887 O.co2    41 ASP41     -0.8014
    617 OD2          59.3310       5.2211     -10.1715 O.co2    41 ASP41     -0.8014
    618 C            60.6690       8.7251      -6.9664 C.2      41 ASP41      0.5366
    619 O            60.2710       9.8690      -7.1548 O.2      41 ASP41     -0.5819
    620 N            60.8443       8.2360      -5.7342 N.am     42 ARG42     -0.3479
    621 H            61.1554       7.2782      -5.6583 H        42 ARG42      0.2747
    622 CA           60.6216       9.0111      -4.5067 C.3      42 ARG42     -0.2637
    623 HA           59.8410       9.7514      -4.6973 H        42 ARG42      0.1560
    624 CB           60.1363       8.0686      -3.3916 C.3      42 ARG42     -0.0007
    625 HB2          60.9326       7.3591      -3.1630 H        42 ARG42      0.0327
    626 HB3          59.9270       8.6545      -2.4948 H        42 ARG42      0.0327
    627 CG           58.8580       7.3061      -3.7963 C.3      42 ARG42      0.0390
    628 HG2          58.0678       8.0293      -4.0030 H        42 ARG42      0.0285
    629 HG3          59.0337       6.7283      -4.7042 H        42 ARG42      0.0285
    630 CD           58.3628       6.3349      -2.7179 C.3      42 ARG42      0.0486
    631 HD2          58.1427       6.9023      -1.8118 H        42 ARG42      0.0687
    632 HD3          57.4274       5.8975      -3.0691 H        42 ARG42      0.0687
    633 NE           59.3514       5.2802      -2.3975 N.pl3    42 ARG42     -0.5295
    634 HE           60.2772       5.5931      -2.1749 H        42 ARG42      0.3456
    635 CZ           59.1461       3.9712      -2.3464 C.cat    42 ARG42      0.8076
    636 NH1          57.9987       3.4345      -2.6324 N.pl3    42 ARG42     -0.8627
    637 HH11         57.2519       4.0150      -2.9474 H        42 ARG42      0.4478
    638 HH12         57.9526       2.4657      -2.9680 H        42 ARG42      0.4478
    639 NH2          60.1114       3.1728      -1.9893 N.pl3    42 ARG42     -0.8627
    640 HH21         61.0040       3.5139      -1.7093 H        42 ARG42      0.4478
    641 HH22         59.9450       2.1669      -2.0116 H        42 ARG42      0.4478
    642 C            61.8549       9.8204      -4.0899 C.2      42 ARG42      0.7341
    643 O            61.7862      10.5494      -3.1050 O.2      42 ARG42     -0.5894
    644 N            62.9853       9.6642      -4.7913 N.am     43 ASN43     -0.4157
    645 H            62.9298       9.1203      -5.6421 H        43 ASN43      0.2719
    646 CA           64.2821      10.2611      -4.4520 C.3      43 ASN43      0.0143
    647 HA           65.0389       9.7174      -5.0191 H        43 ASN43      0.1048
    648 CB           64.3368      11.7234      -4.9225 C.3      43 ASN43     -0.2041
    649 HB2          64.1219      11.7774      -5.9895 H        43 ASN43      0.0797
    650 HB3          63.5815      12.3006      -4.3891 H        43 ASN43      0.0797
    651 CG           65.7081      12.3389      -4.6834 C.2      43 ASN43      0.7130
    652 OD1          66.7368      11.7627      -5.0025 O.2      43 ASN43     -0.5931
    653 ND2          65.7707      13.4991      -4.0716 N.am     43 ASN43     -0.9191
    654 HD21         66.6888      13.8624      -3.9022 H        43 ASN43      0.4196
    655 HD22         64.9311      13.9497      -3.7614 H        43 ASN43      0.4196
    656 C            64.6476      10.0789      -2.9657 C.2      43 ASN43      0.5973
    657 O            65.1271      10.9888      -2.2865 O.2      43 ASN43     -0.5679
    658 N            64.3891       8.8902      -2.4187 N.am     44 LYS44     -0.3479
    659 H            63.9215       8.1872      -2.9834 H        44 LYS44      0.2747
    660 CA           64.6884       8.6054      -1.0186 C.3      44 LYS44     -0.2400
    661 HA           65.5010       9.2582      -0.7307 H        44 LYS44      0.1426
    662 CB           63.4710       8.9489      -0.1435 C.3      44 LYS44     -0.0094
    663 HB2          63.1267       9.9577      -0.3820 H        44 LYS44      0.0362
    664 HB3          62.6561       8.2596      -0.3727 H        44 LYS44      0.0362
    665 CG           63.7799       8.8753       1.3608 C.3      44 LYS44      0.0187
    666 HG2          62.8534       9.0497       1.9097 H        44 LYS44      0.0103
    667 HG3          64.1395       7.8774       1.6130 H        44 LYS44      0.0103
    668 CD           64.8173       9.9225       1.7968 C.3      44 LYS44     -0.0479
    669 HD2          65.7552       9.7811       1.2667 H        44 LYS44      0.0621
    670 HD3          64.4286      10.9154       1.5591 H        44 LYS44      0.0621
    671 CE           65.0904       9.8225       3.2977 C.3      44 LYS44     -0.0143
    672 HE2          64.1368       9.9041       3.8296 H        44 LYS44      0.1135
    673 HE3          65.5085       8.8338       3.5106 H        44 LYS44      0.1135
    674 NZ           66.0184      10.8939       3.7429 N.4      44 LYS44     -0.3854
    675 HZ1          65.6103      11.8036       3.5546 H        44 LYS44      0.3400
    676 HZ2          66.1885      10.8249       4.7379 H        44 LYS44      0.3400
    677 HZ3          66.8980      10.8384       3.2468 H        44 LYS44      0.3400
    678 C            65.1264       7.1565      -0.8724 C.2      44 LYS44      0.7341
    679 O            64.3267       6.2734      -1.1660 O.2      44 LYS44     -0.5894
    680 N            66.3700       6.8974      -0.4293 N.am     45 PRO45     -0.2548
    681 CD           67.4391       7.8422      -0.1398 C.3      45 PRO45      0.0192
    682 HD2          67.3196       8.2331       0.8700 H        45 PRO45      0.0391
    683 HD3          67.4832       8.6513      -0.8699 H        45 PRO45      0.0391
    684 CG           68.7205       7.0242      -0.2196 C.3      45 PRO45      0.0189
    685 HG2          69.5192       7.4561       0.3842 H        45 PRO45      0.0213
    686 HG3          69.0331       6.9248      -1.2602 H        45 PRO45      0.0213
    687 CB           68.2716       5.6694       0.3138 C.3      45 PRO45     -0.0070
    688 HB2          68.2781       5.6929       1.4048 H        45 PRO45      0.0253
    689 HB3          68.8943       4.8568      -0.0540 H        45 PRO45      0.0253
    690 CA           66.8416       5.5379      -0.2079 C.3      45 PRO45     -0.0266
    691 HA           66.8444       4.9985      -1.1576 H        45 PRO45      0.0641
    692 C            65.9600       4.8135       0.8043 C.2      45 PRO45      0.5896
    693 O            65.4503       5.4341       1.7401 O.2      45 PRO45     -0.5748
    694 N            65.8051       3.5110       0.6299 N.am     46 PHE46     -0.4157
    695 H            66.3299       3.0579      -0.1127 H        46 PHE46      0.2719
    696 CA           65.0693       2.6460       1.5348 C.3      46 PHE46     -0.0024
    697 HA           64.3506       3.2384       2.1026 H        46 PHE46      0.0978
    698 CB           64.2902       1.6390       0.6972 C.3      46 PHE46     -0.0343
    699 HB2          63.6090       2.1901       0.0486 H        46 PHE46      0.0295
    700 HB3          64.9851       1.0858       0.0623 H        46 PHE46      0.0295
    701 CG           63.4866       0.6663       1.5241 C.ar     46 PHE46      0.0118
    702 CD1          63.9306      -0.6571       1.6695 C.ar     46 PHE46     -0.1256
    703 HD1          64.8506      -0.9702       1.2035 H        46 PHE46      0.1330
    704 CE1          63.1804      -1.5698       2.4258 C.ar     46 PHE46     -0.1704
    705 HE1          63.5165      -2.5893       2.5346 H        46 PHE46      0.1430
    706 CZ           62.0007      -1.1528       3.0624 C.ar     46 PHE46     -0.1072
    707 HZ           61.4351      -1.8542       3.6626 H        46 PHE46      0.1297
    708 CE2          61.5657       0.1772       2.9357 C.ar     46 PHE46     -0.1704
    709 HE2          60.6601       0.4912       3.4367 H        46 PHE46      0.1430
    710 CD2          62.3064       1.0874       2.1634 C.ar     46 PHE46     -0.1256
    711 HD2          61.9617       2.1050       2.0649 H        46 PHE46      0.1330
    712 C            66.0211       1.9752       2.5246 C.2      46 PHE46      0.5973
    713 O            67.1239       1.5763       2.1501 O.2      46 PHE46     -0.5679
    714 N            65.6052       1.8782       3.7879 N.am     47 LYS47     -0.3479
    715 H            64.6424       2.1037       4.0002 H        47 LYS47      0.2747
    716 CA           66.3889       1.2610       4.8587 C.3      47 LYS47     -0.2400
    717 HA           67.3431       0.9274       4.4682 H        47 LYS47      0.1426
    718 CB           66.6572       2.2382       6.0059 C.3      47 LYS47     -0.0094
    719 HB2          65.7100       2.5186       6.4717 H        47 LYS47      0.0362
    720 HB3          67.2491       1.7057       6.7523 H        47 LYS47      0.0362
    721 CG           67.4005       3.5125       5.5927 C.3      47 LYS47      0.0187
    722 HG2          68.2272       3.2550       4.9335 H        47 LYS47      0.0103
    723 HG3          66.7203       4.1844       5.0673 H        47 LYS47      0.0103
    724 CD           67.9352       4.1888       6.8604 C.3      47 LYS47     -0.0479
    725 HD2          67.1031       4.4084       7.5320 H        47 LYS47      0.0621
    726 HD3          68.6140       3.4958       7.3642 H        47 LYS47      0.0621
    727 CE           68.6976       5.4759       6.5504 C.3      47 LYS47     -0.0143
    728 HE2          69.4709       5.2410       5.8126 H        47 LYS47      0.1135
    729 HE3          68.0140       6.2148       6.1273 H        47 LYS47      0.1135
    730 NZ           69.3490       5.9874       7.7792 N.4      47 LYS47     -0.3854
    731 HZ1          69.9409       5.2406       8.1664 H        47 LYS47      0.3400
    732 HZ2          70.0297       6.7092       7.5906 H        47 LYS47      0.3400
    733 HZ3          68.7063       6.2354       8.5148 H        47 LYS47      0.3400
    734 C            65.6534       0.0521       5.4062 C.2      47 LYS47      0.7341
    735 O            64.4541       0.1531       5.6421 O.2      47 LYS47     -0.5894
    736 N            66.3753      -1.0280       5.6538 N.am     48 PHE48     -0.4157
    737 H            67.3544      -1.0492       5.3934 H        48 PHE48      0.2719
    738 CA           65.8312      -2.1847       6.3531 C.3      48 PHE48     -0.0024
    739 HA           65.0739      -1.8526       7.0695 H        48 PHE48      0.0978
    740 CB           65.1508      -3.1411       5.3663 C.3      48 PHE48     -0.0343
    741 HB2          64.5859      -3.8740       5.9441 H        48 PHE48      0.0295
    742 HB3          64.4239      -2.5864       4.7744 H        48 PHE48      0.0295
    743 CG           66.0963      -3.8847       4.4413 C.ar     48 PHE48      0.0118
    744 CD1          66.5571      -5.1649       4.8000 C.ar     48 PHE48     -0.1256
    745 HD1          66.2406      -5.6087       5.7344 H        48 PHE48      0.1330
    746 CE1          67.4110      -5.8765       3.9413 C.ar     48 PHE48     -0.1704
    747 HE1          67.7382      -6.8695       4.2133 H        48 PHE48      0.1430
    748 CZ           67.8075      -5.3083       2.7196 C.ar     48 PHE48     -0.1072
    749 HZ           68.4468      -5.8686       2.0553 H        48 PHE48      0.1297
    750 CE2          67.3648      -4.0213       2.3640 C.ar     48 PHE48     -0.1704
    751 HE2          67.6697      -3.5833       1.4241 H        48 PHE48      0.1430
    752 CD2          66.5099      -3.3095       3.2256 C.ar     48 PHE48     -0.1256
    753 HD2          66.1673      -2.3207       2.9581 H        48 PHE48      0.1330
    754 C            66.9391      -2.8755       7.1334 C.2      48 PHE48      0.5973
    755 O            68.1097      -2.8467       6.7343 O.2      48 PHE48     -0.5679
    756 N            66.5721      -3.4940       8.2489 N.am     49 MET49     -0.4157
    757 H            65.5812      -3.4827       8.5139 H        49 MET49      0.2719
    758 CA           67.5066      -4.2496       9.0630 C.3      49 MET49     -0.0237
    759 HA           68.4968      -3.8150       8.9419 H        49 MET49      0.0880
    760 CB           67.1366      -4.1095      10.5328 C.3      49 MET49      0.0342
    761 HB2          67.0353      -3.0470      10.7480 H        49 MET49      0.0241
    762 HB3          66.1802      -4.5948      10.7286 H        49 MET49      0.0241
    763 CG           68.2344      -4.7126      11.4142 C.3      49 MET49      0.0018
    764 HG2          68.3010      -5.7820      11.2222 H        49 MET49      0.0440
    765 HG3          69.1880      -4.2605      11.1363 H        49 MET49      0.0440
    766 SD           67.9887      -4.4486      13.1851 S.3      49 MET49     -0.2737
    767 CE           68.0376      -2.6317      13.2131 C.3      49 MET49     -0.0536
    768 HE1          67.1391      -2.2202      12.7531 H        49 MET49      0.0684
    769 HE2          68.0897      -2.2868      14.2454 H        49 MET49      0.0684
    770 HE3          68.9187      -2.2766      12.6767 H        49 MET49      0.0684
    771 C            67.5553      -5.7038       8.6121 C.2      49 MET49      0.5973
    772 O            66.5679      -6.4406       8.6940 O.2      49 MET49     -0.5679
    773 N            68.7344      -6.1530       8.1852 N.am     50 LEU50     -0.4157
    774 H            69.5206      -5.5076       8.1646 H        50 LEU50      0.2719
    775 CA           68.9207      -7.5209       7.7242 C.3      50 LEU50     -0.0518
    776 HA           68.2038      -7.6881       6.9186 H        50 LEU50      0.0922
    777 CB           70.3464      -7.6785       7.1731 C.3      50 LEU50     -0.1102
    778 HB2          70.5603      -6.8384       6.5089 H        50 LEU50      0.0457
    779 HB3          71.0479      -7.6209       8.0070 H        50 LEU50      0.0457
    780 CG           70.5800      -8.9868       6.3975 C.3      50 LEU50      0.3531
    781 HG           70.2763      -9.8427       7.0007 H        50 LEU50     -0.0361
    782 CD1          69.8187      -9.0010       5.0755 C.3      50 LEU50     -0.4121
    783 HD11         70.0852      -8.1327       4.4726 H        50 LEU50      0.1000
    784 HD12         70.0597      -9.9042       4.5191 H        50 LEU50      0.1000
    785 HD13         68.7450      -9.0003       5.2596 H        50 LEU50      0.1000
    786 CD2          72.0650      -9.1211       6.0853 C.3      50 LEU50     -0.4121
    787 HD21         72.6169      -9.2818       7.0047 H        50 LEU50      0.1000
    788 HD22         72.2435      -9.9536       5.4049 H        50 LEU50      0.1000
    789 HD23         72.3997      -8.1954       5.6265 H        50 LEU50      0.1000
    790 C            68.6166      -8.5098       8.8563 C.2      50 LEU50      0.5973
    791 O            69.1510      -8.4066       9.9692 O.2      50 LEU50     -0.5679
    792 N            67.7794      -9.5025       8.5806 N.am     51 GLY51     -0.4157
    793 H            67.3192      -9.5333       7.6673 H        51 GLY51      0.2719
    794 CA           67.4115     -10.5656       9.5102 C.3      51 GLY51     -0.0252
    795 HA2          67.1954     -11.4603       8.9270 H        51 GLY51      0.0698
    796 HA3          68.2460     -10.7814      10.1747 H        51 GLY51      0.0698
    797 C            66.1774     -10.2812      10.3612 C.2      51 GLY51      0.5973
    798 O            65.8595     -11.1033      11.2168 O.2      51 GLY51     -0.5679
    799 N            65.5113      -9.1361      10.1828 N.am     52 LYS52     -0.3479
    800 H            65.8322      -8.4919       9.4620 H        52 LYS52      0.2747
    801 CA           64.2484      -8.8178      10.8697 C.3      52 LYS52     -0.2400
    802 HA           64.1233      -9.4603      11.7391 H        52 LYS52      0.1426
    803 CB           64.2553      -7.3534      11.3439 C.3      52 LYS52     -0.0094
    804 HB2          64.3248      -6.7064      10.4742 H        52 LYS52      0.0362
    805 HB3          63.3277      -7.1302      11.8746 H        52 LYS52      0.0362
    806 CG           65.4439      -6.9861      12.2325 C.3      52 LYS52      0.0187
    807 HG2          66.3423      -7.0436      11.6201 H        52 LYS52      0.0103
    808 HG3          65.3282      -5.9508      12.5551 H        52 LYS52      0.0103
    809 CD           65.5956      -7.8738      13.4778 C.3      52 LYS52     -0.0479
    810 HD2          64.8094      -7.6152      14.1900 H        52 LYS52      0.0621
    811 HD3          65.4955      -8.9287      13.2291 H        52 LYS52      0.0621
    812 CE           66.9652      -7.6733      14.1293 C.3      52 LYS52     -0.0143
    813 HE2          67.0802      -6.6110      14.3698 H        52 LYS52      0.1135
    814 HE3          66.9873      -8.2346      15.0681 H        52 LYS52      0.1135
    815 NZ           68.0618      -8.1218      13.2333 N.4      52 LYS52     -0.3854
    816 HZ1          68.0450      -7.5617      12.3866 H        52 LYS52      0.3400
    817 HZ2          68.9584      -7.9900      13.6805 H        52 LYS52      0.3400
    818 HZ3          67.9320      -9.0867      12.9654 H        52 LYS52      0.3400
    819 C            63.0147      -9.1413      10.0311 C.2      52 LYS52      0.7341
    820 O            61.9097      -8.9384      10.5172 O.2      52 LYS52     -0.5894
    821 N            63.1983      -9.6869       8.8212 N.am     53 GLN53     -0.4157
    822 H            64.1370      -9.7536       8.4405 H        53 GLN53      0.2719
    823 CA           62.0959     -10.0603       7.9253 C.3      53 GLN53     -0.0031
    824 HA           62.5400     -10.3355       6.9672 H        53 GLN53      0.0850
    825 CB           61.3389     -11.2921       8.4500 C.3      53 GLN53     -0.0036
    826 HB2          60.9211     -11.0683       9.4321 H        53 GLN53      0.0171
    827 HB3          60.5106     -11.5274       7.7796 H        53 GLN53      0.0171
    828 CG           62.2342     -12.5296       8.5452 C.3      53 GLN53     -0.0645
    829 HG2          62.3704     -12.9585       7.5526 H        53 GLN53      0.0352
    830 HG3          63.2156     -12.2618       8.9354 H        53 GLN53      0.0352
    831 CD           61.6204     -13.5719       9.4620 C.2      53 GLN53      0.6951
    832 OE1          60.5804     -14.1470       9.1980 O.2      53 GLN53     -0.6086
    833 NE2          62.2512     -13.8777      10.5752 N.am     53 GLN53     -0.9407
    834 HE21         61.7705     -14.5304      11.1678 H        53 GLN53      0.4251
    835 HE22         63.0555     -13.3601      10.8718 H        53 GLN53      0.4251
    836 C            61.1683      -8.8783       7.6155 C.2      53 GLN53      0.5973
    837 O            59.9582      -9.0299       7.4833 O.2      53 GLN53     -0.5679
    838 N            61.7536      -7.6863       7.5010 N.am     54 GLU54     -0.5163
    839 H            62.7457      -7.6216       7.6632 H        54 GLU54      0.2936
    840 CA           61.0401      -6.4557       7.1238 C.3      54 GLU54      0.0397
    841 HA           60.0716      -6.4235       7.6240 H        54 GLU54      0.1105
    842 CB           61.8667      -5.2362       7.5563 C.3      54 GLU54      0.0560
    843 HB2          62.8066      -5.2335       7.0017 H        54 GLU54     -0.0173
    844 HB3          61.3140      -4.3270       7.3160 H        54 GLU54     -0.0173
    845 CG           62.1634      -5.2564       9.0578 C.3      54 GLU54      0.0136
    846 HG2          61.2161      -5.3310       9.5968 H        54 GLU54     -0.0425
    847 HG3          62.7414      -6.1468       9.2784 H        54 GLU54     -0.0425
    848 CD           62.9316      -4.0222       9.5449 C.2      54 GLU54      0.8054
    849 OE1          62.7067      -3.6450      10.7159 O.co2    54 GLU54     -0.8188
    850 OE2          63.7786      -3.4967       8.7807 O.co2    54 GLU54     -0.8188
    851 C            60.7897      -6.3853       5.6114 C.2      54 GLU54      0.5366
    852 O            60.0235      -5.5608       5.1195 O.2      54 GLU54     -0.5819
    853 N            61.4702      -7.2559       4.8685 N.am     55 VAL55     -0.4157
    854 H            62.0040      -7.9506       5.3667 H        55 VAL55      0.2719
    855 CA           61.4619      -7.3522       3.4126 C.3      55 VAL55     -0.0875
    856 HA           60.6275      -6.7701       3.0204 H        55 VAL55      0.0969
    857 CB           62.7675      -6.7910       2.8150 C.3      55 VAL55      0.2985
    858 HB           62.7321      -6.9302       1.7340 H        55 VAL55     -0.0297
    859 CG1          62.8928      -5.2874       3.0678 C.3      55 VAL55     -0.3192
    860 HG11         63.0000      -5.0886       4.1348 H        55 VAL55      0.0791
    861 HG12         63.7667      -4.8990       2.5479 H        55 VAL55      0.0791
    862 HG13         62.0021      -4.7749       2.7037 H        55 VAL55      0.0791
    863 CG2          64.0230      -7.5004       3.3389 C.3      55 VAL55     -0.3192
    864 HG21         63.9763      -8.5542       3.0734 H        55 VAL55      0.0791
    865 HG22         64.9096      -7.0624       2.8824 H        55 VAL55      0.0791
    866 HG23         64.1016      -7.4003       4.4218 H        55 VAL55      0.0791
    867 C            61.2465      -8.8033       3.0019 C.2      55 VAL55      0.5973
    868 O            61.4195      -9.7273       3.7978 O.2      55 VAL55     -0.5679
    869 N            60.8909      -9.0230       1.7365 N.am     56 ILE56     -0.4157
    870 H            60.7395      -8.2341       1.1289 H        56 ILE56      0.2719
    871 CA           60.7207     -10.3785       1.1991 C.3      56 ILE56     -0.0597
    872 HA           59.9618     -10.8785       1.8039 H        56 ILE56      0.0869
    873 CB           60.2142     -10.3465      -0.2554 C.3      56 ILE56      0.1303
    874 HB           60.1714     -11.3767      -0.6020 H        56 ILE56      0.0187
    875 CG2          58.7780      -9.8031      -0.2945 C.3      56 ILE56     -0.3204
    876 HG21         58.7604      -8.7383      -0.0626 H        56 ILE56      0.0882
    877 HG22         58.3385      -9.9639      -1.2774 H        56 ILE56      0.0882
    878 HG23         58.1561     -10.3330       0.4296 H        56 ILE56      0.0882
    879 CG1          61.1681      -9.5663      -1.1897 C.3      56 ILE56     -0.0430
    880 HG12         61.2461      -8.5292      -0.8613 H        56 ILE56      0.0236
    881 HG13         62.1609     -10.0126      -1.1392 H        56 ILE56      0.0236
    882 CD1          60.7376      -9.5669      -2.6588 C.3      56 ILE56     -0.0660
    883 HD11         59.8019      -9.0229      -2.7861 H        56 ILE56      0.0186
    884 HD12         61.5057      -9.0754      -3.2556 H        56 ILE56      0.0186
    885 HD13         60.6199     -10.5916      -3.0118 H        56 ILE56      0.0186
    886 C            62.0055     -11.2090       1.3233 C.2      56 ILE56      0.5973
    887 O            63.1214     -10.6853       1.2729 O.2      56 ILE56     -0.5679
    888 N            61.8594     -12.5331       1.4199 N.am     57 ARG57     -0.3479
    889 H            60.9208     -12.9067       1.4547 H        57 ARG57      0.2747
    890 CA           62.9969     -13.4477       1.6037 C.3      57 ARG57     -0.2637
    891 HA           63.4710     -13.2129       2.5589 H        57 ARG57      0.1560
    892 CB           62.4704     -14.8831       1.6584 C.3      57 ARG57     -0.0007
    893 HB2          61.7307     -14.9511       2.4587 H        57 ARG57      0.0327
    894 HB3          61.9900     -15.1406       0.7137 H        57 ARG57      0.0327
    895 CG           63.6045     -15.8725       1.9401 C.3      57 ARG57      0.0390
    896 HG2          64.2435     -15.9620       1.0600 H        57 ARG57      0.0285
    897 HG3          64.2044     -15.5234       2.7826 H        57 ARG57      0.0285
    898 CD           63.0251     -17.2398       2.2791 C.3      57 ARG57      0.0486
    899 HD2          62.4783     -17.1742       3.2219 H        57 ARG57      0.0687
    900 HD3          62.3412     -17.5439       1.4829 H        57 ARG57      0.0687
    901 NE           64.1038     -18.2234       2.3873 N.pl3    57 ARG57     -0.5295
    902 HE           65.0583     -17.9062       2.1867 H        57 ARG57      0.3456
    903 CZ           64.0009     -19.4861       2.7228 C.cat    57 ARG57      0.8076
    904 NH1          62.8713     -20.0177       3.1108 N.pl3    57 ARG57     -0.8627
    905 HH11         62.0586     -19.4316       3.1383 H        57 ARG57      0.4478
    906 HH12         62.8377     -20.9759       3.3923 H        57 ARG57      0.4478
    907 NH2          65.0754     -20.2126       2.6620 N.pl3    57 ARG57     -0.8627
    908 HH21         65.9270     -19.7076       2.3983 H        57 ARG57      0.4478
    909 HH22         65.0989     -21.1777       2.9120 H        57 ARG57      0.4478
    910 C            64.0808     -13.2925       0.5347 C.2      57 ARG57      0.7341
    911 O            65.2664     -13.3389       0.8513 O.2      57 ARG57     -0.5894
    912 N            63.6922     -13.0630      -0.7207 N.am     58 GLY58     -0.4157
    913 H            62.6984     -13.0836      -0.9302 H        58 GLY58      0.2719
    914 CA           64.6436     -12.8566      -1.8127 C.3      58 GLY58     -0.0252
    915 HA2          65.2784     -13.7365      -1.9085 H        58 GLY58      0.0698
    916 HA3          64.0936     -12.7248      -2.7408 H        58 GLY58      0.0698
    917 C            65.5628     -11.6494      -1.6115 C.2      58 GLY58      0.5973
    918 O            66.6872     -11.6711      -2.0994 O.2      58 GLY58     -0.5679
    919 N            65.1330     -10.6322      -0.8574 N.am     59 TRP59     -0.4157
    920 H            64.2353     -10.7103      -0.3928 H        59 TRP59      0.2719
    921 CA           65.9857      -9.5120      -0.4563 C.3      59 TRP59     -0.0275
    922 HA           66.6160      -9.2003      -1.2907 H        59 TRP59      0.1123
    923 CB           65.1382      -8.3247      -0.0135 C.3      59 TRP59     -0.0050
    924 HB2          64.2805      -8.6571       0.5641 H        59 TRP59      0.0339
    925 HB3          65.7458      -7.7099       0.6518 H        59 TRP59      0.0339
    926 CG           64.6633      -7.4294      -1.0978 C.2      59 TRP59     -0.1415
    927 CD1          64.1815      -7.7797      -2.3110 C.2      59 TRP59     -0.1638
    928 HD1          64.0821      -8.7963      -2.6618 H        59 TRP59      0.2062
    929 NE1          63.8360      -6.6404      -3.0152 N.pl3    59 TRP59     -0.3418
    930 HE1          63.4329      -6.6457      -3.9453 H        59 TRP59      0.3412
    931 CE2          64.0979      -5.5027      -2.2827 C.ar     59 TRP59      0.1380
    932 CZ2          63.9297      -4.1365      -2.5357 C.ar     59 TRP59     -0.2601
    933 HZ2          63.5079      -3.7940      -3.4672 H        59 TRP59      0.1572
    934 CH2          64.3069      -3.2203      -1.5406 C.ar     59 TRP59     -0.1134
    935 HH2          64.1684      -2.1651      -1.6943 H        59 TRP59      0.1417
    936 CZ3          64.8571      -3.6686      -0.3290 C.ar     59 TRP59     -0.1972
    937 HZ3          65.1518      -2.9612       0.4269 H        59 TRP59      0.1447
    938 CE3          65.0182      -5.0378      -0.0837 C.ar     59 TRP59     -0.2387
    939 HE3          65.4316      -5.3713       0.8568 H        59 TRP59      0.1700
    940 CD2          64.6323      -5.9827      -1.0528 C.ar     59 TRP59      0.1243
    941 C            66.9090      -9.8845       0.6922 C.2      59 TRP59      0.5973
    942 O            68.1055      -9.6236       0.6080 O.2      59 TRP59     -0.5679
    943 N            66.3695     -10.5059       1.7424 N.am     60 GLU60     -0.5163
    944 H            65.3680     -10.6608       1.7480 H        60 GLU60      0.2936
    945 CA           67.1560     -11.0128       2.8718 C.3      60 GLU60      0.0397
    946 HA           67.5645     -10.1809       3.4461 H        60 GLU60      0.1105
    947 CB           66.2454     -11.8623       3.7782 C.3      60 GLU60      0.0560
    948 HB2          65.6100     -12.4814       3.1519 H        60 GLU60     -0.0173
    949 HB3          66.8493     -12.5586       4.3610 H        60 GLU60     -0.0173
    950 CG           65.3265     -11.0521       4.7091 C.3      60 GLU60      0.0136
    951 HG2          64.9643     -10.1720       4.1826 H        60 GLU60     -0.0425
    952 HG3          64.4630     -11.6744       4.9537 H        60 GLU60     -0.0425
    953 CD           65.9993     -10.6370       6.0263 C.2      60 GLU60      0.8054
    954 OE1          65.4506      -9.7736       6.7503 O.co2    60 GLU60     -0.8188
    955 OE2          67.0725     -11.1955       6.3703 O.co2    60 GLU60     -0.8188
    956 C            68.3344     -11.8752       2.3930 C.2      60 GLU60      0.5366
    957 O            69.4494     -11.7551       2.9044 O.2      60 GLU60     -0.5819
    958 N            68.0998     -12.7404       1.4056 N.am     61 GLU61     -0.5163
    959 H            67.1436     -12.8480       1.0771 H        61 GLU61      0.2936
    960 CA           69.1294     -13.6314       0.8717 C.3      61 GLU61      0.0397
    961 HA           69.8560     -13.8431       1.6569 H        61 GLU61      0.1105
    962 CB           68.4921     -14.9672       0.4762 C.3      61 GLU61      0.0560
    963 HB2          67.6088     -14.7995      -0.1432 H        61 GLU61     -0.0173
    964 HB3          69.2243     -15.5377      -0.0967 H        61 GLU61     -0.0173
    965 CG           68.1194     -15.7578       1.7455 C.3      61 GLU61      0.0136
    966 HG2          69.0001     -15.8376       2.3874 H        61 GLU61     -0.0425
    967 HG3          67.3552     -15.2041       2.2970 H        61 GLU61     -0.0425
    968 CD           67.6008     -17.1722       1.4589 C.2      61 GLU61      0.8054
    969 OE1          67.9322     -17.7178       0.3899 O.co2    61 GLU61     -0.8188
    970 OE2          66.8381     -17.7163       2.2991 O.co2    61 GLU61     -0.8188
    971 C            69.9478     -13.0304      -0.2766 C.2      61 GLU61      0.5366
    972 O            71.1472     -13.2902      -0.3609 O.2      61 GLU61     -0.5819
    973 N            69.3441     -12.2204      -1.1490 N.am     62 GLY62     -0.4157
    974 H            68.3497     -12.0556      -1.0592 H        62 GLY62      0.2719
    975 CA           70.0315     -11.6139      -2.2909 C.3      62 GLY62     -0.0252
    976 HA2          70.6239     -12.3704      -2.8071 H        62 GLY62      0.0698
    977 HA3          69.2848     -11.2291      -2.9844 H        62 GLY62      0.0698
    978 C            70.9473     -10.4589      -1.8926 C.2      62 GLY62      0.5973
    979 O            72.1152     -10.4275      -2.2813 O.2      62 GLY62     -0.5679
    980 N            70.4509      -9.5318      -1.0673 N.am     63 VAL63     -0.4157
    981 H            69.5145      -9.6483      -0.6934 H        63 VAL63      0.2719
    982 CA           71.2496      -8.3812      -0.6160 C.3      63 VAL63     -0.0875
    983 HA           71.6689      -7.8912      -1.4946 H        63 VAL63      0.0969
    984 CB           70.3859      -7.3487       0.1321 C.3      63 VAL63      0.2985
    985 HB           69.8960      -7.8242       0.9806 H        63 VAL63     -0.0297
    986 CG1          71.2233      -6.1798       0.6688 C.3      63 VAL63     -0.3192
    987 HG11         71.8382      -5.7600      -0.1289 H        63 VAL63      0.0791
    988 HG12         70.5739      -5.3995       1.0629 H        63 VAL63      0.0791
    989 HG13         71.8648      -6.5165       1.4804 H        63 VAL63      0.0791
    990 CG2          69.3231      -6.7609      -0.8060 C.3      63 VAL63     -0.3192
    991 HG21         68.6557      -7.5452      -1.1610 H        63 VAL63      0.0791
    992 HG22         68.7216      -6.0220      -0.2783 H        63 VAL63      0.0791
    993 HG23         69.8042      -6.2870      -1.6629 H        63 VAL63      0.0791
    994 C            72.4349      -8.8366       0.2318 C.2      63 VAL63      0.5973
    995 O            73.4969      -8.2237       0.1842 O.2      63 VAL63     -0.5679
    996 N            72.3060      -9.9538       0.9521 N.am     64 ALA64     -0.4157
    997 H            71.4236     -10.4455       0.9297 H        64 ALA64      0.2719
    998 CA           73.4117     -10.5167       1.7267 C.3      64 ALA64      0.0337
    999 HA           73.7787      -9.7478       2.4086 H        64 ALA64      0.0823
   1000 CB           72.8744     -11.6854       2.5589 C.3      64 ALA64     -0.1825
   1001 HB1          72.4983     -12.4690       1.8994 H        64 ALA64      0.0603
   1002 HB2          73.6762     -12.0909       3.1757 H        64 ALA64      0.0603
   1003 HB3          72.0658     -11.3367       3.2005 H        64 ALA64      0.0603
   1004 C            74.6126     -10.9531       0.8601 C.2      64 ALA64      0.5973
   1005 O            75.7174     -11.0839       1.3843 O.2      64 ALA64     -0.5679
   1006 N            74.4144     -11.1770      -0.4426 N.am     65 GLN65     -0.4157
   1007 H            73.4886     -11.0281      -0.8285 H        65 GLN65      0.2719
   1008 CA           75.4762     -11.5489      -1.3857 C.3      65 GLN65     -0.0031
   1009 HA           76.2916     -12.0305      -0.8455 H        65 GLN65      0.0850
   1010 CB           74.9307     -12.5419      -2.4156 C.3      65 GLN65     -0.0036
   1011 HB2          74.1322     -12.0640      -2.9853 H        65 GLN65      0.0171
   1012 HB3          75.7272     -12.8158      -3.1096 H        65 GLN65      0.0171
   1013 CG           74.3920     -13.8182      -1.7711 C.3      65 GLN65     -0.0645
   1014 HG2          75.2091     -14.3644      -1.3001 H        65 GLN65      0.0352
   1015 HG3          73.6555     -13.5763      -1.0071 H        65 GLN65      0.0352
   1016 CD           73.7489     -14.7074      -2.8160 C.2      65 GLN65      0.6951
   1017 OE1          74.3548     -15.0830      -3.8049 O.2      65 GLN65     -0.6086
   1018 NE2          72.5009     -15.0725      -2.6282 N.am     65 GLN65     -0.9407
   1019 HE21         72.1076     -15.6902      -3.3099 H        65 GLN65      0.4251
   1020 HE22         71.9928     -14.7278      -1.8241 H        65 GLN65      0.4251
   1021 C            76.0691     -10.3422      -2.1168 C.2      65 GLN65      0.5973
   1022 O            76.9417     -10.5067      -2.9663 O.2      65 GLN65     -0.5679
   1023 N            75.5691      -9.1407      -1.8343 N.am     66 MET66     -0.4157
   1024 H            74.8925      -9.0541      -1.0868 H        66 MET66      0.2719
   1025 CA           76.0633      -7.9089      -2.4239 C.3      66 MET66     -0.0237
   1026 HA           76.5472      -8.1441      -3.3681 H        66 MET66      0.0880
   1027 CB           74.9093      -6.9418      -2.7079 C.3      66 MET66      0.0342
   1028 HB2          74.3812      -6.7223      -1.7799 H        66 MET66      0.0241
   1029 HB3          75.3251      -6.0097      -3.0891 H        66 MET66      0.0241
   1030 CG           73.9169      -7.4996      -3.7367 C.3      66 MET66      0.0018
   1031 HG2          74.4295      -7.6308      -4.6904 H        66 MET66      0.0440
   1032 HG3          73.5740      -8.4790      -3.4018 H        66 MET66      0.0440
   1033 SD           72.4462      -6.4648      -3.9935 S.3      66 MET66     -0.2737
   1034 CE           73.1842      -4.9769      -4.7247 C.3      66 MET66     -0.0536
   1035 HE1          73.6909      -5.2267      -5.6555 H        66 MET66      0.0684
   1036 HE2          72.3996      -4.2513      -4.9244 H        66 MET66      0.0684
   1037 HE3          73.8952      -4.5283      -4.0314 H        66 MET66      0.0684
   1038 C            77.1000      -7.2748      -1.5073 C.2      66 MET66      0.5973
   1039 O            77.0500      -7.4398      -0.2900 O.2      66 MET66     -0.5679
   1040 N            78.0281      -6.5282      -2.0936 N.am     67 SER67     -0.4157
   1041 H            77.9786      -6.4117      -3.0986 H        67 SER67      0.2719
   1042 CA           78.9688      -5.7008      -1.3369 C.3      67 SER67     -0.0249
   1043 HA           78.8815      -5.9695      -0.2918 H        67 SER67      0.0843
   1044 CB           80.4144      -5.9930      -1.7380 C.3      67 SER67      0.2117
   1045 HB2          81.0728      -5.3743      -1.1376 H        67 SER67      0.0352
   1046 HB3          80.6393      -7.0380      -1.5192 H        67 SER67      0.0352
   1047 OG           80.6397      -5.7451      -3.1155 O.3      67 SER67     -0.6546
   1048 HG           80.0806      -6.3601      -3.6047 H        67 SER67      0.4275
   1049 C            78.6033      -4.2227      -1.4474 C.2      67 SER67      0.5973
   1050 O            77.8779      -3.8245      -2.3635 O.2      67 SER67     -0.5679
   1051 N            79.0671      -3.3979      -0.5061 N.am     68 VAL68     -0.4157
   1052 H            79.6628      -3.7787       0.2212 H        68 VAL68      0.2719
   1053 CA           78.7672      -1.9563      -0.5135 C.3      68 VAL68     -0.0875
   1054 HA           77.6875      -1.8447      -0.4319 H        68 VAL68      0.0969
   1055 CB           79.4065      -1.2155       0.6755 C.3      68 VAL68      0.2985
   1056 HB           80.4829      -1.3884       0.6794 H        68 VAL68     -0.0297
   1057 CG1          79.1441       0.2973       0.6056 C.3      68 VAL68     -0.3192
   1058 HG11         78.0787       0.4962       0.4886 H        68 VAL68      0.0791
   1059 HG12         79.5056       0.7794       1.5133 H        68 VAL68      0.0791
   1060 HG13         79.6853       0.7346      -0.2345 H        68 VAL68      0.0791
   1061 CG2          78.8162      -1.7141       2.0013 C.3      68 VAL68     -0.3192
   1062 HG21         78.9812      -2.7849       2.1089 H        68 VAL68      0.0791
   1063 HG22         79.2996      -1.2062       2.8359 H        68 VAL68      0.0791
   1064 HG23         77.7444      -1.5176       2.0238 H        68 VAL68      0.0791
   1065 C            79.1894      -1.3218      -1.8401 C.2      68 VAL68      0.5973
   1066 O            80.2857      -1.5638      -2.3395 O.2      68 VAL68     -0.5679
   1067 N            78.3034      -0.5155      -2.4195 N.am     69 GLY69     -0.4157
   1068 H            77.4102      -0.3678      -1.9639 H        69 GLY69      0.2719
   1069 CA           78.4774       0.1521      -3.7098 C.3      69 GLY69     -0.0252
   1070 HA2          77.9219       1.0901      -3.6975 H        69 GLY69      0.0698
   1071 HA3          79.5326       0.3791      -3.8653 H        69 GLY69      0.0698
   1072 C            77.9848      -0.6628      -4.9059 C.2      69 GLY69      0.5973
   1073 O            77.8648      -0.1231      -6.0030 O.2      69 GLY69     -0.5679
   1074 N            77.6770      -1.9496      -4.7157 N.am     70 GLN70     -0.4157
   1075 H            77.7799      -2.3480      -3.7887 H        70 GLN70      0.2719
   1076 CA           77.2369      -2.8171      -5.7999 C.3      70 GLN70     -0.0031
   1077 HA           77.9140      -2.6665      -6.6414 H        70 GLN70      0.0850
   1078 CB           77.3277      -4.2792      -5.3589 C.3      70 GLN70     -0.0036
   1079 HB2          78.3260      -4.4681      -4.9695 H        70 GLN70      0.0171
   1080 HB3          76.6091      -4.4528      -4.5568 H        70 GLN70      0.0171
   1081 CG           77.0456      -5.2776      -6.4868 C.3      70 GLN70     -0.0645
   1082 HG2          76.0146      -5.1757      -6.8227 H        70 GLN70      0.0352
   1083 HG3          77.7121      -5.0804      -7.3245 H        70 GLN70      0.0352
   1084 CD           77.2641      -6.7119      -6.0336 C.2      70 GLN70      0.6951
   1085 OE1          77.8337      -6.9958      -4.9916 O.2      70 GLN70     -0.6086
   1086 NE2          76.8213      -7.6735      -6.8129 N.am     70 GLN70     -0.9407
   1087 HE21         76.9787      -8.6155      -6.4913 H        70 GLN70      0.4251
   1088 HE22         76.3642      -7.4754      -7.6840 H        70 GLN70      0.4251
   1089 C            75.8223      -2.4885      -6.2651 C.2      70 GLN70      0.5973
   1090 O            74.9017      -2.3106      -5.4629 O.2      70 GLN70     -0.5679
   1091 N            75.6312      -2.5379      -7.5820 N.am     71 ARG71     -0.3479
   1092 H            76.4507      -2.7088      -8.1598 H        71 ARG71      0.2747
   1093 CA           74.3264      -2.5353      -8.2327 C.3      71 ARG71     -0.2637
   1094 HA           73.5597      -2.3596      -7.4825 H        71 ARG71      0.1560
   1095 CB           74.2736      -1.4026      -9.2564 C.3      71 ARG71     -0.0007
   1096 HB2          74.5677      -0.4759      -8.7578 H        71 ARG71      0.0327
   1097 HB3          74.9727      -1.6060     -10.0661 H        71 ARG71      0.0327
   1098 CG           72.8694      -1.2367      -9.8401 C.3      71 ARG71      0.0390
   1099 HG2          72.6148      -2.0797     -10.4811 H        71 ARG71      0.0285
   1100 HG3          72.1451      -1.1800      -9.0252 H        71 ARG71      0.0285
   1101 CD           72.8183       0.0611     -10.6379 C.3      71 ARG71      0.0486
   1102 HD2          73.1692       0.8701      -9.9927 H        71 ARG71      0.0687
   1103 HD3          73.4826      -0.0173     -11.5010 H        71 ARG71      0.0687
   1104 NE           71.4482       0.3419     -11.0865 N.pl3    71 ARG71     -0.5295
   1105 HE           70.7510      -0.4019     -10.9832 H        71 ARG71      0.3456
   1106 CZ           70.9787       1.5114     -11.4534 C.cat    71 ARG71      0.8076
   1107 NH1          71.6916       2.6023     -11.3454 N.pl3    71 ARG71     -0.8627
   1108 HH11         72.5686       2.5529     -10.8484 H        71 ARG71      0.4478
   1109 HH12         71.3506       3.4800     -11.6780 H        71 ARG71      0.4478
   1110 NH2          69.7679       1.5889     -11.9252 N.pl3    71 ARG71     -0.8627
   1111 HH21         69.2577       0.7011     -12.0366 H        71 ARG71      0.4478
   1112 HH22         69.4108       2.4252     -12.3340 H        71 ARG71      0.4478
   1113 C            74.0953      -3.8994      -8.8498 C.2      71 ARG71      0.7341
   1114 O            74.9605      -4.4099      -9.5651 O.2      71 ARG71     -0.5894
   1115 N            72.9349      -4.4875      -8.6083 N.am     72 ALA72     -0.4157
   1116 H            72.2489      -4.0064      -8.0312 H        72 ALA72      0.2719
   1117 CA           72.6145      -5.8203      -9.0940 C.3      72 ALA72      0.0337
   1118 HA           73.2075      -6.0239      -9.9857 H        72 ALA72      0.0823
   1119 CB           73.0006      -6.8542      -8.0314 C.3      72 ALA72     -0.1825
   1120 HB1          72.3814      -6.7216      -7.1427 H        72 ALA72      0.0603
   1121 HB2          72.8427      -7.8601      -8.4230 H        72 ALA72      0.0603
   1122 HB3          74.0505      -6.7440      -7.7615 H        72 ALA72      0.0603
   1123 C            71.1516      -5.9496      -9.5053 C.2      72 ALA72      0.5973
   1124 O            70.2776      -5.2173      -9.0434 O.2      72 ALA72     -0.5679
   1125 N            70.8973      -6.8929     -10.4046 N.am     73 LYS73     -0.3479
   1126 H            71.6838      -7.4604     -10.7161 H        73 LYS73      0.2747
   1127 CA           69.5658      -7.3517     -10.7637 C.3      73 LYS73     -0.2400
   1128 HA           68.8358      -6.5870     -10.5160 H        73 LYS73      0.1426
   1129 CB           69.5343      -7.6159     -12.2664 C.3      73 LYS73     -0.0094
   1130 HB2          69.8208      -6.7067     -12.7775 H        73 LYS73      0.0362
   1131 HB3          70.2767      -8.3738     -12.5138 H        73 LYS73      0.0362
   1132 CG           68.1630      -8.1040     -12.7466 C.3      73 LYS73      0.0187
   1133 HG2          68.0142      -9.1262     -12.3938 H        73 LYS73      0.0103
   1134 HG3          67.3754      -7.4772     -12.3262 H        73 LYS73      0.0103
   1135 CD           68.0720      -8.0954     -14.2784 C.3      73 LYS73     -0.0479
   1136 HD2          69.0444      -8.3335     -14.7155 H        73 LYS73      0.0621
   1137 HD3          67.3861      -8.8919     -14.5766 H        73 LYS73      0.0621
   1138 CE           67.5281      -6.7731     -14.8486 C.3      73 LYS73     -0.0143
   1139 HE2          67.5015      -6.8683     -15.9390 H        73 LYS73      0.1135
   1140 HE3          66.4950      -6.6573     -14.5060 H        73 LYS73      0.1135
   1141 NZ           68.3211      -5.5768     -14.4611 N.4      73 LYS73     -0.3854
   1142 HZ1          69.2868      -5.6941     -14.7434 H        73 LYS73      0.3400
   1143 HZ2          67.9466      -4.7416     -14.8926 H        73 LYS73      0.3400
   1144 HZ3          68.2863      -5.4543     -13.4570 H        73 LYS73      0.3400
   1145 C            69.2759      -8.6080      -9.9548 C.2      73 LYS73      0.7341
   1146 O            70.0452      -9.5592     -10.0232 O.2      73 LYS73     -0.5894
   1147 N            68.2032      -8.6036      -9.1774 N.am     74 LEU74     -0.4157
   1148 H            67.6493      -7.7575      -9.1330 H        74 LEU74      0.2719
   1149 CA           67.7259      -9.7759      -8.4578 C.3      74 LEU74     -0.0518
   1150 HA           68.4982     -10.5366      -8.4446 H        74 LEU74      0.0922
   1151 CB           67.3711      -9.4344      -6.9996 C.3      74 LEU74     -0.1102
   1152 HB2          66.5137      -8.7645      -7.0125 H        74 LEU74      0.0457
   1153 HB3          67.0516     -10.3555      -6.5108 H        74 LEU74      0.0457
   1154 CG           68.4577      -8.7778      -6.1333 C.3      74 LEU74      0.3531
   1155 HG           68.7712      -7.8341      -6.5805 H        74 LEU74     -0.0361
   1156 CD1          67.8768      -8.5064      -4.7423 C.3      74 LEU74     -0.4121
   1157 HD11         67.5845      -9.4403      -4.2601 H        74 LEU74      0.1000
   1158 HD12         68.6257      -8.0080      -4.1258 H        74 LEU74      0.1000
   1159 HD13         67.0077      -7.8534      -4.8231 H        74 LEU74      0.1000
   1160 CD2          69.6663      -9.6806      -5.9481 C.3      74 LEU74     -0.4121
   1161 HD21         70.0879      -9.9195      -6.9214 H        74 LEU74      0.1000
   1162 HD22         70.4210      -9.1738      -5.3447 H        74 LEU74      0.1000
   1163 HD23         69.3536     -10.5925      -5.4444 H        74 LEU74      0.1000
   1164 C            66.4965     -10.3194      -9.1767 C.2      74 LEU74      0.5973
   1165 O            65.5160      -9.5912      -9.3103 O.2      74 LEU74     -0.5679
   1166 N            66.5119     -11.5827      -9.5825 N.am     75 THR75     -0.4157
   1167 H            67.3724     -12.1122      -9.4741 H        75 THR75      0.2719
   1168 CA           65.3227     -12.2771     -10.0943 C.3      75 THR75     -0.0389
   1169 HA           64.5383     -11.5544     -10.3177 H        75 THR75      0.1007
   1170 CB           65.6245     -13.0202     -11.4056 C.3      75 THR75      0.3654
   1171 HB           66.4057     -13.7597     -11.2388 H        75 THR75      0.0043
   1172 CG2          64.3848     -13.7079     -11.9749 C.3      75 THR75     -0.2438
   1173 HG21         63.5842     -12.9817     -12.1173 H        75 THR75      0.0642
   1174 HG22         64.6319     -14.1562     -12.9381 H        75 THR75      0.0642
   1175 HG23         64.0460     -14.4977     -11.3058 H        75 THR75      0.0642
   1176 OG1          66.0601     -12.0889     -12.3718 O.3      75 THR75     -0.6761
   1177 HG1          66.7199     -12.5203     -12.9316 H        75 THR75      0.4102
   1178 C            64.8244     -13.2061      -8.9945 C.2      75 THR75      0.5973
   1179 O            65.5950     -14.0272      -8.4936 O.2      75 THR75     -0.5679
   1180 N            63.5680     -13.0540      -8.5681 N.am     76 ILE76     -0.4157
   1181 H            62.9930     -12.3456      -9.0161 H        76 ILE76      0.2719
   1182 CA           63.0226     -13.6940      -7.3641 C.3      76 ILE76     -0.0597
   1183 HA           63.7540     -14.4064      -6.9817 H        76 ILE76      0.0869
   1184 CB           62.7781     -12.6488      -6.2454 C.3      76 ILE76      0.1303
   1185 HB           61.9935     -11.9653      -6.5756 H        76 ILE76      0.0187
   1186 CG2          62.3108     -13.3574      -4.9623 C.3      76 ILE76     -0.3204
   1187 HG21         63.0860     -14.0432      -4.6233 H        76 ILE76      0.0882
   1188 HG22         62.0817     -12.6371      -4.1789 H        76 ILE76      0.0882
   1189 HG23         61.3974     -13.9159      -5.1511 H        76 ILE76      0.0882
   1190 CG1          64.0521     -11.8228      -5.9415 C.3      76 ILE76     -0.0430
   1191 HG12         64.8172     -12.4810      -5.5317 H        76 ILE76      0.0236
   1192 HG13         64.4389     -11.3886      -6.8627 H        76 ILE76      0.0236
   1193 CD1          63.8388     -10.6490      -4.9782 C.3      76 ILE76     -0.0660
   1194 HD11         63.5889     -10.9980      -3.9795 H        76 ILE76      0.0186
   1195 HD12         64.7542     -10.0593      -4.9198 H        76 ILE76      0.0186
   1196 HD13         63.0315     -10.0171      -5.3447 H        76 ILE76      0.0186
   1197 C            61.7526     -14.4818      -7.6995 C.2      76 ILE76      0.5973
   1198 O            60.7665     -13.9151      -8.1690 O.2      76 ILE76     -0.5679
   1199 N            61.7727     -15.7869      -7.4245 N.am     77 SER77     -0.4157
   1200 H            62.5981     -16.1834      -6.9934 H        77 SER77      0.2719
   1201 CA           60.6048     -16.6577      -7.5921 C.3      77 SER77     -0.0249
   1202 HA           60.2004     -16.4836      -8.5910 H        77 SER77      0.0843
   1203 CB           61.0374     -18.1279      -7.5067 C.3      77 SER77      0.2117
   1204 HB2          60.1864     -18.7829      -7.6898 H        77 SER77      0.0352
   1205 HB3          61.7779     -18.3148      -8.2854 H        77 SER77      0.0352
   1206 OG           61.6006     -18.4588      -6.2509 O.3      77 SER77     -0.6546
   1207 HG           60.8781     -18.9304      -5.7457 H        77 SER77      0.4275
   1208 C            59.5057     -16.3248      -6.5695 C.2      77 SER77      0.5973
   1209 O            59.8106     -15.8317      -5.4761 O.2      77 SER77     -0.5679
   1210 N            58.2250     -16.6184      -6.8673 N.am     78 PRO78     -0.2548
   1211 CD           57.7174     -17.2909      -8.0564 C.3      78 PRO78      0.0192
   1212 HD2          58.3783     -18.0743      -8.4204 H        78 PRO78      0.0391
   1213 HD3          57.5417     -16.5552      -8.8443 H        78 PRO78      0.0391
   1214 CG           56.3936     -17.8984      -7.6110 C.3      78 PRO78      0.0189
   1215 HG2          56.5750     -18.8260      -7.0657 H        78 PRO78      0.0213
   1216 HG3          55.7221     -18.0671      -8.4538 H        78 PRO78      0.0213
   1217 CB           55.8570     -16.8290      -6.6612 C.3      78 PRO78     -0.0070
   1218 HB2          55.1556     -17.2505      -5.9397 H        78 PRO78      0.0253
   1219 HB3          55.3702     -16.0435      -7.2356 H        78 PRO78      0.0253
   1220 CA           57.1090     -16.2501      -5.9952 C.3      78 PRO78     -0.0266
   1221 HA           57.0180     -15.1646      -5.9797 H        78 PRO78      0.0641
   1222 C            57.2473     -16.7392      -4.5498 C.2      78 PRO78      0.5896
   1223 O            56.9084     -16.0001      -3.6289 O.2      78 PRO78     -0.5748
   1224 N            57.7843     -17.9370      -4.3145 N.am     79 ASP79     -0.5163
   1225 H            58.1628     -18.4734      -5.0897 H        79 ASP79      0.2936
   1226 CA           57.9867     -18.5000      -2.9708 C.3      79 ASP79      0.0381
   1227 HA           57.0399     -18.4550      -2.4327 H        79 ASP79      0.0880
   1228 CB           58.3930     -19.9833      -3.0773 C.3      79 ASP79     -0.0303
   1229 HB2          58.5449     -20.3813      -2.0726 H        79 ASP79     -0.0122
   1230 HB3          57.5646     -20.5342      -3.5252 H        79 ASP79     -0.0122
   1231 CG           59.6488     -20.2350      -3.9246 C.2      79 ASP79      0.7994
   1232 OD1          59.7204     -19.7280      -5.0716 O.co2    79 ASP79     -0.8014
   1233 OD2          60.5814     -20.8970      -3.4260 O.co2    79 ASP79     -0.8014
   1234 C            59.0076     -17.7150      -2.1195 C.2      79 ASP79      0.5366
   1235 O            59.0267     -17.8443      -0.8975 O.2      79 ASP79     -0.5819
   1236 N            59.8385     -16.8734      -2.7413 N.am     80 TYR80     -0.4157
   1237 H            59.7728     -16.8070      -3.7528 H        80 TYR80      0.2719
   1238 CA           60.7624     -15.9522      -2.0644 C.3      80 TYR80     -0.0014
   1239 HA           60.8588     -16.2385      -1.0173 H        80 TYR80      0.0876
   1240 CB           62.1456     -16.0547      -2.7220 C.3      80 TYR80     -0.0152
   1241 HB2          62.0292     -16.1726      -3.8008 H        80 TYR80      0.0295
   1242 HB3          62.6825     -15.1221      -2.5607 H        80 TYR80      0.0295
   1243 CG           63.0284     -17.1686      -2.2043 C.ar     80 TYR80     -0.0011
   1244 CD1          62.5664     -18.4965      -2.1364 C.ar     80 TYR80     -0.1906
   1245 HD1          61.5629     -18.7500      -2.4437 H        80 TYR80      0.1699
   1246 CE1          63.4023     -19.5214      -1.6639 C.ar     80 TYR80     -0.2341
   1247 HE1          63.0263     -20.5347      -1.6215 H        80 TYR80      0.1656
   1248 CZ           64.7196     -19.2228      -1.2683 C.ar     80 TYR80      0.3226
   1249 OH           65.5427     -20.2123      -0.8466 O.3      80 TYR80     -0.5579
   1250 HH           65.0736     -21.0186      -0.6395 H        80 TYR80      0.3992
   1251 CE2          65.1905     -17.9011      -1.3650 C.ar     80 TYR80     -0.2341
   1252 HE2          66.2087     -17.6858      -1.0965 H        80 TYR80      0.1656
   1253 CD2          64.3463     -16.8746      -1.8140 C.ar     80 TYR80     -0.1906
   1254 HD2          64.7254     -15.8659      -1.8674 H        80 TYR80      0.1699
   1255 C            60.2551     -14.5012      -2.0745 C.2      80 TYR80      0.5973
   1256 O            60.9692     -13.5929      -1.6375 O.2      80 TYR80     -0.5679
   1257 N            59.0478     -14.2851      -2.5932 N.am     81 ALA81     -0.4157
   1258 H            58.5202     -15.0956      -2.8977 H        81 ALA81      0.2719
   1259 CA           58.4088     -12.9917      -2.7735 C.3      81 ALA81      0.0337
   1260 HA           59.0056     -12.2249      -2.2844 H        81 ALA81      0.0823
   1261 CB           58.3803     -12.6621      -4.2742 C.3      81 ALA81     -0.1825
   1262 HB1          57.8393     -13.4309      -4.8254 H        81 ALA81      0.0603
   1263 HB2          57.9010     -11.6983      -4.4314 H        81 ALA81      0.0603
   1264 HB3          59.3979     -12.6125      -4.6602 H        81 ALA81      0.0603
   1265 C            57.0384     -12.9693      -2.0750 C.2      81 ALA81      0.5973
   1266 O            56.9831     -13.0235      -0.8502 O.2      81 ALA81     -0.5679
   1267 N            55.9447     -12.8854      -2.8400 N.am     82 TYR82     -0.4157
   1268 H            56.0684     -12.8783      -3.8399 H        82 TYR82      0.2719
   1269 CA           54.5747     -12.7668      -2.3124 C.3      82 TYR82     -0.0014
   1270 HA           54.6308     -12.6399      -1.2301 H        82 TYR82      0.0876
   1271 CB           53.9114     -11.5019      -2.8643 C.3      82 TYR82     -0.0152
   1272 HB2          53.8733     -11.5546      -3.9531 H        82 TYR82      0.0295
   1273 HB3          52.8902     -11.4500      -2.4890 H        82 TYR82      0.0295
   1274 CG           54.6142     -10.2343      -2.4384 C.ar     82 TYR82     -0.0011
   1275 CD1          55.6639      -9.7164      -3.2139 C.ar     82 TYR82     -0.1906
   1276 HD1          55.9404     -10.2235      -4.1223 H        82 TYR82      0.1699
   1277 CE1          56.3461      -8.5546      -2.8034 C.ar     82 TYR82     -0.2341
   1278 HE1          57.1467      -8.1538      -3.4046 H        82 TYR82      0.1656
   1279 CZ           55.9720      -7.9137      -1.6022 C.ar     82 TYR82      0.3226
   1280 OH           56.6333      -6.8053      -1.1831 O.3      82 TYR82     -0.5579
   1281 HH           57.3287      -6.5558      -1.7898 H        82 TYR82      0.3992
   1282 CE2          54.9263      -8.4425      -0.8203 C.ar     82 TYR82     -0.2341
   1283 HE2          54.6485      -7.9454       0.0971 H        82 TYR82      0.1656
   1284 CD2          54.2468      -9.6011      -1.2385 C.ar     82 TYR82     -0.1906
   1285 HD2          53.4407     -10.0005      -0.6356 H        82 TYR82      0.1699
   1286 C            53.7097     -14.0193      -2.5196 C.2      82 TYR82      0.5973
   1287 O            52.5020     -13.9982      -2.2822 O.2      82 TYR82     -0.5679
   1288 N            54.3206     -15.1256      -2.9426 N.am     83 GLY83     -0.4157
   1289 H            55.3203     -15.0886      -3.1067 H        83 GLY83      0.2719
   1290 CA           53.6796     -16.4318      -3.0409 C.3      83 GLY83     -0.0252
   1291 HA2          54.4099     -17.1620      -3.3879 H        83 GLY83      0.0698
   1292 HA3          53.3625     -16.7275      -2.0405 H        83 GLY83      0.0698
   1293 C            52.4669     -16.4933      -3.9726 C.2      83 GLY83      0.5973
   1294 O            52.3240     -15.7300      -4.9298 O.2      83 GLY83     -0.5679
   1295 N            51.5846     -17.4507      -3.6840 N.am     84 ALA84     -0.4157
   1296 H            51.7789     -18.0658      -2.9108 H        84 ALA84      0.2719
   1297 CA           50.3765     -17.6929      -4.4655 C.3      84 ALA84      0.0337
   1298 HA           50.6454     -17.7577      -5.5222 H        84 ALA84      0.0823
   1299 CB           49.7910     -19.0402      -4.0295 C.3      84 ALA84     -0.1825
   1300 HB1          49.5013     -19.0042      -2.9783 H        84 ALA84      0.0603
   1301 HB2          48.9100     -19.2650      -4.6315 H        84 ALA84      0.0603
   1302 HB3          50.5304     -19.8289      -4.1738 H        84 ALA84      0.0603
   1303 C            49.3315     -16.5765      -4.3198 C.2      84 ALA84      0.5973
   1304 O            48.6145     -16.2935      -5.2687 O.2      84 ALA84     -0.5679
   1305 N            49.2226     -15.9405      -3.1530 N.am     85 THR85     -0.4157
   1306 H            49.8466     -16.1650      -2.3911 H        85 THR85      0.2719
   1307 CA           48.2405     -14.8650      -2.9364 C.3      85 THR85     -0.0389
   1308 HA           47.3096     -15.1245      -3.4408 H        85 THR85      0.1007
   1309 CB           47.9344     -14.7052      -1.4447 C.3      85 THR85      0.3654
   1310 HB           47.2559     -13.8633      -1.3025 H        85 THR85      0.0043
   1311 CG2          47.2718     -15.9684      -0.8914 C.3      85 THR85     -0.2438
   1312 HG21         47.9585     -16.8129      -0.9402 H        85 THR85      0.0642
   1313 HG22         46.9973     -15.7984       0.1497 H        85 THR85      0.0642
   1314 HG23         46.3709     -16.1937      -1.4618 H        85 THR85      0.0642
   1315 OG1          49.1197     -14.4771      -0.7154 O.3      85 THR85     -0.6761
   1316 HG1          49.4174     -13.5707      -0.8706 H        85 THR85      0.4102
   1317 C            48.6853     -13.5249      -3.5142 C.2      85 THR85      0.5973
   1318 O            47.8343     -12.6995      -3.8438 O.2      85 THR85     -0.5679
   1319 N            49.9957     -13.3036      -3.6530 N.am     86 GLY86     -0.4157
   1320 H            50.6574     -13.9873      -3.3069 H        86 GLY86      0.2719
   1321 CA           50.5343     -12.0382      -4.1319 C.3      86 GLY86     -0.0252
   1322 HA2          51.6139     -12.1077      -4.2274 H        86 GLY86      0.0698
   1323 HA3          50.1264     -11.8358      -5.1233 H        86 GLY86      0.0698
   1324 C            50.1739     -10.8828      -3.1956 C.2      86 GLY86      0.5973
   1325 O            50.0806     -11.0436      -1.9774 O.2      86 GLY86     -0.5679
   1326 N            49.9346      -9.7190      -3.7912 N.am     87 HIE87     -0.4157
   1327 H            49.9889      -9.6974      -4.8049 H        87 HIE87      0.2719
   1328 CA           49.3390      -8.5619      -3.1306 C.3      87 HIE87     -0.0581
   1329 HA           48.8713      -8.8705      -2.1947 H        87 HIE87      0.1360
   1330 CB           50.3962      -7.5140      -2.7643 C.3      87 HIE87     -0.0074
   1331 HB2          51.2124      -8.0092      -2.2359 H        87 HIE87      0.0367
   1332 HB3          50.8117      -7.0489      -3.6581 H        87 HIE87      0.0367
   1333 CG           49.8300      -6.4496      -1.8570 C.2      87 HIE87      0.1868
   1334 ND1          50.1578      -6.3256      -0.5108 N.2      87 HIE87     -0.5432
   1335 CE1          49.3965      -5.3377      -0.0253 C.2      87 HIE87      0.1635
   1336 HE1          49.4268      -4.9906       0.9989 H        87 HIE87      0.1435
   1337 NE2          48.5987      -4.8471      -0.9880 N.pl3    87 HIE87     -0.2795
   1338 HE2          47.9328      -4.0961      -0.8762 H        87 HIE87      0.3339
   1339 CD2          48.8565      -5.5358      -2.1527 C.2      87 HIE87     -0.2207
   1340 HD2          48.3704      -5.3933      -3.1083 H        87 HIE87      0.1862
   1341 C            48.2779      -7.9947      -4.0713 C.2      87 HIE87      0.5973
   1342 O            48.6174      -7.1844      -4.9413 O.2      87 HIE87     -0.5679
   1343 N            47.0108      -8.4276      -3.9509 N.am     88 PRO88     -0.2548
   1344 CD           46.5169      -9.3828      -2.9675 C.3      88 PRO88      0.0192
   1345 HD2          46.4532      -8.8992      -1.9914 H        88 PRO88      0.0391
   1346 HD3          47.1516     -10.2685      -2.9108 H        88 PRO88      0.0391
   1347 CG           45.1204      -9.7720      -3.4440 C.3      88 PRO88      0.0189
   1348 HG2          44.4678     -10.0348      -2.6110 H        88 PRO88      0.0213
   1349 HG3          45.1908     -10.5962      -4.1561 H        88 PRO88      0.0213
   1350 CB           44.6524      -8.5056      -4.1584 C.3      88 PRO88     -0.0070
   1351 HB2          44.3220      -7.7708      -3.4214 H        88 PRO88      0.0253
   1352 HB3          43.8590      -8.7156      -4.8763 H        88 PRO88      0.0253
   1353 CA           45.9321      -8.0301      -4.8488 C.3      88 PRO88     -0.0266
   1354 HA           46.0556      -8.5818      -5.7812 H        88 PRO88      0.0641
   1355 C            45.9111      -6.5261      -5.1466 C.2      88 PRO88      0.5896
   1356 O            46.0184      -5.6959      -4.2474 O.2      88 PRO88     -0.5748
   1357 N            45.8058      -6.1828      -6.4314 N.am     89 GLY89     -0.4157
   1358 H            45.7306      -6.9214      -7.1123 H        89 GLY89      0.2719
   1359 CA           45.8538      -4.8006      -6.9193 C.3      89 GLY89     -0.0252
   1360 HA2          45.2363      -4.7180      -7.8133 H        89 GLY89      0.0698
   1361 HA3          45.4363      -4.1347      -6.1628 H        89 GLY89      0.0698
   1362 C            47.2556      -4.2901      -7.2643 C.2      89 GLY89      0.5973
   1363 O            47.3664      -3.3005      -7.9816 O.2      89 GLY89     -0.5679
   1364 N            48.3167      -4.9749      -6.8224 N.am     90 ILE90     -0.4157
   1365 H            48.1562      -5.7528      -6.1909 H        90 ILE90      0.2719
   1366 CA           49.7105      -4.5851      -7.0945 C.3      90 ILE90     -0.0597
   1367 HA           49.7238      -3.7886      -7.8394 H        90 ILE90      0.0869
   1368 CB           50.3999      -4.0398      -5.8197 C.3      90 ILE90      0.1303
   1369 HB           50.5062      -4.8579      -5.1048 H        90 ILE90      0.0187
   1370 CG2          51.8070      -3.5033      -6.1538 C.3      90 ILE90     -0.3204
   1371 HG21         51.7287      -2.5381      -6.6562 H        90 ILE90      0.0882
   1372 HG22         52.3869      -3.3790      -5.2386 H        90 ILE90      0.0882
   1373 HG23         52.3567      -4.1713      -6.8104 H        90 ILE90      0.0882
   1374 CG1          49.5571      -2.9299      -5.1528 C.3      90 ILE90     -0.0430
   1375 HG12         49.3807      -2.1253      -5.8683 H        90 ILE90      0.0236
   1376 HG13         48.5912      -3.3388      -4.8559 H        90 ILE90      0.0236
   1377 CD1          50.1906      -2.3381      -3.8896 C.3      90 ILE90     -0.0660
   1378 HD11         51.0851      -1.7676      -4.1393 H        90 ILE90      0.0186
   1379 HD12         49.4771      -1.6668      -3.4113 H        90 ILE90      0.0186
   1380 HD13         50.4474      -3.1361      -3.1920 H        90 ILE90      0.0186
   1381 C            50.4991      -5.7505      -7.6915 C.2      90 ILE90      0.5973
   1382 O            51.0293      -5.6436      -8.7966 O.2      90 ILE90     -0.5679
   1383 N            50.5708      -6.8695      -6.9683 N.am     91 ILE91     -0.4157
   1384 H            50.0417      -6.9199      -6.1042 H        91 ILE91      0.2719
   1385 CA           51.3843      -8.0275      -7.3382 C.3      91 ILE91     -0.0597
   1386 HA           51.9418      -7.7840      -8.2361 H        91 ILE91      0.0869
   1387 CB           52.4719      -8.3133      -6.2922 C.3      91 ILE91      0.1303
   1388 HB           52.0003      -8.4354      -5.3165 H        91 ILE91      0.0187
   1389 CG2          53.2332      -9.6047      -6.6420 C.3      91 ILE91     -0.3204
   1390 HG21         53.6070      -9.5567      -7.6648 H        91 ILE91      0.0882
   1391 HG22         54.0695      -9.7448      -5.9593 H        91 ILE91      0.0882
   1392 HG23         52.5773     -10.4706      -6.5426 H        91 ILE91      0.0882
   1393 CG1          53.4458      -7.1159      -6.2476 C.3      91 ILE91     -0.0430
   1394 HG12         54.1236      -7.1460      -7.1027 H        91 ILE91      0.0236
   1395 HG13         52.8943      -6.1862      -6.2960 H        91 ILE91      0.0236
   1396 CD1          54.2496      -7.0430      -4.9572 C.3      91 ILE91     -0.0660
   1397 HD11         54.9797      -7.8452      -4.9569 H        91 ILE91      0.0186
   1398 HD12         54.7806      -6.0919      -4.9139 H        91 ILE91      0.0186
   1399 HD13         53.5935      -7.1252      -4.0897 H        91 ILE91      0.0186
   1400 C            50.4714      -9.2290      -7.5976 C.2      91 ILE91      0.5973
   1401 O            49.7853      -9.6756      -6.6715 O.2      91 ILE91     -0.5679
   1402 N            50.4412      -9.7439      -8.8399 N.am     92 PRO92     -0.2548
   1403 CD           51.1066      -9.2008     -10.0168 C.3      92 PRO92      0.0192
   1404 HD2          52.1209      -9.5976     -10.0828 H        92 PRO92      0.0391
   1405 HD3          51.1173      -8.1111     -10.0301 H        92 PRO92      0.0391
   1406 CG           50.2782      -9.6788     -11.1954 C.3      92 PRO92      0.0189
   1407 HG2          50.8671      -9.7255     -12.1123 H        92 PRO92      0.0213
   1408 HG3          49.4074      -9.0335     -11.3231 H        92 PRO92      0.0213
   1409 CB           49.8363     -11.0615     -10.7314 C.3      92 PRO92     -0.0070
   1410 HB2          50.6395     -11.7767     -10.9229 H        92 PRO92      0.0253
   1411 HB3          48.9215     -11.3798     -11.2321 H        92 PRO92      0.0253
   1412 CA           49.6277     -10.8924      -9.2211 C.3      92 PRO92     -0.0266
   1413 HA           48.5886     -10.6362      -9.0256 H        92 PRO92      0.0641
   1414 C            50.0097     -12.1803      -8.4730 C.2      92 PRO92      0.5896
   1415 O            51.1294     -12.2917      -7.9656 O.2      92 PRO92     -0.5748
   1416 N            49.1134     -13.1815      -8.4377 N.am     93 PRO93     -0.2548
   1417 CD           47.7351     -13.1377      -8.9002 C.3      93 PRO93      0.0192
   1418 HD2          47.7050     -13.2831      -9.9813 H        93 PRO93      0.0391
   1419 HD3          47.2387     -12.2083      -8.6218 H        93 PRO93      0.0391
   1420 CG           47.0576     -14.3058      -8.1947 C.3      93 PRO93      0.0189
   1421 HG2          46.1693     -14.6436      -8.7292 H        93 PRO93      0.0213
   1422 HG3          46.8212     -14.0399      -7.1625 H        93 PRO93      0.0213
   1423 CB           48.1705     -15.3430      -8.2267 C.3      93 PRO93     -0.0070
   1424 HB2          48.2358     -15.7487      -9.2386 H        93 PRO93      0.0253
   1425 HB3          47.9954     -16.1586      -7.5347 H        93 PRO93      0.0253
   1426 CA           49.4209     -14.5097      -7.9160 C.3      93 PRO93     -0.0266
   1427 HA           49.5880     -14.4503      -6.8400 H        93 PRO93      0.0641
   1428 C            50.6359     -15.1068      -8.6195 C.2      93 PRO93      0.5896
   1429 O            50.7910     -14.9134      -9.8236 O.2      93 PRO93     -0.5748
   1430 N            51.4659     -15.8628      -7.8958 N.am     94 HIE94     -0.4157
   1431 H            51.3376     -15.9052      -6.8924 H        94 HIE94      0.2719
   1432 CA           52.5836     -16.6173      -8.4875 C.3      94 HIE94     -0.0581
   1433 HA           53.1809     -17.0129      -7.6677 H        94 HIE94      0.1360
   1434 CB           52.0508     -17.8266      -9.2772 C.3      94 HIE94     -0.0074
   1435 HB2          51.4985     -17.4784     -10.1506 H        94 HIE94      0.0367
   1436 HB3          52.8954     -18.4169      -9.6348 H        94 HIE94      0.0367
   1437 CG           51.1682     -18.7387      -8.4711 C.2      94 HIE94      0.1868
   1438 ND1          51.6293     -19.7024      -7.5768 N.2      94 HIE94     -0.5432
   1439 CE1          50.5403     -20.3121      -7.0948 C.2      94 HIE94      0.1635
   1440 HE1          50.5611     -21.1280      -6.3845 H        94 HIE94      0.1435
   1441 NE2          49.4279     -19.7590      -7.6077 N.pl3    94 HIE94     -0.2795
   1442 HE2          48.4814     -20.0470      -7.4072 H        94 HIE94      0.3339
   1443 CD2          49.8043     -18.7647      -8.4832 C.2      94 HIE94     -0.2207
   1444 HD2          49.1633     -18.1379      -9.0880 H        94 HIE94      0.1862
   1445 C            53.5403     -15.7547      -9.3315 C.2      94 HIE94      0.5973
   1446 O            54.0993     -16.2305     -10.3161 O.2      94 HIE94     -0.5679
   1447 N            53.7237     -14.4825      -8.9687 N.am     95 ALA95     -0.4157
   1448 H            53.1941     -14.1091      -8.1974 H        95 ALA95      0.2719
   1449 CA           54.5788     -13.5759      -9.7243 C.3      95 ALA95      0.0337
   1450 HA           54.4170     -13.7665     -10.7874 H        95 ALA95      0.0823
   1451 CB           54.1482     -12.1310      -9.4530 C.3      95 ALA95     -0.1825
   1452 HB1          54.2580     -11.9047      -8.3922 H        95 ALA95      0.0603
   1453 HB2          54.7712     -11.4487     -10.0329 H        95 ALA95      0.0603
   1454 HB3          53.1068     -11.9978      -9.7471 H        95 ALA95      0.0603
   1455 C            56.0724     -13.7987      -9.4334 C.2      95 ALA95      0.5973
   1456 O            56.5060     -13.8282      -8.2766 O.2      95 ALA95     -0.5679
   1457 N            56.8646     -13.8952     -10.5000 N.am     96 THR96     -0.4157
   1458 H            56.4373     -13.9373     -11.4146 H        96 THR96      0.2719
   1459 CA           58.3200     -13.7396     -10.4474 C.3      96 THR96     -0.0389
   1460 HA           58.7025     -14.1743      -9.5262 H        96 THR96      0.1007
   1461 CB           58.9926     -14.4444     -11.6356 C.3      96 THR96      0.3654
   1462 HB           58.5050     -14.1295     -12.5592 H        96 THR96      0.0043
   1463 CG2          60.4915     -14.1620     -11.7512 C.3      96 THR96     -0.2438
   1464 HG21         60.9995     -14.4416     -10.8295 H        96 THR96      0.0642
   1465 HG22         60.8986     -14.7408     -12.5820 H        96 THR96      0.0642
   1466 HG23         60.6635     -13.1074     -11.9656 H        96 THR96      0.0642
   1467 OG1          58.8550     -15.8410     -11.4970 O.3      96 THR96     -0.6761
   1468 HG1          58.9013     -16.1844     -12.4003 H        96 THR96      0.4102
   1469 C            58.6124     -12.2456     -10.4676 C.2      96 THR96      0.5973
   1470 O            58.0704     -11.5224     -11.3030 O.2      96 THR96     -0.5679
   1471 N            59.4416     -11.7560      -9.5484 N.am     97 LEU97     -0.4157
   1472 H            59.9046     -12.4106      -8.9248 H        97 LEU97      0.2719
   1473 CA           59.7726     -10.3310      -9.4671 C.3      97 LEU97     -0.0518
   1474 HA           59.1591      -9.7680     -10.1733 H        97 LEU97      0.0922
   1475 CB           59.4818      -9.7859      -8.0639 C.3      97 LEU97     -0.1102
   1476 HB2          60.1978     -10.2280      -7.3694 H        97 LEU97      0.0457
   1477 HB3          59.6513      -8.7081      -8.0881 H        97 LEU97      0.0457
   1478 CG           58.0675     -10.0522      -7.5251 C.3      97 LEU97      0.3531
   1479 HG           57.9259     -11.1194      -7.3561 H        97 LEU97     -0.0361
   1480 CD1          57.9322      -9.3228      -6.1894 C.3      97 LEU97     -0.4121
   1481 HD11         58.1400      -8.2636      -6.3237 H        97 LEU97      0.1000
   1482 HD12         56.9105      -9.4228      -5.8385 H        97 LEU97      0.1000
   1483 HD13         58.6225      -9.7420      -5.4603 H        97 LEU97      0.1000
   1484 CD2          56.9643      -9.5414      -8.4525 C.3      97 LEU97     -0.4121
   1485 HD21         56.9866     -10.0776      -9.3997 H        97 LEU97      0.1000
   1486 HD22         55.9913      -9.7110      -7.9955 H        97 LEU97      0.1000
   1487 HD23         57.0957      -8.4774      -8.6420 H        97 LEU97      0.1000
   1488 C            61.2239     -10.0683      -9.8453 C.2      97 LEU97      0.5973
   1489 O            62.1128     -10.8307      -9.4626 O.2      97 LEU97     -0.5679
   1490 N            61.4749      -8.9499     -10.5195 N.am     98 VAL98     -0.4157
   1491 H            60.6930      -8.3606     -10.7960 H        98 VAL98      0.2719
   1492 CA           62.8320      -8.5070     -10.8512 C.3      98 VAL98     -0.0875
   1493 HA           63.5402      -9.2283     -10.4596 H        98 VAL98      0.0969
   1494 CB           63.0749      -8.4495     -12.3674 C.3      98 VAL98      0.2985
   1495 HB           62.4264      -7.6917     -12.8088 H        98 VAL98     -0.0297
   1496 CG1          64.5370      -8.0839     -12.6694 C.3      98 VAL98     -0.3192
   1497 HG11         65.1997      -8.8164     -12.2039 H        98 VAL98      0.0791
   1498 HG12         64.6935      -8.0989     -13.7475 H        98 VAL98      0.0791
   1499 HG13         64.7657      -7.0874     -12.2944 H        98 VAL98      0.0791
   1500 CG2          62.7747      -9.7964     -13.0351 C.3      98 VAL98     -0.3192
   1501 HG21         61.7268     -10.0640     -12.8993 H        98 VAL98      0.0791
   1502 HG22         62.9631      -9.7323     -14.1067 H        98 VAL98      0.0791
   1503 HG23         63.4067     -10.5764     -12.6101 H        98 VAL98      0.0791
   1504 C            63.1015      -7.1690     -10.1827 C.2      98 VAL98      0.5973
   1505 O            62.3261      -6.2258     -10.3366 O.2      98 VAL98     -0.5679
   1506 N            64.2097      -7.0701      -9.4504 N.am     99 PHE99     -0.4157
   1507 H            64.8053      -7.8904      -9.3780 H        99 PHE99      0.2719
   1508 CA           64.6221      -5.8495      -8.7580 C.3      99 PHE99     -0.0024
   1509 HA           63.8937      -5.0709      -8.9569 H        99 PHE99      0.0978
   1510 CB           64.6563      -6.0473      -7.2406 C.3      99 PHE99     -0.0343
   1511 HB2          65.2492      -6.9268      -6.9964 H        99 PHE99      0.0295
   1512 HB3          65.1542      -5.1835      -6.8059 H        99 PHE99      0.0295
   1513 CG           63.3026      -6.1495      -6.5814 C.ar     99 PHE99      0.0118
   1514 CD1          62.6389      -7.3848      -6.5070 C.ar     99 PHE99     -0.1256
   1515 HD1          63.0837      -8.2622      -6.9562 H        99 PHE99      0.1330
   1516 CE1          61.3938      -7.4761      -5.8621 C.ar     99 PHE99     -0.1704
   1517 HE1          60.8888      -8.4292      -5.8005 H        99 PHE99      0.1430
   1518 CZ           60.8136      -6.3318      -5.2881 C.ar     99 PHE99     -0.1072
   1519 HZ           59.8692      -6.4100      -4.7675 H        99 PHE99      0.1297
   1520 CE2          61.4683      -5.0915      -5.3775 C.ar     99 PHE99     -0.1704
   1521 HE2          61.0242      -4.2102      -4.9333 H        99 PHE99      0.1430
   1522 CD2          62.7135      -5.0015      -6.0230 C.ar     99 PHE99     -0.1256
   1523 HD2          63.2234      -4.0512      -6.0814 H        99 PHE99      0.1330
   1524 C            65.9775      -5.3539      -9.2446 C.2      99 PHE99      0.5973
   1525 O            66.9479      -6.1004      -9.2668 O.2      99 PHE99     -0.5679
   1526 N            66.0607      -4.0746      -9.5873 N.am    100 ASP100    -0.5163
   1527 H            65.2172      -3.5124      -9.5054 H       100 ASP100     0.2936
   1528 CA           67.3321      -3.3670      -9.7457 C.3     100 ASP100     0.0381
   1529 HA           68.1350      -4.0542     -10.0172 H       100 ASP100     0.0880
   1530 CB           67.1709      -2.3221     -10.8589 C.3     100 ASP100    -0.0303
   1531 HB2          66.8922      -2.8449     -11.7762 H       100 ASP100    -0.0122
   1532 HB3          66.3536      -1.6470     -10.6028 H       100 ASP100    -0.0122
   1533 CG           68.4178      -1.4780     -11.1480 C.2     100 ASP100     0.7994
   1534 OD1          69.3254      -1.3328     -10.3043 O.co2   100 ASP100    -0.8014
   1535 OD2          68.4843      -0.9115     -12.2604 O.co2   100 ASP100    -0.8014
   1536 C            67.6464      -2.7461      -8.3910 C.2     100 ASP100     0.5366
   1537 O            66.8885      -1.8853      -7.9579 O.2     100 ASP100    -0.5819
   1538 N            68.6861      -3.2247      -7.7090 N.am    101 VAL101    -0.4157
   1539 H            69.2798      -3.9134      -8.1634 H       101 VAL101     0.2719
   1540 CA           69.0422      -2.8384      -6.3389 C.3     101 VAL101    -0.0875
   1541 HA           68.3771      -2.0437      -6.0061 H       101 VAL101     0.0969
   1542 CB           68.8976      -4.0186      -5.3554 C.3     101 VAL101     0.2985
   1543 HB           69.5856      -4.8144      -5.6449 H       101 VAL101    -0.0297
   1544 CG1          69.2267      -3.6020      -3.9160 C.3     101 VAL101    -0.3192
   1545 HG11         68.5783      -2.7818      -3.6097 H       101 VAL101     0.0791
   1546 HG12         69.0769      -4.4452      -3.2416 H       101 VAL101     0.0791
   1547 HG13         70.2678      -3.2908      -3.8323 H       101 VAL101     0.0791
   1548 CG2          67.4796      -4.5915      -5.3753 C.3     101 VAL101    -0.3192
   1549 HG21         67.3078      -5.0583      -6.3426 H       101 VAL101     0.0791
   1550 HG22         67.3733      -5.3562      -4.6060 H       101 VAL101     0.0791
   1551 HG23         66.7497      -3.8020      -5.2019 H       101 VAL101     0.0791
   1552 C            70.4695      -2.3193      -6.3022 C.2     101 VAL101     0.5973
   1553 O            71.3890      -2.9890      -6.7669 O.2     101 VAL101    -0.5679
   1554 N            70.6673      -1.1526      -5.7002 N.am    102 GLU102    -0.5163
   1555 H            69.8575      -0.6684      -5.3231 H       102 GLU102     0.2936
   1556 CA           71.9837      -0.5901      -5.4115 C.3     102 GLU102     0.0397
   1557 HA           72.7577      -1.2554      -5.7843 H       102 GLU102     0.1105
   1558 CB           72.1416       0.7457      -6.1374 C.3     102 GLU102     0.0560
   1559 HB2          71.9457       0.5790      -7.1980 H       102 GLU102    -0.0173
   1560 HB3          71.4077       1.4553      -5.7513 H       102 GLU102    -0.0173
   1561 CG           73.5517       1.3320      -5.9825 C.3     102 GLU102     0.0136
   1562 HG2          73.7384       1.5401      -4.9269 H       102 GLU102    -0.0425
   1563 HG3          74.2757       0.5872      -6.3206 H       102 GLU102    -0.0425
   1564 CD           73.7456       2.6237      -6.7922 C.2     102 GLU102     0.8054
   1565 OE1          74.8522       3.1865      -6.7224 O.co2   102 GLU102    -0.8188
   1566 OE2          72.7902       3.0581      -7.4913 O.co2   102 GLU102    -0.8188
   1567 C            72.1712      -0.4524      -3.9043 C.2     102 GLU102     0.5366
   1568 O            71.3900       0.2398      -3.2440 O.2     102 GLU102    -0.5819
   1569 N            73.1884      -1.1274      -3.3642 N.am    103 LEU103    -0.4157
   1570 H            73.8190      -1.6222      -3.9910 H       103 LEU103     0.2719
   1571 CA           73.5504      -1.0673      -1.9504 C.3     103 LEU103    -0.0518
   1572 HA           72.6473      -0.9268      -1.3648 H       103 LEU103     0.0922
   1573 CB           74.1981      -2.4043      -1.5352 C.3     103 LEU103    -0.1102
   1574 HB2          73.4789      -3.2054      -1.7117 H       103 LEU103     0.0457
   1575 HB3          75.0634      -2.5861      -2.1759 H       103 LEU103     0.0457
   1576 CG           74.6637      -2.4760      -0.0665 C.3     103 LEU103     0.3531
   1577 HG           75.4298      -1.7210       0.1060 H       103 LEU103    -0.0361
   1578 CD1          73.5182      -2.2439       0.9246 C.3     103 LEU103    -0.4121
   1579 HD11         72.7138      -2.9557       0.7400 H       103 LEU103     0.1000
   1580 HD12         73.8844      -2.3753       1.9426 H       103 LEU103     0.1000
   1581 HD13         73.1382      -1.2276       0.8304 H       103 LEU103     0.1000
   1582 CD2          75.2661      -3.8499       0.2270 C.3     103 LEU103    -0.4121
   1583 HD21         76.0158      -4.0900      -0.5232 H       103 LEU103     0.1000
   1584 HD22         75.7443      -3.8394       1.2057 H       103 LEU103     0.1000
   1585 HD23         74.4936      -4.6186       0.2003 H       103 LEU103     0.1000
   1586 C            74.4546       0.1413      -1.7086 C.2     103 LEU103     0.5973
   1587 O            75.6325       0.1108      -2.0452 O.2     103 LEU103    -0.5679
   1588 N            73.9052       1.2035      -1.1185 N.am    104 LEU104    -0.4157
   1589 H            72.9397       1.1435      -0.8141 H       104 LEU104     0.2719
   1590 CA           74.6089       2.4756      -0.9331 C.3     104 LEU104    -0.0518
   1591 HA           75.2046       2.6807      -1.8248 H       104 LEU104     0.0922
   1592 CB           73.5764       3.6002      -0.7426 C.3     104 LEU104    -0.1102
   1593 HB2          72.9809       3.3820       0.1437 H       104 LEU104     0.0457
   1594 HB3          74.1053       4.5376      -0.5636 H       104 LEU104     0.0457
   1595 CG           72.6392       3.7806      -1.9486 C.3     104 LEU104     0.3531
   1596 HG           72.1971       2.8273      -2.2357 H       104 LEU104    -0.0361
   1597 CD1          71.4981       4.7183      -1.5658 C.3     104 LEU104    -0.4121
   1598 HD11         71.8952       5.6873      -1.2648 H       104 LEU104     0.1000
   1599 HD12         70.8293       4.8383      -2.4163 H       104 LEU104     0.1000
   1600 HD13         70.9394       4.2684      -0.7504 H       104 LEU104     0.1000
   1601 CD2          73.3804       4.3703      -3.1465 C.3     104 LEU104    -0.4121
   1602 HD21         74.1495       3.6784      -3.4922 H       104 LEU104     0.1000
   1603 HD22         72.6900       4.5266      -3.9747 H       104 LEU104     0.1000
   1604 HD23         73.8486       5.3177      -2.8814 H       104 LEU104     0.1000
   1605 C            75.5850       2.4628       0.2440 C.2     104 LEU104     0.5973
   1606 O            76.6928       2.9809       0.1313 O.2     104 LEU104    -0.5679
   1607 N            75.1548       1.9177       1.3854 N.am    105 LYS105    -0.3479
   1608 H            74.2426       1.4731       1.3856 H       105 LYS105     0.2747
   1609 CA           75.9183       1.8961       2.6383 C.3     105 LYS105    -0.2400
   1610 HA           76.9221       1.5213       2.4257 H       105 LYS105     0.1426
   1611 CB           76.0420       3.3206       3.2302 C.3     105 LYS105    -0.0094
   1612 HB2          76.6131       3.2636       4.1575 H       105 LYS105     0.0362
   1613 HB3          76.6031       3.9528       2.5410 H       105 LYS105     0.0362
   1614 CG           74.6757       3.9723       3.5027 C.3     105 LYS105     0.0187
   1615 HG2          74.1449       4.0907       2.5581 H       105 LYS105     0.0103
   1616 HG3          74.0988       3.3150       4.1508 H       105 LYS105     0.0103
   1617 CD           74.7399       5.3484       4.1717 C.3     105 LYS105    -0.0479
   1618 HD2          75.3110       6.0368       3.5465 H       105 LYS105     0.0621
   1619 HD3          73.7183       5.7203       4.2676 H       105 LYS105     0.0621
   1620 CE           75.3737       5.2499       5.5627 C.3     105 LYS105    -0.0143
   1621 HE2          75.0095       4.3409       6.0509 H       105 LYS105     0.1135
   1622 HE3          76.4567       5.1398       5.4521 H       105 LYS105     0.1135
   1623 NZ           75.0538       6.4212       6.4131 N.4     105 LYS105    -0.3854
   1624 HZ1          74.0644       6.3783       6.6868 H       105 LYS105     0.3400
   1625 HZ2          75.5566       6.3508       7.2889 H       105 LYS105     0.3400
   1626 HZ3          75.2618       7.2980       5.9644 H       105 LYS105     0.3400
   1627 C            75.2689       0.9420       3.6386 C.2     105 LYS105     0.7341
   1628 O            74.1154       0.5321       3.4749 O.2     105 LYS105    -0.5894
   1629 N            76.0204       0.6409       4.6890 N.am    106 LEU106    -0.4157
   1630 H            76.9282       1.0719       4.7645 H       106 LEU106     0.2719
   1631 CA           75.5568      -0.0770       5.8689 C.3     106 LEU106    -0.0518
   1632 HA           74.5250      -0.3912       5.7288 H       106 LEU106     0.0922
   1633 CB           76.4296      -1.3231       6.1098 C.3     106 LEU106    -0.1102
   1634 HB2          77.4582      -0.9903       6.2576 H       106 LEU106     0.0457
   1635 HB3          76.1033      -1.8075       7.0318 H       106 LEU106     0.0457
   1636 CG           76.3982      -2.3528       4.9666 C.3     106 LEU106     0.3531
   1637 HG           76.5744      -1.8480       4.0192 H       106 LEU106    -0.0361
   1638 CD1          77.5023      -3.3932       5.1454 C.3     106 LEU106    -0.4121
   1639 HD11         77.3222      -3.9788       6.0452 H       106 LEU106     0.1000
   1640 HD12         77.5240      -4.0573       4.2811 H       106 LEU106     0.1000
   1641 HD13         78.4627      -2.8880       5.2319 H       106 LEU106     0.1000
   1642 CD2          75.0493      -3.0597       4.8924 C.3     106 LEU106    -0.4121
   1643 HD21         74.2564      -2.3335       4.7341 H       106 LEU106     0.1000
   1644 HD22         75.0489      -3.7436       4.0537 H       106 LEU106     0.1000
   1645 HD23         74.8556      -3.6068       5.8150 H       106 LEU106     0.1000
   1646 C            75.5896       0.8865       7.0565 C.2     106 LEU106     0.5973
   1647 O            76.4813       1.7339       7.1443 O.2     106 LEU106    -0.5679
   1648 N            74.5991       0.7788       7.9267 N.am    107 GLU107    -0.5192
   1649 H            73.9328       0.0235       7.7881 H       107 GLU107     0.3055
   1650 CA           74.4763       1.4697       9.2157 C.3     107 GLU107    -0.2059
   1651 HA           75.4157       1.9443       9.4925 H       107 GLU107     0.1399
   1652 CB           73.3645       2.5356       9.1538 C.3     107 GLU107     0.0071
   1653 HB2          72.4334       2.0425       8.8822 H       107 GLU107    -0.0078
   1654 HB3          73.2401       2.9758      10.1439 H       107 GLU107    -0.0078
   1655 CG           73.6058       3.6776       8.1598 C.3     107 GLU107     0.0675
   1656 HG2          74.5148       4.2175       8.4391 H       107 GLU107    -0.0548
   1657 HG3          73.7544       3.2570       7.1630 H       107 GLU107    -0.0548
   1658 CD           72.4289       4.6673       8.0812 C.2     107 GLU107     0.8183
   1659 OE1          71.3006       4.3686       8.5285 O.co2   107 GLU107    -0.8220
   1660 OE2          72.6033       5.7618       7.4765 O.co2   107 GLU107    -0.8220
   1661 C            74.1840       0.4417      10.3197 C.2     107 GLU107     0.7420
   1662 O            74.1128       0.8697      11.4878 O.2     107 GLU107    -0.7930
   1663 OXT          74.0343      -0.7613       9.9822 O.3     107 GLU107    -0.7930
@<TRIPOS>BOND
      1       8       9 2
      2       8      10 am
      3       5       8 1
      4       1       5 1
      5      24      25 2
      6      24      26 am
      7      14      16 1
      8      14      20 1
      9      12      14 1
     10      12      24 1
     11      10      12 1
     12      41      42 2
     13      41      43 am
     14      36      37 2
     15      36      38 am
     16      33      36 1
     17      30      33 1
     18      28      30 1
     19      28      41 1
     20      26      28 1
     21      57      58 2
     22      57      59 am
     23      47      49 1
     24      47      53 1
     25      45      47 1
     26      45      57 1
     27      43      45 1
     28      72      73 2
     29      72      74 am
     30      69      70 ar
     31      69      71 ar
     32      66      69 1
     33      63      66 1
     34      61      63 1
     35      61      72 1
     36      59      61 1
     37      86      87 2
     38      86      88 am
     39      78      80 1
     40      78      84 1
     41      76      78 1
     42      76      86 1
     43      74      76 1
     44     105     106 2
     45     105     107 am
     46      98     101 1
     47      92      94 1
     48      92      98 1
     49      90      92 1
     50      90     105 1
     51      88      90 1
     52     116     117 2
     53     116     118 am
     54     111     114 1
     55     109     111 1
     56     109     116 1
     57     107     109 1
     58     130     131 2
     59     130     132 am
     60     128     130 1
     61     125     128 1
     62     122     125 1
     63     119     122 1
     64     118     119 1
     65     118     128 1
     66     137     138 2
     67     137     139 am
     68     134     137 1
     69     132     134 1
     70     149     150 2
     71     149     151 am
     72     146     147 ar
     73     146     148 ar
     74     143     146 1
     75     141     143 1
     76     141     149 1
     77     139     141 1
     78     156     157 2
     79     156     158 am
     80     153     156 1
     81     151     153 1
     82     180     181 2
     83     180     182 am
     84     173     174 ar
     85     173     177 ar
     86     171     173 ar
     87     168     171 1
     88     165     168 1
     89     162     165 1
     90     160     162 1
     91     160     180 1
     92     158     160 1
     93     194     195 2
     94     194     196 am
     95     186     188 1
     96     186     192 1
     97     184     186 1
     98     184     194 1
     99     182     184 1
    100     214     215 2
    101     214     216 am
    102     210     212 ar
    103     208     210 ar
    104     206     208 ar
    105     204     206 ar
    106     203     204 ar
    107     203     212 ar
    108     200     203 1
    109     198     200 1
    110     198     214 1
    111     196     198 1
    112     228     229 2
    113     228     230 am
    114     226     228 1
    115     223     226 1
    116     220     223 1
    117     217     220 1
    118     216     217 1
    119     216     226 1
    120     250     251 2
    121     250     252 am
    122     243     246 1
    123     240     243 1
    124     237     240 1
    125     234     237 1
    126     232     234 1
    127     232     250 1
    128     230     232 1
    129     274     275 2
    130     274     276 am
    131     267     268 ar
    132     267     271 ar
    133     265     267 ar
    134     262     265 1
    135     259     262 1
    136     256     259 1
    137     254     256 1
    138     254     274 1
    139     252     254 1
    140     281     282 2
    141     281     283 am
    142     278     281 1
    143     276     278 1
    144     298     299 2
    145     298     300 am
    146     293     294 2
    147     293     295 am
    148     290     293 1
    149     287     290 1
    150     285     287 1
    151     285     298 1
    152     283     285 1
    153     312     313 2
    154     312     314 am
    155     304     306 1
    156     304     310 1
    157     302     304 1
    158     302     312 1
    159     300     302 1
    160     323     324 2
    161     323     325 am
    162     318     321 1
    163     316     318 1
    164     316     323 1
    165     314     316 1
    166     339     340 2
    167     339     341 am
    168     329     331 1
    169     329     335 1
    170     327     329 1
    171     327     339 1
    172     325     327 1
    173     355     356 2
    174     355     357 am
    175     345     347 1
    176     345     351 1
    177     343     345 1
    178     343     355 1
    179     341     343 1
    180     372     373 2
    181     372     374 am
    182     368     370 1
    183     366     368 1
    184     365     366 2
    185     364     365 1
    186     364     370 2
    187     361     364 1
    188     359     361 1
    189     359     372 1
    190     357     359 1
    191     393     394 2
    192     393     395 am
    193     389     391 ar
    194     386     387 1
    195     386     389 ar
    196     384     386 ar
    197     382     384 ar
    198     381     382 ar
    199     381     391 ar
    200     378     381 1
    201     376     378 1
    202     376     393 1
    203     374     376 1
    204     407     408 2
    205     407     409 am
    206     399     401 1
    207     399     405 1
    208     397     399 1
    209     397     407 1
    210     395     397 1
    211     414     415 2
    212     414     416 am
    213     411     414 1
    214     409     411 1
    215     431     432 2
    216     431     433 am
    217     426     427 1
    218     423     426 1
    219     420     423 1
    220     418     420 1
    221     418     431 1
    222     416     418 1
    223     450     451 2
    224     450     452 am
    225     440     442 1
    226     440     446 1
    227     437     440 1
    228     435     437 1
    229     435     450 1
    230     433     435 1
    231     465     466 2
    232     465     467 am
    233     462     463 ar
    234     462     464 ar
    235     459     462 1
    236     456     459 1
    237     454     456 1
    238     454     465 1
    239     452     454 1
    240     477     478 2
    241     477     479 am
    242     474     475 ar
    243     474     476 ar
    244     471     474 1
    245     469     471 1
    246     469     477 1
    247     467     469 1
    248     484     485 2
    249     484     486 am
    250     481     484 1
    251     479     481 1
    252     506     507 2
    253     506     508 am
    254     499     502 1
    255     496     499 1
    256     493     496 1
    257     490     493 1
    258     488     490 1
    259     488     506 1
    260     486     488 1
    261     528     529 2
    262     528     530 am
    263     521     524 1
    264     518     521 1
    265     515     518 1
    266     512     515 1
    267     510     512 1
    268     510     528 1
    269     508     510 1
    270     548     549 2
    271     548     550 am
    272     544     546 ar
    273     542     544 ar
    274     540     542 ar
    275     538     540 ar
    276     537     538 ar
    277     537     546 ar
    278     534     537 1
    279     532     534 1
    280     532     548 1
    281     530     532 1
    282     560     561 2
    283     560     562 am
    284     557     558 ar
    285     557     559 ar
    286     554     557 1
    287     552     554 1
    288     552     560 1
    289     550     552 1
    290     571     572 2
    291     571     573 am
    292     566     569 1
    293     564     566 1
    294     564     571 1
    295     562     564 1
    296     582     583 2
    297     582     584 am
    298     577     580 1
    299     575     577 1
    300     575     582 1
    301     573     575 1
    302     606     607 2
    303     606     608 am
    304     599     600 ar
    305     599     603 ar
    306     597     599 ar
    307     594     597 1
    308     591     594 1
    309     588     591 1
    310     586     588 1
    311     586     606 1
    312     584     586 1
    313     618     619 2
    314     618     620 am
    315     615     616 ar
    316     615     617 ar
    317     612     615 1
    318     610     612 1
    319     610     618 1
    320     608     610 1
    321     642     643 2
    322     642     644 am
    323     635     636 ar
    324     635     639 ar
    325     633     635 ar
    326     630     633 1
    327     627     630 1
    328     624     627 1
    329     622     624 1
    330     622     642 1
    331     620     622 1
    332     656     657 2
    333     656     658 am
    334     651     652 2
    335     651     653 am
    336     648     651 1
    337     646     648 1
    338     646     656 1
    339     644     646 1
    340     678     679 2
    341     678     680 am
    342     671     674 1
    343     668     671 1
    344     665     668 1
    345     662     665 1
    346     660     662 1
    347     660     678 1
    348     658     660 1
    349     692     693 2
    350     692     694 am
    351     690     692 1
    352     687     690 1
    353     684     687 1
    354     681     684 1
    355     680     681 1
    356     680     690 1
    357     712     713 2
    358     712     714 am
    359     708     710 ar
    360     706     708 ar
    361     704     706 ar
    362     702     704 ar
    363     701     702 ar
    364     701     710 ar
    365     698     701 1
    366     696     698 1
    367     696     712 1
    368     694     696 1
    369     734     735 2
    370     734     736 am
    371     727     730 1
    372     724     727 1
    373     721     724 1
    374     718     721 1
    375     716     718 1
    376     716     734 1
    377     714     716 1
    378     754     755 2
    379     754     756 am
    380     750     752 ar
    381     748     750 ar
    382     746     748 ar
    383     744     746 ar
    384     743     744 ar
    385     743     752 ar
    386     740     743 1
    387     738     740 1
    388     738     754 1
    389     736     738 1
    390     771     772 2
    391     771     773 am
    392     766     767 1
    393     763     766 1
    394     760     763 1
    395     758     760 1
    396     758     771 1
    397     756     758 1
    398     790     791 2
    399     790     792 am
    400     780     782 1
    401     780     786 1
    402     777     780 1
    403     775     777 1
    404     775     790 1
    405     773     775 1
    406     797     798 2
    407     797     799 am
    408     794     797 1
    409     792     794 1
    410     819     820 2
    411     819     821 am
    412     812     815 1
    413     809     812 1
    414     806     809 1
    415     803     806 1
    416     801     803 1
    417     801     819 1
    418     799     801 1
    419     836     837 2
    420     836     838 am
    421     831     832 2
    422     831     833 am
    423     828     831 1
    424     825     828 1
    425     823     825 1
    426     823     836 1
    427     821     823 1
    428     851     852 2
    429     851     853 am
    430     848     849 ar
    431     848     850 ar
    432     845     848 1
    433     842     845 1
    434     840     842 1
    435     840     851 1
    436     838     840 1
    437     867     868 2
    438     867     869 am
    439     857     859 1
    440     857     863 1
    441     855     857 1
    442     855     867 1
    443     853     855 1
    444     886     887 2
    445     886     888 am
    446     879     882 1
    447     873     875 1
    448     873     879 1
    449     871     873 1
    450     871     886 1
    451     869     871 1
    452     910     911 2
    453     910     912 am
    454     903     904 ar
    455     903     907 ar
    456     901     903 ar
    457     898     901 1
    458     895     898 1
    459     892     895 1
    460     890     892 1
    461     890     910 1
    462     888     890 1
    463     917     918 2
    464     917     919 am
    465     914     917 1
    466     912     914 1
    467     941     942 2
    468     941     943 am
    469     938     940 ar
    470     936     938 ar
    471     934     936 ar
    472     932     934 ar
    473     931     932 ar
    474     931     940 ar
    475     929     931 1
    476     927     929 1
    477     926     927 2
    478     926     940 1
    479     923     926 1
    480     921     923 1
    481     921     941 1
    482     919     921 1
    483     956     957 2
    484     956     958 am
    485     953     954 ar
    486     953     955 ar
    487     950     953 1
    488     947     950 1
    489     945     947 1
    490     945     956 1
    491     943     945 1
    492     971     972 2
    493     971     973 am
    494     968     969 ar
    495     968     970 ar
    496     965     968 1
    497     962     965 1
    498     960     962 1
    499     960     971 1
    500     958     960 1
    501     978     979 2
    502     978     980 am
    503     975     978 1
    504     973     975 1
    505     994     995 2
    506     994     996 am
    507     984     986 1
    508     984     990 1
    509     982     984 1
    510     982     994 1
    511     980     982 1
    512    1004    1005 2
    513    1004    1006 am
    514     998    1000 1
    515     998    1004 1
    516     996     998 1
    517    1021    1022 2
    518    1021    1023 am
    519    1016    1017 2
    520    1016    1018 am
    521    1013    1016 1
    522    1010    1013 1
    523    1008    1010 1
    524    1008    1021 1
    525    1006    1008 1
    526    1038    1039 2
    527    1038    1040 am
    528    1033    1034 1
    529    1030    1033 1
    530    1027    1030 1
    531    1025    1027 1
    532    1025    1038 1
    533    1023    1025 1
    534    1049    1050 2
    535    1049    1051 am
    536    1044    1047 1
    537    1042    1044 1
    538    1042    1049 1
    539    1040    1042 1
    540    1065    1066 2
    541    1065    1067 am
    542    1055    1057 1
    543    1055    1061 1
    544    1053    1055 1
    545    1053    1065 1
    546    1051    1053 1
    547    1072    1073 2
    548    1072    1074 am
    549    1069    1072 1
    550    1067    1069 1
    551    1089    1090 2
    552    1089    1091 am
    553    1084    1085 2
    554    1084    1086 am
    555    1081    1084 1
    556    1078    1081 1
    557    1076    1078 1
    558    1076    1089 1
    559    1074    1076 1
    560    1113    1114 2
    561    1113    1115 am
    562    1106    1107 ar
    563    1106    1110 ar
    564    1104    1106 ar
    565    1101    1104 1
    566    1098    1101 1
    567    1095    1098 1
    568    1093    1095 1
    569    1093    1113 1
    570    1091    1093 1
    571    1123    1124 2
    572    1123    1125 am
    573    1117    1119 1
    574    1117    1123 1
    575    1115    1117 1
    576    1145    1146 2
    577    1145    1147 am
    578    1138    1141 1
    579    1135    1138 1
    580    1132    1135 1
    581    1129    1132 1
    582    1127    1129 1
    583    1127    1145 1
    584    1125    1127 1
    585    1164    1165 2
    586    1164    1166 am
    587    1154    1156 1
    588    1154    1160 1
    589    1151    1154 1
    590    1149    1151 1
    591    1149    1164 1
    592    1147    1149 1
    593    1178    1179 2
    594    1178    1180 am
    595    1170    1172 1
    596    1170    1176 1
    597    1168    1170 1
    598    1168    1178 1
    599    1166    1168 1
    600    1197    1198 2
    601    1197    1199 am
    602    1190    1193 1
    603    1184    1186 1
    604    1184    1190 1
    605    1182    1184 1
    606    1182    1197 1
    607    1180    1182 1
    608    1208    1209 2
    609    1208    1210 am
    610    1203    1206 1
    611    1201    1203 1
    612    1201    1208 1
    613    1199    1201 1
    614    1222    1223 2
    615    1222    1224 am
    616    1220    1222 1
    617    1217    1220 1
    618    1214    1217 1
    619    1211    1214 1
    620    1210    1211 1
    621    1210    1220 1
    622    1234    1235 2
    623    1234    1236 am
    624    1231    1232 ar
    625    1231    1233 ar
    626    1228    1231 1
    627    1226    1228 1
    628    1226    1234 1
    629    1224    1226 1
    630    1255    1256 2
    631    1255    1257 am
    632    1251    1253 ar
    633    1248    1249 1
    634    1248    1251 ar
    635    1246    1248 ar
    636    1244    1246 ar
    637    1243    1244 ar
    638    1243    1253 ar
    639    1240    1243 1
    640    1238    1240 1
    641    1238    1255 1
    642    1236    1238 1
    643    1265    1266 2
    644    1265    1267 am
    645    1259    1261 1
    646    1259    1265 1
    647    1257    1259 1
    648    1286    1287 2
    649    1286    1288 am
    650    1282    1284 ar
    651    1279    1280 1
    652    1279    1282 ar
    653    1277    1279 ar
    654    1275    1277 ar
    655    1274    1275 ar
    656    1274    1284 ar
    657    1271    1274 1
    658    1269    1271 1
    659    1269    1286 1
    660    1267    1269 1
    661    1293    1294 2
    662    1293    1295 am
    663    1290    1293 1
    664    1288    1290 1
    665    1303    1304 2
    666    1303    1305 am
    667    1297    1299 1
    668    1297    1303 1
    669    1295    1297 1
    670    1317    1318 2
    671    1317    1319 am
    672    1309    1311 1
    673    1309    1315 1
    674    1307    1309 1
    675    1307    1317 1
    676    1305    1307 1
    677    1324    1325 2
    678    1324    1326 am
    679    1321    1324 1
    680    1319    1321 1
    681    1341    1342 2
    682    1341    1343 am
    683    1337    1339 1
    684    1335    1337 1
    685    1334    1335 2
    686    1333    1334 1
    687    1333    1339 2
    688    1330    1333 1
    689    1328    1330 1
    690    1328    1341 1
    691    1326    1328 1
    692    1355    1356 2
    693    1355    1357 am
    694    1353    1355 1
    695    1350    1353 1
    696    1347    1350 1
    697    1344    1347 1
    698    1343    1344 1
    699    1343    1353 1
    700    1362    1363 2
    701    1362    1364 am
    702    1359    1362 1
    703    1357    1359 1
    704    1381    1382 2
    705    1381    1383 am
    706    1374    1377 1
    707    1368    1370 1
    708    1368    1374 1
    709    1366    1368 1
    710    1366    1381 1
    711    1364    1366 1
    712    1400    1401 2
    713    1400    1402 am
    714    1393    1396 1
    715    1387    1389 1
    716    1387    1393 1
    717    1385    1387 1
    718    1385    1400 1
    719    1383    1385 1
    720    1414    1415 2
    721    1414    1416 am
    722    1412    1414 1
    723    1409    1412 1
    724    1406    1409 1
    725    1403    1406 1
    726    1402    1403 1
    727    1402    1412 1
    728    1428    1429 2
    729    1428    1430 am
    730    1426    1428 1
    731    1423    1426 1
    732    1420    1423 1
    733    1417    1420 1
    734    1416    1417 1
    735    1416    1426 1
    736    1445    1446 2
    737    1445    1447 am
    738    1441    1443 1
    739    1439    1441 1
    740    1438    1439 2
    741    1437    1438 1
    742    1437    1443 2
    743    1434    1437 1
    744    1432    1434 1
    745    1432    1445 1
    746    1430    1432 1
    747    1455    1456 2
    748    1455    1457 am
    749    1449    1451 1
    750    1449    1455 1
    751    1447    1449 1
    752    1469    1470 2
    753    1469    1471 am
    754    1461    1463 1
    755    1461    1467 1
    756    1459    1461 1
    757    1459    1469 1
    758    1457    1459 1
    759    1488    1489 2
    760    1488    1490 am
    761    1478    1480 1
    762    1478    1484 1
    763    1475    1478 1
    764    1473    1475 1
    765    1473    1488 1
    766    1471    1473 1
    767    1504    1505 2
    768    1504    1506 am
    769    1494    1496 1
    770    1494    1500 1
    771    1492    1494 1
    772    1492    1504 1
    773    1490    1492 1
    774    1524    1525 2
    775    1524    1526 am
    776    1520    1522 ar
    777    1518    1520 ar
    778    1516    1518 ar
    779    1514    1516 ar
    780    1513    1514 ar
    781    1513    1522 ar
    782    1510    1513 1
    783    1508    1510 1
    784    1508    1524 1
    785    1506    1508 1
    786    1536    1537 2
    787    1536    1538 am
    788    1533    1534 ar
    789    1533    1535 ar
    790    1530    1533 1
    791    1528    1530 1
    792    1528    1536 1
    793    1526    1528 1
    794    1552    1553 2
    795    1552    1554 am
    796    1542    1544 1
    797    1542    1548 1
    798    1540    1542 1
    799    1540    1552 1
    800    1538    1540 1
    801    1567    1568 2
    802    1567    1569 am
    803    1564    1565 ar
    804    1564    1566 ar
    805    1561    1564 1
    806    1558    1561 1
    807    1556    1558 1
    808    1556    1567 1
    809    1554    1556 1
    810    1586    1587 2
    811    1586    1588 am
    812    1576    1578 1
    813    1576    1582 1
    814    1573    1576 1
    815    1571    1573 1
    816    1571    1586 1
    817    1569    1571 1
    818    1605    1606 2
    819    1605    1607 am
    820    1595    1597 1
    821    1595    1601 1
    822    1592    1595 1
    823    1590    1592 1
    824    1590    1605 1
    825    1588    1590 1
    826    1627    1628 2
    827    1627    1629 am
    828    1620    1623 1
    829    1617    1620 1
    830    1614    1617 1
    831    1611    1614 1
    832    1609    1611 1
    833    1609    1627 1
    834    1607    1609 1
    835    1646    1647 2
    836    1646    1648 am
    837    1636    1638 1
    838    1636    1642 1
    839    1633    1636 1
    840    1631    1633 1
    841    1631    1646 1
    842    1629    1631 1
    843    1661    1662 2
    844    1661    1663 1
    845    1658    1659 ar
    846    1658    1660 ar
    847    1655    1658 1
    848    1652    1655 1
    849    1650    1652 1
    850    1650    1661 1
    851    1648    1650 1
    852       5       6 1
    853       5       7 1
    854       1       2 1
    855       1       3 1
    856       1       4 1
    857      20      21 1
    858      20      22 1
    859      20      23 1
    860      16      17 1
    861      16      18 1
    862      16      19 1
    863      14      15 1
    864      12      13 1
    865      10      11 1
    866      38      39 1
    867      38      40 1
    868      33      34 1
    869      33      35 1
    870      30      31 1
    871      30      32 1
    872      28      29 1
    873      26      27 1
    874      53      54 1
    875      53      55 1
    876      53      56 1
    877      49      50 1
    878      49      51 1
    879      49      52 1
    880      47      48 1
    881      45      46 1
    882      43      44 1
    883      66      67 1
    884      66      68 1
    885      63      64 1
    886      63      65 1
    887      61      62 1
    888      59      60 1
    889      84      85 1
    890      80      81 1
    891      80      82 1
    892      80      83 1
    893      78      79 1
    894      76      77 1
    895      74      75 1
    896     101     102 1
    897     101     103 1
    898     101     104 1
    899      98      99 1
    900      98     100 1
    901      94      95 1
    902      94      96 1
    903      94      97 1
    904      92      93 1
    905      90      91 1
    906      88      89 1
    907     114     115 1
    908     111     112 1
    909     111     113 1
    910     109     110 1
    911     107     108 1
    912     128     129 1
    913     125     126 1
    914     125     127 1
    915     122     123 1
    916     122     124 1
    917     119     120 1
    918     119     121 1
    919     134     135 1
    920     134     136 1
    921     132     133 1
    922     143     144 1
    923     143     145 1
    924     141     142 1
    925     139     140 1
    926     153     154 1
    927     153     155 1
    928     151     152 1
    929     177     178 1
    930     177     179 1
    931     174     175 1
    932     174     176 1
    933     171     172 1
    934     168     169 1
    935     168     170 1
    936     165     166 1
    937     165     167 1
    938     162     163 1
    939     162     164 1
    940     160     161 1
    941     158     159 1
    942     192     193 1
    943     188     189 1
    944     188     190 1
    945     188     191 1
    946     186     187 1
    947     184     185 1
    948     182     183 1
    949     212     213 1
    950     210     211 1
    951     208     209 1
    952     206     207 1
    953     204     205 1
    954     200     201 1
    955     200     202 1
    956     198     199 1
    957     196     197 1
    958     226     227 1
    959     223     224 1
    960     223     225 1
    961     220     221 1
    962     220     222 1
    963     217     218 1
    964     217     219 1
    965     246     247 1
    966     246     248 1
    967     246     249 1
    968     243     244 1
    969     243     245 1
    970     240     241 1
    971     240     242 1
    972     237     238 1
    973     237     239 1
    974     234     235 1
    975     234     236 1
    976     232     233 1
    977     230     231 1
    978     271     272 1
    979     271     273 1
    980     268     269 1
    981     268     270 1
    982     265     266 1
    983     262     263 1
    984     262     264 1
    985     259     260 1
    986     259     261 1
    987     256     257 1
    988     256     258 1
    989     254     255 1
    990     252     253 1
    991     278     279 1
    992     278     280 1
    993     276     277 1
    994     295     296 1
    995     295     297 1
    996     290     291 1
    997     290     292 1
    998     287     288 1
    999     287     289 1
   1000     285     286 1
   1001     283     284 1
   1002     310     311 1
   1003     306     307 1
   1004     306     308 1
   1005     306     309 1
   1006     304     305 1
   1007     302     303 1
   1008     300     301 1
   1009     321     322 1
   1010     318     319 1
   1011     318     320 1
   1012     316     317 1
   1013     314     315 1
   1014     335     336 1
   1015     335     337 1
   1016     335     338 1
   1017     331     332 1
   1018     331     333 1
   1019     331     334 1
   1020     329     330 1
   1021     327     328 1
   1022     325     326 1
   1023     351     352 1
   1024     351     353 1
   1025     351     354 1
   1026     347     348 1
   1027     347     349 1
   1028     347     350 1
   1029     345     346 1
   1030     343     344 1
   1031     341     342 1
   1032     370     371 1
   1033     368     369 1
   1034     366     367 1
   1035     361     362 1
   1036     361     363 1
   1037     359     360 1
   1038     357     358 1
   1039     391     392 1
   1040     389     390 1
   1041     387     388 1
   1042     384     385 1
   1043     382     383 1
   1044     378     379 1
   1045     378     380 1
   1046     376     377 1
   1047     374     375 1
   1048     405     406 1
   1049     401     402 1
   1050     401     403 1
   1051     401     404 1
   1052     399     400 1
   1053     397     398 1
   1054     395     396 1
   1055     411     412 1
   1056     411     413 1
   1057     409     410 1
   1058     427     428 1
   1059     427     429 1
   1060     427     430 1
   1061     423     424 1
   1062     423     425 1
   1063     420     421 1
   1064     420     422 1
   1065     418     419 1
   1066     416     417 1
   1067     446     447 1
   1068     446     448 1
   1069     446     449 1
   1070     442     443 1
   1071     442     444 1
   1072     442     445 1
   1073     440     441 1
   1074     437     438 1
   1075     437     439 1
   1076     435     436 1
   1077     433     434 1
   1078     459     460 1
   1079     459     461 1
   1080     456     457 1
   1081     456     458 1
   1082     454     455 1
   1083     452     453 1
   1084     471     472 1
   1085     471     473 1
   1086     469     470 1
   1087     467     468 1
   1088     481     482 1
   1089     481     483 1
   1090     479     480 1
   1091     502     503 1
   1092     502     504 1
   1093     502     505 1
   1094     499     500 1
   1095     499     501 1
   1096     496     497 1
   1097     496     498 1
   1098     493     494 1
   1099     493     495 1
   1100     490     491 1
   1101     490     492 1
   1102     488     489 1
   1103     486     487 1
   1104     524     525 1
   1105     524     526 1
   1106     524     527 1
   1107     521     522 1
   1108     521     523 1
   1109     518     519 1
   1110     518     520 1
   1111     515     516 1
   1112     515     517 1
   1113     512     513 1
   1114     512     514 1
   1115     510     511 1
   1116     508     509 1
   1117     546     547 1
   1118     544     545 1
   1119     542     543 1
   1120     540     541 1
   1121     538     539 1
   1122     534     535 1
   1123     534     536 1
   1124     532     533 1
   1125     530     531 1
   1126     554     555 1
   1127     554     556 1
   1128     552     553 1
   1129     550     551 1
   1130     569     570 1
   1131     566     567 1
   1132     566     568 1
   1133     564     565 1
   1134     562     563 1
   1135     580     581 1
   1136     577     578 1
   1137     577     579 1
   1138     575     576 1
   1139     573     574 1
   1140     603     604 1
   1141     603     605 1
   1142     600     601 1
   1143     600     602 1
   1144     597     598 1
   1145     594     595 1
   1146     594     596 1
   1147     591     592 1
   1148     591     593 1
   1149     588     589 1
   1150     588     590 1
   1151     586     587 1
   1152     584     585 1
   1153     612     613 1
   1154     612     614 1
   1155     610     611 1
   1156     608     609 1
   1157     639     640 1
   1158     639     641 1
   1159     636     637 1
   1160     636     638 1
   1161     633     634 1
   1162     630     631 1
   1163     630     632 1
   1164     627     628 1
   1165     627     629 1
   1166     624     625 1
   1167     624     626 1
   1168     622     623 1
   1169     620     621 1
   1170     653     654 1
   1171     653     655 1
   1172     648     649 1
   1173     648     650 1
   1174     646     647 1
   1175     644     645 1
   1176     674     675 1
   1177     674     676 1
   1178     674     677 1
   1179     671     672 1
   1180     671     673 1
   1181     668     669 1
   1182     668     670 1
   1183     665     666 1
   1184     665     667 1
   1185     662     663 1
   1186     662     664 1
   1187     660     661 1
   1188     658     659 1
   1189     690     691 1
   1190     687     688 1
   1191     687     689 1
   1192     684     685 1
   1193     684     686 1
   1194     681     682 1
   1195     681     683 1
   1196     710     711 1
   1197     708     709 1
   1198     706     707 1
   1199     704     705 1
   1200     702     703 1
   1201     698     699 1
   1202     698     700 1
   1203     696     697 1
   1204     694     695 1
   1205     730     731 1
   1206     730     732 1
   1207     730     733 1
   1208     727     728 1
   1209     727     729 1
   1210     724     725 1
   1211     724     726 1
   1212     721     722 1
   1213     721     723 1
   1214     718     719 1
   1215     718     720 1
   1216     716     717 1
   1217     714     715 1
   1218     752     753 1
   1219     750     751 1
   1220     748     749 1
   1221     746     747 1
   1222     744     745 1
   1223     740     741 1
   1224     740     742 1
   1225     738     739 1
   1226     736     737 1
   1227     767     768 1
   1228     767     769 1
   1229     767     770 1
   1230     763     764 1
   1231     763     765 1
   1232     760     761 1
   1233     760     762 1
   1234     758     759 1
   1235     756     757 1
   1236     786     787 1
   1237     786     788 1
   1238     786     789 1
   1239     782     783 1
   1240     782     784 1
   1241     782     785 1
   1242     780     781 1
   1243     777     778 1
   1244     777     779 1
   1245     775     776 1
   1246     773     774 1
   1247     794     795 1
   1248     794     796 1
   1249     792     793 1
   1250     815     816 1
   1251     815     817 1
   1252     815     818 1
   1253     812     813 1
   1254     812     814 1
   1255     809     810 1
   1256     809     811 1
   1257     806     807 1
   1258     806     808 1
   1259     803     804 1
   1260     803     805 1
   1261     801     802 1
   1262     799     800 1
   1263     833     834 1
   1264     833     835 1
   1265     828     829 1
   1266     828     830 1
   1267     825     826 1
   1268     825     827 1
   1269     823     824 1
   1270     821     822 1
   1271     845     846 1
   1272     845     847 1
   1273     842     843 1
   1274     842     844 1
   1275     840     841 1
   1276     838     839 1
   1277     863     864 1
   1278     863     865 1
   1279     863     866 1
   1280     859     860 1
   1281     859     861 1
   1282     859     862 1
   1283     857     858 1
   1284     855     856 1
   1285     853     854 1
   1286     882     883 1
   1287     882     884 1
   1288     882     885 1
   1289     879     880 1
   1290     879     881 1
   1291     875     876 1
   1292     875     877 1
   1293     875     878 1
   1294     873     874 1
   1295     871     872 1
   1296     869     870 1
   1297     907     908 1
   1298     907     909 1
   1299     904     905 1
   1300     904     906 1
   1301     901     902 1
   1302     898     899 1
   1303     898     900 1
   1304     895     896 1
   1305     895     897 1
   1306     892     893 1
   1307     892     894 1
   1308     890     891 1
   1309     888     889 1
   1310     914     915 1
   1311     914     916 1
   1312     912     913 1
   1313     938     939 1
   1314     936     937 1
   1315     934     935 1
   1316     932     933 1
   1317     929     930 1
   1318     927     928 1
   1319     923     924 1
   1320     923     925 1
   1321     921     922 1
   1322     919     920 1
   1323     950     951 1
   1324     950     952 1
   1325     947     948 1
   1326     947     949 1
   1327     945     946 1
   1328     943     944 1
   1329     965     966 1
   1330     965     967 1
   1331     962     963 1
   1332     962     964 1
   1333     960     961 1
   1334     958     959 1
   1335     975     976 1
   1336     975     977 1
   1337     973     974 1
   1338     990     991 1
   1339     990     992 1
   1340     990     993 1
   1341     986     987 1
   1342     986     988 1
   1343     986     989 1
   1344     984     985 1
   1345     982     983 1
   1346     980     981 1
   1347    1000    1001 1
   1348    1000    1002 1
   1349    1000    1003 1
   1350     998     999 1
   1351     996     997 1
   1352    1018    1019 1
   1353    1018    1020 1
   1354    1013    1014 1
   1355    1013    1015 1
   1356    1010    1011 1
   1357    1010    1012 1
   1358    1008    1009 1
   1359    1006    1007 1
   1360    1034    1035 1
   1361    1034    1036 1
   1362    1034    1037 1
   1363    1030    1031 1
   1364    1030    1032 1
   1365    1027    1028 1
   1366    1027    1029 1
   1367    1025    1026 1
   1368    1023    1024 1
   1369    1047    1048 1
   1370    1044    1045 1
   1371    1044    1046 1
   1372    1042    1043 1
   1373    1040    1041 1
   1374    1061    1062 1
   1375    1061    1063 1
   1376    1061    1064 1
   1377    1057    1058 1
   1378    1057    1059 1
   1379    1057    1060 1
   1380    1055    1056 1
   1381    1053    1054 1
   1382    1051    1052 1
   1383    1069    1070 1
   1384    1069    1071 1
   1385    1067    1068 1
   1386    1086    1087 1
   1387    1086    1088 1
   1388    1081    1082 1
   1389    1081    1083 1
   1390    1078    1079 1
   1391    1078    1080 1
   1392    1076    1077 1
   1393    1074    1075 1
   1394    1110    1111 1
   1395    1110    1112 1
   1396    1107    1108 1
   1397    1107    1109 1
   1398    1104    1105 1
   1399    1101    1102 1
   1400    1101    1103 1
   1401    1098    1099 1
   1402    1098    1100 1
   1403    1095    1096 1
   1404    1095    1097 1
   1405    1093    1094 1
   1406    1091    1092 1
   1407    1119    1120 1
   1408    1119    1121 1
   1409    1119    1122 1
   1410    1117    1118 1
   1411    1115    1116 1
   1412    1141    1142 1
   1413    1141    1143 1
   1414    1141    1144 1
   1415    1138    1139 1
   1416    1138    1140 1
   1417    1135    1136 1
   1418    1135    1137 1
   1419    1132    1133 1
   1420    1132    1134 1
   1421    1129    1130 1
   1422    1129    1131 1
   1423    1127    1128 1
   1424    1125    1126 1
   1425    1160    1161 1
   1426    1160    1162 1
   1427    1160    1163 1
   1428    1156    1157 1
   1429    1156    1158 1
   1430    1156    1159 1
   1431    1154    1155 1
   1432    1151    1152 1
   1433    1151    1153 1
   1434    1149    1150 1
   1435    1147    1148 1
   1436    1176    1177 1
   1437    1172    1173 1
   1438    1172    1174 1
   1439    1172    1175 1
   1440    1170    1171 1
   1441    1168    1169 1
   1442    1166    1167 1
   1443    1193    1194 1
   1444    1193    1195 1
   1445    1193    1196 1
   1446    1190    1191 1
   1447    1190    1192 1
   1448    1186    1187 1
   1449    1186    1188 1
   1450    1186    1189 1
   1451    1184    1185 1
   1452    1182    1183 1
   1453    1180    1181 1
   1454    1206    1207 1
   1455    1203    1204 1
   1456    1203    1205 1
   1457    1201    1202 1
   1458    1199    1200 1
   1459    1220    1221 1
   1460    1217    1218 1
   1461    1217    1219 1
   1462    1214    1215 1
   1463    1214    1216 1
   1464    1211    1212 1
   1465    1211    1213 1
   1466    1228    1229 1
   1467    1228    1230 1
   1468    1226    1227 1
   1469    1224    1225 1
   1470    1253    1254 1
   1471    1251    1252 1
   1472    1249    1250 1
   1473    1246    1247 1
   1474    1244    1245 1
   1475    1240    1241 1
   1476    1240    1242 1
   1477    1238    1239 1
   1478    1236    1237 1
   1479    1261    1262 1
   1480    1261    1263 1
   1481    1261    1264 1
   1482    1259    1260 1
   1483    1257    1258 1
   1484    1284    1285 1
   1485    1282    1283 1
   1486    1280    1281 1
   1487    1277    1278 1
   1488    1275    1276 1
   1489    1271    1272 1
   1490    1271    1273 1
   1491    1269    1270 1
   1492    1267    1268 1
   1493    1290    1291 1
   1494    1290    1292 1
   1495    1288    1289 1
   1496    1299    1300 1
   1497    1299    1301 1
   1498    1299    1302 1
   1499    1297    1298 1
   1500    1295    1296 1
   1501    1315    1316 1
   1502    1311    1312 1
   1503    1311    1313 1
   1504    1311    1314 1
   1505    1309    1310 1
   1506    1307    1308 1
   1507    1305    1306 1
   1508    1321    1322 1
   1509    1321    1323 1
   1510    1319    1320 1
   1511    1339    1340 1
   1512    1337    1338 1
   1513    1335    1336 1
   1514    1330    1331 1
   1515    1330    1332 1
   1516    1328    1329 1
   1517    1326    1327 1
   1518    1353    1354 1
   1519    1350    1351 1
   1520    1350    1352 1
   1521    1347    1348 1
   1522    1347    1349 1
   1523    1344    1345 1
   1524    1344    1346 1
   1525    1359    1360 1
   1526    1359    1361 1
   1527    1357    1358 1
   1528    1377    1378 1
   1529    1377    1379 1
   1530    1377    1380 1
   1531    1374    1375 1
   1532    1374    1376 1
   1533    1370    1371 1
   1534    1370    1372 1
   1535    1370    1373 1
   1536    1368    1369 1
   1537    1366    1367 1
   1538    1364    1365 1
   1539    1396    1397 1
   1540    1396    1398 1
   1541    1396    1399 1
   1542    1393    1394 1
   1543    1393    1395 1
   1544    1389    1390 1
   1545    1389    1391 1
   1546    1389    1392 1
   1547    1387    1388 1
   1548    1385    1386 1
   1549    1383    1384 1
   1550    1412    1413 1
   1551    1409    1410 1
   1552    1409    1411 1
   1553    1406    1407 1
   1554    1406    1408 1
   1555    1403    1404 1
   1556    1403    1405 1
   1557    1426    1427 1
   1558    1423    1424 1
   1559    1423    1425 1
   1560    1420    1421 1
   1561    1420    1422 1
   1562    1417    1418 1
   1563    1417    1419 1
   1564    1443    1444 1
   1565    1441    1442 1
   1566    1439    1440 1
   1567    1434    1435 1
   1568    1434    1436 1
   1569    1432    1433 1
   1570    1430    1431 1
   1571    1451    1452 1
   1572    1451    1453 1
   1573    1451    1454 1
   1574    1449    1450 1
   1575    1447    1448 1
   1576    1467    1468 1
   1577    1463    1464 1
   1578    1463    1465 1
   1579    1463    1466 1
   1580    1461    1462 1
   1581    1459    1460 1
   1582    1457    1458 1
   1583    1484    1485 1
   1584    1484    1486 1
   1585    1484    1487 1
   1586    1480    1481 1
   1587    1480    1482 1
   1588    1480    1483 1
   1589    1478    1479 1
   1590    1475    1476 1
   1591    1475    1477 1
   1592    1473    1474 1
   1593    1471    1472 1
   1594    1500    1501 1
   1595    1500    1502 1
   1596    1500    1503 1
   1597    1496    1497 1
   1598    1496    1498 1
   1599    1496    1499 1
   1600    1494    1495 1
   1601    1492    1493 1
   1602    1490    1491 1
   1603    1522    1523 1
   1604    1520    1521 1
   1605    1518    1519 1
   1606    1516    1517 1
   1607    1514    1515 1
   1608    1510    1511 1
   1609    1510    1512 1
   1610    1508    1509 1
   1611    1506    1507 1
   1612    1530    1531 1
   1613    1530    1532 1
   1614    1528    1529 1
   1615    1526    1527 1
   1616    1548    1549 1
   1617    1548    1550 1
   1618    1548    1551 1
   1619    1544    1545 1
   1620    1544    1546 1
   1621    1544    1547 1
   1622    1542    1543 1
   1623    1540    1541 1
   1624    1538    1539 1
   1625    1561    1562 1
   1626    1561    1563 1
   1627    1558    1559 1
   1628    1558    1560 1
   1629    1556    1557 1
   1630    1554    1555 1
   1631    1582    1583 1
   1632    1582    1584 1
   1633    1582    1585 1
   1634    1578    1579 1
   1635    1578    1580 1
   1636    1578    1581 1
   1637    1576    1577 1
   1638    1573    1574 1
   1639    1573    1575 1
   1640    1571    1572 1
   1641    1569    1570 1
   1642    1601    1602 1
   1643    1601    1603 1
   1644    1601    1604 1
   1645    1597    1598 1
   1646    1597    1599 1
   1647    1597    1600 1
   1648    1595    1596 1
   1649    1592    1593 1
   1650    1592    1594 1
   1651    1590    1591 1
   1652    1588    1589 1
   1653    1623    1624 1
   1654    1623    1625 1
   1655    1623    1626 1
   1656    1620    1621 1
   1657    1620    1622 1
   1658    1617    1618 1
   1659    1617    1619 1
   1660    1614    1615 1
   1661    1614    1616 1
   1662    1611    1612 1
   1663    1611    1613 1
   1664    1609    1610 1
   1665    1607    1608 1
   1666    1642    1643 1
   1667    1642    1644 1
   1668    1642    1645 1
   1669    1638    1639 1
   1670    1638    1640 1
   1671    1638    1641 1
   1672    1636    1637 1
   1673    1633    1634 1
   1674    1633    1635 1
   1675    1631    1632 1
   1676    1629    1630 1
   1677    1655    1656 1
   1678    1655    1657 1
   1679    1652    1653 1
   1680    1652    1654 1
   1681    1650    1651 1
   1682    1648    1649 1
@<TRIPOS>SUBSTRUCTURE
      1 GLY1           1 RESIDUE    4    A GLY
      2 VAL2          10 RESIDUE    4    A VAL
      3 GLN3          26 RESIDUE    4    A GLN
      4 VAL4          43 RESIDUE    4    A VAL
      5 GLU5          59 RESIDUE    4    A GLU
      6 THR6          74 RESIDUE    4    A THR
      7 ILE7          88 RESIDUE    4    A ILE
      8 SER8         107 RESIDUE    4    A SER
      9 PRO9         118 RESIDUE    4    A PRO
     10 GLY10        132 RESIDUE    4    A GLY
     11 ASP11        139 RESIDUE    4    A ASP
     12 GLY12        151 RESIDUE    4    A GLY
     13 ARG13        158 RESIDUE    4    A ARG
     14 THR14        182 RESIDUE    4    A THR
     15 PHE15        196 RESIDUE    4    A PHE
     16 PRO16        216 RESIDUE    4    A PRO
     17 LYS17        230 RESIDUE    4    A LYS
     18 ARG18        252 RESIDUE    4    A ARG
     19 GLY19        276 RESIDUE    4    A GLY
     20 GLN20        283 RESIDUE    4    A GLN
     21 THR21        300 RESIDUE    4    A THR
     22 CYS22        314 RESIDUE    4    A CYS
     23 VAL23        325 RESIDUE    4    A VAL
     24 VAL24        341 RESIDUE    4    A VAL
     25 HIE25        357 RESIDUE    4    A HIE
     26 TYR26        374 RESIDUE    4    A TYR
     27 THR27        395 RESIDUE    4    A THR
     28 GLY28        409 RESIDUE    4    A GLY
     29 MET29        416 RESIDUE    4    A MET
     30 LEU30        433 RESIDUE    4    A LEU
     31 GLU31        452 RESIDUE    4    A GLU
     32 ASP32        467 RESIDUE    4    A ASP
     33 GLY33        479 RESIDUE    4    A GLY
     34 LYS34        486 RESIDUE    4    A LYS
     35 LYS35        508 RESIDUE    4    A LYS
     36 PHE36        530 RESIDUE    4    A PHE
     37 ASP37        550 RESIDUE    4    A ASP
     38 SER38        562 RESIDUE    4    A SER
     39 SER39        573 RESIDUE    4    A SER
     40 ARG40        584 RESIDUE    4    A ARG
     41 ASP41        608 RESIDUE    4    A ASP
     42 ARG42        620 RESIDUE    4    A ARG
     43 ASN43        644 RESIDUE    4    A ASN
     44 LYS44        658 RESIDUE    4    A LYS
     45 PRO45        680 RESIDUE    4    A PRO
     46 PHE46        694 RESIDUE    4    A PHE
     47 LYS47        714 RESIDUE    4    A LYS
     48 PHE48        736 RESIDUE    4    A PHE
     49 MET49        756 RESIDUE    4    A MET
     50 LEU50        773 RESIDUE    4    A LEU
     51 GLY51        792 RESIDUE    4    A GLY
     52 LYS52        799 RESIDUE    4    A LYS
     53 GLN53        821 RESIDUE    4    A GLN
     54 GLU54        838 RESIDUE    4    A GLU
     55 VAL55        853 RESIDUE    4    A VAL
     56 ILE56        869 RESIDUE    4    A ILE
     57 ARG57        888 RESIDUE    4    A ARG
     58 GLY58        912 RESIDUE    4    A GLY
     59 TRP59        919 RESIDUE    4    A TRP
     60 GLU60        943 RESIDUE    4    A GLU
     61 GLU61        958 RESIDUE    4    A GLU
     62 GLY62        973 RESIDUE    4    A GLY
     63 VAL63        980 RESIDUE    4    A VAL
     64 ALA64        996 RESIDUE    4    A ALA
     65 GLN65       1006 RESIDUE    4    A GLN
     66 MET66       1023 RESIDUE    4    A MET
     67 SER67       1040 RESIDUE    4    A SER
     68 VAL68       1051 RESIDUE    4    A VAL
     69 GLY69       1067 RESIDUE    4    A GLY
     70 GLN70       1074 RESIDUE    4    A GLN
     71 ARG71       1091 RESIDUE    4    A ARG
     72 ALA72       1115 RESIDUE    4    A ALA
     73 LYS73       1125 RESIDUE    4    A LYS
     74 LEU74       1147 RESIDUE    4    A LEU
     75 THR75       1166 RESIDUE    4    A THR
     76 ILE76       1180 RESIDUE    4    A ILE
     77 SER77       1199 RESIDUE    4    A SER
     78 PRO78       1210 RESIDUE    4    A PRO
     79 ASP79       1224 RESIDUE    4    A ASP
     80 TYR80       1236 RESIDUE    4    A TYR
     81 ALA81       1257 RESIDUE    4    A ALA
     82 TYR82       1267 RESIDUE    4    A TYR
     83 GLY83       1288 RESIDUE    4    A GLY
     84 ALA84       1295 RESIDUE    4    A ALA
     85 THR85       1305 RESIDUE    4    A THR
     86 GLY86       1319 RESIDUE    4    A GLY
     87 HIE87       1326 RESIDUE    4    A HIE
     88 PRO88       1343 RESIDUE    4    A PRO
     89 GLY89       1357 RESIDUE    4    A GLY
     90 ILE90       1364 RESIDUE    4    A ILE
     91 ILE91       1383 RESIDUE    4    A ILE
     92 PRO92       1402 RESIDUE    4    A PRO
     93 PRO93       1416 RESIDUE    4    A PRO
     94 HIE94       1430 RESIDUE    4    A HIE
     95 ALA95       1447 RESIDUE    4    A ALA
     96 THR96       1457 RESIDUE    4    A THR
     97 LEU97       1471 RESIDUE    4    A LEU
     98 VAL98       1490 RESIDUE    4    A VAL
     99 PHE99       1506 RESIDUE    4    A PHE
    100 ASP100      1526 RESIDUE    4    A ASP
    101 VAL101      1538 RESIDUE    4    A VAL
    102 GLU102      1554 RESIDUE    4    A GLU
    103 LEU103      1569 RESIDUE    4    A LEU
    104 LEU104      1588 RESIDUE    4    A LEU
    105 LYS105      1607 RESIDUE    4    A LYS
    106 LEU106      1629 RESIDUE    4    A LEU
    107 GLU107      1648 RESIDUE    4    A GLU
