# Supplementary material for: Improved Structure-Based Histidine pKa Prediction for pH-Responsive Protein Design
Source: J Chem Inf Model. 2025 Jan 18;65(3):1560–9. doi: 10.1021/acs.jcim.4c01957 (PMC11815838; doi:10.1021/acs.jcim.4c01957)
Supplement: Supplementary file 3 — ci4c01957_si_003.zip [file ci4c01957_si_003.zip › structures/prep_mol2/1DE3_0018_prep.mol2]

@<TRIPOS>MOLECULE
Cpptraj generated mol2 file.
 2349  2389   150     0     0
SMALL
USER_CHARGES


@<TRIPOS>ATOM
      1 N             2.1552      -5.7135     -17.5737 N.am      1 ALA1       0.1414
      2 H1            1.3328      -5.6214     -16.9848 H         1 ALA1       0.1997
      3 H2            1.9279      -5.4409     -18.5199 H         1 ALA1       0.1997
      4 H3            2.8724      -5.0994     -17.2127 H         1 ALA1       0.1997
      5 CA            2.6470      -7.1025     -17.5384 C.3       1 ALA1       0.0962
      6 HA            1.9556      -7.7428     -18.0871 H         1 ALA1       0.0889
      7 CB            4.0256      -7.1762     -18.2044 C.3       1 ALA1      -0.0597
      8 HB1           4.7449      -6.5706     -17.6503 H         1 ALA1       0.0300
      9 HB2           4.3774      -8.2082     -18.2324 H         1 ALA1       0.0300
     10 HB3           3.9629      -6.8073     -19.2292 H         1 ALA1       0.0300
     11 C             2.6917      -7.5977     -16.0986 C.2       1 ALA1       0.6163
     12 O             2.3945      -6.7965     -15.2155 O.2       1 ALA1      -0.5722
     13 N             3.0637      -8.8713     -15.9073 N.am      2 VAL2      -0.4157
     14 H             3.3177      -9.4251     -16.7147 H         2 VAL2       0.2719
     15 CA            3.2680      -9.5304     -14.6054 C.3       2 VAL2      -0.0875
     16 HA            3.4886     -10.5828     -14.7998 H         2 VAL2       0.0969
     17 CB            4.5046      -8.9544     -13.8821 C.3       2 VAL2       0.2985
     18 HB            4.2066      -8.0762     -13.3520 H         2 VAL2      -0.0297
     19 CG1           5.0437      -9.9032     -12.8418 C.3       2 VAL2      -0.3192
     20 HG11          5.4681     -10.7629     -13.3543 H         2 VAL2       0.0791
     21 HG12          5.8295      -9.4311     -12.2521 H         2 VAL2       0.0791
     22 HG13          4.2391     -10.2238     -12.1858 H         2 VAL2       0.0791
     23 CG2           5.6906      -8.5976     -14.7892 C.3       2 VAL2      -0.3192
     24 HG21          5.4382      -7.7748     -15.4532 H         2 VAL2       0.0791
     25 HG22          6.5365      -8.2696     -14.1811 H         2 VAL2       0.0791
     26 HG23          5.9954      -9.4675     -15.3732 H         2 VAL2       0.0791
     27 C             1.9866      -9.4821     -13.7585 C.2       2 VAL2       0.5973
     28 O             1.6545      -8.4708     -13.1371 O.2       2 VAL2      -0.5679
     29 N             1.1948     -10.5478     -13.8420 N.am      3 THR3      -0.4157
     30 H             1.5566     -11.3899     -14.2708 H         3 THR3       0.2719
     31 CA           -0.1514     -10.6304     -13.2580 C.3       3 THR3      -0.0389
     32 HA           -0.5660      -9.6287     -13.2262 H         3 THR3       0.1007
     33 CB           -1.0583     -11.4395     -14.2100 C.3       3 THR3       0.3654
     34 HB           -0.4232     -12.0273     -14.8747 H         3 THR3       0.0043
     35 CG2          -2.0810     -12.4172     -13.6325 C.3       3 THR3      -0.2438
     36 HG21         -2.5118     -12.0314     -12.7204 H         3 THR3       0.0642
     37 HG22         -2.8681     -12.6301     -14.3550 H         3 THR3       0.0642
     38 HG23         -1.5764     -13.3555     -13.3967 H         3 THR3       0.0642
     39 OG1          -1.7548     -10.5076     -15.0209 O.3       3 THR3      -0.6761
     40 HG1          -2.3908     -11.0309     -15.5185 H         3 THR3       0.4102
     41 C            -0.0730     -11.1044     -11.8030 C.2       3 THR3       0.5973
     42 O            -0.1681     -12.2840     -11.4983 O.2       3 THR3      -0.5679
     43 N             0.1429     -10.1699     -10.8796 N.am      4 TRP4      -0.4157
     44 H             0.1278      -9.2063     -11.1722 H         4 TRP4       0.2719
     45 CA            0.2560     -10.4653      -9.4513 C.3       4 TRP4      -0.0275
     46 HA            0.8872     -11.3470      -9.3131 H         4 TRP4       0.1123
     47 CB            0.8989      -9.2971      -8.7208 C.3       4 TRP4      -0.0050
     48 HB2           0.3378      -8.3889      -8.9368 H         4 TRP4       0.0339
     49 HB3           0.8381      -9.4864      -7.6493 H         4 TRP4       0.0339
     50 CG            2.3267      -9.0953      -9.0809 C.2       4 TRP4      -0.1415
     51 CD1           2.7690      -8.4460     -10.1731 C.2       4 TRP4      -0.1638
     52 HD1           2.1282      -7.9707     -10.8969 H         4 TRP4       0.2062
     53 NE1           4.1413      -8.4991     -10.2147 N.pl3     4 TRP4      -0.3418
     54 HE1           4.6992      -8.1070     -10.9588 H         4 TRP4       0.3412
     55 CE2           4.6539      -9.1785      -9.1395 C.ar      4 TRP4       0.1380
     56 CZ2           5.9587      -9.4837      -8.7378 C.ar      4 TRP4      -0.2601
     57 HZ2           6.8074      -9.1924      -9.3344 H         4 TRP4       0.1572
     58 CH2           6.1531     -10.2161      -7.5574 C.ar      4 TRP4      -0.1134
     59 HH2           7.1567     -10.4584      -7.2291 H         4 TRP4       0.1417
     60 CZ3           5.0448     -10.6286      -6.8004 C.ar      4 TRP4      -0.1972
     61 HZ3           5.2005     -11.2072      -5.8995 H         4 TRP4       0.1447
     62 CE3           3.7400     -10.3081      -7.2130 C.ar      4 TRP4      -0.2387
     63 HE3           2.9051     -10.6387      -6.6243 H         4 TRP4       0.1700
     64 CD2           3.5113      -9.5782      -8.3932 C.ar      4 TRP4       0.1243
     65 C            -1.1143     -10.7559      -8.8738 C.2       4 TRP4       0.5973
     66 O            -1.9196      -9.8500      -8.6600 O.2       4 TRP4      -0.5679
     67 N            -1.3789     -12.0317      -8.6356 N.am      5 THR5      -0.4157
     68 H            -0.6706     -12.7293      -8.8585 H         5 THR5       0.2719
     69 CA           -2.6807     -12.4771      -8.1522 C.3       5 THR5      -0.0389
     70 HA           -3.3629     -11.6330      -8.1659 H         5 THR5       0.1007
     71 CB           -3.2886     -13.5208      -9.0910 C.3       5 THR5       0.3654
     72 HB           -2.7216     -14.4503      -9.0322 H         5 THR5       0.0043
     73 CG2          -4.7580     -13.7911      -8.7672 C.3       5 THR5      -0.2438
     74 HG21         -5.3021     -12.8526      -8.6706 H         5 THR5       0.0642
     75 HG22         -5.1869     -14.3647      -9.5855 H         5 THR5       0.0642
     76 HG23         -4.8361     -14.3536      -7.8374 H         5 THR5       0.0642
     77 OG1          -3.2483     -13.0424     -10.4157 O.3       5 THR5      -0.6761
     78 HG1          -2.3152     -12.9683     -10.6644 H         5 THR5       0.4102
     79 C            -2.5721     -12.9417      -6.7056 C.2       5 THR5       0.5973
     80 O            -1.7517     -13.7919      -6.3509 O.2       5 THR5      -0.5679
     81 N            -3.4009     -12.3562      -5.8457 N.am      6 CYX6      -0.4157
     82 H            -4.0225     -11.6362      -6.2036 H         6 CYX6       0.2719
     83 CA           -3.5122     -12.7015      -4.4354 C.3       6 CYX6       0.0429
     84 HA           -2.7244     -13.4128      -4.1860 H         6 CYX6       0.0766
     85 CB           -3.3131     -11.4671      -3.5566 C.3       6 CYX6      -0.0790
     86 HB2          -3.4259     -10.5547      -4.1449 H         6 CYX6       0.0910
     87 HB3          -4.0796     -11.4440      -2.7811 H         6 CYX6       0.0910
     88 SG           -1.6998     -11.4760      -2.7489 S.3       6 CYX6      -0.1081
     89 C            -4.8345     -13.3907      -4.1179 C.2       6 CYX6       0.5973
     90 O            -5.8276     -13.2602      -4.8305 O.2       6 CYX6      -0.5679
     91 N            -4.8264     -14.1363      -3.0148 N.am      7 LEU7      -0.4157
     92 H            -4.0133     -14.0941      -2.4205 H         7 LEU7       0.2719
     93 CA           -5.9553     -14.9264      -2.5377 C.3       7 LEU7      -0.0518
     94 HA           -6.7990     -14.7771      -3.1936 H         7 LEU7       0.0922
     95 CB           -5.5760     -16.4134      -2.5996 C.3       7 LEU7      -0.1102
     96 HB2          -4.5303     -16.5181      -2.3077 H         7 LEU7       0.0457
     97 HB3          -6.1569     -16.9856      -1.8819 H         7 LEU7       0.0457
     98 CG           -5.7927     -16.9841      -4.0141 C.3       7 LEU7       0.3531
     99 HG           -5.5073     -16.2437      -4.7615 H         7 LEU7      -0.0361
    100 CD1          -4.9060     -18.2097      -4.2199 C.3       7 LEU7      -0.4121
    101 HD11         -5.1633     -18.9804      -3.4911 H         7 LEU7       0.1000
    102 HD12         -5.0492     -18.6046      -5.2246 H         7 LEU7       0.1000
    103 HD13         -3.8598     -17.9320      -4.1055 H         7 LEU7       0.1000
    104 CD2          -7.2395     -17.4145      -4.2621 C.3       7 LEU7      -0.4121
    105 HD21         -7.9147     -16.5683      -4.1564 H         7 LEU7       0.1000
    106 HD22         -7.3434     -17.8273      -5.2604 H         7 LEU7       0.1000
    107 HD23         -7.5325     -18.1894      -3.5537 H         7 LEU7       0.1000
    108 C            -6.3567     -14.4275      -1.1525 C.2       7 LEU7       0.5973
    109 O            -5.7659     -14.8327      -0.1583 O.2       7 LEU7      -0.5679
    110 N            -7.2681     -13.4577      -1.1143 N.am      8 ASN8      -0.4157
    111 H            -7.8016     -13.2688      -1.9539 H         8 ASN8       0.2719
    112 CA           -7.7167     -12.8174       0.1219 C.3       8 ASN8       0.0143
    113 HA           -7.0390     -13.0803       0.9339 H         8 ASN8       0.1048
    114 CB           -7.7271     -11.2813      -0.0108 C.3       8 ASN8      -0.2041
    115 HB2          -8.5358     -10.9854      -0.6794 H         8 ASN8       0.0797
    116 HB3          -7.9234     -10.8420       0.9675 H         8 ASN8       0.0797
    117 CG           -6.4349     -10.6801      -0.5419 C.2       8 ASN8       0.7130
    118 OD1          -6.4331      -9.7518      -1.3292 O.2       8 ASN8      -0.5931
    119 ND2          -5.2831     -11.2158      -0.2042 N.am      8 ASN8      -0.9191
    120 HD21         -4.4650     -10.7246      -0.5017 H         8 ASN8       0.4196
    121 HD22         -5.2656     -11.8923       0.5342 H         8 ASN8       0.4196
    122 C            -9.0939     -13.3546       0.4887 C.2       8 ASN8       0.5973
    123 O            -9.9573     -13.5035      -0.3763 O.2       8 ASN8      -0.5679
    124 N            -9.2790     -13.6372       1.7686 N.am      9 ASP9      -0.5163
    125 H            -8.5191     -13.5619       2.4231 H         9 ASP9       0.2936
    126 CA          -10.5448     -14.1426       2.2724 C.3       9 ASP9       0.0381
    127 HA          -10.8904     -14.9114       1.5824 H         9 ASP9       0.0880
    128 CB          -10.2773     -14.7882       3.6442 C.3       9 ASP9      -0.0303
    129 HB2          -9.2327     -15.1021       3.6998 H         9 ASP9      -0.0122
    130 HB3         -10.4395     -14.0479       4.4279 H         9 ASP9      -0.0122
    131 CG          -11.1259     -16.0294       3.9318 C.2       9 ASP9       0.7994
    132 OD1         -11.8261     -16.5091       3.0128 O.co2     9 ASP9      -0.8014
    133 OD2         -11.1089     -16.4432       5.1097 O.co2     9 ASP9      -0.8014
    134 C           -11.5884     -13.0092       2.3121 C.2       9 ASP9       0.5366
    135 O           -11.2589     -11.8785       2.6759 O.2       9 ASP9      -0.5819
    136 N           -12.8423     -13.2821       1.9539 N.am     10 GLN10     -0.4157
    137 H           -13.0213     -14.2129       1.5776 H        10 GLN10      0.2719
    138 CA          -13.9633     -12.3365       2.0278 C.3      10 GLN10     -0.0031
    139 HA          -13.6801     -11.4962       2.6611 H        10 GLN10      0.0850
    140 CB          -14.3273     -11.7832       0.6507 C.3      10 GLN10     -0.0036
    141 HB2         -14.3026     -12.5919      -0.0752 H        10 GLN10      0.0171
    142 HB3         -15.3462     -11.3938       0.6962 H        10 GLN10      0.0171
    143 CG          -13.4055     -10.6316       0.2357 C.3      10 GLN10     -0.0645
    144 HG2         -13.3810      -9.8805       1.0262 H        10 GLN10      0.0352
    145 HG3         -12.3933     -11.0152       0.1008 H        10 GLN10      0.0352
    146 CD          -13.8619      -9.9399      -1.0467 C.2      10 GLN10      0.6951
    147 OE1         -14.9921     -10.0471      -1.5181 O.2      10 GLN10     -0.6086
    148 NE2         -12.9637      -9.2522      -1.7120 N.am     10 GLN10     -0.9407
    149 HE21        -13.3075      -8.6675      -2.4481 H        10 GLN10      0.4251
    150 HE22        -12.0682      -9.0917      -1.2795 H        10 GLN10      0.4251
    151 C           -15.2009     -12.9694       2.6487 C.2      10 GLN10      0.5973
    152 O           -15.7466     -13.9439       2.1336 O.2      10 GLN10     -0.5679
    153 N           -15.6510     -12.3743       3.7581 N.am     11 LYS11     -0.3479
    154 H           -15.1545     -11.5566       4.0815 H        11 LYS11      0.2747
    155 CA          -16.8520     -12.7803       4.4864 C.3      11 LYS11     -0.2400
    156 HA          -16.9181     -13.8667       4.4822 H        11 LYS11      0.1426
    157 CB          -16.7662     -12.3011       5.9356 C.3      11 LYS11     -0.0094
    158 HB2         -15.8125     -12.6008       6.3609 H        11 LYS11      0.0362
    159 HB3         -16.7982     -11.2098       5.9387 H        11 LYS11      0.0362
    160 CG          -17.8901     -12.8930       6.8040 C.3      11 LYS11      0.0187
    161 HG2         -18.7223     -13.2348       6.1859 H        11 LYS11      0.0103
    162 HG3         -17.4930     -13.7651       7.3262 H        11 LYS11      0.0103
    163 CD          -18.4299     -11.8608       7.8088 C.3      11 LYS11     -0.0479
    164 HD2         -17.7740     -10.9912       7.8835 H        11 LYS11      0.0621
    165 HD3         -19.3927     -11.5065       7.4346 H        11 LYS11      0.0621
    166 CE          -18.6344     -12.4617       9.2011 C.3      11 LYS11     -0.0143
    167 HE2         -19.3924     -11.8709       9.7248 H        11 LYS11      0.1135
    168 HE3         -19.0264     -13.4802       9.0958 H        11 LYS11      0.1135
    169 NZ          -17.3642     -12.4463       9.9686 N.4      11 LYS11     -0.3854
    170 HZ1         -17.0409     -11.4954      10.0909 H        11 LYS11      0.3400
    171 HZ2         -17.4918     -12.8747      10.8762 H        11 LYS11      0.3400
    172 HZ3         -16.6534     -12.9577       9.4586 H        11 LYS11      0.3400
    173 C           -18.0752     -12.2173       3.7745 C.2      11 LYS11      0.7341
    174 O           -18.5606     -11.1316       4.0940 O.2      11 LYS11     -0.5894
    175 N           -18.5620     -12.9542       2.7901 N.am     12 ASN12     -0.4157
    176 H           -18.1279     -13.8550       2.6057 H        12 ASN12      0.2719
    177 CA          -19.7218     -12.5465       2.0244 C.3      12 ASN12      0.0143
    178 HA          -19.5080     -11.5451       1.6505 H        12 ASN12      0.1048
    179 CB          -19.8884     -13.5050       0.8365 C.3      12 ASN12     -0.2041
    180 HB2         -18.9171     -13.8943       0.5246 H        12 ASN12      0.0797
    181 HB3         -20.5044     -14.3543       1.1199 H        12 ASN12      0.0797
    182 CG          -20.4685     -12.7883      -0.3598 C.2      12 ASN12      0.7130
    183 OD1         -20.0386     -11.7173      -0.7503 O.2      12 ASN12     -0.5931
    184 ND2         -21.4739     -13.3406      -0.9872 N.am     12 ASN12     -0.9191
    185 HD21        -21.6853     -12.9182      -1.8711 H        12 ASN12      0.4196
    186 HD22        -21.6171     -14.3253      -0.8326 H        12 ASN12      0.4196
    187 C           -20.9606     -12.5192       2.9394 C.2      12 ASN12      0.5973
    188 O           -21.2797     -13.5420       3.5467 O.2      12 ASN12     -0.5679
    189 N           -21.7132     -11.4057       3.0341 N.am     13 PRO13     -0.2548
    190 CD          -21.4636     -10.1284       2.3820 C.3      13 PRO13      0.0192
    191 HD2         -21.3166     -10.2451       1.3073 H        13 PRO13      0.0391
    192 HD3         -20.5867      -9.6588       2.8323 H        13 PRO13      0.0391
    193 CG          -22.7023      -9.2768       2.6552 C.3      13 PRO13      0.0189
    194 HG2         -23.4408      -9.4403       1.8692 H        13 PRO13      0.0213
    195 HG3         -22.4534      -8.2176       2.7307 H        13 PRO13      0.0213
    196 CB          -23.2273      -9.8318       3.9802 C.3      13 PRO13     -0.0070
    197 HB2         -24.2981      -9.6584       4.0978 H        13 PRO13      0.0253
    198 HB3         -22.6792      -9.3718       4.8043 H        13 PRO13      0.0253
    199 CA          -22.8819     -11.3224       3.9142 C.3      13 PRO13     -0.0266
    200 HA          -22.6154     -11.6684       4.9141 H        13 PRO13      0.0641
    201 C           -24.0548     -12.1760       3.4111 C.2      13 PRO13      0.5896
    202 O           -24.7932     -12.7276       4.2222 O.2      13 PRO13     -0.5748
    203 N           -24.1716     -12.3571       2.0831 N.am     14 LYS14     -0.3479
    204 H           -23.5020     -11.8705       1.5045 H        14 LYS14      0.2747
    205 CA          -25.1844     -13.1996       1.4136 C.3      14 LYS14     -0.2400
    206 HA          -26.1784     -12.7930       1.6059 H        14 LYS14      0.1426
    207 CB          -24.8886     -13.2010      -0.1009 C.3      14 LYS14     -0.0094
    208 HB2         -24.8713     -12.1743      -0.4710 H        14 LYS14      0.0362
    209 HB3         -23.8898     -13.6086      -0.2300 H        14 LYS14      0.0362
    210 CG          -25.8231     -14.0469      -0.9880 C.3      14 LYS14      0.0187
    211 HG2         -25.2709     -14.3210      -1.8884 H        14 LYS14      0.0103
    212 HG3         -26.1031     -14.9711      -0.4829 H        14 LYS14      0.0103
    213 CD          -27.0812     -13.2894      -1.4262 C.3      14 LYS14     -0.0479
    214 HD2         -27.6265     -12.9594      -0.5396 H        14 LYS14      0.0621
    215 HD3         -26.7864     -12.4174      -2.0131 H        14 LYS14      0.0621
    216 CE          -27.9754     -14.2097      -2.2679 C.3      14 LYS14     -0.0143
    217 HE2         -27.3859     -14.6048      -3.1016 H        14 LYS14      0.1135
    218 HE3         -28.2820     -15.0581      -1.6463 H        14 LYS14      0.1135
    219 NZ          -29.1699     -13.4924      -2.7822 N.4      14 LYS14     -0.3854
    220 HZ1         -28.8979     -12.7280      -3.3875 H        14 LYS14      0.3400
    221 HZ2         -29.7556     -14.1238      -3.3161 H        14 LYS14      0.3400
    222 HZ3         -29.7201     -13.1224      -2.0172 H        14 LYS14      0.3400
    223 C           -25.1780     -14.6335       1.9514 C.2      14 LYS14      0.7341
    224 O           -26.2341     -15.1880       2.2244 O.2      14 LYS14     -0.5894
    225 N           -23.9891     -15.2234       2.0634 N.am     15 THR15     -0.4157
    226 H           -23.1636     -14.6994       1.8174 H        15 THR15      0.2719
    227 CA          -23.7769     -16.6054       2.5278 C.3      15 THR15     -0.0389
    228 HA          -24.7227     -17.1483       2.5132 H        15 THR15      0.1007
    229 CB          -22.7974     -17.3336       1.5921 C.3      15 THR15      0.3654
    230 HB          -22.6421     -18.3510       1.9526 H        15 THR15      0.0043
    231 CG2         -23.3034     -17.3949       0.1487 C.3      15 THR15     -0.2438
    232 HG21        -23.3709     -16.3962      -0.2806 H        15 THR15      0.0642
    233 HG22        -22.6142     -17.9919      -0.4502 H        15 THR15      0.0642
    234 HG23        -24.2855     -17.8679       0.1263 H        15 THR15      0.0642
    235 OG1         -21.5661     -16.6487       1.5872 O.3      15 THR15     -0.6761
    236 HG1         -20.9335     -17.1569       1.0608 H        15 THR15      0.4102
    237 C           -23.2618     -16.6666       3.9693 C.2      15 THR15      0.5973
    238 O           -23.0480     -17.7562       4.4920 O.2      15 THR15     -0.5679
    239 N           -23.0283     -15.5037       4.5932 N.am     16 ASN16     -0.4157
    240 H           -23.2289     -14.6628       4.0748 H        16 ASN16      0.2719
    241 CA          -22.3760     -15.3074       5.8940 C.3      16 ASN16      0.0143
    242 HA          -22.0497     -14.2666       5.9006 H        16 ASN16      0.1048
    243 CB          -23.4046     -15.4722       7.0261 C.3      16 ASN16     -0.2041
    244 HB2         -24.4176     -15.4827       6.6241 H        16 ASN16      0.0797
    245 HB3         -23.2465     -16.4151       7.5495 H        16 ASN16      0.0797
    246 CG          -23.2974     -14.3279       8.0151 C.2      16 ASN16      0.7130
    247 OD1         -22.5746     -14.3686       8.9948 O.2      16 ASN16     -0.5931
    248 ND2         -23.9817     -13.2349       7.7583 N.am     16 ASN16     -0.9191
    249 HD21        -23.9865     -12.5279       8.4708 H        16 ASN16      0.4196
    250 HD22        -24.5738     -13.1952       6.9442 H        16 ASN16      0.4196
    251 C           -21.0733     -16.1176       6.0684 C.2      16 ASN16      0.5973
    252 O           -20.6746     -16.4668       7.1810 O.2      16 ASN16     -0.5679
    253 N           -20.4019     -16.4116       4.9496 N.am     17 LYS17     -0.3479
    254 H           -20.7240     -15.9905       4.0861 H        17 LYS17      0.2747
    255 CA          -19.2458     -17.3017       4.8633 C.3      17 LYS17     -0.2400
    256 HA          -18.9470     -17.5685       5.8768 H        17 LYS17      0.1426
    257 CB          -19.5861     -18.5742       4.0653 C.3      17 LYS17     -0.0094
    258 HB2         -20.5055     -18.4390       3.4940 H        17 LYS17      0.0362
    259 HB3         -18.7904     -18.7586       3.3394 H        17 LYS17      0.0362
    260 CG          -19.7275     -19.8043       4.9722 C.3      17 LYS17      0.0187
    261 HG2         -19.1476     -19.6756       5.8869 H        17 LYS17      0.0103
    262 HG3         -20.7777     -19.9332       5.2394 H        17 LYS17      0.0103
    263 CD          -19.2006     -21.0534       4.2591 C.3      17 LYS17     -0.0479
    264 HD2         -19.7103     -21.1784       3.3011 H        17 LYS17      0.0621
    265 HD3         -18.1308     -20.9205       4.0789 H        17 LYS17      0.0621
    266 CE          -19.4407     -22.2832       5.1369 C.3      17 LYS17     -0.0143
    267 HE2         -19.2885     -21.9979       6.1825 H        17 LYS17      0.1135
    268 HE3         -20.4835     -22.5950       5.0222 H        17 LYS17      0.1135
    269 NZ          -18.5120     -23.3838       4.7822 N.4      17 LYS17     -0.3854
    270 HZ1         -17.5523     -23.1168       4.9687 H        17 LYS17      0.3400
    271 HZ2         -18.7202     -24.2117       5.3209 H        17 LYS17      0.3400
    272 HZ3         -18.5871     -23.6014       3.7961 H        17 LYS17      0.3400
    273 C           -18.0507     -16.6108       4.2377 C.2      17 LYS17      0.7341
    274 O           -18.1945     -15.6733       3.4604 O.2      17 LYS17     -0.5894
    275 N           -16.8839     -17.1265       4.5948 N.am     18 TYR18     -0.4157
    276 H           -16.8771     -17.9360       5.1868 H        18 TYR18      0.2719
    277 CA          -15.5975     -16.6803       4.0935 C.3      18 TYR18     -0.0014
    278 HA          -15.6827     -15.6336       3.8203 H        18 TYR18      0.0876
    279 CB          -14.5604     -16.7877       5.2187 C.3      18 TYR18     -0.0152
    280 HB2         -14.9188     -17.4437       6.0130 H        18 TYR18      0.0295
    281 HB3         -13.6556     -17.2498       4.8229 H        18 TYR18      0.0295
    282 CG          -14.1746     -15.4390       5.7963 C.ar     18 TYR18     -0.0011
    283 CD1         -13.5743     -14.5033       4.9427 C.ar     18 TYR18     -0.1906
    284 HD1         -13.4404     -14.7721       3.9069 H        18 TYR18      0.1699
    285 CE1         -13.0728     -13.2894       5.4390 C.ar     18 TYR18     -0.2341
    286 HE1         -12.5764     -12.5928       4.7830 H        18 TYR18      0.1656
    287 CZ          -13.1862     -13.0063       6.8097 C.ar     18 TYR18      0.3226
    288 OH          -12.7424     -11.8114       7.2770 O.3      18 TYR18     -0.5579
    289 HH          -12.4242     -11.2683       6.5491 H        18 TYR18      0.3992
    290 CE2         -13.8109     -13.9306       7.6778 C.ar     18 TYR18     -0.2341
    291 HE2         -13.8599     -13.7146       8.7308 H        18 TYR18      0.1656
    292 CD2         -14.3111     -15.1476       7.1671 C.ar     18 TYR18     -0.1906
    293 HD2         -14.7335     -15.8890       7.8272 H        18 TYR18      0.1699
    294 C           -15.1972     -17.4448       2.8281 C.2      18 TYR18      0.5973
    295 O           -15.2530     -18.6763       2.7929 O.2      18 TYR18     -0.5679
    296 N           -14.8555     -16.6907       1.7864 N.am     19 GLU19     -0.5163
    297 H           -14.8846     -15.6854       1.8961 H        19 GLU19      0.2936
    298 CA          -14.4527     -17.1916       0.4751 C.3      19 GLU19      0.0397
    299 HA          -14.3744     -18.2782       0.5170 H        19 GLU19      0.1105
    300 CB          -15.4853     -16.8145      -0.6047 C.3      19 GLU19      0.0560
    301 HB2         -15.3504     -15.7703      -0.8933 H        19 GLU19     -0.0173
    302 HB3         -15.3002     -17.4350      -1.4828 H        19 GLU19     -0.0173
    303 CG          -16.9400     -16.9949      -0.1528 C.3      19 GLU19      0.0136
    304 HG2         -17.0368     -17.9555       0.3600 H        19 GLU19     -0.0425
    305 HG3         -17.2044     -16.2077       0.5578 H        19 GLU19     -0.0425
    306 CD          -17.9135     -16.9541      -1.3322 C.2      19 GLU19      0.8054
    307 OE1         -18.1801     -15.8333      -1.8375 O.co2    19 GLU19     -0.8188
    308 OE2         -18.4105     -18.0421      -1.6950 O.co2    19 GLU19     -0.8188
    309 C           -13.0951     -16.6234       0.0679 C.2      19 GLU19      0.5366
    310 O           -12.8490     -15.4237       0.1918 O.2      19 GLU19     -0.5819
    311 N           -12.2515     -17.4557      -0.5354 N.am     20 THR20     -0.4157
    312 H           -12.4546     -18.4422      -0.5060 H        20 THR20      0.2719
    313 CA          -10.9061     -17.0574      -0.9529 C.3      20 THR20     -0.0389
    314 HA          -10.5473     -16.2946      -0.2601 H        20 THR20      0.1007
    315 CB           -9.9486     -18.2464      -0.8389 C.3      20 THR20      0.3654
    316 HB          -10.1484     -18.9683      -1.6316 H        20 THR20      0.0043
    317 CG2          -8.4992     -17.7862      -0.9037 C.3      20 THR20     -0.2438
    318 HG21         -8.2366     -17.2630       0.0180 H        20 THR20      0.0642
    319 HG22         -7.8443     -18.6462      -1.0360 H        20 THR20      0.0642
    320 HG23         -8.3811     -17.0944      -1.7330 H        20 THR20      0.0642
    321 OG1         -10.1095     -18.8686       0.4119 O.3      20 THR20     -0.6761
    322 HG1          -9.3966     -19.4935       0.5464 H        20 THR20      0.4102
    323 C           -10.9296     -16.4516      -2.3587 C.2      20 THR20      0.5973
    324 O           -10.7083     -17.1255      -3.3685 O.2      20 THR20     -0.5679
    325 N           -11.2293     -15.1556      -2.4308 N.am     21 LYS21     -0.3479
    326 H           -11.3732     -14.6754      -1.5433 H        21 LYS21      0.2747
    327 CA          -11.3228     -14.3764      -3.6760 C.3      21 LYS21     -0.2400
    328 HA          -11.9992     -14.8927      -4.3583 H        21 LYS21      0.1426
    329 CB          -11.8693     -12.9792      -3.3539 C.3      21 LYS21     -0.0094
    330 HB2         -11.1593     -12.4847      -2.6871 H        21 LYS21      0.0362
    331 HB3         -11.9390     -12.3813      -4.2640 H        21 LYS21      0.0362
    332 CG          -13.2342     -13.0160      -2.6521 C.3      21 LYS21      0.0187
    333 HG2         -13.3638     -13.9272      -2.0699 H        21 LYS21      0.0103
    334 HG3         -13.2308     -12.1943      -1.9560 H        21 LYS21      0.0103
    335 CD          -14.4413     -12.8380      -3.5743 C.3      21 LYS21     -0.0479
    336 HD2         -14.3971     -11.8407      -4.0153 H        21 LYS21      0.0621
    337 HD3         -14.4160     -13.5880      -4.3661 H        21 LYS21      0.0621
    338 CE          -15.7290     -13.0147      -2.7517 C.3      21 LYS21     -0.0143
    339 HE2         -16.1763     -13.9899      -2.9796 H        21 LYS21      0.1135
    340 HE3         -15.4743     -13.0309      -1.6877 H        21 LYS21      0.1135
    341 NZ          -16.6997     -11.9251      -2.9962 N.4      21 LYS21     -0.3854
    342 HZ1         -16.9175     -11.8338      -3.9757 H        21 LYS21      0.3400
    343 HZ2         -17.5511     -12.1108      -2.4759 H        21 LYS21      0.3400
    344 HZ3         -16.2972     -11.0598      -2.6283 H        21 LYS21      0.3400
    345 C            -9.9551     -14.2568      -4.3467 C.2      21 LYS21      0.7341
    346 O            -8.9227     -14.3177      -3.6848 O.2      21 LYS21     -0.5894
    347 N            -9.9420     -14.0163      -5.6620 N.am     22 ARG22     -0.3479
    348 H           -10.8339     -13.9356      -6.1258 H        22 ARG22      0.2747
    349 CA           -8.7163     -13.8167      -6.4565 C.3      22 ARG22     -0.2637
    350 HA           -7.8513     -14.0371      -5.8319 H        22 ARG22      0.1560
    351 CB           -8.6742     -14.7480      -7.6709 C.3      22 ARG22     -0.0007
    352 HB2          -9.6828     -14.9981      -8.0057 H        22 ARG22      0.0327
    353 HB3          -8.1761     -14.2226      -8.4891 H        22 ARG22      0.0327
    354 CG           -7.8754     -16.0202      -7.3828 C.3      22 ARG22      0.0390
    355 HG2          -7.0260     -15.8046      -6.7339 H        22 ARG22      0.0285
    356 HG3          -8.5311     -16.7565      -6.9167 H        22 ARG22      0.0285
    357 CD           -7.3393     -16.5400      -8.7140 C.3      22 ARG22      0.0486
    358 HD2          -8.1824     -16.6441      -9.4014 H        22 ARG22      0.0687
    359 HD3          -6.6465     -15.8124      -9.1293 H        22 ARG22      0.0687
    360 NE           -6.6648     -17.8403      -8.5883 N.pl3    22 ARG22     -0.5295
    361 HE           -6.5565     -18.2236      -7.6662 H        22 ARG22      0.3456
    362 CZ           -6.2574     -18.5682      -9.6134 C.cat    22 ARG22      0.8076
    363 NH1          -6.3181     -18.1231     -10.8397 N.pl3    22 ARG22     -0.8627
    364 HH11         -6.6893     -17.2044     -11.0043 H        22 ARG22      0.4478
    365 HH12         -5.9740     -18.6656     -11.6115 H        22 ARG22      0.4478
    366 NH2          -5.7888     -19.7713      -9.4339 N.pl3    22 ARG22     -0.8627
    367 HH21         -5.7420     -20.1771      -8.5172 H        22 ARG22      0.4478
    368 HH22         -5.5014     -20.3187     -10.2272 H        22 ARG22      0.4478
    369 C            -8.5432     -12.3728      -6.9009 C.2      22 ARG22      0.7341
    370 O            -9.1013     -11.9391      -7.9040 O.2      22 ARG22     -0.5894
    371 N            -7.7369     -11.6458      -6.1533 N.am     23 LEU23     -0.4157
    372 H            -7.2548     -12.1052      -5.3898 H        23 LEU23      0.2719
    373 CA           -7.3876     -10.2703      -6.4470 C.3      23 LEU23     -0.0518
    374 HA           -8.2169      -9.7896      -6.9666 H        23 LEU23      0.0922
    375 CB           -7.1724      -9.5713      -5.0968 C.3      23 LEU23     -0.1102
    376 HB2          -7.3215     -10.2660      -4.2665 H        23 LEU23      0.0457
    377 HB3          -6.1502      -9.2380      -5.0158 H        23 LEU23      0.0457
    378 CG           -8.1459      -8.4003      -4.9157 C.3      23 LEU23      0.3531
    379 HG           -8.0498      -7.7066      -5.7511 H        23 LEU23     -0.0361
    380 CD1          -9.5964      -8.8802      -4.7950 C.3      23 LEU23     -0.4121
    381 HD11         -9.6839      -9.6035      -3.9836 H        23 LEU23      0.1000
    382 HD12        -10.2447      -8.0295      -4.5843 H        23 LEU23      0.1000
    383 HD13         -9.9313      -9.3382      -5.7236 H        23 LEU23      0.1000
    384 CD2          -7.8209      -7.6771      -3.6189 C.3      23 LEU23     -0.4121
    385 HD21         -6.7513      -7.4908      -3.5535 H        23 LEU23      0.1000
    386 HD22         -8.3602      -6.7318      -3.5766 H        23 LEU23      0.1000
    387 HD23         -8.1046      -8.2913      -2.7635 H        23 LEU23      0.1000
    388 C            -6.1985     -10.2469      -7.4121 C.2      23 LEU23      0.5973
    389 O            -5.0439     -10.3540      -7.0026 O.2      23 LEU23     -0.5679
    390 N            -6.5167     -10.1983      -8.7064 N.am     24 LEU24     -0.4157
    391 H            -7.4978     -10.1597      -8.9410 H        24 LEU24      0.2719
    392 CA           -5.5680     -10.0785      -9.8140 C.3      24 LEU24     -0.0518
    393 HA           -4.6514     -10.6059      -9.5507 H        24 LEU24      0.0922
    394 CB           -6.1656     -10.8130     -11.0376 C.3      24 LEU24     -0.1102
    395 HB2          -5.9180     -11.8677     -10.9143 H        24 LEU24      0.0457
    396 HB3          -7.2538     -10.7540     -10.9847 H        24 LEU24      0.0457
    397 CG           -5.7673     -10.4245     -12.4776 C.3      24 LEU24      0.3531
    398 HG           -5.9461     -11.3107     -13.0879 H        24 LEU24     -0.0361
    399 CD1          -6.6453      -9.3152     -13.0596 C.3      24 LEU24     -0.4121
    400 HD11         -6.4900      -8.3721     -12.5421 H        24 LEU24      0.1000
    401 HD12         -6.4121      -9.1802     -14.1150 H        24 LEU24      0.1000
    402 HD13         -7.6950      -9.5940     -12.9730 H        24 LEU24      0.1000
    403 CD2          -4.3116     -10.0304     -12.6830 C.3      24 LEU24     -0.4121
    404 HD21         -3.6909     -10.5004     -11.9245 H        24 LEU24      0.1000
    405 HD22         -4.0014     -10.3407     -13.6766 H        24 LEU24      0.1000
    406 HD23         -4.1969      -8.9520     -12.6189 H        24 LEU24      0.1000
    407 C            -5.1778      -8.6111     -10.0338 C.2      24 LEU24      0.5973
    408 O            -6.0206      -7.7390     -10.2183 O.2      24 LEU24     -0.5679
    409 N            -3.8722      -8.3584     -10.0389 N.am     25 TYR25     -0.4157
    410 H            -3.2420      -9.1126      -9.7865 H        25 TYR25      0.2719
    411 CA           -3.2521      -7.0663     -10.3063 C.3      25 TYR25     -0.0014
    412 HA           -4.0262      -6.3352     -10.5457 H        25 TYR25      0.0876
    413 CB           -2.4979      -6.5921      -9.0647 C.3      25 TYR25     -0.0152
    414 HB2          -1.7615      -7.3324      -8.7588 H        25 TYR25      0.0295
    415 HB3          -1.9624      -5.6685      -9.2878 H        25 TYR25      0.0295
    416 CG           -3.4519      -6.3255      -7.9432 C.ar     25 TYR25     -0.0011
    417 CD1          -4.1297      -5.0976      -7.9262 C.ar     25 TYR25     -0.1906
    418 HD1          -3.9159      -4.3355      -8.6627 H        25 TYR25      0.1699
    419 CE1          -5.0828      -4.8586      -6.9322 C.ar     25 TYR25     -0.2341
    420 HE1          -5.5612      -3.9050      -6.8711 H        25 TYR25      0.1656
    421 CZ           -5.3451      -5.8236      -5.9519 C.ar     25 TYR25      0.3226
    422 OH           -6.1446      -5.4837      -4.9130 O.3      25 TYR25     -0.5579
    423 HH           -6.3988      -4.5611      -4.9733 H        25 TYR25      0.3992
    424 CE2          -4.6691      -7.0594      -5.9819 C.ar     25 TYR25     -0.2341
    425 HE2          -4.8122      -7.7661      -5.1903 H        25 TYR25      0.1656
    426 CD2          -3.7241      -7.3180      -6.9851 C.ar     25 TYR25     -0.1906
    427 HD2          -3.2119      -8.2713      -7.0170 H        25 TYR25      0.1699
    428 C            -2.2921      -7.1328     -11.4785 C.2      25 TYR25      0.5973
    429 O            -1.7843      -8.1863     -11.8456 O.2      25 TYR25     -0.5679
    430 N            -1.9569      -5.9707     -12.0343 N.am     26 ASN26     -0.4157
    431 H            -2.3606      -5.1201     -11.6680 H        26 ASN26      0.2719
    432 CA           -0.9500      -5.8711     -13.0803 C.3      26 ASN26      0.0143
    433 HA           -0.5781      -6.8692     -13.3204 H        26 ASN26      0.1048
    434 CB           -1.6072      -5.2748     -14.3340 C.3      26 ASN26     -0.2041
    435 HB2          -2.6256      -5.6549     -14.4260 H        26 ASN26      0.0797
    436 HB3          -1.6525      -4.1899     -14.2654 H        26 ASN26      0.0797
    437 CG           -0.8638      -5.6788     -15.5860 C.2      26 ASN26      0.7130
    438 OD1          -0.2932      -4.8763     -16.3072 O.2      26 ASN26     -0.5931
    439 ND2          -0.8078      -6.9589     -15.8715 N.am     26 ASN26     -0.9191
    440 HD21         -0.5543      -7.2454     -16.7939 H        26 ASN26      0.4196
    441 HD22         -1.2779      -7.6232     -15.2641 H        26 ASN26      0.4196
    442 C             0.2479      -5.0557     -12.6039 C.2      26 ASN26      0.5973
    443 O             0.0861      -3.8957     -12.2314 O.2      26 ASN26     -0.5679
    444 N             1.4572      -5.6078     -12.6997 N.am     27 GLN27     -0.4157
    445 H             1.5534      -6.5752     -13.0065 H        27 GLN27      0.2719
    446 CA            2.6687      -4.8684     -12.3488 C.3      27 GLN27     -0.0031
    447 HA            2.5983      -4.5637     -11.3075 H        27 GLN27      0.0850
    448 CB            3.9126      -5.7246     -12.5007 C.3      27 GLN27     -0.0036
    449 HB2           3.8162      -6.5625     -11.8242 H        27 GLN27      0.0171
    450 HB3           3.9400      -6.0765     -13.5228 H        27 GLN27      0.0171
    451 CG            5.2561      -5.0299     -12.2294 C.3      27 GLN27     -0.0645
    452 HG2           5.1314      -4.0893     -11.6942 H        27 GLN27      0.0352
    453 HG3           5.8203      -5.7003     -11.5971 H        27 GLN27      0.0352
    454 CD            6.1190      -4.8279     -13.4726 C.2      27 GLN27      0.6951
    455 OE1           7.2786      -5.1766     -13.4975 O.2      27 GLN27     -0.6086
    456 NE2           5.6213      -4.3140     -14.5738 N.am     27 GLN27     -0.9407
    457 HE21          6.3552      -4.1205     -15.2427 H        27 GLN27      0.4251
    458 HE22          4.8587      -3.6713     -14.4824 H        27 GLN27      0.4251
    459 C             2.8595      -3.6331     -13.2033 C.2      27 GLN27      0.5973
    460 O             3.2595      -2.6348     -12.6534 O.2      27 GLN27     -0.5679
    461 N             2.5829      -3.6512     -14.5128 N.am     28 ASN28     -0.4157
    462 H             2.2517      -4.5168     -14.9059 H        28 ASN28      0.2719
    463 CA            2.6923      -2.4272     -15.3397 C.3      28 ASN28      0.0143
    464 HA            3.7289      -2.0797     -15.3710 H        28 ASN28      0.1048
    465 CB            2.2524      -2.7224     -16.7799 C.3      28 ASN28     -0.2041
    466 HB2           3.0490      -3.2685     -17.2769 H        28 ASN28      0.0797
    467 HB3           1.3343      -3.2830     -16.7633 H        28 ASN28      0.0797
    468 CG            1.9975      -1.4836     -17.6196 C.2      28 ASN28      0.7130
    469 OD1           2.8590      -0.6697     -17.8308 O.2      28 ASN28     -0.5931
    470 ND2           0.8173      -1.3363     -18.1753 N.am     28 ASN28     -0.9191
    471 HD21          0.7350      -0.4758     -18.6989 H        28 ASN28      0.4196
    472 HD22          0.0461      -1.9354     -17.9743 H        28 ASN28      0.4196
    473 C             1.8808      -1.2733     -14.7319 C.2      28 ASN28      0.5973
    474 O             2.2774      -0.1265     -14.8054 O.2      28 ASN28     -0.5679
    475 N             0.7672      -1.5847     -14.0658 N.am     29 LYS29     -0.3479
    476 H             0.5351      -2.5582     -13.9390 H        29 LYS29      0.2747
    477 CA           -0.0016      -0.5931     -13.3142 C.3      29 LYS29     -0.2400
    478 HA            0.0746       0.3822     -13.8069 H        29 LYS29      0.1426
    479 CB           -1.4713      -1.0139     -13.3131 C.3      29 LYS29     -0.0094
    480 HB2          -1.5632      -2.0959     -13.2332 H        29 LYS29      0.0362
    481 HB3          -1.9891      -0.5561     -12.4679 H        29 LYS29      0.0362
    482 CG           -2.0959      -0.4912     -14.6156 C.3      29 LYS29      0.0187
    483 HG2          -2.4758       0.5136     -14.4252 H        29 LYS29      0.0103
    484 HG3          -1.3431      -0.4163     -15.4030 H        29 LYS29      0.0103
    485 CD           -3.2150      -1.3864     -15.1513 C.3      29 LYS29     -0.0479
    486 HD2          -2.7911      -2.2803     -15.6101 H        29 LYS29      0.0621
    487 HD3          -3.8579      -1.6979     -14.3264 H        29 LYS29      0.0621
    488 CE           -4.0161      -0.5881     -16.1933 C.3      29 LYS29     -0.0143
    489 HE2          -4.0490       0.4619     -15.8773 H        29 LYS29      0.1135
    490 HE3          -3.4979      -0.6269     -17.1550 H        29 LYS29      0.1135
    491 NZ           -5.4134      -1.0806     -16.3242 N.4      29 LYS29     -0.3854
    492 HZ1          -5.9654      -0.8744     -15.4816 H        29 LYS29      0.3400
    493 HZ2          -5.9149      -0.5817     -17.0486 H        29 LYS29      0.3400
    494 HZ3          -5.4766      -2.0734     -16.4915 H        29 LYS29      0.3400
    495 C             0.5571      -0.3330     -11.9227 C.2      29 LYS29      0.7341
    496 O             0.6336       0.8121     -11.5268 O.2      29 LYS29     -0.5894
    497 N             0.9988      -1.3568     -11.1985 N.am     30 ALA30     -0.4157
    498 H             0.8863      -2.2857     -11.5750 H        30 ALA30      0.2719
    499 CA            1.6155      -1.2006      -9.8832 C.3      30 ALA30      0.0337
    500 HA            0.9079      -0.6883      -9.2298 H        30 ALA30      0.0823
    501 CB            1.8749      -2.6081      -9.3398 C.3      30 ALA30     -0.1825
    502 HB1           2.7281      -3.0481      -9.8519 H        30 ALA30      0.0603
    503 HB2           2.1129      -2.5515      -8.2890 H        30 ALA30      0.0603
    504 HB3           0.9951      -3.2399      -9.4694 H        30 ALA30      0.0603
    505 C             2.9055      -0.3475      -9.9291 C.2      30 ALA30      0.5973
    506 O             3.0616       0.5944      -9.1486 O.2      30 ALA30     -0.5679
    507 N             3.8015      -0.6540     -10.8745 N.am     31 GLU31     -0.5163
    508 H             3.5838      -1.4084     -11.5074 H        31 GLU31      0.2936
    509 CA            4.9957       0.1383     -11.1879 C.3      31 GLU31      0.0397
    510 HA            5.5906       0.2214     -10.2789 H        31 GLU31      0.1105
    511 CB            5.9093      -0.5311     -12.2419 C.3      31 GLU31      0.0560
    512 HB2           6.8699      -0.0146     -12.2485 H        31 GLU31     -0.0173
    513 HB3           6.1047      -1.5472     -11.8947 H        31 GLU31     -0.0173
    514 CG            5.3872      -0.6218     -13.6858 C.3      31 GLU31      0.0136
    515 HG2           5.6565      -1.6063     -14.0741 H        31 GLU31     -0.0425
    516 HG3           4.3089      -0.5846     -13.6466 H        31 GLU31     -0.0425
    517 CD            5.9013       0.4573     -14.6577 C.2      31 GLU31      0.8054
    518 OE1           5.6471       1.6482     -14.3941 O.co2    31 GLU31     -0.8188
    519 OE2           6.5078       0.0472     -15.6717 O.co2    31 GLU31     -0.8188
    520 C             4.5874       1.5582     -11.5587 C.2      31 GLU31      0.5366
    521 O             5.0964       2.4681     -10.9233 O.2      31 GLU31     -0.5819
    522 N             3.5637       1.7403     -12.4024 N.am     32 SER32     -0.4157
    523 H             3.2602       0.9531     -12.9560 H        32 SER32      0.2719
    524 CA            3.1443       3.0697     -12.8540 C.3      32 SER32     -0.0249
    525 HA            4.0403       3.5921     -13.1901 H        32 SER32      0.0843
    526 CB            2.2272       2.9235     -14.0695 C.3      32 SER32      0.2117
    527 HB2           2.6756       2.2058     -14.7536 H        32 SER32      0.0352
    528 HB3           1.2428       2.5704     -13.7593 H        32 SER32      0.0352
    529 OG            2.1120       4.1357     -14.7785 O.3      32 SER32     -0.6546
    530 HG            2.9932       4.3479     -15.1052 H        32 SER32      0.4275
    531 C             2.5156       3.9030     -11.7286 C.2      32 SER32      0.5973
    532 O             2.9177       5.0421     -11.5198 O.2      32 SER32     -0.5679
    533 N             1.6526       3.2937     -10.9035 N.am     33 ASN33     -0.4157
    534 H             1.3394       2.3716     -11.1698 H        33 ASN33      0.2719
    535 CA            1.0696       3.8727      -9.6839 C.3      33 ASN33      0.0143
    536 HA            0.4661       4.7492      -9.9394 H        33 ASN33      0.1048
    537 CB            0.1989       2.8264      -8.9430 C.3      33 ASN33     -0.2041
    538 HB2           0.5789       1.8200      -9.0999 H        33 ASN33      0.0797
    539 HB3           0.2393       3.0442      -7.8759 H        33 ASN33      0.0797
    540 CG           -1.2672       2.8728      -9.3248 C.2      33 ASN33      0.7130
    541 OD1          -1.6716       3.4688     -10.2986 O.2      33 ASN33     -0.5931
    542 ND2          -2.1406       2.2578      -8.5583 N.am     33 ASN33     -0.9191
    543 HD21         -3.0997       2.4676      -8.8238 H        33 ASN33      0.4196
    544 HD22         -1.8719       1.9254      -7.6574 H        33 ASN33      0.4196
    545 C             2.1606       4.3450      -8.7329 C.2      33 ASN33      0.5973
    546 O             2.2009       5.4983      -8.3229 O.2      33 ASN33     -0.5679
    547 N             3.0904       3.4502      -8.3977 N.am     34 SER34     -0.4157
    548 H             3.0400       2.5306      -8.8184 H        34 SER34      0.2719
    549 CA            4.2008       3.8109      -7.5237 C.3      34 SER34     -0.0249
    550 HA            3.7836       4.3118      -6.6484 H        34 SER34      0.0843
    551 CB            4.9171       2.5558      -7.0151 C.3      34 SER34      0.2117
    552 HB2           5.7074       2.8473      -6.3236 H        34 SER34      0.0352
    553 HB3           4.2013       1.9452      -6.4641 H        34 SER34      0.0352
    554 OG            5.4604       1.7843      -8.0633 O.3      34 SER34     -0.6546
    555 HG            4.7276       1.5100      -8.6422 H        34 SER34      0.4275
    556 C             5.1301       4.8287      -8.1961 C.2      34 SER34      0.5973
    557 O             5.6941       5.6488      -7.4912 O.2      34 SER34     -0.5679
    558 N             5.3300       4.7979      -9.5171 N.am     35 HIE35     -0.4157
    559 H             4.8590       4.0807     -10.0660 H        35 HIE35      0.2719
    560 CA            6.0923       5.7995     -10.2887 C.3      35 HIE35     -0.0581
    561 HA            7.0275       6.0236      -9.7796 H        35 HIE35      0.1360
    562 CB            6.4298       5.2572     -11.6943 C.3      35 HIE35     -0.0074
    563 HB2           5.5203       4.8947     -12.1683 H        35 HIE35      0.0367
    564 HB3           6.7898       6.0868     -12.3038 H        35 HIE35      0.0367
    565 CG            7.4850       4.1730     -11.7844 C.2      35 HIE35      0.1868
    566 ND1           8.0785       3.7690     -12.9723 N.2      35 HIE35     -0.5432
    567 CE1           8.8261       2.6990     -12.6912 C.2      35 HIE35      0.1635
    568 HE1           9.3428       2.1101     -13.4386 H        35 HIE35      0.1435
    569 NE2           8.7825       2.4365     -11.3755 N.pl3    35 HIE35     -0.2795
    570 HE2           9.1372       1.5876     -10.9653 H        35 HIE35      0.3339
    571 CD2           7.9151       3.3359     -10.7957 C.2      35 HIE35     -0.2207
    572 HD2           7.4340       3.2413      -9.8462 H        35 HIE35      0.1862
    573 C             5.3712       7.1560     -10.4054 C.2      35 HIE35      0.5973
    574 O             6.0034       8.1363     -10.7933 O.2      35 HIE35     -0.5679
    575 N             4.0852       7.2131     -10.0563 N.am     36 HIE36     -0.4157
    576 H             3.6063       6.3332      -9.9125 H        36 HIE36      0.2719
    577 CA            3.2887       8.4350      -9.8912 C.3      36 HIE36     -0.0581
    578 HA            3.6757       9.2232     -10.5380 H        36 HIE36      0.1360
    579 CB            1.8298       8.1402     -10.2841 C.3      36 HIE36     -0.0074
    580 HB2           1.6485       7.0702     -10.3717 H        36 HIE36      0.0367
    581 HB3           1.1538       8.5176      -9.5138 H        36 HIE36      0.0367
    582 CG            1.4519       8.7991     -11.5767 C.2      36 HIE36      0.1868
    583 ND1           0.5486       9.8472     -11.7026 N.2      36 HIE36     -0.5432
    584 CE1           0.5181      10.1633     -12.9974 C.2      36 HIE36      0.1635
    585 HE1          -0.1085      10.9364     -13.4182 H        36 HIE36      0.1435
    586 NE2           1.3745       9.3887     -13.6862 N.pl3    36 HIE36     -0.2795
    587 HE2           1.5285       9.4207     -14.6804 H        36 HIE36      0.3339
    588 CD2           1.9752       8.5202     -12.8035 C.2      36 HIE36     -0.2207
    589 HD2           2.7057       7.7510     -13.0159 H        36 HIE36      0.1862
    590 C             3.3605       8.9782      -8.4640 C.2      36 HIE36      0.5973
    591 O             3.5600      10.1733      -8.2535 O.2      36 HIE36     -0.5679
    592 N             3.2513       8.0892      -7.4779 N.am     37 ALA37     -0.4157
    593 H             3.0256       7.1374      -7.7347 H        37 ALA37      0.2719
    594 CA            3.3710       8.4188      -6.0654 C.3      37 ALA37      0.0337
    595 HA            2.6057       9.1587      -5.8520 H        37 ALA37      0.0823
    596 CB            3.0534       7.1588      -5.2553 C.3      37 ALA37     -0.1825
    597 HB1           3.8371       6.4154      -5.4003 H        37 ALA37      0.0603
    598 HB2           2.9821       7.4089      -4.2031 H        37 ALA37      0.0603
    599 HB3           2.0997       6.7480      -5.5896 H        37 ALA37      0.0603
    600 C             4.7653       9.0015      -5.7253 C.2      37 ALA37      0.5973
    601 O             5.7879       8.4339      -6.1283 O.2      37 ALA37     -0.5679
    602 N             4.8479      10.1106      -4.9598 N.am     38 PRO38     -0.2548
    603 CD            3.7459      10.8223      -4.3384 C.3      38 PRO38      0.0192
    604 HD2           3.1016      10.1207      -3.8088 H        38 PRO38      0.0391
    605 HD3           3.1894      11.3666      -5.1029 H        38 PRO38      0.0391
    606 CG            4.3602      11.8022      -3.3388 C.3      38 PRO38      0.0189
    607 HG2           4.4487      11.3227      -2.3621 H        38 PRO38      0.0213
    608 HG3           3.7773      12.7207      -3.2637 H        38 PRO38      0.0213
    609 CB            5.7494      12.0532      -3.9199 C.3      38 PRO38     -0.0070
    610 HB2           6.4567      12.3700      -3.1519 H        38 PRO38      0.0253
    611 HB3           5.6813      12.8027      -4.7100 H        38 PRO38      0.0253
    612 CA            6.1103      10.6973      -4.5330 C.3      38 PRO38     -0.0266
    613 HA            6.7613      10.8438      -5.3955 H        38 PRO38      0.0641
    614 C             6.8135       9.7996      -3.5167 C.2      38 PRO38      0.5896
    615 O             6.2074       8.9673      -2.8545 O.2      38 PRO38     -0.5748
    616 N             8.1148       9.9993      -3.3621 N.am     39 LEU39     -0.4157
    617 H             8.5540      10.7302      -3.8946 H        39 LEU39      0.2719
    618 CA            8.9379       9.2020      -2.4652 C.3      39 LEU39     -0.0518
    619 HA            8.4605       8.2361      -2.2898 H        39 LEU39      0.0922
    620 CB           10.2666       8.9877      -3.1627 C.3      39 LEU39     -0.1102
    621 HB2          10.5838       9.9108      -3.6510 H        39 LEU39      0.0457
    622 HB3          10.9813       8.7607      -2.3939 H        39 LEU39      0.0457
    623 CG           10.2350       7.8339      -4.1616 C.3      39 LEU39      0.3531
    624 HG            9.4397       8.0028      -4.8873 H        39 LEU39     -0.0361
    625 CD1          11.5699       7.8881      -4.9168 C.3      39 LEU39     -0.4121
    626 HD11         12.3897       8.1899      -4.2677 H        39 LEU39      0.1000
    627 HD12         11.8289       6.9400      -5.3704 H        39 LEU39      0.1000
    628 HD13         11.4963       8.6354      -5.7084 H        39 LEU39      0.1000
    629 CD2           9.9645       6.4921      -3.4599 C.3      39 LEU39     -0.4121
    630 HD21          8.9345       6.1983      -3.6555 H        39 LEU39      0.1000
    631 HD22         10.6518       5.7240      -3.7963 H        39 LEU39      0.1000
    632 HD23         10.0830       6.5882      -2.3813 H        39 LEU39      0.1000
    633 C             9.1113       9.8507      -1.0921 C.2      39 LEU39      0.5973
    634 O            10.0643      10.5945      -0.8498 O.2      39 LEU39     -0.5679
    635 N             8.1569       9.5822      -0.2122 N.am     40 SER40     -0.4157
    636 H             7.3883       8.9830      -0.4860 H        40 SER40      0.2719
    637 CA            8.0752      10.2159       1.1006 C.3      40 SER40     -0.0249
    638 HA            9.0497      10.1755       1.5906 H        40 SER40      0.0843
    639 CB            7.6635      11.6805       0.9278 C.3      40 SER40      0.2117
    640 HB2           7.3998      12.0819       1.9025 H        40 SER40      0.0352
    641 HB3           8.5148      12.2452       0.5476 H        40 SER40      0.0352
    642 OG            6.5836      11.8296       0.0162 O.3      40 SER40     -0.6546
    643 HG            5.8991      11.1901       0.2758 H        40 SER40      0.4275
    644 C             7.0593       9.4929       1.9735 C.2      40 SER40      0.5973
    645 O             5.8874       9.4397       1.6036 O.2      40 SER40     -0.5679
    646 N             7.5160       8.9772       3.1122 N.am     41 ASP41     -0.5163
    647 H             8.4718       9.1391       3.4036 H        41 ASP41      0.2936
    648 CA            6.6787       8.2651       4.0695 C.3      41 ASP41      0.0381
    649 HA            6.0996       7.4927       3.5627 H        41 ASP41      0.0880
    650 CB            7.5513       7.6081       5.1305 C.3      41 ASP41     -0.0303
    651 HB2           8.0756       6.7507       4.7136 H        41 ASP41     -0.0122
    652 HB3           8.2660       8.3539       5.4443 H        41 ASP41     -0.0122
    653 CG            6.7394       7.1846       6.3498 C.2      41 ASP41      0.7994
    654 OD1           5.8066       6.3730       6.1605 O.co2    41 ASP41     -0.8014
    655 OD2           7.0335       7.6864       7.4558 O.co2    41 ASP41     -0.8014
    656 C             5.7358       9.2449       4.7528 C.2      41 ASP41      0.5366
    657 O             6.1734      10.2465       5.3208 O.2      41 ASP41     -0.5819
    658 N             4.4377       8.9529       4.6905 N.am     42 GLY42     -0.4157
    659 H             4.1594       8.1315       4.1746 H        42 GLY42      0.2719
    660 CA            3.4456       9.6992       5.4531 C.3      42 GLY42     -0.0252
    661 HA2           2.4566       9.3628       5.1675 H        42 GLY42      0.0698
    662 HA3           3.5957       9.5088       6.5165 H        42 GLY42      0.0698
    663 C             3.5368      11.2035       5.2080 C.2      42 GLY42      0.5973
    664 O             3.5803      11.9939       6.1503 O.2      42 GLY42     -0.5679
    665 N             3.6008      11.6132       3.9356 N.am     43 LYS43     -0.3479
    666 H             3.6746      10.8838       3.2347 H        43 LYS43      0.2747
    667 CA            3.8160      13.0216       3.5465 C.3      43 LYS43     -0.2400
    668 HA            3.5904      13.6371       4.4178 H        43 LYS43      0.1426
    669 CB            5.2934      13.2107       3.2042 C.3      43 LYS43     -0.0094
    670 HB2           5.8872      12.4893       3.7708 H        43 LYS43      0.0362
    671 HB3           5.4357      13.0279       2.1403 H        43 LYS43      0.0362
    672 CG            5.7797      14.6172       3.5628 C.3      43 LYS43      0.0187
    673 HG2           5.3171      15.3554       2.9074 H        43 LYS43      0.0103
    674 HG3           5.5193      14.8401       4.5989 H        43 LYS43      0.0103
    675 CD            7.2973      14.6763       3.4128 C.3      43 LYS43     -0.0479
    676 HD2           7.7410      13.9366       4.0858 H        43 LYS43      0.0621
    677 HD3           7.5742      14.4385       2.3843 H        43 LYS43      0.0621
    678 CE            7.8006      16.0705       3.7757 C.3      43 LYS43     -0.0143
    679 HE2           7.4787      16.7795       3.0079 H        43 LYS43      0.1135
    680 HE3           7.3514      16.3615       4.7314 H        43 LYS43      0.1135
    681 NZ            9.2727      16.0451       3.9031 N.4      43 LYS43     -0.3854
    682 HZ1           9.7001      15.6970       3.0578 H        43 LYS43      0.3400
    683 HZ2           9.6349      16.9538       4.1487 H        43 LYS43      0.3400
    684 HZ3           9.5084      15.4095       4.6670 H        43 LYS43      0.3400
    685 C             2.8739      13.5106       2.4503 C.2      43 LYS43      0.7341
    686 O             3.0871      14.5520       1.8310 O.2      43 LYS43     -0.5894
    687 N             1.8018      12.7632       2.2538 N.am     44 THR44     -0.4157
    688 H             1.7277      11.9162       2.7957 H        44 THR44      0.2719
    689 CA            0.7902      13.0134       1.2336 C.3      44 THR44     -0.0389
    690 HA            0.9408      14.0097       0.8194 H        44 THR44      0.1007
    691 CB            0.8806      11.9878       0.0941 C.3      44 THR44      0.3654
    692 HB            0.1359      11.2107       0.2653 H        44 THR44      0.0043
    693 CG2           0.6060      12.6774      -1.2412 C.3      44 THR44     -0.2438
    694 HG21          1.5348      13.0714      -1.6564 H        44 THR44      0.0642
    695 HG22          0.1688      11.9742      -1.9346 H        44 THR44      0.0642
    696 HG23         -0.0895      13.5049      -1.1302 H        44 THR44      0.0642
    697 OG1           2.1601      11.3975       0.0062 O.3      44 THR44     -0.6761
    698 HG1           1.9925      10.4556      -0.1757 H        44 THR44      0.4102
    699 C            -0.5864      12.9745       1.8783 C.2      44 THR44      0.5973
    700 O            -0.7158      12.6566       3.0610 O.2      44 THR44     -0.5679
    701 N            -1.6363      13.3109       1.1316 N.am     45 GLY45     -0.4157
    702 H            -1.5001      13.5567       0.1621 H        45 GLY45      0.2719
    703 CA           -2.9651      13.4518       1.7133 C.3      45 GLY45     -0.0252
    704 HA2          -2.9070      14.2256       2.4757 H        45 GLY45      0.0698
    705 HA3          -3.6818      13.7496       0.9663 H        45 GLY45      0.0698
    706 C            -3.4737      12.1768       2.3714 C.2      45 GLY45      0.5973
    707 O            -3.6739      12.1424       3.5810 O.2      45 GLY45     -0.5679
    708 N            -3.6175      11.0994       1.6112 N.am     46 SER46     -0.4157
    709 H            -3.3380      11.1674       0.6391 H        46 SER46      0.2719
    710 CA           -3.9900       9.7838       2.1402 C.3      46 SER46     -0.0249
    711 HA           -4.8674       9.9172       2.7715 H        46 SER46      0.0843
    712 CB           -4.3713       8.8601       0.9850 C.3      46 SER46      0.2117
    713 HB2          -4.9347       8.0193       1.3640 H        46 SER46      0.0352
    714 HB3          -4.9873       9.3933       0.2599 H        46 SER46      0.0352
    715 OG           -3.2084       8.3617       0.3742 O.3      46 SER46     -0.6546
    716 HG           -2.7533       9.1009      -0.0774 H        46 SER46      0.4275
    717 C            -2.8920       9.1341       3.0023 C.2      46 SER46      0.5973
    718 O            -3.0681       7.9902       3.4199 O.2      46 SER46     -0.5679
    719 N            -1.7864       9.8500       3.2669 N.am     47 SER47     -0.4157
    720 H            -1.8043      10.8244       2.9940 H        47 SER47      0.2719
    721 CA           -0.5161       9.4122       3.8683 C.3      47 SER47     -0.0249
    722 HA            0.0156      10.3099       4.1830 H        47 SER47      0.0843
    723 CB           -0.8056       8.6090       5.1444 C.3      47 SER47      0.2117
    724 HB2          -1.5579       9.1274       5.7394 H        47 SER47      0.0352
    725 HB3          -1.1800       7.6220       4.8758 H        47 SER47      0.0352
    726 OG            0.3445       8.4348       5.9226 O.3      47 SER47     -0.6546
    727 HG            0.2253       7.7022       6.5348 H        47 SER47      0.4275
    728 C             0.4101       8.6888       2.8824 C.2      47 SER47      0.5973
    729 O             1.6148       8.9258       2.8665 O.2      47 SER47     -0.5679
    730 N            -0.1920       7.8972       1.9891 N.am     48 TYR48     -0.4157
    731 H            -1.1917       7.7928       2.0576 H        48 TYR48      0.2719
    732 CA            0.4945       7.0882       0.9876 C.3      48 TYR48     -0.0014
    733 HA            1.1024       6.4002       1.5563 H        48 TYR48      0.0876
    734 CB           -0.5129       6.2502       0.1952 C.3      48 TYR48     -0.0152
    735 HB2          -1.2458       6.9069      -0.2486 H        48 TYR48      0.0295
    736 HB3           0.0029       5.7465      -0.6236 H        48 TYR48      0.0295
    737 CG           -1.2363       5.2094       1.0173 C.ar     48 TYR48     -0.0011
    738 CD1          -0.6773       3.9317       1.1625 C.ar     48 TYR48     -0.1906
    739 HD1           0.2707       3.6986       0.6937 H        48 TYR48      0.1699
    740 CE1          -1.3678       2.9514       1.8969 C.ar     48 TYR48     -0.2341
    741 HE1          -0.9457       1.9670       2.0036 H        48 TYR48      0.1656
    742 CZ           -2.5771       3.2723       2.5449 C.ar     48 TYR48      0.3226
    743 OH           -3.1713       2.3656       3.3541 O.3      48 TYR48     -0.5579
    744 HH           -2.5114       1.9831       3.9401 H        48 TYR48      0.3992
    745 CE2          -3.1363       4.5515       2.4076 C.ar     48 TYR48     -0.2341
    746 HE2          -4.0419       4.8073       2.9263 H        48 TYR48      0.1656
    747 CD2          -2.4634       5.5037       1.6356 C.ar     48 TYR48     -0.1906
    748 HD2          -2.8885       6.4726       1.5509 H        48 TYR48      0.1699
    749 C             1.3839       7.9003       0.0229 C.2      48 TYR48      0.5973
    750 O             0.9923       8.9901      -0.3863 O.2      48 TYR48     -0.5679
    751 N             2.5293       7.3467      -0.4085 N.am     49 PRO49     -0.2548
    752 CD            3.4564       7.9860      -1.3260 C.3      49 PRO49      0.0192
    753 HD2           3.8380       8.9157      -0.8999 H        49 PRO49      0.0391
    754 HD3           2.9539       8.1955      -2.2671 H        49 PRO49      0.0391
    755 CG            4.6053       6.9914      -1.5203 C.3      49 PRO49      0.0189
    756 HG2           5.4580       7.2981      -0.9121 H        49 PRO49      0.0213
    757 HG3           4.8857       6.9021      -2.5694 H        49 PRO49      0.0213
    758 CB            4.0792       5.6591      -1.0113 C.3      49 PRO49     -0.0070
    759 HB2           4.8706       5.0462      -0.5767 H        49 PRO49      0.0253
    760 HB3           3.5775       5.1358      -1.8232 H        49 PRO49      0.0253
    761 CA            3.0391       6.0495       0.0147 C.3      49 PRO49     -0.0266
    762 HA            2.2498       5.3000      -0.0199 H        49 PRO49      0.0641
    763 C             3.5987       6.1184       1.4336 C.2      49 PRO49      0.5896
    764 O             4.3752       6.9978       1.7838 O.2      49 PRO49     -0.5748
    765 N             3.1207       5.2068       2.2678 N.am     50 HIE50     -0.4157
    766 H             2.7010       4.3852       1.8678 H        50 HIE50      0.2719
    767 CA            3.6007       5.0845       3.6335 C.3      50 HIE50     -0.0581
    768 HA            4.0434       6.0278       3.9591 H        50 HIE50      0.1360
    769 CB            2.4542       4.7827       4.6116 C.3      50 HIE50     -0.0074
    770 HB2           2.8445       4.9146       5.6223 H        50 HIE50      0.0367
    771 HB3           1.6744       5.5321       4.4735 H        50 HIE50      0.0367
    772 CG            1.8147       3.4177       4.5486 C.2      50 HIE50      0.1868
    773 ND1           1.5152       2.6462       5.6654 N.2      50 HIE50     -0.5432
    774 CE1           1.0045       1.5060       5.2067 C.2      50 HIE50      0.1635
    775 HE1           0.8908       0.6185       5.8134 H        50 HIE50      0.1435
    776 NE2           0.8654       1.5562       3.8748 N.pl3    50 HIE50     -0.2795
    777 HE2           0.9238       0.7116       3.3372 H        50 HIE50      0.3339
    778 CD2           1.3998       2.7462       3.4390 C.2      50 HIE50     -0.2207
    779 HD2           1.6047       3.0282       2.4200 H        50 HIE50      0.1862
    780 C             4.7323       4.0701       3.6517 C.2      50 HIE50      0.5973
    781 O             5.0220       3.4184       2.6425 O.2      50 HIE50     -0.5679
    782 N             5.4488       4.0347       4.7622 N.am     51 TRP51     -0.4157
    783 H             5.2937       4.7495       5.4746 H        51 TRP51      0.2719
    784 CA            6.4706       3.0482       5.0230 C.3      51 TRP51     -0.0275
    785 HA            7.0856       2.9438       4.1303 H        51 TRP51      0.1123
    786 CB            7.3845       3.5327       6.1421 C.3      51 TRP51     -0.0050
    787 HB2           8.1034       4.2410       5.7354 H        51 TRP51      0.0339
    788 HB3           6.7812       4.0768       6.8680 H        51 TRP51      0.0339
    789 CG            8.1058       2.4650       6.8939 C.2      51 TRP51     -0.1415
    790 CD1           9.0362       1.5955       6.4379 C.2      51 TRP51     -0.1638
    791 HD1           9.3985       1.5349       5.4319 H        51 TRP51      0.2062
    792 NE1           9.4018       0.7285       7.4389 N.pl3    51 TRP51     -0.3418
    793 HE1          10.0128      -0.0614       7.3011 H        51 TRP51      0.3412
    794 CE2           8.7243       1.0177       8.5974 C.ar     51 TRP51      0.1380
    795 CZ2           8.7362       0.4547       9.8681 C.ar     51 TRP51     -0.2601
    796 HZ2           9.3900      -0.3695      10.0767 H        51 TRP51      0.1572
    797 CH2           7.8741       0.9717      10.8485 C.ar     51 TRP51     -0.1134
    798 HH2           7.8248       0.5312      11.8291 H        51 TRP51      0.1417
    799 CZ3           7.0050       2.0304      10.5504 C.ar     51 TRP51     -0.1972
    800 HZ3           6.3551       2.4273      11.3169 H        51 TRP51      0.1447
    801 CE3           6.9920       2.5850       9.2633 C.ar     51 TRP51     -0.2387
    802 HE3           6.3396       3.4167       9.0377 H        51 TRP51      0.1700
    803 CD2           7.8595       2.0952       8.2679 C.ar     51 TRP51      0.1243
    804 C             5.8540       1.6872       5.3208 C.2      51 TRP51      0.5973
    805 O             4.9732       1.5052       6.1668 O.2      51 TRP51     -0.5679
    806 N             6.4266       0.7027       4.6433 N.am     52 PHE52     -0.4157
    807 H             7.1960       0.9237       4.0299 H        52 PHE52      0.2719
    808 CA            6.0880      -0.6830       4.7850 C.3      52 PHE52     -0.0024
    809 HA            5.0602      -0.7220       5.1391 H        52 PHE52      0.0978
    810 CB            6.1843      -1.3982       3.4387 C.3      52 PHE52     -0.0343
    811 HB2           5.6579      -0.8200       2.6914 H        52 PHE52      0.0295
    812 HB3           7.2259      -1.4256       3.1242 H        52 PHE52      0.0295
    813 CG            5.6259      -2.8076       3.4388 C.ar     52 PHE52      0.0118
    814 CD1           4.4812      -3.1554       4.1870 C.ar     52 PHE52     -0.1256
    815 HD1           4.0090      -2.4421       4.8364 H        52 PHE52      0.1330
    816 CE1           3.9668      -4.4568       4.1515 C.ar     52 PHE52     -0.1704
    817 HE1           3.1091      -4.7104       4.7535 H        52 PHE52      0.1430
    818 CZ            4.6267      -5.4357       3.3970 C.ar     52 PHE52     -0.1072
    819 HZ            4.2857      -6.4598       3.4284 H        52 PHE52      0.1297
    820 CE2           5.7708      -5.1015       2.6529 C.ar     52 PHE52     -0.1704
    821 HE2           6.2946      -5.8662       2.1004 H        52 PHE52      0.1430
    822 CD2           6.2726      -3.7914       2.6778 C.ar     52 PHE52     -0.1256
    823 HD2           7.1690      -3.5413       2.1328 H        52 PHE52      0.1330
    824 C             7.0011      -1.3020       5.8173 C.2      52 PHE52      0.5973
    825 O             8.1096      -1.7521       5.5120 O.2      52 PHE52     -0.5679
    826 N             6.4735      -1.3538       7.0397 N.am     53 THR53     -0.4157
    827 H             5.6270      -0.8193       7.1929 H        53 THR53      0.2719
    828 CA            7.0556      -2.0905       8.1681 C.3      53 THR53     -0.0389
    829 HA            7.8592      -1.5084       8.6044 H        53 THR53      0.1007
    830 CB            6.0089      -2.3759       9.2671 C.3      53 THR53      0.3654
    831 HB            6.4789      -2.9094      10.0894 H        53 THR53      0.0043
    832 CG2           5.3192      -1.1363       9.8259 C.3      53 THR53     -0.2438
    833 HG21          4.9082      -0.5129       9.0309 H        53 THR53      0.0642
    834 HG22          4.5244      -1.4206      10.5153 H        53 THR53      0.0642
    835 HG23          6.0383      -0.5665      10.3927 H        53 THR53      0.0642
    836 OG1           4.9547      -3.1891       8.8027 O.3      53 THR53     -0.6761
    837 HG1           4.2156      -2.9869       9.3845 H        53 THR53      0.4102
    838 C             7.6569      -3.3986       7.6768 C.2      53 THR53      0.5973
    839 O             8.8183      -3.6846       7.9309 O.2      53 THR53     -0.5679
    840 N             6.8894      -4.1762       6.9003 N.am     54 ASN54     -0.4157
    841 H             5.9680      -3.8236       6.6862 H        54 ASN54      0.2719
    842 CA            7.2543      -5.5018       6.4042 C.3      54 ASN54      0.0143
    843 HA            6.3362      -5.9485       6.0217 H        54 ASN54      0.1048
    844 CB            8.2421      -5.3746       5.2286 C.3      54 ASN54     -0.2041
    845 HB2           7.9673      -4.5291       4.6023 H        54 ASN54      0.0797
    846 HB3           9.2448      -5.1880       5.6125 H        54 ASN54      0.0797
    847 CG            8.2398      -6.6211       4.3575 C.2      54 ASN54      0.7130
    848 OD1           7.2328      -7.2853       4.1669 O.2      54 ASN54     -0.5931
    849 ND2           9.3751      -7.0058       3.8211 N.am     54 ASN54     -0.9191
    850 HD21          9.3758      -7.8507       3.2693 H        54 ASN54      0.4196
    851 HD22         10.2123      -6.4704       3.9676 H        54 ASN54      0.4196
    852 C             7.7399      -6.4119       7.5466 C.2      54 ASN54      0.5973
    853 O             8.5870      -7.2788       7.3629 O.2      54 ASN54     -0.5679
    854 N             7.2327      -6.1545       8.7569 N.am     55 GLY55     -0.4157
    855 H             6.5634      -5.3983       8.8102 H        55 GLY55      0.2719
    856 CA            7.6725      -6.7265      10.0235 C.3      55 GLY55     -0.0252
    857 HA2           6.7941      -6.9626      10.6237 H        55 GLY55      0.0698
    858 HA3           8.2009      -7.6531       9.8171 H        55 GLY55      0.0698
    859 C             8.5784      -5.8038      10.8493 C.2      55 GLY55      0.5973
    860 O             8.4461      -5.7798      12.0614 O.2      55 GLY55     -0.5679
    861 N             9.4804      -5.0475      10.2317 N.am     56 TYR56     -0.4157
    862 H             9.4434      -4.9869       9.2219 H        56 TYR56      0.2719
    863 CA           10.3681      -4.1009      10.9093 C.3      56 TYR56     -0.0014
    864 HA           10.8963      -4.6325      11.6887 H        56 TYR56      0.0876
    865 CB           11.4154      -3.5880       9.9131 C.3      56 TYR56     -0.0152
    866 HB2          10.9193      -2.9414       9.1901 H        56 TYR56      0.0295
    867 HB3          12.1298      -2.9644      10.4522 H        56 TYR56      0.0295
    868 CG           12.1793      -4.6708       9.1567 C.ar     56 TYR56     -0.0011
    869 CD1          11.6862      -5.2014       7.9460 C.ar     56 TYR56     -0.1906
    870 HD1          10.7396      -4.8806       7.5534 H        56 TYR56      0.1699
    871 CE1          12.4491      -6.1133       7.1955 C.ar     56 TYR56     -0.2341
    872 HE1          12.0722      -6.4922       6.2574 H        56 TYR56      0.1656
    873 CZ           13.7176      -6.5139       7.6584 C.ar     56 TYR56      0.3226
    874 OH           14.4630      -7.4076       6.9522 O.3      56 TYR56     -0.5579
    875 HH           14.3606      -7.2796       5.9992 H        56 TYR56      0.3992
    876 CE2          14.2086      -6.0056       8.8782 C.ar     56 TYR56     -0.2341
    877 HE2          15.1692      -6.3325       9.2436 H        56 TYR56      0.1656
    878 CD2          13.4302      -5.1036       9.6280 C.ar     56 TYR56     -0.1906
    879 HD2          13.7789      -4.7564      10.5800 H        56 TYR56      0.1699
    880 C             9.5902      -2.9375      11.5566 C.2      56 TYR56      0.5973
    881 O             8.6227      -2.4533      10.9883 O.2      56 TYR56     -0.5679
    882 N            10.0400      -2.4639      12.7168 N.am     57 ASP57     -0.5163
    883 H            10.6780      -3.0595      13.2233 H        57 ASP57      0.2936
    884 CA            9.4631      -1.3485      13.4935 C.3      57 ASP57      0.0381
    885 HA            8.3781      -1.3454      13.3725 H        57 ASP57      0.0880
    886 CB            9.8223      -1.5316      14.9828 C.3      57 ASP57     -0.0303
    887 HB2          10.5021      -2.3698      15.0853 H        57 ASP57     -0.0122
    888 HB3          10.3613      -0.6570      15.3529 H        57 ASP57     -0.0122
    889 CG            8.6294      -1.7953      15.9031 C.2      57 ASP57      0.7994
    890 OD1           7.6149      -2.3521      15.4258 O.co2    57 ASP57     -0.8014
    891 OD2           8.7880      -1.4953      17.1089 O.co2    57 ASP57     -0.8014
    892 C             9.9758       0.0263      13.0419 C.2      57 ASP57      0.5366
    893 O             9.5283       1.0563      13.5350 O.2      57 ASP57     -0.5819
    894 N            10.9490       0.0278      12.1303 N.am     58 GLY58     -0.4157
    895 H            11.1765      -0.8630      11.7254 H        58 GLY58      0.2719
    896 CA           11.5362       1.2148      11.5095 C.3      58 GLY58     -0.0252
    897 HA2          11.2989       1.1714      10.4496 H        58 GLY58      0.0698
    898 HA3          11.1085       2.1266      11.9318 H        58 GLY58      0.0698
    899 C            13.0555       1.2689      11.6501 C.2      58 GLY58      0.5973
    900 O            13.7493       1.7428      10.7606 O.2      58 GLY58     -0.5679
    901 N            13.5817       0.6634      12.7150 N.am     59 ASP59     -0.5163
    902 H            12.9403       0.4398      13.4601 H        59 ASP59      0.2936
    903 CA           15.0285       0.5134      12.9501 C.3      59 ASP59      0.0381
    904 HA           15.5748       1.2299      12.3336 H        59 ASP59      0.0880
    905 CB           15.3107       0.7910      14.4384 C.3      59 ASP59     -0.0303
    906 HB2          14.4001       0.6554      15.0276 H        59 ASP59     -0.0122
    907 HB3          16.0362       0.0649      14.8113 H        59 ASP59     -0.0122
    908 CG           15.8996       2.1796      14.6954 C.2      59 ASP59      0.7994
    909 OD1          16.6739       2.6692      13.8402 O.co2    59 ASP59     -0.8014
    910 OD2          15.6482       2.7046      15.8015 O.co2    59 ASP59     -0.8014
    911 C            15.5739      -0.8747      12.5909 C.2      59 ASP59      0.5366
    912 O            16.7544      -1.0476      12.2845 O.2      59 ASP59     -0.5819
    913 N            14.7210      -1.8939      12.6829 N.am     60 GLY60     -0.4157
    914 H            13.7522      -1.6579      12.8323 H        60 GLY60      0.2719
    915 CA           15.1322      -3.2890      12.5559 C.3      60 GLY60     -0.0252
    916 HA2          15.0801      -3.5803      11.5132 H        60 GLY60      0.0698
    917 HA3          16.1756      -3.3736      12.8608 H        60 GLY60      0.0698
    918 C            14.3437      -4.2502      13.4414 C.2      60 GLY60      0.5973
    919 O            14.3054      -5.4424      13.1603 O.2      60 GLY60     -0.5679
    920 N            13.7153      -3.7620      14.5177 N.am     61 LYS61     -0.3479
    921 H            13.7742      -2.7684      14.6945 H        61 LYS61      0.2747
    922 CA           12.9083      -4.5826      15.4341 C.3      61 LYS61     -0.2400
    923 HA           13.5255      -5.3936      15.7968 H        61 LYS61      0.1426
    924 CB           12.4213      -3.7063      16.6024 C.3      61 LYS61     -0.0094
    925 HB2          12.3048      -2.6767      16.2620 H        61 LYS61      0.0362
    926 HB3          11.4384      -4.0435      16.9402 H        61 LYS61      0.0362
    927 CG           13.3825      -3.6932      17.7988 C.3      61 LYS61      0.0187
    928 HG2          14.3918      -3.4341      17.4747 H        61 LYS61      0.0103
    929 HG3          13.0394      -2.9145      18.4819 H        61 LYS61      0.0103
    930 CD           13.3800      -5.0290      18.5640 C.3      61 LYS61     -0.0479
    931 HD2          13.4179      -4.8204      19.6350 H        61 LYS61      0.0621
    932 HD3          12.4313      -5.5401      18.3846 H        61 LYS61      0.0621
    933 CE           14.5281      -5.9721      18.1753 C.3      61 LYS61     -0.0143
    934 HE2          14.1520      -6.9998      18.2069 H        61 LYS61      0.1135
    935 HE3          14.8404      -5.7594      17.1491 H        61 LYS61      0.1135
    936 NZ           15.6762      -5.8327      19.1015 N.4      61 LYS61     -0.3854
    937 HZ1          15.3942      -6.0501      20.0491 H        61 LYS61      0.3400
    938 HZ2          16.4314      -6.4488      18.8301 H        61 LYS61      0.3400
    939 HZ3          16.0153      -4.8774      19.0840 H        61 LYS61      0.3400
    940 C            11.7449      -5.2464      14.7016 C.2      61 LYS61      0.7341
    941 O            11.0252      -4.5818      13.9924 O.2      61 LYS61     -0.5894
    942 N            11.5950      -6.5557      14.8318 N.am     62 LEU62     -0.4157
    943 H            12.1516      -7.0385      15.5141 H        62 LEU62      0.2719
    944 CA           10.5985      -7.3519      14.1058 C.3      62 LEU62     -0.0518
    945 HA            9.9754      -6.6992      13.5050 H        62 LEU62      0.0922
    946 CB           11.3642      -8.3105      13.1828 C.3      62 LEU62     -0.1102
    947 HB2          12.3042      -8.5317      13.6788 H        62 LEU62      0.0457
    948 HB3          10.8249      -9.2494      13.0850 H        62 LEU62      0.0457
    949 CG           11.6711      -7.7245      11.7887 C.3      62 LEU62      0.3531
    950 HG           11.5373      -6.6481      11.7919 H        62 LEU62     -0.0361
    951 CD1          13.1078      -8.0323      11.3828 C.3      62 LEU62     -0.4121
    952 HD11         13.4130      -8.9836      11.7993 H        62 LEU62      0.1000
    953 HD12         13.2144      -8.0281      10.2995 H        62 LEU62      0.1000
    954 HD13         13.7693      -7.2796      11.7904 H        62 LEU62      0.1000
    955 CD2          10.7770      -8.3412      10.7116 C.3      62 LEU62     -0.4121
    956 HD21          9.7514      -8.3448      11.0547 H        62 LEU62      0.1000
    957 HD22         10.8408      -7.7306       9.8080 H        62 LEU62      0.1000
    958 HD23         11.0937      -9.3454      10.4657 H        62 LEU62      0.1000
    959 C             9.6623      -8.0529      15.1041 C.2      62 LEU62      0.5973
    960 O            10.0020      -8.0838      16.2880 O.2      62 LEU62     -0.5679
    961 N             8.5156      -8.6319      14.6760 N.am     63 PRO63     -0.2548
    962 CD            8.0065      -8.7096      13.3125 C.3      63 PRO63      0.0192
    963 HD2           8.6859      -9.2465      12.6569 H        63 PRO63      0.0391
    964 HD3           7.8132      -7.7119      12.9560 H        63 PRO63      0.0391
    965 CG            6.6641      -9.4337      13.3623 C.3      63 PRO63      0.0189
    966 HG2           6.8048     -10.4918      13.1542 H        63 PRO63      0.0213
    967 HG3           5.9462      -8.9997      12.6650 H        63 PRO63      0.0213
    968 CB            6.2208      -9.2583      14.8121 C.3      63 PRO63     -0.0070
    969 HB2           5.5659     -10.0647      15.1449 H        63 PRO63      0.0253
    970 HB3           5.7096      -8.2991      14.9134 H        63 PRO63      0.0253
    971 CA            7.5400      -9.2051      15.5956 C.3      63 PRO63     -0.0266
    972 HA            7.4069      -8.5387      16.4504 H        63 PRO63      0.0641
    973 C             8.0436     -10.5526      16.1321 C.2      63 PRO63      0.5896
    974 O             8.6861     -10.6112      17.1753 O.2      63 PRO63     -0.5748
    975 N             7.8432     -11.6534      15.3917 N.am     64 LYS64     -0.3479
    976 H             7.2940     -11.5530      14.5519 H        64 LYS64      0.2747
    977 CA            8.3609     -12.9936      15.7257 C.3      64 LYS64     -0.2400
    978 HA            8.2450     -13.1367      16.8028 H        64 LYS64      0.1426
    979 CB            7.5109     -14.0579      15.0075 C.3      64 LYS64     -0.0094
    980 HB2           6.4524     -13.8508      15.1763 H        64 LYS64      0.0362
    981 HB3           7.7050     -14.0055      13.9341 H        64 LYS64      0.0362
    982 CG            7.8180     -15.4732      15.5275 C.3      64 LYS64      0.0187
    983 HG2           8.8885     -15.6648      15.5209 H        64 LYS64      0.0103
    984 HG3           7.4718     -15.5583      16.5588 H        64 LYS64      0.0103
    985 CD            7.1423     -16.5507      14.6782 C.3      64 LYS64     -0.0479
    986 HD2           6.0668     -16.5243      14.8651 H        64 LYS64      0.0621
    987 HD3           7.3306     -16.3643      13.6186 H        64 LYS64      0.0621
    988 CE            7.7295     -17.9127      15.0648 C.3      64 LYS64     -0.0143
    989 HE2           8.7534     -17.9744      14.6797 H        64 LYS64      0.1135
    990 HE3           7.7780     -17.9743      16.1568 H        64 LYS64      0.1135
    991 NZ            6.9022     -19.0249      14.5401 N.4      64 LYS64     -0.3854
    992 HZ1           6.8420     -18.9714      13.5299 H        64 LYS64      0.3400
    993 HZ2           7.3066     -19.9197      14.7856 H        64 LYS64      0.3400
    994 HZ3           5.9625     -18.9817      14.9146 H        64 LYS64      0.3400
    995 C             9.8671     -13.1122      15.4309 C.2      64 LYS64      0.7341
    996 O            10.2897     -13.9317      14.6175 O.2      64 LYS64     -0.5894
    997 N            10.6729     -12.2299      16.0187 N.am     65 GLY65     -0.4157
    998 H            10.2306     -11.5530      16.6360 H        65 GLY65      0.2719
    999 CA           12.1212     -12.1164      15.8160 C.3      65 GLY65     -0.0252
   1000 HA2          12.5374     -11.4606      16.5813 H        65 GLY65      0.0698
   1001 HA3          12.5758     -13.1018      15.9238 H        65 GLY65      0.0698
   1002 C            12.5050     -11.5603      14.4423 C.2      65 GLY65      0.5973
   1003 O            13.2513     -10.5902      14.3696 O.2      65 GLY65     -0.5679
   1004 N            11.9807     -12.1643      13.3688 N.am     66 ARG66     -0.3479
   1005 H            11.4433     -13.0087      13.5493 H        66 ARG66      0.2747
   1006 CA           12.1374     -11.7713      11.9668 C.3      66 ARG66     -0.2637
   1007 HA           11.9434     -10.7089      11.8823 H        66 ARG66      0.1560
   1008 CB           13.5957     -12.0538      11.5307 C.3      66 ARG66     -0.0007
   1009 HB2          14.2701     -11.9449      12.3810 H        66 ARG66      0.0327
   1010 HB3          13.6966     -13.0889      11.2008 H        66 ARG66      0.0327
   1011 CG           14.1039     -11.0962      10.4416 C.3      66 ARG66      0.0390
   1012 HG2          13.2926     -10.4983      10.0454 H        66 ARG66      0.0285
   1013 HG3          14.8276     -10.4172      10.8940 H        66 ARG66      0.0285
   1014 CD           14.8084     -11.8089       9.2897 C.3      66 ARG66      0.0486
   1015 HD2          15.6946     -12.3210       9.6713 H        66 ARG66      0.0687
   1016 HD3          14.1242     -12.5503       8.8711 H        66 ARG66      0.0687
   1017 NE           15.2039     -10.8512       8.2374 N.pl3    66 ARG66     -0.5295
   1018 HE           15.2535      -9.8772       8.4838 H        66 ARG66      0.3456
   1019 CZ           15.4816     -11.1286       6.9699 C.cat    66 ARG66      0.8076
   1020 NH1          15.4519     -12.3387       6.4923 N.pl3    66 ARG66     -0.8627
   1021 HH11         15.2434     -13.1177       7.0791 H        66 ARG66      0.4478
   1022 HH12         15.6038     -12.4390       5.4958 H        66 ARG66      0.4478
   1023 NH2          15.7757     -10.1867       6.1196 N.pl3    66 ARG66     -0.8627
   1024 HH21         15.7301      -9.2109       6.3656 H        66 ARG66      0.4478
   1025 HH22         15.8729     -10.3932       5.1199 H        66 ARG66      0.4478
   1026 C            11.1394     -12.5562      11.1021 C.2      66 ARG66      0.7341
   1027 O            11.3140     -13.7524      10.9095 O.2      66 ARG66     -0.5894
   1028 N            10.1164     -11.8944      10.5551 N.am     67 THR67     -0.4157
   1029 H            10.0315     -10.9065      10.7279 H        67 THR67      0.2719
   1030 CA            9.2086     -12.5019       9.5540 C.3      67 THR67     -0.0389
   1031 HA            9.7016     -13.3903       9.1571 H        67 THR67      0.1007
   1032 CB            7.9321     -13.0235      10.2405 C.3      67 THR67      0.3654
   1033 HB            8.2387     -13.5745      11.1311 H        67 THR67      0.0043
   1034 CG2           6.9348     -11.9434      10.6739 C.3      67 THR67     -0.2438
   1035 HG21          6.3247     -11.6086       9.8350 H        67 THR67      0.0642
   1036 HG22          6.2700     -12.3571      11.4315 H        67 THR67      0.0642
   1037 HG23          7.4716     -11.0908      11.0822 H        67 THR67      0.0642
   1038 OG1           7.2664     -13.9213       9.3915 O.3      67 THR67     -0.6761
   1039 HG1           6.9402     -13.4080       8.6395 H        67 THR67      0.4102
   1040 C             8.9601     -11.6305       8.3035 C.2      67 THR67      0.5973
   1041 O             7.8157     -11.4959       7.8698 O.2      67 THR67     -0.5679
   1042 N             9.9962     -10.9940       7.7185 N.am     68 PRO68     -0.2548
   1043 CD           11.4209     -11.1944       7.9279 C.3      68 PRO68      0.0192
   1044 HD2          11.7029     -12.2217       7.6923 H        68 PRO68      0.0391
   1045 HD3          11.6724     -10.9541       8.9474 H        68 PRO68      0.0391
   1046 CG           12.1615     -10.2175       7.0123 C.3      68 PRO68      0.0189
   1047 HG2          12.6443     -10.7691       6.2042 H        68 PRO68      0.0213
   1048 HG3          12.8897      -9.6301       7.5690 H        68 PRO68      0.0213
   1049 CB           11.0855      -9.3086       6.4329 C.3      68 PRO68     -0.0070
   1050 HB2          11.2939      -9.0344       5.3973 H        68 PRO68      0.0253
   1051 HB3          11.0002      -8.4202       7.0561 H        68 PRO68      0.0253
   1052 CA            9.8046     -10.1226       6.5764 C.3      68 PRO68     -0.0266
   1053 HA            8.9643      -9.4627       6.7615 H        68 PRO68      0.0641
   1054 C             9.4861     -10.9425       5.3406 C.2      68 PRO68      0.5896
   1055 O            10.0535     -12.0158       5.1190 O.2      68 PRO68     -0.5748
   1056 N             8.5579     -10.4266       4.5393 N.am     69 ILE69     -0.4157
   1057 H             8.1113      -9.5540       4.7919 H        69 ILE69      0.2719
   1058 CA            8.1667     -11.0792       3.2985 C.3      69 ILE69     -0.0597
   1059 HA            7.8421     -12.0922       3.5410 H        69 ILE69      0.0869
   1060 CB            6.9859     -10.3481       2.6414 C.3      69 ILE69      0.1303
   1061 HB            7.1684      -9.2748       2.6499 H        69 ILE69      0.0187
   1062 CG2           6.8141     -10.7796       1.1803 C.3      69 ILE69     -0.3204
   1063 HG21          6.7921     -11.8667       1.1195 H        69 ILE69      0.0882
   1064 HG22          5.9000     -10.3717       0.7758 H        69 ILE69      0.0882
   1065 HG23          7.6373     -10.3996       0.5731 H        69 ILE69      0.0882
   1066 CG1           5.7558     -10.6786       3.5055 C.3      69 ILE69     -0.0430
   1067 HG12          5.5659     -11.7532       3.4908 H        69 ILE69      0.0236
   1068 HG13          5.9594     -10.3903       4.5377 H        69 ILE69      0.0236
   1069 CD1           4.4837      -9.9607       3.0985 C.3      69 ILE69     -0.0660
   1070 HD11          4.0254     -10.4521       2.2434 H        69 ILE69      0.0186
   1071 HD12          3.8308     -10.0353       3.9589 H        69 ILE69      0.0186
   1072 HD13          4.6853      -8.9101       2.8888 H        69 ILE69      0.0186
   1073 C             9.3839     -11.1933       2.3928 C.2      69 ILE69      0.5973
   1074 O             9.9980     -10.1921       2.0281 O.2      69 ILE69     -0.5679
   1075 N             9.7138     -12.4391       2.0459 N.am     70 LYS70     -0.3479
   1076 H             9.1968     -13.1924       2.4685 H        70 LYS70      0.2747
   1077 CA           10.7897     -12.7548       1.1163 C.3      70 LYS70     -0.2400
   1078 HA           11.5884     -12.0272       1.2904 H        70 LYS70      0.1426
   1079 CB           11.3886     -14.1397       1.4117 C.3      70 LYS70     -0.0094
   1080 HB2          12.2499     -14.2932       0.7600 H        70 LYS70      0.0362
   1081 HB3          11.7828     -14.0965       2.4293 H        70 LYS70      0.0362
   1082 CG           10.4490     -15.3596       1.3365 C.3      70 LYS70      0.0187
   1083 HG2          10.6720     -15.9860       2.2023 H        70 LYS70      0.0103
   1084 HG3           9.4048     -15.0541       1.4136 H        70 LYS70      0.0103
   1085 CD           10.6523     -16.2111       0.0748 C.3      70 LYS70     -0.0479
   1086 HD2          10.1856     -15.7096      -0.7731 H        70 LYS70      0.0621
   1087 HD3          11.7170     -16.3435      -0.1272 H        70 LYS70      0.0621
   1088 CE           10.0139     -17.5822       0.3104 C.3      70 LYS70     -0.0143
   1089 HE2          10.6960     -18.1876       0.9170 H        70 LYS70      0.1135
   1090 HE3           9.0930     -17.4372       0.8847 H        70 LYS70      0.1135
   1091 NZ            9.6959     -18.2531      -0.9693 N.4      70 LYS70     -0.3854
   1092 HZ1          10.5359     -18.3659      -1.5228 H        70 LYS70      0.3400
   1093 HZ2           9.2932     -19.1644      -0.7971 H        70 LYS70      0.3400
   1094 HZ3           9.0431     -17.6890      -1.5005 H        70 LYS70      0.3400
   1095 C            10.3084     -12.5810      -0.3117 C.2      70 LYS70      0.7341
   1096 O             9.4293     -13.3078      -0.7608 O.2      70 LYS70     -0.5894
   1097 N            10.9164     -11.6391      -1.0181 N.am     71 PHE71     -0.4157
   1098 H            11.4913     -10.9904      -0.5017 H        71 PHE71      0.2719
   1099 CA           10.6188     -11.3437      -2.4208 C.3      71 PHE71     -0.0024
   1100 HA            9.6049     -11.6655      -2.6662 H        71 PHE71      0.0978
   1101 CB           10.6957      -9.8299      -2.5993 C.3      71 PHE71     -0.0343
   1102 HB2          11.7072      -9.4972      -2.3607 H        71 PHE71      0.0295
   1103 HB3          10.5145      -9.6057      -3.6520 H        71 PHE71      0.0295
   1104 CG            9.7049      -9.0377      -1.7645 C.ar     71 PHE71      0.0118
   1105 CD1           8.4279      -8.7542      -2.2845 C.ar     71 PHE71     -0.1256
   1106 HD1           8.1505      -9.1195      -3.2628 H        71 PHE71      0.1330
   1107 CE1           7.5136      -7.9897      -1.5384 C.ar     71 PHE71     -0.1704
   1108 HE1           6.5294      -7.7832      -1.9321 H        71 PHE71      0.1430
   1109 CZ            7.8802      -7.5050      -0.2716 C.ar     71 PHE71     -0.1072
   1110 HZ            7.1770      -6.9450       0.3213 H        71 PHE71      0.1297
   1111 CE2           9.1635      -7.7567       0.2360 C.ar     71 PHE71     -0.1704
   1112 HE2           9.4528      -7.3662       1.1988 H        71 PHE71      0.1430
   1113 CD2          10.0741      -8.5282      -0.5041 C.ar     71 PHE71     -0.1256
   1114 HD2          11.0585      -8.7124      -0.0981 H        71 PHE71      0.1330
   1115 C            11.5738     -12.0318      -3.4074 C.2      71 PHE71      0.5973
   1116 O            11.1827     -12.3390      -4.5285 O.2      71 PHE71     -0.5679
   1117 N            12.8275     -12.2654      -2.9900 N.am     72 GLY72     -0.4157
   1118 H            13.0454     -12.0605      -2.0276 H        72 GLY72      0.2719
   1119 CA           13.9063     -12.7947      -3.8433 C.3      72 GLY72     -0.0252
   1120 HA2          14.4521     -13.5533      -3.2828 H        72 GLY72      0.0698
   1121 HA3          13.4830     -13.2701      -4.7291 H        72 GLY72      0.0698
   1122 C            14.9253     -11.7455      -4.3124 C.2      72 GLY72      0.5973
   1123 O            15.5870     -11.9279      -5.3307 O.2      72 GLY72     -0.5679
   1124 N            15.0376     -10.6309      -3.5823 N.am     73 LYS73     -0.3479
   1125 H            14.4967     -10.5925      -2.7335 H        73 LYS73      0.2747
   1126 CA           16.0114      -9.5508      -3.8100 C.3      73 LYS73     -0.2400
   1127 HA           16.5361      -9.7535      -4.7450 H        73 LYS73      0.1426
   1128 CB           15.2265      -8.2259      -3.9227 C.3      73 LYS73     -0.0094
   1129 HB2          14.1643      -8.4064      -3.7404 H        73 LYS73      0.0362
   1130 HB3          15.5727      -7.5378      -3.1550 H        73 LYS73      0.0362
   1131 CG           15.3501      -7.5381      -5.2887 C.3      73 LYS73      0.0187
   1132 HG2          15.1427      -8.2622      -6.0785 H        73 LYS73      0.0103
   1133 HG3          14.6036      -6.7440      -5.3449 H        73 LYS73      0.0103
   1134 CD           16.7401      -6.9197      -5.4940 C.3      73 LYS73     -0.0479
   1135 HD2          16.9181      -6.1693      -4.7215 H        73 LYS73      0.0621
   1136 HD3          17.4980      -7.7017      -5.4292 H        73 LYS73      0.0621
   1137 CE           16.8285      -6.2671      -6.8741 C.3      73 LYS73     -0.0143
   1138 HE2          16.6296      -7.0298      -7.6349 H        73 LYS73      0.1135
   1139 HE3          16.0387      -5.5168      -6.9477 H        73 LYS73      0.1135
   1140 NZ           18.1620      -5.6507      -7.1027 N.4      73 LYS73     -0.3854
   1141 HZ1          18.8940      -6.3492      -7.0736 H        73 LYS73      0.3400
   1142 HZ2          18.1938      -5.2055      -8.0128 H        73 LYS73      0.3400
   1143 HZ3          18.3607      -4.9382      -6.4082 H        73 LYS73      0.3400
   1144 C            17.0860      -9.5341      -2.7059 C.2      73 LYS73      0.7341
   1145 O            17.0862     -10.3912      -1.8348 O.2      73 LYS73     -0.5894
   1146 N            17.9476      -8.5095      -2.7242 N.am     74 SER74     -0.4157
   1147 H            17.8962      -7.8873      -3.5041 H        74 SER74      0.2719
   1148 CA           18.9468      -8.2256      -1.6725 C.3      74 SER74     -0.0249
   1149 HA           18.9066      -9.0095      -0.9117 H        74 SER74      0.0843
   1150 CB           20.3712      -8.2094      -2.2401 C.3      74 SER74      0.2117
   1151 HB2          20.3781      -7.7985      -3.2503 H        74 SER74      0.0352
   1152 HB3          21.0005      -7.5840      -1.6037 H        74 SER74      0.0352
   1153 OG           20.9114      -9.5101      -2.2368 O.3      74 SER74     -0.6546
   1154 HG           21.8022      -9.5008      -1.8727 H        74 SER74      0.4275
   1155 C            18.6783      -6.9085      -0.9416 C.2      74 SER74      0.5973
   1156 O            18.5532      -6.9056       0.2736 O.2      74 SER74     -0.5679
   1157 N            18.5151      -5.7944      -1.6688 N.am     75 ASP75     -0.5163
   1158 H            18.7808      -5.8027      -2.6365 H        75 ASP75      0.2936
   1159 CA           18.1773      -4.4848      -1.0731 C.3      75 ASP75      0.0381
   1160 HA           18.7728      -4.3372      -0.1726 H        75 ASP75      0.0880
   1161 CB           18.5188      -3.3503      -2.0482 C.3      75 ASP75     -0.0303
   1162 HB2          18.1020      -3.5845      -3.0308 H        75 ASP75     -0.0122
   1163 HB3          18.0503      -2.4281      -1.7002 H        75 ASP75     -0.0122
   1164 CG           20.0210      -3.0845      -2.1585 C.2      75 ASP75      0.7994
   1165 OD1          20.7346      -3.1893      -1.1293 O.co2    75 ASP75     -0.8014
   1166 OD2          20.4391      -2.8179      -3.3042 O.co2    75 ASP75     -0.8014
   1167 C            16.7092      -4.3491      -0.6499 C.2      75 ASP75      0.5366
   1168 O            16.3848      -3.5501       0.2160 O.2      75 ASP75     -0.5819
   1169 N            15.8048      -5.1142      -1.2562 N.am     76 CYX76     -0.4157
   1170 H            16.1159      -5.7674      -1.9490 H        76 CYX76      0.2719
   1171 CA           14.4084      -5.1512      -0.8193 C.3      76 CYX76      0.0429
   1172 HA           14.0845      -4.1561      -0.5152 H        76 CYX76      0.0766
   1173 CB           13.5658      -5.5755      -2.0156 C.3      76 CYX76     -0.0790
   1174 HB2          13.6052      -4.7984      -2.7792 H        76 CYX76      0.0910
   1175 HB3          13.9847      -6.4847      -2.4185 H        76 CYX76      0.0910
   1176 SG           11.8476      -5.9592      -1.6800 S.3      76 CYX76     -0.1081
   1177 C            14.2116      -6.0579       0.4071 C.2      76 CYX76      0.5973
   1178 O            13.3569      -5.7836       1.2371 O.2      76 CYX76     -0.5679
   1179 N            15.0352      -7.1021       0.5602 N.am     77 ASP77     -0.5163
   1180 H            15.7678      -7.2598      -0.1068 H        77 ASP77      0.2936
   1181 CA           15.0658      -7.9272       1.7792 C.3      77 ASP77      0.0381
   1182 HA           14.0492      -8.0044       2.1715 H        77 ASP77      0.0880
   1183 CB           15.5500      -9.3419       1.4261 C.3      77 ASP77     -0.0303
   1184 HB2          15.0391      -9.6824       0.5231 H        77 ASP77     -0.0122
   1185 HB3          16.6237      -9.3237       1.2281 H        77 ASP77     -0.0122
   1186 CG           15.2289     -10.3246       2.5601 C.2      77 ASP77      0.7994
   1187 OD1          14.0471     -10.3685       2.9627 O.co2    77 ASP77     -0.8014
   1188 OD2          16.1350     -11.0422       3.0438 O.co2    77 ASP77     -0.8014
   1189 C            15.9366      -7.3192       2.9018 C.2      77 ASP77      0.5366
   1190 O            16.0201      -7.8533       4.0119 O.2      77 ASP77     -0.5819
   1191 N            16.6011      -6.1891       2.6237 N.am     78 ARG78     -0.3479
   1192 H            16.4393      -5.7651       1.7236 H        78 ARG78      0.2747
   1193 CA           17.4532      -5.4746       3.5801 C.3      78 ARG78     -0.2637
   1194 HA           18.1160      -6.2087       4.0366 H        78 ARG78      0.1560
   1195 CB           18.2632      -4.3890       2.8641 C.3      78 ARG78     -0.0007
   1196 HB2          17.8361      -4.1685       1.9025 H        78 ARG78      0.0327
   1197 HB3          18.1806      -3.4671       3.4426 H        78 ARG78      0.0327
   1198 CG           19.7359      -4.7541       2.6578 C.3      78 ARG78      0.0390
   1199 HG2          20.0516      -5.5511       3.3314 H        78 ARG78      0.0285
   1200 HG3          19.8767      -5.0969       1.6336 H        78 ARG78      0.0285
   1201 CD           20.5856      -3.5114       2.9337 C.3      78 ARG78      0.0486
   1202 HD2          19.9668      -2.6156       2.8425 H        78 ARG78      0.0687
   1203 HD3          20.9878      -3.5624       3.9470 H        78 ARG78      0.0687
   1204 NE           21.6704      -3.3901       1.9624 N.pl3    78 ARG78     -0.5295
   1205 HE           21.7467      -4.1184       1.2692 H        78 ARG78      0.3456
   1206 CZ           22.3623      -2.2985       1.7268 C.cat    78 ARG78      0.8076
   1207 NH1          22.1956      -1.1994       2.4155 N.pl3    78 ARG78     -0.8627
   1208 HH11         21.3735      -1.1376       2.9925 H        78 ARG78      0.4478
   1209 HH12         22.6884      -0.3676       2.1553 H        78 ARG78      0.4478
   1210 NH2          23.2176      -2.2948       0.7515 N.pl3    78 ARG78     -0.8627
   1211 HH21         23.0775      -2.9915       0.0335 H        78 ARG78      0.4478
   1212 HH22         23.6939      -1.4537       0.4965 H        78 ARG78      0.4478
   1213 C            16.6440      -4.8328       4.7147 C.2      78 ARG78      0.7341
   1214 O            15.4361      -4.6543       4.5786 O.2      78 ARG78     -0.5894
   1215 N            17.2973      -4.4636       5.8373 N.am     79 PRO79     -0.2548
   1216 CD           18.6856      -4.7476       6.1795 C.3      79 PRO79      0.0192
   1217 HD2          19.3656      -4.5214       5.3626 H        79 PRO79      0.0391
   1218 HD3          18.7750      -5.7964       6.4663 H        79 PRO79      0.0391
   1219 CG           19.0106      -3.8549       7.3734 C.3      79 PRO79      0.0189
   1220 HG2          19.3353      -2.8742       7.0230 H        79 PRO79      0.0213
   1221 HG3          19.7655      -4.3038       8.0193 H        79 PRO79      0.0213
   1222 CB           17.6602      -3.7337       8.0773 C.3      79 PRO79     -0.0070
   1223 HB2          17.5955      -2.8246       8.6777 H        79 PRO79      0.0253
   1224 HB3          17.5020      -4.6101       8.7077 H        79 PRO79      0.0253
   1225 CA           16.6443      -3.7484       6.9299 C.3      79 PRO79     -0.0266
   1226 HA           15.7817      -4.3240       7.2555 H        79 PRO79      0.0641
   1227 C            16.2184      -2.3260       6.5071 C.2      79 PRO79      0.5896
   1228 O            17.0923      -1.4976       6.2302 O.2      79 PRO79     -0.5748
   1229 N            14.9059      -2.0268       6.4634 N.am     80 PRO80     -0.2548
   1230 CD           13.7973      -2.9269       6.7417 C.3      80 PRO80      0.0192
   1231 HD2          13.9302      -3.3907       7.7141 H        80 PRO80      0.0391
   1232 HD3          13.7161      -3.6820       5.9623 H        80 PRO80      0.0391
   1233 CG           12.5250      -2.0846       6.7536 C.3      80 PRO80      0.0189
   1234 HG2          12.3246      -1.7283       7.7637 H        80 PRO80      0.0213
   1235 HG3          11.6678      -2.6340       6.3625 H        80 PRO80      0.0213
   1236 CB           12.8964      -0.9087       5.8637 C.3      80 PRO80     -0.0070
   1237 HB2          12.3061      -0.0222       6.0992 H        80 PRO80      0.0253
   1238 HB3          12.7603      -1.2033       4.8233 H        80 PRO80      0.0253
   1239 CA           14.3908      -0.7103       6.1320 C.3      80 PRO80     -0.0266
   1240 HA           14.8784      -0.3411       5.2293 H        80 PRO80      0.0641
   1241 C            14.6567       0.2436       7.2891 C.2      80 PRO80      0.5896
   1242 O            14.1629       0.0479       8.3985 O.2      80 PRO80     -0.5748
   1243 N            15.4809       1.2528       7.0149 N.am     81 LYS81     -0.3479
   1244 H            15.8723       1.3051       6.0840 H        81 LYS81      0.2747
   1245 CA           15.8368       2.2853       7.9847 C.3      81 LYS81     -0.2400
   1246 HA           15.6436       1.8890       8.9862 H        81 LYS81      0.1426
   1247 CB           17.3329       2.6095       7.8368 C.3      81 LYS81     -0.0094
   1248 HB2          17.8090       1.7624       7.3464 H        81 LYS81      0.0362
   1249 HB3          17.5027       3.5011       7.2316 H        81 LYS81      0.0362
   1250 CG           17.9647       2.7626       9.2231 C.3      81 LYS81      0.0187
   1251 HG2          17.7987       3.7721       9.6026 H        81 LYS81      0.0103
   1252 HG3          17.4813       2.0702       9.9142 H        81 LYS81      0.0103
   1253 CD           19.4524       2.4022       9.2558 C.3      81 LYS81     -0.0479
   1254 HD2          19.6545       2.0860      10.2821 H        81 LYS81      0.0621
   1255 HD3          19.6629       1.5457       8.6144 H        81 LYS81      0.0621
   1256 CE           20.3591       3.5835       8.9061 C.3      81 LYS81     -0.0143
   1257 HE2          20.6764       3.5095       7.8618 H        81 LYS81      0.1135
   1258 HE3          19.7800       4.5072       9.0185 H        81 LYS81      0.1135
   1259 NZ           21.5175       3.6073       9.8331 N.4      81 LYS81     -0.3854
   1260 HZ1          22.0556       2.7538       9.7638 H        81 LYS81      0.3400
   1261 HZ2          22.1173       4.4012       9.6484 H        81 LYS81      0.3400
   1262 HZ3          21.1825       3.6790      10.7889 H        81 LYS81      0.3400
   1263 C            14.8853       3.4574       7.8065 C.2      81 LYS81      0.7341
   1264 O            15.1327       4.3291       6.9834 O.2      81 LYS81     -0.5894
   1265 N            13.7452       3.3538       8.4768 N.am     82 HIE82     -0.4157
   1266 H            13.6793       2.5990       9.1537 H        82 HIE82      0.2719
   1267 CA           12.7006       4.3670       8.5349 C.3      82 HIE82     -0.0581
   1268 HA           12.6552       4.8987       7.5809 H        82 HIE82      0.1360
   1269 CB           11.3506       3.6831       8.7696 C.3      82 HIE82     -0.0074
   1270 HB2          11.0869       3.0922       7.8934 H        82 HIE82      0.0367
   1271 HB3          11.4558       3.0193       9.6137 H        82 HIE82      0.0367
   1272 CG           10.2217       4.6155       9.0981 C.2      82 HIE82      0.1868
   1273 ND1           9.7709       4.8965      10.3829 N.2      82 HIE82     -0.5432
   1274 CE1           8.7752       5.7816      10.2344 C.2      82 HIE82      0.1635
   1275 HE1           8.2107       6.2158      11.0469 H        82 HIE82      0.1435
   1276 NE2           8.6003       6.0694       8.9373 N.pl3    82 HIE82     -0.2795
   1277 HE2           7.8933       6.7098       8.5581 H        82 HIE82      0.3339
   1278 CD2           9.5076       5.3471       8.2023 C.2      82 HIE82     -0.2207
   1279 HD2           9.6202       5.3417       7.1289 H        82 HIE82      0.1862
   1280 C            13.0330       5.3838       9.6273 C.2      82 HIE82      0.5973
   1281 O            13.4745       5.0436      10.7255 O.2      82 HIE82     -0.5679
   1282 N            12.8870       6.6583       9.2793 N.am     83 SER83     -0.4157
   1283 H            12.6302       6.8477       8.3199 H        83 SER83      0.2719
   1284 CA           13.1576       7.7933      10.1624 C.3      83 SER83     -0.0249
   1285 HA           13.8157       7.4649      10.9654 H        83 SER83      0.0843
   1286 CB           13.9329       8.8334       9.3490 C.3      83 SER83      0.2117
   1287 HB2          14.8085       8.3587       8.9009 H        83 SER83      0.0352
   1288 HB3          13.2938       9.2057       8.5457 H        83 SER83      0.0352
   1289 OG           14.3552       9.9184      10.1633 O.3      83 SER83     -0.6546
   1290 HG           14.6344      10.6145       9.5592 H        83 SER83      0.4275
   1291 C            11.8687       8.3163      10.8300 C.2      83 SER83      0.5973
   1292 O            10.9695       7.5558      11.1442 O.2      83 SER83     -0.5679
   1293 N            11.7643       9.6131      11.1389 N.am     84 LYS84     -0.3479
   1294 H            12.5195      10.2164      10.8420 H        84 LYS84      0.2747
   1295 CA           10.5305      10.2120      11.6835 C.3      84 LYS84     -0.2400
   1296 HA           10.1114       9.5626      12.4537 H        84 LYS84      0.1426
   1297 CB           10.8233      11.5961      12.2829 C.3      84 LYS84     -0.0094
   1298 HB2          11.5718      12.1223      11.6875 H        84 LYS84      0.0362
   1299 HB3           9.9043      12.1827      12.2162 H        84 LYS84      0.0362
   1300 CG           11.2217      11.5908      13.7681 C.3      84 LYS84      0.0187
   1301 HG2          11.0273      12.5994      14.1361 H        84 LYS84      0.0103
   1302 HG3          10.5650      10.9227      14.3277 H        84 LYS84      0.0103
   1303 CD           12.6925      11.2859      14.0977 C.3      84 LYS84     -0.0479
   1304 HD2          13.3423      11.6874      13.3177 H        84 LYS84      0.0621
   1305 HD3          12.9187      11.8126      15.0262 H        84 LYS84      0.0621
   1306 CE           12.9696       9.7906      14.2977 C.3      84 LYS84     -0.0143
   1307 HE2          12.0425       9.3026      14.6170 H        84 LYS84      0.1135
   1308 HE3          13.2468       9.3469      13.3352 H        84 LYS84      0.1135
   1309 NZ           14.0276       9.5674      15.3161 N.4      84 LYS84     -0.3854
   1310 HZ1          13.7618       9.9750      16.2017 H        84 LYS84      0.3400
   1311 HZ2          14.1628       8.5700      15.4493 H        84 LYS84      0.3400
   1312 HZ3          14.9012       9.9620      14.9962 H        84 LYS84      0.3400
   1313 C             9.4274      10.3112      10.6201 C.2      84 LYS84      0.7341
   1314 O             8.2981       9.9134      10.8730 O.2      84 LYS84     -0.5894
   1315 N             9.7894      10.8323       9.4533 N.am     85 ASP85     -0.5163
   1316 H            10.6802      11.3063       9.4218 H        85 ASP85      0.2936
   1317 CA            8.9265      11.0662       8.2906 C.3      85 ASP85      0.0381
   1318 HA            7.9332      10.6621       8.4996 H        85 ASP85      0.0880
   1319 CB            8.7507      12.5941       8.0382 C.3      85 ASP85     -0.0303
   1320 HB2           8.3431      12.7634       7.0405 H        85 ASP85     -0.0122
   1321 HB3           7.9802      12.9347       8.7318 H        85 ASP85     -0.0122
   1322 CG            9.9694      13.5221       8.2665 C.2      85 ASP85      0.7994
   1323 OD1          10.5978      13.4556       9.3529 O.co2    85 ASP85     -0.8014
   1324 OD2          10.2575      14.3662       7.3729 O.co2    85 ASP85     -0.8014
   1325 C             9.4165      10.2662       7.0638 C.2      85 ASP85      0.5366
   1326 O             9.2426      10.7039       5.9268 O.2      85 ASP85     -0.5819
   1327 N            10.1031       9.1350       7.3212 N.am     86 GLY86     -0.4157
   1328 H            10.0530       8.8142       8.2752 H        86 GLY86      0.2719
   1329 CA           10.6965       8.2073       6.3424 C.3      86 GLY86     -0.0252
   1330 HA2          11.5566       7.7361       6.8077 H        86 GLY86      0.0698
   1331 HA3          10.0017       7.4079       6.1034 H        86 GLY86      0.0698
   1332 C            11.1503       8.8858       5.0455 C.2      86 GLY86      0.5973
   1333 O            10.4969       8.8361       3.9957 O.2      86 GLY86     -0.5679
   1334 N            12.2613       9.6073       5.1584 N.am     87 ASN87     -0.4157
   1335 H            12.7425       9.5272       6.0386 H        87 ASN87      0.2719
   1336 CA           12.7911      10.5219       4.1508 C.3      87 ASN87      0.0143
   1337 HA           12.6438      10.0834       3.1613 H        87 ASN87      0.1048
   1338 CB           12.0337      11.8701       4.2261 C.3      87 ASN87     -0.2041
   1339 HB2          12.4165      12.5190       3.4410 H        87 ASN87      0.0797
   1340 HB3          10.9768      11.6889       4.0291 H        87 ASN87      0.0797
   1341 CG           12.1297      12.5904       5.5703 C.2      87 ASN87      0.7130
   1342 OD1          12.1719      12.0079       6.6421 O.2      87 ASN87     -0.5931
   1343 ND2          12.2929      13.8893       5.5643 N.am     87 ASN87     -0.9191
   1344 HD21         11.9228      14.2871       6.4354 H        87 ASN87      0.4196
   1345 HD22         12.3398      14.3827       4.7059 H        87 ASN87      0.4196
   1346 C            14.2993      10.7165       4.3464 C.2      87 ASN87      0.5973
   1347 O            15.0914      10.4768       3.4344 O.2      87 ASN87     -0.5679
   1348 N            14.6932      11.1333       5.5557 N.am     88 GLY88     -0.4157
   1349 H            13.9604      11.3211       6.2317 H        88 GLY88      0.2719
   1350 CA           16.0733      11.4026       5.9353 C.3      88 GLY88     -0.0252
   1351 HA2          16.0875      11.9796       6.8588 H        88 GLY88      0.0698
   1352 HA3          16.5642      10.4449       6.1156 H        88 GLY88      0.0698
   1353 C            16.8545      12.1747       4.8646 C.2      88 GLY88      0.5973
   1354 O            16.3210      13.0025       4.1263 O.2      88 GLY88     -0.5679
   1355 N            18.1568      11.8896       4.7848 N.am     89 LYS89     -0.3479
   1356 H            18.5170      11.2193       5.4460 H        89 LYS89      0.2747
   1357 CA           19.0007      12.3005       3.6514 C.3      89 LYS89     -0.2400
   1358 HA           18.6394      13.2570       3.2712 H        89 LYS89      0.1426
   1359 CB           20.4571      12.4572       4.1370 C.3      89 LYS89     -0.0094
   1360 HB2          20.5202      13.3406       4.7741 H        89 LYS89      0.0362
   1361 HB3          20.7151      11.5929       4.7525 H        89 LYS89      0.0362
   1362 CG           21.5211      12.5508       3.0225 C.3      89 LYS89      0.0187
   1363 HG2          22.5025      12.6603       3.4861 H        89 LYS89      0.0103
   1364 HG3          21.5366      11.6106       2.4714 H        89 LYS89      0.0103
   1365 CD           21.3167      13.6935       2.0164 C.3      89 LYS89     -0.0479
   1366 HD2          21.9686      13.5262       1.1569 H        89 LYS89      0.0621
   1367 HD3          20.2894      13.6881       1.6540 H        89 LYS89      0.0621
   1368 CE           21.6629      15.0479       2.6421 C.3      89 LYS89     -0.0143
   1369 HE2          21.5540      14.9672       3.7279 H        89 LYS89      0.1135
   1370 HE3          22.7112      15.2820       2.4281 H        89 LYS89      0.1135
   1371 NZ           20.7652      16.1150       2.1402 N.4      89 LYS89     -0.3854
   1372 HZ1          19.7976      15.8790       2.3330 H        89 LYS89      0.3400
   1373 HZ2          20.9819      17.0011       2.5795 H        89 LYS89      0.3400
   1374 HZ3          20.8719      16.2196       1.1379 H        89 LYS89      0.3400
   1375 C            18.8769      11.3154       2.4851 C.2      89 LYS89      0.7341
   1376 O            18.7150      11.7361       1.3477 O.2      89 LYS89     -0.5894
   1377 N            19.0429      10.0330       2.7901 N.am     90 THR90     -0.4157
   1378 H            19.0930       9.7905       3.7639 H        90 THR90      0.2719
   1379 CA           19.1261       8.9142       1.8424 C.3      90 THR90     -0.0389
   1380 HA           18.5166       9.1429       0.9669 H        90 THR90      0.1007
   1381 CB           20.5797       8.7228       1.3540 C.3      90 THR90      0.3654
   1382 HB           20.9020       9.6681       0.9156 H        90 THR90      0.0043
   1383 CG2          21.5967       8.3614       2.4473 C.3      90 THR90     -0.2438
   1384 HG21         21.4175       7.3610       2.8376 H        90 THR90      0.0642
   1385 HG22         22.6016       8.3935       2.0265 H        90 THR90      0.0642
   1386 HG23         21.5430       9.0797       3.2634 H        90 THR90      0.0642
   1387 OG1          20.6485       7.7516       0.3388 O.3      90 THR90     -0.6761
   1388 HG1          21.5483       7.4243       0.2819 H        90 THR90      0.4102
   1389 C            18.4998       7.6816       2.4998 C.2      90 THR90      0.5973
   1390 O            19.1058       6.6144       2.5878 O.2      90 THR90     -0.5679
   1391 N            17.3234       7.8770       3.1124 N.am     91 ASP91     -0.5163
   1392 H            16.8303       8.7524       2.9932 H        91 ASP91      0.2936
   1393 CA           16.5779       6.7735       3.7307 C.3      91 ASP91      0.0381
   1394 HA           17.1233       6.4265       4.6099 H        91 ASP91      0.0880
   1395 CB           15.1682       7.2217       4.1460 C.3      91 ASP91     -0.0303
   1396 HB2          15.0484       8.2535       3.8963 H        91 ASP91     -0.0122
   1397 HB3          14.4367       6.7110       3.5409 H        91 ASP91     -0.0122
   1398 CG           14.8267       7.0942       5.6270 C.2      91 ASP91      0.7994
   1399 OD1          15.7518       7.2841       6.4454 O.co2    91 ASP91     -0.8014
   1400 OD2          13.6220       6.9667       5.9310 O.co2    91 ASP91     -0.8014
   1401 C            16.4776       5.6117       2.7349 C.2      91 ASP91      0.5366
   1402 O            16.4262       5.8082       1.5222 O.2      91 ASP91     -0.5819
   1403 N            16.4907       4.3850       3.2402 N.am     92 HIE92     -0.4157
   1404 H            16.4995       4.2763       4.2451 H        92 HIE92      0.2719
   1405 CA           16.4574       3.1886       2.3865 C.3      92 HIE92     -0.0581
   1406 HA           16.0862       3.4815       1.4020 H        92 HIE92      0.1360
   1407 CB           17.8751       2.6371       2.1460 C.3      92 HIE92     -0.0074
   1408 HB2          17.8235       1.9460       1.3041 H        92 HIE92      0.0367
   1409 HB3          18.5314       3.4577       1.8513 H        92 HIE92      0.0367
   1410 CG           18.5011       1.9000       3.3025 C.2      92 HIE92      0.1868
   1411 ND1          18.5395       0.5135       3.4346 N.2      92 HIE92     -0.5432
   1412 CE1          19.0233       0.2633       4.6510 C.2      92 HIE92      0.1635
   1413 HE1          19.0827      -0.7222       5.0934 H        92 HIE92      0.1435
   1414 NE2          19.3735       1.4098       5.2542 N.pl3    92 HIE92     -0.2795
   1415 HE2          19.6696       1.4795       6.2121 H        92 HIE92      0.3339
   1416 CD2          19.0389       2.4579       4.4236 C.2      92 HIE92     -0.2207
   1417 HD2          19.0977       3.5191       4.6261 H        92 HIE92      0.1862
   1418 C            15.4162       2.2031       2.9158 C.2      92 HIE92      0.5973
   1419 O            15.6524       1.0190       3.1290 O.2      92 HIE92     -0.5679
   1420 N            14.2424       2.7411       3.2265 N.am     93 TYR93     -0.4157
   1421 H            14.0844       3.7090       2.9967 H        93 TYR93      0.2719
   1422 CA           13.1180       1.9712       3.7370 C.3      93 TYR93     -0.0014
   1423 HA           13.5177       1.1535       4.3272 H        93 TYR93      0.0876
   1424 CB           12.2737       2.8252       4.6916 C.3      93 TYR93     -0.0152
   1425 HB2          11.5653       2.1759       5.2024 H        93 TYR93      0.0295
   1426 HB3          12.9232       3.2479       5.4593 H        93 TYR93      0.0295
   1427 CG           11.5160       3.9509       4.0261 C.ar     93 TYR93     -0.0011
   1428 CD1          12.2119       5.0987       3.6342 C.ar     93 TYR93     -0.1906
   1429 HD1          13.2459       5.1738       3.9018 H        93 TYR93      0.1699
   1430 CE1          11.5484       6.1445       2.9756 C.ar     93 TYR93     -0.2341
   1431 HE1          12.0811       7.0352       2.6813 H        93 TYR93      0.1656
   1432 CZ           10.1629       6.0460       2.7476 C.ar     93 TYR93      0.3226
   1433 OH            9.5314       7.0529       2.1082 O.3      93 TYR93     -0.5579
   1434 HH            9.8215       7.8672       2.5440 H        93 TYR93      0.3992
   1435 CE2           9.4421       4.9312       3.2101 C.ar     93 TYR93     -0.2341
   1436 HE2           8.3729       4.8897       3.0623 H        93 TYR93      0.1656
   1437 CD2          10.1297       3.8686       3.8145 C.ar     93 TYR93     -0.1906
   1438 HD2           9.5754       3.0012       4.1063 H        93 TYR93      0.1699
   1439 C            12.3117       1.3449       2.5939 C.2      93 TYR93      0.5973
   1440 O            12.3766       1.7860       1.4418 O.2      93 TYR93     -0.5679
   1441 N            11.5716       0.2836       2.9171 N.am     94 LEU94     -0.4157
   1442 H            11.5238       0.0108       3.8855 H        94 LEU94      0.2719
   1443 CA           10.5594      -0.2649       2.0236 C.3      94 LEU94     -0.0518
   1444 HA           10.8674      -0.1038       0.9932 H        94 LEU94      0.0922
   1445 CB           10.3394      -1.7661       2.2905 C.3      94 LEU94     -0.1102
   1446 HB2          10.5431      -1.9928       3.3385 H        94 LEU94      0.0457
   1447 HB3           9.2848      -1.9842       2.1178 H        94 LEU94      0.0457
   1448 CG           11.1578      -2.7024       1.3850 C.3      94 LEU94      0.3531
   1449 HG           12.2219      -2.6116       1.6038 H        94 LEU94     -0.0361
   1450 CD1          10.7101      -4.1359       1.6420 C.3      94 LEU94     -0.4121
   1451 HD11          9.6272      -4.2173       1.5823 H        94 LEU94      0.1000
   1452 HD12         11.1487      -4.8129       0.9150 H        94 LEU94      0.1000
   1453 HD13         11.0400      -4.4367       2.6353 H        94 LEU94      0.1000
   1454 CD2          10.9215      -2.4162      -0.0947 C.3      94 LEU94     -0.4121
   1455 HD21         11.5447      -1.5778      -0.3631 H        94 LEU94      0.1000
   1456 HD22         11.2192      -3.2637      -0.7087 H        94 LEU94      0.1000
   1457 HD23          9.8756      -2.1732      -0.2626 H        94 LEU94      0.1000
   1458 C             9.2701       0.5177       2.2151 C.2      94 LEU94      0.5973
   1459 O             8.8319       0.6936       3.3434 O.2      94 LEU94     -0.5679
   1460 N             8.6864       0.9941       1.1219 N.am     95 LEU95     -0.4157
   1461 H             9.1134       0.7972       0.2243 H        95 LEU95      0.2719
   1462 CA            7.3890       1.6635       1.1067 C.3      95 LEU95     -0.0518
   1463 HA            7.0778       1.8814       2.1287 H        95 LEU95      0.0922
   1464 CB            7.4083       3.0005       0.3322 C.3      95 LEU95     -0.1102
   1465 HB2           6.9709       2.8533      -0.6543 H        95 LEU95      0.0457
   1466 HB3           6.7378       3.6768       0.8597 H        95 LEU95      0.0457
   1467 CG            8.7490       3.7219       0.1479 C.3      95 LEU95      0.3531
   1468 HG            9.3134       3.7085       1.0694 H        95 LEU95     -0.0361
   1469 CD1           9.5950       3.0684      -0.9388 C.3      95 LEU95     -0.4121
   1470 HD11          9.0097       2.3057      -1.4367 H        95 LEU95      0.1000
   1471 HD12          9.8883       3.7831      -1.6986 H        95 LEU95      0.1000
   1472 HD13         10.4797       2.6180      -0.4885 H        95 LEU95      0.1000
   1473 CD2           8.4710       5.1652      -0.2742 C.3      95 LEU95     -0.4121
   1474 HD21          7.8650       5.6585       0.4881 H        95 LEU95      0.1000
   1475 HD22          9.4149       5.7032      -0.3479 H        95 LEU95      0.1000
   1476 HD23          7.9350       5.1964      -1.2215 H        95 LEU95      0.1000
   1477 C             6.3333       0.7528       0.4912 C.2      95 LEU95      0.5973
   1478 O             6.6449      -0.2381      -0.1838 O.2      95 LEU95     -0.5679
   1479 N             5.0789       1.1653       0.6320 N.am     96 GLU96     -0.5163
   1480 H             4.8719       1.8405       1.3749 H        96 GLU96      0.2936
   1481 CA            3.9760       0.5449      -0.0684 C.3      96 GLU96      0.0397
   1482 HA            4.4059       0.1511      -0.9808 H        96 GLU96      0.1105
   1483 CB            3.4302      -0.6505       0.7056 C.3      96 GLU96      0.0560
   1484 HB2           2.9103      -1.2487      -0.0313 H        96 GLU96     -0.0173
   1485 HB3           4.2502      -1.2405       1.0925 H        96 GLU96     -0.0173
   1486 CG            2.4488      -0.3981       1.8386 C.3      96 GLU96      0.0136
   1487 HG2           1.7166       0.3617       1.5623 H        96 GLU96     -0.0425
   1488 HG3           1.8987      -1.3295       1.9746 H        96 GLU96     -0.0425
   1489 CD            3.1214      -0.0503       3.1552 C.2      96 GLU96      0.8054
   1490 OE1           3.8925       0.9161       3.1706 O.co2    96 GLU96     -0.8188
   1491 OE2           2.6852      -0.7003       4.1336 O.co2    96 GLU96     -0.8188
   1492 C             2.8654       1.4890      -0.5136 C.2      96 GLU96      0.5366
   1493 O             2.6014       2.5500       0.0548 O.2      96 GLU96     -0.5819
   1494 N             2.1721       1.0512      -1.5641 N.am     97 PHE97     -0.4157
   1495 H             2.4618       0.1806      -1.9950 H        97 PHE97      0.2719
   1496 CA            1.1150       1.8183      -2.2122 C.3      97 PHE97     -0.0024
   1497 HA            0.7993       2.6144      -1.5398 H        97 PHE97      0.0978
   1498 CB            1.7069       2.4770      -3.4596 C.3      97 PHE97     -0.0343
   1499 HB2           2.6250       3.0004      -3.1871 H        97 PHE97      0.0295
   1500 HB3           1.9688       1.7325      -4.1942 H        97 PHE97      0.0295
   1501 CG            0.7648       3.4610      -4.0895 C.ar     97 PHE97      0.0118
   1502 CD1          -0.2440       3.0380      -4.9780 C.ar     97 PHE97     -0.1256
   1503 HD1          -0.3153       2.0037      -5.2742 H        97 PHE97      0.1330
   1504 CE1          -1.1836       3.9682      -5.4530 C.ar     97 PHE97     -0.1704
   1505 HE1          -1.9748       3.6727      -6.1267 H        97 PHE97      0.1430
   1506 CZ           -1.0911       5.3103      -5.0594 C.ar     97 PHE97     -0.1072
   1507 HZ           -1.7970       6.0245      -5.4556 H        97 PHE97      0.1297
   1508 CE2          -0.0686       5.7295      -4.1930 C.ar     97 PHE97     -0.1704
   1509 HE2           0.0289       6.7704      -3.9308 H        97 PHE97      0.1430
   1510 CD2           0.8556       4.8053      -3.7008 C.ar     97 PHE97     -0.1256
   1511 HD2           1.6325       5.1432      -3.0325 H        97 PHE97      0.1330
   1512 C            -0.0972       0.9361      -2.5494 C.2      97 PHE97      0.5973
   1513 O             0.1127      -0.1567      -3.0815 O.2      97 PHE97     -0.5679
   1514 N            -1.3503       1.3541      -2.2645 N.am     98 PRO98     -0.2548
   1515 CD           -1.7112       2.6437      -1.7015 C.3      98 PRO98      0.0192
   1516 HD2          -1.2090       3.4740      -2.1981 H        98 PRO98      0.0391
   1517 HD3          -1.4565       2.6068      -0.6546 H        98 PRO98      0.0391
   1518 CG           -3.2241       2.7864      -1.8308 C.3      98 PRO98      0.0189
   1519 HG2          -3.4638       3.2455      -2.7890 H        98 PRO98      0.0213
   1520 HG3          -3.6491       3.3625      -1.0080 H        98 PRO98      0.0213
   1521 CB           -3.6927       1.3344      -1.8179 C.3      98 PRO98     -0.0070
   1522 HB2          -4.6621       1.2015      -2.2952 H        98 PRO98      0.0253
   1523 HB3          -3.7339       0.9794      -0.7872 H        98 PRO98      0.0253
   1524 CA           -2.5706       0.5995      -2.5570 C.3      98 PRO98     -0.0266
   1525 HA           -2.5369      -0.4180      -2.1836 H        98 PRO98      0.0641
   1526 C            -2.7420       0.5244      -4.0675 C.2      98 PRO98      0.5896
   1527 O            -3.2090       1.4534      -4.7116 O.2      98 PRO98     -0.5748
   1528 N            -2.2559      -0.5636      -4.6497 N.am     99 THR99     -0.4157
   1529 H            -1.9364      -1.3141      -4.0555 H        99 THR99      0.2719
   1530 CA           -2.3265      -0.7907      -6.0882 C.3      99 THR99     -0.0389
   1531 HA           -2.2702       0.1711      -6.5939 H        99 THR99      0.1007
   1532 CB           -1.1281      -1.6086      -6.5720 C.3      99 THR99      0.3654
   1533 HB           -0.2218      -1.0760      -6.2851 H        99 THR99      0.0043
   1534 CG2          -1.0409      -3.0268      -6.0131 C.3      99 THR99     -0.2438
   1535 HG21         -1.7929      -3.6735      -6.4689 H        99 THR99      0.0642
   1536 HG22         -0.0474      -3.3996      -6.2145 H        99 THR99      0.0642
   1537 HG23         -1.1907      -3.0221      -4.9347 H        99 THR99      0.0642
   1538 OG1          -1.1599      -1.6927      -7.9722 O.3      99 THR99     -0.6761
   1539 HG1          -0.5483      -2.3840      -8.2362 H        99 THR99      0.4102
   1540 C            -3.6825      -1.3998      -6.4107 C.2      99 THR99      0.5973
   1541 O            -4.0852      -2.3672      -5.7666 O.2      99 THR99     -0.5679
   1542 N            -4.4124      -0.7827      -7.3378 N.am    100 PHE100    -0.4157
   1543 H            -4.0046       0.0014      -7.8261 H       100 PHE100     0.2719
   1544 CA           -5.7702      -1.1707      -7.7243 C.3     100 PHE100    -0.0024
   1545 HA           -6.2019      -1.7665      -6.9210 H       100 PHE100     0.0978
   1546 CB           -6.6455       0.0851      -7.8719 C.3     100 PHE100    -0.0343
   1547 HB2          -6.1216       0.8317      -8.4716 H       100 PHE100     0.0295
   1548 HB3          -7.5583      -0.1725      -8.4098 H       100 PHE100     0.0295
   1549 CG           -7.0279       0.6913      -6.5324 C.ar    100 PHE100     0.0118
   1550 CD1          -6.0645       1.3760      -5.7742 C.ar    100 PHE100    -0.1256
   1551 HD1          -5.0854       1.5478      -6.1909 H       100 PHE100     0.1330
   1552 CE1          -6.3782       1.8625      -4.4942 C.ar    100 PHE100    -0.1704
   1553 HE1          -5.6332       2.4003      -3.9294 H       100 PHE100     0.1430
   1554 CZ           -7.6834       1.7322      -3.9924 C.ar    100 PHE100    -0.1072
   1555 HZ           -7.9474       2.1541      -3.0312 H       100 PHE100     0.1297
   1556 CE2          -8.6644       1.0885      -4.7648 C.ar    100 PHE100    -0.1704
   1557 HE2          -9.6773       1.0086      -4.3857 H       100 PHE100     0.1430
   1558 CD2          -8.3345       0.5514      -6.0239 C.ar    100 PHE100    -0.1256
   1559 HD2          -9.0928       0.0397      -6.5993 H       100 PHE100     0.1330
   1560 C            -5.7556      -2.0278      -9.0020 C.2     100 PHE100     0.5973
   1561 O            -4.8629      -1.8667      -9.8389 O.2     100 PHE100    -0.5679
   1562 N            -6.7333      -2.9403      -9.1872 N.am    101 PRO101    -0.2548
   1563 CD           -7.8741      -3.2104      -8.3118 C.3     101 PRO101     0.0192
   1564 HD2          -8.4473      -2.3032      -8.1183 H       101 PRO101     0.0391
   1565 HD3          -7.5497      -3.6438      -7.3688 H       101 PRO101     0.0391
   1566 CG           -8.7481      -4.2255      -9.0480 C.3     101 PRO101     0.0189
   1567 HG2          -9.5204      -3.7050      -9.6162 H       101 PRO101     0.0213
   1568 HG3          -9.2010      -4.9390      -8.3586 H       101 PRO101     0.0213
   1569 CB           -7.7735      -4.9084     -10.0045 C.3     101 PRO101    -0.0070
   1570 HB2          -8.2763      -5.3248     -10.8786 H       101 PRO101     0.0253
   1571 HB3          -7.2495      -5.6902      -9.4565 H       101 PRO101     0.0253
   1572 CA           -6.7819      -3.8037     -10.3693 C.3     101 PRO101    -0.0266
   1573 HA           -5.8052      -4.2547     -10.5477 H       101 PRO101     0.0641
   1574 C            -7.1987      -3.0375     -11.6341 C.2     101 PRO101     0.5896
   1575 O            -6.5896      -3.2292     -12.6873 O.2     101 PRO101    -0.5748
   1576 N            -8.1515      -2.1016     -11.5064 N.am    102 ASP102    -0.5163
   1577 H            -8.6148      -2.0125     -10.6155 H       102 ASP102     0.2936
   1578 CA           -8.5946      -1.1642     -12.5593 C.3     102 ASP102     0.0381
   1579 HA           -9.1620      -1.7024     -13.3204 H       102 ASP102     0.0880
   1580 CB           -9.5017      -0.1194     -11.8863 C.3     102 ASP102    -0.0303
   1581 HB2          -9.9179      -0.5298     -10.9627 H       102 ASP102    -0.0122
   1582 HB3          -8.8884       0.7351     -11.6167 H       102 ASP102    -0.0122
   1583 CG          -10.6623       0.3361     -12.7732 C.2     102 ASP102     0.7994
   1584 OD1         -10.3989       1.0894     -13.7352 O.co2   102 ASP102    -0.8014
   1585 OD2         -11.7887      -0.1261     -12.4892 O.co2   102 ASP102    -0.8014
   1586 C            -7.3909      -0.4622     -13.2193 C.2     102 ASP102     0.5366
   1587 O            -7.3336      -0.2062     -14.4259 O.2     102 ASP102    -0.5819
   1588 N            -6.3336      -0.2832     -12.4207 N.am    103 GLY103    -0.4157
   1589 H            -6.4153      -0.5985     -11.4654 H       103 GLY103     0.2719
   1590 CA           -5.0742       0.3151     -12.8196 C.3     103 GLY103    -0.0252
   1591 HA2          -4.2766      -0.0629     -12.1815 H       103 GLY103     0.0698
   1592 HA3          -4.8797       0.0765     -13.8509 H       103 GLY103     0.0698
   1593 C            -5.0804       1.8222     -12.7329 C.2     103 GLY103     0.5973
   1594 O            -4.2191       2.4521     -13.3409 O.2     103 GLY103    -0.5679
   1595 N            -6.0625       2.3772     -12.0274 N.am    104 HIE104    -0.4157
   1596 H            -6.7808       1.7896     -11.6303 H       104 HIE104     0.2719
   1597 CA           -6.0612       3.7702     -11.6468 C.3     104 HIE104    -0.0581
   1598 HA           -5.6831       4.3522     -12.4886 H       104 HIE104     0.1360
   1599 CB           -7.4969       4.2470     -11.3668 C.3     104 HIE104    -0.0074
   1600 HB2          -7.4781       5.3283     -11.2275 H       104 HIE104     0.0367
   1601 HB3          -8.1104       4.0439     -12.2461 H       104 HIE104     0.0367
   1602 CG           -8.1769       3.6381     -10.1628 C.2     104 HIE104     0.1868
   1603 ND1          -9.2438       2.7501     -10.1875 N.2     104 HIE104    -0.5432
   1604 CE1          -9.5781       2.5114      -8.9126 C.2     104 HIE104     0.1635
   1605 HE1         -10.3870       1.8631      -8.6011 H       104 HIE104     0.1435
   1606 NE2          -8.7787       3.2067      -8.0873 N.pl3   104 HIE104    -0.2795
   1607 HE2          -8.8170       3.1800      -7.0757 H       104 HIE104     0.3339
   1608 CD2          -7.9094       3.9349      -8.8628 C.2     104 HIE104    -0.2207
   1609 HD2          -7.1561       4.6222      -8.5334 H       104 HIE104     0.1862
   1610 C            -5.1083       4.0008     -10.4705 C.2     104 HIE104     0.5973
   1611 O            -4.9612       3.1772      -9.5567 O.2     104 HIE104    -0.5679
   1612 N            -4.4997       5.1741     -10.4984 N.am    105 ASP105    -0.5163
   1613 H            -4.6033       5.7684     -11.3030 H       105 ASP105     0.2936
   1614 CA           -3.7766       5.7486      -9.3801 C.3     105 ASP105     0.0381
   1615 HA           -3.2124       4.9836      -8.8483 H       105 ASP105     0.0880
   1616 CB           -2.7794       6.7722      -9.9219 C.3     105 ASP105    -0.0303
   1617 HB2          -1.9994       6.2558     -10.4835 H       105 ASP105    -0.0122
   1618 HB3          -3.2966       7.4541     -10.6010 H       105 ASP105    -0.0122
   1619 CG           -2.1372       7.5733      -8.7984 C.2     105 ASP105     0.7994
   1620 OD1          -1.9535       6.9881      -7.7036 O.co2   105 ASP105    -0.8014
   1621 OD2          -1.8692       8.7646      -9.0459 O.co2   105 ASP105    -0.8014
   1622 C            -4.7981       6.3608      -8.4214 C.2     105 ASP105     0.5366
   1623 O            -5.2945       7.4712      -8.6109 O.2     105 ASP105    -0.5819
   1624 N            -5.2134       5.5627      -7.4365 N.am    106 TYR106    -0.4157
   1625 H            -4.7812       4.6557      -7.3703 H       106 TYR106     0.2719
   1626 CA           -6.1062       6.0040      -6.3708 C.3     106 TYR106    -0.0014
   1627 HA           -7.1091       6.1392      -6.7716 H       106 TYR106     0.0876
   1628 CB           -6.1330       4.9351      -5.2737 C.3     106 TYR106    -0.0152
   1629 HB2          -6.9218       4.2284      -5.5277 H       106 TYR106     0.0295
   1630 HB3          -5.1841       4.3949      -5.2833 H       106 TYR106     0.0295
   1631 CG           -6.3621       5.4446      -3.8622 C.ar    106 TYR106    -0.0011
   1632 CD1          -7.6481       5.8435      -3.4536 C.ar    106 TYR106    -0.1906
   1633 HD1          -8.4875       5.7389      -4.1277 H       106 TYR106     0.1699
   1634 CE1          -7.8350       6.3459      -2.1546 C.ar    106 TYR106    -0.2341
   1635 HE1          -8.8078       6.6511      -1.8240 H       106 TYR106     0.1656
   1636 CZ           -6.7450       6.4205      -1.2643 C.ar    106 TYR106     0.3226
   1637 OH           -6.9754       6.7514       0.0242 O.3     106 TYR106    -0.5579
   1638 HH           -7.8715       6.4547       0.2354 H       106 TYR106     0.3992
   1639 CE2          -5.4549       6.0367      -1.6723 C.ar    106 TYR106    -0.2341
   1640 HE2          -4.6200       6.1212      -0.9913 H       106 TYR106     0.1656
   1641 CD2          -5.2677       5.5597      -2.9809 C.ar    106 TYR106    -0.1906
   1642 HD2          -4.2724       5.3162      -3.3313 H       106 TYR106     0.1699
   1643 C            -5.6197       7.3345      -5.8173 C.2     106 TYR106     0.5973
   1644 O            -4.4414       7.4506      -5.5240 O.2     106 TYR106    -0.5679
   1645 N            -6.5341       8.2911      -5.6239 N.am    107 LYS107    -0.3479
   1646 H            -7.4493       8.1124      -5.9923 H       107 LYS107     0.2747
   1647 CA           -6.2423       9.6170      -5.0627 C.3     107 LYS107    -0.2400
   1648 HA           -5.4760      10.0740      -5.7001 H       107 LYS107     0.1426
   1649 CB           -7.4668      10.5430      -5.1470 C.3     107 LYS107    -0.0094
   1650 HB2          -7.1809      11.4906      -4.6982 H       107 LYS107     0.0362
   1651 HB3          -7.6497      10.7666      -6.1995 H       107 LYS107     0.0362
   1652 CG           -8.7770      10.0444      -4.4989 C.3     107 LYS107     0.0187
   1653 HG2          -8.5677       9.3373      -3.6964 H       107 LYS107     0.0103
   1654 HG3          -9.2904      10.9053      -4.0697 H       107 LYS107     0.0103
   1655 CD           -9.7085       9.3887      -5.5329 C.3     107 LYS107    -0.0479
   1656 HD2          -9.8974      10.0811      -6.3558 H       107 LYS107     0.0621
   1657 HD3          -9.2113       8.5121      -5.9472 H       107 LYS107     0.0621
   1658 CE          -11.0395       8.9251      -4.9283 C.3     107 LYS107    -0.0143
   1659 HE2         -11.5155       8.2386      -5.6378 H       107 LYS107     0.1135
   1660 HE3         -10.8381       8.3561      -4.0149 H       107 LYS107     0.1135
   1661 NZ          -11.9487      10.0638      -4.6548 N.4     107 LYS107    -0.3854
   1662 HZ1         -12.1099      10.5856      -5.5062 H       107 LYS107     0.3400
   1663 HZ2         -12.8408       9.7234      -4.3183 H       107 LYS107     0.3400
   1664 HZ3         -11.5357      10.6852      -3.9712 H       107 LYS107     0.3400
   1665 C            -5.6104       9.5327      -3.6667 C.2     107 LYS107     0.7341
   1666 O            -6.2747       9.6468      -2.6335 O.2     107 LYS107    -0.5894
   1667 N            -4.3024       9.3183      -3.6613 N.am    108 PHE108    -0.4157
   1668 H            -3.8739       9.0994      -4.5578 H       108 PHE108     0.2719
   1669 CA           -3.4783       9.1595      -2.4807 C.3     108 PHE108    -0.0024
   1670 HA           -4.1037       8.6679      -1.7451 H       108 PHE108     0.0978
   1671 CB           -2.2978       8.2475      -2.8205 C.3     108 PHE108    -0.0343
   1672 HB2          -1.7625       8.0158      -1.9101 H       108 PHE108     0.0295
   1673 HB3          -2.6636       7.3132      -3.2484 H       108 PHE108     0.0295
   1674 CG           -1.3232       8.8986      -3.7702 C.ar    108 PHE108     0.0118
   1675 CD1          -1.4712       8.7571      -5.1564 C.ar    108 PHE108    -0.1256
   1676 HD1          -2.2281       8.1277      -5.5785 H       108 PHE108     0.1330
   1677 CE1          -0.6342       9.4556      -6.0320 C.ar    108 PHE108    -0.1704
   1678 HE1          -0.7539       9.3509      -7.0980 H       108 PHE108     0.1430
   1679 CZ            0.3329      10.3311      -5.5331 C.ar    108 PHE108    -0.1072
   1680 HZ            0.9362      10.9043      -6.2237 H       108 PHE108     0.1297
   1681 CE2           0.4921      10.4704      -4.1477 C.ar    108 PHE108    -0.1704
   1682 HE2           1.2019      11.1807      -3.7599 H       108 PHE108     0.1430
   1683 CD2          -0.3131       9.7313      -3.2698 C.ar    108 PHE108    -0.1256
   1684 HD2          -0.2108       9.8638      -2.2097 H       108 PHE108     0.1330
   1685 C            -2.9951      10.5110      -1.9300 C.2     108 PHE108     0.5973
   1686 O            -2.4531      10.5901      -0.8273 O.2     108 PHE108    -0.5679
   1687 N            -3.1985      11.5820      -2.6845 N.am    109 ASP109    -0.5163
   1688 H            -3.5567      11.4397      -3.6232 H       109 ASP109     0.2936
   1689 CA           -2.9957      12.9765      -2.2979 C.3     109 ASP109     0.0381
   1690 HA           -2.1993      13.0311      -1.5646 H       109 ASP109     0.0880
   1691 CB           -2.5467      13.7624      -3.5375 C.3     109 ASP109    -0.0303
   1692 HB2          -2.4856      14.8225      -3.2879 H       109 ASP109    -0.0122
   1693 HB3          -1.5418      13.4277      -3.8019 H       109 ASP109    -0.0122
   1694 CG           -3.4615      13.5838      -4.7582 C.2     109 ASP109     0.7994
   1695 OD1          -4.6549      13.2359      -4.5628 O.co2   109 ASP109    -0.8014
   1696 OD2          -2.9475      13.7560      -5.8781 O.co2   109 ASP109    -0.8014
   1697 C            -4.2515      13.5953      -1.6564 C.2     109 ASP109     0.5366
   1698 O            -4.1911      14.6610      -1.0394 O.2     109 ASP109    -0.5819
   1699 N            -5.3899      12.9002      -1.7261 N.am    110 SER110    -0.4157
   1700 H            -5.3925      12.0919      -2.3348 H       110 SER110     0.2719
   1701 CA           -6.6549      13.3433      -1.1495 C.3     110 SER110    -0.0249
   1702 HA           -6.6985      14.4299      -1.2291 H       110 SER110     0.0843
   1703 CB           -7.8211      12.7665      -1.9523 C.3     110 SER110     0.2117
   1704 HB2          -7.4682      12.5108      -2.9460 H       110 SER110     0.0352
   1705 HB3          -8.2175      11.8675      -1.4784 H       110 SER110     0.0352
   1706 OG           -8.8341      13.7409      -2.0968 O.3     110 SER110    -0.6546
   1707 HG           -8.4961      14.4084      -2.7055 H       110 SER110     0.4275
   1708 C            -6.7130      12.9574       0.3264 C.2     110 SER110     0.5973
   1709 O            -6.9560      11.8038       0.6872 O.2     110 SER110    -0.5679
   1710 N            -6.3905      13.9247       1.1965 N.am    111 LYS111    -0.3479
   1711 H            -6.0629      14.7987       0.8031 H       111 LYS111     0.2747
   1712 CA           -6.3952      13.7321       2.6561 C.3     111 LYS111    -0.2400
   1713 HA           -5.8736      12.8072       2.8887 H       111 LYS111     0.1426
   1714 CB           -5.7168      14.9133       3.3765 C.3     111 LYS111    -0.0094
   1715 HB2          -4.7570      15.1297       2.9164 H       111 LYS111     0.0362
   1716 HB3          -6.3286      15.8122       3.2860 H       111 LYS111     0.0362
   1717 CG           -5.5059      14.5790       4.8632 C.3     111 LYS111     0.0187
   1718 HG2          -6.4646      14.3515       5.3306 H       111 LYS111     0.0103
   1719 HG3          -4.8677      13.7066       4.9630 H       111 LYS111     0.0103
   1720 CD           -4.8737      15.7394       5.6267 C.3     111 LYS111    -0.0479
   1721 HD2          -3.9539      16.0388       5.1191 H       111 LYS111     0.0621
   1722 HD3          -5.5661      16.5831       5.6495 H       111 LYS111     0.0621
   1723 CE           -4.5469      15.2770       7.0498 C.3     111 LYS111    -0.0143
   1724 HE2          -5.4722      14.9799       7.5520 H       111 LYS111     0.1135
   1725 HE3          -3.9029      14.3931       6.9830 H       111 LYS111     0.1135
   1726 NZ           -3.8555      16.3454       7.8108 N.4     111 LYS111    -0.3854
   1727 HZ1          -4.4445      17.1603       7.9181 H       111 LYS111     0.3400
   1728 HZ2          -3.5879      16.0098       8.7287 H       111 LYS111     0.3400
   1729 HZ3          -3.0086      16.6199       7.3271 H       111 LYS111     0.3400
   1730 C            -7.7980      13.5259       3.1901 C.2     111 LYS111     0.7341
   1731 O            -8.0959      12.5255       3.8396 O.2     111 LYS111    -0.5894
   1732 N            -8.6448      14.5264       2.9643 N.am    112 LYS112    -0.3479
   1733 H            -8.3309      15.2855       2.3756 H       112 LYS112     0.2747
   1734 CA          -10.0370      14.4934       3.3717 C.3     112 LYS112    -0.2400
   1735 HA          -10.2556      13.4489       3.5515 H       112 LYS112     0.1426
   1736 CB          -10.2345      15.2139       4.7176 C.3     112 LYS112    -0.0094
   1737 HB2          -9.3656      15.0128       5.3470 H       112 LYS112     0.0362
   1738 HB3         -10.3020      16.2939       4.5722 H       112 LYS112     0.0362
   1739 CG          -11.4694      14.6864       5.4692 C.3     112 LYS112     0.0187
   1740 HG2         -11.4964      13.5981       5.3963 H       112 LYS112     0.0103
   1741 HG3         -11.3597      14.9423       6.5239 H       112 LYS112     0.0103
   1742 CD          -12.8008      15.2756       4.9715 C.3     112 LYS112    -0.0479
   1743 HD2         -12.8884      16.3085       5.3150 H       112 LYS112     0.0621
   1744 HD3         -12.8355      15.3016       3.8886 H       112 LYS112     0.0621
   1745 CE          -14.0096      14.4604       5.4441 C.3     112 LYS112    -0.0143
   1746 HE2         -14.9061      14.8734       4.9695 H       112 LYS112     0.1135
   1747 HE3         -13.8998      13.4263       5.1040 H       112 LYS112     0.1135
   1748 NZ          -14.1637      14.5045       6.9190 N.4     112 LYS112    -0.3854
   1749 HZ1         -14.2724      15.4611       7.2331 H       112 LYS112     0.3400
   1750 HZ2         -14.9897      13.9921       7.2074 H       112 LYS112     0.3400
   1751 HZ3         -13.3602      14.1056       7.3864 H       112 LYS112     0.3400
   1752 C           -10.8985      15.0235       2.2183 C.2     112 LYS112     0.7341
   1753 O           -10.7117      16.1726       1.8282 O.2     112 LYS112    -0.5894
   1754 N           -11.8717      14.2252       1.7420 N.am    113 PRO113    -0.2548
   1755 CD          -12.8444      14.6423       0.7453 C.3     113 PRO113     0.0192
   1756 HD2         -12.3507      15.0608      -0.1337 H       113 PRO113     0.0391
   1757 HD3         -13.5172      15.3820       1.1818 H       113 PRO113     0.0391
   1758 CG          -13.6254      13.3822       0.3713 C.3     113 PRO113     0.0189
   1759 HG2         -13.1505      12.9060      -0.4882 H       113 PRO113     0.0213
   1760 HG3         -14.6703      13.6055       0.1532 H       113 PRO113     0.0213
   1761 CB          -13.4803      12.4827       1.5956 C.3     113 PRO113    -0.0070
   1762 HB2         -13.5956      11.4291       1.3376 H       113 PRO113     0.0253
   1763 HB3         -14.2216      12.7711       2.3427 H       113 PRO113     0.0253
   1764 CA          -12.0823      12.8224       2.1074 C.3     113 PRO113    -0.0266
   1765 HA          -12.1030      12.7001       3.1889 H       113 PRO113     0.0641
   1766 C           -10.9826      11.9104       1.5381 C.2     113 PRO113     0.5896
   1767 O           -10.1078      12.3482       0.8006 O.2     113 PRO113    -0.5748
   1768 N           -11.0280      10.6386       1.9276 N.am    114 LYS114    -0.3479
   1769 H           -11.7663      10.3521       2.5542 H       114 LYS114     0.2747
   1770 CA          -10.0670       9.6090       1.5441 C.3     114 LYS114    -0.2400
   1771 HA           -9.6572       9.8168       0.5521 H       114 LYS114     0.1426
   1772 CB           -8.9139       9.6233       2.5577 C.3     114 LYS114    -0.0094
   1773 HB2          -8.3924      10.5711       2.4826 H       114 LYS114     0.0362
   1774 HB3          -9.3239       9.5250       3.5646 H       114 LYS114     0.0362
   1775 CG           -7.8991       8.5120       2.2925 C.3     114 LYS114     0.0187
   1776 HG2          -8.4002       7.6737       1.8278 H       114 LYS114     0.0103
   1777 HG3          -7.1341       8.8871       1.6137 H       114 LYS114     0.0103
   1778 CD           -7.2611       7.9781       3.5741 C.3     114 LYS114    -0.0479
   1779 HD2          -6.6319       8.7657       3.9925 H       114 LYS114     0.0621
   1780 HD3          -8.0273       7.7227       4.3083 H       114 LYS114     0.0621
   1781 CE           -6.3859       6.7564       3.2728 C.3     114 LYS114    -0.0143
   1782 HE2          -5.9480       6.8661       2.2801 H       114 LYS114     0.1135
   1783 HE3          -5.5635       6.7221       3.9960 H       114 LYS114     0.1135
   1784 NZ           -7.1578       5.5017       3.3198 N.4     114 LYS114    -0.3854
   1785 HZ1          -7.9123       5.5403       2.6336 H       114 LYS114     0.3400
   1786 HZ2          -6.5593       4.7277       3.0627 H       114 LYS114     0.3400
   1787 HZ3          -7.5450       5.3445       4.2396 H       114 LYS114     0.3400
   1788 C           -10.7992       8.2752       1.5353 C.2     114 LYS114     0.7341
   1789 O           -11.2471       7.8137       2.5836 O.2     114 LYS114    -0.5894
   1790 N           -10.9306       7.6761       0.3558 N.am    115 GLU115    -0.5163
   1791 H           -10.5193       8.1023      -0.4570 H       115 GLU115     0.2936
   1792 CA          -11.4795       6.3242       0.2308 C.3     115 GLU115     0.0397
   1793 HA          -12.4500       6.3027       0.7293 H       115 GLU115     0.1105
   1794 CB          -11.7208       5.9698      -1.2440 C.3     115 GLU115     0.0560
   1795 HB2         -12.3561       6.7406      -1.6835 H       115 GLU115    -0.0173
   1796 HB3         -10.7744       5.9700      -1.7747 H       115 GLU115    -0.0173
   1797 CG          -12.3828       4.5991      -1.4456 C.3     115 GLU115     0.0136
   1798 HG2         -11.8077       3.8283      -0.9369 H       115 GLU115    -0.0425
   1799 HG3         -13.3843       4.6199      -1.0095 H       115 GLU115    -0.0425
   1800 CD          -12.4607       4.2614      -2.9366 C.2     115 GLU115     0.8054
   1801 OE1         -13.1105       5.0551      -3.6535 O.co2   115 GLU115    -0.8188
   1802 OE2         -11.8114       3.2788      -3.3511 O.co2   115 GLU115    -0.8188
   1803 C           -10.5648       5.3206       0.9480 C.2     115 GLU115     0.5366
   1804 O            -9.3329       5.4854       0.9945 O.2     115 GLU115    -0.5819
   1805 N           -11.1853       4.3170       1.5727 N.am    116 ASN116    -0.4157
   1806 H           -12.1701       4.1797       1.4003 H       116 ASN116     0.2719
   1807 CA          -10.4766       3.2347       2.2409 C.3     116 ASN116     0.0143
   1808 HA           -9.9259       3.6771       3.0667 H       116 ASN116     0.1048
   1809 CB          -11.4965       2.2318       2.8055 C.3     116 ASN116    -0.2041
   1810 HB2         -12.4359       2.7299       3.0438 H       116 ASN116     0.0797
   1811 HB3         -11.6986       1.4493       2.0708 H       116 ASN116     0.0797
   1812 CG          -10.9714       1.5935       4.0747 C.2     116 ASN116     0.7130
   1813 OD1         -10.4404       0.5038       4.0956 O.2     116 ASN116    -0.5931
   1814 ND2         -11.0147       2.2958       5.1826 N.am    116 ASN116    -0.9191
   1815 HD21        -10.7367       1.7885       6.0055 H       116 ASN116     0.4196
   1816 HD22        -11.5516       3.1399       5.2226 H       116 ASN116     0.4196
   1817 C            -9.4858       2.5687       1.2632 C.2     116 ASN116     0.5973
   1818 O            -9.8045       2.4282       0.0855 O.2     116 ASN116    -0.5679
   1819 N            -8.2592       2.2338       1.7043 N.am    117 PRO117    -0.2548
   1820 CD           -7.7891       2.2299       3.0825 C.3     117 PRO117     0.0192
   1821 HD2          -8.4091       1.5924       3.7008 H       117 PRO117     0.0391
   1822 HD3          -7.7785       3.2217       3.5054 H       117 PRO117     0.0391
   1823 CG           -6.3914       1.6264       3.0664 C.3     117 PRO117     0.0189
   1824 HG2          -6.4485       0.5725       3.3446 H       117 PRO117     0.0213
   1825 HG3          -5.7257       2.1612       3.7414 H       117 PRO117     0.0213
   1826 CB           -5.9536       1.7421       1.6080 C.3     117 PRO117    -0.0070
   1827 HB2          -5.2274       0.9726       1.3444 H       117 PRO117     0.0253
   1828 HB3          -5.5272       2.7312       1.4354 H       117 PRO117     0.0253
   1829 CA           -7.2681       1.6170       0.8307 C.3     117 PRO117    -0.0266
   1830 HA           -7.1903       2.1700      -0.1068 H       117 PRO117     0.0641
   1831 C            -7.6454       0.1594       0.5046 C.2     117 PRO117     0.5896
   1832 O            -8.6452      -0.3682       0.9853 O.2     117 PRO117    -0.5748
   1833 N            -6.8076      -0.5053      -0.2920 N.am    118 GLY118    -0.4157
   1834 H            -6.0072      -0.0183      -0.6547 H       118 GLY118     0.2719
   1835 CA           -6.9762      -1.9108      -0.6670 C.3     118 GLY118    -0.0252
   1836 HA2          -8.0242      -2.1895      -0.5487 H       118 GLY118     0.0698
   1837 HA3          -6.7227      -2.0325      -1.7195 H       118 GLY118     0.0698
   1838 C            -6.1109      -2.8814       0.1484 C.2     118 GLY118     0.5973
   1839 O            -5.1481      -2.4616       0.7995 O.2     118 GLY118    -0.5679
   1840 N            -6.4069      -4.1931       0.0861 N.am    119 PRO119    -0.2548
   1841 CD           -7.5677      -4.8075      -0.5449 C.3     119 PRO119     0.0192
   1842 HD2          -7.6812      -4.4861      -1.5810 H       119 PRO119     0.0391
   1843 HD3          -8.4625      -4.5593       0.0286 H       119 PRO119     0.0391
   1844 CG           -7.3260      -6.3160      -0.4812 C.3     119 PRO119     0.0189
   1845 HG2          -6.8068      -6.6341      -1.3815 H       119 PRO119     0.0213
   1846 HG3          -8.2532      -6.8749      -0.3496 H       119 PRO119     0.0213
   1847 CB           -6.3807      -6.4909       0.7050 C.3     119 PRO119    -0.0070
   1848 HB2          -5.7580      -7.3810       0.6079 H       119 PRO119     0.0253
   1849 HB3          -6.9315      -6.5226       1.6324 H       119 PRO119     0.0253
   1850 CA           -5.5779      -5.1993       0.7326 C.3     119 PRO119    -0.0266
   1851 HA           -5.4105      -4.9046       1.7601 H       119 PRO119     0.0641
   1852 C            -4.2295      -5.3618       0.0518 C.2     119 PRO119     0.5896
   1853 O            -3.2053      -5.4533       0.7328 O.2     119 PRO119    -0.5748
   1854 N            -4.2123      -5.3828      -1.2818 N.am    120 ALA120    -0.4157
   1855 H            -5.0784      -5.2688      -1.7870 H       120 ALA120     0.2719
   1856 CA           -2.9745      -5.4567      -2.0325 C.3     120 ALA120     0.0337
   1857 HA           -2.3424      -6.1774      -1.5280 H       120 ALA120     0.0823
   1858 CB           -3.2175      -5.9890      -3.4315 C.3     120 ALA120    -0.1825
   1859 HB1          -3.6851      -5.2047      -4.0236 H       120 ALA120     0.0603
   1860 HB2          -2.2719      -6.2593      -3.8967 H       120 ALA120     0.0603
   1861 HB3          -3.8558      -6.8696      -3.3780 H       120 ALA120     0.0603
   1862 C            -2.2382      -4.1206      -2.0753 C.2     120 ALA120     0.5973
   1863 O            -2.8204      -3.0392      -2.2017 O.2     120 ALA120    -0.5679
   1864 N            -0.9178      -4.2309      -2.0054 N.am    121 ARG121    -0.3479
   1865 H            -0.5319      -5.1568      -1.8371 H       121 ARG121     0.2747
   1866 CA            0.0130      -3.1224      -1.9869 C.3     121 ARG121    -0.2637
   1867 HA           -0.4478      -2.3142      -2.5421 H       121 ARG121     0.1560
   1868 CB            0.2607      -2.6983      -0.5345 C.3     121 ARG121    -0.0007
   1869 HB2          -0.0353      -3.5122       0.1192 H       121 ARG121     0.0327
   1870 HB3           1.3234      -2.5544      -0.3750 H       121 ARG121     0.0327
   1871 CG           -0.4856      -1.4031      -0.1703 C.3     121 ARG121     0.0390
   1872 HG2           0.2348      -0.5986      -0.0326 H       121 ARG121     0.0285
   1873 HG3          -1.1303      -1.1275      -0.9841 H       121 ARG121     0.0285
   1874 CD           -1.3939      -1.4880       1.0531 C.3     121 ARG121     0.0486
   1875 HD2          -1.8610      -0.5138       1.2093 H       121 ARG121     0.0687
   1876 HD3          -2.1939      -2.2071       0.8584 H       121 ARG121     0.0687
   1877 NE           -0.6219      -1.8525       2.2488 N.pl3   121 ARG121    -0.5295
   1878 HE           -0.0401      -1.1465       2.6645 H       121 ARG121     0.3456
   1879 CZ           -0.5091      -3.0566       2.7656 C.cat   121 ARG121     0.8076
   1880 NH1          -1.1883      -4.0757       2.3202 N.pl3   121 ARG121    -0.8627
   1881 HH11         -1.8196      -3.9868       1.5329 H       121 ARG121     0.4478
   1882 HH12         -1.1025      -4.9773       2.7523 H       121 ARG121     0.4478
   1883 NH2           0.2988      -3.2487       3.7674 N.pl3   121 ARG121    -0.8627
   1884 HH21          1.0002      -2.5463       4.0005 H       121 ARG121     0.4478
   1885 HH22          0.3722      -4.1572       4.1809 H       121 ARG121     0.4478
   1886 C             1.2990      -3.4729      -2.7053 C.2     121 ARG121     0.7341
   1887 O             1.8963      -4.5262      -2.4894 O.2     121 ARG121    -0.5894
   1888 N             1.6867      -2.5640      -3.5897 N.am    122 VAL122    -0.4157
   1889 H             1.1637      -1.6968      -3.6185 H       122 VAL122     0.2719
   1890 CA            2.9478      -2.6399      -4.3212 C.3     122 VAL122    -0.0875
   1891 HA            3.1237      -3.6827      -4.5739 H       122 VAL122     0.0969
   1892 CB            2.8950      -1.8538      -5.6386 C.3     122 VAL122     0.2985
   1893 HB            2.0973      -2.3025      -6.2216 H       122 VAL122    -0.0297
   1894 CG1           2.5925      -0.3639      -5.5248 C.3     122 VAL122    -0.3192
   1895 HG11          3.3604       0.1339      -4.9348 H       122 VAL122     0.0791
   1896 HG12          2.5659       0.0844      -6.5186 H       122 VAL122     0.0791
   1897 HG13          1.6150      -0.2305      -5.0745 H       122 VAL122     0.0791
   1898 CG2           4.2055      -1.9935      -6.4058 C.3     122 VAL122    -0.3192
   1899 HG21          4.5258      -3.0316      -6.3861 H       122 VAL122     0.0791
   1900 HG22          4.0796      -1.6570      -7.4340 H       122 VAL122     0.0791
   1901 HG23          4.9875      -1.3912      -5.9442 H       122 VAL122     0.0791
   1902 C             4.0886      -2.2169      -3.4227 C.2     122 VAL122     0.5973
   1903 O             4.0251      -1.1477      -2.8230 O.2     122 VAL122    -0.5679
   1904 N             5.0918      -3.0856      -3.3201 N.am    123 ILE123    -0.4157
   1905 H             5.0585      -3.9242      -3.8931 H       123 ILE123     0.2719
   1906 CA            6.2627      -2.9082      -2.4618 C.3     123 ILE123    -0.0597
   1907 HA            6.0872      -2.0646      -1.7928 H       123 ILE123     0.0869
   1908 CB            6.5548      -4.1511      -1.6039 C.3     123 ILE123     0.1303
   1909 HB            6.9035      -4.9506      -2.2615 H       123 ILE123     0.0187
   1910 CG2           7.6754      -3.8749      -0.5879 C.3     123 ILE123    -0.3204
   1911 HG21          7.5054      -2.9314      -0.0674 H       123 ILE123     0.0882
   1912 HG22          7.7347      -4.6824       0.1395 H       123 ILE123     0.0882
   1913 HG23          8.6333      -3.8439      -1.1032 H       123 ILE123     0.0882
   1914 CG1           5.2987      -4.6779      -0.9111 C.3     123 ILE123    -0.0430
   1915 HG12          4.6530      -5.1202      -1.6699 H       123 ILE123     0.0236
   1916 HG13          5.5880      -5.4636      -0.2174 H       123 ILE123     0.0236
   1917 CD1           4.5110      -3.6134      -0.1538 C.3     123 ILE123    -0.0660
   1918 HD11          3.8653      -3.0745      -0.8401 H       123 ILE123     0.0186
   1919 HD12          3.9042      -4.0629       0.6227 H       123 ILE123     0.0186
   1920 HD13          5.2119      -2.9315       0.3173 H       123 ILE123     0.0186
   1921 C             7.4697      -2.5970      -3.3143 C.2     123 ILE123     0.5973
   1922 O             7.6630      -3.1793      -4.3867 O.2     123 ILE123    -0.5679
   1923 N             8.2855      -1.6755      -2.8323 N.am    124 TYR124    -0.4157
   1924 H             8.0325      -1.2056      -1.9663 H       124 TYR124     0.2719
   1925 CA            9.4382      -1.1583      -3.5440 C.3     124 TYR124    -0.0014
   1926 HA           10.0082      -1.9890      -3.9621 H       124 TYR124     0.0876
   1927 CB            8.9440      -0.2673      -4.6952 C.3     124 TYR124    -0.0152
   1928 HB2           9.8075       0.1602      -5.1966 H       124 TYR124     0.0295
   1929 HB3           8.4322      -0.8854      -5.4308 H       124 TYR124     0.0295
   1930 CG            7.9956       0.8434      -4.2839 C.ar    124 TYR124    -0.0011
   1931 CD1           6.6277       0.5840      -4.0572 C.ar    124 TYR124    -0.1906
   1932 HD1           6.2268      -0.4048      -4.2091 H       124 TYR124     0.1699
   1933 CE1           5.7817       1.6013      -3.5846 C.ar    124 TYR124    -0.2341
   1934 HE1           4.7476       1.3917      -3.3595 H       124 TYR124     0.1656
   1935 CZ            6.3015       2.8946      -3.3929 C.ar    124 TYR124     0.3226
   1936 OH            5.5184       3.8855      -2.9274 O.3     124 TYR124    -0.5579
   1937 HH            4.9385       3.5893      -2.2215 H       124 TYR124     0.3992
   1938 CE2           7.6508       3.1708      -3.6659 C.ar    124 TYR124    -0.2341
   1939 HE2           8.0355       4.1534      -3.4482 H       124 TYR124     0.1656
   1940 CD2           8.5014       2.1359      -4.0831 C.ar    124 TYR124    -0.1906
   1941 HD2           9.5575       2.3131      -4.1633 H       124 TYR124     0.1699
   1942 C            10.3365      -0.4057      -2.5610 C.2     124 TYR124     0.5973
   1943 O             9.8707       0.1112      -1.5478 O.2     124 TYR124    -0.5679
   1944 N            11.6388      -0.4175      -2.8368 N.am    125 THR125    -0.4157
   1945 H            11.9451      -0.8757      -3.6820 H       125 THR125     0.2719
   1946 CA           12.6499       0.3090      -2.0477 C.3     125 THR125    -0.0389
   1947 HA           12.4364       0.2239      -0.9826 H       125 THR125     0.1007
   1948 CB           14.0460      -0.2781      -2.3115 C.3     125 THR125     0.3654
   1949 HB           14.7647       0.1785      -1.6303 H       125 THR125     0.0043
   1950 CG2          14.1309      -1.7961      -2.1668 C.3     125 THR125    -0.2438
   1951 HG21         13.4955      -2.2991      -2.8959 H       125 THR125     0.0642
   1952 HG22         15.1633      -2.1208      -2.2943 H       125 THR125     0.0642
   1953 HG23         13.8128      -2.0666      -1.1607 H       125 THR125     0.0642
   1954 OG1          14.4253      -0.0014      -3.6377 O.3     125 THR125    -0.6761
   1955 HG1          15.2847      -0.4155      -3.7605 H       125 THR125     0.4102
   1956 C            12.6223       1.8038      -2.3797 C.2     125 THR125     0.5973
   1957 O            11.7830       2.2701      -3.1470 O.2     125 THR125    -0.5679
   1958 N            13.5796       2.5739      -1.8696 N.am    126 TYR126    -0.4157
   1959 H            14.2072       2.1890      -1.1768 H       126 TYR126     0.2719
   1960 CA           13.6729       4.0133      -2.1064 C.3     126 TYR126    -0.0014
   1961 HA           13.3220       4.2173      -3.1144 H       126 TYR126     0.0876
   1962 CB           12.7021       4.7082      -1.1394 C.3     126 TYR126    -0.0152
   1963 HB2          11.7326       4.7532      -1.6193 H       126 TYR126     0.0295
   1964 HB3          12.5975       4.1156      -0.2276 H       126 TYR126     0.0295
   1965 CG           13.0683       6.1110      -0.7385 C.ar    126 TYR126    -0.0011
   1966 CD1          12.7924       7.1871      -1.5873 C.ar    126 TYR126    -0.1906
   1967 HD1          12.2817       6.9861      -2.5013 H       126 TYR126     0.1699
   1968 CE1          13.2053       8.4914      -1.2614 C.ar    126 TYR126    -0.2341
   1969 HE1          13.0169       9.3225      -1.9223 H       126 TYR126     0.1656
   1970 CZ           13.8866       8.7096      -0.0551 C.ar    126 TYR126     0.3226
   1971 OH           14.2657       9.9597       0.2947 O.3     126 TYR126    -0.5579
   1972 HH           13.7613      10.6213      -0.1773 H       126 TYR126     0.3992
   1973 CE2          14.1683       7.6314       0.7917 C.ar    126 TYR126    -0.2341
   1974 HE2          14.7269       7.8279       1.6845 H       126 TYR126     0.1656
   1975 CD2          13.7469       6.3326       0.4619 C.ar    126 TYR126    -0.1906
   1976 HD2          13.9678       5.5064       1.1212 H       126 TYR126     0.1699
   1977 C            15.1280       4.5147      -1.9826 C.2     126 TYR126     0.5973
   1978 O            15.9046       3.9024      -1.2499 O.2     126 TYR126    -0.5679
   1979 N            15.5381       5.5431      -2.7615 N.am    127 PRO127    -0.2548
   1980 CD           16.7675       6.2854      -2.5175 C.3     127 PRO127     0.0192
   1981 HD2          17.6276       5.6186      -2.4416 H       127 PRO127     0.0391
   1982 HD3          16.6601       6.8540      -1.5915 H       127 PRO127     0.0391
   1983 CG           16.9319       7.2447      -3.6987 C.3     127 PRO127     0.0189
   1984 HG2          17.5343       6.7667      -4.4723 H       127 PRO127     0.0213
   1985 HG3          17.3851       8.1872      -3.3899 H       127 PRO127     0.0213
   1986 CB           15.5075       7.4433      -4.2107 C.3     127 PRO127    -0.0070
   1987 HB2          15.4886       7.7153      -5.2668 H       127 PRO127     0.0253
   1988 HB3          15.0165       8.2130      -3.6136 H       127 PRO127     0.0253
   1989 CA           14.8456       6.0921      -3.9390 C.3     127 PRO127    -0.0266
   1990 HA           13.8010       6.2693      -3.7194 H       127 PRO127     0.0641
   1991 C            14.8691       5.1685      -5.1625 C.2     127 PRO127     0.5896
   1992 O            14.1846       5.4424      -6.1415 O.2     127 PRO127    -0.5748
   1993 N            15.5621       4.0300      -5.0572 N.am    128 ASN128    -0.4157
   1994 H            16.1164       3.9194      -4.2215 H       128 ASN128     0.2719
   1995 CA           15.6171       2.9669      -6.0614 C.3     128 ASN128     0.0143
   1996 HA           16.2433       3.2852      -6.8987 H       128 ASN128     0.1048
   1997 CB           16.2288       1.7209      -5.3904 C.3     128 ASN128    -0.2041
   1998 HB2          16.1975       1.8133      -4.3047 H       128 ASN128     0.0797
   1999 HB3          15.6517       0.8447      -5.6588 H       128 ASN128     0.0797
   2000 CG           17.6484       1.4355      -5.8209 C.2     128 ASN128     0.7130
   2001 OD1          17.8897       0.8293      -6.8457 O.2     128 ASN128    -0.5931
   2002 ND2          18.6193       1.8213      -5.0320 N.am    128 ASN128    -0.9191
   2003 HD21         19.5512       1.5863      -5.3313 H       128 ASN128     0.4196
   2004 HD22         18.4419       2.2995      -4.1671 H       128 ASN128     0.4196
   2005 C            14.2386       2.6207      -6.6431 C.2     128 ASN128     0.5973
   2006 O            14.1233       2.4457      -7.8514 O.2     128 ASN128    -0.5679
   2007 N            13.2053       2.4789      -5.7954 N.am    129 LYS129    -0.3479
   2008 H            13.3483       2.6704      -4.8139 H       129 LYS129     0.2747
   2009 CA           11.8574       2.0573      -6.2112 C.3     129 LYS129    -0.2400
   2010 HA           11.2761       1.8349      -5.3277 H       129 LYS129     0.1426
   2011 CB           11.1424       3.1736      -6.9715 C.3     129 LYS129    -0.0094
   2012 HB2          11.7545       3.5140      -7.8087 H       129 LYS129     0.0362
   2013 HB3          10.2239       2.7737      -7.3821 H       129 LYS129     0.0362
   2014 CG           10.7976       4.3557      -6.0804 C.3     129 LYS129     0.0187
   2015 HG2          10.3224       4.0178      -5.1658 H       129 LYS129     0.0103
   2016 HG3          11.7242       4.8562      -5.8215 H       129 LYS129     0.0103
   2017 CD            9.8658       5.3261      -6.8152 C.3     129 LYS129    -0.0479
   2018 HD2           9.9893       6.3209      -6.4072 H       129 LYS129     0.0621
   2019 HD3          10.1326       5.3926      -7.8722 H       129 LYS129     0.0621
   2020 CE            8.3891       4.9728      -6.6515 C.3     129 LYS129    -0.0143
   2021 HE2           8.1615       4.7787      -5.6012 H       129 LYS129     0.1135
   2022 HE3           7.8086       5.8564      -6.9403 H       129 LYS129     0.1135
   2023 NZ            7.9871       3.8301      -7.4991 N.4     129 LYS129    -0.3854
   2024 HZ1           8.3764       2.9573      -7.1740 H       129 LYS129     0.3400
   2025 HZ2           6.9778       3.7503      -7.4955 H       129 LYS129     0.3400
   2026 HZ3           8.2659       4.0001      -8.4564 H       129 LYS129     0.3400
   2027 C            11.8377       0.7605      -6.9991 C.2     129 LYS129     0.7341
   2028 O            10.9134       0.5288      -7.7764 O.2     129 LYS129    -0.5894
   2029 N            12.8470      -0.0806      -6.7734 N.am    130 VAL130    -0.4157
   2030 H            13.5421       0.2088      -6.1048 H       130 VAL130     0.2719
   2031 CA           12.9951      -1.3749      -7.4272 C.3     130 VAL130    -0.0875
   2032 HA           12.9379      -1.2327      -8.5078 H       130 VAL130     0.0969
   2033 CB           14.3538      -2.0164      -7.1096 C.3     130 VAL130     0.2985
   2034 HB           14.5010      -2.0634      -6.0296 H       130 VAL130    -0.0297
   2035 CG1          14.4728      -3.4248      -7.7021 C.3     130 VAL130    -0.3192
   2036 HG11         14.1940      -3.4120      -8.7573 H       130 VAL130     0.0791
   2037 HG12         15.4997      -3.7645      -7.6122 H       130 VAL130     0.0791
   2038 HG13         13.8113      -4.1120      -7.1722 H       130 VAL130     0.0791
   2039 CG2          15.4852      -1.1917      -7.7328 C.3     130 VAL130    -0.3192
   2040 HG21         15.3596      -0.1314      -7.5374 H       130 VAL130     0.0791
   2041 HG22         16.4492      -1.5112      -7.3377 H       130 VAL130     0.0791
   2042 HG23         15.4848      -1.3139      -8.8170 H       130 VAL130     0.0791
   2043 C            11.8147      -2.2138      -6.9850 C.2     130 VAL130     0.5973
   2044 O            11.7812      -2.7162      -5.8597 O.2     130 VAL130    -0.5679
   2045 N            10.8048      -2.2136      -7.8524 N.am    131 PHE131    -0.4157
   2046 H            10.9057      -1.6340      -8.6735 H       131 PHE131     0.2719
   2047 CA            9.5474      -2.9141      -7.7009 C.3     131 PHE131    -0.0024
   2048 HA            8.9513      -2.4490      -6.9173 H       131 PHE131     0.0978
   2049 CB            8.7739      -2.8258      -9.0256 C.3     131 PHE131    -0.0343
   2050 HB2           8.3542      -1.8246      -9.1336 H       131 PHE131     0.0295
   2051 HB3           9.4599      -2.9903      -9.8588 H       131 PHE131     0.0295
   2052 CG            7.6733      -3.8529      -9.1162 C.ar    131 PHE131     0.0118
   2053 CD1           6.4110      -3.5774      -8.5708 C.ar    131 PHE131    -0.1256
   2054 HD1           6.1971      -2.5908      -8.1889 H       131 PHE131     0.1330
   2055 CE1           5.4573      -4.6010      -8.4833 C.ar    131 PHE131    -0.1704
   2056 HE1           4.5036      -4.4061      -8.0297 H       131 PHE131     0.1430
   2057 CZ            5.7781      -5.8939      -8.9192 C.ar    131 PHE131    -0.1072
   2058 HZ            5.0700      -6.6841      -8.7875 H       131 PHE131     0.1297
   2059 CE2           7.0324      -6.1649      -9.4869 C.ar    131 PHE131    -0.1704
   2060 HE2           7.2936      -7.1552      -9.8212 H       131 PHE131     0.1430
   2061 CD2           7.9691      -5.1345      -9.6127 C.ar    131 PHE131    -0.1256
   2062 HD2           8.9452      -5.3485     -10.0286 H       131 PHE131     0.1330
   2063 C             9.8717      -4.3434      -7.2889 C.2     131 PHE131     0.5973
   2064 O            10.5811      -5.0632      -7.9918 O.2     131 PHE131    -0.5679
   2065 N             9.4491      -4.6918      -6.0825 N.am    132 CYX132    -0.4157
   2066 H             8.8875      -4.0441      -5.5418 H       132 CYX132     0.2719
   2067 CA            9.7767      -5.9755      -5.5094 C.3     132 CYX132     0.0429
   2068 HA           10.7048      -6.3440      -5.9491 H       132 CYX132     0.0766
   2069 CB           10.0082      -5.7689      -4.0154 C.3     132 CYX132    -0.0790
   2070 HB2          10.3030      -4.7335      -3.8367 H       132 CYX132     0.0910
   2071 HB3           9.1064      -5.9734      -3.4365 H       132 CYX132     0.0910
   2072 SG           11.3502      -6.8038      -3.4396 S.3     132 CYX132    -0.1081
   2073 C             8.6749      -6.9660      -5.8599 C.2     132 CYX132     0.5973
   2074 O             8.9129      -7.9646      -6.5321 O.2     132 CYX132    -0.5679
   2075 N             7.4494      -6.6219      -5.4732 N.am    133 GLY133    -0.4157
   2076 H             7.3157      -5.7329      -5.0126 H       133 GLY133     0.2719
   2077 CA            6.2622      -7.3918      -5.7840 C.3     133 GLY133    -0.0252
   2078 HA2           6.1965      -7.5469      -6.8581 H       133 GLY133     0.0698
   2079 HA3           6.3316      -8.3669      -5.3002 H       133 GLY133     0.0698
   2080 C             5.0011      -6.6861      -5.3182 C.2     133 GLY133     0.5973
   2081 O             4.9652      -5.4675      -5.1154 O.2     133 GLY133    -0.5679
   2082 N             3.9616      -7.4856      -5.1206 N.am    134 ILE134    -0.4157
   2083 H             4.0579      -8.4663      -5.3578 H       134 ILE134     0.2719
   2084 CA            2.6951      -7.0611      -4.5315 C.3     134 ILE134    -0.0597
   2085 HA            2.8269      -6.0815      -4.0779 H       134 ILE134     0.0869
   2086 CB            1.6067      -6.9411      -5.6231 C.3     134 ILE134     0.1303
   2087 HB            1.6302      -7.8424      -6.2353 H       134 ILE134     0.0187
   2088 CG2           0.1885      -6.8170      -5.0500 C.3     134 ILE134    -0.3204
   2089 HG21          0.0990      -5.8969      -4.4712 H       134 ILE134     0.0882
   2090 HG22         -0.5429      -6.8110      -5.8608 H       134 ILE134     0.0882
   2091 HG23         -0.0381      -7.6555      -4.4028 H       134 ILE134     0.0882
   2092 CG1           1.8380      -5.6908      -6.5029 C.3     134 ILE134    -0.0430
   2093 HG12          0.9086      -5.1527      -6.6323 H       134 ILE134     0.0236
   2094 HG13          2.5601      -5.0206      -6.0516 H       134 ILE134     0.0236
   2095 CD1           2.3003      -6.0301      -7.9064 C.3     134 ILE134    -0.0660
   2096 HD11          1.4949      -6.5343      -8.4329 H       134 ILE134     0.0186
   2097 HD12          2.5328      -5.1230      -8.4550 H       134 ILE134     0.0186
   2098 HD13          3.1708      -6.6756      -7.8495 H       134 ILE134     0.0186
   2099 C             2.3576      -8.0303      -3.4049 C.2     134 ILE134     0.5973
   2100 O             2.3791      -9.2459      -3.5795 O.2     134 ILE134    -0.5679
   2101 N             2.0894      -7.4878      -2.2255 N.am    135 ILE135    -0.4157
   2102 H             2.0699      -6.4733      -2.1582 H       135 ILE135     0.2719
   2103 CA            1.6341      -8.2561      -1.0648 C.3     135 ILE135    -0.0597
   2104 HA            1.5777      -9.3126      -1.3292 H       135 ILE135     0.0869
   2105 CB            2.6073      -8.1514       0.1290 C.3     135 ILE135     0.1303
   2106 HB            2.1556      -8.6344       0.9933 H       135 ILE135     0.0187
   2107 CG2           3.9078      -8.9017      -0.1860 C.3     135 ILE135    -0.3204
   2108 HG21          4.1877      -8.7946      -1.2332 H       135 ILE135     0.0882
   2109 HG22          4.7310      -8.5243       0.4213 H       135 ILE135     0.0882
   2110 HG23          3.7719      -9.9444       0.0676 H       135 ILE135     0.0882
   2111 CG1           3.0146      -6.7320       0.5332 C.3     135 ILE135    -0.0430
   2112 HG12          3.7430      -6.8012       1.3337 H       135 ILE135     0.0236
   2113 HG13          3.4929      -6.2955      -0.3255 H       135 ILE135     0.0236
   2114 CD1           1.9170      -5.7734       0.9795 C.3     135 ILE135    -0.0660
   2115 HD11          1.0437      -6.3334       1.2917 H       135 ILE135     0.0186
   2116 HD12          2.2675      -5.1469       1.7984 H       135 ILE135     0.0186
   2117 HD13          1.6417      -5.1341       0.1441 H       135 ILE135     0.0186
   2118 C             0.2174      -7.8291      -0.7272 C.2     135 ILE135     0.5973
   2119 O            -0.1568      -6.6766      -0.9359 O.2     135 ILE135    -0.5679
   2120 N            -0.5803      -8.7548      -0.2106 N.am    136 ALA136    -0.4157
   2121 H            -0.2382      -9.7051      -0.0970 H       136 ALA136     0.2719
   2122 CA           -1.9404      -8.4639       0.2185 C.3     136 ALA136     0.0337
   2123 HA           -2.0090      -7.4022       0.4248 H       136 ALA136     0.0823
   2124 CB           -2.9314      -8.8223      -0.8914 C.3     136 ALA136    -0.1825
   2125 HB1          -3.0033      -9.9020      -0.9617 H       136 ALA136     0.0603
   2126 HB2          -3.9158      -8.4124      -0.6632 H       136 ALA136     0.0603
   2127 HB3          -2.5904      -8.4278      -1.8483 H       136 ALA136     0.0603
   2128 C            -2.2913      -9.1939       1.5065 C.2     136 ALA136     0.5973
   2129 O            -1.7708     -10.2728       1.7772 O.2     136 ALA136    -0.5679
   2130 N            -3.2160      -8.6194       2.2661 N.am    137 HIE137    -0.4157
   2131 H            -3.5951      -7.7292       1.9817 H       137 HIE137     0.2719
   2132 CA           -3.7439      -9.2183       3.4895 C.3     137 HIE137    -0.0581
   2133 HA           -2.9278      -9.5401       4.1430 H       137 HIE137     0.1360
   2134 CB           -4.5446      -8.1561       4.2265 C.3     137 HIE137    -0.0074
   2135 HB2          -5.3509      -7.8021       3.5844 H       137 HIE137     0.0367
   2136 HB3          -4.9913      -8.6201       5.0918 H       137 HIE137     0.0367
   2137 CG           -3.7266      -6.9800       4.6829 C.2     137 HIE137     0.1868
   2138 ND1          -3.0825      -6.8595       5.9081 N.2     137 HIE137    -0.5432
   2139 CE1          -2.6124      -5.6096       5.9645 C.2     137 HIE137     0.1635
   2140 HE1          -2.1340      -5.1793       6.8356 H       137 HIE137     0.1435
   2141 NE2          -2.9004      -4.9525       4.8289 N.pl3   137 HIE137    -0.2795
   2142 HE2          -2.8675      -3.9494       4.7142 H       137 HIE137     0.3339
   2143 CD2          -3.5900      -5.8086       4.0080 C.2     137 HIE137    -0.2207
   2144 HD2          -4.0639      -5.5574       3.0787 H       137 HIE137     0.1862
   2145 C            -4.6289     -10.4294       3.1904 C.2     137 HIE137     0.5973
   2146 O            -5.6948     -10.3043       2.5877 O.2     137 HIE137    -0.5679
   2147 N            -4.2141     -11.6128       3.6301 N.am    138 THR138    -0.4157
   2148 H            -3.3383     -11.6621       4.1507 H       138 THR138     0.2719
   2149 CA           -4.9188     -12.9003       3.4408 C.3     138 THR138    -0.0389
   2150 HA           -5.2958     -12.9210       2.4212 H       138 THR138     0.1007
   2151 CB           -3.9491     -14.0815       3.5920 C.3     138 THR138     0.3654
   2152 HB           -4.4482     -14.9963       3.9083 H       138 THR138     0.0043
   2153 CG2          -3.3113     -14.3503       2.2417 C.3     138 THR138    -0.2438
   2154 HG21         -2.8633     -13.4330       1.8647 H       138 THR138     0.0642
   2155 HG22         -2.5690     -15.1341       2.3690 H       138 THR138     0.0642
   2156 HG23         -4.0648     -14.7121       1.5523 H       138 THR138     0.0642
   2157 OG1          -2.9055     -13.7801       4.4815 O.3     138 THR138    -0.6761
   2158 HG1          -3.1806     -13.9377       5.3921 H       138 THR138     0.4102
   2159 C            -6.1630     -13.0891       4.3056 C.2     138 THR138     0.5973
   2160 O            -6.5204     -14.2040       4.6682 O.2     138 THR138    -0.5679
   2161 N            -6.8560     -11.9906       4.5967 N.am    139 LYS139    -0.3479
   2162 H            -6.4787     -11.1191       4.2453 H       139 LYS139     0.2747
   2163 CA           -8.0902     -11.9297       5.3763 C.3     139 LYS139    -0.2400
   2164 HA           -8.8046     -12.6585       4.9963 H       139 LYS139     0.1426
   2165 CB           -7.7500     -12.3005       6.8311 C.3     139 LYS139    -0.0094
   2166 HB2          -7.4284     -13.3417       6.8747 H       139 LYS139     0.0362
   2167 HB3          -6.9009     -11.7133       7.1482 H       139 LYS139     0.0362
   2168 CG           -8.9213     -12.1442       7.8108 C.3     139 LYS139     0.0187
   2169 HG2          -9.7020     -11.5193       7.3794 H       139 LYS139     0.0103
   2170 HG3          -9.3744     -13.1214       7.9851 H       139 LYS139     0.0103
   2171 CD           -8.4643     -11.5463       9.1516 C.3     139 LYS139    -0.0479
   2172 HD2          -8.4055     -12.3505       9.8868 H       139 LYS139     0.0621
   2173 HD3          -7.4799     -11.0829       9.0690 H       139 LYS139     0.0621
   2174 CE           -9.4594     -10.4762       9.6019 C.3     139 LYS139    -0.0143
   2175 HE2          -9.4190      -9.6476       8.8854 H       139 LYS139     0.1135
   2176 HE3         -10.4665     -10.9031       9.5620 H       139 LYS139     0.1135
   2177 NZ           -9.1456     -10.0033      10.9749 N.4     139 LYS139    -0.3854
   2178 HZ1          -8.2318      -9.5552      11.0120 H       139 LYS139     0.3400
   2179 HZ2          -9.8219      -9.3198      11.2862 H       139 LYS139     0.3400
   2180 HZ3          -9.1238     -10.7761      11.6254 H       139 LYS139     0.3400
   2181 C            -8.6878     -10.5309       5.2218 C.2     139 LYS139     0.7341
   2182 O            -8.5269      -9.6701       6.0897 O.2     139 LYS139    -0.5894
   2183 N            -9.3953     -10.3167       4.1153 N.am    140 GLU140    -0.5163
   2184 H            -9.5564     -11.0968       3.4908 H       140 GLU140     0.2936
   2185 CA          -10.0904      -9.0696       3.7729 C.3     140 GLU140     0.0397
   2186 HA          -10.5583      -9.2087       2.7974 H       140 GLU140     0.1105
   2187 CB          -11.2059      -8.7956       4.8073 C.3     140 GLU140     0.0560
   2188 HB2         -11.0795      -9.4395       5.6791 H       140 GLU140    -0.0173
   2189 HB3         -11.1152      -7.7777       5.1816 H       140 GLU140    -0.0173
   2190 CG          -12.6238      -9.0356       4.2827 C.3     140 GLU140     0.0136
   2191 HG2         -12.5986      -9.5601       3.3272 H       140 GLU140    -0.0425
   2192 HG3         -13.1494      -9.6846       4.9890 H       140 GLU140    -0.0425
   2193 CD          -13.3961      -7.7214       4.1567 C.2     140 GLU140     0.8054
   2194 OE1         -13.4228      -6.9782       5.1635 O.co2   140 GLU140    -0.8188
   2195 OE2         -13.9735      -7.5168       3.0688 O.co2   140 GLU140    -0.8188
   2196 C            -9.1361      -7.8877       3.5845 C.2     140 GLU140     0.5366
   2197 O            -8.8196      -7.5460       2.4537 O.2     140 GLU140    -0.5819
   2198 N            -8.6665      -7.2991       4.6862 N.am    141 ASN141    -0.4157
   2199 H            -8.9747      -7.7024       5.5605 H       141 ASN141     0.2719
   2200 CA           -7.7099      -6.1979       4.7590 C.3     141 ASN141     0.0143
   2201 HA           -6.9927      -6.3425       3.9529 H       141 ASN141     0.1048
   2202 CB           -8.4617      -4.8752       4.5212 C.3     141 ASN141    -0.2041
   2203 HB2          -9.3076      -5.0564       3.8565 H       141 ASN141     0.0797
   2204 HB3          -8.8535      -4.4820       5.4585 H       141 ASN141     0.0797
   2205 CG           -7.6005      -3.8209       3.8498 C.2     141 ASN141     0.7130
   2206 OD1          -6.3965      -3.9516       3.6869 O.2     141 ASN141    -0.5931
   2207 ND2          -8.2093      -2.7489       3.3958 N.am    141 ASN141    -0.9191
   2208 HD21         -7.6669      -2.0523       2.9173 H       141 ASN141     0.4196
   2209 HD22         -9.2083      -2.6525       3.4705 H       141 ASN141     0.4196
   2210 C            -6.9230      -6.2292       6.0904 C.2     141 ASN141     0.5973
   2211 O            -6.5676      -5.1975       6.6620 O.2     141 ASN141    -0.5679
   2212 N            -6.7227      -7.4297       6.6413 N.am    142 GLN142    -0.4157
   2213 H            -7.0524      -8.2536       6.1501 H       142 GLN142     0.2719
   2214 CA           -6.0071      -7.6530       7.8931 C.3     142 GLN142    -0.0031
   2215 HA           -5.2250      -6.8953       7.9666 H       142 GLN142     0.0850
   2216 CB           -6.9982      -7.5072       9.0634 C.3     142 GLN142    -0.0036
   2217 HB2          -7.9777      -7.1752       8.7126 H       142 GLN142     0.0171
   2218 HB3          -7.1357      -8.4790       9.5367 H       142 GLN142     0.0171
   2219 CG           -6.4785      -6.4853      10.0841 C.3     142 GLN142    -0.0645
   2220 HG2          -5.3949      -6.5641      10.1727 H       142 GLN142     0.0352
   2221 HG3          -6.7153      -5.4795       9.7338 H       142 GLN142     0.0352
   2222 CD           -7.0546      -6.7180      11.4741 C.2     142 GLN142     0.6951
   2223 OE1          -7.0162      -7.8182      12.0106 O.2     142 GLN142    -0.6086
   2224 NE2          -7.6467      -5.7156      12.0851 N.am    142 GLN142    -0.9407
   2225 HE21         -7.9792      -5.8641      13.0204 H       142 GLN142     0.4251
   2226 HE22         -7.6980      -4.8157      11.6357 H       142 GLN142     0.4251
   2227 C            -5.3068      -9.0180       7.9395 C.2     142 GLN142     0.5973
   2228 O            -5.4882      -9.8564       7.0626 O.2     142 GLN142    -0.5679
   2229 N            -4.5538      -9.2583       9.0157 N.am    143 GLY143    -0.4157
   2230 H            -4.3824      -8.5012       9.6545 H       143 GLY143     0.2719
   2231 CA           -3.7305     -10.4599       9.1561 C.3     143 GLY143    -0.0252
   2232 HA2          -3.4716     -10.6114      10.2037 H       143 GLY143     0.0698
   2233 HA3          -4.2827     -11.3337       8.8061 H       143 GLY143     0.0698
   2234 C            -2.4394     -10.3580       8.3462 C.2     143 GLY143     0.5973
   2235 O            -2.1737      -9.3361       7.7135 O.2     143 GLY143    -0.5679
   2236 N            -1.6094     -11.3995       8.4286 N.am    144 GLU144    -0.5163
   2237 H            -1.9040     -12.2442       8.9007 H       144 GLU144     0.2936
   2238 CA           -0.3539     -11.4599       7.6830 C.3     144 GLU144     0.0397
   2239 HA            0.3030     -10.6905       8.0861 H       144 GLU144     0.1105
   2240 CB            0.3349     -12.8205       7.8882 C.3     144 GLU144     0.0560
   2241 HB2           1.3873     -12.7194       7.6200 H       144 GLU144    -0.0173
   2242 HB3           0.2939     -13.0726       8.9491 H       144 GLU144    -0.0173
   2243 CG           -0.2692     -13.9587       7.0439 C.3     144 GLU144     0.0136
   2244 HG2          -1.2575     -13.6744       6.6836 H       144 GLU144    -0.0425
   2245 HG3           0.3623     -14.1365       6.1698 H       144 GLU144    -0.0425
   2246 CD           -0.4504     -15.2350       7.8598 C.2     144 GLU144     0.8054
   2247 OE1          -1.4578     -15.2695       8.6017 O.co2   144 GLU144    -0.8188
   2248 OE2           0.4126     -16.1337       7.7406 O.co2   144 GLU144    -0.8188
   2249 C            -0.5645     -11.1598       6.1925 C.2     144 GLU144     0.5366
   2250 O            -1.6303     -11.3990       5.6133 O.2     144 GLU144    -0.5819
   2251 N             0.4721     -10.6150       5.5625 N.am    145 LEU145    -0.4157
   2252 H             1.3497     -10.5200       6.0463 H       145 LEU145     0.2719
   2253 CA            0.4245     -10.3487       4.1377 C.3     145 LEU145    -0.0518
   2254 HA           -0.6186     -10.3009       3.8375 H       145 LEU145     0.0922
   2255 CB            1.0270      -8.9796       3.8017 C.3     145 LEU145    -0.1102
   2256 HB2           2.0971      -8.9984       3.9280 H       145 LEU145     0.0457
   2257 HB3           0.8216      -8.7887       2.7501 H       145 LEU145     0.0457
   2258 CG            0.4496      -7.8422       4.6622 C.3     145 LEU145     0.3531
   2259 HG           -0.3879      -8.1887       5.2657 H       145 LEU145    -0.0361
   2260 CD1           1.5302      -7.2462       5.5703 C.3     145 LEU145    -0.4121
   2261 HD11          2.3841      -6.9116       4.9840 H       145 LEU145     0.1000
   2262 HD12          1.1190      -6.4188       6.1471 H       145 LEU145     0.1000
   2263 HD13          1.8630      -8.0143       6.2680 H       145 LEU145     0.1000
   2264 CD2          -0.0594      -6.7141       3.7793 C.3     145 LEU145    -0.4121
   2265 HD21         -0.7450      -7.1037       3.0265 H       145 LEU145     0.1000
   2266 HD22         -0.5803      -6.0162       4.4198 H       145 LEU145     0.1000
   2267 HD23          0.7933      -6.2109       3.3415 H       145 LEU145     0.1000
   2268 C             1.0614     -11.5234       3.4013 C.2     145 LEU145     0.5973
   2269 O             2.1947     -11.9111       3.6840 O.2     145 LEU145    -0.5679
   2270 N             0.3396     -12.0880       2.4383 N.am    146 LYS146    -0.3479
   2271 H            -0.5801     -11.6984       2.2578 H       146 LYS146     0.2747
   2272 CA            0.8917     -13.0891       1.5293 C.3     146 LYS146    -0.2400
   2273 HA            1.7350     -13.5772       2.0222 H       146 LYS146     0.1426
   2274 CB           -0.1454     -14.1719       1.2476 C.3     146 LYS146    -0.0094
   2275 HB2          -0.4372     -14.5934       2.2107 H       146 LYS146     0.0362
   2276 HB3          -1.0069     -13.7071       0.7694 H       146 LYS146     0.0362
   2277 CG            0.3516     -15.3075       0.3433 C.3     146 LYS146     0.0187
   2278 HG2           0.4791     -14.9257      -0.6704 H       146 LYS146     0.0103
   2279 HG3           1.3085     -15.6831       0.7086 H       146 LYS146     0.0103
   2280 CD           -0.6772     -16.4491       0.3474 C.3     146 LYS146    -0.0479
   2281 HD2          -0.6489     -16.9264       1.3300 H       146 LYS146     0.0621
   2282 HD3          -1.6836     -16.0495       0.2062 H       146 LYS146     0.0621
   2283 CE           -0.3891     -17.5093      -0.7208 C.3     146 LYS146    -0.0143
   2284 HE2           0.6882     -17.7026      -0.7469 H       146 LYS146     0.1135
   2285 HE3          -0.8919     -18.4348      -0.4224 H       146 LYS146     0.1135
   2286 NZ           -0.8873     -17.0830      -2.0509 N.4     146 LYS146    -0.3854
   2287 HZ1          -0.4151     -16.2305      -2.3331 H       146 LYS146     0.3400
   2288 HZ2          -0.6890     -17.7882      -2.7493 H       146 LYS146     0.3400
   2289 HZ3          -1.8813     -16.9088      -2.0108 H       146 LYS146     0.3400
   2290 C             1.3958     -12.3832       0.2860 C.2     146 LYS146     0.7341
   2291 O             0.6615     -11.6504      -0.3786 O.2     146 LYS146    -0.5894
   2292 N             2.6712     -12.6198      -0.0048 N.am    147 LEU147    -0.4157
   2293 H             3.2064     -13.1727       0.6457 H       147 LEU147     0.2719
   2294 CA            3.2952     -12.2562      -1.2700 C.3     147 LEU147    -0.0518
   2295 HA            3.2535     -11.1824      -1.4218 H       147 LEU147     0.0922
   2296 CB            4.7589     -12.7103      -1.2520 C.3     147 LEU147    -0.1102
   2297 HB2           5.2796     -12.1953      -0.4557 H       147 LEU147     0.0457
   2298 HB3           4.7781     -13.7788      -1.0311 H       147 LEU147     0.0457
   2299 CG            5.4966     -12.4783      -2.5823 C.3     147 LEU147     0.3531
   2300 HG            4.9351     -12.9078      -3.4021 H       147 LEU147    -0.0361
   2301 CD1           5.7521     -10.9938      -2.8499 C.3     147 LEU147    -0.4121
   2302 HD11          6.2499     -10.5431      -1.9921 H       147 LEU147     0.1000
   2303 HD12          6.3801     -10.8831      -3.7334 H       147 LEU147     0.1000
   2304 HD13          4.8060     -10.4878      -3.0358 H       147 LEU147     0.1000
   2305 CD2           6.8306     -13.1976      -2.5383 C.3     147 LEU147    -0.4121
   2306 HD21          6.6871     -14.2571      -2.3368 H       147 LEU147     0.1000
   2307 HD22          7.3494     -13.0812      -3.4905 H       147 LEU147     0.1000
   2308 HD23          7.4150     -12.7380      -1.7522 H       147 LEU147     0.1000
   2309 C             2.5011     -12.8860      -2.4024 C.2     147 LEU147     0.5973
   2310 O             2.4619     -14.1135      -2.5383 O.2     147 LEU147    -0.5679
   2311 N             1.8258     -12.0296      -3.1640 N.am    148 CYX148    -0.4157
   2312 H             1.9252     -11.0342      -3.0042 H       148 CYX148     0.2719
   2313 CA            1.1269     -12.4324      -4.3659 C.3     148 CYX148     0.0429
   2314 HA            0.3970     -13.1995      -4.1072 H       148 CYX148     0.0766
   2315 CB            0.3859     -11.2433      -4.9958 C.3     148 CYX148    -0.0790
   2316 HB2           1.1205     -10.5871      -5.4582 H       148 CYX148     0.0910
   2317 HB3          -0.2660     -11.6141      -5.7857 H       148 CYX148     0.0910
   2318 SG           -0.5941     -10.2117      -3.8737 S.3     148 CYX148    -0.1081
   2319 C             2.1402     -13.0339      -5.3385 C.2     148 CYX148     0.5973
   2320 O             3.3446     -12.7924      -5.2491 O.2     148 CYX148    -0.5679
   2321 N             1.6437     -13.8161      -6.2791 N.am    149 SER149    -0.4157
   2322 H             0.6441     -13.9566      -6.3500 H       149 SER149     0.2719
   2323 CA            2.4747     -14.4980      -7.2616 C.3     149 SER149    -0.0249
   2324 HA            3.4792     -14.0722      -7.2610 H       149 SER149     0.0843
   2325 CB            2.6051     -15.9797      -6.9008 C.3     149 SER149     0.2117
   2326 HB2           3.1529     -16.5014      -7.6884 H       149 SER149     0.0352
   2327 HB3           3.1628     -16.0687      -5.9674 H       149 SER149     0.0352
   2328 OG            1.3236     -16.5682      -6.7325 O.3     149 SER149    -0.6546
   2329 HG            0.8860     -16.5243      -7.5927 H       149 SER149     0.4275
   2330 C             1.8969     -14.2681      -8.6478 C.2     149 SER149     0.5973
   2331 O             0.6786     -14.1249      -8.8078 O.2     149 SER149    -0.5679
   2332 N             2.7977     -14.1820      -9.6197 N.am    150 HIE150    -0.3821
   2333 H             3.7509     -14.4623      -9.4334 H       150 HIE150     0.2681
   2334 CA            2.5016     -13.9831     -11.0368 C.3     150 HIE150    -0.2699
   2335 HA            1.4309     -13.9284     -11.1940 H       150 HIE150     0.1650
   2336 CB            3.1647     -12.6831     -11.5029 C.3     150 HIE150    -0.1068
   2337 HB2           2.8750     -12.5088     -12.5380 H       150 HIE150     0.0620
   2338 HB3           2.7992     -11.8536     -10.8986 H       150 HIE150     0.0620
   2339 CG            4.6705     -12.7112     -11.4435 C.2     150 HIE150     0.2724
   2340 ND1           5.5174     -13.0941     -12.4801 N.2     150 HIE150    -0.5517
   2341 CE1           6.7647     -12.8860     -12.0416 C.2     150 HIE150     0.1558
   2342 HE1           7.6582     -13.1377     -12.5975 H       150 HIE150     0.1448
   2343 NE2           6.7448     -12.3591     -10.8065 N.pl3   150 HIE150    -0.2670
   2344 HE2           7.5564     -12.1707     -10.2356 H       150 HIE150     0.3319
   2345 CD2           5.4307     -12.2593     -10.4091 C.2     150 HIE150    -0.2588
   2346 HD2           5.0544     -11.9063      -9.4621 H       150 HIE150     0.1957
   2347 C             2.9240     -15.1791     -11.8866 C.2     150 HIE150     0.7916
   2348 O             3.6085     -16.0609     -11.3194 O.2     150 HIE150    -0.8065
   2349 OXT           2.4919     -15.1886     -13.0598 O.3     150 HIE150    -0.8065
@<TRIPOS>BOND
      1      11      12 2
      2      11      13 am
      3       5       7 1
      4       5      11 1
      5       1       5 1
      6      27      28 2
      7      27      29 am
      8      17      19 1
      9      17      23 1
     10      15      17 1
     11      15      27 1
     12      13      15 1
     13      41      42 2
     14      41      43 am
     15      33      35 1
     16      33      39 1
     17      31      33 1
     18      31      41 1
     19      29      31 1
     20      65      66 2
     21      65      67 am
     22      62      64 ar
     23      60      62 ar
     24      58      60 ar
     25      56      58 ar
     26      55      56 ar
     27      55      64 ar
     28      53      55 1
     29      51      53 1
     30      50      51 2
     31      50      64 1
     32      47      50 1
     33      45      47 1
     34      45      65 1
     35      43      45 1
     36      79      80 2
     37      79      81 am
     38      71      73 1
     39      71      77 1
     40      69      71 1
     41      69      79 1
     42      67      69 1
     43      89      90 2
     44      89      91 am
     45      88    2318 1
     46      85      88 1
     47      83      85 1
     48      83      89 1
     49      81      83 1
     50     108     109 2
     51     108     110 am
     52      98     100 1
     53      98     104 1
     54      95      98 1
     55      93      95 1
     56      93     108 1
     57      91      93 1
     58     122     123 2
     59     122     124 am
     60     117     118 2
     61     117     119 am
     62     114     117 1
     63     112     114 1
     64     112     122 1
     65     110     112 1
     66     134     135 2
     67     134     136 am
     68     131     132 ar
     69     131     133 ar
     70     128     131 1
     71     126     128 1
     72     126     134 1
     73     124     126 1
     74     151     152 2
     75     151     153 am
     76     146     147 2
     77     146     148 am
     78     143     146 1
     79     140     143 1
     80     138     140 1
     81     138     151 1
     82     136     138 1
     83     173     174 2
     84     173     175 am
     85     166     169 1
     86     163     166 1
     87     160     163 1
     88     157     160 1
     89     155     157 1
     90     155     173 1
     91     153     155 1
     92     187     188 2
     93     187     189 am
     94     182     183 2
     95     182     184 am
     96     179     182 1
     97     177     179 1
     98     177     187 1
     99     175     177 1
    100     201     202 2
    101     201     203 am
    102     199     201 1
    103     196     199 1
    104     193     196 1
    105     190     193 1
    106     189     190 1
    107     189     199 1
    108     223     224 2
    109     223     225 am
    110     216     219 1
    111     213     216 1
    112     210     213 1
    113     207     210 1
    114     205     207 1
    115     205     223 1
    116     203     205 1
    117     237     238 2
    118     237     239 am
    119     229     231 1
    120     229     235 1
    121     227     229 1
    122     227     237 1
    123     225     227 1
    124     251     252 2
    125     251     253 am
    126     246     247 2
    127     246     248 am
    128     243     246 1
    129     241     243 1
    130     241     251 1
    131     239     241 1
    132     273     274 2
    133     273     275 am
    134     266     269 1
    135     263     266 1
    136     260     263 1
    137     257     260 1
    138     255     257 1
    139     255     273 1
    140     253     255 1
    141     294     295 2
    142     294     296 am
    143     290     292 ar
    144     287     288 1
    145     287     290 ar
    146     285     287 ar
    147     283     285 ar
    148     282     283 ar
    149     282     292 ar
    150     279     282 1
    151     277     279 1
    152     277     294 1
    153     275     277 1
    154     309     310 2
    155     309     311 am
    156     306     307 ar
    157     306     308 ar
    158     303     306 1
    159     300     303 1
    160     298     300 1
    161     298     309 1
    162     296     298 1
    163     323     324 2
    164     323     325 am
    165     315     317 1
    166     315     321 1
    167     313     315 1
    168     313     323 1
    169     311     313 1
    170     345     346 2
    171     345     347 am
    172     338     341 1
    173     335     338 1
    174     332     335 1
    175     329     332 1
    176     327     329 1
    177     327     345 1
    178     325     327 1
    179     369     370 2
    180     369     371 am
    181     362     363 ar
    182     362     366 ar
    183     360     362 ar
    184     357     360 1
    185     354     357 1
    186     351     354 1
    187     349     351 1
    188     349     369 1
    189     347     349 1
    190     388     389 2
    191     388     390 am
    192     378     380 1
    193     378     384 1
    194     375     378 1
    195     373     375 1
    196     373     388 1
    197     371     373 1
    198     407     408 2
    199     407     409 am
    200     397     399 1
    201     397     403 1
    202     394     397 1
    203     392     394 1
    204     392     407 1
    205     390     392 1
    206     428     429 2
    207     428     430 am
    208     424     426 ar
    209     421     422 1
    210     421     424 ar
    211     419     421 ar
    212     417     419 ar
    213     416     417 ar
    214     416     426 ar
    215     413     416 1
    216     411     413 1
    217     411     428 1
    218     409     411 1
    219     442     443 2
    220     442     444 am
    221     437     438 2
    222     437     439 am
    223     434     437 1
    224     432     434 1
    225     432     442 1
    226     430     432 1
    227     459     460 2
    228     459     461 am
    229     454     455 2
    230     454     456 am
    231     451     454 1
    232     448     451 1
    233     446     448 1
    234     446     459 1
    235     444     446 1
    236     473     474 2
    237     473     475 am
    238     468     469 2
    239     468     470 am
    240     465     468 1
    241     463     465 1
    242     463     473 1
    243     461     463 1
    244     495     496 2
    245     495     497 am
    246     488     491 1
    247     485     488 1
    248     482     485 1
    249     479     482 1
    250     477     479 1
    251     477     495 1
    252     475     477 1
    253     505     506 2
    254     505     507 am
    255     499     501 1
    256     499     505 1
    257     497     499 1
    258     520     521 2
    259     520     522 am
    260     517     518 ar
    261     517     519 ar
    262     514     517 1
    263     511     514 1
    264     509     511 1
    265     509     520 1
    266     507     509 1
    267     531     532 2
    268     531     533 am
    269     526     529 1
    270     524     526 1
    271     524     531 1
    272     522     524 1
    273     545     546 2
    274     545     547 am
    275     540     541 2
    276     540     542 am
    277     537     540 1
    278     535     537 1
    279     535     545 1
    280     533     535 1
    281     556     557 2
    282     556     558 am
    283     551     554 1
    284     549     551 1
    285     549     556 1
    286     547     549 1
    287     573     574 2
    288     573     575 am
    289     569     571 1
    290     567     569 1
    291     566     567 2
    292     565     566 1
    293     565     571 2
    294     562     565 1
    295     560     562 1
    296     560     573 1
    297     558     560 1
    298     590     591 2
    299     590     592 am
    300     586     588 1
    301     584     586 1
    302     583     584 2
    303     582     583 1
    304     582     588 2
    305     579     582 1
    306     577     579 1
    307     577     590 1
    308     575     577 1
    309     600     601 2
    310     600     602 am
    311     594     596 1
    312     594     600 1
    313     592     594 1
    314     614     615 2
    315     614     616 am
    316     612     614 1
    317     609     612 1
    318     606     609 1
    319     603     606 1
    320     602     603 1
    321     602     612 1
    322     633     634 2
    323     633     635 am
    324     623     625 1
    325     623     629 1
    326     620     623 1
    327     618     620 1
    328     618     633 1
    329     616     618 1
    330     644     645 2
    331     644     646 am
    332     639     642 1
    333     637     639 1
    334     637     644 1
    335     635     637 1
    336     656     657 2
    337     656     658 am
    338     653     654 ar
    339     653     655 ar
    340     650     653 1
    341     648     650 1
    342     648     656 1
    343     646     648 1
    344     663     664 2
    345     663     665 am
    346     660     663 1
    347     658     660 1
    348     685     686 2
    349     685     687 am
    350     678     681 1
    351     675     678 1
    352     672     675 1
    353     669     672 1
    354     667     669 1
    355     667     685 1
    356     665     667 1
    357     699     700 2
    358     699     701 am
    359     691     693 1
    360     691     697 1
    361     689     691 1
    362     689     699 1
    363     687     689 1
    364     706     707 2
    365     706     708 am
    366     703     706 1
    367     701     703 1
    368     717     718 2
    369     717     719 am
    370     712     715 1
    371     710     712 1
    372     710     717 1
    373     708     710 1
    374     728     729 2
    375     728     730 am
    376     723     726 1
    377     721     723 1
    378     721     728 1
    379     719     721 1
    380     749     750 2
    381     749     751 am
    382     745     747 ar
    383     742     743 1
    384     742     745 ar
    385     740     742 ar
    386     738     740 ar
    387     737     738 ar
    388     737     747 ar
    389     734     737 1
    390     732     734 1
    391     732     749 1
    392     730     732 1
    393     763     764 2
    394     763     765 am
    395     761     763 1
    396     758     761 1
    397     755     758 1
    398     752     755 1
    399     751     752 1
    400     751     761 1
    401     780     781 2
    402     780     782 am
    403     776     778 1
    404     774     776 1
    405     773     774 2
    406     772     773 1
    407     772     778 2
    408     769     772 1
    409     767     769 1
    410     767     780 1
    411     765     767 1
    412     804     805 2
    413     804     806 am
    414     801     803 ar
    415     799     801 ar
    416     797     799 ar
    417     795     797 ar
    418     794     795 ar
    419     794     803 ar
    420     792     794 1
    421     790     792 1
    422     789     790 2
    423     789     803 1
    424     786     789 1
    425     784     786 1
    426     784     804 1
    427     782     784 1
    428     824     825 2
    429     824     826 am
    430     820     822 ar
    431     818     820 ar
    432     816     818 ar
    433     814     816 ar
    434     813     814 ar
    435     813     822 ar
    436     810     813 1
    437     808     810 1
    438     808     824 1
    439     806     808 1
    440     838     839 2
    441     838     840 am
    442     830     832 1
    443     830     836 1
    444     828     830 1
    445     828     838 1
    446     826     828 1
    447     852     853 2
    448     852     854 am
    449     847     848 2
    450     847     849 am
    451     844     847 1
    452     842     844 1
    453     842     852 1
    454     840     842 1
    455     859     860 2
    456     859     861 am
    457     856     859 1
    458     854     856 1
    459     880     881 2
    460     880     882 am
    461     876     878 ar
    462     873     874 1
    463     873     876 ar
    464     871     873 ar
    465     869     871 ar
    466     868     869 ar
    467     868     878 ar
    468     865     868 1
    469     863     865 1
    470     863     880 1
    471     861     863 1
    472     892     893 2
    473     892     894 am
    474     889     890 ar
    475     889     891 ar
    476     886     889 1
    477     884     886 1
    478     884     892 1
    479     882     884 1
    480     899     900 2
    481     899     901 am
    482     896     899 1
    483     894     896 1
    484     911     912 2
    485     911     913 am
    486     908     909 ar
    487     908     910 ar
    488     905     908 1
    489     903     905 1
    490     903     911 1
    491     901     903 1
    492     918     919 2
    493     918     920 am
    494     915     918 1
    495     913     915 1
    496     940     941 2
    497     940     942 am
    498     933     936 1
    499     930     933 1
    500     927     930 1
    501     924     927 1
    502     922     924 1
    503     922     940 1
    504     920     922 1
    505     959     960 2
    506     959     961 am
    507     949     951 1
    508     949     955 1
    509     946     949 1
    510     944     946 1
    511     944     959 1
    512     942     944 1
    513     973     974 2
    514     973     975 am
    515     971     973 1
    516     968     971 1
    517     965     968 1
    518     962     965 1
    519     961     962 1
    520     961     971 1
    521     995     996 2
    522     995     997 am
    523     988     991 1
    524     985     988 1
    525     982     985 1
    526     979     982 1
    527     977     979 1
    528     977     995 1
    529     975     977 1
    530    1002    1003 2
    531    1002    1004 am
    532     999    1002 1
    533     997     999 1
    534    1026    1027 2
    535    1026    1028 am
    536    1019    1020 ar
    537    1019    1023 ar
    538    1017    1019 ar
    539    1014    1017 1
    540    1011    1014 1
    541    1008    1011 1
    542    1006    1008 1
    543    1006    1026 1
    544    1004    1006 1
    545    1040    1041 2
    546    1040    1042 am
    547    1032    1034 1
    548    1032    1038 1
    549    1030    1032 1
    550    1030    1040 1
    551    1028    1030 1
    552    1054    1055 2
    553    1054    1056 am
    554    1052    1054 1
    555    1049    1052 1
    556    1046    1049 1
    557    1043    1046 1
    558    1042    1043 1
    559    1042    1052 1
    560    1073    1074 2
    561    1073    1075 am
    562    1066    1069 1
    563    1060    1062 1
    564    1060    1066 1
    565    1058    1060 1
    566    1058    1073 1
    567    1056    1058 1
    568    1095    1096 2
    569    1095    1097 am
    570    1088    1091 1
    571    1085    1088 1
    572    1082    1085 1
    573    1079    1082 1
    574    1077    1079 1
    575    1077    1095 1
    576    1075    1077 1
    577    1115    1116 2
    578    1115    1117 am
    579    1111    1113 ar
    580    1109    1111 ar
    581    1107    1109 ar
    582    1105    1107 ar
    583    1104    1105 ar
    584    1104    1113 ar
    585    1101    1104 1
    586    1099    1101 1
    587    1099    1115 1
    588    1097    1099 1
    589    1122    1123 2
    590    1122    1124 am
    591    1119    1122 1
    592    1117    1119 1
    593    1144    1145 2
    594    1144    1146 am
    595    1137    1140 1
    596    1134    1137 1
    597    1131    1134 1
    598    1128    1131 1
    599    1126    1128 1
    600    1126    1144 1
    601    1124    1126 1
    602    1155    1156 2
    603    1155    1157 am
    604    1150    1153 1
    605    1148    1150 1
    606    1148    1155 1
    607    1146    1148 1
    608    1167    1168 2
    609    1167    1169 am
    610    1164    1165 ar
    611    1164    1166 ar
    612    1161    1164 1
    613    1159    1161 1
    614    1159    1167 1
    615    1157    1159 1
    616    1177    1178 2
    617    1177    1179 am
    618    1176    2072 1
    619    1173    1176 1
    620    1171    1173 1
    621    1171    1177 1
    622    1169    1171 1
    623    1189    1190 2
    624    1189    1191 am
    625    1186    1187 ar
    626    1186    1188 ar
    627    1183    1186 1
    628    1181    1183 1
    629    1181    1189 1
    630    1179    1181 1
    631    1213    1214 2
    632    1213    1215 am
    633    1206    1207 ar
    634    1206    1210 ar
    635    1204    1206 ar
    636    1201    1204 1
    637    1198    1201 1
    638    1195    1198 1
    639    1193    1195 1
    640    1193    1213 1
    641    1191    1193 1
    642    1227    1228 2
    643    1227    1229 am
    644    1225    1227 1
    645    1222    1225 1
    646    1219    1222 1
    647    1216    1219 1
    648    1215    1216 1
    649    1215    1225 1
    650    1241    1242 2
    651    1241    1243 am
    652    1239    1241 1
    653    1236    1239 1
    654    1233    1236 1
    655    1230    1233 1
    656    1229    1230 1
    657    1229    1239 1
    658    1263    1264 2
    659    1263    1265 am
    660    1256    1259 1
    661    1253    1256 1
    662    1250    1253 1
    663    1247    1250 1
    664    1245    1247 1
    665    1245    1263 1
    666    1243    1245 1
    667    1280    1281 2
    668    1280    1282 am
    669    1276    1278 1
    670    1274    1276 1
    671    1273    1274 2
    672    1272    1273 1
    673    1272    1278 2
    674    1269    1272 1
    675    1267    1269 1
    676    1267    1280 1
    677    1265    1267 1
    678    1291    1292 2
    679    1291    1293 am
    680    1286    1289 1
    681    1284    1286 1
    682    1284    1291 1
    683    1282    1284 1
    684    1313    1314 2
    685    1313    1315 am
    686    1306    1309 1
    687    1303    1306 1
    688    1300    1303 1
    689    1297    1300 1
    690    1295    1297 1
    691    1295    1313 1
    692    1293    1295 1
    693    1325    1326 2
    694    1325    1327 am
    695    1322    1323 ar
    696    1322    1324 ar
    697    1319    1322 1
    698    1317    1319 1
    699    1317    1325 1
    700    1315    1317 1
    701    1332    1333 2
    702    1332    1334 am
    703    1329    1332 1
    704    1327    1329 1
    705    1346    1347 2
    706    1346    1348 am
    707    1341    1342 2
    708    1341    1343 am
    709    1338    1341 1
    710    1336    1338 1
    711    1336    1346 1
    712    1334    1336 1
    713    1353    1354 2
    714    1353    1355 am
    715    1350    1353 1
    716    1348    1350 1
    717    1375    1376 2
    718    1375    1377 am
    719    1368    1371 1
    720    1365    1368 1
    721    1362    1365 1
    722    1359    1362 1
    723    1357    1359 1
    724    1357    1375 1
    725    1355    1357 1
    726    1389    1390 2
    727    1389    1391 am
    728    1381    1383 1
    729    1381    1387 1
    730    1379    1381 1
    731    1379    1389 1
    732    1377    1379 1
    733    1401    1402 2
    734    1401    1403 am
    735    1398    1399 ar
    736    1398    1400 ar
    737    1395    1398 1
    738    1393    1395 1
    739    1393    1401 1
    740    1391    1393 1
    741    1418    1419 2
    742    1418    1420 am
    743    1414    1416 1
    744    1412    1414 1
    745    1411    1412 2
    746    1410    1411 1
    747    1410    1416 2
    748    1407    1410 1
    749    1405    1407 1
    750    1405    1418 1
    751    1403    1405 1
    752    1439    1440 2
    753    1439    1441 am
    754    1435    1437 ar
    755    1432    1433 1
    756    1432    1435 ar
    757    1430    1432 ar
    758    1428    1430 ar
    759    1427    1428 ar
    760    1427    1437 ar
    761    1424    1427 1
    762    1422    1424 1
    763    1422    1439 1
    764    1420    1422 1
    765    1458    1459 2
    766    1458    1460 am
    767    1448    1450 1
    768    1448    1454 1
    769    1445    1448 1
    770    1443    1445 1
    771    1443    1458 1
    772    1441    1443 1
    773    1477    1478 2
    774    1477    1479 am
    775    1467    1469 1
    776    1467    1473 1
    777    1464    1467 1
    778    1462    1464 1
    779    1462    1477 1
    780    1460    1462 1
    781    1492    1493 2
    782    1492    1494 am
    783    1489    1490 ar
    784    1489    1491 ar
    785    1486    1489 1
    786    1483    1486 1
    787    1481    1483 1
    788    1481    1492 1
    789    1479    1481 1
    790    1512    1513 2
    791    1512    1514 am
    792    1508    1510 ar
    793    1506    1508 ar
    794    1504    1506 ar
    795    1502    1504 ar
    796    1501    1502 ar
    797    1501    1510 ar
    798    1498    1501 1
    799    1496    1498 1
    800    1496    1512 1
    801    1494    1496 1
    802    1526    1527 2
    803    1526    1528 am
    804    1524    1526 1
    805    1521    1524 1
    806    1518    1521 1
    807    1515    1518 1
    808    1514    1515 1
    809    1514    1524 1
    810    1540    1541 2
    811    1540    1542 am
    812    1532    1534 1
    813    1532    1538 1
    814    1530    1532 1
    815    1530    1540 1
    816    1528    1530 1
    817    1560    1561 2
    818    1560    1562 am
    819    1556    1558 ar
    820    1554    1556 ar
    821    1552    1554 ar
    822    1550    1552 ar
    823    1549    1550 ar
    824    1549    1558 ar
    825    1546    1549 1
    826    1544    1546 1
    827    1544    1560 1
    828    1542    1544 1
    829    1574    1575 2
    830    1574    1576 am
    831    1572    1574 1
    832    1569    1572 1
    833    1566    1569 1
    834    1563    1566 1
    835    1562    1563 1
    836    1562    1572 1
    837    1586    1587 2
    838    1586    1588 am
    839    1583    1584 ar
    840    1583    1585 ar
    841    1580    1583 1
    842    1578    1580 1
    843    1578    1586 1
    844    1576    1578 1
    845    1593    1594 2
    846    1593    1595 am
    847    1590    1593 1
    848    1588    1590 1
    849    1610    1611 2
    850    1610    1612 am
    851    1606    1608 1
    852    1604    1606 1
    853    1603    1604 2
    854    1602    1603 1
    855    1602    1608 2
    856    1599    1602 1
    857    1597    1599 1
    858    1597    1610 1
    859    1595    1597 1
    860    1622    1623 2
    861    1622    1624 am
    862    1619    1620 ar
    863    1619    1621 ar
    864    1616    1619 1
    865    1614    1616 1
    866    1614    1622 1
    867    1612    1614 1
    868    1643    1644 2
    869    1643    1645 am
    870    1639    1641 ar
    871    1636    1637 1
    872    1636    1639 ar
    873    1634    1636 ar
    874    1632    1634 ar
    875    1631    1632 ar
    876    1631    1641 ar
    877    1628    1631 1
    878    1626    1628 1
    879    1626    1643 1
    880    1624    1626 1
    881    1665    1666 2
    882    1665    1667 am
    883    1658    1661 1
    884    1655    1658 1
    885    1652    1655 1
    886    1649    1652 1
    887    1647    1649 1
    888    1647    1665 1
    889    1645    1647 1
    890    1685    1686 2
    891    1685    1687 am
    892    1681    1683 ar
    893    1679    1681 ar
    894    1677    1679 ar
    895    1675    1677 ar
    896    1674    1675 ar
    897    1674    1683 ar
    898    1671    1674 1
    899    1669    1671 1
    900    1669    1685 1
    901    1667    1669 1
    902    1697    1698 2
    903    1697    1699 am
    904    1694    1695 ar
    905    1694    1696 ar
    906    1691    1694 1
    907    1689    1691 1
    908    1689    1697 1
    909    1687    1689 1
    910    1708    1709 2
    911    1708    1710 am
    912    1703    1706 1
    913    1701    1703 1
    914    1701    1708 1
    915    1699    1701 1
    916    1730    1731 2
    917    1730    1732 am
    918    1723    1726 1
    919    1720    1723 1
    920    1717    1720 1
    921    1714    1717 1
    922    1712    1714 1
    923    1712    1730 1
    924    1710    1712 1
    925    1752    1753 2
    926    1752    1754 am
    927    1745    1748 1
    928    1742    1745 1
    929    1739    1742 1
    930    1736    1739 1
    931    1734    1736 1
    932    1734    1752 1
    933    1732    1734 1
    934    1766    1767 2
    935    1766    1768 am
    936    1764    1766 1
    937    1761    1764 1
    938    1758    1761 1
    939    1755    1758 1
    940    1754    1755 1
    941    1754    1764 1
    942    1788    1789 2
    943    1788    1790 am
    944    1781    1784 1
    945    1778    1781 1
    946    1775    1778 1
    947    1772    1775 1
    948    1770    1772 1
    949    1770    1788 1
    950    1768    1770 1
    951    1803    1804 2
    952    1803    1805 am
    953    1800    1801 ar
    954    1800    1802 ar
    955    1797    1800 1
    956    1794    1797 1
    957    1792    1794 1
    958    1792    1803 1
    959    1790    1792 1
    960    1817    1818 2
    961    1817    1819 am
    962    1812    1813 2
    963    1812    1814 am
    964    1809    1812 1
    965    1807    1809 1
    966    1807    1817 1
    967    1805    1807 1
    968    1831    1832 2
    969    1831    1833 am
    970    1829    1831 1
    971    1826    1829 1
    972    1823    1826 1
    973    1820    1823 1
    974    1819    1820 1
    975    1819    1829 1
    976    1838    1839 2
    977    1838    1840 am
    978    1835    1838 1
    979    1833    1835 1
    980    1852    1853 2
    981    1852    1854 am
    982    1850    1852 1
    983    1847    1850 1
    984    1844    1847 1
    985    1841    1844 1
    986    1840    1841 1
    987    1840    1850 1
    988    1862    1863 2
    989    1862    1864 am
    990    1856    1858 1
    991    1856    1862 1
    992    1854    1856 1
    993    1886    1887 2
    994    1886    1888 am
    995    1879    1880 ar
    996    1879    1883 ar
    997    1877    1879 ar
    998    1874    1877 1
    999    1871    1874 1
   1000    1868    1871 1
   1001    1866    1868 1
   1002    1866    1886 1
   1003    1864    1866 1
   1004    1902    1903 2
   1005    1902    1904 am
   1006    1892    1894 1
   1007    1892    1898 1
   1008    1890    1892 1
   1009    1890    1902 1
   1010    1888    1890 1
   1011    1921    1922 2
   1012    1921    1923 am
   1013    1914    1917 1
   1014    1908    1910 1
   1015    1908    1914 1
   1016    1906    1908 1
   1017    1906    1921 1
   1018    1904    1906 1
   1019    1942    1943 2
   1020    1942    1944 am
   1021    1938    1940 ar
   1022    1935    1936 1
   1023    1935    1938 ar
   1024    1933    1935 ar
   1025    1931    1933 ar
   1026    1930    1931 ar
   1027    1930    1940 ar
   1028    1927    1930 1
   1029    1925    1927 1
   1030    1925    1942 1
   1031    1923    1925 1
   1032    1956    1957 2
   1033    1956    1958 am
   1034    1948    1950 1
   1035    1948    1954 1
   1036    1946    1948 1
   1037    1946    1956 1
   1038    1944    1946 1
   1039    1977    1978 2
   1040    1977    1979 am
   1041    1973    1975 ar
   1042    1970    1971 1
   1043    1970    1973 ar
   1044    1968    1970 ar
   1045    1966    1968 ar
   1046    1965    1966 ar
   1047    1965    1975 ar
   1048    1962    1965 1
   1049    1960    1962 1
   1050    1960    1977 1
   1051    1958    1960 1
   1052    1991    1992 2
   1053    1991    1993 am
   1054    1989    1991 1
   1055    1986    1989 1
   1056    1983    1986 1
   1057    1980    1983 1
   1058    1979    1980 1
   1059    1979    1989 1
   1060    2005    2006 2
   1061    2005    2007 am
   1062    2000    2001 2
   1063    2000    2002 am
   1064    1997    2000 1
   1065    1995    1997 1
   1066    1995    2005 1
   1067    1993    1995 1
   1068    2027    2028 2
   1069    2027    2029 am
   1070    2020    2023 1
   1071    2017    2020 1
   1072    2014    2017 1
   1073    2011    2014 1
   1074    2009    2011 1
   1075    2009    2027 1
   1076    2007    2009 1
   1077    2043    2044 2
   1078    2043    2045 am
   1079    2033    2035 1
   1080    2033    2039 1
   1081    2031    2033 1
   1082    2031    2043 1
   1083    2029    2031 1
   1084    2063    2064 2
   1085    2063    2065 am
   1086    2059    2061 ar
   1087    2057    2059 ar
   1088    2055    2057 ar
   1089    2053    2055 ar
   1090    2052    2053 ar
   1091    2052    2061 ar
   1092    2049    2052 1
   1093    2047    2049 1
   1094    2047    2063 1
   1095    2045    2047 1
   1096    2073    2074 2
   1097    2073    2075 am
   1098    2069    2072 1
   1099    2067    2069 1
   1100    2067    2073 1
   1101    2065    2067 1
   1102    2080    2081 2
   1103    2080    2082 am
   1104    2077    2080 1
   1105    2075    2077 1
   1106    2099    2100 2
   1107    2099    2101 am
   1108    2092    2095 1
   1109    2086    2088 1
   1110    2086    2092 1
   1111    2084    2086 1
   1112    2084    2099 1
   1113    2082    2084 1
   1114    2118    2119 2
   1115    2118    2120 am
   1116    2111    2114 1
   1117    2105    2107 1
   1118    2105    2111 1
   1119    2103    2105 1
   1120    2103    2118 1
   1121    2101    2103 1
   1122    2128    2129 2
   1123    2128    2130 am
   1124    2122    2124 1
   1125    2122    2128 1
   1126    2120    2122 1
   1127    2145    2146 2
   1128    2145    2147 am
   1129    2141    2143 1
   1130    2139    2141 1
   1131    2138    2139 2
   1132    2137    2138 1
   1133    2137    2143 2
   1134    2134    2137 1
   1135    2132    2134 1
   1136    2132    2145 1
   1137    2130    2132 1
   1138    2159    2160 2
   1139    2159    2161 am
   1140    2151    2153 1
   1141    2151    2157 1
   1142    2149    2151 1
   1143    2149    2159 1
   1144    2147    2149 1
   1145    2181    2182 2
   1146    2181    2183 am
   1147    2174    2177 1
   1148    2171    2174 1
   1149    2168    2171 1
   1150    2165    2168 1
   1151    2163    2165 1
   1152    2163    2181 1
   1153    2161    2163 1
   1154    2196    2197 2
   1155    2196    2198 am
   1156    2193    2194 ar
   1157    2193    2195 ar
   1158    2190    2193 1
   1159    2187    2190 1
   1160    2185    2187 1
   1161    2185    2196 1
   1162    2183    2185 1
   1163    2210    2211 2
   1164    2210    2212 am
   1165    2205    2206 2
   1166    2205    2207 am
   1167    2202    2205 1
   1168    2200    2202 1
   1169    2200    2210 1
   1170    2198    2200 1
   1171    2227    2228 2
   1172    2227    2229 am
   1173    2222    2223 2
   1174    2222    2224 am
   1175    2219    2222 1
   1176    2216    2219 1
   1177    2214    2216 1
   1178    2214    2227 1
   1179    2212    2214 1
   1180    2234    2235 2
   1181    2234    2236 am
   1182    2231    2234 1
   1183    2229    2231 1
   1184    2249    2250 2
   1185    2249    2251 am
   1186    2246    2247 ar
   1187    2246    2248 ar
   1188    2243    2246 1
   1189    2240    2243 1
   1190    2238    2240 1
   1191    2238    2249 1
   1192    2236    2238 1
   1193    2268    2269 2
   1194    2268    2270 am
   1195    2258    2260 1
   1196    2258    2264 1
   1197    2255    2258 1
   1198    2253    2255 1
   1199    2253    2268 1
   1200    2251    2253 1
   1201    2290    2291 2
   1202    2290    2292 am
   1203    2283    2286 1
   1204    2280    2283 1
   1205    2277    2280 1
   1206    2274    2277 1
   1207    2272    2274 1
   1208    2272    2290 1
   1209    2270    2272 1
   1210    2309    2310 2
   1211    2309    2311 am
   1212    2299    2301 1
   1213    2299    2305 1
   1214    2296    2299 1
   1215    2294    2296 1
   1216    2294    2309 1
   1217    2292    2294 1
   1218    2319    2320 2
   1219    2319    2321 am
   1220    2315    2318 1
   1221    2313    2315 1
   1222    2313    2319 1
   1223    2311    2313 1
   1224    2330    2331 2
   1225    2330    2332 am
   1226    2325    2328 1
   1227    2323    2325 1
   1228    2323    2330 1
   1229    2321    2323 1
   1230    2347    2348 2
   1231    2347    2349 1
   1232    2343    2345 1
   1233    2341    2343 1
   1234    2340    2341 2
   1235    2339    2340 1
   1236    2339    2345 2
   1237    2336    2339 1
   1238    2334    2336 1
   1239    2334    2347 1
   1240    2332    2334 1
   1241       7       8 1
   1242       7       9 1
   1243       7      10 1
   1244       5       6 1
   1245       1       2 1
   1246       1       3 1
   1247       1       4 1
   1248      23      24 1
   1249      23      25 1
   1250      23      26 1
   1251      19      20 1
   1252      19      21 1
   1253      19      22 1
   1254      17      18 1
   1255      15      16 1
   1256      13      14 1
   1257      39      40 1
   1258      35      36 1
   1259      35      37 1
   1260      35      38 1
   1261      33      34 1
   1262      31      32 1
   1263      29      30 1
   1264      62      63 1
   1265      60      61 1
   1266      58      59 1
   1267      56      57 1
   1268      53      54 1
   1269      51      52 1
   1270      47      48 1
   1271      47      49 1
   1272      45      46 1
   1273      43      44 1
   1274      77      78 1
   1275      73      74 1
   1276      73      75 1
   1277      73      76 1
   1278      71      72 1
   1279      69      70 1
   1280      67      68 1
   1281      85      86 1
   1282      85      87 1
   1283      83      84 1
   1284      81      82 1
   1285     104     105 1
   1286     104     106 1
   1287     104     107 1
   1288     100     101 1
   1289     100     102 1
   1290     100     103 1
   1291      98      99 1
   1292      95      96 1
   1293      95      97 1
   1294      93      94 1
   1295      91      92 1
   1296     119     120 1
   1297     119     121 1
   1298     114     115 1
   1299     114     116 1
   1300     112     113 1
   1301     110     111 1
   1302     128     129 1
   1303     128     130 1
   1304     126     127 1
   1305     124     125 1
   1306     148     149 1
   1307     148     150 1
   1308     143     144 1
   1309     143     145 1
   1310     140     141 1
   1311     140     142 1
   1312     138     139 1
   1313     136     137 1
   1314     169     170 1
   1315     169     171 1
   1316     169     172 1
   1317     166     167 1
   1318     166     168 1
   1319     163     164 1
   1320     163     165 1
   1321     160     161 1
   1322     160     162 1
   1323     157     158 1
   1324     157     159 1
   1325     155     156 1
   1326     153     154 1
   1327     184     185 1
   1328     184     186 1
   1329     179     180 1
   1330     179     181 1
   1331     177     178 1
   1332     175     176 1
   1333     199     200 1
   1334     196     197 1
   1335     196     198 1
   1336     193     194 1
   1337     193     195 1
   1338     190     191 1
   1339     190     192 1
   1340     219     220 1
   1341     219     221 1
   1342     219     222 1
   1343     216     217 1
   1344     216     218 1
   1345     213     214 1
   1346     213     215 1
   1347     210     211 1
   1348     210     212 1
   1349     207     208 1
   1350     207     209 1
   1351     205     206 1
   1352     203     204 1
   1353     235     236 1
   1354     231     232 1
   1355     231     233 1
   1356     231     234 1
   1357     229     230 1
   1358     227     228 1
   1359     225     226 1
   1360     248     249 1
   1361     248     250 1
   1362     243     244 1
   1363     243     245 1
   1364     241     242 1
   1365     239     240 1
   1366     269     270 1
   1367     269     271 1
   1368     269     272 1
   1369     266     267 1
   1370     266     268 1
   1371     263     264 1
   1372     263     265 1
   1373     260     261 1
   1374     260     262 1
   1375     257     258 1
   1376     257     259 1
   1377     255     256 1
   1378     253     254 1
   1379     292     293 1
   1380     290     291 1
   1381     288     289 1
   1382     285     286 1
   1383     283     284 1
   1384     279     280 1
   1385     279     281 1
   1386     277     278 1
   1387     275     276 1
   1388     303     304 1
   1389     303     305 1
   1390     300     301 1
   1391     300     302 1
   1392     298     299 1
   1393     296     297 1
   1394     321     322 1
   1395     317     318 1
   1396     317     319 1
   1397     317     320 1
   1398     315     316 1
   1399     313     314 1
   1400     311     312 1
   1401     341     342 1
   1402     341     343 1
   1403     341     344 1
   1404     338     339 1
   1405     338     340 1
   1406     335     336 1
   1407     335     337 1
   1408     332     333 1
   1409     332     334 1
   1410     329     330 1
   1411     329     331 1
   1412     327     328 1
   1413     325     326 1
   1414     366     367 1
   1415     366     368 1
   1416     363     364 1
   1417     363     365 1
   1418     360     361 1
   1419     357     358 1
   1420     357     359 1
   1421     354     355 1
   1422     354     356 1
   1423     351     352 1
   1424     351     353 1
   1425     349     350 1
   1426     347     348 1
   1427     384     385 1
   1428     384     386 1
   1429     384     387 1
   1430     380     381 1
   1431     380     382 1
   1432     380     383 1
   1433     378     379 1
   1434     375     376 1
   1435     375     377 1
   1436     373     374 1
   1437     371     372 1
   1438     403     404 1
   1439     403     405 1
   1440     403     406 1
   1441     399     400 1
   1442     399     401 1
   1443     399     402 1
   1444     397     398 1
   1445     394     395 1
   1446     394     396 1
   1447     392     393 1
   1448     390     391 1
   1449     426     427 1
   1450     424     425 1
   1451     422     423 1
   1452     419     420 1
   1453     417     418 1
   1454     413     414 1
   1455     413     415 1
   1456     411     412 1
   1457     409     410 1
   1458     439     440 1
   1459     439     441 1
   1460     434     435 1
   1461     434     436 1
   1462     432     433 1
   1463     430     431 1
   1464     456     457 1
   1465     456     458 1
   1466     451     452 1
   1467     451     453 1
   1468     448     449 1
   1469     448     450 1
   1470     446     447 1
   1471     444     445 1
   1472     470     471 1
   1473     470     472 1
   1474     465     466 1
   1475     465     467 1
   1476     463     464 1
   1477     461     462 1
   1478     491     492 1
   1479     491     493 1
   1480     491     494 1
   1481     488     489 1
   1482     488     490 1
   1483     485     486 1
   1484     485     487 1
   1485     482     483 1
   1486     482     484 1
   1487     479     480 1
   1488     479     481 1
   1489     477     478 1
   1490     475     476 1
   1491     501     502 1
   1492     501     503 1
   1493     501     504 1
   1494     499     500 1
   1495     497     498 1
   1496     514     515 1
   1497     514     516 1
   1498     511     512 1
   1499     511     513 1
   1500     509     510 1
   1501     507     508 1
   1502     529     530 1
   1503     526     527 1
   1504     526     528 1
   1505     524     525 1
   1506     522     523 1
   1507     542     543 1
   1508     542     544 1
   1509     537     538 1
   1510     537     539 1
   1511     535     536 1
   1512     533     534 1
   1513     554     555 1
   1514     551     552 1
   1515     551     553 1
   1516     549     550 1
   1517     547     548 1
   1518     571     572 1
   1519     569     570 1
   1520     567     568 1
   1521     562     563 1
   1522     562     564 1
   1523     560     561 1
   1524     558     559 1
   1525     588     589 1
   1526     586     587 1
   1527     584     585 1
   1528     579     580 1
   1529     579     581 1
   1530     577     578 1
   1531     575     576 1
   1532     596     597 1
   1533     596     598 1
   1534     596     599 1
   1535     594     595 1
   1536     592     593 1
   1537     612     613 1
   1538     609     610 1
   1539     609     611 1
   1540     606     607 1
   1541     606     608 1
   1542     603     604 1
   1543     603     605 1
   1544     629     630 1
   1545     629     631 1
   1546     629     632 1
   1547     625     626 1
   1548     625     627 1
   1549     625     628 1
   1550     623     624 1
   1551     620     621 1
   1552     620     622 1
   1553     618     619 1
   1554     616     617 1
   1555     642     643 1
   1556     639     640 1
   1557     639     641 1
   1558     637     638 1
   1559     635     636 1
   1560     650     651 1
   1561     650     652 1
   1562     648     649 1
   1563     646     647 1
   1564     660     661 1
   1565     660     662 1
   1566     658     659 1
   1567     681     682 1
   1568     681     683 1
   1569     681     684 1
   1570     678     679 1
   1571     678     680 1
   1572     675     676 1
   1573     675     677 1
   1574     672     673 1
   1575     672     674 1
   1576     669     670 1
   1577     669     671 1
   1578     667     668 1
   1579     665     666 1
   1580     697     698 1
   1581     693     694 1
   1582     693     695 1
   1583     693     696 1
   1584     691     692 1
   1585     689     690 1
   1586     687     688 1
   1587     703     704 1
   1588     703     705 1
   1589     701     702 1
   1590     715     716 1
   1591     712     713 1
   1592     712     714 1
   1593     710     711 1
   1594     708     709 1
   1595     726     727 1
   1596     723     724 1
   1597     723     725 1
   1598     721     722 1
   1599     719     720 1
   1600     747     748 1
   1601     745     746 1
   1602     743     744 1
   1603     740     741 1
   1604     738     739 1
   1605     734     735 1
   1606     734     736 1
   1607     732     733 1
   1608     730     731 1
   1609     761     762 1
   1610     758     759 1
   1611     758     760 1
   1612     755     756 1
   1613     755     757 1
   1614     752     753 1
   1615     752     754 1
   1616     778     779 1
   1617     776     777 1
   1618     774     775 1
   1619     769     770 1
   1620     769     771 1
   1621     767     768 1
   1622     765     766 1
   1623     801     802 1
   1624     799     800 1
   1625     797     798 1
   1626     795     796 1
   1627     792     793 1
   1628     790     791 1
   1629     786     787 1
   1630     786     788 1
   1631     784     785 1
   1632     782     783 1
   1633     822     823 1
   1634     820     821 1
   1635     818     819 1
   1636     816     817 1
   1637     814     815 1
   1638     810     811 1
   1639     810     812 1
   1640     808     809 1
   1641     806     807 1
   1642     836     837 1
   1643     832     833 1
   1644     832     834 1
   1645     832     835 1
   1646     830     831 1
   1647     828     829 1
   1648     826     827 1
   1649     849     850 1
   1650     849     851 1
   1651     844     845 1
   1652     844     846 1
   1653     842     843 1
   1654     840     841 1
   1655     856     857 1
   1656     856     858 1
   1657     854     855 1
   1658     878     879 1
   1659     876     877 1
   1660     874     875 1
   1661     871     872 1
   1662     869     870 1
   1663     865     866 1
   1664     865     867 1
   1665     863     864 1
   1666     861     862 1
   1667     886     887 1
   1668     886     888 1
   1669     884     885 1
   1670     882     883 1
   1671     896     897 1
   1672     896     898 1
   1673     894     895 1
   1674     905     906 1
   1675     905     907 1
   1676     903     904 1
   1677     901     902 1
   1678     915     916 1
   1679     915     917 1
   1680     913     914 1
   1681     936     937 1
   1682     936     938 1
   1683     936     939 1
   1684     933     934 1
   1685     933     935 1
   1686     930     931 1
   1687     930     932 1
   1688     927     928 1
   1689     927     929 1
   1690     924     925 1
   1691     924     926 1
   1692     922     923 1
   1693     920     921 1
   1694     955     956 1
   1695     955     957 1
   1696     955     958 1
   1697     951     952 1
   1698     951     953 1
   1699     951     954 1
   1700     949     950 1
   1701     946     947 1
   1702     946     948 1
   1703     944     945 1
   1704     942     943 1
   1705     971     972 1
   1706     968     969 1
   1707     968     970 1
   1708     965     966 1
   1709     965     967 1
   1710     962     963 1
   1711     962     964 1
   1712     991     992 1
   1713     991     993 1
   1714     991     994 1
   1715     988     989 1
   1716     988     990 1
   1717     985     986 1
   1718     985     987 1
   1719     982     983 1
   1720     982     984 1
   1721     979     980 1
   1722     979     981 1
   1723     977     978 1
   1724     975     976 1
   1725     999    1000 1
   1726     999    1001 1
   1727     997     998 1
   1728    1023    1024 1
   1729    1023    1025 1
   1730    1020    1021 1
   1731    1020    1022 1
   1732    1017    1018 1
   1733    1014    1015 1
   1734    1014    1016 1
   1735    1011    1012 1
   1736    1011    1013 1
   1737    1008    1009 1
   1738    1008    1010 1
   1739    1006    1007 1
   1740    1004    1005 1
   1741    1038    1039 1
   1742    1034    1035 1
   1743    1034    1036 1
   1744    1034    1037 1
   1745    1032    1033 1
   1746    1030    1031 1
   1747    1028    1029 1
   1748    1052    1053 1
   1749    1049    1050 1
   1750    1049    1051 1
   1751    1046    1047 1
   1752    1046    1048 1
   1753    1043    1044 1
   1754    1043    1045 1
   1755    1069    1070 1
   1756    1069    1071 1
   1757    1069    1072 1
   1758    1066    1067 1
   1759    1066    1068 1
   1760    1062    1063 1
   1761    1062    1064 1
   1762    1062    1065 1
   1763    1060    1061 1
   1764    1058    1059 1
   1765    1056    1057 1
   1766    1091    1092 1
   1767    1091    1093 1
   1768    1091    1094 1
   1769    1088    1089 1
   1770    1088    1090 1
   1771    1085    1086 1
   1772    1085    1087 1
   1773    1082    1083 1
   1774    1082    1084 1
   1775    1079    1080 1
   1776    1079    1081 1
   1777    1077    1078 1
   1778    1075    1076 1
   1779    1113    1114 1
   1780    1111    1112 1
   1781    1109    1110 1
   1782    1107    1108 1
   1783    1105    1106 1
   1784    1101    1102 1
   1785    1101    1103 1
   1786    1099    1100 1
   1787    1097    1098 1
   1788    1119    1120 1
   1789    1119    1121 1
   1790    1117    1118 1
   1791    1140    1141 1
   1792    1140    1142 1
   1793    1140    1143 1
   1794    1137    1138 1
   1795    1137    1139 1
   1796    1134    1135 1
   1797    1134    1136 1
   1798    1131    1132 1
   1799    1131    1133 1
   1800    1128    1129 1
   1801    1128    1130 1
   1802    1126    1127 1
   1803    1124    1125 1
   1804    1153    1154 1
   1805    1150    1151 1
   1806    1150    1152 1
   1807    1148    1149 1
   1808    1146    1147 1
   1809    1161    1162 1
   1810    1161    1163 1
   1811    1159    1160 1
   1812    1157    1158 1
   1813    1173    1174 1
   1814    1173    1175 1
   1815    1171    1172 1
   1816    1169    1170 1
   1817    1183    1184 1
   1818    1183    1185 1
   1819    1181    1182 1
   1820    1179    1180 1
   1821    1210    1211 1
   1822    1210    1212 1
   1823    1207    1208 1
   1824    1207    1209 1
   1825    1204    1205 1
   1826    1201    1202 1
   1827    1201    1203 1
   1828    1198    1199 1
   1829    1198    1200 1
   1830    1195    1196 1
   1831    1195    1197 1
   1832    1193    1194 1
   1833    1191    1192 1
   1834    1225    1226 1
   1835    1222    1223 1
   1836    1222    1224 1
   1837    1219    1220 1
   1838    1219    1221 1
   1839    1216    1217 1
   1840    1216    1218 1
   1841    1239    1240 1
   1842    1236    1237 1
   1843    1236    1238 1
   1844    1233    1234 1
   1845    1233    1235 1
   1846    1230    1231 1
   1847    1230    1232 1
   1848    1259    1260 1
   1849    1259    1261 1
   1850    1259    1262 1
   1851    1256    1257 1
   1852    1256    1258 1
   1853    1253    1254 1
   1854    1253    1255 1
   1855    1250    1251 1
   1856    1250    1252 1
   1857    1247    1248 1
   1858    1247    1249 1
   1859    1245    1246 1
   1860    1243    1244 1
   1861    1278    1279 1
   1862    1276    1277 1
   1863    1274    1275 1
   1864    1269    1270 1
   1865    1269    1271 1
   1866    1267    1268 1
   1867    1265    1266 1
   1868    1289    1290 1
   1869    1286    1287 1
   1870    1286    1288 1
   1871    1284    1285 1
   1872    1282    1283 1
   1873    1309    1310 1
   1874    1309    1311 1
   1875    1309    1312 1
   1876    1306    1307 1
   1877    1306    1308 1
   1878    1303    1304 1
   1879    1303    1305 1
   1880    1300    1301 1
   1881    1300    1302 1
   1882    1297    1298 1
   1883    1297    1299 1
   1884    1295    1296 1
   1885    1293    1294 1
   1886    1319    1320 1
   1887    1319    1321 1
   1888    1317    1318 1
   1889    1315    1316 1
   1890    1329    1330 1
   1891    1329    1331 1
   1892    1327    1328 1
   1893    1343    1344 1
   1894    1343    1345 1
   1895    1338    1339 1
   1896    1338    1340 1
   1897    1336    1337 1
   1898    1334    1335 1
   1899    1350    1351 1
   1900    1350    1352 1
   1901    1348    1349 1
   1902    1371    1372 1
   1903    1371    1373 1
   1904    1371    1374 1
   1905    1368    1369 1
   1906    1368    1370 1
   1907    1365    1366 1
   1908    1365    1367 1
   1909    1362    1363 1
   1910    1362    1364 1
   1911    1359    1360 1
   1912    1359    1361 1
   1913    1357    1358 1
   1914    1355    1356 1
   1915    1387    1388 1
   1916    1383    1384 1
   1917    1383    1385 1
   1918    1383    1386 1
   1919    1381    1382 1
   1920    1379    1380 1
   1921    1377    1378 1
   1922    1395    1396 1
   1923    1395    1397 1
   1924    1393    1394 1
   1925    1391    1392 1
   1926    1416    1417 1
   1927    1414    1415 1
   1928    1412    1413 1
   1929    1407    1408 1
   1930    1407    1409 1
   1931    1405    1406 1
   1932    1403    1404 1
   1933    1437    1438 1
   1934    1435    1436 1
   1935    1433    1434 1
   1936    1430    1431 1
   1937    1428    1429 1
   1938    1424    1425 1
   1939    1424    1426 1
   1940    1422    1423 1
   1941    1420    1421 1
   1942    1454    1455 1
   1943    1454    1456 1
   1944    1454    1457 1
   1945    1450    1451 1
   1946    1450    1452 1
   1947    1450    1453 1
   1948    1448    1449 1
   1949    1445    1446 1
   1950    1445    1447 1
   1951    1443    1444 1
   1952    1441    1442 1
   1953    1473    1474 1
   1954    1473    1475 1
   1955    1473    1476 1
   1956    1469    1470 1
   1957    1469    1471 1
   1958    1469    1472 1
   1959    1467    1468 1
   1960    1464    1465 1
   1961    1464    1466 1
   1962    1462    1463 1
   1963    1460    1461 1
   1964    1486    1487 1
   1965    1486    1488 1
   1966    1483    1484 1
   1967    1483    1485 1
   1968    1481    1482 1
   1969    1479    1480 1
   1970    1510    1511 1
   1971    1508    1509 1
   1972    1506    1507 1
   1973    1504    1505 1
   1974    1502    1503 1
   1975    1498    1499 1
   1976    1498    1500 1
   1977    1496    1497 1
   1978    1494    1495 1
   1979    1524    1525 1
   1980    1521    1522 1
   1981    1521    1523 1
   1982    1518    1519 1
   1983    1518    1520 1
   1984    1515    1516 1
   1985    1515    1517 1
   1986    1538    1539 1
   1987    1534    1535 1
   1988    1534    1536 1
   1989    1534    1537 1
   1990    1532    1533 1
   1991    1530    1531 1
   1992    1528    1529 1
   1993    1558    1559 1
   1994    1556    1557 1
   1995    1554    1555 1
   1996    1552    1553 1
   1997    1550    1551 1
   1998    1546    1547 1
   1999    1546    1548 1
   2000    1544    1545 1
   2001    1542    1543 1
   2002    1572    1573 1
   2003    1569    1570 1
   2004    1569    1571 1
   2005    1566    1567 1
   2006    1566    1568 1
   2007    1563    1564 1
   2008    1563    1565 1
   2009    1580    1581 1
   2010    1580    1582 1
   2011    1578    1579 1
   2012    1576    1577 1
   2013    1590    1591 1
   2014    1590    1592 1
   2015    1588    1589 1
   2016    1608    1609 1
   2017    1606    1607 1
   2018    1604    1605 1
   2019    1599    1600 1
   2020    1599    1601 1
   2021    1597    1598 1
   2022    1595    1596 1
   2023    1616    1617 1
   2024    1616    1618 1
   2025    1614    1615 1
   2026    1612    1613 1
   2027    1641    1642 1
   2028    1639    1640 1
   2029    1637    1638 1
   2030    1634    1635 1
   2031    1632    1633 1
   2032    1628    1629 1
   2033    1628    1630 1
   2034    1626    1627 1
   2035    1624    1625 1
   2036    1661    1662 1
   2037    1661    1663 1
   2038    1661    1664 1
   2039    1658    1659 1
   2040    1658    1660 1
   2041    1655    1656 1
   2042    1655    1657 1
   2043    1652    1653 1
   2044    1652    1654 1
   2045    1649    1650 1
   2046    1649    1651 1
   2047    1647    1648 1
   2048    1645    1646 1
   2049    1683    1684 1
   2050    1681    1682 1
   2051    1679    1680 1
   2052    1677    1678 1
   2053    1675    1676 1
   2054    1671    1672 1
   2055    1671    1673 1
   2056    1669    1670 1
   2057    1667    1668 1
   2058    1691    1692 1
   2059    1691    1693 1
   2060    1689    1690 1
   2061    1687    1688 1
   2062    1706    1707 1
   2063    1703    1704 1
   2064    1703    1705 1
   2065    1701    1702 1
   2066    1699    1700 1
   2067    1726    1727 1
   2068    1726    1728 1
   2069    1726    1729 1
   2070    1723    1724 1
   2071    1723    1725 1
   2072    1720    1721 1
   2073    1720    1722 1
   2074    1717    1718 1
   2075    1717    1719 1
   2076    1714    1715 1
   2077    1714    1716 1
   2078    1712    1713 1
   2079    1710    1711 1
   2080    1748    1749 1
   2081    1748    1750 1
   2082    1748    1751 1
   2083    1745    1746 1
   2084    1745    1747 1
   2085    1742    1743 1
   2086    1742    1744 1
   2087    1739    1740 1
   2088    1739    1741 1
   2089    1736    1737 1
   2090    1736    1738 1
   2091    1734    1735 1
   2092    1732    1733 1
   2093    1764    1765 1
   2094    1761    1762 1
   2095    1761    1763 1
   2096    1758    1759 1
   2097    1758    1760 1
   2098    1755    1756 1
   2099    1755    1757 1
   2100    1784    1785 1
   2101    1784    1786 1
   2102    1784    1787 1
   2103    1781    1782 1
   2104    1781    1783 1
   2105    1778    1779 1
   2106    1778    1780 1
   2107    1775    1776 1
   2108    1775    1777 1
   2109    1772    1773 1
   2110    1772    1774 1
   2111    1770    1771 1
   2112    1768    1769 1
   2113    1797    1798 1
   2114    1797    1799 1
   2115    1794    1795 1
   2116    1794    1796 1
   2117    1792    1793 1
   2118    1790    1791 1
   2119    1814    1815 1
   2120    1814    1816 1
   2121    1809    1810 1
   2122    1809    1811 1
   2123    1807    1808 1
   2124    1805    1806 1
   2125    1829    1830 1
   2126    1826    1827 1
   2127    1826    1828 1
   2128    1823    1824 1
   2129    1823    1825 1
   2130    1820    1821 1
   2131    1820    1822 1
   2132    1835    1836 1
   2133    1835    1837 1
   2134    1833    1834 1
   2135    1850    1851 1
   2136    1847    1848 1
   2137    1847    1849 1
   2138    1844    1845 1
   2139    1844    1846 1
   2140    1841    1842 1
   2141    1841    1843 1
   2142    1858    1859 1
   2143    1858    1860 1
   2144    1858    1861 1
   2145    1856    1857 1
   2146    1854    1855 1
   2147    1883    1884 1
   2148    1883    1885 1
   2149    1880    1881 1
   2150    1880    1882 1
   2151    1877    1878 1
   2152    1874    1875 1
   2153    1874    1876 1
   2154    1871    1872 1
   2155    1871    1873 1
   2156    1868    1869 1
   2157    1868    1870 1
   2158    1866    1867 1
   2159    1864    1865 1
   2160    1898    1899 1
   2161    1898    1900 1
   2162    1898    1901 1
   2163    1894    1895 1
   2164    1894    1896 1
   2165    1894    1897 1
   2166    1892    1893 1
   2167    1890    1891 1
   2168    1888    1889 1
   2169    1917    1918 1
   2170    1917    1919 1
   2171    1917    1920 1
   2172    1914    1915 1
   2173    1914    1916 1
   2174    1910    1911 1
   2175    1910    1912 1
   2176    1910    1913 1
   2177    1908    1909 1
   2178    1906    1907 1
   2179    1904    1905 1
   2180    1940    1941 1
   2181    1938    1939 1
   2182    1936    1937 1
   2183    1933    1934 1
   2184    1931    1932 1
   2185    1927    1928 1
   2186    1927    1929 1
   2187    1925    1926 1
   2188    1923    1924 1
   2189    1954    1955 1
   2190    1950    1951 1
   2191    1950    1952 1
   2192    1950    1953 1
   2193    1948    1949 1
   2194    1946    1947 1
   2195    1944    1945 1
   2196    1975    1976 1
   2197    1973    1974 1
   2198    1971    1972 1
   2199    1968    1969 1
   2200    1966    1967 1
   2201    1962    1963 1
   2202    1962    1964 1
   2203    1960    1961 1
   2204    1958    1959 1
   2205    1989    1990 1
   2206    1986    1987 1
   2207    1986    1988 1
   2208    1983    1984 1
   2209    1983    1985 1
   2210    1980    1981 1
   2211    1980    1982 1
   2212    2002    2003 1
   2213    2002    2004 1
   2214    1997    1998 1
   2215    1997    1999 1
   2216    1995    1996 1
   2217    1993    1994 1
   2218    2023    2024 1
   2219    2023    2025 1
   2220    2023    2026 1
   2221    2020    2021 1
   2222    2020    2022 1
   2223    2017    2018 1
   2224    2017    2019 1
   2225    2014    2015 1
   2226    2014    2016 1
   2227    2011    2012 1
   2228    2011    2013 1
   2229    2009    2010 1
   2230    2007    2008 1
   2231    2039    2040 1
   2232    2039    2041 1
   2233    2039    2042 1
   2234    2035    2036 1
   2235    2035    2037 1
   2236    2035    2038 1
   2237    2033    2034 1
   2238    2031    2032 1
   2239    2029    2030 1
   2240    2061    2062 1
   2241    2059    2060 1
   2242    2057    2058 1
   2243    2055    2056 1
   2244    2053    2054 1
   2245    2049    2050 1
   2246    2049    2051 1
   2247    2047    2048 1
   2248    2045    2046 1
   2249    2069    2070 1
   2250    2069    2071 1
   2251    2067    2068 1
   2252    2065    2066 1
   2253    2077    2078 1
   2254    2077    2079 1
   2255    2075    2076 1
   2256    2095    2096 1
   2257    2095    2097 1
   2258    2095    2098 1
   2259    2092    2093 1
   2260    2092    2094 1
   2261    2088    2089 1
   2262    2088    2090 1
   2263    2088    2091 1
   2264    2086    2087 1
   2265    2084    2085 1
   2266    2082    2083 1
   2267    2114    2115 1
   2268    2114    2116 1
   2269    2114    2117 1
   2270    2111    2112 1
   2271    2111    2113 1
   2272    2107    2108 1
   2273    2107    2109 1
   2274    2107    2110 1
   2275    2105    2106 1
   2276    2103    2104 1
   2277    2101    2102 1
   2278    2124    2125 1
   2279    2124    2126 1
   2280    2124    2127 1
   2281    2122    2123 1
   2282    2120    2121 1
   2283    2143    2144 1
   2284    2141    2142 1
   2285    2139    2140 1
   2286    2134    2135 1
   2287    2134    2136 1
   2288    2132    2133 1
   2289    2130    2131 1
   2290    2157    2158 1
   2291    2153    2154 1
   2292    2153    2155 1
   2293    2153    2156 1
   2294    2151    2152 1
   2295    2149    2150 1
   2296    2147    2148 1
   2297    2177    2178 1
   2298    2177    2179 1
   2299    2177    2180 1
   2300    2174    2175 1
   2301    2174    2176 1
   2302    2171    2172 1
   2303    2171    2173 1
   2304    2168    2169 1
   2305    2168    2170 1
   2306    2165    2166 1
   2307    2165    2167 1
   2308    2163    2164 1
   2309    2161    2162 1
   2310    2190    2191 1
   2311    2190    2192 1
   2312    2187    2188 1
   2313    2187    2189 1
   2314    2185    2186 1
   2315    2183    2184 1
   2316    2207    2208 1
   2317    2207    2209 1
   2318    2202    2203 1
   2319    2202    2204 1
   2320    2200    2201 1
   2321    2198    2199 1
   2322    2224    2225 1
   2323    2224    2226 1
   2324    2219    2220 1
   2325    2219    2221 1
   2326    2216    2217 1
   2327    2216    2218 1
   2328    2214    2215 1
   2329    2212    2213 1
   2330    2231    2232 1
   2331    2231    2233 1
   2332    2229    2230 1
   2333    2243    2244 1
   2334    2243    2245 1
   2335    2240    2241 1
   2336    2240    2242 1
   2337    2238    2239 1
   2338    2236    2237 1
   2339    2264    2265 1
   2340    2264    2266 1
   2341    2264    2267 1
   2342    2260    2261 1
   2343    2260    2262 1
   2344    2260    2263 1
   2345    2258    2259 1
   2346    2255    2256 1
   2347    2255    2257 1
   2348    2253    2254 1
   2349    2251    2252 1
   2350    2286    2287 1
   2351    2286    2288 1
   2352    2286    2289 1
   2353    2283    2284 1
   2354    2283    2285 1
   2355    2280    2281 1
   2356    2280    2282 1
   2357    2277    2278 1
   2358    2277    2279 1
   2359    2274    2275 1
   2360    2274    2276 1
   2361    2272    2273 1
   2362    2270    2271 1
   2363    2305    2306 1
   2364    2305    2307 1
   2365    2305    2308 1
   2366    2301    2302 1
   2367    2301    2303 1
   2368    2301    2304 1
   2369    2299    2300 1
   2370    2296    2297 1
   2371    2296    2298 1
   2372    2294    2295 1
   2373    2292    2293 1
   2374    2315    2316 1
   2375    2315    2317 1
   2376    2313    2314 1
   2377    2311    2312 1
   2378    2328    2329 1
   2379    2325    2326 1
   2380    2325    2327 1
   2381    2323    2324 1
   2382    2321    2322 1
   2383    2345    2346 1
   2384    2343    2344 1
   2385    2341    2342 1
   2386    2336    2337 1
   2387    2336    2338 1
   2388    2334    2335 1
   2389    2332    2333 1
@<TRIPOS>SUBSTRUCTURE
      1 ALA1           1 RESIDUE    4    A ALA
      2 VAL2          13 RESIDUE    4    A VAL
      3 THR3          29 RESIDUE    4    A THR
      4 TRP4          43 RESIDUE    4    A TRP
      5 THR5          67 RESIDUE    4    A THR
      6 CYX6          81 RESIDUE    4    A CYX
      7 LEU7          91 RESIDUE    4    A LEU
      8 ASN8         110 RESIDUE    4    A ASN
      9 ASP9         124 RESIDUE    4    A ASP
     10 GLN10        136 RESIDUE    4    A GLN
     11 LYS11        153 RESIDUE    4    A LYS
     12 ASN12        175 RESIDUE    4    A ASN
     13 PRO13        189 RESIDUE    4    A PRO
     14 LYS14        203 RESIDUE    4    A LYS
     15 THR15        225 RESIDUE    4    A THR
     16 ASN16        239 RESIDUE    4    A ASN
     17 LYS17        253 RESIDUE    4    A LYS
     18 TYR18        275 RESIDUE    4    A TYR
     19 GLU19        296 RESIDUE    4    A GLU
     20 THR20        311 RESIDUE    4    A THR
     21 LYS21        325 RESIDUE    4    A LYS
     22 ARG22        347 RESIDUE    4    A ARG
     23 LEU23        371 RESIDUE    4    A LEU
     24 LEU24        390 RESIDUE    4    A LEU
     25 TYR25        409 RESIDUE    4    A TYR
     26 ASN26        430 RESIDUE    4    A ASN
     27 GLN27        444 RESIDUE    4    A GLN
     28 ASN28        461 RESIDUE    4    A ASN
     29 LYS29        475 RESIDUE    4    A LYS
     30 ALA30        497 RESIDUE    4    A ALA
     31 GLU31        507 RESIDUE    4    A GLU
     32 SER32        522 RESIDUE    4    A SER
     33 ASN33        533 RESIDUE    4    A ASN
     34 SER34        547 RESIDUE    4    A SER
     35 HIE35        558 RESIDUE    4    A HIE
     36 HIE36        575 RESIDUE    4    A HIE
     37 ALA37        592 RESIDUE    4    A ALA
     38 PRO38        602 RESIDUE    4    A PRO
     39 LEU39        616 RESIDUE    4    A LEU
     40 SER40        635 RESIDUE    4    A SER
     41 ASP41        646 RESIDUE    4    A ASP
     42 GLY42        658 RESIDUE    4    A GLY
     43 LYS43        665 RESIDUE    4    A LYS
     44 THR44        687 RESIDUE    4    A THR
     45 GLY45        701 RESIDUE    4    A GLY
     46 SER46        708 RESIDUE    4    A SER
     47 SER47        719 RESIDUE    4    A SER
     48 TYR48        730 RESIDUE    4    A TYR
     49 PRO49        751 RESIDUE    4    A PRO
     50 HIE50        765 RESIDUE    4    A HIE
     51 TRP51        782 RESIDUE    4    A TRP
     52 PHE52        806 RESIDUE    4    A PHE
     53 THR53        826 RESIDUE    4    A THR
     54 ASN54        840 RESIDUE    4    A ASN
     55 GLY55        854 RESIDUE    4    A GLY
     56 TYR56        861 RESIDUE    4    A TYR
     57 ASP57        882 RESIDUE    4    A ASP
     58 GLY58        894 RESIDUE    4    A GLY
     59 ASP59        901 RESIDUE    4    A ASP
     60 GLY60        913 RESIDUE    4    A GLY
     61 LYS61        920 RESIDUE    4    A LYS
     62 LEU62        942 RESIDUE    4    A LEU
     63 PRO63        961 RESIDUE    4    A PRO
     64 LYS64        975 RESIDUE    4    A LYS
     65 GLY65        997 RESIDUE    4    A GLY
     66 ARG66       1004 RESIDUE    4    A ARG
     67 THR67       1028 RESIDUE    4    A THR
     68 PRO68       1042 RESIDUE    4    A PRO
     69 ILE69       1056 RESIDUE    4    A ILE
     70 LYS70       1075 RESIDUE    4    A LYS
     71 PHE71       1097 RESIDUE    4    A PHE
     72 GLY72       1117 RESIDUE    4    A GLY
     73 LYS73       1124 RESIDUE    4    A LYS
     74 SER74       1146 RESIDUE    4    A SER
     75 ASP75       1157 RESIDUE    4    A ASP
     76 CYX76       1169 RESIDUE    4    A CYX
     77 ASP77       1179 RESIDUE    4    A ASP
     78 ARG78       1191 RESIDUE    4    A ARG
     79 PRO79       1215 RESIDUE    4    A PRO
     80 PRO80       1229 RESIDUE    4    A PRO
     81 LYS81       1243 RESIDUE    4    A LYS
     82 HIE82       1265 RESIDUE    4    A HIE
     83 SER83       1282 RESIDUE    4    A SER
     84 LYS84       1293 RESIDUE    4    A LYS
     85 ASP85       1315 RESIDUE    4    A ASP
     86 GLY86       1327 RESIDUE    4    A GLY
     87 ASN87       1334 RESIDUE    4    A ASN
     88 GLY88       1348 RESIDUE    4    A GLY
     89 LYS89       1355 RESIDUE    4    A LYS
     90 THR90       1377 RESIDUE    4    A THR
     91 ASP91       1391 RESIDUE    4    A ASP
     92 HIE92       1403 RESIDUE    4    A HIE
     93 TYR93       1420 RESIDUE    4    A TYR
     94 LEU94       1441 RESIDUE    4    A LEU
     95 LEU95       1460 RESIDUE    4    A LEU
     96 GLU96       1479 RESIDUE    4    A GLU
     97 PHE97       1494 RESIDUE    4    A PHE
     98 PRO98       1514 RESIDUE    4    A PRO
     99 THR99       1528 RESIDUE    4    A THR
    100 PHE100      1542 RESIDUE    4    A PHE
    101 PRO101      1562 RESIDUE    4    A PRO
    102 ASP102      1576 RESIDUE    4    A ASP
    103 GLY103      1588 RESIDUE    4    A GLY
    104 HIE104      1595 RESIDUE    4    A HIE
    105 ASP105      1612 RESIDUE    4    A ASP
    106 TYR106      1624 RESIDUE    4    A TYR
    107 LYS107      1645 RESIDUE    4    A LYS
    108 PHE108      1667 RESIDUE    4    A PHE
    109 ASP109      1687 RESIDUE    4    A ASP
    110 SER110      1699 RESIDUE    4    A SER
    111 LYS111      1710 RESIDUE    4    A LYS
    112 LYS112      1732 RESIDUE    4    A LYS
    113 PRO113      1754 RESIDUE    4    A PRO
    114 LYS114      1768 RESIDUE    4    A LYS
    115 GLU115      1790 RESIDUE    4    A GLU
    116 ASN116      1805 RESIDUE    4    A ASN
    117 PRO117      1819 RESIDUE    4    A PRO
    118 GLY118      1833 RESIDUE    4    A GLY
    119 PRO119      1840 RESIDUE    4    A PRO
    120 ALA120      1854 RESIDUE    4    A ALA
    121 ARG121      1864 RESIDUE    4    A ARG
    122 VAL122      1888 RESIDUE    4    A VAL
    123 ILE123      1904 RESIDUE    4    A ILE
    124 TYR124      1923 RESIDUE    4    A TYR
    125 THR125      1944 RESIDUE    4    A THR
    126 TYR126      1958 RESIDUE    4    A TYR
    127 PRO127      1979 RESIDUE    4    A PRO
    128 ASN128      1993 RESIDUE    4    A ASN
    129 LYS129      2007 RESIDUE    4    A LYS
    130 VAL130      2029 RESIDUE    4    A VAL
    131 PHE131      2045 RESIDUE    4    A PHE
    132 CYX132      2065 RESIDUE    4    A CYX
    133 GLY133      2075 RESIDUE    4    A GLY
    134 ILE134      2082 RESIDUE    4    A ILE
    135 ILE135      2101 RESIDUE    4    A ILE
    136 ALA136      2120 RESIDUE    4    A ALA
    137 HIE137      2130 RESIDUE    4    A HIE
    138 THR138      2147 RESIDUE    4    A THR
    139 LYS139      2161 RESIDUE    4    A LYS
    140 GLU140      2183 RESIDUE    4    A GLU
    141 ASN141      2198 RESIDUE    4    A ASN
    142 GLN142      2212 RESIDUE    4    A GLN
    143 GLY143      2229 RESIDUE    4    A GLY
    144 GLU144      2236 RESIDUE    4    A GLU
    145 LEU145      2251 RESIDUE    4    A LEU
    146 LYS146      2270 RESIDUE    4    A LYS
    147 LEU147      2292 RESIDUE    4    A LEU
    148 CYX148      2311 RESIDUE    4    A CYX
    149 SER149      2321 RESIDUE    4    A SER
    150 HIE150      2332 RESIDUE    4    A HIE
