# Supplementary material for: Improved Structure-Based Histidine pKa Prediction for pH-Responsive Protein Design
Source: J Chem Inf Model. 2025 Jan 18;65(3):1560–9. doi: 10.1021/acs.jcim.4c01957 (PMC11815838; doi:10.1021/acs.jcim.4c01957)
Supplement: Supplementary file 3 — ci4c01957_si_003.zip [file ci4c01957_si_003.zip › structures/prep_mol2/1DG9_prep.mol2]

@<TRIPOS>MOLECULE
Cpptraj generated mol2 file.
 2498  2518   158     0     0
SMALL
USER_CHARGES


@<TRIPOS>ATOM
      1 N            24.6190       7.8097      43.8162 N.am      1 ALA1       0.1414
      2 H1           23.9749       7.8743      44.5974 H         1 ALA1       0.1997
      3 H2           25.5646       7.8576      44.1712 H         1 ALA1       0.1997
      4 H3           24.4640       6.9396      43.3291 H         1 ALA1       0.1997
      5 CA           24.3549       8.9477      42.9231 C.3       1 ALA1       0.0962
      6 HA           25.1164       8.9968      42.1450 H         1 ALA1       0.0889
      7 CB           22.9749       8.7885      42.2608 C.3       1 ALA1      -0.0597
      8 HB1          22.1935       8.6824      43.0154 H         1 ALA1       0.0300
      9 HB2          22.7604       9.6689      41.6546 H         1 ALA1       0.0300
     10 HB3          22.9692       7.9121      41.6139 H         1 ALA1       0.0300
     11 C            24.4355      10.2097      43.7676 C.2       1 ALA1       0.6163
     12 O            23.4638      10.4977      44.4405 O.2       1 ALA1      -0.5722
     13 N            25.5977      10.8708      43.8271 N.am      2 GLU2      -0.5163
     14 H            26.3791      10.6475      43.2303 H         2 GLU2       0.2936
     15 CA           25.7666      12.0624      44.6765 C.3       2 GLU2       0.0397
     16 HA           24.8065      12.5816      44.7010 H         2 GLU2       0.1105
     17 CB           26.1248      11.6533      46.1206 C.3       2 GLU2       0.0560
     18 HB2          25.4514      10.8584      46.4459 H         2 GLU2      -0.0173
     19 HB3          27.1346      11.2390      46.1157 H         2 GLU2      -0.0173
     20 CG           26.0700      12.7855      47.1684 C.3       2 GLU2       0.0136
     21 HG2          26.4299      12.3634      48.1095 H         2 GLU2      -0.0425
     22 HG3          26.7757      13.5707      46.8966 H         2 GLU2      -0.0425
     23 CD           24.6752      13.3924      47.4174 C.2       2 GLU2       0.8054
     24 OE1          23.7240      13.0089      46.7040 O.co2     2 GLU2      -0.8188
     25 OE2          24.5907      14.2307      48.3383 O.co2     2 GLU2      -0.8188
     26 C            26.7775      13.0655      44.1087 C.2       2 GLU2       0.5366
     27 O            27.6962      12.6912      43.3699 O.2       2 GLU2      -0.5819
     28 N            26.5577      14.3434      44.4270 N.am      3 GLN3      -0.4157
     29 H            25.7957      14.5483      45.0684 H         3 GLN3       0.2719
     30 CA           27.3576      15.4899      43.9975 C.3       3 GLN3      -0.0031
     31 HA           28.4041      15.2672      44.2084 H         3 GLN3       0.0850
     32 CB           27.2237      15.6549      42.4695 C.3       3 GLN3      -0.0036
     33 HB2          27.7332      16.5585      42.1334 H         3 GLN3       0.0171
     34 HB3          27.7934      14.8304      42.0496 H         3 GLN3       0.0171
     35 CG           25.7863      15.6372      41.9039 C.3       3 GLN3      -0.0645
     36 HG2          25.1529      14.9566      42.4683 H         3 GLN3       0.0352
     37 HG3          25.3980      16.6482      42.0020 H         3 GLN3       0.0352
     38 CD           25.6809      15.2136      40.4363 C.2       3 GLN3       0.6951
     39 OE1          24.7316      15.4870      39.7232 O.2       3 GLN3      -0.6086
     40 NE2          26.6679      14.5494      39.8798 N.am      3 GLN3      -0.9407
     41 HE21         26.5316      14.2925      38.9225 H         3 GLN3       0.4251
     42 HE22         27.4825      14.3055      40.4162 H         3 GLN3       0.4251
     43 C            27.0264      16.7493      44.8305 C.2       3 GLN3       0.5973
     44 O            26.8363      16.6456      46.0376 O.2       3 GLN3      -0.5679
     45 N            27.0509      17.9425      44.2230 N.am      4 VAL4      -0.4157
     46 H            27.0894      17.9552      43.2163 H         4 VAL4       0.2719
     47 CA           26.7749      19.2332      44.8819 C.3       4 VAL4      -0.0875
     48 HA           26.4618      19.0305      45.9071 H         4 VAL4       0.0969
     49 CB           28.0451      20.1107      44.9558 C.3       4 VAL4       0.2985
     50 HB           28.8385      19.5039      45.3946 H         4 VAL4      -0.0297
     51 CG1          28.5313      20.5988      43.5809 C.3       4 VAL4      -0.3192
     52 HG11         27.7863      21.2524      43.1254 H         4 VAL4       0.0791
     53 HG12         29.4643      21.1498      43.7006 H         4 VAL4       0.0791
     54 HG13         28.7111      19.7442      42.9307 H         4 VAL4       0.0791
     55 CG2          27.8612      21.3391      45.8589 C.3       4 VAL4      -0.3192
     56 HG21         27.4378      21.0356      46.8167 H         4 VAL4       0.0791
     57 HG22         28.8330      21.7973      46.0440 H         4 VAL4       0.0791
     58 HG23         27.2159      22.0823      45.3885 H         4 VAL4       0.0791
     59 C            25.6084      19.9412      44.1966 C.2       4 VAL4       0.5973
     60 O            25.3461      19.7011      43.0204 O.2       4 VAL4      -0.5679
     61 N            24.9277      20.8321      44.9131 N.am      5 THR5      -0.4157
     62 H            25.1996      20.9915      45.8695 H         5 THR5       0.2719
     63 CA           23.7614      21.5494      44.3927 C.3       5 THR5      -0.0389
     64 HA           23.3228      20.9300      43.6135 H         5 THR5       0.1007
     65 CB           22.6859      21.6349      45.4829 C.3       5 THR5       0.3654
     66 HB           22.5099      20.6284      45.8646 H         5 THR5       0.0043
     67 CG2          23.0692      22.5240      46.6654 C.3       5 THR5      -0.2438
     68 HG21         23.1375      23.5631      46.3461 H         5 THR5       0.0642
     69 HG22         22.2962      22.4471      47.4295 H         5 THR5       0.0642
     70 HG23         24.0199      22.2074      47.0922 H         5 THR5       0.0642
     71 OG1          21.4758      22.1026      44.9411 O.3       5 THR5      -0.6761
     72 HG1          21.0146      21.3434      44.5701 H         5 THR5       0.4102
     73 C            24.1471      22.8868      43.7397 C.2       5 THR5       0.5973
     74 O            24.7586      23.7520      44.3675 O.2       5 THR5      -0.5679
     75 N            23.8549      23.0163      42.4446 N.am      6 LYS6      -0.3479
     76 H            23.3389      22.2571      42.0052 H         6 LYS6       0.2747
     77 CA           24.1465      24.1928      41.6176 C.3       6 LYS6      -0.2400
     78 HA           24.8045      24.8754      42.1609 H         6 LYS6       0.1426
     79 CB           24.8353      23.7650      40.3154 C.3       6 LYS6      -0.0094
     80 HB2          24.1966      23.0605      39.7807 H         6 LYS6       0.0362
     81 HB3          24.9741      24.6505      39.6923 H         6 LYS6       0.0362
     82 CG           26.2042      23.1188      40.5749 C.3       6 LYS6       0.0187
     83 HG2          26.7923      23.7890      41.2035 H         6 LYS6       0.0103
     84 HG3          26.0807      22.1663      41.0922 H         6 LYS6       0.0103
     85 CD           26.9501      22.8881      39.2533 C.3       6 LYS6      -0.0479
     86 HD2          26.4474      22.1222      38.6593 H         6 LYS6       0.0621
     87 HD3          26.9330      23.8186      38.6832 H         6 LYS6       0.0621
     88 CE           28.4236      22.5217      39.4885 C.3       6 LYS6      -0.0143
     89 HE2          29.0191      23.0146      38.7138 H         6 LYS6       0.1135
     90 HE3          28.7412      22.9167      40.4569 H         6 LYS6       0.1135
     91 NZ           28.6737      21.0599      39.4025 N.4       6 LYS6      -0.3854
     92 HZ1          28.5002      20.7237      38.4402 H         6 LYS6       0.3400
     93 HZ2          29.6473      20.8369      39.5407 H         6 LYS6       0.3400
     94 HZ3          28.0846      20.5248      40.0209 H         6 LYS6       0.3400
     95 C            22.8674      24.9502      41.3074 C.2       6 LYS6       0.7341
     96 O            21.7854      24.3599      41.2838 O.2       6 LYS6      -0.5894
     97 N            22.9630      26.2398      41.0171 N.am      7 SER7      -0.4157
     98 H            23.8547      26.7137      41.1559 H         7 SER7       0.2719
     99 CA           21.7606      27.0272      40.7529 C.3       7 SER7      -0.0249
    100 HA           20.9954      26.3453      40.4144 H         7 SER7       0.0843
    101 CB           21.2543      27.6655      42.0416 C.3       7 SER7       0.2117
    102 HB2          20.3339      28.2178      41.8508 H         7 SER7       0.0352
    103 HB3          21.0533      26.8818      42.7716 H         7 SER7       0.0352
    104 OG           22.2439      28.5201      42.5631 O.3       7 SER7      -0.6546
    105 HG           21.9546      28.8351      43.4305 H         7 SER7       0.4275
    106 C            21.9232      28.0434      39.6429 C.2       7 SER7       0.5973
    107 O            22.9581      28.6899      39.4924 O.2       7 SER7      -0.5679
    108 N            20.8605      28.2124      38.8655 N.am      8 VAL8      -0.4157
    109 H            20.0171      27.6747      39.0455 H         8 VAL8       0.2719
    110 CA           20.8483      29.1632      37.7630 C.3       8 VAL8      -0.0875
    111 HA           21.6035      29.9164      37.9622 H         8 VAL8       0.0969
    112 CB           21.2559      28.4777      36.4531 C.3       8 VAL8       0.2985
    113 HB           22.2510      28.0580      36.5894 H         8 VAL8      -0.0297
    114 CG1          20.3015      27.3373      36.0785 C.3       8 VAL8      -0.3192
    115 HG11         19.2980      27.7200      35.9032 H         8 VAL8       0.0791
    116 HG12         20.6553      26.8588      35.1660 H         8 VAL8       0.0791
    117 HG13         20.2666      26.5890      36.8693 H         8 VAL8       0.0791
    118 CG2          21.3315      29.4587      35.2797 C.3       8 VAL8      -0.3192
    119 HG21         21.9633      30.3084      35.5348 H         8 VAL8       0.0791
    120 HG22         21.7551      28.9474      34.4170 H         8 VAL8       0.0791
    121 HG23         20.3378      29.8194      35.0170 H         8 VAL8       0.0791
    122 C            19.5164      29.8837      37.6889 C.2       8 VAL8       0.5973
    123 O            18.4544      29.2748      37.8201 O.2       8 VAL8      -0.5679
    124 N            19.5980      31.1870      37.4705 N.am      9 LEU9      -0.4157
    125 H            20.5231      31.6026      37.4121 H         9 LEU9       0.2719
    126 CA           18.4528      32.0554      37.2816 C.3       9 LEU9      -0.0518
    127 HA           17.5298      31.4908      37.4100 H         9 LEU9       0.0922
    128 CB           18.5069      33.1544      38.3456 C.3       9 LEU9      -0.1102
    129 HB2          18.4337      32.6987      39.3296 H         9 LEU9       0.0457
    130 HB3          19.4734      33.6407      38.2678 H         9 LEU9       0.0457
    131 CG           17.4082      34.2152      38.2093 C.3       9 LEU9       0.3531
    132 HG           17.3991      34.6193      37.2012 H         9 LEU9      -0.0361
    133 CD1          16.0366      33.6253      38.5143 C.3       9 LEU9      -0.4121
    134 HD11         16.0291      33.1930      39.5153 H         9 LEU9       0.1000
    135 HD12         15.2782      34.4061      38.4615 H         9 LEU9       0.1000
    136 HD13         15.7895      32.8613      37.7845 H         9 LEU9       0.1000
    137 CD2          17.6805      35.3585      39.1829 C.3       9 LEU9      -0.4121
    138 HD21         18.6221      35.8427      38.9330 H         9 LEU9       0.1000
    139 HD22         16.8740      36.0878      39.1375 H         9 LEU9       0.1000
    140 HD23         17.7359      34.9594      40.1960 H         9 LEU9       0.1000
    141 C            18.5017      32.6121      35.8663 C.2       9 LEU9       0.5973
    142 O            19.4381      33.3266      35.5073 O.2       9 LEU9      -0.5679
    143 N            17.5055      32.3061      35.0437 N.am     10 PHE10     -0.4157
    144 H            16.7420      31.7287      35.3875 H        10 PHE10      0.2719
    145 CA           17.3942      32.9241      33.7210 C.3      10 PHE10     -0.0024
    146 HA           18.3953      33.1279      33.3413 H        10 PHE10      0.0978
    147 CB           16.7384      31.9651      32.7218 C.3      10 PHE10     -0.0343
    148 HB2          15.7323      31.7175      33.0641 H        10 PHE10      0.0295
    149 HB3          16.6464      32.4666      31.7579 H        10 PHE10      0.0295
    150 CG           17.5401      30.6888      32.5351 C.ar     10 PHE10      0.0118
    151 CD1          17.2308      29.5430      33.2929 C.ar     10 PHE10     -0.1256
    152 HD1          16.4038      29.5632      33.9915 H        10 PHE10      0.1330
    153 CE1          18.0211      28.3852      33.1761 C.ar     10 PHE10     -0.1704
    154 HE1          17.7987      27.5135      33.7720 H        10 PHE10      0.1430
    155 CZ           19.1189      28.3675      32.3000 C.ar     10 PHE10     -0.1072
    156 HZ           19.7393      27.4863      32.2249 H        10 PHE10      0.1297
    157 CE2          19.4200      29.5011      31.5296 C.ar     10 PHE10     -0.1704
    158 HE2          20.2633      29.4807      30.8546 H        10 PHE10      0.1430
    159 CD2          18.6396      30.6637      31.6547 C.ar     10 PHE10     -0.1256
    160 HD2          18.8994      31.5463      31.0883 H        10 PHE10      0.1330
    161 C            16.6532      34.2564      33.8329 C.2      10 PHE10      0.5973
    162 O            15.6057      34.3286      34.4702 O.2      10 PHE10     -0.5679
    163 N            17.1528      35.3113      33.1939 N.am     11 VAL11     -0.4157
    164 H            18.0420      35.2129      32.7155 H        11 VAL11      0.2719
    165 CA           16.5491      36.6469      33.3017 C.3      11 VAL11     -0.0875
    166 HA           15.5885      36.5493      33.7929 H        11 VAL11      0.0969
    167 CB           17.3945      37.5754      34.1818 C.3      11 VAL11      0.2985
    168 HB           18.4049      37.6414      33.7775 H        11 VAL11     -0.0297
    169 CG1          16.7996      38.9889      34.2339 C.3      11 VAL11     -0.3192
    170 HG11         15.7456      38.9485      34.5096 H        11 VAL11      0.0791
    171 HG12         17.3214      39.5850      34.9720 H        11 VAL11      0.0791
    172 HG13         16.9027      39.4839      33.2685 H        11 VAL11      0.0791
    173 CG2          17.4771      37.0251      35.6069 C.3      11 VAL11     -0.3192
    174 HG21         17.9956      36.0683      35.5957 H        11 VAL11      0.0791
    175 HG22         18.0406      37.7053      36.2440 H        11 VAL11      0.0791
    176 HG23         16.4756      36.8825      36.0157 H        11 VAL11      0.0791
    177 C            16.2726      37.2868      31.9541 C.2      11 VAL11      0.5973
    178 O            17.1450      37.3113      31.0925 O.2      11 VAL11     -0.5679
    179 N            15.0891      37.8722      31.8047 N.am     12 CYS12     -0.4157
    180 H            14.4456      37.8685      32.5877 H        12 CYS12      0.2719
    181 CA           14.7723      38.7850      30.7046 C.3      12 CYS12      0.0213
    182 HA           15.6988      39.1730      30.2803 H        12 CYS12      0.1124
    183 CB           14.0511      38.0569      29.5623 C.3      12 CYS12     -0.1231
    184 HB2          13.8796      38.7314      28.7201 H        12 CYS12      0.1112
    185 HB3          14.6639      37.2333      29.2160 H        12 CYS12      0.1112
    186 SG           12.4647      37.3972      30.0830 S.3      12 CYS12     -0.3119
    187 HG           11.6863      38.1246      29.2265 H        12 CYS12      0.1933
    188 C            14.0320      40.0100      31.2405 C.2      12 CYS12      0.5973
    189 O            14.0603      40.2845      32.4510 O.2      12 CYS12     -0.5679
    190 N            13.4744      40.8160      30.3423 N.am     13 LEU13     -0.4157
    191 H            13.1436      40.4212      29.4527 H        13 LEU13      0.2719
    192 CA           12.8907      42.0666      30.7754 C.3      13 LEU13     -0.0518
    193 HA           13.5818      42.5521      31.4591 H        13 LEU13      0.0922
    194 CB           12.6677      42.9832      29.5726 C.3      13 LEU13     -0.1102
    195 HB2          13.6237      43.1924      29.0927 H        13 LEU13      0.0457
    196 HB3          12.0293      42.4720      28.8472 H        13 LEU13      0.0457
    197 CG           11.9974      44.3031      29.9846 C.3      13 LEU13      0.3531
    198 HG           11.0367      44.1123      30.4612 H        13 LEU13     -0.0361
    199 CD1          12.8821      45.1021      30.9534 C.3      13 LEU13     -0.4121
    200 HD11         13.8881      45.2023      30.5470 H        13 LEU13      0.1000
    201 HD12         12.4527      46.0924      31.0998 H        13 LEU13      0.1000
    202 HD13         12.9138      44.6089      31.9200 H        13 LEU13      0.1000
    203 CD2          11.7320      45.1306      28.7343 C.3      13 LEU13     -0.4121
    204 HD21         11.1252      44.5464      28.0368 H        13 LEU13      0.1000
    205 HD22         11.1840      46.0354      28.9939 H        13 LEU13      0.1000
    206 HD23         12.6681      45.3961      28.2448 H        13 LEU13      0.1000
    207 C            11.5940      41.7981      31.5262 C.2      13 LEU13      0.5973
    208 O            11.4583      42.2938      32.6502 O.2      13 LEU13     -0.5679
    209 N            10.6911      41.0379      30.8985 N.am     14 GLY14     -0.4157
    210 H            10.9090      40.6672      29.9555 H        14 GLY14      0.2719
    211 CA            9.3442      40.7857      31.3931 C.3      14 GLY14     -0.0252
    212 HA2           9.0315      41.5815      32.0680 H        14 GLY14      0.0698
    213 HA3           8.6742      40.7782      30.5319 H        14 GLY14      0.0698
    214 C             9.1800      39.4477      32.1001 C.2      14 GLY14      0.5973
    215 O             8.2640      39.3170      32.9155 O.2      14 GLY14     -0.5679
    216 N            10.0493      38.4670      31.8332 N.am     15 ASN15     -0.4157
    217 H            10.5693      38.5836      30.9589 H        15 ASN15      0.2719
    218 CA            9.8575      37.0905      32.3136 C.3      15 ASN15      0.0143
    219 HA           10.6192      36.4822      31.8362 H        15 ASN15      0.1048
    220 CB           10.0560      37.0078      33.8426 C.3      15 ASN15     -0.2041
    221 HB2          11.0048      37.4724      34.0579 H        15 ASN15      0.0797
    222 HB3           9.2538      37.5505      34.3348 H        15 ASN15      0.0797
    223 CG           10.0683      35.6329      34.4789 C.2      15 ASN15      0.7130
    224 OD1           9.6329      35.4690      35.6105 O.2      15 ASN15     -0.5931
    225 ND2          10.5919      34.6316      33.8171 N.am     15 ASN15     -0.9191
    226 HD21         10.6419      33.7144      34.2591 H        15 ASN15      0.4196
    227 HD22         11.0020      34.7691      32.9095 H        15 ASN15      0.4196
    228 C             8.5239      36.5177      31.8252 C.2      15 ASN15      0.5973
    229 O             7.8611      35.7705      32.5478 O.2      15 ASN15     -0.5679
    230 N             8.1214      36.8600      30.5998 N.am     16 ILE16     -0.4157
    231 H             8.7334      37.4567      30.0206 H        16 ILE16      0.2719
    232 CA            6.9283      36.3005      29.9639 C.3      16 ILE16     -0.0597
    233 HA            6.5547      35.4879      30.5852 H        16 ILE16      0.0869
    234 CB            5.7783      37.3211      29.8487 C.3      16 ILE16      0.1303
    235 HB            5.0030      36.8485      29.2412 H        16 ILE16      0.0187
    236 CG2           5.1580      37.5890      31.2339 C.3      16 ILE16     -0.3204
    237 HG21          5.8957      38.0736      31.8789 H        16 ILE16      0.0882
    238 HG22          4.2871      38.2289      31.1306 H        16 ILE16      0.0882
    239 HG23          4.8514      36.6463      31.6880 H        16 ILE16      0.0882
    240 CG1           6.2014      38.6264      29.1421 C.3      16 ILE16     -0.0430
    241 HG12          6.7133      39.2817      29.8495 H        16 ILE16      0.0236
    242 HG13          6.9079      38.3980      28.3429 H        16 ILE16      0.0236
    243 CD1           5.0264      39.3787      28.5062 C.3      16 ILE16     -0.0660
    244 HD11          4.3119      39.6806      29.2709 H        16 ILE16      0.0186
    245 HD12          5.4036      40.2683      28.0017 H        16 ILE16      0.0186
    246 HD13          4.5328      38.7401      27.7724 H        16 ILE16      0.0186
    247 C             7.2366      35.6351      28.6263 C.2      16 ILE16      0.5973
    248 O             6.5252      34.6795      28.2943 O.2      16 ILE16     -0.5679
    249 N             8.2847      36.0297      27.8974 N.am     17 CYS17     -0.4157
    250 H             8.8204      36.8716      28.1653 H        17 CYS17      0.2719
    251 CA            8.6297      35.4018      26.6238 C.3      17 CYS17      0.0213
    252 HA            7.8560      34.6818      26.3628 H        17 CYS17      0.1124
    253 CB            8.6425      36.4272      25.4825 C.3      17 CYS17     -0.1231
    254 HB2           9.4233      37.1718      25.6474 H        17 CYS17      0.1112
    255 HB3           8.8539      35.9231      24.5440 H        17 CYS17      0.1112
    256 SG            7.0688      37.3185      25.3584 S.3      17 CYS17     -0.3119
    257 HG            7.5724      38.3918      26.0197 H        17 CYS17      0.1933
    258 C             9.9268      34.5976      26.6949 C.2      17 CYS17      0.5973
    259 O             9.8829      33.3746      26.5184 O.2      17 CYS17     -0.5679
    260 N            11.0867      35.2275      26.9285 N.am     18 ARG18     -0.3479
    261 H            11.0561      36.2614      27.0392 H        18 ARG18      0.2747
    262 CA           12.3939      34.5533      26.7400 C.3      18 ARG18     -0.2637
    263 HA           12.3034      33.8793      25.8884 H        18 ARG18      0.1560
    264 CB           13.4612      35.5961      26.3899 C.3      18 ARG18     -0.0007
    265 HB2          13.4317      36.3821      27.1459 H        18 ARG18      0.0327
    266 HB3          14.4449      35.1255      26.4096 H        18 ARG18      0.0327
    267 CG           13.2473      36.1977      24.9910 C.3      18 ARG18      0.0390
    268 HG2          13.4999      35.4588      24.2339 H        18 ARG18      0.0285
    269 HG3          12.2039      36.4833      24.8615 H        18 ARG18      0.0285
    270 CD           14.1170      37.4360      24.7804 C.3      18 ARG18      0.0486
    271 HD2          15.1593      37.1926      24.9899 H        18 ARG18      0.0687
    272 HD3          14.0326      37.7507      23.7451 H        18 ARG18      0.0687
    273 NE           13.6660      38.5308      25.6429 N.pl3    18 ARG18     -0.5295
    274 HE           12.7307      38.4338      26.0868 H        18 ARG18      0.3456
    275 CZ           14.2446      39.6912      25.8477 C.cat    18 ARG18      0.8076
    276 NH1          15.3796      40.0185      25.2718 N.pl3    18 ARG18     -0.8627
    277 HH11         15.7742      39.4076      24.5741 H        18 ARG18      0.4478
    278 HH12         15.8310      40.9156      25.4745 H        18 ARG18      0.4478
    279 NH2          13.6605      40.5162      26.6659 N.pl3    18 ARG18     -0.8627
    280 HH21         12.7285      40.2285      27.0568 H        18 ARG18      0.4478
    281 HH22         13.8826      41.4841      26.6332 H        18 ARG18      0.4478
    282 C            12.8575      33.6760      27.9041 C.2      18 ARG18      0.7341
    283 O            13.2066      32.5087      27.6912 O.2      18 ARG18     -0.5894
    284 N            12.9148      34.2014      29.1276 N.am     19 SER19     -0.4157
    285 H            12.5446      35.1369      29.2727 H        19 SER19      0.2719
    286 CA           13.4557      33.4470      30.2678 C.3      19 SER19     -0.0249
    287 HA           14.3949      33.0100      29.9314 H        19 SER19      0.0843
    288 CB           13.8259      34.3612      31.4323 C.3      19 SER19      0.2117
    289 HB2          14.3106      33.7730      32.2097 H        19 SER19      0.0352
    290 HB3          14.5304      35.1134      31.0779 H        19 SER19      0.0352
    291 OG           12.6993      35.0010      31.9644 O.3      19 SER19     -0.6546
    292 HG           13.0051      35.7621      32.4736 H        19 SER19      0.4275
    293 C            12.6039      32.2480      30.7077 C.2      19 SER19      0.5973
    294 O            13.2247      31.2466      31.0702 O.2      19 SER19     -0.5679
    295 N            11.2584      32.2384      30.5625 N.am     20 PRO20     -0.2548
    296 CD           10.3721      33.3631      30.2738 C.3      20 PRO20      0.0192
    297 HD2          10.3132      33.5124      29.1968 H        20 PRO20      0.0391
    298 HD3          10.6882      34.2833      30.7597 H        20 PRO20      0.0391
    299 CG            8.9985      32.9583      30.7876 C.3      20 PRO20      0.0189
    300 HG2           8.1971      33.4215      30.2139 H        20 PRO20      0.0213
    301 HG3           8.9147      33.2237      31.8425 H        20 PRO20      0.0213
    302 CB            8.9949      31.4400      30.6473 C.3      20 PRO20     -0.0070
    303 HB2           8.6110      31.1821      29.6581 H        20 PRO20      0.0253
    304 HB3           8.3815      30.9734      31.4188 H        20 PRO20      0.0253
    305 CA           10.4667      31.0261      30.7790 C.3      20 PRO20     -0.0266
    306 HA           10.6525      30.6520      31.7889 H        20 PRO20      0.0641
    307 C            10.7873      29.9292      29.7562 C.2      20 PRO20      0.5896
    308 O            10.7385      28.7462      30.0919 O.2      20 PRO20     -0.5748
    309 N            11.1302      30.2942      28.5075 N.am     21 ILE21     -0.4157
    310 H            11.1288      31.2769      28.2631 H        21 ILE21      0.2719
    311 CA           11.5826      29.3243      27.4972 C.3      21 ILE21     -0.0597
    312 HA           10.8887      28.4862      27.4918 H        21 ILE21      0.0869
    313 CB           11.6114      29.9113      26.0648 C.3      21 ILE21      0.1303
    314 HB           12.1267      30.8705      26.0889 H        21 ILE21      0.0187
    315 CG2          12.3675      28.9946      25.0769 C.3      21 ILE21     -0.3204
    316 HG21         11.8804      28.0225      25.0103 H        21 ILE21      0.0882
    317 HG22         12.3821      29.4493      24.0878 H        21 ILE21      0.0882
    318 HG23         13.4056      28.8613      25.3779 H        21 ILE21      0.0882
    319 CG1          10.1693      30.1428      25.5705 C.3      21 ILE21     -0.0430
    320 HG12          9.6664      29.1853      25.4353 H        21 ILE21      0.0236
    321 HG13          9.6240      30.7050      26.3280 H        21 ILE21      0.0236
    322 CD1          10.0885      30.9365      24.2609 C.3      21 ILE21     -0.0660
    323 HD11         10.4571      30.3436      23.4246 H        21 ILE21      0.0186
    324 HD12          9.0497      31.1895      24.0644 H        21 ILE21      0.0186
    325 HD13         10.6666      31.8572      24.3405 H        21 ILE21      0.0186
    326 C            12.9343      28.7598      27.9131 C.2      21 ILE21      0.5973
    327 O            13.0777      27.5394      27.9973 O.2      21 ILE21     -0.5679
    328 N            13.9091      29.6239      28.2179 N.am     22 ALA22     -0.4157
    329 H            13.7205      30.6177      28.1341 H        22 ALA22      0.2719
    330 CA           15.2353      29.1796      28.6570 C.3      22 ALA22      0.0337
    331 HA           15.6937      28.6048      27.8524 H        22 ALA22      0.0823
    332 CB           16.1102      30.4040      28.9454 C.3      22 ALA22     -0.1825
    333 HB1          15.7175      30.9546      29.8007 H        22 ALA22      0.0603
    334 HB2          17.1280      30.0799      29.1664 H        22 ALA22      0.0603
    335 HB3          16.1329      31.0626      28.0766 H        22 ALA22      0.0603
    336 C            15.1694      28.2710      29.8986 C.2      22 ALA22      0.5973
    337 O            15.7895      27.2080      29.9355 O.2      22 ALA22     -0.5679
    338 N            14.3886      28.6694      30.8992 N.am     23 GLU23     -0.5163
    339 H            13.9349      29.5782      30.8323 H        23 GLU23      0.2936
    340 CA           14.1662      27.9010      32.1173 C.3      23 GLU23      0.0397
    341 HA           15.1079      27.7808      32.6537 H        23 GLU23      0.1105
    342 CB           13.1867      28.6873      32.9866 C.3      23 GLU23      0.0560
    343 HB2          13.5948      29.6784      33.1406 H        23 GLU23     -0.0173
    344 HB3          12.2403      28.7693      32.4522 H        23 GLU23     -0.0173
    345 CG           12.9571      28.0374      34.3521 C.3      23 GLU23      0.0136
    346 HG2          12.9101      26.9511      34.2628 H        23 GLU23     -0.0425
    347 HG3          13.8126      28.2839      34.9792 H        23 GLU23     -0.0425
    348 CD           11.6852      28.5038      35.0540 C.2      23 GLU23      0.8054
    349 OE1          11.3782      27.8330      36.0651 O.co2    23 GLU23     -0.8188
    350 OE2          11.0222      29.4432      34.5586 O.co2    23 GLU23     -0.8188
    351 C            13.5956      26.5103      31.8299 C.2      23 GLU23      0.5366
    352 O            14.1041      25.5075      32.3375 O.2      23 GLU23     -0.5819
    353 N            12.5410      26.4295      31.0092 N.am     24 ALA24     -0.4157
    354 H            12.1355      27.2821      30.6301 H        24 ALA24      0.2719
    355 CA           11.8739      25.1630      30.7142 C.3      24 ALA24      0.0337
    356 HA           11.6543      24.6584      31.6549 H        24 ALA24      0.0823
    357 CB           10.5495      25.4597      30.0088 C.3      24 ALA24     -0.1825
    358 HB1          10.7371      25.8957      29.0271 H        24 ALA24      0.0603
    359 HB2           9.9804      24.5393      29.8976 H        24 ALA24      0.0603
    360 HB3           9.9627      26.1585      30.6061 H        24 ALA24      0.0603
    361 C            12.7597      24.2261      29.8815 C.2      24 ALA24      0.5973
    362 O            12.8092      23.0198      30.1304 O.2      24 ALA24     -0.5679
    363 N            13.5154      24.7894      28.9369 N.am     25 VAL25     -0.4157
    364 H            13.4190      25.7910      28.7824 H        25 VAL25      0.2719
    365 CA           14.5362      24.0631      28.1774 C.3      25 VAL25     -0.0875
    366 HA           14.0809      23.2274      27.6462 H        25 VAL25      0.0969
    367 CB           15.1956      25.0077      27.1595 C.3      25 VAL25      0.2985
    368 HB           15.3557      25.9855      27.6121 H        25 VAL25     -0.0297
    369 CG1          16.5551      24.5020      26.6583 C.3      25 VAL25     -0.3192
    370 HG11         16.4571      23.4930      26.2559 H        25 VAL25      0.0791
    371 HG12         16.9108      25.1688      25.8736 H        25 VAL25      0.0791
    372 HG13         17.2955      24.5130      27.4579 H        25 VAL25      0.0791
    373 CG2          14.2701      25.1709      25.9526 C.3      25 VAL25     -0.3192
    374 HG21         13.2921      25.5340      26.2699 H        25 VAL25      0.0791
    375 HG22         14.6936      25.8908      25.2517 H        25 VAL25      0.0791
    376 HG23         14.1466      24.2133      25.4481 H        25 VAL25      0.0791
    377 C            15.5829      23.4943      29.1199 C.2      25 VAL25      0.5973
    378 O            15.9367      22.3188      29.0327 O.2      25 VAL25     -0.5679
    379 N            16.0760      24.3168      30.0477 N.am     26 PHE26     -0.4157
    380 H            15.7557      25.2820      30.0866 H        26 PHE26      0.2719
    381 CA           17.1169      23.8866      30.9705 C.3      26 PHE26     -0.0024
    382 HA           17.9088      23.4200      30.3831 H        26 PHE26      0.0978
    383 CB           17.7378      25.0902      31.6856 C.3      26 PHE26     -0.0343
    384 HB2          17.9756      25.8580      30.9486 H        26 PHE26      0.0295
    385 HB3          17.0116      25.5117      32.3819 H        26 PHE26      0.0295
    386 CG           19.0151      24.7297      32.4223 C.ar     26 PHE26      0.0118
    387 CD1          20.2297      24.6107      31.7227 C.ar     26 PHE26     -0.1256
    388 HD1          20.2711      24.8218      30.6692 H        26 PHE26      0.1330
    389 CE1          21.4037      24.2332      32.3953 C.ar     26 PHE26     -0.1704
    390 HE1          22.3337      24.1465      31.8564 H        26 PHE26      0.1430
    391 CZ           21.3774      23.9864      33.7771 C.ar     26 PHE26     -0.1072
    392 HZ           22.2828      23.7085      34.3017 H        26 PHE26      0.1297
    393 CE2          20.1705      24.1158      34.4816 C.ar     26 PHE26     -0.1704
    394 HE2          20.1503      23.9347      35.5471 H        26 PHE26      0.1430
    395 CD2          18.9959      24.4907      33.8048 C.ar     26 PHE26     -0.1256
    396 HD2          18.0736      24.6097      34.3452 H        26 PHE26      0.1330
    397 C            16.6080      22.8138      31.9422 C.2      26 PHE26      0.5973
    398 O            17.3132      21.8286      32.1655 O.2      26 PHE26     -0.5679
    399 N            15.3689      22.9126      32.4576 N.am     27 ARG27     -0.3479
    400 H            14.8386      23.7675      32.2889 H        27 ARG27      0.2747
    401 CA           14.7832      21.8198      33.2670 C.3      27 ARG27     -0.2637
    402 HA           15.4092      21.6335      34.1410 H        27 ARG27      0.1560
    403 CB           13.3425      22.1181      33.7026 C.3      27 ARG27     -0.0007
    404 HB2          12.7631      22.4668      32.8462 H        27 ARG27      0.0327
    405 HB3          12.8878      21.1933      34.0647 H        27 ARG27      0.0327
    406 CG           13.2544      23.1412      34.8270 C.3      27 ARG27      0.0390
    407 HG2          13.8949      22.8300      35.6513 H        27 ARG27      0.0285
    408 HG3          13.6038      24.1057      34.4581 H        27 ARG27      0.0285
    409 CD           11.8105      23.2780      35.3271 C.3      27 ARG27      0.0486
    410 HD2          11.1436      23.3746      34.4681 H        27 ARG27      0.0687
    411 HD3          11.5231      22.3915      35.8957 H        27 ARG27      0.0687
    412 NE           11.6728      24.4898      36.1492 N.pl3    27 ARG27     -0.5295
    413 HE           11.2363      25.3059      35.7324 H        27 ARG27      0.3456
    414 CZ           12.1869      24.7209      37.3416 C.cat    27 ARG27      0.8076
    415 NH1          12.7926      23.8033      38.0526 N.pl3    27 ARG27     -0.8627
    416 HH11         12.8669      22.8648      37.7187 H        27 ARG27      0.4478
    417 HH12         13.1059      24.0642      38.9712 H        27 ARG27      0.4478
    418 NH2          12.0994      25.9136      37.8408 N.pl3    27 ARG27     -0.8627
    419 HH21         11.6986      26.6797      37.2775 H        27 ARG27      0.4478
    420 HH22         12.6687      26.2168      38.6239 H        27 ARG27      0.4478
    421 C            14.7239      20.5088      32.5012 C.2      27 ARG27      0.7341
    422 O            14.9528      19.4492      33.0825 O.2      27 ARG27     -0.5894
    423 N            14.3557      20.5723      31.2198 N.am     28 LYS28     -0.3479
    424 H            14.1425      21.4843      30.8278 H        28 LYS28      0.2747
    425 CA           14.2656      19.3949      30.3591 C.3      28 LYS28     -0.2400
    426 HA           13.6458      18.6477      30.8540 H        28 LYS28      0.1426
    427 CB           13.6050      19.8046      29.0345 C.3      28 LYS28     -0.0094
    428 HB2          12.6002      20.1767      29.2421 H        28 LYS28      0.0362
    429 HB3          14.1659      20.6172      28.5760 H        28 LYS28      0.0362
    430 CG           13.5053      18.6722      28.0057 C.3      28 LYS28      0.0187
    431 HG2          12.9588      19.0459      27.1392 H        28 LYS28      0.0103
    432 HG3          14.5027      18.3784      27.6757 H        28 LYS28      0.0103
    433 CD           12.7755      17.4501      28.5704 C.3      28 LYS28     -0.0479
    434 HD2          13.4206      16.9500      29.2940 H        28 LYS28      0.0621
    435 HD3          11.8552      17.7640      29.0650 H        28 LYS28      0.0621
    436 CE           12.4350      16.4647      27.4567 C.3      28 LYS28     -0.0143
    437 HE2          11.6382      16.8746      26.8308 H        28 LYS28      0.1135
    438 HE3          13.3311      16.3245      26.8414 H        28 LYS28      0.1135
    439 NZ           12.0464      15.1615      28.0331 N.4      28 LYS28     -0.3854
    440 HZ1          11.2961      15.2358      28.6980 H        28 LYS28      0.3400
    441 HZ2          11.8414      14.4927      27.3066 H        28 LYS28      0.3400
    442 HZ3          12.8809      14.7925      28.5164 H        28 LYS28      0.3400
    443 C            15.6358      18.7541      30.1594 C.2      28 LYS28      0.7341
    444 O            15.7497      17.5425      30.2830 O.2      28 LYS28     -0.5894
    445 N            16.6811      19.5486      29.9325 N.am     29 LEU29     -0.4157
    446 H            16.5286      20.5468      29.8421 H        29 LEU29      0.2719
    447 CA           18.0316      19.0071      29.7516 C.3      29 LEU29     -0.0518
    448 HA           18.0382      18.2853      28.9355 H        29 LEU29      0.0922
    449 CB           19.0245      20.1452      29.4911 C.3      29 LEU29     -0.1102
    450 HB2          18.8858      20.9274      30.2385 H        29 LEU29      0.0457
    451 HB3          20.0366      19.7542      29.6129 H        29 LEU29      0.0457
    452 CG           18.9266      20.7670      28.1010 C.3      29 LEU29      0.3531
    453 HG           17.9555      21.2329      27.9602 H        29 LEU29     -0.0361
    454 CD1          20.0109      21.8382      27.9989 C.3      29 LEU29     -0.4121
    455 HD11         21.0006      21.3852      28.0722 H        29 LEU29      0.1000
    456 HD12         19.9221      22.3614      27.0484 H        29 LEU29      0.1000
    457 HD13         19.8920      22.5537      28.8104 H        29 LEU29      0.1000
    458 CD2          19.1448      19.7259      26.9990 C.3      29 LEU29     -0.4121
    459 HD21         18.2877      19.0556      26.9407 H        29 LEU29      0.1000
    460 HD22         19.2412      20.2349      26.0415 H        29 LEU29      0.1000
    461 HD23         20.0502      19.1525      27.1995 H        29 LEU29      0.1000
    462 C            18.5254      18.2713      30.9805 C.2      29 LEU29      0.5973
    463 O            19.0668      17.1733      30.9021 O.2      29 LEU29     -0.5679
    464 N            18.3639      18.9225      32.1204 N.am     30 VAL30     -0.4157
    465 H            17.9216      19.8361      32.1009 H        30 VAL30      0.2719
    466 CA           18.8197      18.3949      33.3930 C.3      30 VAL30     -0.0875
    467 HA           19.8561      18.0683      33.2968 H        30 VAL30      0.0969
    468 CB           18.7657      19.5490      34.3970 C.3      30 VAL30      0.2985
    469 HB           17.9120      20.1902      34.1738 H        30 VAL30     -0.0297
    470 CG1          18.5967      19.0942      35.8229 C.3      30 VAL30     -0.3192
    471 HG11         19.3636      18.3875      36.1013 H        30 VAL30      0.0791
    472 HG12         18.6459      19.9562      36.4857 H        30 VAL30      0.0791
    473 HG13         17.6109      18.6455      35.9160 H        30 VAL30      0.0791
    474 CG2          20.0452      20.3825      34.2983 C.3      30 VAL30     -0.3192
    475 HG21         20.1560      20.7732      33.2867 H        30 VAL30      0.0791
    476 HG22         19.9913      21.2265      34.9859 H        30 VAL30      0.0791
    477 HG23         20.9173      19.7790      34.5498 H        30 VAL30      0.0791
    478 C            18.0118      17.1564      33.7877 C.2      30 VAL30      0.5973
    479 O            18.5896      16.1871      34.2792 O.2      30 VAL30     -0.5679
    480 N            16.7073      17.1474      33.5054 N.am     31 THR31     -0.4157
    481 H            16.2680      17.9960      33.1765 H        31 THR31      0.2719
    482 CA           15.8719      15.9591      33.7053 C.3      31 THR31     -0.0389
    483 HA           16.0173      15.5763      34.7109 H        31 THR31      0.1007
    484 CB           14.3833      16.2827      33.5294 C.3      31 THR31      0.3654
    485 HB           14.2292      16.7823      32.5724 H        31 THR31      0.0043
    486 CG2          13.5045      15.0347      33.5812 C.3      31 THR31     -0.2438
    487 HG21         13.7364      14.4521      34.4733 H        31 THR31      0.0642
    488 HG22         12.4560      15.3270      33.6052 H        31 THR31      0.0642
    489 HG23         13.6696      14.4200      32.6959 H        31 THR31      0.0642
    490 OG1          13.9458      17.1487      34.5622 O.3      31 THR31     -0.6761
    491 HG1          13.7101      17.9839      34.1414 H        31 THR31      0.4102
    492 C            16.2977      14.8226      32.7930 C.2      31 THR31      0.5973
    493 O            16.5254      13.7159      33.2759 O.2      31 THR31     -0.5679
    494 N            16.4785      15.0872      31.4986 N.am     32 ASP32     -0.5163
    495 H            16.2841      16.0143      31.1384 H        32 ASP32      0.2936
    496 CA           16.9196      14.0600      30.5545 C.3      32 ASP32      0.0381
    497 HA           16.2442      13.2057      30.6344 H        32 ASP32      0.0880
    498 CB           16.8579      14.5764      29.1096 C.3      32 ASP32     -0.0303
    499 HB2          17.3977      15.5230      29.0416 H        32 ASP32     -0.0122
    500 HB3          17.3647      13.8591      28.4627 H        32 ASP32     -0.0122
    501 CG           15.4330      14.7577      28.5723 C.2      32 ASP32      0.7994
    502 OD1          15.2859      15.3434      27.4772 O.co2    32 ASP32     -0.8014
    503 OD2          14.4407      14.3201      29.2100 O.co2    32 ASP32     -0.8014
    504 C            18.3177      13.5294      30.8820 C.2      32 ASP32      0.5366
    505 O            18.6388      12.3962      30.5334 O.2      32 ASP32     -0.5819
    506 N            19.1447      14.3017      31.5873 N.am     33 GLN33     -0.4157
    507 H            18.8561      15.2508      31.7902 H        33 GLN33      0.2719
    508 CA           20.4547      13.8538      32.0491 C.3      33 GLN33     -0.0031
    509 HA           20.7831      13.0317      31.4122 H        33 GLN33      0.0850
    510 CB           21.4639      14.9833      31.8814 C.3      33 GLN33     -0.0036
    511 HB2          21.0987      15.8903      32.3650 H        33 GLN33      0.0171
    512 HB3          22.4011      14.6903      32.3438 H        33 GLN33      0.0171
    513 CG           21.6979      15.2412      30.3856 C.3      33 GLN33     -0.0645
    514 HG2          21.9785      14.3096      29.8935 H        33 GLN33      0.0352
    515 HG3          20.7858      15.6068      29.9175 H        33 GLN33      0.0352
    516 CD           22.8079      16.2456      30.1426 C.2      33 GLN33      0.6951
    517 OE1          23.6243      16.5162      30.9994 O.2      33 GLN33     -0.6086
    518 NE2          22.9213      16.8077      28.9657 N.am     33 GLN33     -0.9407
    519 HE21         23.7024      17.4537      28.8317 H        33 GLN33      0.4251
    520 HE22         22.2614      16.6193      28.2406 H        33 GLN33      0.4251
    521 C            20.4611      13.2780      33.4630 C.2      33 GLN33      0.5973
    522 O            21.5433      13.0105      33.9842 O.2      33 GLN33     -0.5679
    523 N            19.2902      13.0575      34.0683 N.am     34 ASN34     -0.4157
    524 H            18.4368      13.3032      33.5745 H        34 ASN34      0.2719
    525 CA           19.1552      12.4942      35.4132 C.3      34 ASN34      0.0143
    526 HA           18.1091      12.6131      35.7066 H        34 ASN34      0.1048
    527 CB           19.4607      10.9830      35.4044 C.3      34 ASN34     -0.2041
    528 HB2          20.3677      10.7702      34.8400 H        34 ASN34      0.0797
    529 HB3          19.6033      10.6192      36.4217 H        34 ASN34      0.0797
    530 CG           18.2941      10.2091      34.8562 C.2      34 ASN34      0.7130
    531 OD1          17.2801      10.0430      35.5047 O.2      34 ASN34     -0.5931
    532 ND2          18.3809       9.7281      33.6415 N.am     34 ASN34     -0.9191
    533 HD21         17.5465       9.2927      33.2946 H        34 ASN34      0.4196
    534 HD22         19.1558       9.9666      33.0540 H        34 ASN34      0.4196
    535 C            19.9541      13.2549      36.4767 C.2      34 ASN34      0.5973
    536 O            20.4735      12.6492      37.4119 O.2      34 ASN34     -0.5679
    537 N            20.0835      14.5764      36.3487 N.am     35 ILE35     -0.4157
    538 H            19.6531      15.0369      35.5519 H        35 ILE35      0.2719
    539 CA           20.8102      15.3874      37.3351 C.3      35 ILE35     -0.0597
    540 HA           21.0782      14.7503      38.1782 H        35 ILE35      0.0869
    541 CB           22.1446      15.9191      36.7715 C.3      35 ILE35      0.1303
    542 HB           22.5829      16.5858      37.5173 H        35 ILE35      0.0187
    543 CG2          23.1478      14.7735      36.5629 C.3      35 ILE35     -0.3204
    544 HG21         22.8173      14.1215      35.7601 H        35 ILE35      0.0882
    545 HG22         24.1331      15.1742      36.3360 H        35 ILE35      0.0882
    546 HG23         23.2227      14.1890      37.4812 H        35 ILE35      0.0882
    547 CG1          21.9287      16.7187      35.4759 C.3      35 ILE35     -0.0430
    548 HG12         21.6385      16.0443      34.6707 H        35 ILE35      0.0236
    549 HG13         21.1288      17.4302      35.6255 H        35 ILE35      0.0236
    550 CD1          23.1583      17.5119      35.0393 C.3      35 ILE35     -0.0660
    551 HD11         23.9797      16.8421      34.7910 H        35 ILE35      0.0186
    552 HD12         22.9021      18.0810      34.1477 H        35 ILE35      0.0186
    553 HD13         23.4668      18.1949      35.8305 H        35 ILE35      0.0186
    554 C            19.9357      16.4639      37.9755 C.2      35 ILE35      0.5973
    555 O            20.4644      17.3380      38.6574 O.2      35 ILE35     -0.5679
    556 N            18.6090      16.4072      37.8057 N.am     36 SER36     -0.4157
    557 H            18.2186      15.6910      37.2097 H        36 SER36      0.2719
    558 CA           17.6680      17.3837      38.3857 C.3      36 SER36     -0.0249
    559 HA           17.8446      18.3690      37.9836 H        36 SER36      0.0843
    560 CB           16.2130      17.0002      38.1179 C.3      36 SER36      0.2117
    561 HB2          15.9539      16.1065      38.6936 H        36 SER36      0.0352
    562 HB3          15.5626      17.8199      38.4233 H        36 SER36      0.0352
    563 OG           16.0329      16.7529      36.7419 O.3      36 SER36     -0.6546
    564 HG           15.1068      16.8831      36.4922 H        36 SER36      0.4275
    565 C            17.8193      17.5646      39.8734 C.2      36 SER36      0.5973
    566 O            17.7249      18.6942      40.3450 O.2      36 SER36     -0.5679
    567 N            18.1070      16.4876      40.5980 N.am     37 ASP37     -0.5163
    568 H            18.1151      15.5732      40.1717 H        37 ASP37      0.2936
    569 CA           18.2746      16.5668      42.0483 C.3      37 ASP37      0.0381
    570 HA           17.3633      16.9841      42.4808 H        37 ASP37      0.0880
    571 CB           18.4697      15.1658      42.6405 C.3      37 ASP37     -0.0303
    572 HB2          19.3785      14.7283      42.2196 H        37 ASP37     -0.0122
    573 HB3          18.6067      15.2541      43.7196 H        37 ASP37     -0.0122
    574 CG           17.2806      14.2381      42.3831 C.2      37 ASP37      0.7994
    575 OD1          16.1227      14.6922      42.5281 O.co2    37 ASP37     -0.8014
    576 OD2          17.5534      13.0890      41.9730 O.co2    37 ASP37     -0.8014
    577 C            19.4263      17.4901      42.4630 C.2      37 ASP37      0.5366
    578 O            19.4762      17.9306      43.6056 O.2      37 ASP37     -0.5819
    579 N            20.3346      17.8390      41.5461 N.am     38 ASN38     -0.4157
    580 H            20.2269      17.4830      40.6051 H        38 ASN38      0.2719
    581 CA           21.5024      18.6706      41.8399 C.3      38 ASN38      0.0143
    582 HA           21.6149      18.7432      42.9227 H        38 ASN38      0.1048
    583 CB           22.7461      17.9633      41.3098 C.3      38 ASN38     -0.2041
    584 HB2          22.6790      17.8289      40.2317 H        38 ASN38      0.0797
    585 HB3          23.6401      18.5326      41.5507 H        38 ASN38      0.0797
    586 CG           22.8089      16.6319      42.0122 C.2      38 ASN38      0.7130
    587 OD1          23.0440      16.5456      43.2018 O.2      38 ASN38     -0.5931
    588 ND2          22.5428      15.5549      41.3185 N.am     38 ASN38     -0.9191
    589 HD21         22.4409      14.7062      41.8437 H        38 ASN38      0.4196
    590 HD22         22.4842      15.6047      40.3178 H        38 ASN38      0.4196
    591 C            21.3686      20.1037      41.3490 C.2      38 ASN38      0.5973
    592 O            22.3414      20.8598      41.3759 O.2      38 ASN38     -0.5679
    593 N            20.1810      20.4834      40.8875 N.am     39 TRP39     -0.4157
    594 H            19.3992      19.8348      40.9345 H        39 TRP39      0.2719
    595 CA           19.9560      21.7860      40.2971 C.3      39 TRP39     -0.0275
    596 HA           20.8174      22.4158      40.4886 H        39 TRP39      0.1123
    597 CB           19.8444      21.6440      38.7859 C.3      39 TRP39     -0.0050
    598 HB2          19.2320      20.7736      38.5461 H        39 TRP39      0.0339
    599 HB3          19.3423      22.5238      38.3850 H        39 TRP39      0.0339
    600 CG           21.1658      21.5435      38.1060 C.2      39 TRP39     -0.1415
    601 CD1          21.8296      20.4070      37.8049 C.2      39 TRP39     -0.1638
    602 HD1          21.4709      19.4097      38.0230 H        39 TRP39      0.2062
    603 NE1          23.0215      20.7233      37.1843 N.pl3    39 TRP39     -0.3418
    604 HE1          23.6878      20.0316      36.8746 H        39 TRP39      0.3412
    605 CE2          23.1825      22.0868      37.0722 C.ar     39 TRP39      0.1380
    606 CZ2          24.1865      22.8899      36.5207 C.ar     39 TRP39     -0.2601
    607 HZ2          25.0442      22.4366      36.0454 H        39 TRP39      0.1572
    608 CH2          24.0478      24.2874      36.6020 C.ar     39 TRP39     -0.1134
    609 HH2          24.8029      24.9361      36.1926 H        39 TRP39      0.1417
    610 CZ3          22.9331      24.8613      37.2354 C.ar     39 TRP39     -0.1972
    611 HZ3          22.8609      25.9364      37.3167 H        39 TRP39      0.1447
    612 CE3          21.9242      24.0456      37.7739 C.ar     39 TRP39     -0.2387
    613 HE3          21.0708      24.4914      38.2655 H        39 TRP39      0.1700
    614 CD2          22.0231      22.6405      37.6908 C.ar     39 TRP39      0.1243
    615 C            18.7434      22.4837      40.8794 C.2      39 TRP39      0.5973
    616 O            17.6447      21.9351      40.9419 O.2      39 TRP39     -0.5679
    617 N            18.9415      23.7573      41.1991 N.am     40 VAL40     -0.4157
    618 H            19.8949      24.1119      41.1610 H        40 VAL40      0.2719
    619 CA           17.8693      24.7137      41.4562 C.3      40 VAL40     -0.0875
    620 HA           16.9185      24.1824      41.5083 H        40 VAL40      0.0969
    621 CB           18.0685      25.4248      42.8012 C.3      40 VAL40      0.2985
    622 HB           19.0276      25.9386      42.8011 H        40 VAL40     -0.0297
    623 CG1          16.9611      26.4527      43.0558 C.3      40 VAL40     -0.3192
    624 HG11         15.9835      25.9703      43.0411 H        40 VAL40      0.0791
    625 HG12         17.1135      26.9200      44.0288 H        40 VAL40      0.0791
    626 HG13         16.9924      27.2384      42.3004 H        40 VAL40      0.0791
    627 CG2          18.0533      24.4045      43.9471 C.3      40 VAL40     -0.3192
    628 HG21         18.9002      23.7228      43.8562 H        40 VAL40      0.0791
    629 HG22         18.1376      24.9176      44.9052 H        40 VAL40      0.0791
    630 HG23         17.1294      23.8251      43.9258 H        40 VAL40      0.0791
    631 C            17.8091      25.6641      40.2703 C.2      40 VAL40      0.5973
    632 O            18.8243      26.1860      39.8164 O.2      40 VAL40     -0.5679
    633 N            16.6257      25.8269      39.7024 N.am     41 ILE41     -0.4157
    634 H            15.8085      25.4511      40.1564 H        41 ILE41      0.2719
    635 CA           16.4334      26.5260      38.4386 C.3      41 ILE41     -0.0597
    636 HA           17.3154      27.1130      38.1815 H        41 ILE41      0.0869
    637 CB           16.1566      25.5178      37.3090 C.3      41 ILE41      0.1303
    638 HB           15.2493      24.9718      37.5677 H        41 ILE41      0.0187
    639 CG2          15.9095      26.2498      35.9795 C.3      41 ILE41     -0.3204
    640 HG21         16.7508      26.9047      35.7528 H        41 ILE41      0.0882
    641 HG22         15.7554      25.5559      35.1567 H        41 ILE41      0.0882
    642 HG23         15.0081      26.8492      36.0616 H        41 ILE41      0.0882
    643 CG1          17.2960      24.4911      37.1546 C.3      41 ILE41     -0.0430
    644 HG12         18.1511      24.9577      36.6658 H        41 ILE41      0.0236
    645 HG13         17.6263      24.1257      38.1232 H        41 ILE41      0.0236
    646 CD1          16.8402      23.2550      36.3737 C.3      41 ILE41     -0.0660
    647 HD11         16.4577      23.5133      35.3895 H        41 ILE41      0.0186
    648 HD12         17.6862      22.5777      36.2515 H        41 ILE41      0.0186
    649 HD13         16.0613      22.7370      36.9336 H        41 ILE41      0.0186
    650 C            15.2577      27.4576      38.6243 C.2      41 ILE41      0.5973
    651 O            14.2420      27.0389      39.1858 O.2      41 ILE41     -0.5679
    652 N            15.3819      28.6793      38.1383 N.am     42 ASP42     -0.5163
    653 H            16.2689      28.9843      37.7463 H        42 ASP42      0.2936
    654 CA           14.2853      29.6348      38.1715 C.3      42 ASP42      0.0381
    655 HA           13.3306      29.1117      38.0564 H        42 ASP42      0.0880
    656 CB           14.3129      30.3273      39.5433 C.3      42 ASP42     -0.0303
    657 HB2          14.5062      29.5821      40.3170 H        42 ASP42     -0.0122
    658 HB3          15.1347      31.0418      39.5598 H        42 ASP42     -0.0122
    659 CG           13.0151      31.0359      39.9281 C.2      42 ASP42      0.7994
    660 OD1          11.9950      30.8679      39.2292 O.co2    42 ASP42     -0.8014
    661 OD2          13.0706      31.7748      40.9402 O.co2    42 ASP42     -0.8014
    662 C            14.4156      30.6200      37.0134 C.2      42 ASP42      0.5366
    663 O            15.4432      30.6584      36.3225 O.2      42 ASP42     -0.5819
    664 N            13.3902      31.4349      36.8044 N.am     43 SER43     -0.4157
    665 H            12.5827      31.3741      37.4296 H        43 SER43      0.2719
    666 CA           13.4622      32.5846      35.9183 C.3      43 SER43     -0.0249
    667 HA           14.5122      32.8143      35.7901 H        43 SER43      0.0843
    668 CB           12.8928      32.2795      34.5347 C.3      43 SER43      0.2117
    669 HB2          13.0728      33.1448      33.9028 H        43 SER43      0.0352
    670 HB3          13.4230      31.4364      34.1112 H        43 SER43      0.0352
    671 OG           11.5049      32.0267      34.5502 O.3      43 SER43     -0.6546
    672 HG           11.3220      31.0575      34.6595 H        43 SER43      0.4275
    673 C            12.8304      33.8099      36.5659 C.2      43 SER43      0.5973
    674 O            11.9925      33.7028      37.4589 O.2      43 SER43     -0.5679
    675 N            13.2835      34.9921      36.1569 N.am     44 GLY44     -0.4157
    676 H            14.0060      35.0081      35.4464 H        44 GLY44      0.2719
    677 CA           12.8367      36.2555      36.7288 C.3      44 GLY44     -0.0252
    678 HA2          11.7847      36.1696      37.0062 H        44 GLY44      0.0698
    679 HA3          13.4092      36.4704      37.6302 H        44 GLY44      0.0698
    680 C            12.9866      37.4210      35.7602 C.2      44 GLY44      0.5973
    681 O            13.6343      37.3240      34.7163 O.2      44 GLY44     -0.5679
    682 N            12.3374      38.5267      36.0993 N.am     45 ALA45     -0.4157
    683 H            11.7348      38.4799      36.9119 H        45 ALA45      0.2719
    684 CA           12.2359      39.7277      35.2849 C.3      45 ALA45      0.0337
    685 HA           12.5483      39.5194      34.2611 H        45 ALA45      0.0823
    686 CB           10.7778      40.1786      35.2563 C.3      45 ALA45     -0.1825
    687 HB1          10.4256      40.3710      36.2691 H        45 ALA45      0.0603
    688 HB2          10.6717      41.0892      34.6714 H        45 ALA45      0.0603
    689 HB3          10.1406      39.4274      34.8193 H        45 ALA45      0.0603
    690 C            13.0779      40.8585      35.8561 C.2      45 ALA45      0.5973
    691 O            13.1744      41.0401      37.0721 O.2      45 ALA45     -0.5679
    692 N            13.6493      41.6887      34.9897 N.am     46 VAL46     -0.4157
    693 H            13.5915      41.4712      33.9961 H        46 VAL46      0.2719
    694 CA           14.2023      42.9760      35.4301 C.3      46 VAL46     -0.0875
    695 HA           14.8822      42.8044      36.2628 H        46 VAL46      0.0969
    696 CB           14.9785      43.6363      34.2791 C.3      46 VAL46      0.2985
    697 HB           14.3433      43.6703      33.3977 H        46 VAL46     -0.0297
    698 CG1          15.4361      45.0622      34.5959 C.3      46 VAL46     -0.3192
    699 HG11         16.2069      45.0536      35.3491 H        46 VAL46      0.0791
    700 HG12         15.8486      45.4948      33.6850 H        46 VAL46      0.0791
    701 HG13         14.5976      45.6922      34.8910 H        46 VAL46      0.0791
    702 CG2          16.2327      42.8162      33.9507 C.3      46 VAL46     -0.3192
    703 HG21         15.9437      41.8362      33.5706 H        46 VAL46      0.0791
    704 HG22         16.8061      43.3202      33.1735 H        46 VAL46      0.0791
    705 HG23         16.8524      42.6871      34.8365 H        46 VAL46      0.0791
    706 C            13.0762      43.8817      35.9352 C.2      46 VAL46      0.5973
    707 O            13.2471      44.5381      36.9659 O.2      46 VAL46     -0.5679
    708 N            11.9685      43.8934      35.1912 N.am     47 SER47     -0.4157
    709 H            11.9296      43.2452      34.4102 H        47 SER47      0.2719
    710 CA           10.7710      44.7150      35.3647 C.3      47 SER47     -0.0249
    711 HA           11.0450      45.6805      35.7872 H        47 SER47      0.0843
    712 CB           10.2022      44.9363      33.9598 C.3      47 SER47      0.2117
    713 HB2          10.9672      45.3786      33.3208 H        47 SER47      0.0352
    714 HB3           9.9069      43.9727      33.5423 H        47 SER47      0.0352
    715 OG            9.0736      45.7764      33.9565 O.3      47 SER47     -0.6546
    716 HG            8.7032      45.7550      33.0665 H        47 SER47      0.4275
    717 C             9.7204      44.0607      36.2746 C.2      47 SER47      0.5973
    718 O             9.5749      42.8404      36.2841 O.2      47 SER47     -0.5679
    719 N             8.9433      44.8547      37.0149 N.am     48 ASP48     -0.5163
    720 H             9.0318      45.8628      36.9465 H        48 ASP48      0.2936
    721 CA            7.8139      44.3748      37.8337 C.3      48 ASP48      0.0381
    722 HA            7.9711      43.3208      38.0487 H        48 ASP48      0.0880
    723 CB            7.7766      45.0945      39.1911 C.3      48 ASP48     -0.0303
    724 HB2           6.9716      44.6734      39.7949 H        48 ASP48     -0.0122
    725 HB3           8.7142      44.8878      39.7074 H        48 ASP48     -0.0122
    726 CG            7.5941      46.6116      39.1033 C.2      48 ASP48      0.7994
    727 OD1           7.4599      47.1353      37.9714 O.co2    48 ASP48     -0.8014
    728 OD2           7.6426      47.2392      40.1814 O.co2    48 ASP48     -0.8014
    729 C             6.4563      44.4691      37.1049 C.2      48 ASP48      0.5366
    730 O             5.4220      44.0531      37.6290 O.2      48 ASP48     -0.5819
    731 N             6.4435      44.9483      35.8580 N.am     49 TRP49     -0.4157
    732 H             7.3105      45.3308      35.5053 H        49 TRP49      0.2719
    733 CA            5.2070      45.2055      35.1108 C.3      49 TRP49     -0.0275
    734 HA            4.6057      45.9217      35.6724 H        49 TRP49      0.1123
    735 CB            5.5691      45.8145      33.7570 C.3      49 TRP49     -0.0050
    736 HB2           6.1627      46.7145      33.9244 H        49 TRP49      0.0339
    737 HB3           6.1816      45.1065      33.1953 H        49 TRP49      0.0339
    738 CG            4.3782      46.1891      32.9335 C.2      49 TRP49     -0.1415
    739 CD1           3.9177      45.5272      31.8491 C.2      49 TRP49     -0.1638
    740 HD1           4.3919      44.6462      31.4326 H        49 TRP49      0.2062
    741 NE1           2.7950      46.1673      31.3570 N.pl3    49 TRP49     -0.3418
    742 HE1           2.3348      45.8930      30.5042 H        49 TRP49      0.3412
    743 CE2           2.4801      47.2789      32.1106 C.ar     49 TRP49      0.1380
    744 CZ2           1.4735      48.2503      32.0108 C.ar     49 TRP49     -0.2601
    745 HZ2           0.7400      48.2027      31.2222 H        49 TRP49      0.1572
    746 CH2           1.4471      49.2960      32.9493 C.ar     49 TRP49     -0.1134
    747 HH2           0.6830      50.0589      32.8923 H        49 TRP49      0.1417
    748 CZ3           2.4145      49.3528      33.9688 C.ar     49 TRP49     -0.1972
    749 HZ3           2.3870      50.1576      34.6916 H        49 TRP49      0.1447
    750 CE3           3.4216      48.3744      34.0593 C.ar     49 TRP49     -0.2387
    751 HE3           4.1614      48.4270      34.8478 H        49 TRP49      0.1700
    752 CD2           3.4796      47.3164      33.1296 C.ar     49 TRP49      0.1243
    753 C             4.3348      43.9679      34.8680 C.2      49 TRP49      0.5973
    754 O             3.1111      44.0652      34.7470 O.2      49 TRP49     -0.5679
    755 N             4.9497      42.7919      34.7414 N.am     50 ASN50     -0.4157
    756 H             5.9592      42.7859      34.7991 H        50 ASN50      0.2719
    757 CA            4.2417      41.5544      34.4138 C.3      50 ASN50      0.0143
    758 HA            3.2078      41.7982      34.1776 H        50 ASN50      0.1048
    759 CB            4.8436      40.9084      33.1549 C.3      50 ASN50     -0.2041
    760 HB2           5.8873      40.6539      33.3412 H        50 ASN50      0.0797
    761 HB3           4.3237      39.9860      32.9126 H        50 ASN50      0.0797
    762 CG            4.7928      41.8199      31.9494 C.2      50 ASN50      0.7130
    763 OD1           5.7524      42.4743      31.6035 O.2      50 ASN50     -0.5931
    764 ND2           3.6622      41.9436      31.2854 N.am     50 ASN50     -0.9191
    765 HD21          3.7638      42.4595      30.4281 H        50 ASN50      0.4196
    766 HD22          2.9154      41.3128      31.4619 H        50 ASN50      0.4196
    767 C             4.1511      40.5634      35.5715 C.2      50 ASN50      0.5973
    768 O             3.7040      39.4379      35.3313 O.2      50 ASN50     -0.5679
    769 N             4.5395      40.9233      36.8039 N.am     51 VAL51     -0.4157
    770 H             4.8478      41.8728      36.9966 H        51 VAL51      0.2719
    771 CA            4.5873      39.8991      37.8560 C.3      51 VAL51     -0.0875
    772 HA            5.2394      39.1247      37.4489 H        51 VAL51      0.0969
    773 CB            5.2570      40.2890      39.1874 C.3      51 VAL51      0.2985
    774 HB            5.7224      39.3751      39.5582 H        51 VAL51     -0.0297
    775 CG1           6.3859      41.3091      39.0616 C.3      51 VAL51     -0.3192
    776 HG11          5.9758      42.3110      39.1089 H        51 VAL51      0.0791
    777 HG12          7.0665      41.2016      39.9053 H        51 VAL51      0.0791
    778 HG13          6.9445      41.1610      38.1363 H        51 VAL51      0.0791
    779 CG2           4.2805      40.7232      40.2830 C.3      51 VAL51     -0.3192
    780 HG21          3.6166      39.9090      40.5670 H        51 VAL51      0.0791
    781 HG22          4.8400      41.0286      41.1673 H        51 VAL51      0.0791
    782 HG23          3.6923      41.5741      39.9336 H        51 VAL51      0.0791
    783 C             3.2278      39.2334      38.0716 C.2      51 VAL51      0.5973
    784 O             2.1527      39.8176      37.9185 O.2      51 VAL51     -0.5679
    785 N             3.2938      37.9457      38.3877 N.am     52 GLY52     -0.4157
    786 H             4.2200      37.5333      38.4646 H        52 GLY52      0.2719
    787 CA            2.1473      37.0728      38.5735 C.3      52 GLY52     -0.0252
    788 HA2           2.4650      36.2149      39.1640 H        52 GLY52      0.0698
    789 HA3           1.3813      37.6155      39.1287 H        52 GLY52      0.0698
    790 C             1.5172      36.5558      37.2793 C.2      52 GLY52      0.5973
    791 O             0.7104      35.6244      37.3704 O.2      52 GLY52     -0.5679
    792 N             1.8650      37.1010      36.1043 N.am     53 ARG53     -0.3479
    793 H             2.5512      37.8523      36.0910 H        53 ARG53      0.2747
    794 CA            1.3128      36.6437      34.8222 C.3      53 ARG53     -0.2637
    795 HA            0.2425      36.4841      34.9454 H        53 ARG53      0.1560
    796 CB            1.5291      37.6856      33.7215 C.3      53 ARG53     -0.0007
    797 HB2           2.5871      37.9391      33.6564 H        53 ARG53      0.0327
    798 HB3           1.2376      37.2511      32.7630 H        53 ARG53      0.0327
    799 CG            0.6827      38.9392      33.9632 C.3      53 ARG53      0.0390
    800 HG2          -0.3710      38.6583      33.9831 H        53 ARG53      0.0285
    801 HG3           0.9505      39.4080      34.9113 H        53 ARG53      0.0285
    802 CD            0.9264      39.9249      32.8214 C.3      53 ARG53      0.0486
    803 HD2           1.9351      40.3247      32.9343 H        53 ARG53      0.0687
    804 HD3           0.8912      39.3972      31.8672 H        53 ARG53      0.0687
    805 NE           -0.0357      41.0405      32.8396 N.pl3    53 ARG53     -0.5295
    806 HE            0.1448      41.7710      33.5145 H        53 ARG53      0.3456
    807 CZ           -1.0737      41.1855      32.0338 C.cat    53 ARG53      0.8076
    808 NH1          -1.3913      40.3062      31.1227 N.pl3    53 ARG53     -0.8627
    809 HH11         -0.8409      39.4710      31.0381 H        53 ARG53      0.4478
    810 HH12         -2.1962      40.4413      30.5399 H        53 ARG53      0.4478
    811 NH2          -1.8405      42.2311      32.1413 N.pl3    53 ARG53     -0.8627
    812 HH21         -1.6084      42.9445      32.8114 H        53 ARG53      0.4478
    813 HH22         -2.6492      42.3432      31.5587 H        53 ARG53      0.4478
    814 C             1.8980      35.3128      34.3722 C.2      53 ARG53      0.7341
    815 O             3.0588      35.0075      34.6301 O.2      53 ARG53     -0.5894
    816 N             1.0863      34.5471      33.6569 N.am     54 SER54     -0.4157
    817 H             0.1300      34.8253      33.5245 H        54 SER54      0.2719
    818 CA            1.5471      33.3727      32.9217 C.3      54 SER54     -0.0249
    819 HA            2.0867      32.7146      33.6031 H        54 SER54      0.0843
    820 CB            0.3564      32.6276      32.3291 C.3      54 SER54      0.2117
    821 HB2          -0.1095      33.2343      31.5510 H        54 SER54      0.0352
    822 HB3           0.6925      31.6879      31.8924 H        54 SER54      0.0352
    823 OG           -0.5821      32.3678      33.3508 O.3      54 SER54     -0.6546
    824 HG           -1.1999      31.7029      33.0330 H        54 SER54      0.4275
    825 C             2.4414      33.7875      31.7571 C.2      54 SER54      0.5973
    826 O             2.3127      34.9219      31.2884 O.2      54 SER54     -0.5679
    827 N             3.2645      32.8711      31.2306 N.am     55 PRO55     -0.2548
    828 CD            3.5725      31.5574      31.7633 C.3      55 PRO55      0.0192
    829 HD2           2.7960      30.8490      31.4755 H        55 PRO55      0.0391
    830 HD3           3.6872      31.5944      32.8374 H        55 PRO55      0.0391
    831 CG            4.8967      31.1607      31.1259 C.3      55 PRO55      0.0189
    832 HG2           4.9830      30.0809      31.0109 H        55 PRO55      0.0213
    833 HG3           5.7168      31.5496      31.7317 H        55 PRO55      0.0213
    834 CB            4.8833      31.8820      29.7791 C.3      55 PRO55     -0.0070
    835 HB2           4.4068      31.2442      29.0382 H        55 PRO55      0.0253
    836 HB3           5.8927      32.1417      29.4539 H        55 PRO55      0.0253
    837 CA            4.0334      33.1314      30.0275 C.3      55 PRO55     -0.0266
    838 HA            4.6938      33.9805      30.2100 H        55 PRO55      0.0641
    839 C             3.1296      33.4461      28.8380 C.2      55 PRO55      0.5896
    840 O             1.9711      33.0060      28.7724 O.2      55 PRO55     -0.5748
    841 N             3.6882      34.1830      27.8825 N.am     56 ASP56     -0.5163
    842 H             4.6609      34.4675      27.9754 H        56 ASP56      0.2936
    843 CA            3.0082      34.4781      26.6356 C.3      56 ASP56      0.0381
    844 HA            2.1933      35.1609      26.8690 H        56 ASP56      0.0880
    845 CB            3.9609      35.1849      25.6660 C.3      56 ASP56     -0.0303
    846 HB2           4.4613      35.9979      26.1945 H        56 ASP56     -0.0122
    847 HB3           4.7212      34.4848      25.3146 H        56 ASP56     -0.0122
    848 CG            3.1985      35.7620      24.4758 C.2      56 ASP56      0.7994
    849 OD1           2.7586      34.9874      23.5963 O.co2    56 ASP56     -0.8014
    850 OD2           2.9466      36.9830      24.4538 O.co2    56 ASP56     -0.8014
    851 C             2.4715      33.1724      26.0296 C.2      56 ASP56      0.5366
    852 O             3.1864      32.1591      25.9998 O.2      56 ASP56     -0.5819
    853 N             1.2196      33.1462      25.5471 N.am     57 PRO57     -0.2548
    854 CD            0.2403      34.2181      25.5902 C.3      57 PRO57      0.0192
    855 HD2           0.6654      35.1759      25.2890 H        57 PRO57      0.0391
    856 HD3          -0.1720      34.2859      26.5977 H        57 PRO57      0.0391
    857 CG           -0.8495      33.8103      24.6075 C.3      57 PRO57      0.0189
    858 HG2          -0.6082      34.2137      23.6227 H        57 PRO57      0.0213
    859 HG3          -1.8323      34.1570      24.9277 H        57 PRO57      0.0213
    860 CB           -0.7727      32.2844      24.5559 C.3      57 PRO57     -0.0070
    861 HB2          -1.0317      31.9077      23.5646 H        57 PRO57      0.0253
    862 HB3          -1.4521      31.8672      25.3004 H        57 PRO57      0.0253
    863 CA            0.6656      31.9423      24.9501 C.3      57 PRO57     -0.0266
    864 HA            0.6464      31.1545      25.7028 H        57 PRO57      0.0641
    865 C             1.4876      31.4332      23.7644 C.2      57 PRO57      0.5896
    866 O             1.5059      30.2228      23.5490 O.2      57 PRO57     -0.5748
    867 N             2.2086      32.2975      23.0411 N.am     58 ARG58     -0.3479
    868 H             2.2034      33.2850      23.3039 H        58 ARG58      0.2747
    869 CA            3.1073      31.8836      21.9500 C.3      58 ARG58     -0.2637
    870 HA            2.5982      31.1753      21.2904 H        58 ARG58      0.1560
    871 CB            3.5346      33.0960      21.1225 C.3      58 ARG58     -0.0007
    872 HB2           4.0441      33.8093      21.7701 H        58 ARG58      0.0327
    873 HB3           4.2480      32.7784      20.3586 H        58 ARG58      0.0327
    874 CG            2.3369      33.7428      20.4157 C.3      58 ARG58      0.0390
    875 HG2           2.0399      33.1187      19.5719 H        58 ARG58      0.0285
    876 HG3           1.4862      33.8367      21.0916 H        58 ARG58      0.0285
    877 CD            2.7013      35.1351      19.9176 C.3      58 ARG58      0.0486
    878 HD2           3.6058      35.0596      19.3110 H        58 ARG58      0.0687
    879 HD3           1.8898      35.5029      19.2892 H        58 ARG58      0.0687
    880 NE            2.9088      36.0664      21.0408 N.pl3    58 ARG58     -0.5295
    881 HE            2.7303      35.7294      21.9882 H        58 ARG58      0.3456
    882 CZ            3.4843      37.2466      20.9519 C.cat    58 ARG58      0.8076
    883 NH1           3.8891      37.7230      19.8085 N.pl3    58 ARG58     -0.8627
    884 HH11          3.8605      37.1952      18.9591 H        58 ARG58      0.4478
    885 HH12          4.4344      38.5780      19.8294 H        58 ARG58      0.4478
    886 NH2           3.6793      37.9994      21.9936 N.pl3    58 ARG58     -0.8627
    887 HH21          3.4020      37.6781      22.9267 H        58 ARG58      0.4478
    888 HH22          4.1506      38.8836      21.8747 H        58 ARG58      0.4478
    889 C             4.3616      31.1911      22.4557 C.2      58 ARG58      0.7341
    890 O             4.8448      30.2603      21.8183 O.2      58 ARG58     -0.5894
    891 N             4.8650      31.5818      23.6282 N.am     59 ALA59     -0.4157
    892 H             4.3994      32.3173      24.1392 H        59 ALA59      0.2719
    893 CA            5.9529      30.8548      24.2760 C.3      59 ALA59      0.0337
    894 HA            6.7608      30.7011      23.5588 H        59 ALA59      0.0823
    895 CB            6.4959      31.6618      25.4608 C.3      59 ALA59     -0.1825
    896 HB1           5.7163      31.8447      26.2001 H        59 ALA59      0.0603
    897 HB2           7.3081      31.1148      25.9388 H        59 ALA59      0.0603
    898 HB3           6.8804      32.6211      25.1120 H        59 ALA59      0.0603
    899 C             5.4624      29.4800      24.7364 C.2      59 ALA59      0.5973
    900 O             6.1280      28.4691      24.5132 O.2      59 ALA59     -0.5679
    901 N             4.2675      29.4331      25.3391 N.am     60 VAL60     -0.4157
    902 H             3.7980      30.3167      25.5261 H        60 VAL60      0.2719
    903 CA            3.6475      28.1797      25.7894 C.3      60 VAL60     -0.0875
    904 HA            4.3492      27.6795      26.4584 H        60 VAL60      0.0969
    905 CB            2.3477      28.4359      26.5775 C.3      60 VAL60      0.2985
    906 HB            1.6784      29.0555      25.9829 H        60 VAL60     -0.0297
    907 CG1           1.6104      27.1346      26.9209 C.3      60 VAL60     -0.3192
    908 HG11          2.2772      26.4672      27.4690 H        60 VAL60      0.0791
    909 HG12          0.7380      27.3583      27.5341 H        60 VAL60      0.0791
    910 HG13          1.2761      26.6449      26.0097 H        60 VAL60      0.0791
    911 CG2           2.6564      29.1614      27.8901 C.3      60 VAL60     -0.3192
    912 HG21          3.0720      30.1419      27.6686 H        60 VAL60      0.0791
    913 HG22          1.7409      29.3122      28.4607 H        60 VAL60      0.0791
    914 HG23          3.3688      28.5922      28.4875 H        60 VAL60      0.0791
    915 C             3.4101      27.2186      24.6256 C.2      60 VAL60      0.5973
    916 O             3.7621      26.0441      24.7306 O.2      60 VAL60     -0.5679
    917 N             2.8246      27.6688      23.5146 N.am     61 SER61     -0.4157
    918 H             2.5421      28.6439      23.4325 H        61 SER61      0.2719
    919 CA            2.6179      26.7719      22.3758 C.3      61 SER61     -0.0249
    920 HA            2.2272      25.8328      22.7582 H        61 SER61      0.0843
    921 CB            1.5591      27.3069      21.4184 C.3      61 SER61      0.2117
    922 HB2           1.3747      26.5768      20.6271 H        61 SER61      0.0352
    923 HB3           0.6320      27.4797      21.9668 H        61 SER61      0.0352
    924 OG            1.9848      28.5175      20.8497 O.3      61 SER61     -0.6546
    925 HG            2.4340      28.3804      20.0056 H        61 SER61      0.4275
    926 C             3.9232      26.4189      21.6609 C.2      61 SER61      0.5973
    927 O             4.0353      25.2888      21.2018 O.2      61 SER61     -0.5679
    928 N             4.9413      27.2849      21.6442 N.am     62 CYS62     -0.4157
    929 H             4.7955      28.2398      21.9528 H        62 CYS62      0.2719
    930 CA            6.2659      26.9137      21.1322 C.3      62 CYS62      0.0213
    931 HA            6.1655      26.5470      20.1096 H        62 CYS62      0.1124
    932 CB            7.1641      28.1582      21.1030 C.3      62 CYS62     -0.1231
    933 HB2           6.7787      28.8540      20.3547 H        62 CYS62      0.1112
    934 HB3           7.1591      28.6494      22.0765 H        62 CYS62      0.1112
    935 SG            8.8723      27.7032      20.6822 S.3      62 CYS62     -0.3119
    936 HG            9.2562      28.8606      20.1311 H        62 CYS62      0.1933
    937 C             6.8809      25.7626      21.9433 C.2      62 CYS62      0.5973
    938 O             7.2207      24.7225      21.3921 O.2      62 CYS62     -0.5679
    939 N             6.9246      25.8831      23.2734 N.am     63 LEU63     -0.4157
    940 H             6.6238      26.7582      23.6883 H        63 LEU63      0.2719
    941 CA            7.4230      24.8143      24.1464 C.3      63 LEU63     -0.0518
    942 HA            8.4523      24.5897      23.8737 H        63 LEU63      0.0922
    943 CB            7.3038      25.2802      25.6112 C.3      63 LEU63     -0.1102
    944 HB2           6.5608      26.0777      25.6577 H        63 LEU63      0.0457
    945 HB3           6.8759      24.4724      26.2000 H        63 LEU63      0.0457
    946 CG            8.5779      25.7140      26.3606 C.3      63 LEU63      0.3531
    947 HG            8.8312      24.9233      27.0608 H        63 LEU63     -0.0361
    948 CD1           9.8340      25.9717      25.5311 C.3      63 LEU63     -0.4121
    949 HD11          9.6197      26.7000      24.7473 H        63 LEU63      0.1000
    950 HD12         10.6268      26.3493      26.1768 H        63 LEU63      0.1000
    951 HD13         10.1786      25.0426      25.0783 H        63 LEU63      0.1000
    952 CD2           8.2574      26.9560      27.1928 C.3      63 LEU63     -0.4121
    953 HD21          7.3898      26.7654      27.8235 H        63 LEU63      0.1000
    954 HD22          9.0984      27.2040      27.8378 H        63 LEU63      0.1000
    955 HD23          8.0398      27.7983      26.5336 H        63 LEU63      0.1000
    956 C             6.6350      23.5158      23.9552 C.2      63 LEU63      0.5973
    957 O             7.2327      22.4400      23.8869 O.2      63 LEU63     -0.5679
    958 N             5.3000      23.6017      23.8627 N.am     64 ARG64     -0.3479
    959 H             4.8713      24.5168      23.9502 H        64 ARG64      0.2747
    960 CA            4.4541      22.4205      23.6447 C.3      64 ARG64     -0.2637
    961 HA            4.6526      21.6949      24.4354 H        64 ARG64      0.1560
    962 CB            2.9599      22.7801      23.6516 C.3      64 ARG64     -0.0007
    963 HB2           2.8218      23.6464      23.0042 H        64 ARG64      0.0327
    964 HB3           2.4141      21.9497      23.1990 H        64 ARG64      0.0327
    965 CG            2.3153      23.0525      25.0286 C.3      64 ARG64      0.0390
    966 HG2           2.2859      22.1325      25.6141 H        64 ARG64      0.0285
    967 HG3           2.8838      23.8062      25.5721 H        64 ARG64      0.0285
    968 CD            0.8861      23.5584      24.7499 C.3      64 ARG64      0.0486
    969 HD2           0.9837      24.4258      24.0965 H        64 ARG64      0.0687
    970 HD3           0.3534      22.7815      24.1977 H        64 ARG64      0.0687
    971 NE            0.0778      23.9210      25.9394 N.pl3    64 ARG64     -0.5295
    972 HE            0.2664      23.4068      26.7881 H        64 ARG64      0.3456
    973 CZ           -0.8958      24.8256      25.9437 C.cat    64 ARG64      0.8076
    974 NH1          -1.1463      25.5746      24.9014 N.pl3    64 ARG64     -0.8627
    975 HH11         -0.6066      25.4317      24.0669 H        64 ARG64      0.4478
    976 HH12         -1.8377      26.3005      24.9355 H        64 ARG64      0.4478
    977 NH2          -1.6417      25.0128      26.9983 N.pl3    64 ARG64     -0.8627
    978 HH21         -1.4801      24.4578      27.8216 H        64 ARG64      0.4478
    979 HH22         -2.3798      25.6918      26.9904 H        64 ARG64      0.4478
    980 C             4.8166      21.7289      22.3303 C.2      64 ARG64      0.7341
    981 O             4.8516      20.5007      22.3174 O.2      64 ARG64     -0.5894
    982 N             5.1357      22.4749      21.2670 N.am     65 ASN65     -0.4157
    983 H             5.1183      23.4861      21.3422 H        65 ASN65      0.2719
    984 CA            5.5778      21.8764      20.0038 C.3      65 ASN65      0.0143
    985 HA            4.7840      21.2274      19.6300 H        65 ASN65      0.1048
    986 CB            5.8663      22.9478      18.9383 C.3      65 ASN65     -0.2041
    987 HB2           6.5810      23.6723      19.3172 H        65 ASN65      0.0797
    988 HB3           6.3349      22.4645      18.0809 H        65 ASN65      0.0797
    989 CG            4.6397      23.6637      18.4120 C.2      65 ASN65      0.7130
    990 OD1           3.5218      23.1713      18.4433 O.2      65 ASN65     -0.5931
    991 ND2           4.8245      24.8449      17.8683 N.am     65 ASN65     -0.9191
    992 HD21          4.0115      25.3157      17.5211 H        65 ASN65      0.4196
    993 HD22          5.7447      25.2541      17.8665 H        65 ASN65      0.4196
    994 C             6.8153      20.9884      20.1840 C.2      65 ASN65      0.5973
    995 O             6.9202      19.9630      19.5147 O.2      65 ASN65     -0.5679
    996 N             7.7168      21.3278      21.1117 N.am     66 HIE66     -0.4157
    997 H             7.6254      22.2344      21.5570 H        66 HIE66      0.2719
    998 CA            8.8955      20.5120      21.4495 C.3      66 HIE66     -0.0581
    999 HA            9.0981      19.8534      20.6047 H        66 HIE66      0.1360
   1000 CB           10.1383      21.3876      21.6198 C.3      66 HIE66     -0.0074
   1001 HB2           9.9882      22.0738      22.4541 H        66 HIE66      0.0367
   1002 HB3          10.9989      20.7559      21.8350 H        66 HIE66      0.0367
   1003 CG           10.4278      22.1734      20.3824 C.2      66 HIE66      0.1868
   1004 ND1           9.9172      23.4330      20.1616 N.2      66 HIE66     -0.5432
   1005 CE1          10.2805      23.7544      18.9265 C.2      66 HIE66      0.1635
   1006 HE1           9.9494      24.6483      18.4697 H        66 HIE66      0.1435
   1007 NE2          10.9843      22.7699      18.3460 N.pl3    66 HIE66     -0.2795
   1008 HE2          11.3442      22.8207      17.4031 H        66 HIE66      0.3339
   1009 CD2          11.0802      21.7433      19.2580 C.2      66 HIE66     -0.2207
   1010 HD2          11.5304      20.7764      19.1077 H        66 HIE66      0.1862
   1011 C             8.6865      19.5756      22.6397 C.2      66 HIE66      0.5973
   1012 O             9.6515      19.0703      23.2168 O.2      66 HIE66     -0.5679
   1013 N             7.4316      19.3322      23.0242 N.am     67 GLY67     -0.4157
   1014 H             6.6803      19.7892      22.5180 H        67 GLY67      0.2719
   1015 CA            7.0762      18.4092      24.1005 C.3      67 GLY67     -0.0252
   1016 HA2           6.0035      18.2234      24.0538 H        67 GLY67      0.0698
   1017 HA3           7.5983      17.4651      23.9461 H        67 GLY67      0.0698
   1018 C             7.4064      18.9173      25.5057 C.2      67 GLY67      0.5973
   1019 O             7.5336      18.1144      26.4305 O.2      67 GLY67     -0.5679
   1020 N             7.5688      20.2282      25.6880 N.am     68 ILE68     -0.4157
   1021 H             7.4301      20.8454      24.8905 H        68 ILE68      0.2719
   1022 CA            7.9451      20.8388      26.9645 C.3      68 ILE68     -0.0597
   1023 HA            8.1973      20.0527      27.6760 H        68 ILE68      0.0869
   1024 CB            9.2089      21.7026      26.7764 C.3      68 ILE68      0.1303
   1025 HB            9.0079      22.4479      26.0048 H        68 ILE68      0.0187
   1026 CG2           9.5956      22.4419      28.0702 C.3      68 ILE68     -0.3204
   1027 HG21          9.8544      21.7336      28.8582 H        68 ILE68      0.0882
   1028 HG22         10.4488      23.0947      27.8887 H        68 ILE68      0.0882
   1029 HG23          8.7823      23.0801      28.4090 H        68 ILE68      0.0882
   1030 CG1          10.3873      20.8132      26.3177 C.3      68 ILE68     -0.0430
   1031 HG12         10.6166      20.0760      27.0878 H        68 ILE68      0.0236
   1032 HG13         10.1089      20.2789      25.4130 H        68 ILE68      0.0236
   1033 CD1          11.6543      21.6052      25.9868 C.3      68 ILE68     -0.0660
   1034 HD11         12.1233      21.9796      26.8964 H        68 ILE68      0.0186
   1035 HD12         12.3640      20.9544      25.4756 H        68 ILE68      0.0186
   1036 HD13         11.4010      22.4381      25.3326 H        68 ILE68      0.0186
   1037 C             6.7553      21.6060      27.5466 C.2      68 ILE68      0.5973
   1038 O             5.9618      22.2084      26.8279 O.2      68 ILE68     -0.5679
   1039 N             6.6292      21.5976      28.8743 N.am     69 ASN69     -0.4157
   1040 H             7.3613      21.1707      29.4205 H        69 ASN69      0.2719
   1041 CA            5.6105      22.3608      29.5939 C.3      69 ASN69      0.0143
   1042 HA            5.0768      23.0055      28.8898 H        69 ASN69      0.1048
   1043 CB            4.5727      21.4114      30.2154 C.3      69 ASN69     -0.2041
   1044 HB2           5.0677      20.6350      30.7983 H        69 ASN69      0.0797
   1045 HB3           3.9081      21.9639      30.8788 H        69 ASN69      0.0797
   1046 CG            3.7172      20.7907      29.1313 C.2      69 ASN69      0.7130
   1047 OD1           2.7548      21.3752      28.6632 O.2      69 ASN69     -0.5931
   1048 ND2           4.0693      19.6163      28.6627 N.am     69 ASN69     -0.9191
   1049 HD21          3.5285      19.2709      27.8884 H        69 ASN69      0.4196
   1050 HD22          4.8983      19.1537      28.9880 H        69 ASN69      0.4196
   1051 C             6.2369      23.2995      30.6220 C.2      69 ASN69      0.5973
   1052 O             7.3862      23.1461      31.0364 O.2      69 ASN69     -0.5679
   1053 N             5.4406      24.2655      31.0568 N.am     70 THR70     -0.4157
   1054 H             4.4920      24.3225      30.7122 H        70 THR70      0.2719
   1055 CA            5.8209      25.2255      32.0865 C.3      70 THR70     -0.0389
   1056 HA            6.5603      24.7660      32.7430 H        70 THR70      0.1007
   1057 CB            6.4723      26.4713      31.4733 C.3      70 THR70      0.3654
   1058 HB            7.3799      26.1715      30.9477 H        70 THR70      0.0043
   1059 CG2           5.5640      27.2359      30.5075 C.3      70 THR70     -0.2438
   1060 HG21          4.6811      27.6091      31.0273 H        70 THR70      0.0642
   1061 HG22          6.1156      28.0800      30.0927 H        70 THR70      0.0642
   1062 HG23          5.2556      26.5902      29.6863 H        70 THR70      0.0642
   1063 OG1           6.8154      27.3459      32.5210 O.3      70 THR70     -0.6761
   1064 HG1           7.6395      27.7938      32.2885 H        70 THR70      0.4102
   1065 C             4.6105      25.5848      32.9352 C.2      70 THR70      0.5973
   1066 O             3.4846      25.6244      32.4399 O.2      70 THR70     -0.5679
   1067 N             4.8504      25.8434      34.2125 N.am     71 ALA71     -0.4157
   1068 H             5.8096      25.8341      34.5246 H        71 ALA71      0.2719
   1069 CA            3.8477      26.3557      35.1392 C.3      71 ALA71      0.0337
   1070 HA            2.9173      26.5541      34.6053 H        71 ALA71      0.0823
   1071 CB            3.5690      25.2833      36.1984 C.3      71 ALA71     -0.1825
   1072 HB1           4.4679      25.1024      36.7892 H        71 ALA71      0.0603
   1073 HB2           2.7710      25.6196      36.8621 H        71 ALA71      0.0603
   1074 HB3           3.2568      24.3566      35.7156 H        71 ALA71      0.0603
   1075 C             4.2979      27.6956      35.7377 C.2      71 ALA71      0.5973
   1076 O             3.8227      28.0894      36.8013 O.2      71 ALA71     -0.5679
   1077 N             5.2616      28.3600      35.0926 N.am     72 HIE72     -0.4157
   1078 H             5.6009      28.0156      34.2036 H        72 HIE72      0.2719
   1079 CA            5.8839      29.5534      35.6404 C.3      72 HIE72     -0.0581
   1080 HA            6.2914      29.3053      36.6235 H        72 HIE72      0.1360
   1081 CB            7.0453      29.9915      34.7457 C.3      72 HIE72     -0.0074
   1082 HB2           7.6744      29.1310      34.5149 H        72 HIE72      0.0367
   1083 HB3           6.6694      30.4162      33.8144 H        72 HIE72      0.0367
   1084 CG            7.8994      30.9908      35.4593 C.2      72 HIE72      0.1868
   1085 ND1           8.6126      30.6843      36.6092 N.2      72 HIE72     -0.5432
   1086 CE1           9.2757      31.7982      36.9458 C.2      72 HIE72      0.1635
   1087 HE1           9.9899      31.8772      37.7585 H        72 HIE72      0.1435
   1088 NE2           8.9412      32.7962      36.1089 N.pl3    72 HIE72     -0.2795
   1089 HE2           9.3557      33.7253      36.1286 H        72 HIE72      0.3339
   1090 CD2           8.0691      32.3109      35.1599 C.2      72 HIE72     -0.2207
   1091 HD2           7.6529      32.8500      34.3202 H        72 HIE72      0.1862
   1092 C             4.8801      30.6938      35.8137 C.2      72 HIE72      0.5973
   1093 O             3.9822      30.8734      34.9894 O.2      72 HIE72     -0.5679
   1094 N             5.0578      31.5004      36.8595 N.am     73 LYS73     -0.3479
   1095 H             5.8751      31.3245      37.4339 H        73 LYS73      0.2747
   1096 CA            4.3968      32.8031      37.0200 C.3      73 LYS73     -0.2400
   1097 HA            3.7571      33.0193      36.1623 H        73 LYS73      0.1426
   1098 CB            3.5874      32.8680      38.3219 C.3      73 LYS73     -0.0094
   1099 HB2           4.2194      32.5141      39.1401 H        73 LYS73      0.0362
   1100 HB3           3.3319      33.9105      38.5166 H        73 LYS73      0.0362
   1101 CG            2.2941      32.0476      38.2877 C.3      73 LYS73      0.0187
   1102 HG2           1.5812      32.5227      37.6126 H        73 LYS73      0.0103
   1103 HG3           2.5117      31.0490      37.9056 H        73 LYS73      0.0103
   1104 CD            1.6781      31.8966      39.6904 C.3      73 LYS73     -0.0479
   1105 HD2           0.7898      31.2693      39.6101 H        73 LYS73      0.0621
   1106 HD3           2.3931      31.3591      40.3171 H        73 LYS73      0.0621
   1107 CE            1.3111      33.2127      40.3960 C.3      73 LYS73     -0.0143
   1108 HE2           1.0033      32.9710      41.4184 H        73 LYS73      0.1135
   1109 HE3           2.2065      33.8384      40.4582 H        73 LYS73      0.1135
   1110 NZ            0.2154      33.9346      39.6973 N.4      73 LYS73     -0.3854
   1111 HZ1          -0.5652      33.3150      39.5236 H        73 LYS73      0.3400
   1112 HZ2          -0.1055      34.7266      40.2365 H        73 LYS73      0.3400
   1113 HZ3           0.5320      34.2832      38.7894 H        73 LYS73      0.3400
   1114 C             5.4931      33.8443      37.0782 C.2      73 LYS73      0.7341
   1115 O             6.3933      33.7063      37.9011 O.2      73 LYS73     -0.5894
   1116 N             5.3942      34.8922      36.2693 N.am     74 ALA74     -0.4157
   1117 H             4.6606      34.9203      35.5727 H        74 ALA74      0.2719
   1118 CA            6.4140      35.9240      36.2376 C.3      74 ALA74      0.0337
   1119 HA            7.3172      35.4702      35.8420 H        74 ALA74      0.0823
   1120 CB            5.9854      37.0230      35.2687 C.3      74 ALA74     -0.1825
   1121 HB1           5.0257      37.4194      35.5830 H        74 ALA74      0.0603
   1122 HB2           6.7295      37.8215      35.2518 H        74 ALA74      0.0603
   1123 HB3           5.8916      36.6130      34.2604 H        74 ALA74      0.0603
   1124 C             6.7124      36.4687      37.6426 C.2      74 ALA74      0.5973
   1125 O             5.7990      36.7296      38.4400 O.2      74 ALA74     -0.5679
   1126 N             7.9944      36.6616      37.9378 N.am     75 ARG75     -0.3479
   1127 H             8.6926      36.3991      37.2427 H        75 ARG75      0.2747
   1128 CA            8.4444      37.3040      39.1725 C.3      75 ARG75     -0.2637
   1129 HA            7.6260      37.9061      39.5660 H        75 ARG75      0.1560
   1130 CB            8.8225      36.2801      40.2514 C.3      75 ARG75     -0.0007
   1131 HB2           8.8789      36.8180      41.1993 H        75 ARG75      0.0327
   1132 HB3           8.0321      35.5307      40.3416 H        75 ARG75      0.0327
   1133 CG           10.1700      35.5737      40.0002 C.3      75 ARG75      0.0390
   1134 HG2          10.0397      34.7630      39.2825 H        75 ARG75      0.0285
   1135 HG3          10.9261      36.2588      39.6188 H        75 ARG75      0.0285
   1136 CD           10.7027      35.0259      41.3230 C.3      75 ARG75      0.0486
   1137 HD2          10.7303      35.8240      42.0652 H        75 ARG75      0.0687
   1138 HD3          10.0173      34.2559      41.6817 H        75 ARG75      0.0687
   1139 NE           12.0433      34.4323      41.1836 N.pl3    75 ARG75     -0.5295
   1140 HE           12.1074      33.4522      40.8890 H        75 ARG75      0.3456
   1141 CZ           13.1965      34.9633      41.5509 C.cat    75 ARG75      0.8076
   1142 NH1          13.3398      36.2050      41.9251 N.pl3    75 ARG75     -0.8627
   1143 HH11         12.5924      36.8703      41.8491 H        75 ARG75      0.4478
   1144 HH12         14.2797      36.5316      42.1653 H        75 ARG75      0.4478
   1145 NH2          14.2496      34.2139      41.5775 N.pl3    75 ARG75     -0.8627
   1146 HH21         14.1112      33.2201      41.3839 H        75 ARG75      0.4478
   1147 HH22         15.0789      34.5795      42.0474 H        75 ARG75      0.4478
   1148 C             9.5902      38.2509      38.8945 C.2      75 ARG75      0.7341
   1149 O            10.3309      38.0849      37.9345 O.2      75 ARG75     -0.5894
   1150 N             9.7652      39.2248      39.7692 N.am     76 GLN76     -0.4157
   1151 H             9.1492      39.2877      40.5620 H        76 GLN76      0.2719
   1152 CA           10.8702      40.1653      39.6788 C.3      76 GLN76     -0.0031
   1153 HA           11.0298      40.4450      38.6348 H        76 GLN76      0.0850
   1154 CB           10.4841      41.4153      40.4685 C.3      76 GLN76     -0.0036
   1155 HB2           9.4641      41.7070      40.2146 H        76 GLN76      0.0171
   1156 HB3          10.5078      41.1727      41.5331 H        76 GLN76      0.0171
   1157 CG           11.3909      42.6208      40.2014 C.3      76 GLN76     -0.0645
   1158 HG2          12.4195      42.3143      40.0506 H        76 GLN76      0.0352
   1159 HG3          11.0641      43.1232      39.2903 H        76 GLN76      0.0352
   1160 CD           11.3188      43.6038      41.3580 C.2      76 GLN76      0.6951
   1161 OE1          10.2598      44.0235      41.7859 O.2      76 GLN76     -0.6086
   1162 NE2          12.4392      43.9475      41.9571 N.am     76 GLN76     -0.9407
   1163 HE21         12.3202      44.5184      42.7716 H        76 GLN76      0.4251
   1164 HE22         13.2647      43.3915      41.7664 H        76 GLN76      0.4251
   1165 C            12.1468      39.5450      40.2442 C.2      76 GLN76      0.5973
   1166 O            12.0973      38.8364      41.2538 O.2      76 GLN76     -0.5679
   1167 N            13.2918      39.8827      39.6558 N.am     77 VAL77     -0.4157
   1168 H            13.2598      40.4605      38.8213 H        77 VAL77      0.2719
   1169 CA           14.5869      39.6596      40.2922 C.3      77 VAL77     -0.0875
   1170 HA           14.6465      38.6130      40.5806 H        77 VAL77      0.0969
   1171 CB           15.7394      39.9563      39.3203 C.3      77 VAL77      0.2985
   1172 HB           15.6601      40.9868      38.9707 H        77 VAL77     -0.0297
   1173 CG1          17.1096      39.7787      39.9826 C.3      77 VAL77     -0.3192
   1174 HG11         17.1934      38.7743      40.3976 H        77 VAL77      0.0791
   1175 HG12         17.9025      39.9214      39.2504 H        77 VAL77      0.0791
   1176 HG13         17.2524      40.5036      40.7825 H        77 VAL77      0.0791
   1177 CG2          15.7003      39.0241      38.1012 C.3      77 VAL77     -0.3192
   1178 HG21         14.7784      39.1540      37.5418 H        77 VAL77      0.0791
   1179 HG22         16.5366      39.2416      37.4401 H        77 VAL77      0.0791
   1180 HG23         15.7618      37.9872      38.4300 H        77 VAL77      0.0791
   1181 C            14.6848      40.5204      41.5557 C.2      77 VAL77      0.5973
   1182 O            14.2956      41.6939      41.5545 O.2      77 VAL77     -0.5679
   1183 N            15.2262      39.9679      42.6318 N.am     78 THR78     -0.4157
   1184 H            15.5090      38.9885      42.5750 H        78 THR78      0.2719
   1185 CA           15.4030      40.6424      43.9228 C.3      78 THR78     -0.0389
   1186 HA           15.0804      41.6769      43.8329 H        78 THR78      0.1007
   1187 CB           14.5589      40.0129      45.0410 C.3      78 THR78      0.3654
   1188 HB           14.5413      40.7119      45.8782 H        78 THR78      0.0043
   1189 CG2          13.1167      39.7531      44.6213 C.3      78 THR78     -0.2438
   1190 HG21         13.0780      38.9482      43.8861 H        78 THR78      0.0642
   1191 HG22         12.5392      39.4553      45.4966 H        78 THR78      0.0642
   1192 HG23         12.6812      40.6553      44.1935 H        78 THR78      0.0642
   1193 OG1          15.1297      38.8123      45.4910 O.3      78 THR78     -0.6761
   1194 HG1          15.2167      38.9019      46.4671 H        78 THR78      0.4102
   1195 C            16.8639      40.6606      44.3329 C.2      78 THR78      0.5973
   1196 O            17.7261      40.0874      43.6708 O.2      78 THR78     -0.5679
   1197 N            17.1659      41.3634      45.4275 N.am     79 LYS79     -0.3479
   1198 H            16.4108      41.6847      46.0176 H        79 LYS79      0.2747
   1199 CA           18.5376      41.4540      45.9321 C.3      79 LYS79     -0.2400
   1200 HA           19.1893      41.7703      45.1230 H        79 LYS79      0.1426
   1201 CB           18.6169      42.4960      47.0512 C.3      79 LYS79     -0.0094
   1202 HB2          17.7951      42.3552      47.7579 H        79 LYS79      0.0362
   1203 HB3          19.5603      42.3683      47.5859 H        79 LYS79      0.0362
   1204 CG           18.5824      43.9082      46.4481 C.3      79 LYS79      0.0187
   1205 HG2          19.4049      44.0128      45.7378 H        79 LYS79      0.0103
   1206 HG3          17.6390      44.0601      45.9209 H        79 LYS79      0.0103
   1207 CD           18.7301      44.9751      47.5339 C.3      79 LYS79     -0.0479
   1208 HD2          17.8786      44.9039      48.2129 H        79 LYS79      0.0621
   1209 HD3          19.6496      44.7900      48.0945 H        79 LYS79      0.0621
   1210 CE           18.7865      46.3688      46.8995 C.3      79 LYS79     -0.0143
   1211 HE2          19.6688      46.4252      46.2529 H        79 LYS79      0.1135
   1212 HE3          17.8994      46.5009      46.2728 H        79 LYS79      0.1135
   1213 NZ           18.8349      47.4197      47.9421 N.4      79 LYS79     -0.3854
   1214 HZ1          19.6912      47.3196      48.4758 H        79 LYS79      0.3400
   1215 HZ2          18.8272      48.3412      47.5248 H        79 LYS79      0.3400
   1216 HZ3          18.0512      47.3217      48.5762 H        79 LYS79      0.3400
   1217 C            19.0752      40.0976      46.3884 C.2      79 LYS79      0.7341
   1218 O            20.2681      39.8410      46.2544 O.2      79 LYS79     -0.5894
   1219 N            18.2117      39.2337      46.9039 N.am     80 GLU80     -0.5163
   1220 H            17.2432      39.5182      47.0246 H        80 GLU80      0.2936
   1221 CA           18.5910      37.9083      47.3791 C.3      80 GLU80      0.0397
   1222 HA           19.4185      38.0129      48.0765 H        80 GLU80      0.1105
   1223 CB           17.4268      37.2507      48.1355 C.3      80 GLU80      0.0560
   1224 HB2          16.5818      37.1080      47.4612 H        80 GLU80     -0.0173
   1225 HB3          17.7574      36.2619      48.4579 H        80 GLU80     -0.0173
   1226 CG           16.9637      38.0185      49.3889 C.3      80 GLU80      0.0136
   1227 HG2          16.2966      37.3643      49.9534 H        80 GLU80     -0.0425
   1228 HG3          17.8372      38.2075      50.0176 H        80 GLU80     -0.0425
   1229 CD           16.2213      39.3411      49.1168 C.2      80 GLU80      0.8054
   1230 OE1          15.6707      39.5262      48.0004 O.co2    80 GLU80     -0.8188
   1231 OE2          16.2553      40.2108      50.0119 O.co2    80 GLU80     -0.8188
   1232 C            19.0570      37.0136      46.2244 C.2      80 GLU80      0.5366
   1233 O            19.9738      36.2176      46.3993 O.2      80 GLU80     -0.5819
   1234 N            18.5080      37.1908      45.0205 N.am     81 ASP81     -0.5163
   1235 H            17.7516      37.8558      44.9194 H        81 ASP81      0.2936
   1236 CA           18.9104      36.4088      43.8476 C.3      81 ASP81      0.0381
   1237 HA           18.6560      35.3628      44.0252 H        81 ASP81      0.0880
   1238 CB           18.1490      36.9038      42.6137 C.3      81 ASP81     -0.0303
   1239 HB2          18.2923      37.9759      42.4944 H        81 ASP81     -0.0122
   1240 HB3          18.5786      36.4226      41.7354 H        81 ASP81     -0.0122
   1241 CG           16.6609      36.5595      42.6671 C.2      81 ASP81      0.7994
   1242 OD1          16.2988      35.4772      43.1675 O.co2    81 ASP81     -0.8014
   1243 OD2          15.8434      37.3311      42.1269 O.co2    81 ASP81     -0.8014
   1244 C            20.4221      36.4694      43.5930 C.2      81 ASP81      0.5366
   1245 O            21.0472      35.4647      43.2549 O.2      81 ASP81     -0.5819
   1246 N            21.0348      37.6323      43.8304 N.am     82 PHE82     -0.4157
   1247 H            20.4676      38.4062      44.1508 H        82 PHE82      0.2719
   1248 CA           22.4770      37.8331      43.6538 C.3      82 PHE82     -0.0024
   1249 HA           22.7677      37.4435      42.6774 H        82 PHE82      0.0978
   1250 CB           22.7835      39.3288      43.6961 C.3      82 PHE82     -0.0343
   1251 HB2          22.4740      39.7143      44.6664 H        82 PHE82      0.0295
   1252 HB3          23.8573      39.4789      43.6097 H        82 PHE82      0.0295
   1253 CG           22.1067      40.1150      42.5993 C.ar     82 PHE82      0.0118
   1254 CD1          20.9853      40.9057      42.8890 C.ar     82 PHE82     -0.1256
   1255 HD1          20.6077      40.9312      43.8947 H        82 PHE82      0.1330
   1256 CE1          20.3420      41.6294      41.8735 C.ar     82 PHE82     -0.1704
   1257 HE1          19.4666      42.2162      42.1071 H        82 PHE82      0.1430
   1258 CZ           20.8198      41.5528      40.5539 C.ar     82 PHE82     -0.1072
   1259 HZ           20.3288      42.0978      39.7628 H        82 PHE82      0.1297
   1260 CE2          21.9333      40.7488      40.2568 C.ar     82 PHE82     -0.1704
   1261 HE2          22.2989      40.6843      39.2425 H        82 PHE82      0.1430
   1262 CD2          22.5771      40.0311      41.2794 C.ar     82 PHE82     -0.1256
   1263 HD2          23.4285      39.4050      41.0527 H        82 PHE82      0.1330
   1264 C            23.3482      37.1252      44.6910 C.2      82 PHE82      0.5973
   1265 O            24.5579      36.9854      44.4856 O.2      82 PHE82     -0.5679
   1266 N            22.7813      36.7058      45.8181 N.am     83 VAL83     -0.4157
   1267 H            21.7779      36.8173      45.9362 H        83 VAL83      0.2719
   1268 CA           23.5358      35.9771      46.8401 C.3      83 VAL83     -0.0875
   1269 HA           24.5928      35.9719      46.5799 H        83 VAL83      0.0969
   1270 CB           23.4538      36.6774      48.2007 C.3      83 VAL83      0.2985
   1271 HB           24.0522      36.1160      48.9187 H        83 VAL83     -0.0297
   1272 CG1          24.0206      38.0968      48.1027 C.3      83 VAL83     -0.3192
   1273 HG11         23.2668      38.7729      47.7004 H        83 VAL83      0.0791
   1274 HG12         24.3309      38.4451      49.0873 H        83 VAL83      0.0791
   1275 HG13         24.8583      38.1071      47.4176 H        83 VAL83      0.0791
   1276 CG2          22.0271      36.8033      48.7256 C.3      83 VAL83     -0.3192
   1277 HG21         21.5661      35.8205      48.7941 H        83 VAL83      0.0791
   1278 HG22         22.0402      37.2511      49.7190 H        83 VAL83      0.0791
   1279 HG23         21.4474      37.4388      48.0633 H        83 VAL83      0.0791
   1280 C            23.1577      34.5055      46.9049 C.2      83 VAL83      0.5973
   1281 O            23.9026      33.7295      47.5025 O.2      83 VAL83     -0.5679
   1282 N            22.0526      34.0930      46.2785 N.am     84 THR84     -0.4157
   1283 H            21.4413      34.7767      45.8395 H        84 THR84      0.2719
   1284 CA           21.5929      32.6989      46.3450 C.3      84 THR84     -0.0389
   1285 HA           22.1660      32.1771      47.1102 H        84 THR84      0.1007
   1286 CB           20.1352      32.6137      46.8029 C.3      84 THR84      0.3654
   1287 HB           19.8936      31.5638      46.9805 H        84 THR84      0.0043
   1288 CG2          19.8549      33.3869      48.0943 C.3      84 THR84     -0.2438
   1289 HG21         19.9557      34.4558      47.9551 H        84 THR84      0.0642
   1290 HG22         18.8411      33.1735      48.4308 H        84 THR84      0.0642
   1291 HG23         20.5547      33.0643      48.8661 H        84 THR84      0.0642
   1292 OG1          19.2948      33.0892      45.7860 O.3      84 THR84     -0.6761
   1293 HG1          18.4423      33.3167      46.1644 H        84 THR84      0.4102
   1294 C            21.8139      31.8941      45.0612 C.2      84 THR84      0.5973
   1295 O            21.9399      30.6708      45.1611 O.2      84 THR84     -0.5679
   1296 N            21.9128      32.5230      43.8824 N.am     85 PHE85     -0.4157
   1297 H            21.7453      33.5228      43.8386 H        85 PHE85      0.2719
   1298 CA           22.1886      31.8082      42.6272 C.3      85 PHE85     -0.0024
   1299 HA           21.8775      30.7838      42.7555 H        85 PHE85      0.0978
   1300 CB           21.3409      32.3493      41.4759 C.3      85 PHE85     -0.0343
   1301 HB2          21.4264      33.4361      41.4369 H        85 PHE85      0.0295
   1302 HB3          21.7372      31.9611      40.5366 H        85 PHE85      0.0295
   1303 CG           19.8840      31.9472      41.5661 C.ar     85 PHE85      0.0118
   1304 CD1          18.9498      32.7869      42.1913 C.ar     85 PHE85     -0.1256
   1305 HD1          19.2713      33.7157      42.6346 H        85 PHE85      0.1330
   1306 CE1          17.5977      32.4105      42.2564 C.ar     85 PHE85     -0.1704
   1307 HE1          16.8866      33.0545      42.7554 H        85 PHE85      0.1430
   1308 CZ           17.1765      31.1919      41.6963 C.ar     85 PHE85     -0.1072
   1309 HZ           16.1363      30.9051      41.7576 H        85 PHE85      0.1297
   1310 CE2          18.1069      30.3463      41.0672 C.ar     85 PHE85     -0.1704
   1311 HE2          17.7803      29.4168      40.6200 H        85 PHE85      0.1430
   1312 CD2          19.4596      30.7262      41.0127 C.ar     85 PHE85     -0.1256
   1313 HD2          20.1807      30.0947      40.5269 H        85 PHE85      0.1330
   1314 C            23.6732      31.7984      42.2555 C.2      85 PHE85      0.5973
   1315 O            24.3620      32.7997      42.4223 O.2      85 PHE85     -0.5679
   1316 N            24.1881      30.6863      41.7263 N.am     86 ASP86     -0.5163
   1317 H            23.6032      29.8602      41.6444 H        86 ASP86      0.2936
   1318 CA           25.5670      30.6380      41.2040 C.3      86 ASP86      0.0381
   1319 HA           26.2499      31.0901      41.9249 H        86 ASP86      0.0880
   1320 CB           26.0161      29.1970      40.9666 C.3      86 ASP86     -0.0303
   1321 HB2          25.3913      28.7369      40.2065 H        86 ASP86     -0.0122
   1322 HB3          27.0435      29.1962      40.6037 H        86 ASP86     -0.0122
   1323 CG           25.9504      28.3587      42.2263 C.2      86 ASP86      0.7994
   1324 OD1          26.1399      28.9194      43.3350 O.co2    86 ASP86     -0.8014
   1325 OD2          25.6672      27.1544      42.0627 O.co2    86 ASP86     -0.8014
   1326 C            25.7170      31.4026      39.8967 C.2      86 ASP86      0.5366
   1327 O            26.7307      32.0655      39.6707 O.2      86 ASP86     -0.5819
   1328 N            24.7000      31.3173      39.0409 N.am     87 TYR87     -0.4157
   1329 H            23.9170      30.7273      39.2929 H        87 TYR87      0.2719
   1330 CA           24.6960      31.9396      37.7245 C.3      87 TYR87     -0.0014
   1331 HA           25.5222      32.6467      37.6546 H        87 TYR87      0.0876
   1332 CB           24.8625      30.9052      36.6123 C.3      87 TYR87     -0.0152
   1333 HB2          24.0079      30.2282      36.6186 H        87 TYR87      0.0295
   1334 HB3          24.8802      31.4135      35.6467 H        87 TYR87      0.0295
   1335 CG           26.1122      30.0900      36.7616 C.ar     87 TYR87     -0.0011
   1336 CD1          26.0745      28.9186      37.5353 C.ar     87 TYR87     -0.1906
   1337 HD1          25.1436      28.5975      37.9841 H        87 TYR87      0.1699
   1338 CE1          27.2510      28.1887      37.7568 C.ar     87 TYR87     -0.2341
   1339 HE1          27.2251      27.3092      38.3807 H        87 TYR87      0.1656
   1340 CZ           28.4551      28.6246      37.1698 C.ar     87 TYR87      0.3226
   1341 OH           29.5929      27.9144      37.3723 O.3      87 TYR87     -0.5579
   1342 HH           29.4396      27.2108      38.0050 H        87 TYR87      0.3992
   1343 CE2          28.4856      29.7849      36.3678 C.ar     87 TYR87     -0.2341
   1344 HE2          29.4136      30.0973      35.9214 H        87 TYR87      0.1656
   1345 CD2          27.3108      30.5293      36.1738 C.ar     87 TYR87     -0.1906
   1346 HD2          27.3258      31.4357      35.5831 H        87 TYR87      0.1699
   1347 C            23.4045      32.6755      37.4792 C.2      87 TYR87      0.5973
   1348 O            22.3187      32.1360      37.6882 O.2      87 TYR87     -0.5679
   1349 N            23.5273      33.8757      36.9370 N.am     88 ILE88     -0.4157
   1350 H            24.4622      34.2473      36.7932 H        88 ILE88      0.2719
   1351 CA           22.4074      34.6300      36.4053 C.3      88 ILE88     -0.0597
   1352 HA           21.5030      34.0319      36.4944 H        88 ILE88      0.0869
   1353 CB           22.1559      35.9210      37.1989 C.3      88 ILE88      0.1303
   1354 HB           23.0446      36.5454      37.1300 H        88 ILE88      0.0187
   1355 CG2          20.9577      36.6655      36.5839 C.3      88 ILE88     -0.3204
   1356 HG21         20.0737      36.0293      36.6379 H        88 ILE88      0.0882
   1357 HG22         20.7655      37.5921      37.1211 H        88 ILE88      0.0882
   1358 HG23         21.1569      36.9207      35.5430 H        88 ILE88      0.0882
   1359 CG1          21.8666      35.6009      38.6822 C.3      88 ILE88     -0.0430
   1360 HG12         20.9126      35.0951      38.7742 H        88 ILE88      0.0236
   1361 HG13         22.6252      34.9284      39.0751 H        88 ILE88      0.0236
   1362 CD1          21.8449      36.8328      39.5880 C.3      88 ILE88     -0.0660
   1363 HD11         21.0017      37.4786      39.3456 H        88 ILE88      0.0186
   1364 HD12         21.7404      36.5100      40.6242 H        88 ILE88      0.0186
   1365 HD13         22.7764      37.3882      39.4832 H        88 ILE88      0.0186
   1366 C            22.6752      34.8485      34.9247 C.2      88 ILE88      0.5973
   1367 O            23.6285      35.5274      34.5375 O.2      88 ILE88     -0.5679
   1368 N            21.8374      34.2340      34.0969 N.am     89 LEU89     -0.4157
   1369 H            21.0576      33.7198      34.5005 H        89 LEU89      0.2719
   1370 CA           21.9994      34.2473      32.6484 C.3      89 LEU89     -0.0518
   1371 HA           22.9518      34.6981      32.4004 H        89 LEU89      0.0922
   1372 CB           22.0222      32.8126      32.1041 C.3      89 LEU89     -0.1102
   1373 HB2          21.0661      32.3389      32.3305 H        89 LEU89      0.0457
   1374 HB3          22.1419      32.8510      31.0230 H        89 LEU89      0.0457
   1375 CG           23.1522      31.9548      32.6993 C.3      89 LEU89      0.3531
   1376 HG           23.0616      31.9153      33.7842 H        89 LEU89     -0.0361
   1377 CD1          23.0412      30.5300      32.1713 C.3      89 LEU89     -0.4121
   1378 HD11         23.2280      30.5083      31.0988 H        89 LEU89      0.1000
   1379 HD12         23.7799      29.9017      32.6676 H        89 LEU89      0.1000
   1380 HD13         22.0517      30.1316      32.3815 H        89 LEU89      0.1000
   1381 CD2          24.5270      32.5055      32.3302 C.3      89 LEU89     -0.4121
   1382 HD21         24.6829      33.4523      32.8452 H        89 LEU89      0.1000
   1383 HD22         25.3034      31.8153      32.6606 H        89 LEU89      0.1000
   1384 HD23         24.6039      32.6526      31.2525 H        89 LEU89      0.1000
   1385 C            20.9150      35.0976      32.0080 C.2      89 LEU89      0.5973
   1386 O            19.7363      34.7621      32.1184 O.2      89 LEU89     -0.5679
   1387 N            21.2947      36.1842      31.3449 N.am     90 CYS90     -0.4157
   1388 H            22.2892      36.3798      31.2530 H        90 CYS90      0.2719
   1389 CA           20.3258      37.1035      30.7542 C.3      90 CYS90      0.0213
   1390 HA           19.3365      36.7272      30.9819 H        90 CYS90      0.1124
   1391 CB           20.4102      38.4832      31.4107 C.3      90 CYS90     -0.1231
   1392 HB2          19.6143      39.1048      31.0044 H        90 CYS90      0.1112
   1393 HB3          20.2549      38.3812      32.4846 H        90 CYS90      0.1112
   1394 SG           22.0238      39.2471      31.1095 S.3      90 CYS90     -0.3119
   1395 HG           21.6255      40.5242      31.0883 H        90 CYS90      0.1933
   1396 C            20.3641      37.1378      29.2298 C.2      90 CYS90      0.5973
   1397 O            21.2617      36.5830      28.5946 O.2      90 CYS90     -0.5679
   1398 N            19.3232      37.7291      28.6460 N.am     91 MET91     -0.4157
   1399 H            18.6112      38.1735      29.2141 H        91 MET91      0.2719
   1400 CA           19.0667      37.6112      27.2097 C.3      91 MET91     -0.0237
   1401 HA           19.4175      36.6399      26.8582 H        91 MET91      0.0880
   1402 CB           17.5627      37.6958      26.9449 C.3      91 MET91      0.0342
   1403 HB2          17.1880      38.6800      27.2272 H        91 MET91      0.0241
   1404 HB3          17.3745      37.5555      25.8819 H        91 MET91      0.0241
   1405 CG           16.7972      36.6332      27.7274 C.3      91 MET91      0.0018
   1406 HG2          16.8877      36.8501      28.7850 H        91 MET91      0.0440
   1407 HG3          15.7467      36.7238      27.4629 H        91 MET91      0.0440
   1408 SD           17.3153      34.9204      27.4258 S.3      91 MET91     -0.2737
   1409 CE           17.0145      34.2349      29.0700 C.3      91 MET91     -0.0536
   1410 HE1          15.9856      34.4432      29.3548 H        91 MET91      0.0684
   1411 HE2          17.1855      33.1594      29.0556 H        91 MET91      0.0684
   1412 HE3          17.6867      34.7038      29.7896 H        91 MET91      0.0684
   1413 C            19.7859      38.6522      26.3691 C.2      91 MET91      0.5973
   1414 O            20.2991      38.3174      25.2999 O.2      91 MET91     -0.5679
   1415 N            19.8409      39.8899      26.8554 N.am     92 ASP92     -0.5163
   1416 H            19.3384      40.1083      27.7068 H        92 ASP92      0.2936
   1417 CA           20.4271      40.9867      26.0972 C.3      92 ASP92      0.0381
   1418 HA           21.1360      40.5756      25.3843 H        92 ASP92      0.0880
   1419 CB           19.3368      41.6845      25.2673 C.3      92 ASP92     -0.0303
   1420 HB2          19.8090      42.3912      24.5822 H        92 ASP92     -0.0122
   1421 HB3          18.8191      40.9389      24.6621 H        92 ASP92     -0.0122
   1422 CG           18.2975      42.4378      26.1044 C.2      92 ASP92      0.7994
   1423 OD1          18.6998      43.1956      27.0289 O.co2    92 ASP92     -0.8014
   1424 OD2          17.0927      42.2634      25.8065 O.co2    92 ASP92     -0.8014
   1425 C            21.2305      41.9457      26.9773 C.2      92 ASP92      0.5366
   1426 O            21.2866      41.8367      28.2088 O.2      92 ASP92     -0.5819
   1427 N            21.9136      42.8788      26.3257 N.am     93 GLU93     -0.5163
   1428 H            21.8408      42.9222      25.3188 H        93 GLU93      0.2936
   1429 CA           22.8187      43.7886      27.0166 C.3      93 GLU93      0.0397
   1430 HA           23.5362      43.2092      27.5973 H        93 GLU93      0.1105
   1431 CB           23.5817      44.6543      26.0258 C.3      93 GLU93      0.0560
   1432 HB2          22.8841      45.3910      25.6199 H        93 GLU93     -0.0173
   1433 HB3          24.3689      45.1948      26.5545 H        93 GLU93     -0.0173
   1434 CG           24.1975      43.8688      24.8688 C.3      93 GLU93      0.0136
   1435 HG2          24.9806      43.2065      25.2481 H        93 GLU93     -0.0425
   1436 HG3          23.4371      43.2745      24.3661 H        93 GLU93     -0.0425
   1437 CD           24.7494      44.8780      23.8741 C.2      93 GLU93      0.8054
   1438 OE1          23.9269      45.6337      23.3066 O.co2    93 GLU93     -0.8188
   1439 OE2          25.9910      44.9946      23.8285 O.co2    93 GLU93     -0.8188
   1440 C            22.0757      44.7290      27.9554 C.2      93 GLU93      0.5366
   1441 O            22.6161      45.0959      28.9929 O.2      93 GLU93     -0.5819
   1442 N            20.8448      45.1247      27.6289 N.am     94 SER94     -0.4157
   1443 H            20.3667      44.6432      26.8733 H        94 SER94      0.2719
   1444 CA           20.0526      45.9529      28.5378 C.3      94 SER94     -0.0249
   1445 HA           20.5865      46.8768      28.7467 H        94 SER94      0.0843
   1446 CB           18.6859      46.3071      27.9664 C.3      94 SER94      0.2117
   1447 HB2          18.0867      45.4135      27.7923 H        94 SER94      0.0352
   1448 HB3          18.1544      46.9427      28.6750 H        94 SER94      0.0352
   1449 OG           18.8534      47.0087      26.7584 O.3      94 SER94     -0.6546
   1450 HG           18.6275      46.3815      26.0582 H        94 SER94      0.4275
   1451 C            19.8265      45.2220      29.8438 C.2      94 SER94      0.5973
   1452 O            20.0781      45.7835      30.9104 O.2      94 SER94     -0.5679
   1453 N            19.4222      43.9493      29.7711 N.am     95 ASN95     -0.4157
   1454 H            19.2227      43.5435      28.8512 H        95 ASN95      0.2719
   1455 CA           19.2847      43.1413      30.9761 C.3      95 ASN95      0.0143
   1456 HA           18.5417      43.5918      31.6342 H        95 ASN95      0.1048
   1457 CB           18.8961      41.6964      30.6542 C.3      95 ASN95     -0.2041
   1458 HB2          19.7208      41.2145      30.1329 H        95 ASN95      0.0797
   1459 HB3          18.7169      41.1714      31.5922 H        95 ASN95      0.0797
   1460 CG           17.6766      41.4899      29.7968 C.2      95 ASN95      0.7130
   1461 OD1          17.5956      40.4778      29.1258 O.2      95 ASN95     -0.5931
   1462 ND2          16.7006      42.3642      29.8256 N.am     95 ASN95     -0.9191
   1463 HD21         15.9882      42.2043      29.1275 H        95 ASN95      0.4196
   1464 HD22         16.8146      43.2607      30.2531 H        95 ASN95      0.4196
   1465 C            20.6112      43.0971      31.7165 C.2      95 ASN95      0.5973
   1466 O            20.6528      43.2542      32.9326 O.2      95 ASN95     -0.5679
   1467 N            21.6985      42.8868      30.9767 N.am     96 LEU96     -0.4157
   1468 H            21.5914      42.7472      29.9733 H        96 LEU96      0.2719
   1469 CA           23.0107      42.7847      31.5853 C.3      96 LEU96     -0.0518
   1470 HA           22.9461      42.0005      32.3370 H        96 LEU96      0.0922
   1471 CB           24.0329      42.3643      30.5200 C.3      96 LEU96     -0.1102
   1472 HB2          23.6597      41.5020      29.9641 H        96 LEU96      0.0457
   1473 HB3          24.1678      43.1862      29.8189 H        96 LEU96      0.0457
   1474 CG           25.3980      42.0155      31.1307 C.3      96 LEU96      0.3531
   1475 HG           25.7298      42.8320      31.7681 H        96 LEU96     -0.0361
   1476 CD1          25.3398      40.7331      31.9546 C.3      96 LEU96     -0.4121
   1477 HD11         24.9794      39.9031      31.3450 H        96 LEU96      0.1000
   1478 HD12         26.3308      40.4898      32.3385 H        96 LEU96      0.1000
   1479 HD13         24.6724      40.8812      32.7971 H        96 LEU96      0.1000
   1480 CD2          26.4421      41.8426      30.0370 C.3      96 LEU96     -0.4121
   1481 HD21         26.5444      42.7667      29.4681 H        96 LEU96      0.1000
   1482 HD22         27.4075      41.5968      30.4783 H        96 LEU96      0.1000
   1483 HD23         26.1407      41.0458      29.3641 H        96 LEU96      0.1000
   1484 C            23.4092      44.0738      32.3222 C.2      96 LEU96      0.5973
   1485 O            23.8255      44.0128      33.4804 O.2      96 LEU96     -0.5679
   1486 N            23.2499      45.2480      31.6981 N.am     97 ARG97     -0.3479
   1487 H            22.9009      45.2240      30.7426 H        97 ARG97      0.2747
   1488 CA           23.5182      46.5500      32.3367 C.3      97 ARG97     -0.2637
   1489 HA           24.5692      46.6261      32.6127 H        97 ARG97      0.1560
   1490 CB           23.1261      47.7148      31.4120 C.3      97 ARG97     -0.0007
   1491 HB2          22.0654      47.6057      31.1815 H        97 ARG97      0.0327
   1492 HB3          23.2452      48.6537      31.9554 H        97 ARG97      0.0327
   1493 CG           23.8974      47.8308      30.0897 C.3      97 ARG97      0.0390
   1494 HG2          24.8821      48.2581      30.2788 H        97 ARG97      0.0285
   1495 HG3          24.0480      46.8534      29.6468 H        97 ARG97      0.0285
   1496 CD           23.1188      48.7367      29.1179 C.3      97 ARG97      0.0486
   1497 HD2          22.0553      48.5116      29.2084 H        97 ARG97      0.0687
   1498 HD3          23.2763      49.7810      29.3990 H        97 ARG97      0.0687
   1499 NE           23.5095      48.5152      27.7113 N.pl3    97 ARG97     -0.5295
   1500 HE           24.3183      47.9369      27.5471 H        97 ARG97      0.3456
   1501 CZ           22.8389      48.8943      26.6333 C.cat    97 ARG97      0.8076
   1502 NH1          21.7604      49.6287      26.7018 N.pl3    97 ARG97     -0.8627
   1503 HH11         21.4017      49.8929      27.5976 H        97 ARG97      0.4478
   1504 HH12         21.1784      49.7068      25.8894 H        97 ARG97      0.4478
   1505 NH2          23.2354      48.5254      25.4458 N.pl3    97 ARG97     -0.8627
   1506 HH21         23.9752      47.8477      25.3082 H        97 ARG97      0.4478
   1507 HH22         22.7077      48.7612      24.6259 H        97 ARG97      0.4478
   1508 C            22.6903      46.6839      33.6078 C.2      97 ARG97      0.7341
   1509 O            23.2047      47.0793      34.6538 O.2      97 ARG97     -0.5894
   1510 N            21.4068      46.3471      33.5215 N.am     98 ASP98     -0.5163
   1511 H            21.0443      46.0565      32.6178 H        98 ASP98      0.2936
   1512 CA           20.4731      46.4920      34.6306 C.3      98 ASP98      0.0381
   1513 HA           20.5374      47.5128      35.0049 H        98 ASP98      0.0880
   1514 CB           19.0373      46.2448      34.1580 C.3      98 ASP98     -0.0303
   1515 HB2          18.9732      45.2726      33.6682 H        98 ASP98     -0.0122
   1516 HB3          18.3879      46.2215      35.0340 H        98 ASP98     -0.0122
   1517 CG           18.5169      47.3323      33.2192 C.2      98 ASP98      0.7994
   1518 OD1          19.1066      48.4464      33.2093 O.co2    98 ASP98     -0.8014
   1519 OD2          17.4465      47.0810      32.6358 O.co2    98 ASP98     -0.8014
   1520 C            20.8131      45.5897      35.8100 C.2      98 ASP98      0.5366
   1521 O            20.7356      46.0291      36.9581 O.2      98 ASP98     -0.5819
   1522 N            21.1927      44.3419      35.5552 N.am     99 LEU99     -0.4157
   1523 H            21.2349      44.0374      34.5840 H        99 LEU99      0.2719
   1524 CA           21.5627      43.4092      36.6138 C.3      99 LEU99     -0.0518
   1525 HA           20.8019      43.4303      37.3908 H        99 LEU99      0.0922
   1526 CB           21.6640      41.9963      36.0374 C.3      99 LEU99     -0.1102
   1527 HB2          22.3622      42.0124      35.1990 H        99 LEU99      0.0457
   1528 HB3          22.0618      41.3182      36.7935 H        99 LEU99      0.0457
   1529 CG           20.3034      41.4751      35.5551 C.3      99 LEU99      0.3531
   1530 HG           19.8037      42.2026      34.9244 H        99 LEU99     -0.0361
   1531 CD1          20.5146      40.2033      34.7368 C.3      99 LEU99     -0.4121
   1532 HD11         20.9691      39.4320      35.3587 H        99 LEU99      0.1000
   1533 HD12         19.5607      39.8455      34.3596 H        99 LEU99      0.1000
   1534 HD13         21.1689      40.4140      33.8901 H        99 LEU99      0.1000
   1535 CD2          19.3727      41.2142      36.7407 C.3      99 LEU99     -0.4121
   1536 HD21         19.1293      42.1391      37.2558 H        99 LEU99      0.1000
   1537 HD22         18.4438      40.7755      36.3896 H        99 LEU99      0.1000
   1538 HD23         19.8431      40.5182      37.4380 H        99 LEU99      0.1000
   1539 C            22.8615      43.8071      37.2959 C.2      99 LEU99      0.5973
   1540 O            22.9225      43.7467      38.5189 O.2      99 LEU99     -0.5679
   1541 N            23.8670      44.2524      36.5420 N.am    100 ASN100    -0.4157
   1542 H            23.7590      44.2672      35.5347 H       100 ASN100     0.2719
   1543 CA           25.1213      44.7128      37.1380 C.3     100 ASN100     0.0143
   1544 HA           25.5292      43.9339      37.7854 H       100 ASN100     0.1048
   1545 CB           26.1354      45.0337      36.0381 C.3     100 ASN100    -0.2041
   1546 HB2          25.6695      45.6259      35.2513 H       100 ASN100     0.0797
   1547 HB3          26.9563      45.6119      36.4631 H       100 ASN100     0.0797
   1548 CG           26.7326      43.7670      35.4741 C.2     100 ASN100     0.7130
   1549 OD1          27.2361      42.9283      36.1969 O.2     100 ASN100    -0.5931
   1550 ND2          26.6672      43.5683      34.1818 N.am    100 ASN100    -0.9191
   1551 HD21         27.0544      42.7068      33.8452 H       100 ASN100     0.4196
   1552 HD22         26.0538      44.1303      33.6206 H       100 ASN100     0.4196
   1553 C            24.8983      45.9330      38.0210 C.2     100 ASN100     0.5973
   1554 O            25.4370      46.0170      39.1189 O.2     100 ASN100    -0.5679
   1555 N            24.0369      46.8529      37.5694 N.am    101 ARG101    -0.3479
   1556 H            23.6589      46.7447      36.6331 H       101 ARG101     0.2747
   1557 CA           23.6628      48.0158      38.3731 C.3     101 ARG101    -0.2637
   1558 HA           24.5653      48.5885      38.6104 H       101 ARG101     0.1560
   1559 CB           22.6749      48.8986      37.5959 C.3     101 ARG101    -0.0007
   1560 HB2          23.2045      49.3678      36.7661 H       101 ARG101     0.0327
   1561 HB3          21.8660      48.2931      37.1915 H       101 ARG101     0.0327
   1562 CG           22.0787      49.9827      38.5110 C.3     101 ARG101     0.0390
   1563 HG2          21.4362      49.5278      39.2657 H       101 ARG101     0.0285
   1564 HG3          22.8968      50.4949      39.0210 H       101 ARG101     0.0285
   1565 CD           21.2560      51.0405      37.7712 C.3     101 ARG101     0.0486
   1566 HD2          20.9929      51.8206      38.4881 H       101 ARG101     0.0687
   1567 HD3          21.8794      51.5092      37.0069 H       101 ARG101     0.0687
   1568 NE           20.0073      50.5092      37.1842 N.pl3   101 ARG101    -0.5295
   1569 HE           19.2197      50.4189      37.7994 H       101 ARG101     0.3456
   1570 CZ           19.7920      50.2243      35.9117 C.cat   101 ARG101     0.8076
   1571 NH1          20.7027      50.3050      34.9884 N.pl3   101 ARG101    -0.8627
   1572 HH11         21.6437      50.5608      35.2124 H       101 ARG101     0.4478
   1573 HH12         20.4511      49.9259      34.0770 H       101 ARG101     0.4478
   1574 NH2          18.6259      49.8246      35.5056 N.pl3   101 ARG101    -0.8627
   1575 HH21         17.8041      49.8709      36.0721 H       101 ARG101     0.4478
   1576 HH22         18.5604      49.4899      34.5364 H       101 ARG101     0.4478
   1577 C            23.0805      47.5756      39.7076 C.2     101 ARG101     0.7341
   1578 O            23.4654      48.0815      40.7581 O.2     101 ARG101    -0.5894
   1579 N            22.1105      46.6598      39.6651 N.am    102 LYS102    -0.3479
   1580 H            21.8615      46.2740      38.7608 H       102 LYS102     0.2747
   1581 CA           21.4252      46.2074      40.8782 C.3     102 LYS102    -0.2400
   1582 HA           21.1621      47.0841      41.4765 H       102 LYS102     0.1426
   1583 CB           20.1326      45.4579      40.5252 C.3     102 LYS102    -0.0094
   1584 HB2          20.3397      44.6475      39.8240 H       102 LYS102     0.0362
   1585 HB3          19.7286      45.0316      41.4449 H       102 LYS102     0.0362
   1586 CG           19.1024      46.4352      39.9248 C.3     102 LYS102     0.0187
   1587 HG2          19.1724      47.3761      40.4733 H       102 LYS102     0.0103
   1588 HG3          19.3331      46.6515      38.8855 H       102 LYS102     0.0103
   1589 CD           17.6425      45.9743      40.0534 C.3     102 LYS102    -0.0479
   1590 HD2          17.4872      45.6103      41.0708 H       102 LYS102     0.0621
   1591 HD3          16.9896      46.8403      39.9305 H       102 LYS102     0.0621
   1592 CE           17.1962      44.8785      39.0779 C.3     102 LYS102    -0.0143
   1593 HE2          17.9590      44.0937      39.0514 H       102 LYS102     0.1135
   1594 HE3          16.2763      44.4306      39.4712 H       102 LYS102     0.1135
   1595 NZ           16.9315      45.4046      37.7174 N.4     102 LYS102    -0.3854
   1596 HZ1          17.7677      45.8156      37.3176 H       102 LYS102     0.3400
   1597 HZ2          16.6081      44.6515      37.1200 H       102 LYS102     0.3400
   1598 HZ3          16.1780      46.0816      37.7353 H       102 LYS102     0.3400
   1599 C            22.3441      45.3891      41.7764 C.2     102 LYS102     0.7341
   1600 O            22.2730      45.5492      42.9913 O.2     102 LYS102    -0.5894
   1601 N            23.2236      44.5670      41.2076 N.am    103 SER103    -0.4157
   1602 H            23.2483      44.4740      40.1982 H       103 SER103     0.2719
   1603 CA           24.1489      43.7521      41.9939 C.3     103 SER103    -0.0249
   1604 HA           23.5696      43.1716      42.7124 H       103 SER103     0.0843
   1605 CB           24.9058      42.7575      41.1168 C.3     103 SER103     0.2117
   1606 HB2          25.3702      42.0083      41.7565 H       103 SER103     0.0352
   1607 HB3          24.2118      42.2588      40.4398 H       103 SER103     0.0352
   1608 OG           25.9105      43.4101      40.3739 O.3     103 SER103    -0.6546
   1609 HG           26.3485      42.7793      39.7919 H       103 SER103     0.4275
   1610 C            25.1348      44.6130      42.7789 C.2     103 SER103     0.5973
   1611 O            25.6013      44.1874      43.8219 O.2     103 SER103    -0.5679
   1612 N            25.4059      45.8525      42.3578 N.am    104 ASN104    -0.4157
   1613 H            25.1187      46.1204      41.4226 H       104 ASN104     0.2719
   1614 CA           26.2334      46.7801      43.1373 C.3     104 ASN104     0.0143
   1615 HA           27.1842      46.3013      43.3792 H       104 ASN104     0.1048
   1616 CB           26.4726      48.0588      42.3320 C.3     104 ASN104    -0.2041
   1617 HB2          25.5300      48.5373      42.0773 H       104 ASN104     0.0797
   1618 HB3          27.0504      48.7514      42.9431 H       104 ASN104     0.0797
   1619 CG           27.2644      47.8224      41.0732 C.2     104 ASN104     0.7130
   1620 OD1          27.0649      48.4898      40.0736 O.2     104 ASN104    -0.5931
   1621 ND2          28.1834      46.8824      41.0792 N.am    104 ASN104    -0.9191
   1622 HD21         28.6265      46.7129      40.1958 H       104 ASN104     0.4196
   1623 HD22         28.3086      46.2837      41.8730 H       104 ASN104     0.4196
   1624 C            25.6196      47.1769      44.4689 C.2     104 ASN104     0.5973
   1625 O            26.3345      47.4498      45.4281 O.2     104 ASN104    -0.5679
   1626 N            24.2881      47.1942      44.5417 N.am    105 GLN105    -0.4157
   1627 H            23.7658      46.8645      43.7389 H       105 GLN105     0.2719
   1628 CA           23.5691      47.4148      45.7950 C.3     105 GLN105    -0.0031
   1629 HA           24.0524      48.2330      46.3306 H       105 GLN105     0.0850
   1630 CB           22.1139      47.8127      45.4996 C.3     105 GLN105    -0.0036
   1631 HB2          21.6053      46.9943      44.9917 H       105 GLN105     0.0171
   1632 HB3          21.6004      48.0023      46.4427 H       105 GLN105     0.0171
   1633 CG           22.0357      49.0863      44.6409 C.3     105 GLN105    -0.0645
   1634 HG2          22.5274      49.9049      45.1676 H       105 GLN105     0.0352
   1635 HG3          22.5546      48.9344      43.6940 H       105 GLN105     0.0352
   1636 CD           20.6008      49.4705      44.3114 C.2     105 GLN105     0.6951
   1637 OE1          19.8878      48.7733      43.6088 O.2     105 GLN105    -0.6086
   1638 NE2          20.1119      50.5849      44.8142 N.am    105 GLN105    -0.9407
   1639 HE21         19.2066      50.8622      44.4778 H       105 GLN105     0.4251
   1640 HE22         20.7171      51.2214      45.3060 H       105 GLN105     0.4251
   1641 C            23.6485      46.1834      46.7082 C.2     105 GLN105     0.5973
   1642 O            23.0412      46.1677      47.7812 O.2     105 GLN105    -0.5679
   1643 N            24.3596      45.1455      46.2623 N.am    106 VAL106    -0.4157
   1644 H            24.8502      45.2414      45.3803 H       106 VAL106     0.2719
   1645 CA           24.5803      43.8829      46.9414 C.3     106 VAL106    -0.0875
   1646 HA           23.9670      43.8618      47.8421 H       106 VAL106     0.0969
   1647 CB           24.1505      42.6863      46.0672 C.3     106 VAL106     0.2985
   1648 HB           24.8372      42.5386      45.2477 H       106 VAL106    -0.0297
   1649 CG1          24.1916      41.3886      46.8684 C.3     106 VAL106    -0.3192
   1650 HG11         23.4519      41.4138      47.6693 H       106 VAL106     0.0791
   1651 HG12         23.9718      40.5514      46.2089 H       106 VAL106     0.0791
   1652 HG13         25.1806      41.2321      47.2906 H       106 VAL106     0.0791
   1653 CG2          22.7383      42.8736      45.4957 C.3     106 VAL106    -0.3192
   1654 HG21         22.7030      43.7417      44.8418 H       106 VAL106     0.0791
   1655 HG22         22.4714      42.0012      44.9085 H       106 VAL106     0.0791
   1656 HG23         22.0177      42.9949      46.3044 H       106 VAL106     0.0791
   1657 C            26.0502      43.8200      47.3431 C.2     106 VAL106     0.5973
   1658 O            26.9601      43.8590      46.5212 O.2     106 VAL106    -0.5679
   1659 N            26.2753      43.7132      48.6529 N.am    107 LYS107    -0.3479
   1660 H            25.4676      43.7243      49.2564 H       107 LYS107     0.2747
   1661 CA           27.6100      43.6557      49.2622 C.3     107 LYS107    -0.2400
   1662 HA           28.2180      44.4828      48.8853 H       107 LYS107     0.1426
   1663 CB           27.4379      43.7617      50.7886 C.3     107 LYS107    -0.0094
   1664 HB2          26.9817      44.7244      51.0259 H       107 LYS107     0.0362
   1665 HB3          26.7587      42.9799      51.1317 H       107 LYS107     0.0362
   1666 CG           28.7668      43.6401      51.5550 C.3     107 LYS107     0.0187
   1667 HG2          29.3375      42.7803      51.2068 H       107 LYS107     0.0103
   1668 HG3          29.3543      44.5428      51.3813 H       107 LYS107     0.0103
   1669 CD           28.5287      43.4595      53.0602 C.3     107 LYS107    -0.0479
   1670 HD2          27.8361      44.2346      53.3957 H       107 LYS107     0.0621
   1671 HD3          28.0613      42.4934      53.2472 H       107 LYS107     0.0621
   1672 CE           29.8171      43.5905      53.8891 C.3     107 LYS107    -0.0143
   1673 HE2          30.2391      44.5842      53.7048 H       107 LYS107     0.1135
   1674 HE3          29.5468      43.5424      54.9488 H       107 LYS107     0.1135
   1675 NZ           30.8301      42.5478      53.5797 N.4     107 LYS107    -0.3854
   1676 HZ1          31.1019      42.6067      52.6048 H       107 LYS107     0.3400
   1677 HZ2          31.6590      42.6781      54.1476 H       107 LYS107     0.3400
   1678 HZ3          30.4552      41.6242      53.7480 H       107 LYS107     0.3400
   1679 C            28.3358      42.3660      48.8981 C.2     107 LYS107     0.7341
   1680 O            29.4960      42.3701      48.5081 O.2     107 LYS107    -0.5894
   1681 N            27.6517      41.2593      49.1479 N.am    108 ASN108    -0.4157
   1682 H            26.7025      41.3722      49.4803 H       108 ASN108     0.2719
   1683 CA           28.1440      39.8913      49.0549 C.3     108 ASN108     0.0143
   1684 HA           29.2312      39.9139      48.9474 H       108 ASN108     0.1048
   1685 CB           27.7929      39.0753      50.3279 C.3     108 ASN108    -0.2041
   1686 HB2          27.1440      38.2258      50.1197 H       108 ASN108     0.0797
   1687 HB3          28.7175      38.6598      50.7244 H       108 ASN108     0.0797
   1688 CG           27.0797      39.8544      51.4064 C.2     108 ASN108     0.7130
   1689 OD1          26.0323      40.4481      51.2120 O.2     108 ASN108    -0.5931
   1690 ND2          27.6474      39.8971      52.5891 N.am    108 ASN108    -0.9191
   1691 HD21         27.0515      40.2613      53.3148 H       108 ASN108     0.4196
   1692 HD22         28.3743      39.2345      52.7896 H       108 ASN108     0.4196
   1693 C            27.6092      39.2450      47.7835 C.2     108 ASN108     0.5973
   1694 O            27.1776      38.0962      47.8210 O.2     108 ASN108    -0.5679
   1695 N            27.5783      39.9885      46.6739 N.am    109 CYS109    -0.4157
   1696 H            27.9945      40.9080      46.6653 H       109 CYS109     0.2719
   1697 CA           27.1319      39.4123      45.4164 C.3     109 CYS109     0.0213
   1698 HA           26.1124      39.0395      45.5360 H       109 CYS109     0.1124
   1699 CB           27.1266      40.4581      44.2985 C.3     109 CYS109    -0.1231
   1700 HB2          26.4801      41.2977      44.5505 H       109 CYS109     0.1112
   1701 HB3          28.1434      40.8260      44.1444 H       109 CYS109     0.1112
   1702 SG           26.5398      39.6654      42.7729 S.3     109 CYS109    -0.3119
   1703 HG           27.2008      40.4562      41.9195 H       109 CYS109     0.1933
   1704 C            28.0451      38.2296      45.0920 C.2     109 CYS109     0.5973
   1705 O            29.2695      38.3647      45.0486 O.2     109 CYS109    -0.5679
   1706 N            27.4444      37.0588      44.9205 N.am    110 ARG110    -0.3479
   1707 H            26.4302      37.0181      44.9775 H       110 ARG110     0.2747
   1708 CA           28.2029      35.8533      44.6043 C.3     110 ARG110    -0.2637
   1709 HA           29.2607      36.1063      44.5002 H       110 ARG110     0.1560
   1710 CB           28.0969      34.8700      45.7722 C.3     110 ARG110    -0.0007
   1711 HB2          29.0066      34.2699      45.8136 H       110 ARG110     0.0327
   1712 HB3          28.0416      35.4298      46.7076 H       110 ARG110     0.0327
   1713 CG           26.8814      33.9512      45.6647 C.3     110 ARG110     0.0390
   1714 HG2          26.5720      33.7349      46.6817 H       110 ARG110     0.0285
   1715 HG3          26.0505      34.4545      45.1683 H       110 ARG110     0.0285
   1716 CD           27.2580      32.6609      44.9090 C.3     110 ARG110     0.0486
   1717 HD2          27.5241      32.8600      43.8815 H       110 ARG110     0.0687
   1718 HD3          28.1223      32.1955      45.3882 H       110 ARG110     0.0687
   1719 NE           26.1709      31.6971      44.8457 N.pl3   110 ARG110    -0.5295
   1720 HE           25.8788      31.3771      43.9294 H       110 ARG110     0.3456
   1721 CZ           25.6411      31.0786      45.8687 C.cat   110 ARG110     0.8076
   1722 NH1          25.9172      31.3808      47.1095 N.pl3   110 ARG110    -0.8627
   1723 HH11         26.4765      32.1885      47.2857 H       110 ARG110     0.4478
   1724 HH12         25.4060      30.9401      47.8463 H       110 ARG110     0.4478
   1725 NH2          24.8305      30.1065      45.6244 N.pl3   110 ARG110    -0.8627
   1726 HH21         24.9688      29.6661      44.7074 H       110 ARG110     0.4478
   1727 HH22         24.3869      29.5788      46.3437 H       110 ARG110     0.4478
   1728 C            27.8292      35.2952      43.2437 C.2     110 ARG110     0.7341
   1729 O            28.5730      34.4712      42.7266 O.2     110 ARG110    -0.5894
   1730 N            26.7031      35.7146      42.6700 N.am    111 ALA111    -0.4157
   1731 H            26.1134      36.3771      43.1512 H       111 ALA111     0.2719
   1732 CA           26.2907      35.2395      41.3615 C.3     111 ALA111     0.0337
   1733 HA           26.3049      34.1473      41.3672 H       111 ALA111     0.0823
   1734 CB           24.8596      35.6943      41.0807 C.3     111 ALA111    -0.1825
   1735 HB1          24.8125      36.7834      41.0575 H       111 ALA111     0.0603
   1736 HB2          24.5511      35.2977      40.1155 H       111 ALA111     0.0603
   1737 HB3          24.1860      35.3225      41.8540 H       111 ALA111     0.0603
   1738 C            27.2402      35.7219      40.2602 C.2     111 ALA111     0.5973
   1739 O            27.6366      36.8897      40.2161 O.2     111 ALA111    -0.5679
   1740 N            27.5610      34.8345      39.3182 N.am    112 LYS112    -0.3479
   1741 H            27.2267      33.8757      39.4163 H       112 LYS112     0.2747
   1742 CA           28.1685      35.2487      38.0564 C.3     112 LYS112    -0.2400
   1743 HA           28.8421      36.0876      38.2407 H       112 LYS112     0.1426
   1744 CB           28.9665      34.0940      37.4547 C.3     112 LYS112    -0.0094
   1745 HB2          29.6602      33.7061      38.2028 H       112 LYS112     0.0362
   1746 HB3          28.2875      33.2915      37.1569 H       112 LYS112     0.0362
   1747 CG           29.7630      34.5936      36.2440 C.3     112 LYS112     0.0187
   1748 HG2          29.0927      35.0472      35.5129 H       112 LYS112     0.0103
   1749 HG3          30.4852      35.3423      36.5744 H       112 LYS112     0.0103
   1750 CD           30.5001      33.4408      35.5671 C.3     112 LYS112    -0.0479
   1751 HD2          31.1164      32.9105      36.2953 H       112 LYS112     0.0621
   1752 HD3          29.7562      32.7505      35.1678 H       112 LYS112     0.0621
   1753 CE           31.3837      33.9900      34.4437 C.3     112 LYS112    -0.0143
   1754 HE2          30.8634      34.8372      33.9804 H       112 LYS112     0.1135
   1755 HE3          32.3252      34.3541      34.8610 H       112 LYS112     0.1135
   1756 NZ           31.6060      32.9681      33.4014 N.4     112 LYS112    -0.3854
   1757 HZ1          30.6729      32.7566      33.0148 H       112 LYS112     0.3400
   1758 HZ2          32.0570      33.3787      32.5967 H       112 LYS112     0.3400
   1759 HZ3          32.0450      32.1296      33.7383 H       112 LYS112     0.3400
   1760 C            27.0510      35.6975      37.1312 C.2     112 LYS112     0.7341
   1761 O            26.0964      34.9575      36.9270 O.2     112 LYS112    -0.5894
   1762 N            27.1643      36.8916      36.5664 N.am    113 ILE113    -0.4157
   1763 H            27.9811      37.4506      36.7539 H       113 ILE113     0.2719
   1764 CA           26.1316      37.4536      35.6999 C.3     113 ILE113    -0.0597
   1765 HA           25.2455      36.8239      35.7116 H       113 ILE113     0.0869
   1766 CB           25.7176      38.8419      36.2051 C.3     113 ILE113     0.1303
   1767 HB           26.5896      39.4977      36.1545 H       113 ILE113     0.0187
   1768 CG2          24.6079      39.4240      35.3141 C.3     113 ILE113    -0.3204
   1769 HG21         23.6829      38.8622      35.4523 H       113 ILE113     0.0882
   1770 HG22         24.4456      40.4728      35.5599 H       113 ILE113     0.0882
   1771 HG23         24.8924      39.3538      34.2710 H       113 ILE113     0.0882
   1772 CG1          25.2312      38.7705      37.6692 C.3     113 ILE113    -0.0430
   1773 HG12         24.2592      38.2855      37.7187 H       113 ILE113     0.0236
   1774 HG13         25.9228      38.1952      38.2827 H       113 ILE113     0.0236
   1775 CD1          25.1325      40.1487      38.3196 C.3     113 ILE113    -0.0660
   1776 HD11         24.3487      40.7414      37.8494 H       113 ILE113     0.0186
   1777 HD12         24.9014      40.0300      39.3767 H       113 ILE113     0.0186
   1778 HD13         26.0852      40.6719      38.2302 H       113 ILE113     0.0186
   1779 C            26.6726      37.5103      34.2817 C.2     113 ILE113     0.5973
   1780 O            27.6914      38.1562      34.0411 O.2     113 ILE113    -0.5679
   1781 N            26.0114      36.8572      33.3398 N.am    114 GLU114    -0.5163
   1782 H            25.1505      36.3648      33.5712 H       114 GLU114     0.2936
   1783 CA           26.4902      36.8531      31.9640 C.3     114 GLU114     0.0397
   1784 HA           26.8722      37.8504      31.7427 H       114 GLU114     0.1105
   1785 CB           27.6804      35.8885      31.7799 C.3     114 GLU114     0.0560
   1786 HB2          27.8738      35.7530      30.7153 H       114 GLU114    -0.0173
   1787 HB3          28.5641      36.3600      32.2114 H       114 GLU114    -0.0173
   1788 CG           27.5040      34.5204      32.4374 C.3     114 GLU114     0.0136
   1789 HG2          27.2896      34.6380      33.5009 H       114 GLU114    -0.0425
   1790 HG3          26.6589      34.0341      31.9572 H       114 GLU114    -0.0425
   1791 CD           28.7252      33.6147      32.2996 C.2     114 GLU114     0.8054
   1792 OE1          29.7740      33.9750      31.7248 O.co2   114 GLU114    -0.8188
   1793 OE2          28.6959      32.5062      32.8744 O.co2   114 GLU114    -0.8188
   1794 C            25.3681      36.6342      30.9650 C.2     114 GLU114     0.5366
   1795 O            24.2561      36.2333      31.3016 O.2     114 GLU114    -0.5819
   1796 N            25.6519      36.9800      29.7130 N.am    115 LEU115    -0.4157
   1797 H            26.5798      37.3063      29.4945 H       115 LEU115     0.2719
   1798 CA           24.7267      36.7236      28.6248 C.3     115 LEU115    -0.0518
   1799 HA           23.7373      37.0950      28.8914 H       115 LEU115     0.0922
   1800 CB           25.1980      37.3844      27.3212 C.3     115 LEU115    -0.1102
   1801 HB2          26.2289      37.0845      27.1282 H       115 LEU115     0.0457
   1802 HB3          24.5853      37.0175      26.4950 H       115 LEU115     0.0457
   1803 CG           25.1166      38.9132      27.3346 C.3     115 LEU115     0.3531
   1804 HG           25.6618      39.2865      28.1980 H       115 LEU115    -0.0361
   1805 CD1          25.7657      39.4701      26.0724 C.3     115 LEU115    -0.4121
   1806 HD11         25.1868      39.1724      25.1966 H       115 LEU115     0.1000
   1807 HD12         25.7830      40.5597      26.1190 H       115 LEU115     0.1000
   1808 HD13         26.7941      39.1209      25.9957 H       115 LEU115     0.1000
   1809 CD2          23.6759      39.4229      27.3841 C.3     115 LEU115    -0.4121
   1810 HD21         23.1910      39.1286      28.3129 H       115 LEU115     0.1000
   1811 HD22         23.6732      40.5104      27.3327 H       115 LEU115     0.1000
   1812 HD23         23.1018      39.0252      26.5447 H       115 LEU115     0.1000
   1813 C            24.6384      35.2256      28.4162 C.2     115 LEU115     0.5973
   1814 O            25.6650      34.5555      28.2516 O.2     115 LEU115    -0.5679
   1815 N            23.4118      34.7222      28.3070 N.am    116 LEU116    -0.4157
   1816 H            22.6138      35.3390      28.4424 H       116 LEU116     0.2719
   1817 CA           23.1888      33.3385      27.9164 C.3     116 LEU116    -0.0518
   1818 HA           23.6785      32.6894      28.6433 H       116 LEU116     0.0922
   1819 CB           21.6771      33.0491      27.9214 C.3     116 LEU116    -0.1102
   1820 HB2          21.2839      33.1972      28.9275 H       116 LEU116     0.0457
   1821 HB3          21.1844      33.7670      27.2634 H       116 LEU116     0.0457
   1822 CG           21.3214      31.6317      27.4395 C.3     116 LEU116     0.3531
   1823 HG           21.6621      31.5063      26.4150 H       116 LEU116    -0.0361
   1824 CD1          21.9349      30.5479      28.3280 C.3     116 LEU116    -0.4121
   1825 HD11         21.6446      30.7148      29.3637 H       116 LEU116     0.1000
   1826 HD12         21.5832      29.5643      28.0157 H       116 LEU116     0.1000
   1827 HD13         23.0215      30.5609      28.2526 H       116 LEU116     0.1000
   1828 CD2          19.8097      31.4254      27.4495 C.3     116 LEU116    -0.4121
   1829 HD21         19.3124      32.1932      26.8637 H       116 LEU116     0.1000
   1830 HD22         19.5632      30.4483      27.0335 H       116 LEU116     0.1000
   1831 HD23         19.4380      31.4788      28.4721 H       116 LEU116     0.1000
   1832 C            23.8260      33.0693      26.5454 C.2     116 LEU116     0.5973
   1833 O            24.4742      32.0447      26.3646 O.2     116 LEU116    -0.5679
   1834 N            23.6978      34.0053      25.5958 N.am    117 GLY117    -0.4157
   1835 H            23.1796      34.8463      25.8098 H       117 GLY117     0.2719
   1836 CA           24.2675      33.8801      24.2502 C.3     117 GLY117    -0.0252
   1837 HA2          23.8696      32.9928      23.7630 H       117 GLY117     0.0698
   1838 HA3          23.9639      34.7329      23.6526 H       117 GLY117     0.0698
   1839 C            25.7953      33.7954      24.2145 C.2     117 GLY117     0.5973
   1840 O            26.3611      33.3506      23.2188 O.2     117 GLY117    -0.5679
   1841 N            26.4928      34.1482      25.3011 N.am    118 SER118    -0.4157
   1842 H            25.9972      34.4288      26.1363 H       118 SER118     0.2719
   1843 CA           27.9517      33.9622      25.3557 C.3     118 SER118    -0.0249
   1844 HA           28.3786      34.3942      24.4495 H       118 SER118     0.0843
   1845 CB           28.5714      34.7034      26.5424 C.3     118 SER118     0.2117
   1846 HB2          29.6527      34.7504      26.3930 H       118 SER118     0.0352
   1847 HB3          28.1906      35.7235      26.5781 H       118 SER118     0.0352
   1848 OG           28.3109      34.0576      27.7739 O.3     118 SER118    -0.6546
   1849 HG           27.3835      34.2036      28.0460 H       118 SER118     0.4275
   1850 C            28.3618      32.4850      25.3604 C.2     118 SER118     0.5973
   1851 O            29.5219      32.1651      25.1109 O.2     118 SER118    -0.5679
   1852 N            27.4083      31.5818      25.5905 N.am    119 TYR119    -0.4157
   1853 H            26.4842      31.9142      25.8370 H       119 TYR119     0.2719
   1854 CA           27.6011      30.1408      25.4893 C.3     119 TYR119    -0.0014
   1855 HA           28.6518      29.9033      25.6612 H       119 TYR119     0.0876
   1856 CB           26.7800      29.4600      26.5838 C.3     119 TYR119    -0.0152
   1857 HB2          25.7442      29.7954      26.5437 H       119 TYR119     0.0295
   1858 HB3          26.7734      28.3830      26.4158 H       119 TYR119     0.0295
   1859 CG           27.3542      29.7204      27.9542 C.ar    119 TYR119    -0.0011
   1860 CD1          26.9469      30.8311      28.7175 C.ar    119 TYR119    -0.1906
   1861 HD1          26.2164      31.5219      28.3205 H       119 TYR119     0.1699
   1862 CE1          27.5013      31.0525      29.9941 C.ar    119 TYR119    -0.2341
   1863 HE1          27.1902      31.9042      30.5789 H       119 TYR119     0.1656
   1864 CZ           28.4591      30.1514      30.5036 C.ar    119 TYR119     0.3226
   1865 OH           28.9967      30.2741      31.7436 O.3     119 TYR119    -0.5579
   1866 HH           28.7523      31.1329      32.1686 H       119 TYR119     0.3992
   1867 CE2          28.8211      29.0247      29.7504 C.ar    119 TYR119    -0.2341
   1868 HE2          29.3849      28.2581      30.2309 H       119 TYR119     0.1656
   1869 CD2          28.3101      28.8274      28.4618 C.ar    119 TYR119    -0.1906
   1870 HD2          28.5804      27.9466      27.8960 H       119 TYR119     0.1699
   1871 C            27.2452      29.5873      24.1124 C.2     119 TYR119     0.5973
   1872 O            27.4669      28.4032      23.8700 O.2     119 TYR119    -0.5679
   1873 N            26.6949      30.4088      23.2140 N.am    120 ASP120    -0.5163
   1874 H            26.5790      31.3924      23.4294 H       120 ASP120     0.2936
   1875 CA           26.2600      29.9400      21.9075 C.3     120 ASP120     0.0381
   1876 HA           25.5638      29.1253      22.0888 H       120 ASP120     0.0880
   1877 CB           25.4818      31.0252      21.1406 C.3     120 ASP120    -0.0303
   1878 HB2          24.7046      31.4420      21.7776 H       120 ASP120    -0.0122
   1879 HB3          26.1582      31.8368      20.8700 H       120 ASP120    -0.0122
   1880 CG           24.8308      30.4719      19.8701 C.2     120 ASP120     0.7994
   1881 OD1          24.9287      29.2551      19.6047 O.co2   120 ASP120    -0.8014
   1882 OD2          24.2681      31.2440      19.0708 O.co2   120 ASP120    -0.8014
   1883 C            27.4612      29.4497      21.0791 C.2     120 ASP120     0.5366
   1884 O            28.3179      30.2604      20.6954 O.2     120 ASP120    -0.5819
   1885 N            27.5295      28.1551      20.7079 N.am    121 PRO121    -0.2548
   1886 CD           26.6516      27.0652      21.1140 C.3     121 PRO121     0.0192
   1887 HD2          25.6076      27.3560      21.0976 H       121 PRO121     0.0391
   1888 HD3          26.9278      26.7259      22.1124 H       121 PRO121     0.0391
   1889 CG           26.8856      25.9383      20.1168 C.3     121 PRO121     0.0189
   1890 HG2          26.1753      26.0379      19.2939 H       121 PRO121     0.0213
   1891 HG3          26.7904      24.9584      20.5858 H       121 PRO121     0.0213
   1892 CB           28.3007      26.1873      19.5963 C.3     121 PRO121    -0.0070
   1893 HB2          28.4096      25.8585      18.5616 H       121 PRO121     0.0253
   1894 HB3          29.0100      25.6556      20.2318 H       121 PRO121     0.0253
   1895 CA           28.5260      27.6946      19.7527 C.3     121 PRO121    -0.0266
   1896 HA           29.5202      27.8622      20.1647 H       121 PRO121     0.0641
   1897 C            28.4224      28.4534      18.4235 C.2     121 PRO121     0.5896
   1898 O            29.4541      28.6937      17.7949 O.2     121 PRO121    -0.5748
   1899 N            27.2253      28.9057      18.0332 N.am    122 GLN122    -0.4157
   1900 H            26.4217      28.7563      18.6442 H       122 GLN122     0.2719
   1901 CA           27.0215      29.7462      16.8497 C.3     122 GLN122    -0.0031
   1902 HA           27.7700      29.4738      16.1038 H       122 GLN122     0.0850
   1903 CB           25.6481      29.5291      16.2224 C.3     122 GLN122    -0.0036
   1904 HB2          24.8610      29.7848      16.9297 H       122 GLN122     0.0171
   1905 HB3          25.5645      30.1790      15.3494 H       122 GLN122     0.0171
   1906 CG           25.4850      28.0831      15.7714 C.3     122 GLN122    -0.0645
   1907 HG2          26.3520      27.7974      15.1776 H       122 GLN122     0.0352
   1908 HG3          25.4295      27.4333      16.6432 H       122 GLN122     0.0352
   1909 CD           24.2486      27.8437      14.9208 C.2     122 GLN122     0.6951
   1910 OE1          23.8748      26.7061      14.6995 O.2     122 GLN122    -0.6086
   1911 NE2          23.5456      28.8508      14.4357 N.am    122 GLN122    -0.9407
   1912 HE21         22.7624      28.6033      13.8569 H       122 GLN122     0.4251
   1913 HE22         23.8370      29.8096      14.5619 H       122 GLN122     0.4251
   1914 C            27.2113      31.2345      17.0955 C.2     122 GLN122     0.5973
   1915 O            27.0452      32.0082      16.1570 O.2     122 GLN122    -0.5679
   1916 N            27.5990      31.6508      18.3050 N.am    123 LYS123    -0.3479
   1917 H            27.7104      30.9632      19.0421 H       123 LYS123     0.2747
   1918 CA           28.0277      33.0256      18.5699 C.3     123 LYS123    -0.2400
   1919 HA           28.3553      33.0737      19.6081 H       123 LYS123     0.1426
   1920 CB           29.2206      33.3716      17.6490 C.3     123 LYS123    -0.0094
   1921 HB2          28.8615      33.5441      16.6348 H       123 LYS123     0.0362
   1922 HB3          29.6488      34.3217      17.9713 H       123 LYS123     0.0362
   1923 CG           30.3451      32.3271      17.5781 C.3     123 LYS123     0.0187
   1924 HG2          29.9650      31.3163      17.4460 H       123 LYS123     0.0103
   1925 HG3          30.9674      32.5618      16.7128 H       123 LYS123     0.0103
   1926 CD           31.2177      32.4169      18.8297 C.3     123 LYS123    -0.0479
   1927 HD2          31.5989      33.4369      18.9093 H       123 LYS123     0.0621
   1928 HD3          30.6214      32.2085      19.7210 H       123 LYS123     0.0621
   1929 CE           32.4186      31.4702      18.7566 C.3     123 LYS123    -0.0143
   1930 HE2          32.7851      31.4289      17.7264 H       123 LYS123     0.1135
   1931 HE3          33.2129      31.8838      19.3846 H       123 LYS123     0.1135
   1932 NZ           32.0558      30.1194      19.2476 N.4     123 LYS123    -0.3854
   1933 HZ1          31.3264      29.7164      18.6579 H       123 LYS123     0.3400
   1934 HZ2          32.8482      29.4941      19.2577 H       123 LYS123     0.3400
   1935 HZ3          31.6620      30.1806      20.1785 H       123 LYS123     0.3400
   1936 C            26.9345      34.0927      18.4401 C.2     123 LYS123     0.7341
   1937 O            27.2776      35.2704      18.3599 O.2     123 LYS123    -0.5894
   1938 N            25.6482      33.7455      18.4138 N.am    124 GLN124    -0.4157
   1939 H            25.3796      32.7745      18.5493 H       124 GLN124     0.2719
   1940 CA           24.5854      34.7531      18.3960 C.3     124 GLN124    -0.0031
   1941 HA           24.8741      35.5780      17.7427 H       124 GLN124     0.0850
   1942 CB           23.2762      34.1735      17.8618 C.3     124 GLN124    -0.0036
   1943 HB2          22.8849      33.4429      18.5717 H       124 GLN124     0.0171
   1944 HB3          22.5540      34.9861      17.7614 H       124 GLN124     0.0171
   1945 CG           23.4741      33.4838      16.5049 C.3     124 GLN124    -0.0645
   1946 HG2          23.8715      34.2070      15.7927 H       124 GLN124     0.0352
   1947 HG3          24.1828      32.6624      16.6050 H       124 GLN124     0.0352
   1948 CD           22.1955      32.8977      15.9318 C.2     124 GLN124     0.6951
   1949 OE1          22.2036      32.2772      14.8799 O.2     124 GLN124    -0.6086
   1950 NE2          21.0598      33.0145      16.5961 N.am    124 GLN124    -0.9407
   1951 HE21         20.2338      32.9152      16.0360 H       124 GLN124     0.4251
   1952 HE22         21.0455      33.5718      17.4502 H       124 GLN124     0.4251
   1953 C            24.4126      35.2884      19.8125 C.2     124 GLN124     0.5973
   1954 O            23.7051      34.7060      20.6289 O.2     124 GLN124    -0.5679
   1955 N            25.1284      36.3653      20.1311 N.am    125 LEU125    -0.4157
   1956 H            25.7795      36.7296      19.4491 H       125 LEU125     0.2719
   1957 CA           25.1926      36.8467      21.5081 C.3     125 LEU125    -0.0518
   1958 HA           25.5794      36.0372      22.1232 H       125 LEU125     0.0922
   1959 CB           26.0992      38.0848      21.5788 C.3     125 LEU125    -0.1102
   1960 HB2          26.2589      38.4869      20.5772 H       125 LEU125     0.0457
   1961 HB3          25.6122      38.8705      22.1609 H       125 LEU125     0.0457
   1962 CG           27.4518      37.7938      22.2271 C.3     125 LEU125     0.3531
   1963 HG           27.9971      37.0583      21.6340 H       125 LEU125    -0.0361
   1964 CD1          28.2544      39.0909      22.2496 C.3     125 LEU125    -0.4121
   1965 HD11         27.7410      39.8381      22.8564 H       125 LEU125     0.1000
   1966 HD12         29.2442      38.9087      22.6669 H       125 LEU125     0.1000
   1967 HD13         28.3663      39.4733      21.2352 H       125 LEU125     0.1000
   1968 CD2          27.2926      37.2707      23.6541 C.3     125 LEU125    -0.4121
   1969 HD21         27.0499      36.2142      23.6266 H       125 LEU125     0.1000
   1970 HD22         28.2225      37.3879      24.2078 H       125 LEU125     0.1000
   1971 HD23         26.4904      37.7979      24.1540 H       125 LEU125     0.1000
   1972 C            23.8417      37.2257      22.1065 C.2     125 LEU125     0.5973
   1973 O            23.6460      37.0462      23.3093 O.2     125 LEU125    -0.5679
   1974 N            22.9789      37.8364      21.2994 N.am    126 ILE126    -0.4157
   1975 H            23.1905      37.9086      20.3185 H       126 ILE126     0.2719
   1976 CA           21.7286      38.4180      21.7701 C.3     126 ILE126    -0.0597
   1977 HA           21.7701      38.5207      22.8552 H       126 ILE126     0.0869
   1978 CB           21.4834      39.8243      21.1916 C.3     126 ILE126     0.1303
   1979 HB           21.3222      39.7420      20.1147 H       126 ILE126     0.0187
   1980 CG2          20.2167      40.4346      21.8156 C.3     126 ILE126    -0.3204
   1981 HG21         20.2538      40.3829      22.9011 H       126 ILE126     0.0882
   1982 HG22         20.1127      41.4724      21.4955 H       126 ILE126     0.0882
   1983 HG23         19.3322      39.9086      21.4572 H       126 ILE126     0.0882
   1984 CG1          22.6872      40.7625      21.4121 C.3     126 ILE126    -0.0430
   1985 HG12         23.5213      40.4169      20.8001 H       126 ILE126     0.0236
   1986 HG13         22.4277      41.7607      21.0559 H       126 ILE126     0.0236
   1987 CD1          23.1697      40.8700      22.8651 C.3     126 ILE126    -0.0660
   1988 HD11         23.4915      39.9039      23.2484 H       126 ILE126     0.0186
   1989 HD12         24.0238      41.5454      22.8992 H       126 ILE126     0.0186
   1990 HD13         22.3772      41.2690      23.4960 H       126 ILE126     0.0186
   1991 C            20.5746      37.4929      21.4548 C.2     126 ILE126     0.5973
   1992 O            20.4001      37.0530      20.3188 O.2     126 ILE126    -0.5679
   1993 N            19.7589      37.2578      22.4773 N.am    127 ILE127    -0.4157
   1994 H            19.9723      37.6853      23.3738 H       127 ILE127     0.2719
   1995 CA           18.4615      36.6195      22.3276 C.3     127 ILE127    -0.0597
   1996 HA           18.4240      36.0936      21.3733 H       127 ILE127     0.0869
   1997 CB           18.2342      35.5736      23.4297 C.3     127 ILE127     0.1303
   1998 HB           18.3065      36.0622      24.4009 H       127 ILE127     0.0187
   1999 CG2          16.8328      34.9550      23.2789 C.3     127 ILE127    -0.3204
   2000 HG21         16.7693      34.3898      22.3484 H       127 ILE127     0.0882
   2001 HG22         16.6217      34.2988      24.1227 H       127 ILE127     0.0882
   2002 HG23         16.0651      35.7286      23.2722 H       127 ILE127     0.0882
   2003 CG1          19.3238      34.4785      23.3370 C.3     127 ILE127    -0.0430
   2004 HG12         19.2077      33.9268      22.4041 H       127 ILE127     0.0236
   2005 HG13         20.3128      34.9367      23.3294 H       127 ILE127     0.0236
   2006 CD1          19.3139      33.4903      24.5025 C.3     127 ILE127    -0.0660
   2007 HD11         18.3906      32.9115      24.5102 H       127 ILE127     0.0186
   2008 HD12         20.1545      32.8027      24.3979 H       127 ILE127     0.0186
   2009 HD13         19.4169      34.0382      25.4390 H       127 ILE127     0.0186
   2010 C            17.4214      37.7359      22.2894 C.2     127 ILE127     0.5973
   2011 O            17.0573      38.3231      23.3115 O.2     127 ILE127    -0.5679
   2012 N            16.9995      38.0476      21.0734 N.am    128 GLU128    -0.5163
   2013 H            17.4243      37.5692      20.2978 H       128 GLU128     0.2936
   2014 CA           16.1083      39.1576      20.7475 C.3     128 GLU128     0.0397
   2015 HA           16.5366      40.0899      21.1234 H       128 GLU128     0.1105
   2016 CB           15.9959      39.2581      19.2202 C.3     128 GLU128     0.0560
   2017 HB2          15.5040      38.3526      18.8602 H       128 GLU128    -0.0173
   2018 HB3          15.3531      40.0978      18.9545 H       128 GLU128    -0.0173
   2019 CG           17.3478      39.3707      18.4824 C.3     128 GLU128     0.0136
   2020 HG2          18.0237      38.5755      18.8044 H       128 GLU128    -0.0425
   2021 HG3          17.1544      39.1935      17.4216 H       128 GLU128    -0.0425
   2022 CD           18.0399      40.7366      18.6085 C.2     128 GLU128     0.8054
   2023 OE1          17.3410      41.7273      18.9163 O.co2   128 GLU128    -0.8188
   2024 OE2          19.2657      40.7866      18.3562 O.co2   128 GLU128    -0.8188
   2025 C            14.7127      38.9686      21.3569 C.2     128 GLU128     0.5366
   2026 O            14.1712      37.8601      21.3555 O.2     128 GLU128    -0.5819
   2027 N            14.1427      40.0622      21.8606 N.am    129 ASP129    -0.5163
   2028 H            14.6152      40.9445      21.7500 H       129 ASP129     0.2936
   2029 CA           12.7789      40.1069      22.3806 C.3     129 ASP129     0.0381
   2030 HA           12.6774      39.4064      23.2046 H       129 ASP129     0.0880
   2031 CB           12.5306      41.5007      22.9643 C.3     129 ASP129    -0.0303
   2032 HB2          13.2783      41.6941      23.7369 H       129 ASP129    -0.0122
   2033 HB3          12.6573      42.2511      22.1813 H       129 ASP129    -0.0122
   2034 CG           11.1374      41.6606      23.5768 C.2     129 ASP129     0.7994
   2035 OD1          10.9528      42.7104      24.2295 O.co2   129 ASP129    -0.8014
   2036 OD2          10.2697      40.7963      23.3180 O.co2   129 ASP129    -0.8014
   2037 C            11.7651      39.7663      21.2718 C.2     129 ASP129     0.5366
   2038 O            11.6544      40.5143      20.2936 O.2     129 ASP129    -0.5819
   2039 N            11.0175      38.6536      21.3897 N.am    130 PRO130    -0.2548
   2040 CD           11.0199      37.7022      22.4965 C.3     130 PRO130     0.0192
   2041 HD2          10.5999      38.1463      23.4018 H       130 PRO130     0.0391
   2042 HD3          12.0361      37.3588      22.6785 H       130 PRO130     0.0391
   2043 CG           10.1739      36.5182      22.0308 C.3     130 PRO130     0.0189
   2044 HG2           9.1680      36.6193      22.4363 H       130 PRO130     0.0213
   2045 HG3          10.6076      35.5633      22.3257 H       130 PRO130     0.0213
   2046 CB           10.1172      36.6826      20.5119 C.3     130 PRO130    -0.0070
   2047 HB2           9.2410      36.2012      20.0778 H       130 PRO130     0.0253
   2048 HB3          11.0273      36.2799      20.0647 H       130 PRO130     0.0253
   2049 CA           10.0993      38.2012      20.3569 C.3     130 PRO130    -0.0266
   2050 HA           10.4635      38.4759      19.3668 H       130 PRO130     0.0641
   2051 C             8.6851      38.7633      20.5383 C.2     130 PRO130     0.5896
   2052 O             7.7788      38.3798      19.7946 O.2     130 PRO130    -0.5748
   2053 N             8.4433      39.6294      21.5292 N.am    131 TYR131    -0.4157
   2054 H             9.2144      39.9203      22.1423 H       131 TYR131     0.2719
   2055 CA            7.0976      40.0236      21.9241 C.3     131 TYR131    -0.0014
   2056 HA            6.5976      39.1322      22.3040 H       131 TYR131     0.0876
   2057 CB            7.1587      41.0401      23.0700 C.3     131 TYR131    -0.0152
   2058 HB2           7.6898      40.5948      23.9138 H       131 TYR131     0.0295
   2059 HB3           7.7182      41.9223      22.7539 H       131 TYR131     0.0295
   2060 CG            5.7769      41.4563      23.5253 C.ar    131 TYR131    -0.0011
   2061 CD1           5.1143      40.7098      24.5148 C.ar    131 TYR131    -0.1906
   2062 HD1           5.6253      39.8768      24.9853 H       131 TYR131     0.1699
   2063 CE1           3.8033      41.0491      24.8952 C.ar    131 TYR131    -0.2341
   2064 HE1           3.3061      40.4625      25.6512 H       131 TYR131     0.1656
   2065 CZ            3.1595      42.1451      24.2829 C.ar    131 TYR131     0.3226
   2066 OH            1.8846      42.4541      24.6311 O.3     131 TYR131    -0.5579
   2067 HH            1.4883      41.7088      25.0806 H       131 TYR131     0.3992
   2068 CE2           3.8195      42.8906      23.2870 C.ar    131 TYR131    -0.2341
   2069 HE2           3.3193      43.7230      22.8198 H       131 TYR131     0.1656
   2070 CD2           5.1282      42.5428      22.9106 C.ar    131 TYR131    -0.1906
   2071 HD2           5.6427      43.1096      22.1506 H       131 TYR131     0.1699
   2072 C             6.2681      40.5569      20.7476 C.2     131 TYR131     0.5973
   2073 O             5.1373      40.1050      20.5553 O.2     131 TYR131    -0.5679
   2074 N             6.8187      41.4598      19.9268 N.am    132 TYR132    -0.4157
   2075 H             7.7660      41.7532      20.1281 H       132 TYR132     0.2719
   2076 CA            6.1196      41.9792      18.7349 C.3     132 TYR132    -0.0014
   2077 HA            5.0489      41.9396      18.9330 H       132 TYR132     0.0876
   2078 CB            6.4558      43.4580      18.4965 C.3     132 TYR132    -0.0152
   2079 HB2           7.5308      43.5529      18.3377 H       132 TYR132     0.0295
   2080 HB3           5.9589      43.7968      17.5866 H       132 TYR132     0.0295
   2081 CG            6.0229      44.3748      19.6258 C.ar    132 TYR132    -0.0011
   2082 CD1           6.9803      44.8930      20.5177 C.ar    132 TYR132    -0.1906
   2083 HD1           8.0258      44.6306      20.4110 H       132 TYR132     0.1699
   2084 CE1           6.5816      45.7246      21.5806 C.ar    132 TYR132    -0.2341
   2085 HE1           7.3217      46.0961      22.2743 H       132 TYR132     0.1656
   2086 CZ            5.2190      46.0515      21.7448 C.ar    132 TYR132     0.3226
   2087 OH            4.8240      46.8552      22.7650 O.3     132 TYR132    -0.5579
   2088 HH            5.5011      46.9105      23.4418 H       132 TYR132     0.3992
   2089 CE2           4.2586      45.5386      20.8502 C.ar    132 TYR132    -0.2341
   2090 HE2           3.2190      45.7931      20.9882 H       132 TYR132     0.1656
   2091 CD2           4.6603      44.6946      19.7968 C.ar    132 TYR132    -0.1906
   2092 HD2           3.9252      44.2881      19.1156 H       132 TYR132     0.1699
   2093 C             6.3170      41.1221      17.4741 C.2     132 TYR132     0.5973
   2094 O             5.8808      41.5031      16.3878 O.2     132 TYR132    -0.5679
   2095 N             6.9734      39.9750      17.6206 N.am    133 GLY133    -0.4157
   2096 H             7.2494      39.6971      18.5549 H       133 GLY133     0.2719
   2097 CA            7.1989      39.0015      16.5668 C.3     133 GLY133    -0.0252
   2098 HA2           7.3603      39.5023      15.6117 H       133 GLY133     0.0698
   2099 HA3           8.1066      38.4475      16.8064 H       133 GLY133     0.0698
   2100 C             6.0547      37.9996      16.4154 C.2     133 GLY133     0.5973
   2101 O             4.9715      38.1197      17.0001 O.2     133 GLY133    -0.5679
   2102 N             6.2924      36.9865      15.5956 N.am    134 ASN134    -0.4157
   2103 H             7.2404      36.9031      15.2173 H       134 ASN134     0.2719
   2104 CA            5.3511      35.9016      15.3372 C.3     134 ASN134     0.0143
   2105 HA            4.4219      36.0751      15.8795 H       134 ASN134     0.1048
   2106 CB            5.0239      35.8816      13.8386 C.3     134 ASN134    -0.2041
   2107 HB2           4.2844      35.1143      13.6161 H       134 ASN134     0.0797
   2108 HB3           4.5940      36.8458      13.5700 H       134 ASN134     0.0797
   2109 CG            6.2514      35.6366      12.9850 C.2     134 ASN134     0.7130
   2110 OD1           7.1441      34.8778      13.3111 O.2     134 ASN134    -0.5931
   2111 ND2           6.3190      36.2523      11.8344 N.am    134 ASN134    -0.9191
   2112 HD21          7.2139      36.1740      11.3816 H       134 ASN134     0.4196
   2113 HD22          5.6379      36.9386      11.5814 H       134 ASN134     0.4196
   2114 C             5.8988      34.5669      15.8402 C.2     134 ASN134     0.5973
   2115 O             6.9778      34.4949      16.4193 O.2     134 ASN134    -0.5679
   2116 N             5.1640      33.4866      15.5955 N.am    135 ASP135    -0.5163
   2117 H             4.2543      33.5759      15.1761 H       135 ASP135     0.2936
   2118 CA            5.5668      32.1664      16.0737 C.3     135 ASP135     0.0381
   2119 HA            5.5937      32.1910      17.1656 H       135 ASP135     0.0880
   2120 CB            4.5158      31.1287      15.6541 C.3     135 ASP135    -0.0303
   2121 HB2           4.3684      31.1914      14.5743 H       135 ASP135    -0.0122
   2122 HB3           4.9054      30.1344      15.8821 H       135 ASP135    -0.0122
   2123 CG            3.1603      31.2679      16.3620 C.2     135 ASP135     0.7994
   2124 OD1           3.1072      31.8431      17.4739 O.co2   135 ASP135    -0.8014
   2125 OD2           2.1736      30.7692      15.7819 O.co2   135 ASP135    -0.8014
   2126 C             6.9742      31.7369      15.6169 C.2     135 ASP135     0.5366
   2127 O             7.6770      31.0772      16.3827 O.2     135 ASP135    -0.5819
   2128 N             7.4386      32.1273      14.4227 N.am    136 ALA136    -0.4157
   2129 H             6.9242      32.8079      13.8827 H       136 ALA136     0.2719
   2130 CA            8.7909      31.7637      14.0021 C.3     136 ALA136     0.0337
   2131 HA            8.9180      30.6918      14.1588 H       136 ALA136     0.0823
   2132 CB            8.9711      32.0389      12.5074 C.3     136 ALA136    -0.1825
   2133 HB1           8.8789      33.1080      12.3115 H       136 ALA136     0.0603
   2134 HB2           9.9618      31.7097      12.1952 H       136 ALA136     0.0603
   2135 HB3           8.2171      31.4968      11.9365 H       136 ALA136     0.0603
   2136 C             9.8567      32.4751      14.8501 C.2     136 ALA136     0.5973
   2137 O            10.9067      31.9005      15.1309 O.2     136 ALA136    -0.5679
   2138 N             9.5917      33.6944      15.3186 N.am    137 ASP137    -0.5163
   2139 H             8.7149      34.1466      15.0760 H       137 ASP137     0.2936
   2140 CA           10.5230      34.3659      16.2274 C.3     137 ASP137     0.0381
   2141 HA           11.5070      34.3929      15.7559 H       137 ASP137     0.0880
   2142 CB           10.1158      35.8153      16.4940 C.3     137 ASP137    -0.0303
   2143 HB2           9.1389      35.8454      16.9795 H       137 ASP137    -0.0122
   2144 HB3          10.8402      36.2688      17.1727 H       137 ASP137    -0.0122
   2145 CG           10.0944      36.6238      15.2024 C.2     137 ASP137     0.7994
   2146 OD1          11.1482      36.6833      14.5336 O.co2   137 ASP137    -0.8014
   2147 OD2           9.0073      37.1494      14.8686 O.co2   137 ASP137    -0.8014
   2148 C            10.6606      33.5994      17.5385 C.2     137 ASP137     0.5366
   2149 O            11.7847      33.3901      18.0010 O.2     137 ASP137    -0.5819
   2150 N             9.5523      33.1000      18.0978 N.am    138 PHE138    -0.4157
   2151 H             8.6613      33.2614      17.6418 H       138 PHE138     0.2719
   2152 CA            9.6152      32.3012      19.3251 C.3     138 PHE138    -0.0024
   2153 HA           10.1617      32.8642      20.0832 H       138 PHE138     0.0978
   2154 CB            8.2150      32.0034      19.8751 C.3     138 PHE138    -0.0343
   2155 HB2           7.5673      31.6497      19.0718 H       138 PHE138     0.0295
   2156 HB3           8.2867      31.2039      20.6144 H       138 PHE138     0.0295
   2157 CG            7.5896      33.2095      20.5399 C.ar    138 PHE138     0.0118
   2158 CD1           6.9562      34.1861      19.7599 C.ar    138 PHE138    -0.1256
   2159 HD1           6.8769      34.0487      18.6989 H       138 PHE138     0.1330
   2160 CE1           6.4558      35.3545      20.3533 C.ar    138 PHE138    -0.1704
   2161 HE1           6.0363      36.1325      19.7348 H       138 PHE138     0.1430
   2162 CZ            6.5480      35.5308      21.7428 C.ar    138 PHE138    -0.1072
   2163 HZ            6.1775      36.4358      22.2055 H       138 PHE138     0.1297
   2164 CE2           7.1479      34.5382      22.5351 C.ar    138 PHE138    -0.1704
   2165 HE2           7.2099      34.6760      23.6045 H       138 PHE138     0.1430
   2166 CD2           7.6869      33.3899      21.9322 C.ar    138 PHE138    -0.1256
   2167 HD2           8.1736      32.6458      22.5409 H       138 PHE138     0.1330
   2168 C            10.3898      31.0114      19.0873 C.2     138 PHE138     0.5973
   2169 O            11.2139      30.6254      19.9162 O.2     138 PHE138    -0.5679
   2170 N            10.1680      30.3763      17.9406 N.am    139 GLU139    -0.5163
   2171 H             9.4458      30.7308      17.3184 H       139 GLU139     0.2936
   2172 CA           10.9171      29.2016      17.5247 C.3     139 GLU139     0.0397
   2173 HA           10.7453      28.3961      18.2411 H       139 GLU139     0.1105
   2174 CB           10.3902      28.7648      16.1500 C.3     139 GLU139     0.0560
   2175 HB2           9.3410      28.4809      16.2353 H       139 GLU139    -0.0173
   2176 HB3          10.4398      29.5927      15.4539 H       139 GLU139    -0.0173
   2177 CG           11.1917      27.6164      15.5330 C.3     139 GLU139     0.0136
   2178 HG2          10.7682      27.3888      14.5520 H       139 GLU139    -0.0425
   2179 HG3          12.2249      27.9295      15.3703 H       139 GLU139    -0.0425
   2180 CD           11.1445      26.3712      16.4021 C.2     139 GLU139     0.8054
   2181 OE1          12.0703      25.5433      16.3028 O.co2   139 GLU139    -0.8188
   2182 OE2          10.1685      26.2377      17.1541 O.co2   139 GLU139    -0.8188
   2183 C            12.4238      29.4856      17.4944 C.2     139 GLU139     0.5366
   2184 O            13.2194      28.7172      18.0294 O.2     139 GLU139    -0.5819
   2185 N            12.8469      30.6244      16.9479 N.am    140 THR140    -0.4157
   2186 H            12.1723      31.2258      16.4791 H       140 THR140     0.2719
   2187 CA           14.2754      30.9587      16.9286 C.3     140 THR140    -0.0389
   2188 HA           14.8083      30.1059      16.5131 H       140 THR140     0.1007
   2189 CB           14.5863      32.1617      16.0385 C.3     140 THR140     0.3654
   2190 HB           15.6639      32.1624      15.8701 H       140 THR140     0.0043
   2191 CG2          13.9004      32.1328      14.6719 C.3     140 THR140    -0.2438
   2192 HG21         13.0801      32.8480      14.6385 H       140 THR140     0.0642
   2193 HG22         14.6233      32.4336      13.9145 H       140 THR140     0.0642
   2194 HG23         13.5374      31.1344      14.4274 H       140 THR140     0.0642
   2195 OG1          14.2646      33.3612      16.6931 O.3     140 THR140    -0.6761
   2196 HG1          13.3097      33.3871      16.8728 H       140 THR140     0.4102
   2197 C            14.8314      31.1917      18.3341 C.2     140 THR140     0.5973
   2198 O            15.9498      30.7546      18.6279 O.2     140 THR140    -0.5679
   2199 N            14.0526      31.8083      19.2323 N.am    141 VAL141    -0.4157
   2200 H            13.1540      32.1767      18.9255 H       141 VAL141     0.2719
   2201 CA           14.4337      31.9186      20.6429 C.3     141 VAL141    -0.0875
   2202 HA           15.3956      32.4241      20.7135 H       141 VAL141     0.0969
   2203 CB           13.4141      32.7356      21.4539 C.3     141 VAL141     0.2985
   2204 HB           12.4117      32.3472      21.2927 H       141 VAL141    -0.0297
   2205 CG1          13.7061      32.6678      22.9611 C.3     141 VAL141    -0.3192
   2206 HG11         14.7321      32.9709      23.1628 H       141 VAL141     0.0791
   2207 HG12         13.0236      33.3326      23.4887 H       141 VAL141     0.0791
   2208 HG13         13.5416      31.6613      23.3416 H       141 VAL141     0.0791
   2209 CG2          13.4428      34.2001      21.0079 C.3     141 VAL141    -0.3192
   2210 HG21         13.1901      34.2873      19.9524 H       141 VAL141     0.0791
   2211 HG22         12.7154      34.7790      21.5754 H       141 VAL141     0.0791
   2212 HG23         14.4303      34.6337      21.1684 H       141 VAL141     0.0791
   2213 C            14.6118      30.5304      21.2412 C.2     141 VAL141     0.5973
   2214 O            15.6483      30.2683      21.8519 O.2     141 VAL141    -0.5679
   2215 N            13.6560      29.6207      21.0356 N.am    142 TYR142    -0.4157
   2216 H            12.8391      29.8763      20.4851 H       142 TYR142     0.2719
   2217 CA           13.7749      28.2500      21.5232 C.3     142 TYR142    -0.0014
   2218 HA           13.8384      28.2641      22.6106 H       142 TYR142     0.0876
   2219 CB           12.5353      27.4300      21.1387 C.3     142 TYR142    -0.0152
   2220 HB2          11.6880      27.7730      21.7332 H       142 TYR142     0.0295
   2221 HB3          12.2850      27.5987      20.0929 H       142 TYR142     0.0295
   2222 CG           12.7295      25.9425      21.3513 C.ar    142 TYR142    -0.0011
   2223 CD1          12.5077      25.3734      22.6185 C.ar    142 TYR142    -0.1906
   2224 HD1          12.1339      25.9847      23.4261 H       142 TYR142     0.1699
   2225 CE1          12.7522      24.0037      22.8237 C.ar    142 TYR142    -0.2341
   2226 HE1          12.5764      23.5635      23.7880 H       142 TYR142     0.1656
   2227 CZ           13.2226      23.2046      21.7615 C.ar    142 TYR142     0.3226
   2228 OH           13.4657      21.8836      21.9673 O.3     142 TYR142    -0.5579
   2229 HH           12.8518      21.5253      22.6101 H       142 TYR142     0.3992
   2230 CE2          13.4510      23.7748      20.4963 C.ar    142 TYR142    -0.2341
   2231 HE2          13.7845      23.1520      19.6837 H       142 TYR142     0.1656
   2232 CD2          13.1870      25.1405      20.2898 C.ar    142 TYR142    -0.1906
   2233 HD2          13.3110      25.5744      19.3070 H       142 TYR142     0.1699
   2234 C            15.0744      27.6205      21.0166 C.2     142 TYR142     0.5973
   2235 O            15.8803      27.1507      21.8221 O.2     142 TYR142    -0.5679
   2236 N            15.3464      27.7163      19.7127 N.am    143 GLN143    -0.4157
   2237 H            14.6431      28.1245      19.0995 H       143 GLN143     0.2719
   2238 CA           16.5621      27.1535      19.1336 C.3     143 GLN143    -0.0031
   2239 HA           16.5733      26.0918      19.3727 H       143 GLN143     0.0850
   2240 CB           16.5729      27.3468      17.6065 C.3     143 GLN143    -0.0036
   2241 HB2          16.4837      28.4076      17.3719 H       143 GLN143     0.0171
   2242 HB3          17.5322      26.9977      17.2210 H       143 GLN143     0.0171
   2243 CG           15.4574      26.5815      16.8753 C.3     143 GLN143    -0.0645
   2244 HG2          14.4873      26.9885      17.1198 H       143 GLN143     0.0352
   2245 HG3          15.5922      26.6832      15.7998 H       143 GLN143     0.0352
   2246 CD           15.4330      25.0992      17.2201 C.2     143 GLN143     0.6951
   2247 OE1          16.4170      24.5042      17.6294 O.2     143 GLN143    -0.6086
   2248 NE2          14.3300      24.4205      17.0766 N.am    143 GLN143    -0.9407
   2249 HE21         14.3439      23.4485      17.2902 H       143 GLN143     0.4251
   2250 HE22         13.4654      24.8807      16.7779 H       143 GLN143     0.4251
   2251 C            17.8371      27.7215      19.7594 C.2     143 GLN143     0.5973
   2252 O            18.7355      26.9593      20.1299 O.2     143 GLN143    -0.5679
   2253 N            17.9194      29.0414      19.9387 N.am    144 GLN144    -0.4157
   2254 H            17.1313      29.6217      19.6645 H       144 GLN144     0.2719
   2255 CA           19.0614      29.6522      20.6259 C.3     144 GLN144    -0.0031
   2256 HA           19.9826      29.3972      20.1008 H       144 GLN144     0.0850
   2257 CB           18.9290      31.1739      20.6888 C.3     144 GLN144    -0.0036
   2258 HB2          17.9552      31.4476      21.0974 H       144 GLN144     0.0171
   2259 HB3          19.6989      31.5634      21.3578 H       144 GLN144     0.0171
   2260 CG           19.1136      31.8342      19.3284 C.3     144 GLN144    -0.0645
   2261 HG2          20.0893      31.5586      18.9299 H       144 GLN144     0.0352
   2262 HG3          18.3453      31.4996      18.6343 H       144 GLN144     0.0352
   2263 CD           19.0571      33.3440      19.4653 C.2     144 GLN144     0.6951
   2264 OE1          20.0715      33.9921      19.6184 O.2     144 GLN144    -0.6086
   2265 NE2          17.9018      33.9578      19.3451 N.am    144 GLN144    -0.9407
   2266 HE21         17.9370      34.9655      19.3508 H       144 GLN144     0.4251
   2267 HE22         17.0583      33.4510      19.1324 H       144 GLN144     0.4251
   2268 C            19.1963      29.1437      22.0554 C.2     144 GLN144     0.5973
   2269 O            20.2873      28.7483      22.4627 O.2     144 GLN144    -0.5679
   2270 N            18.0943      29.1125      22.8101 N.am    145 CYS145    -0.4157
   2271 H            17.2145      29.4469      22.4238 H       145 CYS145     0.2719
   2272 CA           18.1141      28.6486      24.1894 C.3     145 CYS145     0.0213
   2273 HA           18.8015      29.2648      24.7721 H       145 CYS145     0.1124
   2274 CB           16.7179      28.7422      24.8144 C.3     145 CYS145    -0.1231
   2275 HB2          15.9822      28.3081      24.1336 H       145 CYS145     0.1112
   2276 HB3          16.7053      28.1865      25.7527 H       145 CYS145     0.1112
   2277 SG           16.2900      30.4721      25.1522 S.3     145 CYS145    -0.3119
   2278 HG           14.9912      30.2862      25.4147 H       145 CYS145     0.1933
   2279 C            18.6205      27.2164      24.2556 C.2     145 CYS145     0.5973
   2280 O            19.4584      26.9206      25.0987 O.2     145 CYS145    -0.5679
   2281 N            18.1802      26.3244      23.3640 N.am    146 VAL146    -0.4157
   2282 H            17.4808      26.6118      22.6804 H       146 VAL146     0.2719
   2283 CA           18.6722      24.9425      23.3737 C.3     146 VAL146    -0.0875
   2284 HA           18.4462      24.4996      24.3422 H       146 VAL146     0.0969
   2285 CB           17.9978      24.0828      22.2959 C.3     146 VAL146     0.2985
   2286 HB           18.1524      24.5294      21.3140 H       146 VAL146    -0.0297
   2287 CG1          18.6042      22.6704      22.3061 C.3     146 VAL146    -0.3192
   2288 HG11         18.5519      22.2470      23.3099 H       146 VAL146     0.0791
   2289 HG12         18.0420      22.0348      21.6206 H       146 VAL146     0.0791
   2290 HG13         19.6390      22.6989      21.9697 H       146 VAL146     0.0791
   2291 CG2          16.4945      23.9302      22.5481 C.3     146 VAL146    -0.3192
   2292 HG21         16.0037      24.8942      22.6224 H       146 VAL146     0.0791
   2293 HG22         16.0443      23.3877      21.7172 H       146 VAL146     0.0791
   2294 HG23         16.3126      23.3832      23.4732 H       146 VAL146     0.0791
   2295 C            20.1911      24.9097      23.2229 C.2     146 VAL146     0.5973
   2296 O            20.8759      24.2822      24.0328 O.2     146 VAL146    -0.5679
   2297 N            20.7350      25.6029      22.2136 N.am    147 ARG147    -0.3479
   2298 H            20.1183      26.1584      21.6249 H       147 ARG147     0.2747
   2299 CA           22.1907      25.6621      21.9974 C.3     147 ARG147    -0.2637
   2300 HA           22.5780      24.6665      21.7885 H       147 ARG147     0.1560
   2301 CB           22.5560      26.6098      20.8574 C.3     147 ARG147    -0.0007
   2302 HB2          22.1210      27.5949      21.0323 H       147 ARG147     0.0327
   2303 HB3          23.6384      26.7193      20.8583 H       147 ARG147     0.0327
   2304 CG           22.1504      26.1360      19.4723 C.3     147 ARG147     0.0390
   2305 HG2          22.5514      25.1375      19.2943 H       147 ARG147     0.0285
   2306 HG3          21.0643      26.1033      19.3955 H       147 ARG147     0.0285
   2307 CD           22.7511      27.1104      18.4540 C.3     147 ARG147     0.0486
   2308 HD2          23.2684      27.9033      18.9727 H       147 ARG147     0.0687
   2309 HD3          23.4738      26.5837      17.8284 H       147 ARG147     0.0687
   2310 NE           21.7000      27.6849      17.6203 N.pl3   147 ARG147    -0.5295
   2311 HE           21.1038      27.0287      17.1480 H       147 ARG147     0.3456
   2312 CZ           21.4317      28.9593      17.4254 C.cat   147 ARG147     0.8076
   2313 NH1          22.1479      29.9580      17.8579 N.pl3   147 ARG147    -0.8627
   2314 HH11         23.0054      29.8410      18.4016 H       147 ARG147     0.4478
   2315 HH12         21.9105      30.9116      17.6558 H       147 ARG147     0.4478
   2316 NH2          20.3740      29.2579      16.7350 N.pl3   147 ARG147    -0.8627
   2317 HH21         19.7470      28.5393      16.4309 H       147 ARG147     0.4478
   2318 HH22         20.2154      30.2240      16.5186 H       147 ARG147     0.4478
   2319 C            22.9343      26.1734      23.2219 C.2     147 ARG147     0.7341
   2320 O            23.8543      25.5077      23.6993 O.2     147 ARG147    -0.5894
   2321 N            22.5393      27.3489      23.7055 N.am    148 CYS148    -0.4157
   2322 H            21.8075      27.8668      23.2283 H       148 CYS148     0.2719
   2323 CA           23.2197      27.9832      24.8223 C.3     148 CYS148     0.0213
   2324 HA           24.2846      28.0700      24.5937 H       148 CYS148     0.1124
   2325 CB           22.6681      29.3834      25.0704 C.3     148 CYS148    -0.1231
   2326 HB2          21.6088      29.3321      25.3291 H       148 CYS148     0.1112
   2327 HB3          23.2254      29.8256      25.8970 H       148 CYS148     0.1112
   2328 SG           22.8899      30.4183      23.6091 S.3     148 CYS148    -0.3119
   2329 HG           22.7952      31.5961      24.2336 H       148 CYS148     0.1933
   2330 C            23.0890      27.1617      26.0970 C.2     148 CYS148     0.5973
   2331 O            24.0817      26.9965      26.7953 O.2     148 CYS148    -0.5679
   2332 N            21.9053      26.6192      26.3993 N.am    149 CYS149    -0.4157
   2333 H            21.1063      26.8026      25.8041 H       149 CYS149     0.2719
   2334 CA           21.6980      25.8401      27.6160 C.3     149 CYS149     0.0213
   2335 HA           22.0635      26.4154      28.4696 H       149 CYS149     0.1124
   2336 CB           20.2101      25.5519      27.8331 C.3     149 CYS149    -0.1231
   2337 HB2          19.7685      25.1832      26.9059 H       149 CYS149     0.1112
   2338 HB3          20.1006      24.7800      28.5900 H       149 CYS149     0.1112
   2339 SG           19.3460      27.0471      28.3864 S.3     149 CYS149    -0.3119
   2340 HG           18.1525      26.4943      28.6420 H       149 CYS149     0.1933
   2341 C            22.4816      24.5306      27.6055 C.2     149 CYS149     0.5973
   2342 O            23.0488      24.1905      28.6433 O.2     149 CYS149    -0.5679
   2343 N            22.5696      23.8214      26.4647 N.am    150 ARG150    -0.3479
   2344 H            22.1060      24.1625      25.6260 H       150 ARG150     0.2747
   2345 CA           23.4483      22.6407      26.3929 C.3     150 ARG150    -0.2637
   2346 HA           23.1753      21.8980      27.1472 H       150 ARG150     0.1560
   2347 CB           23.4846      21.9971      25.0126 C.3     150 ARG150    -0.0007
   2348 HB2          23.7426      22.7652      24.2804 H       150 ARG150     0.0327
   2349 HB3          24.3043      21.2726      25.0334 H       150 ARG150     0.0327
   2350 CG           22.2472      21.2665      24.5102 C.3     150 ARG150     0.0390
   2351 HG2          21.8983      20.5515      25.2562 H       150 ARG150     0.0285
   2352 HG3          21.4551      21.9652      24.2663 H       150 ARG150     0.0285
   2353 CD           22.7418      20.5275      23.2543 C.3     150 ARG150     0.0486
   2354 HD2          23.5925      21.0602      22.8211 H       150 ARG150     0.0687
   2355 HD3          23.1056      19.5362      23.5376 H       150 ARG150     0.0687
   2356 NE           21.7285      20.4323      22.1979 N.pl3   150 ARG150    -0.5295
   2357 HE           21.8459      21.0342      21.4002 H       150 ARG150     0.3456
   2358 CZ           20.7150      19.5939      22.1864 C.cat   150 ARG150     0.8076
   2359 NH1          20.4613      18.8229      23.2065 N.pl3   150 ARG150    -0.8627
   2360 HH11         21.0542      18.8925      24.0178 H       150 ARG150     0.4478
   2361 HH12         19.7128      18.1559      23.1816 H       150 ARG150     0.4478
   2362 NH2          19.9379      19.5175      21.1425 N.pl3   150 ARG150    -0.8627
   2363 HH21         20.1008      20.1145      20.3519 H       150 ARG150     0.4478
   2364 HH22         19.1483      18.8990      21.1480 H       150 ARG150     0.4478
   2365 C            24.8874      23.0409      26.6799 C.2     150 ARG150     0.7341
   2366 O            25.5334      22.4158      27.5045 O.2     150 ARG150    -0.5894
   2367 N            25.3871      24.0748      26.0026 N.am    151 ALA151    -0.4157
   2368 H            24.8007      24.5770      25.3470 H       151 ALA151     0.2719
   2369 CA           26.7942      24.4410      26.1179 C.3     151 ALA151     0.0337
   2370 HA           27.4070      23.5626      25.9036 H       151 ALA151     0.0823
   2371 CB           27.0944      25.5118      25.0702 C.3     151 ALA151    -0.1825
   2372 HB1          26.4436      26.3736      25.2205 H       151 ALA151     0.0603
   2373 HB2          28.1327      25.8312      25.1541 H       151 ALA151     0.0603
   2374 HB3          26.9260      25.1111      24.0698 H       151 ALA151     0.0603
   2375 C            27.1605      24.9116      27.5338 C.2     151 ALA151     0.5973
   2376 O            28.2129      24.5416      28.0559 O.2     151 ALA151    -0.5679
   2377 N            26.2878      25.7050      28.1647 N.am    152 PHE152    -0.4157
   2378 H            25.4742      26.0386      27.6573 H       152 PHE152     0.2719
   2379 CA           26.4301      26.0982      29.5629 C.3     152 PHE152    -0.0024
   2380 HA           27.3496      26.6622      29.6956 H       152 PHE152     0.0978
   2381 CB           25.2368      26.9858      29.9540 C.3     152 PHE152    -0.0343
   2382 HB2          25.3275      27.9430      29.4380 H       152 PHE152     0.0295
   2383 HB3          24.3171      26.5149      29.6054 H       152 PHE152     0.0295
   2384 CG           25.1082      27.2492      31.4454 C.ar    152 PHE152     0.0118
   2385 CD1          26.0832      28.0079      32.1139 C.ar    152 PHE152    -0.1256
   2386 HD1          26.9223      28.3968      31.5676 H       152 PHE152     0.1330
   2387 CE1          25.9850      28.2434      33.4948 C.ar    152 PHE152    -0.1704
   2388 HE1          26.7430      28.8236      34.0003 H       152 PHE152     0.1430
   2389 CZ           24.9062      27.7118      34.2197 C.ar    152 PHE152    -0.1072
   2390 HZ           24.8309      27.8815      35.2835 H       152 PHE152     0.1297
   2391 CE2          23.9271      26.9502      33.5611 C.ar    152 PHE152    -0.1704
   2392 HE2          23.0966      26.5374      34.1193 H       152 PHE152     0.1430
   2393 CD2          24.0246      26.7273      32.1752 C.ar    152 PHE152    -0.1256
   2394 HD2          23.2667      26.1513      31.6700 H       152 PHE152     0.1330
   2395 C            26.5191      24.8739      30.4699 C.2     152 PHE152     0.5973
   2396 O            27.4432      24.7621      31.2789 O.2     152 PHE152    -0.5679
   2397 N            25.5716      23.9448      30.3046 N.am    153 LEU153    -0.4157
   2398 H            24.8729      24.0693      29.5810 H       153 LEU153     0.2719
   2399 CA           25.4901      22.7582      31.1377 C.3     153 LEU153    -0.0518
   2400 HA           25.4193      23.0863      32.1737 H       153 LEU153     0.0922
   2401 CB           24.2476      21.9322      30.7818 C.3     153 LEU153    -0.1102
   2402 HB2          23.3634      22.5547      30.8813 H       153 LEU153     0.0457
   2403 HB3          24.3176      21.6172      29.7396 H       153 LEU153     0.0457
   2404 CG           24.0795      20.6739      31.6528 C.3     153 LEU153     0.3531
   2405 HG           24.8932      19.9761      31.4590 H       153 LEU153    -0.0361
   2406 CD1          24.0446      20.9863      33.1535 C.3     153 LEU153    -0.4121
   2407 HD11         23.2590      21.7087      33.3676 H       153 LEU153     0.1000
   2408 HD12         23.8502      20.0758      33.7118 H       153 LEU153     0.1000
   2409 HD13         25.0060      21.3777      33.4817 H       153 LEU153     0.1000
   2410 CD2          22.7653      19.9960      31.2725 C.3     153 LEU153    -0.4121
   2411 HD21         22.8021      19.7158      30.2189 H       153 LEU153     0.1000
   2412 HD22         22.6380      19.0881      31.8618 H       153 LEU153     0.1000
   2413 HD23         21.9258      20.6673      31.4479 H       153 LEU153     0.1000
   2414 C            26.7417      21.9144      31.0018 C.2     153 LEU153     0.5973
   2415 O            27.3107      21.5451      32.0171 O.2     153 LEU153    -0.5679
   2416 N            27.2065      21.6767      29.7775 N.am    154 GLU154    -0.5163
   2417 H            26.6722      21.9910      28.9720 H       154 GLU154     0.2936
   2418 CA           28.3726      20.8287      29.5730 C.3     154 GLU154     0.0397
   2419 HA           28.1902      19.8684      30.0584 H       154 GLU154     0.1105
   2420 CB           28.5971      20.5581      28.0806 C.3     154 GLU154     0.0560
   2421 HB2          28.8768      21.4929      27.5903 H       154 GLU154    -0.0173
   2422 HB3          29.4536      19.8854      28.0040 H       154 GLU154    -0.0173
   2423 CG           27.4339      19.9213      27.2783 C.3     154 GLU154     0.0136
   2424 HG2          26.9299      20.6962      26.7095 H       154 GLU154    -0.0425
   2425 HG3          27.8924      19.2969      26.5077 H       154 GLU154    -0.0425
   2426 CD           26.3977      19.0442      28.0269 C.2     154 GLU154     0.8054
   2427 OE1          26.8078      18.1449      28.7971 O.co2   154 GLU154    -0.8188
   2428 OE2          25.1773      19.1942      27.7512 O.co2   154 GLU154    -0.8188
   2429 C            29.6191      21.4166      30.2443 C.2     154 GLU154     0.5366
   2430 O            30.4443      20.6557      30.7439 O.2     154 GLU154    -0.5819
   2431 N            29.7536      22.7469      30.3549 N.am    155 LYS155    -0.3479
   2432 H            29.0459      23.3516      29.9482 H       155 LYS155     0.2747
   2433 CA           30.9151      23.3033      31.0582 C.3     155 LYS155    -0.2400
   2434 HA           31.7006      22.5466      31.0179 H       155 LYS155     0.1426
   2435 CB           31.5091      24.4716      30.2931 C.3     155 LYS155    -0.0094
   2436 HB2          32.5456      24.5242      30.6142 H       155 LYS155     0.0362
   2437 HB3          31.5314      24.2259      29.2295 H       155 LYS155     0.0362
   2438 CG           30.7925      25.8171      30.4694 C.3     155 LYS155     0.0187
   2439 HG2          29.9394      25.8694      29.7929 H       155 LYS155     0.0103
   2440 HG3          30.4425      25.9453      31.4930 H       155 LYS155     0.0103
   2441 CD           31.8001      26.9261      30.1429 C.3     155 LYS155    -0.0479
   2442 HD2          32.2350      26.7466      29.1572 H       155 LYS155     0.0621
   2443 HD3          31.3249      27.8973      30.1249 H       155 LYS155     0.0621
   2444 CE           32.8940      26.9556      31.2100 C.3     155 LYS155    -0.0143
   2445 HE2          32.4158      26.8906      32.1938 H       155 LYS155     0.1135
   2446 HE3          33.5433      26.0822      31.1006 H       155 LYS155     0.1135
   2447 NZ           33.6880      28.1949      31.1106 N.4     155 LYS155    -0.3854
   2448 HZ1          33.0776      28.9992      31.1882 H       155 LYS155     0.3400
   2449 HZ2          34.3817      28.2194      31.8454 H       155 LYS155     0.3400
   2450 HZ3          34.1618      28.2275      30.2172 H       155 LYS155     0.3400
   2451 C            30.7772      23.5354      32.5631 C.2     155 LYS155     0.7341
   2452 O            31.8052      23.7683      33.1973 O.2     155 LYS155    -0.5894
   2453 N            29.5792      23.5097      33.1473 N.am    156 VAL156    -0.4157
   2454 H            28.7603      23.3634      32.5662 H       156 VAL156     0.2719
   2455 CA           29.4259      23.6613      34.6144 C.3     156 VAL156    -0.0875
   2456 HA           30.4001      23.8636      35.0564 H       156 VAL156     0.0969
   2457 CB           28.5398      24.8554      34.9870 C.3     156 VAL156     0.2985
   2458 HB           28.6740      25.0575      36.0504 H       156 VAL156    -0.0297
   2459 CG1          28.9407      26.1263      34.2279 C.3     156 VAL156    -0.3192
   2460 HG11         28.6713      26.0451      33.1763 H       156 VAL156     0.0791
   2461 HG12         28.4128      26.9784      34.6543 H       156 VAL156     0.0791
   2462 HG13         30.0124      26.2902      34.3295 H       156 VAL156     0.0791
   2463 CG2          27.0605      24.5603      34.7566 C.3     156 VAL156    -0.3192
   2464 HG21         26.7208      23.8062      35.4609 H       156 VAL156     0.0791
   2465 HG22         26.4925      25.4769      34.9027 H       156 VAL156     0.0791
   2466 HG23         26.8943      24.2130      33.7384 H       156 VAL156     0.0791
   2467 C            28.9469      22.3935      35.3101 C.2     156 VAL156     0.5973
   2468 O            28.9717      22.3389      36.5419 O.2     156 VAL156    -0.5679
   2469 N            28.4954      21.4150      34.5216 N.am    157 ARG157    -0.3481
   2470 H            28.4787      21.5974      33.5250 H       157 ARG157     0.2764
   2471 CA           28.2098      20.0365      34.9077 C.3     157 ARG157    -0.3068
   2472 HA           27.2086      19.9602      35.3220 H       157 ARG157     0.1447
   2473 CB           28.3751      19.1609      33.6490 C.3     157 ARG157    -0.0374
   2474 HB2          28.5533      19.7437      32.7525 H       157 ARG157     0.0371
   2475 HB3          29.2716      18.5471      33.7429 H       157 ARG157     0.0371
   2476 CG           27.2181      18.2158      33.4365 C.3     157 ARG157     0.0744
   2477 HG2          27.0971      17.6303      34.3445 H       157 ARG157     0.0185
   2478 HG3          26.3106      18.7918      33.2574 H       157 ARG157     0.0185
   2479 CD           27.5213      17.3430      32.2108 C.3     157 ARG157     0.1114
   2480 HD2          27.6875      17.9897      31.3460 H       157 ARG157     0.0468
   2481 HD3          28.4303      16.7651      32.3857 H       157 ARG157     0.0468
   2482 NE           26.4040      16.4420      31.9100 N.pl3   157 ARG157    -0.5564
   2483 HE           25.9116      16.6195      31.0373 H       157 ARG157     0.3479
   2484 CZ           25.9471      15.4974      32.7083 C.cat   157 ARG157     0.8368
   2485 NH1          26.4294      15.2847      33.8969 N.pl3   157 ARG157    -0.8737
   2486 HH11         27.1857      15.8737      34.1956 H       157 ARG157     0.4493
   2487 HH12         26.0283      14.5910      34.4903 H       157 ARG157     0.4493
   2488 NH2          24.9731      14.7268      32.3538 N.pl3   157 ARG157    -0.8737
   2489 HH21         24.4372      15.0908      31.5768 H       157 ARG157     0.4493
   2490 HH22         24.5560      14.0715      32.9835 H       157 ARG157     0.4493
   2491 C            29.1939      19.5639      35.9727 C.2     157 ARG157     0.8557
   2492 O            30.4008      19.5513      35.6694 O.2     157 ARG157    -0.8266
   2493 OXT          28.7213      19.2801      37.1003 O.3     157 ARG157    -0.8266
   2494 P            10.4466      38.9720      27.6896 C.3     158 PO4        1.2428
   2495 O1            9.4074      39.7381      27.0230 O.3     158 PO4       -1.0605
   2496 O2            9.8405      38.1415      28.7505 O.3     158 PO4       -1.0609
   2497 O3           11.5019      39.7936      28.3365 O.3     158 PO4       -1.0606
   2498 O4           11.1922      38.0882      26.7737 O.3     158 PO4       -1.0607
@<TRIPOS>BOND
      1    2471    2469 1
      2    2473    2471 1
      3    2476    2473 1
      4    2479    2476 1
      5    2482    2479 1
      6    2484    2482 ar
      7    2485    2484 ar
      8    2488    2484 ar
      9    2491    2471 1
     10    2492    2491 2
     11    2493    2491 1
     12    2455    2453 1
     13    2457    2455 1
     14    2459    2457 1
     15    2463    2457 1
     16    2467    2455 1
     17    2467    2469 am
     18    2468    2467 2
     19    2433    2431 1
     20    2435    2433 1
     21    2438    2435 1
     22    2441    2438 1
     23    2444    2441 1
     24    2447    2444 1
     25    2451    2433 1
     26    2451    2453 am
     27    2452    2451 2
     28    2418    2416 1
     29    2420    2418 1
     30    2423    2420 1
     31    2426    2423 1
     32    2427    2426 ar
     33    2428    2426 ar
     34    2429    2418 1
     35    2429    2431 am
     36    2430    2429 2
     37    2399    2397 1
     38    2401    2399 1
     39    2404    2401 1
     40    2406    2404 1
     41    2410    2404 1
     42    2414    2399 1
     43    2414    2416 am
     44    2415    2414 2
     45    2379    2377 1
     46    2381    2379 1
     47    2384    2381 1
     48    2385    2384 ar
     49    2387    2385 ar
     50    2389    2387 ar
     51    2391    2389 ar
     52    2393    2384 ar
     53    2393    2391 ar
     54    2395    2379 1
     55    2395    2397 am
     56    2396    2395 2
     57    2369    2367 1
     58    2371    2369 1
     59    2375    2369 1
     60    2375    2377 am
     61    2376    2375 2
     62    2345    2343 1
     63    2347    2345 1
     64    2350    2347 1
     65    2353    2350 1
     66    2356    2353 1
     67    2358    2356 ar
     68    2359    2358 ar
     69    2362    2358 ar
     70    2365    2345 1
     71    2365    2367 am
     72    2366    2365 2
     73    2334    2332 1
     74    2336    2334 1
     75    2339    2336 1
     76    2341    2334 1
     77    2341    2343 am
     78    2342    2341 2
     79    2323    2321 1
     80    2325    2323 1
     81    2328    2325 1
     82    2330    2323 1
     83    2330    2332 am
     84    2331    2330 2
     85    2299    2297 1
     86    2301    2299 1
     87    2304    2301 1
     88    2307    2304 1
     89    2310    2307 1
     90    2312    2310 ar
     91    2313    2312 ar
     92    2316    2312 ar
     93    2319    2299 1
     94    2319    2321 am
     95    2320    2319 2
     96    2283    2281 1
     97    2285    2283 1
     98    2287    2285 1
     99    2291    2285 1
    100    2295    2283 1
    101    2295    2297 am
    102    2296    2295 2
    103    2272    2270 1
    104    2274    2272 1
    105    2277    2274 1
    106    2279    2272 1
    107    2279    2281 am
    108    2280    2279 2
    109    2255    2253 1
    110    2257    2255 1
    111    2260    2257 1
    112    2263    2260 1
    113    2264    2263 2
    114    2265    2263 am
    115    2268    2255 1
    116    2268    2270 am
    117    2269    2268 2
    118    2238    2236 1
    119    2240    2238 1
    120    2243    2240 1
    121    2246    2243 1
    122    2247    2246 2
    123    2248    2246 am
    124    2251    2238 1
    125    2251    2253 am
    126    2252    2251 2
    127    2217    2215 1
    128    2219    2217 1
    129    2222    2219 1
    130    2223    2222 ar
    131    2225    2223 ar
    132    2227    2225 ar
    133    2228    2227 1
    134    2230    2227 ar
    135    2232    2222 ar
    136    2232    2230 ar
    137    2234    2217 1
    138    2234    2236 am
    139    2235    2234 2
    140    2201    2199 1
    141    2203    2201 1
    142    2205    2203 1
    143    2209    2203 1
    144    2213    2201 1
    145    2213    2215 am
    146    2214    2213 2
    147    2187    2185 1
    148    2189    2187 1
    149    2191    2189 1
    150    2195    2189 1
    151    2197    2187 1
    152    2197    2199 am
    153    2198    2197 2
    154    2172    2170 1
    155    2174    2172 1
    156    2177    2174 1
    157    2180    2177 1
    158    2181    2180 ar
    159    2182    2180 ar
    160    2183    2172 1
    161    2183    2185 am
    162    2184    2183 2
    163    2152    2150 1
    164    2154    2152 1
    165    2157    2154 1
    166    2158    2157 ar
    167    2160    2158 ar
    168    2162    2160 ar
    169    2164    2162 ar
    170    2166    2157 ar
    171    2166    2164 ar
    172    2168    2152 1
    173    2168    2170 am
    174    2169    2168 2
    175    2140    2138 1
    176    2142    2140 1
    177    2145    2142 1
    178    2146    2145 ar
    179    2147    2145 ar
    180    2148    2140 1
    181    2148    2150 am
    182    2149    2148 2
    183    2130    2128 1
    184    2132    2130 1
    185    2136    2130 1
    186    2136    2138 am
    187    2137    2136 2
    188    2118    2116 1
    189    2120    2118 1
    190    2123    2120 1
    191    2124    2123 ar
    192    2125    2123 ar
    193    2126    2118 1
    194    2126    2128 am
    195    2127    2126 2
    196    2104    2102 1
    197    2106    2104 1
    198    2109    2106 1
    199    2110    2109 2
    200    2111    2109 am
    201    2114    2104 1
    202    2114    2116 am
    203    2115    2114 2
    204    2097    2095 1
    205    2100    2097 1
    206    2100    2102 am
    207    2101    2100 2
    208    2076    2074 1
    209    2078    2076 1
    210    2081    2078 1
    211    2082    2081 ar
    212    2084    2082 ar
    213    2086    2084 ar
    214    2087    2086 1
    215    2089    2086 ar
    216    2091    2081 ar
    217    2091    2089 ar
    218    2093    2076 1
    219    2093    2095 am
    220    2094    2093 2
    221    2055    2053 1
    222    2057    2055 1
    223    2060    2057 1
    224    2061    2060 ar
    225    2063    2061 ar
    226    2065    2063 ar
    227    2066    2065 1
    228    2068    2065 ar
    229    2070    2060 ar
    230    2070    2068 ar
    231    2072    2055 1
    232    2072    2074 am
    233    2073    2072 2
    234    2040    2039 1
    235    2043    2040 1
    236    2046    2043 1
    237    2049    2039 1
    238    2049    2046 1
    239    2051    2049 1
    240    2051    2053 am
    241    2052    2051 2
    242    2029    2027 1
    243    2031    2029 1
    244    2034    2031 1
    245    2035    2034 ar
    246    2036    2034 ar
    247    2037    2029 1
    248    2037    2039 am
    249    2038    2037 2
    250    2014    2012 1
    251    2016    2014 1
    252    2019    2016 1
    253    2022    2019 1
    254    2023    2022 ar
    255    2024    2022 ar
    256    2025    2014 1
    257    2025    2027 am
    258    2026    2025 2
    259    1995    1993 1
    260    1997    1995 1
    261    1999    1997 1
    262    2003    1997 1
    263    2006    2003 1
    264    2010    1995 1
    265    2010    2012 am
    266    2011    2010 2
    267    1976    1974 1
    268    1978    1976 1
    269    1980    1978 1
    270    1984    1978 1
    271    1987    1984 1
    272    1991    1976 1
    273    1991    1993 am
    274    1992    1991 2
    275    1957    1955 1
    276    1959    1957 1
    277    1962    1959 1
    278    1964    1962 1
    279    1968    1962 1
    280    1972    1957 1
    281    1972    1974 am
    282    1973    1972 2
    283    1940    1938 1
    284    1942    1940 1
    285    1945    1942 1
    286    1948    1945 1
    287    1949    1948 2
    288    1950    1948 am
    289    1953    1940 1
    290    1953    1955 am
    291    1954    1953 2
    292    1918    1916 1
    293    1920    1918 1
    294    1923    1920 1
    295    1926    1923 1
    296    1929    1926 1
    297    1932    1929 1
    298    1936    1918 1
    299    1936    1938 am
    300    1937    1936 2
    301    1901    1899 1
    302    1903    1901 1
    303    1906    1903 1
    304    1909    1906 1
    305    1910    1909 2
    306    1911    1909 am
    307    1914    1901 1
    308    1914    1916 am
    309    1915    1914 2
    310    1886    1885 1
    311    1889    1886 1
    312    1892    1889 1
    313    1895    1885 1
    314    1895    1892 1
    315    1897    1895 1
    316    1897    1899 am
    317    1898    1897 2
    318    1875    1873 1
    319    1877    1875 1
    320    1880    1877 1
    321    1881    1880 ar
    322    1882    1880 ar
    323    1883    1875 1
    324    1883    1885 am
    325    1884    1883 2
    326    1854    1852 1
    327    1856    1854 1
    328    1859    1856 1
    329    1860    1859 ar
    330    1862    1860 ar
    331    1864    1862 ar
    332    1865    1864 1
    333    1867    1864 ar
    334    1869    1859 ar
    335    1869    1867 ar
    336    1871    1854 1
    337    1871    1873 am
    338    1872    1871 2
    339    1843    1841 1
    340    1845    1843 1
    341    1848    1845 1
    342    1850    1843 1
    343    1850    1852 am
    344    1851    1850 2
    345    1836    1834 1
    346    1839    1836 1
    347    1839    1841 am
    348    1840    1839 2
    349    1817    1815 1
    350    1819    1817 1
    351    1822    1819 1
    352    1824    1822 1
    353    1828    1822 1
    354    1832    1817 1
    355    1832    1834 am
    356    1833    1832 2
    357    1798    1796 1
    358    1800    1798 1
    359    1803    1800 1
    360    1805    1803 1
    361    1809    1803 1
    362    1813    1798 1
    363    1813    1815 am
    364    1814    1813 2
    365    1783    1781 1
    366    1785    1783 1
    367    1788    1785 1
    368    1791    1788 1
    369    1792    1791 ar
    370    1793    1791 ar
    371    1794    1783 1
    372    1794    1796 am
    373    1795    1794 2
    374    1764    1762 1
    375    1766    1764 1
    376    1768    1766 1
    377    1772    1766 1
    378    1775    1772 1
    379    1779    1764 1
    380    1779    1781 am
    381    1780    1779 2
    382    1742    1740 1
    383    1744    1742 1
    384    1747    1744 1
    385    1750    1747 1
    386    1753    1750 1
    387    1756    1753 1
    388    1760    1742 1
    389    1760    1762 am
    390    1761    1760 2
    391    1732    1730 1
    392    1734    1732 1
    393    1738    1732 1
    394    1738    1740 am
    395    1739    1738 2
    396    1708    1706 1
    397    1710    1708 1
    398    1713    1710 1
    399    1716    1713 1
    400    1719    1716 1
    401    1721    1719 ar
    402    1722    1721 ar
    403    1725    1721 ar
    404    1728    1708 1
    405    1728    1730 am
    406    1729    1728 2
    407    1697    1695 1
    408    1699    1697 1
    409    1702    1699 1
    410    1704    1697 1
    411    1704    1706 am
    412    1705    1704 2
    413    1683    1681 1
    414    1685    1683 1
    415    1688    1685 1
    416    1689    1688 2
    417    1690    1688 am
    418    1693    1683 1
    419    1693    1695 am
    420    1694    1693 2
    421    1661    1659 1
    422    1663    1661 1
    423    1666    1663 1
    424    1669    1666 1
    425    1672    1669 1
    426    1675    1672 1
    427    1679    1661 1
    428    1679    1681 am
    429    1680    1679 2
    430    1645    1643 1
    431    1647    1645 1
    432    1649    1647 1
    433    1653    1647 1
    434    1657    1645 1
    435    1657    1659 am
    436    1658    1657 2
    437    1628    1626 1
    438    1630    1628 1
    439    1633    1630 1
    440    1636    1633 1
    441    1637    1636 2
    442    1638    1636 am
    443    1641    1628 1
    444    1641    1643 am
    445    1642    1641 2
    446    1614    1612 1
    447    1616    1614 1
    448    1619    1616 1
    449    1620    1619 2
    450    1621    1619 am
    451    1624    1614 1
    452    1624    1626 am
    453    1625    1624 2
    454    1603    1601 1
    455    1605    1603 1
    456    1608    1605 1
    457    1610    1603 1
    458    1610    1612 am
    459    1611    1610 2
    460    1581    1579 1
    461    1583    1581 1
    462    1586    1583 1
    463    1589    1586 1
    464    1592    1589 1
    465    1595    1592 1
    466    1599    1581 1
    467    1599    1601 am
    468    1600    1599 2
    469    1557    1555 1
    470    1559    1557 1
    471    1562    1559 1
    472    1565    1562 1
    473    1568    1565 1
    474    1570    1568 ar
    475    1571    1570 ar
    476    1574    1570 ar
    477    1577    1557 1
    478    1577    1579 am
    479    1578    1577 2
    480    1543    1541 1
    481    1545    1543 1
    482    1548    1545 1
    483    1549    1548 2
    484    1550    1548 am
    485    1553    1543 1
    486    1553    1555 am
    487    1554    1553 2
    488    1524    1522 1
    489    1526    1524 1
    490    1529    1526 1
    491    1531    1529 1
    492    1535    1529 1
    493    1539    1524 1
    494    1539    1541 am
    495    1540    1539 2
    496    1512    1510 1
    497    1514    1512 1
    498    1517    1514 1
    499    1518    1517 ar
    500    1519    1517 ar
    501    1520    1512 1
    502    1520    1522 am
    503    1521    1520 2
    504    1488    1486 1
    505    1490    1488 1
    506    1493    1490 1
    507    1496    1493 1
    508    1499    1496 1
    509    1501    1499 ar
    510    1502    1501 ar
    511    1505    1501 ar
    512    1508    1488 1
    513    1508    1510 am
    514    1509    1508 2
    515    1469    1467 1
    516    1471    1469 1
    517    1474    1471 1
    518    1476    1474 1
    519    1480    1474 1
    520    1484    1469 1
    521    1484    1486 am
    522    1485    1484 2
    523    1455    1453 1
    524    1457    1455 1
    525    1460    1457 1
    526    1461    1460 2
    527    1462    1460 am
    528    1465    1455 1
    529    1465    1467 am
    530    1466    1465 2
    531    1444    1442 1
    532    1446    1444 1
    533    1449    1446 1
    534    1451    1444 1
    535    1451    1453 am
    536    1452    1451 2
    537    1429    1427 1
    538    1431    1429 1
    539    1434    1431 1
    540    1437    1434 1
    541    1438    1437 ar
    542    1439    1437 ar
    543    1440    1429 1
    544    1440    1442 am
    545    1441    1440 2
    546    1417    1415 1
    547    1419    1417 1
    548    1422    1419 1
    549    1423    1422 ar
    550    1424    1422 ar
    551    1425    1417 1
    552    1425    1427 am
    553    1426    1425 2
    554    1400    1398 1
    555    1402    1400 1
    556    1405    1402 1
    557    1408    1405 1
    558    1409    1408 1
    559    1413    1400 1
    560    1413    1415 am
    561    1414    1413 2
    562    1389    1387 1
    563    1391    1389 1
    564    1394    1391 1
    565    1396    1389 1
    566    1396    1398 am
    567    1397    1396 2
    568    1370    1368 1
    569    1372    1370 1
    570    1375    1372 1
    571    1377    1375 1
    572    1381    1375 1
    573    1385    1370 1
    574    1385    1387 am
    575    1386    1385 2
    576    1351    1349 1
    577    1353    1351 1
    578    1355    1353 1
    579    1359    1353 1
    580    1362    1359 1
    581    1366    1351 1
    582    1366    1368 am
    583    1367    1366 2
    584    1330    1328 1
    585    1332    1330 1
    586    1335    1332 1
    587    1336    1335 ar
    588    1338    1336 ar
    589    1340    1338 ar
    590    1341    1340 1
    591    1343    1340 ar
    592    1345    1335 ar
    593    1345    1343 ar
    594    1347    1330 1
    595    1347    1349 am
    596    1348    1347 2
    597    1318    1316 1
    598    1320    1318 1
    599    1323    1320 1
    600    1324    1323 ar
    601    1325    1323 ar
    602    1326    1318 1
    603    1326    1328 am
    604    1327    1326 2
    605    1298    1296 1
    606    1300    1298 1
    607    1303    1300 1
    608    1304    1303 ar
    609    1306    1304 ar
    610    1308    1306 ar
    611    1310    1308 ar
    612    1312    1303 ar
    613    1312    1310 ar
    614    1314    1298 1
    615    1314    1316 am
    616    1315    1314 2
    617    1284    1282 1
    618    1286    1284 1
    619    1288    1286 1
    620    1292    1286 1
    621    1294    1284 1
    622    1294    1296 am
    623    1295    1294 2
    624    1268    1266 1
    625    1270    1268 1
    626    1272    1270 1
    627    1276    1270 1
    628    1280    1268 1
    629    1280    1282 am
    630    1281    1280 2
    631    1248    1246 1
    632    1250    1248 1
    633    1253    1250 1
    634    1254    1253 ar
    635    1256    1254 ar
    636    1258    1256 ar
    637    1260    1258 ar
    638    1262    1253 ar
    639    1262    1260 ar
    640    1264    1248 1
    641    1264    1266 am
    642    1265    1264 2
    643    1236    1234 1
    644    1238    1236 1
    645    1241    1238 1
    646    1242    1241 ar
    647    1243    1241 ar
    648    1244    1236 1
    649    1244    1246 am
    650    1245    1244 2
    651    1221    1219 1
    652    1223    1221 1
    653    1226    1223 1
    654    1229    1226 1
    655    1230    1229 ar
    656    1231    1229 ar
    657    1232    1221 1
    658    1232    1234 am
    659    1233    1232 2
    660    1199    1197 1
    661    1201    1199 1
    662    1204    1201 1
    663    1207    1204 1
    664    1210    1207 1
    665    1213    1210 1
    666    1217    1199 1
    667    1217    1219 am
    668    1218    1217 2
    669    1185    1183 1
    670    1187    1185 1
    671    1189    1187 1
    672    1193    1187 1
    673    1195    1185 1
    674    1195    1197 am
    675    1196    1195 2
    676    1169    1167 1
    677    1171    1169 1
    678    1173    1171 1
    679    1177    1171 1
    680    1181    1169 1
    681    1181    1183 am
    682    1182    1181 2
    683    1152    1150 1
    684    1154    1152 1
    685    1157    1154 1
    686    1160    1157 1
    687    1161    1160 2
    688    1162    1160 am
    689    1165    1152 1
    690    1165    1167 am
    691    1166    1165 2
    692    1128    1126 1
    693    1130    1128 1
    694    1133    1130 1
    695    1136    1133 1
    696    1139    1136 1
    697    1141    1139 ar
    698    1142    1141 ar
    699    1145    1141 ar
    700    1148    1128 1
    701    1148    1150 am
    702    1149    1148 2
    703    1118    1116 1
    704    1120    1118 1
    705    1124    1118 1
    706    1124    1126 am
    707    1125    1124 2
    708    1096    1094 1
    709    1098    1096 1
    710    1101    1098 1
    711    1104    1101 1
    712    1107    1104 1
    713    1110    1107 1
    714    1114    1096 1
    715    1114    1116 am
    716    1115    1114 2
    717    1079    1077 1
    718    1081    1079 1
    719    1084    1081 1
    720    1085    1084 1
    721    1086    1085 2
    722    1088    1086 1
    723    1090    1084 2
    724    1090    1088 1
    725    1092    1079 1
    726    1092    1094 am
    727    1093    1092 2
    728    1069    1067 1
    729    1071    1069 1
    730    1075    1069 1
    731    1075    1077 am
    732    1076    1075 2
    733    1055    1053 1
    734    1057    1055 1
    735    1059    1057 1
    736    1063    1057 1
    737    1065    1055 1
    738    1065    1067 am
    739    1066    1065 2
    740    1041    1039 1
    741    1043    1041 1
    742    1046    1043 1
    743    1047    1046 2
    744    1048    1046 am
    745    1051    1041 1
    746    1051    1053 am
    747    1052    1051 2
    748    1022    1020 1
    749    1024    1022 1
    750    1026    1024 1
    751    1030    1024 1
    752    1033    1030 1
    753    1037    1022 1
    754    1037    1039 am
    755    1038    1037 2
    756    1015    1013 1
    757    1018    1015 1
    758    1018    1020 am
    759    1019    1018 2
    760     998     996 1
    761    1000     998 1
    762    1003    1000 1
    763    1004    1003 1
    764    1005    1004 2
    765    1007    1005 1
    766    1009    1003 2
    767    1009    1007 1
    768    1011     998 1
    769    1011    1013 am
    770    1012    1011 2
    771     984     982 1
    772     986     984 1
    773     989     986 1
    774     990     989 2
    775     991     989 am
    776     994     984 1
    777     994     996 am
    778     995     994 2
    779     960     958 1
    780     962     960 1
    781     965     962 1
    782     968     965 1
    783     971     968 1
    784     973     971 ar
    785     974     973 ar
    786     977     973 ar
    787     980     960 1
    788     980     982 am
    789     981     980 2
    790     941     939 1
    791     943     941 1
    792     946     943 1
    793     948     946 1
    794     952     946 1
    795     956     941 1
    796     956     958 am
    797     957     956 2
    798     930     928 1
    799     932     930 1
    800     935     932 1
    801     937     930 1
    802     937     939 am
    803     938     937 2
    804     919     917 1
    805     921     919 1
    806     924     921 1
    807     926     919 1
    808     926     928 am
    809     927     926 2
    810     903     901 1
    811     905     903 1
    812     907     905 1
    813     911     905 1
    814     915     903 1
    815     915     917 am
    816     916     915 2
    817     893     891 1
    818     895     893 1
    819     899     893 1
    820     899     901 am
    821     900     899 2
    822     869     867 1
    823     871     869 1
    824     874     871 1
    825     877     874 1
    826     880     877 1
    827     882     880 ar
    828     883     882 ar
    829     886     882 ar
    830     889     869 1
    831     889     891 am
    832     890     889 2
    833     854     853 1
    834     857     854 1
    835     860     857 1
    836     863     853 1
    837     863     860 1
    838     865     863 1
    839     865     867 am
    840     866     865 2
    841     843     841 1
    842     845     843 1
    843     848     845 1
    844     849     848 ar
    845     850     848 ar
    846     851     843 1
    847     851     853 am
    848     852     851 2
    849     828     827 1
    850     831     828 1
    851     834     831 1
    852     837     827 1
    853     837     834 1
    854     839     837 1
    855     839     841 am
    856     840     839 2
    857     818     816 1
    858     820     818 1
    859     823     820 1
    860     825     818 1
    861     825     827 am
    862     826     825 2
    863     794     792 1
    864     796     794 1
    865     799     796 1
    866     802     799 1
    867     805     802 1
    868     807     805 ar
    869     808     807 ar
    870     811     807 ar
    871     814     794 1
    872     814     816 am
    873     815     814 2
    874     787     785 1
    875     790     787 1
    876     790     792 am
    877     791     790 2
    878     771     769 1
    879     773     771 1
    880     775     773 1
    881     779     773 1
    882     783     771 1
    883     783     785 am
    884     784     783 2
    885     757     755 1
    886     759     757 1
    887     762     759 1
    888     763     762 2
    889     764     762 am
    890     767     757 1
    891     767     769 am
    892     768     767 2
    893     733     731 1
    894     735     733 1
    895     738     735 1
    896     739     738 2
    897     741     739 1
    898     743     741 1
    899     744     743 ar
    900     746     744 ar
    901     748     746 ar
    902     750     748 ar
    903     752     738 1
    904     752     743 ar
    905     752     750 ar
    906     753     733 1
    907     753     755 am
    908     754     753 2
    909     721     719 1
    910     723     721 1
    911     726     723 1
    912     727     726 ar
    913     728     726 ar
    914     729     721 1
    915     729     731 am
    916     730     729 2
    917     710     708 1
    918     712     710 1
    919     715     712 1
    920     717     710 1
    921     717     719 am
    922     718     717 2
    923     694     692 1
    924     696     694 1
    925     698     696 1
    926     702     696 1
    927     706     694 1
    928     706     708 am
    929     707     706 2
    930     684     682 1
    931     686     684 1
    932     690     684 1
    933     690     692 am
    934     691     690 2
    935     677     675 1
    936     680     677 1
    937     680     682 am
    938     681     680 2
    939     666     664 1
    940     668     666 1
    941     671     668 1
    942     673     666 1
    943     673     675 am
    944     674     673 2
    945     654     652 1
    946     656     654 1
    947     659     656 1
    948     660     659 ar
    949     661     659 ar
    950     662     654 1
    951     662     664 am
    952     663     662 2
    953     635     633 1
    954     637     635 1
    955     639     637 1
    956     643     637 1
    957     646     643 1
    958     650     635 1
    959     650     652 am
    960     651     650 2
    961     619     617 1
    962     621     619 1
    963     623     621 1
    964     627     621 1
    965     631     619 1
    966     631     633 am
    967     632     631 2
    968     595     593 1
    969     597     595 1
    970     600     597 1
    971     601     600 2
    972     603     601 1
    973     605     603 1
    974     606     605 ar
    975     608     606 ar
    976     610     608 ar
    977     612     610 ar
    978     614     600 1
    979     614     605 ar
    980     614     612 ar
    981     615     595 1
    982     615     617 am
    983     616     615 2
    984     581     579 1
    985     583     581 1
    986     586     583 1
    987     587     586 2
    988     588     586 am
    989     591     581 1
    990     591     593 am
    991     592     591 2
    992     569     567 1
    993     571     569 1
    994     574     571 1
    995     575     574 ar
    996     576     574 ar
    997     577     569 1
    998     577     579 am
    999     578     577 2
   1000     558     556 1
   1001     560     558 1
   1002     563     560 1
   1003     565     558 1
   1004     565     567 am
   1005     566     565 2
   1006     539     537 1
   1007     541     539 1
   1008     543     541 1
   1009     547     541 1
   1010     550     547 1
   1011     554     539 1
   1012     554     556 am
   1013     555     554 2
   1014     525     523 1
   1015     527     525 1
   1016     530     527 1
   1017     531     530 2
   1018     532     530 am
   1019     535     525 1
   1020     535     537 am
   1021     536     535 2
   1022     508     506 1
   1023     510     508 1
   1024     513     510 1
   1025     516     513 1
   1026     517     516 2
   1027     518     516 am
   1028     521     508 1
   1029     521     523 am
   1030     522     521 2
   1031     496     494 1
   1032     498     496 1
   1033     501     498 1
   1034     502     501 ar
   1035     503     501 ar
   1036     504     496 1
   1037     504     506 am
   1038     505     504 2
   1039     482     480 1
   1040     484     482 1
   1041     486     484 1
   1042     490     484 1
   1043     492     482 1
   1044     492     494 am
   1045     493     492 2
   1046     466     464 1
   1047     468     466 1
   1048     470     468 1
   1049     474     468 1
   1050     478     466 1
   1051     478     480 am
   1052     479     478 2
   1053     447     445 1
   1054     449     447 1
   1055     452     449 1
   1056     454     452 1
   1057     458     452 1
   1058     462     447 1
   1059     462     464 am
   1060     463     462 2
   1061     425     423 1
   1062     427     425 1
   1063     430     427 1
   1064     433     430 1
   1065     436     433 1
   1066     439     436 1
   1067     443     425 1
   1068     443     445 am
   1069     444     443 2
   1070     401     399 1
   1071     403     401 1
   1072     406     403 1
   1073     409     406 1
   1074     412     409 1
   1075     414     412 ar
   1076     415     414 ar
   1077     418     414 ar
   1078     421     401 1
   1079     421     423 am
   1080     422     421 2
   1081     381     379 1
   1082     383     381 1
   1083     386     383 1
   1084     387     386 ar
   1085     389     387 ar
   1086     391     389 ar
   1087     393     391 ar
   1088     395     386 ar
   1089     395     393 ar
   1090     397     381 1
   1091     397     399 am
   1092     398     397 2
   1093     365     363 1
   1094     367     365 1
   1095     369     367 1
   1096     373     367 1
   1097     377     365 1
   1098     377     379 am
   1099     378     377 2
   1100     355     353 1
   1101     357     355 1
   1102     361     355 1
   1103     361     363 am
   1104     362     361 2
   1105     340     338 1
   1106     342     340 1
   1107     345     342 1
   1108     348     345 1
   1109     349     348 ar
   1110     350     348 ar
   1111     351     340 1
   1112     351     353 am
   1113     352     351 2
   1114     330     328 1
   1115     332     330 1
   1116     336     330 1
   1117     336     338 am
   1118     337     336 2
   1119     311     309 1
   1120     313     311 1
   1121     315     313 1
   1122     319     313 1
   1123     322     319 1
   1124     326     311 1
   1125     326     328 am
   1126     327     326 2
   1127     296     295 1
   1128     299     296 1
   1129     302     299 1
   1130     305     295 1
   1131     305     302 1
   1132     307     305 1
   1133     307     309 am
   1134     308     307 2
   1135     286     284 1
   1136     288     286 1
   1137     291     288 1
   1138     293     286 1
   1139     293     295 am
   1140     294     293 2
   1141     262     260 1
   1142     264     262 1
   1143     267     264 1
   1144     270     267 1
   1145     273     270 1
   1146     275     273 ar
   1147     276     275 ar
   1148     279     275 ar
   1149     282     262 1
   1150     282     284 am
   1151     283     282 2
   1152     251     249 1
   1153     253     251 1
   1154     256     253 1
   1155     258     251 1
   1156     258     260 am
   1157     259     258 2
   1158     232     230 1
   1159     234     232 1
   1160     236     234 1
   1161     240     234 1
   1162     243     240 1
   1163     247     232 1
   1164     247     249 am
   1165     248     247 2
   1166     218     216 1
   1167     220     218 1
   1168     223     220 1
   1169     224     223 2
   1170     225     223 am
   1171     228     218 1
   1172     228     230 am
   1173     229     228 2
   1174     211     209 1
   1175     214     211 1
   1176     214     216 am
   1177     215     214 2
   1178     192     190 1
   1179     194     192 1
   1180     197     194 1
   1181     199     197 1
   1182     203     197 1
   1183     207     192 1
   1184     207     209 am
   1185     208     207 2
   1186     181     179 1
   1187     183     181 1
   1188     186     183 1
   1189     188     181 1
   1190     188     190 am
   1191     189     188 2
   1192     165     163 1
   1193     167     165 1
   1194     169     167 1
   1195     173     167 1
   1196     177     165 1
   1197     177     179 am
   1198     178     177 2
   1199     145     143 1
   1200     147     145 1
   1201     150     147 1
   1202     151     150 ar
   1203     153     151 ar
   1204     155     153 ar
   1205     157     155 ar
   1206     159     150 ar
   1207     159     157 ar
   1208     161     145 1
   1209     161     163 am
   1210     162     161 2
   1211     126     124 1
   1212     128     126 1
   1213     131     128 1
   1214     133     131 1
   1215     137     131 1
   1216     141     126 1
   1217     141     143 am
   1218     142     141 2
   1219     110     108 1
   1220     112     110 1
   1221     114     112 1
   1222     118     112 1
   1223     122     110 1
   1224     122     124 am
   1225     123     122 2
   1226      99      97 1
   1227     101      99 1
   1228     104     101 1
   1229     106      99 1
   1230     106     108 am
   1231     107     106 2
   1232      77      75 1
   1233      79      77 1
   1234      82      79 1
   1235      85      82 1
   1236      88      85 1
   1237      91      88 1
   1238      95      77 1
   1239      95      97 am
   1240      96      95 2
   1241      63      61 1
   1242      65      63 1
   1243      67      65 1
   1244      71      65 1
   1245      73      63 1
   1246      73      75 am
   1247      74      73 2
   1248      47      45 1
   1249      49      47 1
   1250      51      49 1
   1251      55      49 1
   1252      59      47 1
   1253      59      61 am
   1254      60      59 2
   1255      30      28 1
   1256      32      30 1
   1257      35      32 1
   1258      38      35 1
   1259      39      38 2
   1260      40      38 am
   1261      43      30 1
   1262      43      45 am
   1263      44      43 2
   1264      15      13 1
   1265      17      15 1
   1266      20      17 1
   1267      23      20 1
   1268      24      23 ar
   1269      25      23 ar
   1270      26      15 1
   1271      26      28 am
   1272      27      26 2
   1273       5       1 1
   1274       7       5 1
   1275      11       5 1
   1276      11      13 am
   1277      12      11 2
   1278    2494    2495 1
   1279    2494    2496 1
   1280    2494    2497 1
   1281    2494    2498 1
   1282    2470    2469 1
   1283    2472    2471 1
   1284    2474    2473 1
   1285    2475    2473 1
   1286    2477    2476 1
   1287    2478    2476 1
   1288    2480    2479 1
   1289    2481    2479 1
   1290    2483    2482 1
   1291    2486    2485 1
   1292    2487    2485 1
   1293    2489    2488 1
   1294    2490    2488 1
   1295    2454    2453 1
   1296    2456    2455 1
   1297    2458    2457 1
   1298    2460    2459 1
   1299    2461    2459 1
   1300    2462    2459 1
   1301    2464    2463 1
   1302    2465    2463 1
   1303    2466    2463 1
   1304    2432    2431 1
   1305    2434    2433 1
   1306    2436    2435 1
   1307    2437    2435 1
   1308    2439    2438 1
   1309    2440    2438 1
   1310    2442    2441 1
   1311    2443    2441 1
   1312    2445    2444 1
   1313    2446    2444 1
   1314    2448    2447 1
   1315    2449    2447 1
   1316    2450    2447 1
   1317    2417    2416 1
   1318    2419    2418 1
   1319    2421    2420 1
   1320    2422    2420 1
   1321    2424    2423 1
   1322    2425    2423 1
   1323    2398    2397 1
   1324    2400    2399 1
   1325    2402    2401 1
   1326    2403    2401 1
   1327    2405    2404 1
   1328    2407    2406 1
   1329    2408    2406 1
   1330    2409    2406 1
   1331    2411    2410 1
   1332    2412    2410 1
   1333    2413    2410 1
   1334    2378    2377 1
   1335    2380    2379 1
   1336    2382    2381 1
   1337    2383    2381 1
   1338    2386    2385 1
   1339    2388    2387 1
   1340    2390    2389 1
   1341    2392    2391 1
   1342    2394    2393 1
   1343    2368    2367 1
   1344    2370    2369 1
   1345    2372    2371 1
   1346    2373    2371 1
   1347    2374    2371 1
   1348    2344    2343 1
   1349    2346    2345 1
   1350    2348    2347 1
   1351    2349    2347 1
   1352    2351    2350 1
   1353    2352    2350 1
   1354    2354    2353 1
   1355    2355    2353 1
   1356    2357    2356 1
   1357    2360    2359 1
   1358    2361    2359 1
   1359    2363    2362 1
   1360    2364    2362 1
   1361    2333    2332 1
   1362    2335    2334 1
   1363    2337    2336 1
   1364    2338    2336 1
   1365    2340    2339 1
   1366    2322    2321 1
   1367    2324    2323 1
   1368    2326    2325 1
   1369    2327    2325 1
   1370    2329    2328 1
   1371    2298    2297 1
   1372    2300    2299 1
   1373    2302    2301 1
   1374    2303    2301 1
   1375    2305    2304 1
   1376    2306    2304 1
   1377    2308    2307 1
   1378    2309    2307 1
   1379    2311    2310 1
   1380    2314    2313 1
   1381    2315    2313 1
   1382    2317    2316 1
   1383    2318    2316 1
   1384    2282    2281 1
   1385    2284    2283 1
   1386    2286    2285 1
   1387    2288    2287 1
   1388    2289    2287 1
   1389    2290    2287 1
   1390    2292    2291 1
   1391    2293    2291 1
   1392    2294    2291 1
   1393    2271    2270 1
   1394    2273    2272 1
   1395    2275    2274 1
   1396    2276    2274 1
   1397    2278    2277 1
   1398    2254    2253 1
   1399    2256    2255 1
   1400    2258    2257 1
   1401    2259    2257 1
   1402    2261    2260 1
   1403    2262    2260 1
   1404    2266    2265 1
   1405    2267    2265 1
   1406    2237    2236 1
   1407    2239    2238 1
   1408    2241    2240 1
   1409    2242    2240 1
   1410    2244    2243 1
   1411    2245    2243 1
   1412    2249    2248 1
   1413    2250    2248 1
   1414    2216    2215 1
   1415    2218    2217 1
   1416    2220    2219 1
   1417    2221    2219 1
   1418    2224    2223 1
   1419    2226    2225 1
   1420    2229    2228 1
   1421    2231    2230 1
   1422    2233    2232 1
   1423    2200    2199 1
   1424    2202    2201 1
   1425    2204    2203 1
   1426    2206    2205 1
   1427    2207    2205 1
   1428    2208    2205 1
   1429    2210    2209 1
   1430    2211    2209 1
   1431    2212    2209 1
   1432    2186    2185 1
   1433    2188    2187 1
   1434    2190    2189 1
   1435    2192    2191 1
   1436    2193    2191 1
   1437    2194    2191 1
   1438    2196    2195 1
   1439    2171    2170 1
   1440    2173    2172 1
   1441    2175    2174 1
   1442    2176    2174 1
   1443    2178    2177 1
   1444    2179    2177 1
   1445    2151    2150 1
   1446    2153    2152 1
   1447    2155    2154 1
   1448    2156    2154 1
   1449    2159    2158 1
   1450    2161    2160 1
   1451    2163    2162 1
   1452    2165    2164 1
   1453    2167    2166 1
   1454    2139    2138 1
   1455    2141    2140 1
   1456    2143    2142 1
   1457    2144    2142 1
   1458    2129    2128 1
   1459    2131    2130 1
   1460    2133    2132 1
   1461    2134    2132 1
   1462    2135    2132 1
   1463    2117    2116 1
   1464    2119    2118 1
   1465    2121    2120 1
   1466    2122    2120 1
   1467    2103    2102 1
   1468    2105    2104 1
   1469    2107    2106 1
   1470    2108    2106 1
   1471    2112    2111 1
   1472    2113    2111 1
   1473    2096    2095 1
   1474    2098    2097 1
   1475    2099    2097 1
   1476    2075    2074 1
   1477    2077    2076 1
   1478    2079    2078 1
   1479    2080    2078 1
   1480    2083    2082 1
   1481    2085    2084 1
   1482    2088    2087 1
   1483    2090    2089 1
   1484    2092    2091 1
   1485    2054    2053 1
   1486    2056    2055 1
   1487    2058    2057 1
   1488    2059    2057 1
   1489    2062    2061 1
   1490    2064    2063 1
   1491    2067    2066 1
   1492    2069    2068 1
   1493    2071    2070 1
   1494    2041    2040 1
   1495    2042    2040 1
   1496    2044    2043 1
   1497    2045    2043 1
   1498    2047    2046 1
   1499    2048    2046 1
   1500    2050    2049 1
   1501    2028    2027 1
   1502    2030    2029 1
   1503    2032    2031 1
   1504    2033    2031 1
   1505    2013    2012 1
   1506    2015    2014 1
   1507    2017    2016 1
   1508    2018    2016 1
   1509    2020    2019 1
   1510    2021    2019 1
   1511    1994    1993 1
   1512    1996    1995 1
   1513    1998    1997 1
   1514    2000    1999 1
   1515    2001    1999 1
   1516    2002    1999 1
   1517    2004    2003 1
   1518    2005    2003 1
   1519    2007    2006 1
   1520    2008    2006 1
   1521    2009    2006 1
   1522    1975    1974 1
   1523    1977    1976 1
   1524    1979    1978 1
   1525    1981    1980 1
   1526    1982    1980 1
   1527    1983    1980 1
   1528    1985    1984 1
   1529    1986    1984 1
   1530    1988    1987 1
   1531    1989    1987 1
   1532    1990    1987 1
   1533    1956    1955 1
   1534    1958    1957 1
   1535    1960    1959 1
   1536    1961    1959 1
   1537    1963    1962 1
   1538    1965    1964 1
   1539    1966    1964 1
   1540    1967    1964 1
   1541    1969    1968 1
   1542    1970    1968 1
   1543    1971    1968 1
   1544    1939    1938 1
   1545    1941    1940 1
   1546    1943    1942 1
   1547    1944    1942 1
   1548    1946    1945 1
   1549    1947    1945 1
   1550    1951    1950 1
   1551    1952    1950 1
   1552    1917    1916 1
   1553    1919    1918 1
   1554    1921    1920 1
   1555    1922    1920 1
   1556    1924    1923 1
   1557    1925    1923 1
   1558    1927    1926 1
   1559    1928    1926 1
   1560    1930    1929 1
   1561    1931    1929 1
   1562    1933    1932 1
   1563    1934    1932 1
   1564    1935    1932 1
   1565    1900    1899 1
   1566    1902    1901 1
   1567    1904    1903 1
   1568    1905    1903 1
   1569    1907    1906 1
   1570    1908    1906 1
   1571    1912    1911 1
   1572    1913    1911 1
   1573    1887    1886 1
   1574    1888    1886 1
   1575    1890    1889 1
   1576    1891    1889 1
   1577    1893    1892 1
   1578    1894    1892 1
   1579    1896    1895 1
   1580    1874    1873 1
   1581    1876    1875 1
   1582    1878    1877 1
   1583    1879    1877 1
   1584    1853    1852 1
   1585    1855    1854 1
   1586    1857    1856 1
   1587    1858    1856 1
   1588    1861    1860 1
   1589    1863    1862 1
   1590    1866    1865 1
   1591    1868    1867 1
   1592    1870    1869 1
   1593    1842    1841 1
   1594    1844    1843 1
   1595    1846    1845 1
   1596    1847    1845 1
   1597    1849    1848 1
   1598    1835    1834 1
   1599    1837    1836 1
   1600    1838    1836 1
   1601    1816    1815 1
   1602    1818    1817 1
   1603    1820    1819 1
   1604    1821    1819 1
   1605    1823    1822 1
   1606    1825    1824 1
   1607    1826    1824 1
   1608    1827    1824 1
   1609    1829    1828 1
   1610    1830    1828 1
   1611    1831    1828 1
   1612    1797    1796 1
   1613    1799    1798 1
   1614    1801    1800 1
   1615    1802    1800 1
   1616    1804    1803 1
   1617    1806    1805 1
   1618    1807    1805 1
   1619    1808    1805 1
   1620    1810    1809 1
   1621    1811    1809 1
   1622    1812    1809 1
   1623    1782    1781 1
   1624    1784    1783 1
   1625    1786    1785 1
   1626    1787    1785 1
   1627    1789    1788 1
   1628    1790    1788 1
   1629    1763    1762 1
   1630    1765    1764 1
   1631    1767    1766 1
   1632    1769    1768 1
   1633    1770    1768 1
   1634    1771    1768 1
   1635    1773    1772 1
   1636    1774    1772 1
   1637    1776    1775 1
   1638    1777    1775 1
   1639    1778    1775 1
   1640    1741    1740 1
   1641    1743    1742 1
   1642    1745    1744 1
   1643    1746    1744 1
   1644    1748    1747 1
   1645    1749    1747 1
   1646    1751    1750 1
   1647    1752    1750 1
   1648    1754    1753 1
   1649    1755    1753 1
   1650    1757    1756 1
   1651    1758    1756 1
   1652    1759    1756 1
   1653    1731    1730 1
   1654    1733    1732 1
   1655    1735    1734 1
   1656    1736    1734 1
   1657    1737    1734 1
   1658    1707    1706 1
   1659    1709    1708 1
   1660    1711    1710 1
   1661    1712    1710 1
   1662    1714    1713 1
   1663    1715    1713 1
   1664    1717    1716 1
   1665    1718    1716 1
   1666    1720    1719 1
   1667    1723    1722 1
   1668    1724    1722 1
   1669    1726    1725 1
   1670    1727    1725 1
   1671    1696    1695 1
   1672    1698    1697 1
   1673    1700    1699 1
   1674    1701    1699 1
   1675    1703    1702 1
   1676    1682    1681 1
   1677    1684    1683 1
   1678    1686    1685 1
   1679    1687    1685 1
   1680    1691    1690 1
   1681    1692    1690 1
   1682    1660    1659 1
   1683    1662    1661 1
   1684    1664    1663 1
   1685    1665    1663 1
   1686    1667    1666 1
   1687    1668    1666 1
   1688    1670    1669 1
   1689    1671    1669 1
   1690    1673    1672 1
   1691    1674    1672 1
   1692    1676    1675 1
   1693    1677    1675 1
   1694    1678    1675 1
   1695    1644    1643 1
   1696    1646    1645 1
   1697    1648    1647 1
   1698    1650    1649 1
   1699    1651    1649 1
   1700    1652    1649 1
   1701    1654    1653 1
   1702    1655    1653 1
   1703    1656    1653 1
   1704    1627    1626 1
   1705    1629    1628 1
   1706    1631    1630 1
   1707    1632    1630 1
   1708    1634    1633 1
   1709    1635    1633 1
   1710    1639    1638 1
   1711    1640    1638 1
   1712    1613    1612 1
   1713    1615    1614 1
   1714    1617    1616 1
   1715    1618    1616 1
   1716    1622    1621 1
   1717    1623    1621 1
   1718    1602    1601 1
   1719    1604    1603 1
   1720    1606    1605 1
   1721    1607    1605 1
   1722    1609    1608 1
   1723    1580    1579 1
   1724    1582    1581 1
   1725    1584    1583 1
   1726    1585    1583 1
   1727    1587    1586 1
   1728    1588    1586 1
   1729    1590    1589 1
   1730    1591    1589 1
   1731    1593    1592 1
   1732    1594    1592 1
   1733    1596    1595 1
   1734    1597    1595 1
   1735    1598    1595 1
   1736    1556    1555 1
   1737    1558    1557 1
   1738    1560    1559 1
   1739    1561    1559 1
   1740    1563    1562 1
   1741    1564    1562 1
   1742    1566    1565 1
   1743    1567    1565 1
   1744    1569    1568 1
   1745    1572    1571 1
   1746    1573    1571 1
   1747    1575    1574 1
   1748    1576    1574 1
   1749    1542    1541 1
   1750    1544    1543 1
   1751    1546    1545 1
   1752    1547    1545 1
   1753    1551    1550 1
   1754    1552    1550 1
   1755    1523    1522 1
   1756    1525    1524 1
   1757    1527    1526 1
   1758    1528    1526 1
   1759    1530    1529 1
   1760    1532    1531 1
   1761    1533    1531 1
   1762    1534    1531 1
   1763    1536    1535 1
   1764    1537    1535 1
   1765    1538    1535 1
   1766    1511    1510 1
   1767    1513    1512 1
   1768    1515    1514 1
   1769    1516    1514 1
   1770    1487    1486 1
   1771    1489    1488 1
   1772    1491    1490 1
   1773    1492    1490 1
   1774    1494    1493 1
   1775    1495    1493 1
   1776    1497    1496 1
   1777    1498    1496 1
   1778    1500    1499 1
   1779    1503    1502 1
   1780    1504    1502 1
   1781    1506    1505 1
   1782    1507    1505 1
   1783    1468    1467 1
   1784    1470    1469 1
   1785    1472    1471 1
   1786    1473    1471 1
   1787    1475    1474 1
   1788    1477    1476 1
   1789    1478    1476 1
   1790    1479    1476 1
   1791    1481    1480 1
   1792    1482    1480 1
   1793    1483    1480 1
   1794    1454    1453 1
   1795    1456    1455 1
   1796    1458    1457 1
   1797    1459    1457 1
   1798    1463    1462 1
   1799    1464    1462 1
   1800    1443    1442 1
   1801    1445    1444 1
   1802    1447    1446 1
   1803    1448    1446 1
   1804    1450    1449 1
   1805    1428    1427 1
   1806    1430    1429 1
   1807    1432    1431 1
   1808    1433    1431 1
   1809    1435    1434 1
   1810    1436    1434 1
   1811    1416    1415 1
   1812    1418    1417 1
   1813    1420    1419 1
   1814    1421    1419 1
   1815    1399    1398 1
   1816    1401    1400 1
   1817    1403    1402 1
   1818    1404    1402 1
   1819    1406    1405 1
   1820    1407    1405 1
   1821    1410    1409 1
   1822    1411    1409 1
   1823    1412    1409 1
   1824    1388    1387 1
   1825    1390    1389 1
   1826    1392    1391 1
   1827    1393    1391 1
   1828    1395    1394 1
   1829    1369    1368 1
   1830    1371    1370 1
   1831    1373    1372 1
   1832    1374    1372 1
   1833    1376    1375 1
   1834    1378    1377 1
   1835    1379    1377 1
   1836    1380    1377 1
   1837    1382    1381 1
   1838    1383    1381 1
   1839    1384    1381 1
   1840    1350    1349 1
   1841    1352    1351 1
   1842    1354    1353 1
   1843    1356    1355 1
   1844    1357    1355 1
   1845    1358    1355 1
   1846    1360    1359 1
   1847    1361    1359 1
   1848    1363    1362 1
   1849    1364    1362 1
   1850    1365    1362 1
   1851    1329    1328 1
   1852    1331    1330 1
   1853    1333    1332 1
   1854    1334    1332 1
   1855    1337    1336 1
   1856    1339    1338 1
   1857    1342    1341 1
   1858    1344    1343 1
   1859    1346    1345 1
   1860    1317    1316 1
   1861    1319    1318 1
   1862    1321    1320 1
   1863    1322    1320 1
   1864    1297    1296 1
   1865    1299    1298 1
   1866    1301    1300 1
   1867    1302    1300 1
   1868    1305    1304 1
   1869    1307    1306 1
   1870    1309    1308 1
   1871    1311    1310 1
   1872    1313    1312 1
   1873    1283    1282 1
   1874    1285    1284 1
   1875    1287    1286 1
   1876    1289    1288 1
   1877    1290    1288 1
   1878    1291    1288 1
   1879    1293    1292 1
   1880    1267    1266 1
   1881    1269    1268 1
   1882    1271    1270 1
   1883    1273    1272 1
   1884    1274    1272 1
   1885    1275    1272 1
   1886    1277    1276 1
   1887    1278    1276 1
   1888    1279    1276 1
   1889    1247    1246 1
   1890    1249    1248 1
   1891    1251    1250 1
   1892    1252    1250 1
   1893    1255    1254 1
   1894    1257    1256 1
   1895    1259    1258 1
   1896    1261    1260 1
   1897    1263    1262 1
   1898    1235    1234 1
   1899    1237    1236 1
   1900    1239    1238 1
   1901    1240    1238 1
   1902    1220    1219 1
   1903    1222    1221 1
   1904    1224    1223 1
   1905    1225    1223 1
   1906    1227    1226 1
   1907    1228    1226 1
   1908    1198    1197 1
   1909    1200    1199 1
   1910    1202    1201 1
   1911    1203    1201 1
   1912    1205    1204 1
   1913    1206    1204 1
   1914    1208    1207 1
   1915    1209    1207 1
   1916    1211    1210 1
   1917    1212    1210 1
   1918    1214    1213 1
   1919    1215    1213 1
   1920    1216    1213 1
   1921    1184    1183 1
   1922    1186    1185 1
   1923    1188    1187 1
   1924    1190    1189 1
   1925    1191    1189 1
   1926    1192    1189 1
   1927    1194    1193 1
   1928    1168    1167 1
   1929    1170    1169 1
   1930    1172    1171 1
   1931    1174    1173 1
   1932    1175    1173 1
   1933    1176    1173 1
   1934    1178    1177 1
   1935    1179    1177 1
   1936    1180    1177 1
   1937    1151    1150 1
   1938    1153    1152 1
   1939    1155    1154 1
   1940    1156    1154 1
   1941    1158    1157 1
   1942    1159    1157 1
   1943    1163    1162 1
   1944    1164    1162 1
   1945    1127    1126 1
   1946    1129    1128 1
   1947    1131    1130 1
   1948    1132    1130 1
   1949    1134    1133 1
   1950    1135    1133 1
   1951    1137    1136 1
   1952    1138    1136 1
   1953    1140    1139 1
   1954    1143    1142 1
   1955    1144    1142 1
   1956    1146    1145 1
   1957    1147    1145 1
   1958    1117    1116 1
   1959    1119    1118 1
   1960    1121    1120 1
   1961    1122    1120 1
   1962    1123    1120 1
   1963    1095    1094 1
   1964    1097    1096 1
   1965    1099    1098 1
   1966    1100    1098 1
   1967    1102    1101 1
   1968    1103    1101 1
   1969    1105    1104 1
   1970    1106    1104 1
   1971    1108    1107 1
   1972    1109    1107 1
   1973    1111    1110 1
   1974    1112    1110 1
   1975    1113    1110 1
   1976    1078    1077 1
   1977    1080    1079 1
   1978    1082    1081 1
   1979    1083    1081 1
   1980    1087    1086 1
   1981    1089    1088 1
   1982    1091    1090 1
   1983    1068    1067 1
   1984    1070    1069 1
   1985    1072    1071 1
   1986    1073    1071 1
   1987    1074    1071 1
   1988    1054    1053 1
   1989    1056    1055 1
   1990    1058    1057 1
   1991    1060    1059 1
   1992    1061    1059 1
   1993    1062    1059 1
   1994    1064    1063 1
   1995    1040    1039 1
   1996    1042    1041 1
   1997    1044    1043 1
   1998    1045    1043 1
   1999    1049    1048 1
   2000    1050    1048 1
   2001    1021    1020 1
   2002    1023    1022 1
   2003    1025    1024 1
   2004    1027    1026 1
   2005    1028    1026 1
   2006    1029    1026 1
   2007    1031    1030 1
   2008    1032    1030 1
   2009    1034    1033 1
   2010    1035    1033 1
   2011    1036    1033 1
   2012    1014    1013 1
   2013    1016    1015 1
   2014    1017    1015 1
   2015     997     996 1
   2016     999     998 1
   2017    1001    1000 1
   2018    1002    1000 1
   2019    1006    1005 1
   2020    1008    1007 1
   2021    1010    1009 1
   2022     983     982 1
   2023     985     984 1
   2024     987     986 1
   2025     988     986 1
   2026     992     991 1
   2027     993     991 1
   2028     959     958 1
   2029     961     960 1
   2030     963     962 1
   2031     964     962 1
   2032     966     965 1
   2033     967     965 1
   2034     969     968 1
   2035     970     968 1
   2036     972     971 1
   2037     975     974 1
   2038     976     974 1
   2039     978     977 1
   2040     979     977 1
   2041     940     939 1
   2042     942     941 1
   2043     944     943 1
   2044     945     943 1
   2045     947     946 1
   2046     949     948 1
   2047     950     948 1
   2048     951     948 1
   2049     953     952 1
   2050     954     952 1
   2051     955     952 1
   2052     929     928 1
   2053     931     930 1
   2054     933     932 1
   2055     934     932 1
   2056     936     935 1
   2057     918     917 1
   2058     920     919 1
   2059     922     921 1
   2060     923     921 1
   2061     925     924 1
   2062     902     901 1
   2063     904     903 1
   2064     906     905 1
   2065     908     907 1
   2066     909     907 1
   2067     910     907 1
   2068     912     911 1
   2069     913     911 1
   2070     914     911 1
   2071     892     891 1
   2072     894     893 1
   2073     896     895 1
   2074     897     895 1
   2075     898     895 1
   2076     868     867 1
   2077     870     869 1
   2078     872     871 1
   2079     873     871 1
   2080     875     874 1
   2081     876     874 1
   2082     878     877 1
   2083     879     877 1
   2084     881     880 1
   2085     884     883 1
   2086     885     883 1
   2087     887     886 1
   2088     888     886 1
   2089     855     854 1
   2090     856     854 1
   2091     858     857 1
   2092     859     857 1
   2093     861     860 1
   2094     862     860 1
   2095     864     863 1
   2096     842     841 1
   2097     844     843 1
   2098     846     845 1
   2099     847     845 1
   2100     829     828 1
   2101     830     828 1
   2102     832     831 1
   2103     833     831 1
   2104     835     834 1
   2105     836     834 1
   2106     838     837 1
   2107     817     816 1
   2108     819     818 1
   2109     821     820 1
   2110     822     820 1
   2111     824     823 1
   2112     793     792 1
   2113     795     794 1
   2114     797     796 1
   2115     798     796 1
   2116     800     799 1
   2117     801     799 1
   2118     803     802 1
   2119     804     802 1
   2120     806     805 1
   2121     809     808 1
   2122     810     808 1
   2123     812     811 1
   2124     813     811 1
   2125     786     785 1
   2126     788     787 1
   2127     789     787 1
   2128     770     769 1
   2129     772     771 1
   2130     774     773 1
   2131     776     775 1
   2132     777     775 1
   2133     778     775 1
   2134     780     779 1
   2135     781     779 1
   2136     782     779 1
   2137     756     755 1
   2138     758     757 1
   2139     760     759 1
   2140     761     759 1
   2141     765     764 1
   2142     766     764 1
   2143     732     731 1
   2144     734     733 1
   2145     736     735 1
   2146     737     735 1
   2147     740     739 1
   2148     742     741 1
   2149     745     744 1
   2150     747     746 1
   2151     749     748 1
   2152     751     750 1
   2153     720     719 1
   2154     722     721 1
   2155     724     723 1
   2156     725     723 1
   2157     709     708 1
   2158     711     710 1
   2159     713     712 1
   2160     714     712 1
   2161     716     715 1
   2162     693     692 1
   2163     695     694 1
   2164     697     696 1
   2165     699     698 1
   2166     700     698 1
   2167     701     698 1
   2168     703     702 1
   2169     704     702 1
   2170     705     702 1
   2171     683     682 1
   2172     685     684 1
   2173     687     686 1
   2174     688     686 1
   2175     689     686 1
   2176     676     675 1
   2177     678     677 1
   2178     679     677 1
   2179     665     664 1
   2180     667     666 1
   2181     669     668 1
   2182     670     668 1
   2183     672     671 1
   2184     653     652 1
   2185     655     654 1
   2186     657     656 1
   2187     658     656 1
   2188     634     633 1
   2189     636     635 1
   2190     638     637 1
   2191     640     639 1
   2192     641     639 1
   2193     642     639 1
   2194     644     643 1
   2195     645     643 1
   2196     647     646 1
   2197     648     646 1
   2198     649     646 1
   2199     618     617 1
   2200     620     619 1
   2201     622     621 1
   2202     624     623 1
   2203     625     623 1
   2204     626     623 1
   2205     628     627 1
   2206     629     627 1
   2207     630     627 1
   2208     594     593 1
   2209     596     595 1
   2210     598     597 1
   2211     599     597 1
   2212     602     601 1
   2213     604     603 1
   2214     607     606 1
   2215     609     608 1
   2216     611     610 1
   2217     613     612 1
   2218     580     579 1
   2219     582     581 1
   2220     584     583 1
   2221     585     583 1
   2222     589     588 1
   2223     590     588 1
   2224     568     567 1
   2225     570     569 1
   2226     572     571 1
   2227     573     571 1
   2228     557     556 1
   2229     559     558 1
   2230     561     560 1
   2231     562     560 1
   2232     564     563 1
   2233     538     537 1
   2234     540     539 1
   2235     542     541 1
   2236     544     543 1
   2237     545     543 1
   2238     546     543 1
   2239     548     547 1
   2240     549     547 1
   2241     551     550 1
   2242     552     550 1
   2243     553     550 1
   2244     524     523 1
   2245     526     525 1
   2246     528     527 1
   2247     529     527 1
   2248     533     532 1
   2249     534     532 1
   2250     507     506 1
   2251     509     508 1
   2252     511     510 1
   2253     512     510 1
   2254     514     513 1
   2255     515     513 1
   2256     519     518 1
   2257     520     518 1
   2258     495     494 1
   2259     497     496 1
   2260     499     498 1
   2261     500     498 1
   2262     481     480 1
   2263     483     482 1
   2264     485     484 1
   2265     487     486 1
   2266     488     486 1
   2267     489     486 1
   2268     491     490 1
   2269     465     464 1
   2270     467     466 1
   2271     469     468 1
   2272     471     470 1
   2273     472     470 1
   2274     473     470 1
   2275     475     474 1
   2276     476     474 1
   2277     477     474 1
   2278     446     445 1
   2279     448     447 1
   2280     450     449 1
   2281     451     449 1
   2282     453     452 1
   2283     455     454 1
   2284     456     454 1
   2285     457     454 1
   2286     459     458 1
   2287     460     458 1
   2288     461     458 1
   2289     424     423 1
   2290     426     425 1
   2291     428     427 1
   2292     429     427 1
   2293     431     430 1
   2294     432     430 1
   2295     434     433 1
   2296     435     433 1
   2297     437     436 1
   2298     438     436 1
   2299     440     439 1
   2300     441     439 1
   2301     442     439 1
   2302     400     399 1
   2303     402     401 1
   2304     404     403 1
   2305     405     403 1
   2306     407     406 1
   2307     408     406 1
   2308     410     409 1
   2309     411     409 1
   2310     413     412 1
   2311     416     415 1
   2312     417     415 1
   2313     419     418 1
   2314     420     418 1
   2315     380     379 1
   2316     382     381 1
   2317     384     383 1
   2318     385     383 1
   2319     388     387 1
   2320     390     389 1
   2321     392     391 1
   2322     394     393 1
   2323     396     395 1
   2324     364     363 1
   2325     366     365 1
   2326     368     367 1
   2327     370     369 1
   2328     371     369 1
   2329     372     369 1
   2330     374     373 1
   2331     375     373 1
   2332     376     373 1
   2333     354     353 1
   2334     356     355 1
   2335     358     357 1
   2336     359     357 1
   2337     360     357 1
   2338     339     338 1
   2339     341     340 1
   2340     343     342 1
   2341     344     342 1
   2342     346     345 1
   2343     347     345 1
   2344     329     328 1
   2345     331     330 1
   2346     333     332 1
   2347     334     332 1
   2348     335     332 1
   2349     310     309 1
   2350     312     311 1
   2351     314     313 1
   2352     316     315 1
   2353     317     315 1
   2354     318     315 1
   2355     320     319 1
   2356     321     319 1
   2357     323     322 1
   2358     324     322 1
   2359     325     322 1
   2360     297     296 1
   2361     298     296 1
   2362     300     299 1
   2363     301     299 1
   2364     303     302 1
   2365     304     302 1
   2366     306     305 1
   2367     285     284 1
   2368     287     286 1
   2369     289     288 1
   2370     290     288 1
   2371     292     291 1
   2372     261     260 1
   2373     263     262 1
   2374     265     264 1
   2375     266     264 1
   2376     268     267 1
   2377     269     267 1
   2378     271     270 1
   2379     272     270 1
   2380     274     273 1
   2381     277     276 1
   2382     278     276 1
   2383     280     279 1
   2384     281     279 1
   2385     250     249 1
   2386     252     251 1
   2387     254     253 1
   2388     255     253 1
   2389     257     256 1
   2390     231     230 1
   2391     233     232 1
   2392     235     234 1
   2393     237     236 1
   2394     238     236 1
   2395     239     236 1
   2396     241     240 1
   2397     242     240 1
   2398     244     243 1
   2399     245     243 1
   2400     246     243 1
   2401     217     216 1
   2402     219     218 1
   2403     221     220 1
   2404     222     220 1
   2405     226     225 1
   2406     227     225 1
   2407     210     209 1
   2408     212     211 1
   2409     213     211 1
   2410     191     190 1
   2411     193     192 1
   2412     195     194 1
   2413     196     194 1
   2414     198     197 1
   2415     200     199 1
   2416     201     199 1
   2417     202     199 1
   2418     204     203 1
   2419     205     203 1
   2420     206     203 1
   2421     180     179 1
   2422     182     181 1
   2423     184     183 1
   2424     185     183 1
   2425     187     186 1
   2426     164     163 1
   2427     166     165 1
   2428     168     167 1
   2429     170     169 1
   2430     171     169 1
   2431     172     169 1
   2432     174     173 1
   2433     175     173 1
   2434     176     173 1
   2435     144     143 1
   2436     146     145 1
   2437     148     147 1
   2438     149     147 1
   2439     152     151 1
   2440     154     153 1
   2441     156     155 1
   2442     158     157 1
   2443     160     159 1
   2444     125     124 1
   2445     127     126 1
   2446     129     128 1
   2447     130     128 1
   2448     132     131 1
   2449     134     133 1
   2450     135     133 1
   2451     136     133 1
   2452     138     137 1
   2453     139     137 1
   2454     140     137 1
   2455     109     108 1
   2456     111     110 1
   2457     113     112 1
   2458     115     114 1
   2459     116     114 1
   2460     117     114 1
   2461     119     118 1
   2462     120     118 1
   2463     121     118 1
   2464      98      97 1
   2465     100      99 1
   2466     102     101 1
   2467     103     101 1
   2468     105     104 1
   2469      76      75 1
   2470      78      77 1
   2471      80      79 1
   2472      81      79 1
   2473      83      82 1
   2474      84      82 1
   2475      86      85 1
   2476      87      85 1
   2477      89      88 1
   2478      90      88 1
   2479      92      91 1
   2480      93      91 1
   2481      94      91 1
   2482      62      61 1
   2483      64      63 1
   2484      66      65 1
   2485      68      67 1
   2486      69      67 1
   2487      70      67 1
   2488      72      71 1
   2489      46      45 1
   2490      48      47 1
   2491      50      49 1
   2492      52      51 1
   2493      53      51 1
   2494      54      51 1
   2495      56      55 1
   2496      57      55 1
   2497      58      55 1
   2498      29      28 1
   2499      31      30 1
   2500      33      32 1
   2501      34      32 1
   2502      36      35 1
   2503      37      35 1
   2504      41      40 1
   2505      42      40 1
   2506      14      13 1
   2507      16      15 1
   2508      18      17 1
   2509      19      17 1
   2510      21      20 1
   2511      22      20 1
   2512       2       1 1
   2513       3       1 1
   2514       4       1 1
   2515       6       5 1
   2516       8       7 1
   2517       9       7 1
   2518      10       7 1
@<TRIPOS>SUBSTRUCTURE
      1 ALA1           1 RESIDUE    4    A ALA
      2 GLU2          13 RESIDUE    4    A GLU
      3 GLN3          28 RESIDUE    4    A GLN
      4 VAL4          45 RESIDUE    4    A VAL
      5 THR5          61 RESIDUE    4    A THR
      6 LYS6          75 RESIDUE    4    A LYS
      7 SER7          97 RESIDUE    4    A SER
      8 VAL8         108 RESIDUE    4    A VAL
      9 LEU9         124 RESIDUE    4    A LEU
     10 PHE10        143 RESIDUE    4    A PHE
     11 VAL11        163 RESIDUE    4    A VAL
     12 CYS12        179 RESIDUE    4    A CYS
     13 LEU13        190 RESIDUE    4    A LEU
     14 GLY14        209 RESIDUE    4    A GLY
     15 ASN15        216 RESIDUE    4    A ASN
     16 ILE16        230 RESIDUE    4    A ILE
     17 CYS17        249 RESIDUE    4    A CYS
     18 ARG18        260 RESIDUE    4    A ARG
     19 SER19        284 RESIDUE    4    A SER
     20 PRO20        295 RESIDUE    4    A PRO
     21 ILE21        309 RESIDUE    4    A ILE
     22 ALA22        328 RESIDUE    4    A ALA
     23 GLU23        338 RESIDUE    4    A GLU
     24 ALA24        353 RESIDUE    4    A ALA
     25 VAL25        363 RESIDUE    4    A VAL
     26 PHE26        379 RESIDUE    4    A PHE
     27 ARG27        399 RESIDUE    4    A ARG
     28 LYS28        423 RESIDUE    4    A LYS
     29 LEU29        445 RESIDUE    4    A LEU
     30 VAL30        464 RESIDUE    4    A VAL
     31 THR31        480 RESIDUE    4    A THR
     32 ASP32        494 RESIDUE    4    A ASP
     33 GLN33        506 RESIDUE    4    A GLN
     34 ASN34        523 RESIDUE    4    A ASN
     35 ILE35        537 RESIDUE    4    A ILE
     36 SER36        556 RESIDUE    4    A SER
     37 ASP37        567 RESIDUE    4    A ASP
     38 ASN38        579 RESIDUE    4    A ASN
     39 TRP39        593 RESIDUE    4    A TRP
     40 VAL40        617 RESIDUE    4    A VAL
     41 ILE41        633 RESIDUE    4    A ILE
     42 ASP42        652 RESIDUE    4    A ASP
     43 SER43        664 RESIDUE    4    A SER
     44 GLY44        675 RESIDUE    4    A GLY
     45 ALA45        682 RESIDUE    4    A ALA
     46 VAL46        692 RESIDUE    4    A VAL
     47 SER47        708 RESIDUE    4    A SER
     48 ASP48        719 RESIDUE    4    A ASP
     49 TRP49        731 RESIDUE    4    A TRP
     50 ASN50        755 RESIDUE    4    A ASN
     51 VAL51        769 RESIDUE    4    A VAL
     52 GLY52        785 RESIDUE    4    A GLY
     53 ARG53        792 RESIDUE    4    A ARG
     54 SER54        816 RESIDUE    4    A SER
     55 PRO55        827 RESIDUE    4    A PRO
     56 ASP56        841 RESIDUE    4    A ASP
     57 PRO57        853 RESIDUE    4    A PRO
     58 ARG58        867 RESIDUE    4    A ARG
     59 ALA59        891 RESIDUE    4    A ALA
     60 VAL60        901 RESIDUE    4    A VAL
     61 SER61        917 RESIDUE    4    A SER
     62 CYS62        928 RESIDUE    4    A CYS
     63 LEU63        939 RESIDUE    4    A LEU
     64 ARG64        958 RESIDUE    4    A ARG
     65 ASN65        982 RESIDUE    4    A ASN
     66 HIE66        996 RESIDUE    4    A HIE
     67 GLY67       1013 RESIDUE    4    A GLY
     68 ILE68       1020 RESIDUE    4    A ILE
     69 ASN69       1039 RESIDUE    4    A ASN
     70 THR70       1053 RESIDUE    4    A THR
     71 ALA71       1067 RESIDUE    4    A ALA
     72 HIE72       1077 RESIDUE    4    A HIE
     73 LYS73       1094 RESIDUE    4    A LYS
     74 ALA74       1116 RESIDUE    4    A ALA
     75 ARG75       1126 RESIDUE    4    A ARG
     76 GLN76       1150 RESIDUE    4    A GLN
     77 VAL77       1167 RESIDUE    4    A VAL
     78 THR78       1183 RESIDUE    4    A THR
     79 LYS79       1197 RESIDUE    4    A LYS
     80 GLU80       1219 RESIDUE    4    A GLU
     81 ASP81       1234 RESIDUE    4    A ASP
     82 PHE82       1246 RESIDUE    4    A PHE
     83 VAL83       1266 RESIDUE    4    A VAL
     84 THR84       1282 RESIDUE    4    A THR
     85 PHE85       1296 RESIDUE    4    A PHE
     86 ASP86       1316 RESIDUE    4    A ASP
     87 TYR87       1328 RESIDUE    4    A TYR
     88 ILE88       1349 RESIDUE    4    A ILE
     89 LEU89       1368 RESIDUE    4    A LEU
     90 CYS90       1387 RESIDUE    4    A CYS
     91 MET91       1398 RESIDUE    4    A MET
     92 ASP92       1415 RESIDUE    4    A ASP
     93 GLU93       1427 RESIDUE    4    A GLU
     94 SER94       1442 RESIDUE    4    A SER
     95 ASN95       1453 RESIDUE    4    A ASN
     96 LEU96       1467 RESIDUE    4    A LEU
     97 ARG97       1486 RESIDUE    4    A ARG
     98 ASP98       1510 RESIDUE    4    A ASP
     99 LEU99       1522 RESIDUE    4    A LEU
    100 ASN100      1541 RESIDUE    4    A ASN
    101 ARG101      1555 RESIDUE    4    A ARG
    102 LYS102      1579 RESIDUE    4    A LYS
    103 SER103      1601 RESIDUE    4    A SER
    104 ASN104      1612 RESIDUE    4    A ASN
    105 GLN105      1626 RESIDUE    4    A GLN
    106 VAL106      1643 RESIDUE    4    A VAL
    107 LYS107      1659 RESIDUE    4    A LYS
    108 ASN108      1681 RESIDUE    4    A ASN
    109 CYS109      1695 RESIDUE    4    A CYS
    110 ARG110      1706 RESIDUE    4    A ARG
    111 ALA111      1730 RESIDUE    4    A ALA
    112 LYS112      1740 RESIDUE    4    A LYS
    113 ILE113      1762 RESIDUE    4    A ILE
    114 GLU114      1781 RESIDUE    4    A GLU
    115 LEU115      1796 RESIDUE    4    A LEU
    116 LEU116      1815 RESIDUE    4    A LEU
    117 GLY117      1834 RESIDUE    4    A GLY
    118 SER118      1841 RESIDUE    4    A SER
    119 TYR119      1852 RESIDUE    4    A TYR
    120 ASP120      1873 RESIDUE    4    A ASP
    121 PRO121      1885 RESIDUE    4    A PRO
    122 GLN122      1899 RESIDUE    4    A GLN
    123 LYS123      1916 RESIDUE    4    A LYS
    124 GLN124      1938 RESIDUE    4    A GLN
    125 LEU125      1955 RESIDUE    4    A LEU
    126 ILE126      1974 RESIDUE    4    A ILE
    127 ILE127      1993 RESIDUE    4    A ILE
    128 GLU128      2012 RESIDUE    4    A GLU
    129 ASP129      2027 RESIDUE    4    A ASP
    130 PRO130      2039 RESIDUE    4    A PRO
    131 TYR131      2053 RESIDUE    4    A TYR
    132 TYR132      2074 RESIDUE    4    A TYR
    133 GLY133      2095 RESIDUE    4    A GLY
    134 ASN134      2102 RESIDUE    4    A ASN
    135 ASP135      2116 RESIDUE    4    A ASP
    136 ALA136      2128 RESIDUE    4    A ALA
    137 ASP137      2138 RESIDUE    4    A ASP
    138 PHE138      2150 RESIDUE    4    A PHE
    139 GLU139      2170 RESIDUE    4    A GLU
    140 THR140      2185 RESIDUE    4    A THR
    141 VAL141      2199 RESIDUE    4    A VAL
    142 TYR142      2215 RESIDUE    4    A TYR
    143 GLN143      2236 RESIDUE    4    A GLN
    144 GLN144      2253 RESIDUE    4    A GLN
    145 CYS145      2270 RESIDUE    4    A CYS
    146 VAL146      2281 RESIDUE    4    A VAL
    147 ARG147      2297 RESIDUE    4    A ARG
    148 CYS148      2321 RESIDUE    4    A CYS
    149 CYS149      2332 RESIDUE    4    A CYS
    150 ARG150      2343 RESIDUE    4    A ARG
    151 ALA151      2367 RESIDUE    4    A ALA
    152 PHE152      2377 RESIDUE    4    A PHE
    153 LEU153      2397 RESIDUE    4    A LEU
    154 GLU154      2416 RESIDUE    4    A GLU
    155 LYS155      2431 RESIDUE    4    A LYS
    156 VAL156      2453 RESIDUE    4    A VAL
    157 ARG157      2469 RESIDUE    4    A ARG
    158 PO4         2494 ****    4 **** 
