# Supplementary material for: Improved Structure-Based Histidine pKa Prediction for pH-Responsive Protein Design
Source: J Chem Inf Model. 2025 Jan 18;65(3):1560–9. doi: 10.1021/acs.jcim.4c01957 (PMC11815838; doi:10.1021/acs.jcim.4c01957)
Supplement: Supplementary file 3 — ci4c01957_si_003.zip [file ci4c01957_si_003.zip › structures/prep_mol2/1DIV_prep.mol2]

@<TRIPOS>MOLECULE
Cpptraj generated mol2 file.
 2379  2391   149     0     0
SMALL
USER_CHARGES


@<TRIPOS>ATOM
      1 N            37.1055     -13.6825      38.6293 N.am      1 MET1       0.1592
      2 H1           36.9706     -14.1686      39.5079 H         1 MET1       0.1984
      3 H2           38.0004     -13.9516      38.2445 H         1 MET1       0.1984
      4 H3           36.3481     -13.9687      38.0106 H         1 MET1       0.1984
      5 CA           37.0590     -12.2220      38.8845 C.3       1 MET1       0.0221
      6 HA           37.2189     -11.6971      37.9442 H         1 MET1       0.1116
      7 CB           35.6590     -11.8590      39.3855 C.3       1 MET1       0.0865
      8 HB2          34.9809     -11.9364      38.5405 H         1 MET1       0.0125
      9 HB3          35.3557     -12.5742      40.1515 H         1 MET1       0.0125
     10 CG           35.5209     -10.4555      39.9764 C.3       1 MET1       0.0334
     11 HG2          36.2704     -10.3161      40.7527 H         1 MET1       0.0292
     12 HG3          35.6768      -9.7036      39.2024 H         1 MET1       0.0292
     13 SD           33.9235     -10.2006      40.7780 S.3       1 MET1      -0.2774
     14 CE           33.0756      -9.1799      39.5456 C.3       1 MET1      -0.0341
     15 HE1          32.9908      -9.7263      38.6061 H         1 MET1       0.0597
     16 HE2          32.0765      -8.9349      39.9087 H         1 MET1       0.0597
     17 HE3          33.6311      -8.2556      39.3863 H         1 MET1       0.0597
     18 C            38.1398     -11.7608      39.8709 C.2       1 MET1       0.6123
     19 O            38.2069     -12.2381      40.9924 O.2       1 MET1      -0.5713
     20 N            38.9987     -10.8060      39.4954 N.am      2 LYS2      -0.3479
     21 H            38.8601     -10.3551      38.6025 H         2 LYS2       0.2747
     22 CA           39.9613     -10.1814      40.4302 C.3       2 LYS2      -0.2400
     23 HA           40.5475     -10.9271      40.9447 H         2 LYS2       0.1426
     24 CB           40.9310      -9.2672      39.6602 C.3       2 LYS2      -0.0094
     25 HB2          40.3483      -8.4656      39.2075 H         2 LYS2       0.0362
     26 HB3          41.6361      -8.8152      40.3611 H         2 LYS2       0.0362
     27 CG           41.7135      -9.9308      38.5132 C.3       2 LYS2       0.0187
     28 HG2          41.0157     -10.4018      37.8197 H         2 LYS2       0.0103
     29 HG3          42.2420      -9.1474      37.9675 H         2 LYS2       0.0103
     30 CD           42.7399     -10.9631      38.9814 C.3       2 LYS2      -0.0479
     31 HD2          43.5020     -10.4602      39.5813 H         2 LYS2       0.0621
     32 HD3          42.2226     -11.6813      39.5998 H         2 LYS2       0.0621
     33 CE           43.3885     -11.6349      37.7585 C.3       2 LYS2      -0.0143
     34 HE2          42.6035     -12.1014      37.1537 H         2 LYS2       0.1135
     35 HE3          43.8479     -10.8491      37.1481 H         2 LYS2       0.1135
     36 NZ           44.4199     -12.6405      38.1274 N.4       2 LYS2      -0.3854
     37 HZ1          44.0237     -13.4185      38.6317 H         2 LYS2       0.3400
     38 HZ2          44.8768     -12.9955      37.2945 H         2 LYS2       0.3400
     39 HZ3          45.1401     -12.2092      38.6967 H         2 LYS2       0.3400
     40 C            39.2125      -9.4065      41.5256 C.2       2 LYS2       0.7341
     41 O            38.2281      -8.7408      41.2189 O.2       2 LYS2      -0.5894
     42 N            39.6917      -9.4549      42.7656 N.am      3 VAL3      -0.4157
     43 H            40.4640     -10.0692      42.9874 H         3 VAL3       0.2719
     44 CA           39.0593      -8.7858      43.9082 C.3       3 VAL3      -0.0875
     45 HA           38.4780      -7.9416      43.5343 H         3 VAL3       0.0969
     46 CB           38.0824      -9.7474      44.6030 C.3       3 VAL3       0.2985
     47 HB           37.7553     -10.4112      43.8236 H         3 VAL3      -0.0297
     48 CG1          38.6701     -10.5497      45.7771 C.3       3 VAL3      -0.3192
     49 HG11         38.9977      -9.8848      46.5752 H         3 VAL3       0.0791
     50 HG12         37.9158     -11.2164      46.1883 H         3 VAL3       0.0791
     51 HG13         39.5221     -11.1335      45.4533 H         3 VAL3       0.0791
     52 CG2          36.7948      -9.0819      45.0565 C.3       3 VAL3      -0.3192
     53 HG21         36.3131      -8.6039      44.2044 H         3 VAL3       0.0791
     54 HG22         36.1095      -9.8199      45.4710 H         3 VAL3       0.0791
     55 HG23         37.0140      -8.3317      45.8045 H         3 VAL3       0.0791
     56 C            40.1049      -8.2308      44.8619 C.2       3 VAL3       0.5973
     57 O            41.1554      -8.8401      45.0653 O.2       3 VAL3      -0.5679
     58 N            39.8051      -7.0690      45.4273 N.am      4 ILE4      -0.4157
     59 H            38.9146      -6.6370      45.1935 H         4 ILE4       0.2719
     60 CA           40.5979      -6.4200      46.4658 C.3       4 ILE4      -0.0597
     61 HA           41.6322      -6.7603      46.4240 H         4 ILE4       0.0869
     62 CB           40.5499      -4.8915      46.2544 C.3       4 ILE4       0.1303
     63 HB           39.5120      -4.6255      46.1327 H         4 ILE4       0.0187
     64 CG2          41.1204      -4.1145      47.4557 C.3       4 ILE4      -0.3204
     65 HG21         42.1301      -4.4457      47.6921 H         4 ILE4       0.0882
     66 HG22         41.1321      -3.0461      47.2359 H         4 ILE4       0.0882
     67 HG23         40.4923      -4.2619      48.3304 H         4 ILE4       0.0882
     68 CG1          41.2276      -4.4250      44.9570 C.3       4 ILE4      -0.0430
     69 HG12         40.6468      -4.7693      44.1042 H         4 ILE4       0.0236
     70 HG13         41.2451      -3.3344      44.9297 H         4 ILE4       0.0236
     71 CD1          42.6515      -4.9551      44.8217 C.3       4 ILE4      -0.0660
     72 HD11         42.5939      -5.9595      44.4165 H         4 ILE4       0.0186
     73 HD12         43.2484      -4.3314      44.1653 H         4 ILE4       0.0186
     74 HD13         43.1531      -4.9942      45.7855 H         4 ILE4       0.0186
     75 C            40.0238      -6.8316      47.8163 C.2       4 ILE4       0.5973
     76 O            38.9198      -6.4227      48.1702 O.2       4 ILE4      -0.5679
     77 N            40.7357      -7.6707      48.5673 N.am      5 PHE5      -0.4157
     78 H            41.6316      -8.0122      48.2312 H         5 PHE5       0.2719
     79 CA           40.2976      -8.0720      49.9019 C.3       5 PHE5      -0.0024
     80 HA           39.2621      -8.4105      49.8456 H         5 PHE5       0.0978
     81 CB           41.1349      -9.2366      50.4197 C.3       5 PHE5      -0.0343
     82 HB2          42.1810      -9.0343      50.2216 H         5 PHE5       0.0295
     83 HB3          41.0182      -9.2713      51.5022 H         5 PHE5       0.0295
     84 CG           40.7424     -10.5943      49.8733 C.ar      5 PHE5       0.0118
     85 CD1          39.8744     -11.4070      50.6235 C.ar      5 PHE5      -0.1256
     86 HD1          39.5142     -11.0789      51.5881 H         5 PHE5       0.1330
     87 CE1          39.5071     -12.6788      50.1580 C.ar      5 PHE5      -0.1704
     88 HE1          38.8712     -13.3061      50.7684 H         5 PHE5       0.1430
     89 CZ           39.9710     -13.1345      48.9181 C.ar      5 PHE5      -0.1072
     90 HZ           39.6488     -14.0950      48.5474 H         5 PHE5       0.1297
     91 CE2          40.7838     -12.3032      48.1413 C.ar      5 PHE5      -0.1704
     92 HE2          40.9984     -12.5879      47.1331 H         5 PHE5       0.1430
     93 CD2          41.1983     -11.0549      48.6255 C.ar      5 PHE5      -0.1256
     94 HD2          41.7978     -10.4359      47.9926 H         5 PHE5       0.1330
     95 C            40.3667      -6.9008      50.8876 C.2       5 PHE5       0.5973
     96 O            41.4223      -6.3152      51.1315 O.2       5 PHE5      -0.5679
     97 N            39.2276      -6.5974      51.5019 N.am      6 LEU6      -0.4157
     98 H            38.4072      -7.1375      51.2475 H         6 LEU6       0.2719
     99 CA           39.0650      -5.5606      52.5179 C.3       6 LEU6      -0.0518
    100 HA           39.8104      -4.7779      52.3713 H         6 LEU6       0.0922
    101 CB           37.6598      -4.9424      52.3778 C.3       6 LEU6      -0.1102
    102 HB2          36.9681      -5.7032      52.0152 H         6 LEU6       0.0457
    103 HB3          37.3069      -4.6383      53.3640 H         6 LEU6       0.0457
    104 CG           37.5643      -3.7019      51.4730 C.3       6 LEU6       0.3531
    105 HG           38.0334      -2.8608      51.9843 H         6 LEU6      -0.0361
    106 CD1          38.2370      -3.8765      50.1187 C.3       6 LEU6      -0.4121
    107 HD11         37.8032      -4.7277      49.5992 H         6 LEU6       0.1000
    108 HD12         38.0843      -2.9812      49.5165 H         6 LEU6       0.1000
    109 HD13         39.3072      -4.0234      50.2436 H         6 LEU6       0.1000
    110 CD2          36.0877      -3.3819      51.2413 C.3       6 LEU6      -0.4121
    111 HD21         35.5849      -3.2200      52.1937 H         6 LEU6       0.1000
    112 HD22         35.9987      -2.4767      50.6390 H         6 LEU6       0.1000
    113 HD23         35.6015      -4.2038      50.7127 H         6 LEU6       0.1000
    114 C            39.2633      -6.1045      53.9331 C.2       6 LEU6       0.5973
    115 O            39.6867      -5.3585      54.8083 O.2       6 LEU6      -0.5679
    116 N            38.9520      -7.3742      54.2208 N.am      7 LYS7      -0.3479
    117 H            38.5930      -7.9553      53.4673 H         7 LYS7       0.2747
    118 CA           39.0157      -7.9032      55.5992 C.3       7 LYS7      -0.2400
    119 HA           39.7240      -7.2917      56.1519 H         7 LYS7       0.1426
    120 CB           37.6551      -7.7628      56.3135 C.3       7 LYS7      -0.0094
    121 HB2          36.8704      -8.1172      55.6425 H         7 LYS7       0.0362
    122 HB3          37.6441      -8.4080      57.1941 H         7 LYS7       0.0362
    123 CG           37.3447      -6.3284      56.7946 C.3       7 LYS7       0.0187
    124 HG2          37.4628      -6.2789      57.8729 H         7 LYS7       0.0103
    125 HG3          38.0396      -5.6105      56.3908 H         7 LYS7       0.0103
    126 CD           35.9397      -5.8399      56.4449 C.3       7 LYS7      -0.0479
    127 HD2          35.9251      -4.7510      56.5198 H         7 LYS7       0.0621
    128 HD3          35.7046      -6.1110      55.4152 H         7 LYS7       0.0621
    129 CE           34.9004      -6.4189      57.4097 C.3       7 LYS7      -0.0143
    130 HE2          34.9032      -7.5104      57.3181 H         7 LYS7       0.1135
    131 HE3          35.1838      -6.1610      58.4327 H         7 LYS7       0.1135
    132 NZ           33.5426      -5.8952      57.1158 N.4       7 LYS7      -0.3854
    133 HZ1          33.2351      -6.2300      56.2043 H         7 LYS7       0.3400
    134 HZ2          32.8623      -6.2396      57.7825 H         7 LYS7       0.3400
    135 HZ3          33.5187      -4.8844      57.1028 H         7 LYS7       0.3400
    136 C            39.6313      -9.2947      55.7010 C.2       7 LYS7       0.7341
    137 O            40.8511      -9.3562      55.8339 O.2       7 LYS7      -0.5894
    138 N            38.7955     -10.3367      55.6949 N.am      8 ASP8      -0.5163
    139 H            37.8281     -10.1699      55.4817 H         8 ASP8       0.2936
    140 CA           39.1433     -11.7365      55.9885 C.3       8 ASP8       0.0381
    141 HA           39.4146     -11.8173      57.0427 H         8 ASP8       0.0880
    142 CB           37.9152     -12.6330      55.7770 C.3       8 ASP8      -0.0303
    143 HB2          37.0874     -12.2516      56.3786 H         8 ASP8      -0.0122
    144 HB3          37.6136     -12.6027      54.7285 H         8 ASP8      -0.0122
    145 CG           38.2129     -14.0804      56.1885 C.2       8 ASP8       0.7994
    146 OD1          38.1236     -14.3346      57.4081 O.co2     8 ASP8      -0.8014
    147 OD2          38.5483     -14.8887      55.2981 O.co2     8 ASP8      -0.8014
    148 C            40.3333     -12.2371      55.1624 C.2       8 ASP8       0.5366
    149 O            40.2094     -12.6733      54.0233 O.2       8 ASP8      -0.5819
    150 N            41.5197     -12.0870      55.7408 N.am      9 VAL9      -0.4157
    151 H            41.5110     -11.7356      56.6881 H         9 VAL9       0.2719
    152 CA           42.7925     -12.5399      55.1915 C.3       9 VAL9      -0.0875
    153 HA           42.6115     -13.4521      54.6224 H         9 VAL9       0.0969
    154 CB           43.4402     -11.4878      54.2564 C.3       9 VAL9       0.2985
    155 HB           43.8258     -10.6882      54.8836 H         9 VAL9      -0.0297
    156 CG1          44.6158     -12.0840      53.4665 C.3       9 VAL9      -0.3192
    157 HG11         44.2952     -12.3606      52.4579 H         9 VAL9       0.0791
    158 HG12         45.4164     -11.3483      53.4021 H         9 VAL9       0.0791
    159 HG13         44.9843     -12.9908      53.9186 H         9 VAL9       0.0791
    160 CG2          42.5049     -10.8745      53.2110 C.3       9 VAL9      -0.3192
    161 HG21         41.7520     -10.2457      53.6763 H         9 VAL9       0.0791
    162 HG22         43.0561     -10.2999      52.4694 H         9 VAL9       0.0791
    163 HG23         42.0047     -11.6726      52.6615 H         9 VAL9       0.0791
    164 C            43.6494     -12.8814      56.4112 C.2       9 VAL9       0.5973
    165 O            43.1632     -13.4536      57.3808 O.2       9 VAL9      -0.5679
    166 N            44.9408     -12.5404      56.4208 N.am     10 LYS10     -0.3479
    167 H            45.3014     -12.0437      55.6200 H        10 LYS10      0.2747
    168 CA           45.7975     -12.6701      57.6020 C.3      10 LYS10     -0.2400
    169 HA           45.5851     -13.6037      58.1280 H        10 LYS10      0.1426
    170 CB           47.2788     -12.6649      57.1913 C.3      10 LYS10     -0.0094
    171 HB2          47.4605     -11.8551      56.4822 H        10 LYS10      0.0362
    172 HB3          47.8775     -12.4584      58.0808 H        10 LYS10      0.0362
    173 CG           47.8009     -13.9907      56.6009 C.3      10 LYS10      0.0187
    174 HG2          48.8613     -13.8444      56.3903 H        10 LYS10      0.0103
    175 HG3          47.7317     -14.7724      57.3591 H        10 LYS10      0.0103
    176 CD           47.1375     -14.4843      55.3004 C.3      10 LYS10     -0.0479
    177 HD2          46.8823     -13.6278      54.6822 H        10 LYS10      0.0621
    178 HD3          47.8772     -15.0698      54.7510 H        10 LYS10      0.0621
    179 CE           45.9222     -15.3961      55.5652 C.3      10 LYS10     -0.0143
    180 HE2          46.2827     -16.3033      56.0608 H        10 LYS10      0.1135
    181 HE3          45.2424     -14.9076      56.2680 H        10 LYS10      0.1135
    182 NZ           45.1833     -15.7652      54.3254 N.4      10 LYS10     -0.3854
    183 HZ1          45.7973     -16.2037      53.6523 H        10 LYS10      0.3400
    184 HZ2          44.4410     -16.4213      54.5484 H        10 LYS10      0.3400
    185 HZ3          44.7501     -14.9635      53.8839 H        10 LYS10      0.3400
    186 C            45.4283     -11.5351      58.5574 C.2      10 LYS10      0.7341
    187 O            46.0673     -10.4848      58.5771 O.2      10 LYS10     -0.5894
    188 N            44.3111     -11.7036      59.2586 N.am     11 GLY11     -0.4157
    189 H            43.7775     -12.5506      59.0843 H        11 GLY11      0.2719
    190 CA           43.6658     -10.6403      60.0133 C.3      11 GLY11     -0.0252
    191 HA2          42.9325     -11.0737      60.6944 H        11 GLY11      0.0698
    192 HA3          44.4030     -10.0876      60.5968 H        11 GLY11      0.0698
    193 C            42.9448      -9.7058      59.0511 C.2      11 GLY11      0.5973
    194 O            41.8538     -10.0156      58.5839 O.2      11 GLY11     -0.5679
    195 N            43.5566      -8.5609      58.7366 N.am     12 LYS12     -0.3479
    196 H            44.5024      -8.4333      59.0750 H        12 LYS12      0.2747
    197 CA           42.9890      -7.5644      57.8203 C.3      12 LYS12     -0.2400
    198 HA           42.0392      -7.9329      57.4406 H        12 LYS12      0.1426
    199 CB           42.7320      -6.2463      58.5734 C.3      12 LYS12     -0.0094
    200 HB2          43.6528      -5.9182      59.0593 H        12 LYS12      0.0362
    201 HB3          42.4151      -5.4888      57.8792 H        12 LYS12      0.0362
    202 CG           41.6079      -6.3116      59.6058 C.3      12 LYS12      0.0187
    203 HG2          41.7964      -7.1351      60.2961 H        12 LYS12      0.0103
    204 HG3          41.6136      -5.3812      60.1747 H        12 LYS12      0.0103
    205 CD           40.2288      -6.4901      58.9477 C.3      12 LYS12     -0.0479
    206 HD2          39.9745      -5.6118      58.3508 H        12 LYS12      0.0621
    207 HD3          40.2419      -7.3649      58.3013 H        12 LYS12      0.0621
    208 CE           39.1598      -6.7580      60.0087 C.3      12 LYS12     -0.0143
    209 HE2          38.2179      -7.0121      59.5193 H        12 LYS12      0.1135
    210 HE3          39.4639      -7.6418      60.5820 H        12 LYS12      0.1135
    211 NZ           38.9732      -5.6047      60.9233 N.4      12 LYS12     -0.3854
    212 HZ1          38.6955      -4.7752      60.4154 H        12 LYS12      0.3400
    213 HZ2          38.2740      -5.8167      61.6259 H        12 LYS12      0.3400
    214 HZ3          39.8415      -5.4012      61.4043 H        12 LYS12      0.3400
    215 C            43.8690      -7.4051      56.5877 C.2      12 LYS12      0.7341
    216 O            44.8031      -6.6012      56.5725 O.2      12 LYS12     -0.5894
    217 N            43.5229      -8.1284      55.5246 N.am     13 GLY13     -0.4157
    218 H            42.7208      -8.7525      55.6064 H        13 GLY13      0.2719
    219 CA           44.2041      -8.0356      54.2291 C.3      13 GLY13     -0.0252
    220 HA2          45.2811      -8.0617      54.3922 H        13 GLY13      0.0698
    221 HA3          43.9512      -8.8754      53.6050 H        13 GLY13      0.0698
    222 C            43.8784      -6.7793      53.4316 C.2      13 GLY13      0.5973
    223 O            44.4247      -6.6149      52.3423 O.2      13 GLY13     -0.5679
    224 N            43.1076      -5.8512      54.0255 N.am     14 LYS14     -0.3479
    225 H            42.6075      -6.1452      54.8487 H        14 LYS14      0.2747
    226 CA           42.8373      -4.4769      53.5530 C.3      14 LYS14     -0.2400
    227 HA           42.1194      -4.5231      52.7303 H        14 LYS14      0.1426
    228 CB           42.2596      -3.5616      54.6630 C.3      14 LYS14     -0.0094
    229 HB2          42.3307      -2.5171      54.3513 H        14 LYS14      0.0362
    230 HB3          41.2013      -3.7122      54.7638 H        14 LYS14      0.0362
    231 CG           42.9081      -3.6990      56.0467 C.3      14 LYS14      0.0187
    232 HG2          42.1853      -3.4022      56.8080 H        14 LYS14      0.0103
    233 HG3          43.1691      -4.7320      56.1911 H        14 LYS14      0.0103
    234 CD           44.1841      -2.8750      56.2432 C.3      14 LYS14     -0.0479
    235 HD2          44.8269      -2.9308      55.3779 H        14 LYS14      0.0621
    236 HD3          43.9037      -1.8250      56.3574 H        14 LYS14      0.0621
    237 CE           44.9914      -3.3232      57.4662 C.3      14 LYS14     -0.0143
    238 HE2          44.3954      -3.1418      58.3650 H        14 LYS14      0.1135
    239 HE3          45.1891      -4.3971      57.3902 H        14 LYS14      0.1135
    240 NZ           46.2762      -2.5707      57.5442 N.4      14 LYS14     -0.3854
    241 HZ1          46.1046      -1.5681      57.5570 H        14 LYS14      0.3400
    242 HZ2          46.8072      -2.7927      58.3769 H        14 LYS14      0.3400
    243 HZ3          46.8672      -2.7048      56.7321 H        14 LYS14      0.3400
    244 C            44.0417      -3.7541      52.9926 C.2      14 LYS14      0.7341
    245 O            43.8607      -2.7847      52.2786 O.2      14 LYS14     -0.5894
    246 N            45.2649      -4.1779      53.3405 N.am     15 LYS15     -0.3479
    247 H            45.3148      -4.9979      53.9187 H        15 LYS15      0.2747
    248 CA           46.4907      -3.6130      52.7881 C.3      15 LYS15     -0.2400
    249 HA           46.6279      -2.5832      53.1349 H        15 LYS15      0.1426
    250 CB           47.7159      -4.4622      53.1225 C.3      15 LYS15     -0.0094
    251 HB2          47.6661      -5.3521      52.4951 H        15 LYS15      0.0362
    252 HB3          48.6017      -3.8835      52.8512 H        15 LYS15      0.0362
    253 CG           47.8523      -4.9382      54.5687 C.3      15 LYS15      0.0187
    254 HG2          47.7731      -4.0823      55.2402 H        15 LYS15      0.0103
    255 HG3          47.0506      -5.6418      54.7987 H        15 LYS15      0.0103
    256 CD           49.2066      -5.6309      54.8001 C.3      15 LYS15     -0.0479
    257 HD2          50.0060      -4.8874      54.7623 H        15 LYS15      0.0621
    258 HD3          49.1942      -6.0358      55.8143 H        15 LYS15      0.0621
    259 CE           49.5263      -6.7899      53.8334 C.3      15 LYS15     -0.0143
    260 HE2          50.2621      -7.4338      54.3267 H        15 LYS15      0.1135
    261 HE3          48.6214      -7.3870      53.6829 H        15 LYS15      0.1135
    262 NZ           50.0784      -6.3432      52.5241 N.4      15 LYS15     -0.3854
    263 HZ1          50.8976      -5.7656      52.6713 H        15 LYS15      0.3400
    264 HZ2          50.3635      -7.1495      51.9780 H        15 LYS15      0.3400
    265 HZ3          49.3886      -5.8265      51.9969 H        15 LYS15      0.3400
    266 C            46.3791      -3.5891      51.2764 C.2      15 LYS15      0.7341
    267 O            46.8708      -2.6626      50.6704 O.2      15 LYS15     -0.5894
    268 N            45.7980      -4.6298      50.6836 N.am     16 GLY16     -0.4157
    269 H            45.3283      -5.3132      51.2649 H        16 GLY16      0.2719
    270 CA           45.6254      -4.7397      49.2466 C.3      16 GLY16     -0.0252
    271 HA2          44.6095      -4.4461      48.9805 H        16 GLY16      0.0698
    272 HA3          46.3386      -4.0837      48.7677 H        16 GLY16      0.0698
    273 C            45.8547      -6.1339      48.7174 C.2      16 GLY16      0.5973
    274 O            46.5558      -6.2857      47.7221 O.2      16 GLY16     -0.5679
    275 N            45.3918      -7.1433      49.4524 N.am     17 GLU17     -0.5163
    276 H            44.7885      -6.9374      50.2402 H        17 GLU17      0.2936
    277 CA           45.4559      -8.5352      49.0112 C.3      17 GLU17      0.0397
    278 HA           46.4753      -8.7727      48.7012 H        17 GLU17      0.1105
    279 CB           45.0547      -9.4680      50.1754 C.3      17 GLU17      0.0560
    280 HB2          45.0077      -8.9057      51.1085 H        17 GLU17     -0.0173
    281 HB3          44.0844      -9.9239      50.0064 H        17 GLU17     -0.0173
    282 CG           46.0658     -10.5924      50.3688 C.3      17 GLU17      0.0136
    283 HG2          47.0562     -10.1564      50.5272 H        17 GLU17     -0.0425
    284 HG3          45.8165     -11.1448      51.2672 H        17 GLU17     -0.0425
    285 CD           46.0800     -11.5535      49.1814 C.2      17 GLU17      0.8054
    286 OE1          45.1245     -12.3511      49.0648 O.co2    17 GLU17     -0.8188
    287 OE2          47.0672     -11.4806      48.4217 O.co2    17 GLU17     -0.8188
    288 C            44.5541      -8.6837      47.7836 C.2      17 GLU17      0.5366
    289 O            43.3410      -8.7943      47.9073 O.2      17 GLU17     -0.5819
    290 N            45.1300      -8.5573      46.5904 N.am     18 ILE18     -0.4157
    291 H            46.1278      -8.4180      46.5458 H        18 ILE18      0.2719
    292 CA           44.4060      -8.6740      45.3296 C.3      18 ILE18     -0.0597
    293 HA           43.3734      -8.4058      45.5231 H        18 ILE18      0.0869
    294 CB           44.9070      -7.6639      44.2798 C.3      18 ILE18      0.1303
    295 HB           44.7035      -6.6699      44.6712 H        18 ILE18      0.0187
    296 CG2          46.4258      -7.7118      44.0361 C.3      18 ILE18     -0.3204
    297 HG21         46.7145      -8.6312      43.5296 H        18 ILE18      0.0882
    298 HG22         46.7295      -6.8655      43.4211 H        18 ILE18      0.0882
    299 HG23         46.9701      -7.6363      44.9758 H        18 ILE18      0.0882
    300 CG1          44.0978      -7.8616      42.9729 C.3      18 ILE18     -0.0430
    301 HG12         44.2482      -8.8650      42.5758 H        18 ILE18      0.0236
    302 HG13         43.0355      -7.7458      43.1865 H        18 ILE18      0.0236
    303 CD1          44.4851      -6.8781      41.8744 C.3      18 ILE18     -0.0660
    304 HD11         45.4145      -7.1984      41.4027 H        18 ILE18      0.0186
    305 HD12         43.7019      -6.8422      41.1172 H        18 ILE18      0.0186
    306 HD13         44.6419      -5.8984      42.3171 H        18 ILE18      0.0186
    307 C            44.4333     -10.1210      44.8360 C.2      18 ILE18      0.5973
    308 O            45.4303     -10.5987      44.2937 O.2      18 ILE18     -0.5679
    309 N            43.3029     -10.8191      44.9442 N.am     19 LYS19     -0.3479
    310 H            42.4944     -10.3512      45.3501 H        19 LYS19      0.2747
    311 CA           43.1837     -12.2070      44.4834 C.3      19 LYS19     -0.2400
    312 HA           44.0725     -12.4453      43.8987 H        19 LYS19      0.1426
    313 CB           43.2147     -13.1658      45.6889 C.3      19 LYS19     -0.0094
    314 HB2          44.2561     -13.4454      45.8632 H        19 LYS19      0.0362
    315 HB3          42.9226     -12.6435      46.5927 H        19 LYS19      0.0362
    316 CG           42.4006     -14.4552      45.4799 C.3      19 LYS19      0.0187
    317 HG2          41.3767     -14.2012      45.2069 H        19 LYS19      0.0103
    318 HG3          42.8525     -15.0267      44.6685 H        19 LYS19      0.0103
    319 CD           42.3214     -15.3214      46.7382 C.3      19 LYS19     -0.0479
    320 HD2          43.3286     -15.5867      47.0672 H        19 LYS19      0.0621
    321 HD3          41.8587     -14.7512      47.5427 H        19 LYS19      0.0621
    322 CE           41.4907     -16.5877      46.4909 C.3      19 LYS19     -0.0143
    323 HE2          41.3294     -17.0750      47.4586 H        19 LYS19      0.1135
    324 HE3          40.5136     -16.2976      46.0948 H        19 LYS19      0.1135
    325 NZ           42.1738     -17.5281      45.5674 N.4      19 LYS19     -0.3854
    326 HZ1          43.0791     -17.7894      45.9401 H        19 LYS19      0.3400
    327 HZ2          41.6232     -18.3698      45.4493 H        19 LYS19      0.3400
    328 HZ3          42.3044     -17.0960      44.6631 H        19 LYS19      0.3400
    329 C            42.0175     -12.3752      43.5231 C.2      19 LYS19      0.7341
    330 O            40.9727     -11.7577      43.6508 O.2      19 LYS19     -0.5894
    331 N            42.1867     -13.2487      42.5314 N.am     20 ASN20     -0.4157
    332 H            43.0680     -13.7337      42.4950 H        20 ASN20      0.2719
    333 CA           41.1073     -13.6621      41.6337 C.3      20 ASN20      0.0143
    334 HA           40.5259     -12.8057      41.3275 H        20 ASN20      0.1048
    335 CB           41.7038     -14.3250      40.3861 C.3      20 ASN20     -0.2041
    336 HB2          42.3992     -13.6824      39.8735 H        20 ASN20      0.0797
    337 HB3          42.2686     -15.2065      40.6927 H        20 ASN20      0.0797
    338 CG           40.6145     -14.7602      39.4206 C.2      20 ASN20      0.7130
    339 OD1          39.9687     -13.9568      38.7614 O.2      20 ASN20     -0.5931
    340 ND2          40.3743     -16.0459      39.3354 N.am     20 ASN20     -0.9191
    341 HD21         39.6918     -16.3682      38.6674 H        20 ASN20      0.4196
    342 HD22         40.8071     -16.6898      39.9784 H        20 ASN20      0.4196
    343 C            40.1462     -14.6257      42.3369 C.2      20 ASN20      0.5973
    344 O            40.4593     -15.8088      42.4617 O.2      20 ASN20     -0.5679
    345 N            38.9957     -14.1399      42.7787 N.am     21 VAL21     -0.4157
    346 H            38.7812     -13.1673      42.5763 H        21 VAL21      0.2719
    347 CA           37.8963     -14.9471      43.3235 C.3      21 VAL21     -0.0875
    348 HA           38.2942     -15.8916      43.6934 H        21 VAL21      0.0969
    349 CB           37.2133     -14.2451      44.5068 C.3      21 VAL21      0.2985
    350 HB           36.3855     -14.8594      44.8625 H        21 VAL21     -0.0297
    351 CG1          38.2162     -14.0751      45.6525 C.3      21 VAL21     -0.3192
    352 HG11         39.0564     -13.4555      45.3416 H        21 VAL21      0.0791
    353 HG12         37.7283     -13.5949      46.4956 H        21 VAL21      0.0791
    354 HG13         38.5799     -15.0495      45.9743 H        21 VAL21      0.0791
    355 CG2          36.6733     -12.8935      44.0686 C.3      21 VAL21     -0.3192
    356 HG21         35.9753     -12.9951      43.2410 H        21 VAL21      0.0791
    357 HG22         36.2021     -12.3744      44.9017 H        21 VAL21      0.0791
    358 HG23         37.5092     -12.3322      43.6939 H        21 VAL21      0.0791
    359 C            36.8780     -15.2822      42.2377 C.2      21 VAL21      0.5973
    360 O            36.7850     -14.6059      41.2135 O.2      21 VAL21     -0.5679
    361 N            36.1179     -16.3523      42.4453 N.am     22 ALA22     -0.4157
    362 H            36.1891     -16.8591      43.3116 H        22 ALA22      0.2719
    363 CA           35.0437     -16.7216      41.5341 C.3      22 ALA22      0.0337
    364 HA           35.4490     -16.8711      40.5317 H        22 ALA22      0.0823
    365 CB           34.4292     -18.0410      42.0072 C.3      22 ALA22     -0.1825
    366 HB1          34.0562     -17.9417      43.0267 H        22 ALA22      0.0603
    367 HB2          33.5960     -18.3063      41.3528 H        22 ALA22      0.0603
    368 HB3          35.1739     -18.8365      41.9674 H        22 ALA22      0.0603
    369 C            34.0103     -15.5906      41.4750 C.2      22 ALA22      0.5973
    370 O            33.5101     -15.1571      42.5126 O.2      22 ALA22     -0.5679
    371 N            33.7298     -15.0901      40.2760 N.am     23 ASP23     -0.5163
    372 H            34.1385     -15.5137      39.4489 H        23 ASP23      0.2936
    373 CA           32.6141     -14.1788      40.0257 C.3      23 ASP23      0.0381
    374 HA           32.7413     -13.2768      40.6258 H        23 ASP23      0.0880
    375 CB           32.5341     -13.7689      38.5432 C.3      23 ASP23     -0.0303
    376 HB2          31.4990     -13.5469      38.2767 H        23 ASP23     -0.0122
    377 HB3          33.0841     -12.8437      38.4042 H        23 ASP23     -0.0122
    378 CG           33.0998     -14.8245      37.5938 C.2      23 ASP23      0.7994
    379 OD1          34.3601     -14.9404      37.5672 O.co2    23 ASP23     -0.8014
    380 OD2          32.2790     -15.5130      36.9584 O.co2    23 ASP23     -0.8014
    381 C            31.3047     -14.8438      40.4611 C.2      23 ASP23      0.5366
    382 O            31.2098     -16.0643      40.5997 O.2      23 ASP23     -0.5819
    383 N            30.2886     -14.0445      40.7583 N.am     24 GLY24     -0.4157
    384 H            30.3804     -13.0405      40.6454 H        24 GLY24      0.2719
    385 CA           29.0604     -14.5649      41.3404 C.3      24 GLY24     -0.0252
    386 HA2          28.2377     -13.8790      41.1732 H        24 GLY24      0.0698
    387 HA3          28.7980     -15.5151      40.8723 H        24 GLY24      0.0698
    388 C            29.2525     -14.7823      42.8295 C.2      24 GLY24      0.5973
    389 O            28.8651     -13.9247      43.6095 O.2      24 GLY24     -0.5679
    390 N            29.9120     -15.8762      43.2267 N.am     25 TYR25     -0.4157
    391 H            30.2959     -16.4631      42.4917 H        25 TYR25      0.2719
    392 CA           30.2298     -16.1959      44.6295 C.3      25 TYR25     -0.0014
    393 HA           29.3188     -16.4764      45.1591 H        25 TYR25      0.0876
    394 CB           31.2259     -17.3661      44.6906 C.3      25 TYR25     -0.0152
    395 HB2          30.6903     -18.2961      44.4952 H        25 TYR25      0.0295
    396 HB3          31.9579     -17.2424      43.8916 H        25 TYR25      0.0295
    397 CG           31.9830     -17.4862      46.0090 C.ar     25 TYR25     -0.0011
    398 CD1          31.3995     -18.1483      47.1021 C.ar     25 TYR25     -0.1906
    399 HD1          30.4388     -18.6293      46.9775 H        25 TYR25      0.1699
    400 CE1          32.0509     -18.1912      48.3523 C.ar     25 TYR25     -0.2341
    401 HE1          31.5823     -18.6818      49.1931 H        25 TYR25      0.1656
    402 CZ           33.3357     -17.6262      48.4902 C.ar     25 TYR25      0.3226
    403 OH           33.9953     -17.6774      49.6787 O.3      25 TYR25     -0.5579
    404 HH           33.4621     -18.0633      50.3767 H        25 TYR25      0.3992
    405 CE2          33.9529     -17.0271      47.3727 C.ar     25 TYR25     -0.2341
    406 HE2          34.9509     -16.6345      47.4758 H        25 TYR25      0.1656
    407 CD2          33.2692     -16.9290      46.1462 C.ar     25 TYR25     -0.1906
    408 HD2          33.7348     -16.4333      45.3055 H        25 TYR25      0.1699
    409 C            30.8369     -14.9961      45.3441 C.2      25 TYR25      0.5973
    410 O            30.4190     -14.6500      46.4497 O.2      25 TYR25     -0.5679
    411 N            31.7779     -14.3246      44.6778 N.am     26 ALA26     -0.4157
    412 H            32.1063     -14.6835      43.7858 H        26 ALA26      0.2719
    413 CA           32.3084     -13.0737      45.1530 C.3      26 ALA26      0.0337
    414 HA           32.8205     -13.2466      46.0982 H        26 ALA26      0.0823
    415 CB           33.3137     -12.5323      44.1434 C.3      26 ALA26     -0.1825
    416 HB1          32.8380     -12.2789      43.1943 H        26 ALA26      0.0603
    417 HB2          33.8195     -11.6661      44.5628 H        26 ALA26      0.0603
    418 HB3          34.0478     -13.3083      43.9784 H        26 ALA26      0.0603
    419 C            31.1476     -12.1252      45.4101 C.2      26 ALA26      0.5973
    420 O            30.8868     -11.7883      46.5686 O.2      26 ALA26     -0.5679
    421 N            30.4594     -11.6816      44.3521 N.am     27 ASN27     -0.4157
    422 H            30.7050     -12.0243      43.4314 H        27 ASN27      0.2719
    423 CA           29.3645     -10.7201      44.4530 C.3      27 ASN27      0.0143
    424 HA           29.7528      -9.8802      44.9822 H        27 ASN27      0.1048
    425 CB           29.0217     -10.0742      43.1110 C.3      27 ASN27     -0.2041
    426 HB2          28.1455      -9.4343      43.2006 H        27 ASN27      0.0797
    427 HB3          29.8561      -9.4360      42.8144 H        27 ASN27      0.0797
    428 CG           28.8136     -11.0663      42.0080 C.2      27 ASN27      0.7130
    429 OD1          29.7535     -11.4229      41.3254 O.2      27 ASN27     -0.5931
    430 ND2          27.6066     -11.5359      41.8037 N.am     27 ASN27     -0.9191
    431 HD21         27.4976     -12.1692      41.0321 H        27 ASN27      0.4196
    432 HD22         26.8381     -11.2734      42.3885 H        27 ASN27      0.4196
    433 C            28.1374     -11.2126      45.2441 C.2      27 ASN27      0.5973
    434 O            27.1928     -10.4398      45.4034 O.2      27 ASN27     -0.5679
    435 N            28.1303     -12.4473      45.7546 N.am     28 ASN28     -0.4157
    436 H            28.8720     -13.0662      45.4477 H        28 ASN28      0.2719
    437 CA           27.0692     -13.0387      46.5684 C.3      28 ASN28      0.0143
    438 HA           26.2274     -12.3485      46.5980 H        28 ASN28      0.1048
    439 CB           26.5912     -14.3642      45.9444 C.3      28 ASN28     -0.2041
    440 HB2          27.3661     -14.8249      45.3379 H        28 ASN28      0.0797
    441 HB3          26.3452     -15.0719      46.7371 H        28 ASN28      0.0797
    442 CG           25.3347     -14.1818      45.1217 C.2      28 ASN28      0.7130
    443 OD1          25.2749     -14.4533      43.9391 O.2      28 ASN28     -0.5931
    444 ND2          24.2720     -13.7085      45.7337 N.am     28 ASN28     -0.9191
    445 HD21         23.4321     -13.7016      45.1824 H        28 ASN28      0.4196
    446 HD22         24.2735     -13.6197      46.7334 H        28 ASN28      0.4196
    447 C            27.4560     -13.2531      48.0331 C.2      28 ASN28      0.5973
    448 O            26.5576     -13.2506      48.8705 O.2      28 ASN28     -0.5679
    449 N            28.7453     -13.3892      48.3470 N.am     29 PHE29     -0.4157
    450 H            29.4178     -13.4600      47.5885 H        29 PHE29      0.2719
    451 CA           29.2292     -13.5807      49.7142 C.3      29 PHE29     -0.0024
    452 HA           28.4082     -13.4162      50.4115 H        29 PHE29      0.0978
    453 CB           29.7101     -15.0136      49.9366 C.3      29 PHE29     -0.0343
    454 HB2          30.5083     -15.2426      49.2287 H        29 PHE29      0.0295
    455 HB3          30.1290     -15.0878      50.9417 H        29 PHE29      0.0295
    456 CG           28.6082     -16.0435      49.8202 C.ar     29 PHE29      0.0118
    457 CD1          27.4799     -15.9828      50.6558 C.ar     29 PHE29     -0.1256
    458 HD1          27.3886     -15.1993      51.3930 H        29 PHE29      0.1330
    459 CE1          26.4719     -16.9555      50.5476 C.ar     29 PHE29     -0.1704
    460 HE1          25.6080     -16.9115      51.1957 H        29 PHE29      0.1430
    461 CZ           26.6021     -18.0070      49.6246 C.ar     29 PHE29     -0.1072
    462 HZ           25.8354     -18.7668      49.5584 H        29 PHE29      0.1297
    463 CE2          27.7257     -18.0670      48.7853 C.ar     29 PHE29     -0.1704
    464 HE2          27.8174     -18.8639      48.0611 H        29 PHE29      0.1430
    465 CD2          28.7091     -17.0695      48.8733 C.ar     29 PHE29     -0.1256
    466 HD2          29.5368     -17.0593      48.1969 H        29 PHE29      0.1330
    467 C            30.2879     -12.5579      50.0883 C.2      29 PHE29      0.5973
    468 O            30.0025     -11.6884      50.9025 O.2      29 PHE29     -0.5679
    469 N            31.4730     -12.5663      49.4713 N.am     30 LEU30     -0.4157
    470 H            31.6459     -13.2656      48.7622 H        30 LEU30      0.2719
    471 CA           32.5355     -11.6110      49.8257 C.3      30 LEU30     -0.0518
    472 HA           32.8378     -11.8002      50.8548 H        30 LEU30      0.0922
    473 CB           33.7653     -11.7308      48.9105 C.3      30 LEU30     -0.1102
    474 HB2          33.4519     -11.7816      47.8673 H        30 LEU30      0.0457
    475 HB3          34.3297     -10.8072      49.0341 H        30 LEU30      0.0457
    476 CG           34.7423     -12.8690      49.2147 C.3      30 LEU30      0.3531
    477 HG           34.9727     -12.8818      50.2801 H        30 LEU30     -0.0361
    478 CD1          34.1965     -14.2244      48.7975 C.3      30 LEU30     -0.4121
    479 HD11         33.9881     -14.2470      47.7302 H        30 LEU30      0.1000
    480 HD12         34.9307     -14.9883      49.0511 H        30 LEU30      0.1000
    481 HD13         33.2949     -14.4590      49.3590 H        30 LEU30      0.1000
    482 CD2          36.0305     -12.6455      48.4299 C.3      30 LEU30     -0.4121
    483 HD21         36.5560     -11.7877      48.8278 H        30 LEU30      0.1000
    484 HD22         36.6872     -13.5045      48.5637 H        30 LEU30      0.1000
    485 HD23         35.8116     -12.4975      47.3733 H        30 LEU30      0.1000
    486 C            32.0287     -10.1687      49.7412 C.2      30 LEU30      0.5973
    487 O            31.9950      -9.4533      50.7439 O.2      30 LEU30     -0.5679
    488 N            31.5518      -9.7774      48.5601 N.am     31 PHE31     -0.4157
    489 H            31.5550     -10.4383      47.7913 H        31 PHE31      0.2719
    490 CA           30.9560      -8.4612      48.3389 C.3      31 PHE31     -0.0024
    491 HA           31.6843      -7.6698      48.5329 H        31 PHE31      0.0978
    492 CB           30.4824      -8.3804      46.9038 C.3      31 PHE31     -0.0343
    493 HB2          29.9277      -9.2914      46.7463 H        31 PHE31      0.0295
    494 HB3          29.7709      -7.5577      46.8075 H        31 PHE31      0.0295
    495 CG           31.5780      -8.1371      45.8887 C.ar     31 PHE31      0.0118
    496 CD1          31.9795      -6.8262      45.6759 C.ar     31 PHE31     -0.1256
    497 HD1          31.5162      -6.0014      46.2003 H        31 PHE31      0.1330
    498 CE1          33.0090      -6.5708      44.7828 C.ar     31 PHE31     -0.1704
    499 HE1          33.2922      -5.5524      44.7076 H        31 PHE31      0.1430
    500 CZ           33.5970      -7.5764      44.0040 C.ar     31 PHE31     -0.1072
    501 HZ           34.3544      -7.3500      43.2775 H        31 PHE31      0.1297
    502 CE2          33.2147      -8.8943      44.2167 C.ar     31 PHE31     -0.1704
    503 HE2          33.7127      -9.6849      43.6804 H        31 PHE31      0.1430
    504 CD2          32.2694      -9.1532      45.2141 C.ar     31 PHE31     -0.1256
    505 HD2          32.1867     -10.1339      45.5542 H        31 PHE31      0.1330
    506 C            29.7340      -8.2270      49.2220 C.2      31 PHE31      0.5973
    507 O            29.3514      -7.0874      49.4550 O.2      31 PHE31     -0.5679
    508 N            29.0902      -9.2901      49.7152 N.am     32 LYS32     -0.3479
    509 H            29.4881     -10.2067      49.5561 H        32 LYS32      0.2747
    510 CA           27.9543      -9.1744      50.6352 C.3      32 LYS32     -0.2400
    511 HA           27.3553      -8.3060      50.3545 H        32 LYS32      0.1426
    512 CB           27.0737     -10.4347      50.5677 C.3      32 LYS32     -0.0094
    513 HB2          27.6399     -11.2806      50.1945 H        32 LYS32      0.0362
    514 HB3          26.7010     -10.6845      51.5622 H        32 LYS32      0.0362
    515 CG           25.8629     -10.1985      49.6604 C.3      32 LYS32      0.0187
    516 HG2          25.2967     -11.1230      49.5515 H        32 LYS32      0.0103
    517 HG3          25.2143      -9.4650      50.1424 H        32 LYS32      0.0103
    518 CD           26.2639      -9.6642      48.2810 C.3      32 LYS32     -0.0479
    519 HD2          26.8617      -8.7596      48.3664 H        32 LYS32      0.0621
    520 HD3          26.8581     -10.4246      47.7860 H        32 LYS32      0.0621
    521 CE           25.0338      -9.2937      47.4589 C.3      32 LYS32     -0.0143
    522 HE2          24.5057     -10.2111      47.1830 H        32 LYS32      0.1135
    523 HE3          24.3696      -8.6838      48.0791 H        32 LYS32      0.1135
    524 NZ           25.4307      -8.5357      46.2471 N.4      32 LYS32     -0.3854
    525 HZ1          26.0707      -9.1093      45.6977 H        32 LYS32      0.3400
    526 HZ2          24.6316      -8.3044      45.6739 H        32 LYS32      0.3400
    527 HZ3          25.9233      -7.6872      46.4946 H        32 LYS32      0.3400
    528 C            28.3726      -8.8251      52.0469 C.2      32 LYS32      0.7341
    529 O            27.7697      -7.9465      52.6426 O.2      32 LYS32     -0.5894
    530 N            29.4007      -9.4667      52.5914 N.am     33 GLN33     -0.4157
    531 H            29.8862     -10.1559      52.0228 H        33 GLN33      0.2719
    532 CA           29.8937      -9.1689      53.9449 C.3      33 GLN33     -0.0031
    533 HA           29.0855      -8.6802      54.4919 H        33 GLN33      0.0850
    534 CB           30.1796     -10.4500      54.7498 C.3      33 GLN33     -0.0036
    535 HB2          30.8584     -10.2212      55.5705 H        33 GLN33      0.0171
    536 HB3          29.2523     -10.7540      55.2380 H        33 GLN33      0.0171
    537 CG           30.7409     -11.6499      53.9702 C.3      33 GLN33     -0.0645
    538 HG2          31.2429     -11.3291      53.0597 H        33 GLN33      0.0352
    539 HG3          31.4851     -12.1372      54.6001 H        33 GLN33      0.0352
    540 CD           29.6745     -12.7007      53.6730 C.2      33 GLN33      0.6951
    541 OE1          29.8774     -13.8798      53.8724 O.2      33 GLN33     -0.6086
    542 NE2          28.4770     -12.3429      53.2553 N.am     33 GLN33     -0.9407
    543 HE21         27.8062     -13.0880      53.1916 H        33 GLN33      0.4251
    544 HE22         28.2548     -11.3786      53.1157 H        33 GLN33      0.4251
    545 C            31.0176      -8.1180      53.9681 C.2      33 GLN33      0.5973
    546 O            31.7732      -8.0119      54.9385 O.2      33 GLN33     -0.5679
    547 N            31.1393      -7.3127      52.9065 N.am     34 GLY34     -0.4157
    548 H            30.4929      -7.4307      52.1377 H        34 GLY34      0.2719
    549 CA           32.1711      -6.2774      52.7739 C.3      34 GLY34     -0.0252
    550 HA2          32.0526      -5.7939      51.8031 H        34 GLY34      0.0698
    551 HA3          32.0358      -5.5261      53.5505 H        34 GLY34      0.0698
    552 C            33.6060      -6.8135      52.8533 C.2      34 GLY34      0.5973
    553 O            34.5239      -6.0630      53.1761 O.2      34 GLY34     -0.5679
    554 N            33.7906      -8.1222      52.6544 N.am     35 LEU35     -0.4157
    555 H            32.9941      -8.6589      52.3328 H        35 LEU35      0.2719
    556 CA           35.0750      -8.8145      52.7502 C.3      35 LEU35     -0.0518
    557 HA           35.5747      -8.5393      53.6773 H        35 LEU35      0.0922
    558 CB           34.8505     -10.3365      52.7048 C.3      35 LEU35     -0.1102
    559 HB2          33.8902     -10.5453      52.2415 H        35 LEU35      0.0457
    560 HB3          35.6164     -10.7987      52.0782 H        35 LEU35      0.0457
    561 CG           34.9071     -11.0347      54.0658 C.3      35 LEU35      0.3531
    562 HG           35.9133     -10.9342      54.4709 H        35 LEU35     -0.0361
    563 CD1          33.9267     -10.4276      55.0654 C.3      35 LEU35     -0.4121
    564 HD11         32.9589     -10.3267      54.5934 H        35 LEU35      0.1000
    565 HD12         33.8409     -11.0739      55.9397 H        35 LEU35      0.1000
    566 HD13         34.2677      -9.4448      55.3800 H        35 LEU35      0.1000
    567 CD2          34.5929     -12.5143      53.8624 C.3      35 LEU35     -0.4121
    568 HD21         35.3109     -12.9569      53.1712 H        35 LEU35      0.1000
    569 HD22         34.6788     -13.0442      54.8125 H        35 LEU35      0.1000
    570 HD23         33.5861     -12.6495      53.4701 H        35 LEU35      0.1000
    571 C            36.0117      -8.4422      51.6146 C.2      35 LEU35      0.5973
    572 O            37.2162      -8.4153      51.8469 O.2      35 LEU35     -0.5679
    573 N            35.4806      -8.1848      50.4235 N.am     36 ALA36     -0.4157
    574 H            34.4751      -8.1509      50.3330 H        36 ALA36      0.2719
    575 CA           36.2571      -7.8115      49.2539 C.3      36 ALA36      0.0337
    576 HA           37.1621      -7.3071      49.5875 H        36 ALA36      0.0823
    577 CB           36.6620      -9.0771      48.5051 C.3      36 ALA36     -0.1825
    578 HB1          35.8162      -9.5024      47.9679 H        36 ALA36      0.0603
    579 HB2          37.4599      -8.8241      47.8162 H        36 ALA36      0.0603
    580 HB3          37.0807      -9.7834      49.2192 H        36 ALA36      0.0603
    581 C            35.4954      -6.8173      48.3765 C.2      36 ALA36      0.5973
    582 O            34.3190      -6.5542      48.6332 O.2      36 ALA36     -0.5679
    583 N            36.1848      -6.2600      47.3822 N.am     37 ILE37     -0.4157
    584 H            37.1697      -6.4805      47.2928 H        37 ILE37      0.2719
    585 CA           35.6422      -5.2485      46.4787 C.3      37 ILE37     -0.0597
    586 HA           34.5688      -5.3937      46.4647 H        37 ILE37      0.0869
    587 CB           35.9266      -3.8355      47.0371 C.3      37 ILE37      0.1303
    588 HB           35.9858      -3.9067      48.1241 H        37 ILE37      0.0187
    589 CG2          37.2549      -3.2249      46.5702 C.3      37 ILE37     -0.3204
    590 HG21         37.4086      -3.3094      45.4950 H        37 ILE37      0.0882
    591 HG22         37.2909      -2.1663      46.8288 H        37 ILE37      0.0882
    592 HG23         38.0412      -3.7087      47.1345 H        37 ILE37      0.0882
    593 CG1          34.7775      -2.8573      46.7581 C.3      37 ILE37     -0.0430
    594 HG12         35.0677      -1.8638      47.1019 H        37 ILE37      0.0236
    595 HG13         34.5852      -2.7903      45.6901 H        37 ILE37      0.0236
    596 CD1          33.4888      -3.2287      47.5055 C.3      37 ILE37     -0.0660
    597 HD11         33.6961      -3.3755      48.5659 H        37 ILE37      0.0186
    598 HD12         32.7714      -2.4150      47.3966 H        37 ILE37      0.0186
    599 HD13         33.0374      -4.1285      47.0916 H        37 ILE37      0.0186
    600 C            36.1140      -5.4446      45.0357 C.2      37 ILE37      0.5973
    601 O            37.0968      -6.1462      44.7811 O.2      37 ILE37     -0.5679
    602 N            35.4288      -4.8329      44.0710 N.am     38 GLU38     -0.5163
    603 H            34.6637      -4.1967      44.3122 H        38 GLU38      0.2936
    604 CA           35.7155      -5.0043      42.6563 C.3      38 GLU38      0.0397
    605 HA           35.6877      -6.0593      42.3984 H        38 GLU38      0.1105
    606 CB           34.7037      -4.2577      41.7685 C.3      38 GLU38      0.0560
    607 HB2          34.7544      -3.1907      41.9813 H        38 GLU38     -0.0173
    608 HB3          35.0302      -4.4018      40.7372 H        38 GLU38     -0.0173
    609 CG           33.2350      -4.7110      41.8341 C.3      38 GLU38      0.0136
    610 HG2          32.7505      -4.3821      40.9118 H        38 GLU38     -0.0425
    611 HG3          33.2008      -5.8020      41.8412 H        38 GLU38     -0.0425
    612 CD           32.4373      -4.1343      43.0164 C.2      38 GLU38      0.8054
    613 OE1          33.0124      -3.3281      43.7845 O.co2    38 GLU38     -0.8188
    614 OE2          31.2874      -4.5900      43.2040 O.co2    38 GLU38     -0.8188
    615 C            37.1208      -4.4933      42.3818 C.2      38 GLU38      0.5366
    616 O            37.4430      -3.3477      42.6993 O.2      38 GLU38     -0.5819
    617 N            37.9683      -5.3185      41.7614 N.am     39 ALA39     -0.4157
    618 H            37.6739      -6.2640      41.5666 H        39 ALA39      0.2719
    619 CA           39.3184      -4.9160      41.3666 C.3      39 ALA39      0.0337
    620 HA           39.7599      -4.3424      42.1816 H        39 ALA39      0.0823
    621 CB           40.1672      -6.1660      41.1469 C.3      39 ALA39     -0.1825
    622 HB1          39.7136      -6.7476      40.3506 H        39 ALA39      0.0603
    623 HB2          41.1787      -5.8887      40.8561 H        39 ALA39      0.0603
    624 HB3          40.2121      -6.7440      42.0681 H        39 ALA39      0.0603
    625 C            39.2957      -3.9819      40.1454 C.2      39 ALA39      0.5973
    626 O            39.9622      -4.2241      39.1378 O.2      39 ALA39     -0.5679
    627 N            38.4863      -2.9291      40.2141 N.am     40 THR40     -0.4157
    628 H            38.0116      -2.7705      41.0974 H        40 THR40      0.2719
    629 CA           38.3992      -1.9094      39.1817 C.3      40 THR40     -0.0389
    630 HA           38.2143      -2.4129      38.2341 H        40 THR40      0.1007
    631 CB           37.2626      -0.9079      39.4332 C.3      40 THR40      0.3654
    632 HB           37.2264      -0.2102      38.5970 H        40 THR40      0.0043
    633 CG2          35.9089      -1.5904      39.5386 C.3      40 THR40     -0.2438
    634 HG21         35.8904      -2.2225      40.4183 H        40 THR40      0.0642
    635 HG22         35.1224      -0.8398      39.6256 H        40 THR40      0.0642
    636 HG23         35.7240      -2.1961      38.6517 H        40 THR40      0.0642
    637 OG1          37.4727      -0.1601      40.6080 O.3      40 THR40     -0.6761
    638 HG1          36.9293      -0.5638      41.3017 H        40 THR40      0.4102
    639 C            39.7265      -1.1662      39.1156 C.2      40 THR40      0.5973
    640 O            40.3445      -0.9157      40.1511 O.2      40 THR40     -0.5679
    641 N            40.1618      -0.7231      37.9260 N.am     41 PRO41     -0.2548
    642 CD           39.4352      -0.7912      36.6667 C.3      41 PRO41      0.0192
    643 HD2          38.3643      -0.6320      36.7884 H        41 PRO41      0.0391
    644 HD3          39.6225      -1.7550      36.1898 H        41 PRO41      0.0391
    645 CG           40.0251       0.3307      35.8254 C.3      41 PRO41      0.0189
    646 HG2          39.5783       1.2865      36.1051 H        41 PRO41      0.0213
    647 HG3          39.9047       0.1421      34.7581 H        41 PRO41      0.0213
    648 CB           41.4926       0.2893      36.2491 C.3      41 PRO41     -0.0070
    649 HB2          42.0053       1.2247      36.0196 H        41 PRO41      0.0253
    650 HB3          41.9916      -0.5444      35.7518 H        41 PRO41      0.0253
    651 CA           41.4173       0.0157      37.7540 C.3      41 PRO41     -0.0266
    652 HA           42.2597      -0.6101      38.0485 H        41 PRO41      0.0641
    653 C            41.4860       1.3254      38.5621 C.2      41 PRO41      0.5896
    654 O            42.5554       1.9172      38.6835 O.2      41 PRO41     -0.5748
    655 N            40.3608       1.7841      39.1180 N.am     42 ALA42     -0.4157
    656 H            39.5171       1.2488      38.9876 H        42 ALA42      0.2719
    657 CA           40.2966       2.9152      40.0302 C.3      42 ALA42      0.0337
    658 HA           41.0597       3.6487      39.7625 H        42 ALA42      0.0823
    659 CB           38.9223       3.5751      39.8933 C.3      42 ALA42     -0.1825
    660 HB1          38.1287       2.8666      40.1390 H        42 ALA42      0.0603
    661 HB2          38.8574       4.4303      40.5677 H        42 ALA42      0.0603
    662 HB3          38.7822       3.9274      38.8703 H        42 ALA42      0.0603
    663 C            40.5590       2.4652      41.4674 C.2      42 ALA42      0.5973
    664 O            41.4735       2.9696      42.1072 O.2      42 ALA42     -0.5679
    665 N            39.8064       1.4783      41.9622 N.am     43 ASN43     -0.4157
    666 H            39.0923       1.0555      41.3762 H        43 ASN43      0.2719
    667 CA           39.9956       0.9088      43.3024 C.3      43 ASN43      0.0143
    668 HA           40.1403       1.7226      44.0100 H        43 ASN43      0.1048
    669 CB           38.7260       0.1563      43.7310 C.3      43 ASN43     -0.2041
    670 HB2          38.5207      -0.6549      43.0335 H        43 ASN43      0.0797
    671 HB3          38.8972      -0.2915      44.7104 H        43 ASN43      0.0797
    672 CG           37.4815       1.0268      43.8542 C.2      43 ASN43      0.7130
    673 OD1          36.4004       0.5420      44.1049 O.2      43 ASN43     -0.5931
    674 ND2          37.5505       2.3319      43.6780 N.am     43 ASN43     -0.9191
    675 HD21         36.6819       2.8226      43.8007 H        43 ASN43      0.4196
    676 HD22         38.4206       2.7772      43.4733 H        43 ASN43      0.4196
    677 C            41.2677       0.0517      43.4214 C.2      43 ASN43      0.5973
    678 O            41.6022      -0.4070      44.5050 O.2      43 ASN43     -0.5679
    679 N            42.0071      -0.1131      42.3232 N.am     44 LEU44     -0.4157
    680 H            41.5551       0.0873      41.4422 H        44 LEU44      0.2719
    681 CA           43.3459      -0.6943      42.2864 C.3      44 LEU44     -0.0518
    682 HA           43.4421      -1.4199      43.0945 H        44 LEU44      0.0922
    683 CB           43.5782      -1.3554      40.9094 C.3      44 LEU44     -0.1102
    684 HB2          42.6904      -1.2976      40.2918 H        44 LEU44      0.0457
    685 HB3          44.3559      -0.8214      40.3613 H        44 LEU44      0.0457
    686 CG           43.9976      -2.8203      40.9894 C.3      44 LEU44      0.3531
    687 HG           44.1829      -3.1703      39.9733 H        44 LEU44     -0.0361
    688 CD1          45.3015      -2.9736      41.7741 C.3      44 LEU44     -0.4121
    689 HD11         45.1498      -2.7849      42.8368 H        44 LEU44      0.1000
    690 HD12         45.6856      -3.9847      41.6553 H        44 LEU44      0.1000
    691 HD13         46.0551      -2.2791      41.4017 H        44 LEU44      0.1000
    692 CD2          42.8284      -3.6239      41.5539 C.3      44 LEU44     -0.4121
    693 HD21         41.9900      -3.5292      40.8666 H        44 LEU44      0.1000
    694 HD22         43.0759      -4.6693      41.6379 H        44 LEU44      0.1000
    695 HD23         42.5036      -3.2375      42.5147 H        44 LEU44      0.1000
    696 C            44.4199       0.3606      42.5060 C.2      44 LEU44      0.5973
    697 O            45.3277       0.1878      43.3083 O.2      44 LEU44     -0.5679
    698 N            44.3152       1.4813      41.7899 N.am     45 LYS45     -0.3479
    699 H            43.5370       1.5704      41.1512 H        45 LYS45      0.2747
    700 CA           45.2401       2.6036      41.9524 C.3      45 LYS45     -0.2400
    701 HA           46.2648       2.2317      41.9800 H        45 LYS45      0.1426
    702 CB           45.0577       3.5885      40.7851 C.3      45 LYS45     -0.0094
    703 HB2          43.9994       3.8430      40.6974 H        45 LYS45      0.0362
    704 HB3          45.5984       4.5101      41.0082 H        45 LYS45      0.0362
    705 CG           45.5454       3.0511      39.4260 C.3      45 LYS45      0.0187
    706 HG2          45.0978       2.0769      39.2303 H        45 LYS45      0.0103
    707 HG3          45.2162       3.7419      38.6484 H        45 LYS45      0.0103
    708 CD           47.0743       2.9222      39.3536 C.3      45 LYS45     -0.0479
    709 HD2          47.5238       3.8893      39.5879 H        45 LYS45      0.0621
    710 HD3          47.4100       2.1878      40.0877 H        45 LYS45      0.0621
    711 CE           47.5207       2.4739      37.9565 C.3      45 LYS45     -0.0143
    712 HE2          47.0588       1.5046      37.7417 H        45 LYS45      0.1135
    713 HE3          47.1519       3.1946      37.2197 H        45 LYS45      0.1135
    714 NZ           48.9999       2.3661      37.8786 N.4      45 LYS45     -0.3854
    715 HZ1          49.3369       1.7243      38.5885 H        45 LYS45      0.3400
    716 HZ2          49.2906       2.0203      36.9737 H        45 LYS45      0.3400
    717 HZ3          49.4341       3.2657      38.0435 H        45 LYS45      0.3400
    718 C            45.0140       3.2773      43.3042 C.2      45 LYS45      0.7341
    719 O            45.9716       3.6021      43.9979 O.2      45 LYS45     -0.5894
    720 N            43.7494       3.4450      43.6896 N.am     46 ALA46     -0.4157
    721 H            43.0121       3.1786      43.0509 H        46 ALA46      0.2719
    722 CA           43.3616       4.0106      44.9769 C.3      46 ALA46      0.0337
    723 HA           43.8372       4.9859      45.0933 H        46 ALA46      0.0823
    724 CB           41.8432       4.1981      45.0021 C.3      46 ALA46     -0.1825
    725 HB1          41.3493       3.2294      44.9787 H        46 ALA46      0.0603
    726 HB2          41.5566       4.7125      45.9206 H        46 ALA46      0.0603
    727 HB3          41.5245       4.7997      44.1504 H        46 ALA46      0.0603
    728 C            43.8089       3.1337      46.1506 C.2      46 ALA46      0.5973
    729 O            44.0635       3.6536      47.2333 O.2      46 ALA46     -0.5679
    730 N            43.9398       1.8223      45.9333 N.am     47 LEU47     -0.4157
    731 H            43.6660       1.4347      45.0454 H        47 LEU47      0.2719
    732 CA           44.5808       0.9424      46.8948 C.3      47 LEU47     -0.0518
    733 HA           44.1499       1.1229      47.8782 H        47 LEU47      0.0922
    734 CB           44.3400      -0.5163      46.4921 C.3      47 LEU47     -0.1102
    735 HB2          43.2751      -0.7465      46.5474 H        47 LEU47      0.0457
    736 HB3          44.6424      -0.6389      45.4587 H        47 LEU47      0.0457
    737 CG           45.1369      -1.4940      47.3678 C.3      47 LEU47      0.3531
    738 HG           46.1031      -1.0836      47.6272 H        47 LEU47     -0.0361
    739 CD1          44.3420      -1.6976      48.6575 C.3      47 LEU47     -0.4121
    740 HD11         43.4077      -2.2171      48.4432 H        47 LEU47      0.1000
    741 HD12         44.9066      -2.2614      49.3743 H        47 LEU47      0.1000
    742 HD13         44.1064      -0.7380      49.1138 H        47 LEU47      0.1000
    743 CD2          45.4171      -2.7838      46.5938 C.3      47 LEU47     -0.4121
    744 HD21         45.6297      -2.5555      45.5483 H        47 LEU47      0.1000
    745 HD22         46.3055      -3.2797      46.9550 H        47 LEU47      0.1000
    746 HD23         44.5527      -3.4413      46.6356 H        47 LEU47      0.1000
    747 C            46.0750       1.2459      46.9598 C.2      47 LEU47      0.5973
    748 O            46.6155       1.4659      48.0379 O.2      47 LEU47     -0.5679
    749 N            46.7430       1.2494      45.8095 N.am     48 GLU48     -0.5163
    750 H            46.2574       0.9892      44.9584 H        48 GLU48      0.2936
    751 CA           48.1827       1.4874      45.7257 C.3      48 GLU48      0.0397
    752 HA           48.6919       0.6628      46.2212 H        48 GLU48      0.1105
    753 CB           48.5986       1.5662      44.2431 C.3      48 GLU48      0.0560
    754 HB2          47.7727       1.2365      43.6123 H        48 GLU48     -0.0173
    755 HB3          48.8220       2.5971      43.9639 H        48 GLU48     -0.0173
    756 CG           49.8028       0.6807      43.9060 C.3      48 GLU48      0.0136
    757 HG2          49.9222       0.6608      42.8194 H        48 GLU48     -0.0425
    758 HG3          50.6997       1.1295      44.3160 H        48 GLU48     -0.0425
    759 CD           49.6525      -0.7561      44.4355 C.2      48 GLU48      0.8054
    760 OE1          48.8602      -1.5080      43.8299 O.co2    48 GLU48     -0.8188
    761 OE2          50.2900      -1.1019      45.4615 O.co2    48 GLU48     -0.8188
    762 C            48.5816       2.7507      46.4894 C.2      48 GLU48      0.5366
    763 O            49.4937       2.7149      47.3109 O.2      48 GLU48     -0.5819
    764 N            47.8071       3.8291      46.3395 N.am     49 ALA49     -0.4157
    765 H            47.0625       3.7840      45.6532 H        49 ALA49      0.2719
    766 CA           48.0078       5.0676      47.0816 C.3      49 ALA49      0.0337
    767 HA           48.9869       5.4691      46.8182 H        49 ALA49      0.0823
    768 CB           46.9371       6.0728      46.6452 C.3      49 ALA49     -0.1825
    769 HB1          45.9434       5.6962      46.8924 H        49 ALA49      0.0603
    770 HB2          47.0978       7.0218      47.1578 H        49 ALA49      0.0603
    771 HB3          47.0016       6.2355      45.5687 H        49 ALA49      0.0603
    772 C            47.9928       4.8648      48.6080 C.2      49 ALA49      0.5973
    773 O            48.8788       5.3744      49.3004 O.2      49 ALA49     -0.5679
    774 N            47.0332       4.1014      49.1528 N.am     50 GLN50     -0.4157
    775 H            46.3697       3.6324      48.5455 H        50 GLN50      0.2719
    776 CA           46.9940       3.8374      50.5948 C.3      50 GLN50     -0.0031
    777 HA           47.0207       4.8050      51.0827 H        50 GLN50      0.0850
    778 CB           45.6866       3.1765      51.0566 C.3      50 GLN50     -0.0036
    779 HB2          45.6535       3.3114      52.1387 H        50 GLN50      0.0171
    780 HB3          44.8373       3.7221      50.6426 H        50 GLN50      0.0171
    781 CG           45.5134       1.6753      50.7602 C.3      50 GLN50     -0.0645
    782 HG2          44.8630       1.5732      49.8958 H        50 GLN50      0.0352
    783 HG3          46.4436       1.1859      50.5281 H        50 GLN50      0.0352
    784 CD           44.8943       0.8774      51.8888 C.2      50 GLN50      0.6951
    785 OE1          44.0737       1.3538      52.6540 O.2      50 GLN50     -0.6086
    786 NE2          45.2081      -0.3972      51.9561 N.am     50 GLN50     -0.9407
    787 HE21         44.5767      -0.9698      52.4907 H        50 GLN50      0.4251
    788 HE22         45.8232      -0.7980      51.2706 H        50 GLN50      0.4251
    789 C            48.2108       3.0292      51.0541 C.2      50 GLN50      0.5973
    790 O            48.7853       3.3037      52.1039 O.2      50 GLN50     -0.5679
    791 N            48.6553       2.0631      50.2514 N.am     51 LYS51     -0.3479
    792 H            48.1692       1.9143      49.3692 H        51 LYS51      0.2747
    793 CA           49.8125       1.2278      50.5764 C.3      51 LYS51     -0.2400
    794 HA           49.7016       0.8093      51.5782 H        51 LYS51      0.1426
    795 CB           49.9595       0.1110      49.5439 C.3      51 LYS51     -0.0094
    796 HB2          50.1175       0.5317      48.5494 H        51 LYS51      0.0362
    797 HB3          50.8239      -0.5023      49.8018 H        51 LYS51      0.0362
    798 CG           48.7094      -0.7465      49.5339 C.3      51 LYS51      0.0187
    799 HG2          48.5996      -1.1244      50.5466 H        51 LYS51      0.0103
    800 HG3          47.8365      -0.1585      49.2888 H        51 LYS51      0.0103
    801 CD           48.7932      -1.8866      48.5301 C.3      51 LYS51     -0.0479
    802 HD2          47.7842      -2.2154      48.3116 H        51 LYS51      0.0621
    803 HD3          49.2390      -1.5329      47.6032 H        51 LYS51      0.0621
    804 CE           49.5628      -3.0720      49.0927 C.3      51 LYS51     -0.0143
    805 HE2          50.6117      -2.7779      49.1955 H        51 LYS51      0.1135
    806 HE3          49.1503      -3.3211      50.0725 H        51 LYS51      0.1135
    807 NZ           49.4226      -4.2053      48.1472 N.4      51 LYS51     -0.3854
    808 HZ1          49.6710      -3.8651      47.2173 H        51 LYS51      0.3400
    809 HZ2          50.0278      -4.9832      48.3491 H        51 LYS51      0.3400
    810 HZ3          48.4585      -4.5111      48.0520 H        51 LYS51      0.3400
    811 C            51.0622       2.0776      50.5652 C.2      51 LYS51      0.7341
    812 O            51.9103       1.9496      51.4442 O.2      51 LYS51     -0.5894
    813 N            51.1445       2.9836      49.5984 N.am     52 GLN52     -0.4157
    814 H            50.4341       2.9682      48.8708 H        52 GLN52      0.2719
    815 CA           52.2400       3.9261      49.4735 C.3      52 GLN52     -0.0031
    816 HA           53.1811       3.3784      49.5192 H        52 GLN52      0.0850
    817 CB           52.1538       4.6528      48.1217 C.3      52 GLN52     -0.0036
    818 HB2          51.1345       4.6421      47.7380 H        52 GLN52      0.0171
    819 HB3          52.4312       5.6984      48.2638 H        52 GLN52      0.0171
    820 CG           53.1136       4.0722      47.0707 C.3      52 GLN52     -0.0645
    821 HG2          53.0064       4.6486      46.1516 H        52 GLN52      0.0352
    822 HG3          54.1382       4.2001      47.4217 H        52 GLN52      0.0352
    823 CD           52.8936       2.6002      46.7374 C.2      52 GLN52      0.6951
    824 OE1          52.2741       2.2578      45.7523 O.2      52 GLN52     -0.6086
    825 NE2          53.4493       1.6748      47.4894 N.am     52 GLN52     -0.9407
    826 HE21         53.2749       0.7352      47.1849 H        52 GLN52      0.4251
    827 HE22         54.0799       1.9183      48.2283 H        52 GLN52      0.4251
    828 C            52.2809       4.9078      50.6405 C.2      52 GLN52      0.5973
    829 O            53.3732       5.2031      51.1233 O.2      52 GLN52     -0.5679
    830 N            51.1409       5.3972      51.1473 N.am     53 LYS53     -0.3479
    831 H            50.2675       5.1946      50.6659 H        53 LYS53      0.2747
    832 CA           51.1522       6.2883      52.3218 C.3      53 LYS53     -0.2400
    833 HA           51.9997       6.9646      52.1996 H        53 LYS53      0.1426
    834 CB           49.9063       7.1940      52.3732 C.3      53 LYS53     -0.0094
    835 HB2          50.0799       7.9828      53.1070 H        53 LYS53      0.0362
    836 HB3          49.8254       7.6821      51.4000 H        53 LYS53      0.0362
    837 CG           48.5514       6.5390      52.6702 C.3      53 LYS53      0.0187
    838 HG2          47.7694       7.1589      52.2298 H        53 LYS53      0.0103
    839 HG3          48.5352       5.5916      52.1748 H        53 LYS53      0.0103
    840 CD           48.2328       6.3726      54.1596 C.3      53 LYS53     -0.0479
    841 HD2          49.0262       5.8006      54.6198 H        53 LYS53      0.0621
    842 HD3          48.1848       7.3559      54.6298 H        53 LYS53      0.0621
    843 CE           46.9303       5.6071      54.4016 C.3      53 LYS53     -0.0143
    844 HE2          46.0998       6.1244      53.9132 H        53 LYS53      0.1135
    845 HE3          47.0307       4.6161      53.9416 H        53 LYS53      0.1135
    846 NZ           46.6826       5.4617      55.8564 N.4      53 LYS53     -0.3854
    847 HZ1          46.3792       6.3332      56.2636 H        53 LYS53      0.3400
    848 HZ2          45.9891       4.7414      56.0227 H        53 LYS53      0.3400
    849 HZ3          47.5499       5.1773      56.3055 H        53 LYS53      0.3400
    850 C            51.4508       5.5424      53.6208 C.2      53 LYS53      0.7341
    851 O            52.2170       6.0540      54.4313 O.2      53 LYS53     -0.5894
    852 N            50.9230       4.3264      53.7865 N.am     54 GLU54     -0.5163
    853 H            50.2982       3.9690      53.0713 H        54 GLU54      0.2936
    854 CA           51.1942       3.4829      54.9612 C.3      54 GLU54      0.0397
    855 HA           50.9077       4.0103      55.8726 H        54 GLU54      0.1105
    856 CB           50.4048       2.1619      54.8659 C.3      54 GLU54      0.0560
    857 HB2          50.5474       1.7281      53.8753 H        54 GLU54     -0.0173
    858 HB3          50.8143       1.4664      55.5999 H        54 GLU54     -0.0173
    859 CG           48.9017       2.3092      55.1429 C.3      54 GLU54      0.0136
    860 HG2          48.7791       2.6565      56.1716 H        54 GLU54     -0.0425
    861 HG3          48.4734       3.0823      54.5090 H        54 GLU54     -0.0425
    862 CD           48.1176       0.9910      54.9773 C.2      54 GLU54      0.8054
    863 OE1          48.6687      -0.1158      55.2001 O.co2    54 GLU54     -0.8188
    864 OE2          46.9005       1.0807      54.7206 O.co2    54 GLU54     -0.8188
    865 C            52.6920       3.1732      55.0721 C.2      54 GLU54      0.5366
    866 O            53.2693       3.2215      56.1550 O.2      54 GLU54     -0.5819
    867 N            53.3316       2.9171      53.9288 N.am     55 GLN55     -0.4157
    868 H            52.7726       2.8435      53.0852 H        55 GLN55      0.2719
    869 CA           54.7715       2.7008      53.8010 C.3      55 GLN55     -0.0031
    870 HA           55.0879       1.9292      54.5049 H        55 GLN55      0.0850
    871 CB           55.0214       2.2093      52.3675 C.3      55 GLN55     -0.0036
    872 HB2          54.7547       1.1529      52.3139 H        55 GLN55      0.0171
    873 HB3          54.3613       2.7546      51.6929 H        55 GLN55      0.0171
    874 CG           56.4426       2.4159      51.8272 C.3      55 GLN55     -0.0645
    875 HG2          56.7117       3.4720      51.8444 H        55 GLN55      0.0352
    876 HG3          57.1521       1.8572      52.4381 H        55 GLN55      0.0352
    877 CD           56.5304       1.9443      50.3868 C.2      55 GLN55      0.6951
    878 OE1          56.6522       2.7135      49.4510 O.2      55 GLN55     -0.6086
    879 NE2          56.4142       0.6592      50.1400 N.am     55 GLN55     -0.9407
    880 HE21         56.5285       0.3926      49.1783 H        55 GLN55      0.4251
    881 HE22         56.3867      -0.0025      50.8920 H        55 GLN55      0.4251
    882 C            55.5907       3.9564      54.1111 C.2      55 GLN55      0.5973
    883 O            56.6696       3.8527      54.6916 O.2      55 GLN55     -0.5679
    884 N            55.1118       5.1420      53.7153 N.am     56 ARG56     -0.3479
    885 H            54.2478       5.1576      53.1859 H        56 ARG56      0.2747
    886 CA           55.7941       6.4056      54.0160 C.3      56 ARG56     -0.2637
    887 HA           56.8493       6.3121      53.7512 H        56 ARG56      0.1560
    888 CB           55.1568       7.5504      53.2189 C.3      56 ARG56     -0.0007
    889 HB2          55.1319       7.2680      52.1646 H        56 ARG56      0.0327
    890 HB3          54.1336       7.7187      53.5573 H        56 ARG56      0.0327
    891 CG           55.9652       8.8483      53.3657 C.3      56 ARG56      0.0390
    892 HG2          56.0069       9.1648      54.4089 H        56 ARG56      0.0285
    893 HG3          56.9831       8.6528      53.0232 H        56 ARG56      0.0285
    894 CD           55.3487       9.9764      52.5260 C.3      56 ARG56      0.0486
    895 HD2          54.7934       9.5376      51.6947 H        56 ARG56      0.0687
    896 HD3          54.6409      10.5430      53.1345 H        56 ARG56      0.0687
    897 NE           56.3877      10.8572      51.9579 N.pl3    56 ARG56     -0.5295
    898 HE           56.7208      10.6196      51.0402 H        56 ARG56      0.3456
    899 CZ           56.9985      11.8634      52.5612 C.cat    56 ARG56      0.8076
    900 NH1          56.6502      12.2805      53.7436 N.pl3    56 ARG56     -0.8627
    901 HH11         55.9129      11.7921      54.2104 H        56 ARG56      0.4478
    902 HH12         57.3711      12.5574      54.4230 H        56 ARG56      0.4478
    903 NH2          57.9958      12.4651      51.9805 N.pl3    56 ARG56     -0.8627
    904 HH21         58.3602      12.1505      51.1047 H        56 ARG56      0.4478
    905 HH22         58.4420      13.2040      52.4972 H        56 ARG56      0.4478
    906 C            55.7416       6.6913      55.5067 C.2      56 ARG56      0.7341
    907 O            56.7523       7.0438      56.0944 O.2      56 ARG56     -0.5894
    908 N            54.5622       6.5320      56.0995 N.am     57 GLN57     -0.4157
    909 H            53.7835       6.2118      55.5344 H        57 GLN57      0.2719
    910 CA           54.3253       6.7856      57.5176 C.3      57 GLN57     -0.0031
    911 HA           54.5962       7.8164      57.7526 H        57 GLN57      0.0850
    912 CB           52.8422       6.5757      57.8297 C.3      57 GLN57     -0.0036
    913 HB2          52.5078       5.6354      57.3882 H        57 GLN57      0.0171
    914 HB3          52.6964       6.5222      58.9104 H        57 GLN57      0.0171
    915 CG           52.0174       7.7441      57.2838 C.3      57 GLN57     -0.0645
    916 HG2          52.1935       8.6190      57.9107 H        57 GLN57      0.0352
    917 HG3          52.3331       7.9918      56.2712 H        57 GLN57      0.0352
    918 CD           50.5303       7.4315      57.2278 C.2      57 GLN57      0.6951
    919 OE1          50.0611       6.4486      56.6748 O.2      57 GLN57     -0.6086
    920 NE2          49.7068       8.2960      57.7775 N.am     57 GLN57     -0.9407
    921 HE21         48.7401       8.0536      57.8133 H        57 GLN57      0.4251
    922 HE22         50.0885       9.0556      58.3165 H        57 GLN57      0.4251
    923 C            55.1837       5.8943      58.4039 C.2      57 GLN57      0.5973
    924 O            55.9170       6.4190      59.2371 O.2      57 GLN57     -0.5679
    925 N            55.1689       4.5820      58.1614 N.am     58 ALA58     -0.4157
    926 H            54.5198       4.2023      57.4830 H        58 ALA58      0.2719
    927 CA           56.0011       3.6459      58.9110 C.3      58 ALA58      0.0337
    928 HA           55.6709       3.6253      59.9534 H        58 ALA58      0.0823
    929 CB           55.8049       2.2606      58.2889 C.3      58 ALA58     -0.1825
    930 HB1          56.1119       2.2703      57.2421 H        58 ALA58      0.0603
    931 HB2          56.4059       1.5321      58.8344 H        58 ALA58      0.0603
    932 HB3          54.7551       1.9724      58.3574 H        58 ALA58      0.0603
    933 C            57.4889       4.0458      58.8911 C.2      58 ALA58      0.5973
    934 O            58.2199       3.8256      59.8567 O.2      58 ALA58     -0.5679
    935 N            57.9417       4.6564      57.7901 N.am     59 ALA59     -0.4157
    936 H            57.3001       4.8031      57.0263 H        59 ALA59      0.2719
    937 CA           59.3074       5.1413      57.6354 C.3      59 ALA59      0.0337
    938 HA           59.9890       4.4074      58.0683 H        59 ALA59      0.0823
    939 CB           59.6115       5.2543      56.1389 C.3      59 ALA59     -0.1825
    940 HB1          58.9986       6.0269      55.6792 H        59 ALA59      0.0603
    941 HB2          60.6612       5.5158      56.0040 H        59 ALA59      0.0603
    942 HB3          59.4177       4.2995      55.6485 H        59 ALA59      0.0603
    943 C            59.5658       6.4775      58.3450 C.2      59 ALA59      0.5973
    944 O            60.6625       6.6813      58.8695 O.2      59 ALA59     -0.5679
    945 N            58.5812       7.3791      58.3697 N.am     60 GLU60     -0.5163
    946 H            57.7132       7.1572      57.8972 H        60 GLU60      0.2936
    947 CA           58.6652       8.6196      59.1410 C.3      60 GLU60      0.0397
    948 HA           59.5460       9.1930      58.8455 H        60 GLU60      0.1105
    949 CB           57.4096       9.4978      58.9720 C.3      60 GLU60      0.0560
    950 HB2          56.5284       8.8985      59.1955 H        60 GLU60     -0.0173
    951 HB3          57.4324      10.3024      59.7083 H        60 GLU60     -0.0173
    952 CG           57.2114      10.1097      57.5756 C.3      60 GLU60      0.0136
    953 HG2          57.3542       9.3442      56.8161 H        60 GLU60     -0.0425
    954 HG3          56.1736      10.4454      57.5042 H        60 GLU60     -0.0425
    955 CD           58.1234      11.3016      57.2486 C.2      60 GLU60      0.8054
    956 OE1          58.9771      11.6570      58.0929 O.co2    60 GLU60     -0.8188
    957 OE2          57.9337      11.8588      56.1328 O.co2    60 GLU60     -0.8188
    958 C            58.8173       8.2388      60.6046 C.2      60 GLU60      0.5366
    959 O            59.7899       8.6087      61.2495 O.2      60 GLU60     -0.5819
    960 N            57.9008       7.4284      61.1305 N.am     61 GLU61     -0.5163
    961 H            57.1569       7.0862      60.5234 H        61 GLU61      0.2936
    962 CA           57.9107       6.9753      62.5189 C.3      61 GLU61      0.0397
    963 HA           57.7019       7.8119      63.1823 H        61 GLU61      0.1105
    964 CB           56.8348       5.9158      62.7187 C.3      61 GLU61      0.0560
    965 HB2          56.8981       5.2009      61.8974 H        61 GLU61     -0.0173
    966 HB3          57.0072       5.3901      63.6594 H        61 GLU61     -0.0173
    967 CG           55.4485       6.5557      62.7712 C.3      61 GLU61      0.0136
    968 HG2          55.3599       7.1204      63.7032 H        61 GLU61     -0.0425
    969 HG3          55.3391       7.2603      61.9440 H        61 GLU61     -0.0425
    970 CD           54.3234       5.5211      62.6765 C.2      61 GLU61      0.8054
    971 OE1          54.6099       4.3249      62.4447 O.co2    61 GLU61     -0.8188
    972 OE2          53.1633       5.9517      62.8547 O.co2    61 GLU61     -0.8188
    973 C            59.2506       6.3885      62.9354 C.2      61 GLU61      0.5366
    974 O            59.8078       6.8114      63.9519 O.2      61 GLU61     -0.5819
    975 N            59.8003       5.4672      62.1420 N.am     62 LEU62     -0.4157
    976 H            59.2705       5.1377      61.3390 H        62 LEU62      0.2719
    977 CA           61.0834       4.8481      62.4508 C.3      62 LEU62     -0.0518
    978 HA           60.9969       4.4181      63.4481 H        62 LEU62      0.0922
    979 CB           61.3229       3.7153      61.4305 C.3      62 LEU62     -0.1102
    980 HB2          60.4017       3.1296      61.4064 H        62 LEU62      0.0457
    981 HB3          61.4279       4.1458      60.4331 H        62 LEU62      0.0457
    982 CG           62.4524       2.6907      61.6775 C.3      62 LEU62      0.3531
    983 HG           62.0702       1.7124      61.3851 H        62 LEU62     -0.0361
    984 CD1          63.6767       2.9658      60.8092 C.3      62 LEU62     -0.4121
    985 HD11         64.0809       3.9514      61.0331 H        62 LEU62      0.1000
    986 HD12         64.4195       2.1832      60.9588 H        62 LEU62      0.1000
    987 HD13         63.3746       2.9446      59.7609 H        62 LEU62      0.1000
    988 CD2          62.9205       2.5785      63.1284 C.3      62 LEU62     -0.4121
    989 HD21         62.0547       2.5460      63.7781 H        62 LEU62      0.1000
    990 HD22         63.4983       1.6629      63.2519 H        62 LEU62      0.1000
    991 HD23         63.5169       3.4433      63.4016 H        62 LEU62      0.1000
    992 C            62.1888       5.9093      62.4964 C.2      62 LEU62      0.5973
    993 O            62.9393       5.9816      63.4751 O.2      62 LEU62     -0.5679
    994 N            62.2417       6.7922      61.4968 N.am     63 ALA63     -0.4157
    995 H            61.5494       6.7352      60.7531 H        63 ALA63      0.2719
    996 CA           63.1961       7.8977      61.4511 C.3      63 ALA63      0.0337
    997 HA           64.2071       7.4918      61.4676 H        63 ALA63      0.0823
    998 CB           62.9993       8.6562      60.1361 C.3      63 ALA63     -0.1825
    999 HB1          62.0046       9.1002      60.0910 H        63 ALA63      0.0603
   1000 HB2          63.7395       9.4531      60.0576 H        63 ALA63      0.0603
   1001 HB3          63.1200       7.9762      59.2918 H        63 ALA63      0.0603
   1002 C            63.0479       8.8371      62.6563 C.2      63 ALA63      0.5973
   1003 O            64.0364       9.3019      63.2307 O.2      63 ALA63     -0.5679
   1004 N            61.8154       9.0576      63.1056 N.am     64 ASN64     -0.4157
   1005 H            61.0494       8.6755      62.5536 H        64 ASN64      0.2719
   1006 CA           61.5071       9.8738      64.2646 C.3      64 ASN64      0.0143
   1007 HA           62.0586      10.8018      64.1450 H        64 ASN64      0.1048
   1008 CB           60.0054      10.2004      64.2486 C.3      64 ASN64     -0.2041
   1009 HB2          59.4339       9.2761      64.1944 H        64 ASN64      0.0797
   1010 HB3          59.7017      10.7158      65.1518 H        64 ASN64      0.0797
   1011 CG           59.6282      11.0708      63.0628 C.2      64 ASN64      0.7130
   1012 OD1          60.3442      11.9953      62.7271 O.2      64 ASN64     -0.5931
   1013 ND2          58.4850      10.8544      62.4635 N.am     64 ASN64     -0.9191
   1014 HD21         58.3687      11.3588      61.5951 H        64 ASN64      0.4196
   1015 HD22         57.9963       9.9901      62.5998 H        64 ASN64      0.4196
   1016 C            61.9417       9.1971      65.5735 C.2      64 ASN64      0.5973
   1017 O            62.5359       9.8313      66.4463 O.2      64 ASN64     -0.5679
   1018 N            61.6607       7.9104      65.7562 N.am     65 ALA65     -0.4157
   1019 H            61.1537       7.4088      65.0258 H        65 ALA65      0.2719
   1020 CA           62.1364       7.1738      66.9227 C.3      65 ALA65      0.0337
   1021 HA           61.7296       7.6268      67.8273 H        65 ALA65      0.0823
   1022 CB           61.6431       5.7300      66.8311 C.3      65 ALA65     -0.1825
   1023 HB1          62.0432       5.2436      65.9400 H        65 ALA65      0.0603
   1024 HB2          61.9586       5.1801      67.7169 H        65 ALA65      0.0603
   1025 HB3          60.5529       5.7186      66.7768 H        65 ALA65      0.0603
   1026 C            63.6653       7.2381      67.0032 C.2      65 ALA65      0.5973
   1027 O            64.2209       7.4396      68.0817 O.2      65 ALA65     -0.5679
   1028 N            64.3408       7.1445      65.8540 N.am     66 LYS66     -0.3479
   1029 H            63.8086       6.9746      65.0011 H        66 LYS66      0.2747
   1030 CA           65.8010       7.2257      65.7651 C.3      66 LYS66     -0.2400
   1031 HA           66.2385       6.5214      66.4737 H        66 LYS66      0.1426
   1032 CB           66.2534       6.8576      64.3545 C.3      66 LYS66     -0.0094
   1033 HB2          65.6977       7.4266      63.6103 H        66 LYS66      0.0362
   1034 HB3          67.3129       7.1037      64.2535 H        66 LYS66      0.0362
   1035 CG           66.0724       5.3630      64.1090 C.3      66 LYS66      0.0187
   1036 HG2          66.5934       4.8316      64.9060 H        66 LYS66      0.0103
   1037 HG3          65.0294       5.0756      64.1444 H        66 LYS66      0.0103
   1038 CD           66.6836       4.9744      62.7625 C.3      66 LYS66     -0.0479
   1039 HD2          66.1448       5.4909      61.9646 H        66 LYS66      0.0621
   1040 HD3          67.7306       5.2826      62.7267 H        66 LYS66      0.0621
   1041 CE           66.5853       3.4637      62.5290 C.3      66 LYS66     -0.0143
   1042 HE2          65.5263       3.1953      62.4857 H        66 LYS66      0.1135
   1043 HE3          67.0215       3.2316      61.5513 H        66 LYS66      0.1135
   1044 NZ           67.2524       2.6686      63.5914 N.4      66 LYS66     -0.3854
   1045 HZ1          66.8252       2.8573      64.4871 H        66 LYS66      0.3400
   1046 HZ2          67.1423       1.6772      63.4016 H        66 LYS66      0.3400
   1047 HZ3          68.2401       2.8796      63.6338 H        66 LYS66      0.3400
   1048 C            66.3778       8.5825      66.1499 C.2      66 LYS66      0.7341
   1049 O            67.3356       8.5914      66.9140 O.2      66 LYS66     -0.5894
   1050 N            65.7911       9.7011      65.7004 N.am     67 LYS67     -0.3479
   1051 H            65.0997       9.6260      64.9609 H        67 LYS67      0.2747
   1052 CA           66.2570      11.0298      66.1475 C.3      67 LYS67     -0.2400
   1053 HA           67.3495      11.0562      66.0385 H        67 LYS67      0.1426
   1054 CB           65.6895      12.1894      65.2868 C.3      67 LYS67     -0.0094
   1055 HB2          66.5547      12.7965      65.0121 H        67 LYS67      0.0362
   1056 HB3          65.2941      11.8036      64.3449 H        67 LYS67      0.0362
   1057 CG           64.6702      13.1762      65.9280 C.3      67 LYS67      0.0187
   1058 HG2          64.8830      13.3452      66.9820 H        67 LYS67      0.0103
   1059 HG3          64.7964      14.1449      65.4423 H        67 LYS67      0.0103
   1060 CD           63.2117      12.7642      65.7244 C.3      67 LYS67     -0.0479
   1061 HD2          62.8335      13.2482      64.8211 H        67 LYS67      0.0621
   1062 HD3          63.2449      11.7185      65.5171 H        67 LYS67      0.0621
   1063 CE           62.2819      13.0912      66.9057 C.3      67 LYS67     -0.0143
   1064 HE2          62.7922      12.8172      67.8338 H        67 LYS67      0.1135
   1065 HE3          62.1242      14.1740      66.9286 H        67 LYS67      0.1135
   1066 NZ           60.9891      12.3730      66.7803 N.4      67 LYS67     -0.3854
   1067 HZ1          61.1825      11.3764      66.7852 H        67 LYS67      0.3400
   1068 HZ2          60.3593      12.6100      67.5332 H        67 LYS67      0.3400
   1069 HZ3          60.5598      12.6092      65.8919 H        67 LYS67      0.3400
   1070 C            65.9867      11.2015      67.6323 C.2      67 LYS67      0.7341
   1071 O            66.8038      11.7131      68.3868 O.2      67 LYS67     -0.5894
   1072 N            64.8112      10.7541      68.0723 N.am     68 LEU68     -0.4157
   1073 H            64.1898      10.3152      67.4062 H        68 LEU68      0.2719
   1074 CA           64.3968      10.9036      69.4592 C.3      68 LEU68     -0.0518
   1075 HA           64.5073      11.9562      69.7211 H        68 LEU68      0.0922
   1076 CB           62.9269      10.5050      69.5773 C.3      68 LEU68     -0.1102
   1077 HB2          62.3562      11.1069      68.8767 H        68 LEU68      0.0457
   1078 HB3          62.8089       9.4570      69.3001 H        68 LEU68      0.0457
   1079 CG           62.3522      10.7125      70.9833 C.3      68 LEU68      0.3531
   1080 HG           62.6924       9.9170      71.6466 H        68 LEU68     -0.0361
   1081 CD1          62.6931      12.0705      71.5995 C.3      68 LEU68     -0.4121
   1082 HD11         62.4397      12.8777      70.9136 H        68 LEU68      0.1000
   1083 HD12         62.1269      12.1938      72.5208 H        68 LEU68      0.1000
   1084 HD13         63.7441      12.1381      71.8585 H        68 LEU68      0.1000
   1085 CD2          60.8308      10.6534      70.8589 C.3      68 LEU68     -0.4121
   1086 HD21         60.5348       9.7166      70.3862 H        68 LEU68      0.1000
   1087 HD22         60.3877      10.6924      71.8546 H        68 LEU68      0.1000
   1088 HD23         60.4594      11.4953      70.2761 H        68 LEU68      0.1000
   1089 C            65.2849      10.1085      70.4184 C.2      68 LEU68      0.5973
   1090 O            65.5770      10.5785      71.5154 O.2      68 LEU68     -0.5679
   1091 N            65.7545       8.9341      69.9934 N.am     69 LYS69     -0.3479
   1092 H            65.4354       8.5814      69.0977 H        69 LYS69      0.2747
   1093 CA           66.7537       8.1615      70.7313 C.3      69 LYS69     -0.2400
   1094 HA           66.3754       7.9189      71.7243 H        69 LYS69      0.1426
   1095 CB           67.0542       6.8636      69.9713 C.3      69 LYS69     -0.0094
   1096 HB2          66.1653       6.2350      69.9644 H        69 LYS69      0.0362
   1097 HB3          67.3147       7.1003      68.9410 H        69 LYS69      0.0362
   1098 CG           68.2249       6.0904      70.5958 C.3      69 LYS69      0.0187
   1099 HG2          69.1257       6.7038      70.5917 H        69 LYS69      0.0103
   1100 HG3          67.9960       5.8281      71.6224 H        69 LYS69      0.0103
   1101 CD           68.5356       4.8204      69.8115 C.3      69 LYS69     -0.0479
   1102 HD2          67.6182       4.2456      69.7112 H        69 LYS69      0.0621
   1103 HD3          68.9133       5.0748      68.8199 H        69 LYS69      0.0621
   1104 CE           69.5448       3.9364      70.5576 C.3      69 LYS69     -0.0143
   1105 HE2          69.1415       3.7178      71.5538 H        69 LYS69      0.1135
   1106 HE3          69.6371       2.9875      70.0260 H        69 LYS69      0.1135
   1107 NZ           70.8883       4.5529      70.7247 N.4      69 LYS69     -0.3854
   1108 HZ1          70.8676       5.3129      71.4190 H        69 LYS69      0.3400
   1109 HZ2          71.5355       3.9259      71.1797 H        69 LYS69      0.3400
   1110 HZ3          71.2879       4.9261      69.8794 H        69 LYS69      0.3400
   1111 C            68.0252       8.9772      70.9443 C.2      69 LYS69      0.7341
   1112 O            68.5729       8.9330      72.0359 O.2      69 LYS69     -0.5894
   1113 N            68.4697       9.7351      69.9419 N.am     70 GLU70     -0.5163
   1114 H            67.9999       9.7052      69.0466 H        70 GLU70      0.2936
   1115 CA           69.6671      10.5803      70.0642 C.3      70 GLU70      0.0397
   1116 HA           70.5062       9.9900      70.4385 H        70 GLU70      0.1105
   1117 CB           70.0622      11.1947      68.7171 C.3      70 GLU70      0.0560
   1118 HB2          69.2382      11.7757      68.3119 H        70 GLU70     -0.0173
   1119 HB3          70.8833      11.8904      68.8996 H        70 GLU70     -0.0173
   1120 CG           70.5397      10.1938      67.6694 C.3      70 GLU70      0.0136
   1121 HG2          71.3698       9.6118      68.0779 H        70 GLU70     -0.0425
   1122 HG3          69.7316       9.5049      67.4198 H        70 GLU70     -0.0425
   1123 CD           70.9853      10.9628      66.4199 C.2      70 GLU70      0.8054
   1124 OE1          70.0835      11.3894      65.6607 O.co2    70 GLU70     -0.8188
   1125 OE2          72.2112      11.1366      66.2567 O.co2    70 GLU70     -0.8188
   1126 C            69.4535      11.7401      71.0295 C.2      70 GLU70      0.5366
   1127 O            70.3471      12.1081      71.7910 O.2      70 GLU70     -0.5819
   1128 N            68.2548      12.3311      71.0209 N.am     71 GLN71     -0.4157
   1129 H            67.5793      12.0400      70.3219 H        71 GLN71      0.2719
   1130 CA           67.9478      13.3836      71.9713 C.3      71 GLN71     -0.0031
   1131 HA           68.7044      14.1587      71.8625 H        71 GLN71      0.0850
   1132 CB           66.5598      13.9869      71.7437 C.3      71 GLN71     -0.0036
   1133 HB2          65.8209      13.1897      71.8116 H        71 GLN71      0.0171
   1134 HB3          66.3503      14.6951      72.5462 H        71 GLN71      0.0171
   1135 CG           66.3694      14.7030      70.4058 C.3      71 GLN71     -0.0645
   1136 HG2          67.0007      15.5903      70.3655 H        71 GLN71      0.0352
   1137 HG3          66.6433      14.0426      69.5838 H        71 GLN71      0.0352
   1138 CD           64.9062      15.0999      70.2445 C.2      71 GLN71      0.6951
   1139 OE1          64.1301      14.4765      69.5357 O.2      71 GLN71     -0.6086
   1140 NE2          64.4567      16.1333      70.9292 N.am     71 GLN71     -0.9407
   1141 HE21         63.4991      16.3927      70.7551 H        71 GLN71      0.4251
   1142 HE22         65.0681      16.7188      71.4610 H        71 GLN71      0.4251
   1143 C            68.0167      12.8405      73.3953 C.2      71 GLN71      0.5973
   1144 O            68.6326      13.4942      74.2258 O.2      71 GLN71     -0.5679
   1145 N            67.3582      11.7156      73.6868 N.am     72 LEU72     -0.4157
   1146 H            66.9055      11.2114      72.9294 H        72 LEU72      0.2719
   1147 CA           67.2551      11.1776      75.0469 C.3      72 LEU72     -0.0518
   1148 HA           66.8553      11.9465      75.7013 H        72 LEU72      0.0922
   1149 CB           66.3036       9.9752      75.0642 C.3      72 LEU72     -0.1102
   1150 HB2          66.6419       9.2547      74.3168 H        72 LEU72      0.0457
   1151 HB3          66.3754       9.4929      76.0411 H        72 LEU72      0.0457
   1152 CG           64.8282      10.3145      74.8023 C.3      72 LEU72      0.3531
   1153 HG           64.7164      10.8106      73.8428 H        72 LEU72     -0.0361
   1154 CD1          64.0258       9.0172      74.7870 C.3      72 LEU72     -0.4121
   1155 HD11         64.0825       8.5275      75.7609 H        72 LEU72      0.1000
   1156 HD12         62.9864       9.2399      74.5530 H        72 LEU72      0.1000
   1157 HD13         64.4341       8.3521      74.0302 H        72 LEU72      0.1000
   1158 CD2          64.2292      11.2145      75.8794 C.3      72 LEU72     -0.4121
   1159 HD21         64.7308      12.1764      75.8705 H        72 LEU72      0.1000
   1160 HD22         63.1685      11.3700      75.6881 H        72 LEU72      0.1000
   1161 HD23         64.3538      10.7586      76.8612 H        72 LEU72      0.1000
   1162 C            68.6044      10.7750      75.6408 C.2      72 LEU72      0.5973
   1163 O            68.8787      11.0963      76.7940 O.2      72 LEU72     -0.5679
   1164 N            69.4674      10.1434      74.8483 N.am     73 GLU73     -0.5163
   1165 H            69.1926       9.9166      73.8979 H        73 GLU73      0.2936
   1166 CA           70.7620       9.6286      75.3170 C.3      73 GLU73      0.0397
   1167 HA           70.5991       9.1306      76.2749 H        73 GLU73      0.1105
   1168 CB           71.2775       8.5632      74.3350 C.3      73 GLU73      0.0560
   1169 HB2          71.3644       8.9894      73.3342 H        73 GLU73     -0.0173
   1170 HB3          72.2569       8.2134      74.6631 H        73 GLU73     -0.0173
   1171 CG           70.3087       7.3697      74.3203 C.3      73 GLU73      0.0136
   1172 HG2          70.1660       7.0482      75.3525 H        73 GLU73     -0.0425
   1173 HG3          69.3318       7.6694      73.9534 H        73 GLU73     -0.0425
   1174 CD           70.7841       6.1458      73.5355 C.2      73 GLU73      0.8054
   1175 OE1          71.7431       6.1995      72.7360 O.co2    73 GLU73     -0.8188
   1176 OE2          70.1197       5.0902      73.6569 O.co2    73 GLU73     -0.8188
   1177 C            71.8080      10.7181      75.6077 C.2      73 GLU73      0.5366
   1178 O            72.9196      10.4094      76.0314 O.2      73 GLU73     -0.5819
   1179 N            71.4575      11.9985      75.4413 N.am     74 LYS74     -0.3479
   1180 H            70.5548      12.1769      75.0225 H        74 LYS74      0.2747
   1181 CA           72.2887      13.1266      75.8900 C.3      74 LYS74     -0.2400
   1182 HA           73.3015      12.7595      76.0693 H        74 LYS74      0.1426
   1183 CB           72.3830      14.1495      74.7374 C.3      74 LYS74     -0.0094
   1184 HB2          73.3277      14.6891      74.8201 H        74 LYS74      0.0362
   1185 HB3          72.3853      13.6189      73.7822 H        74 LYS74      0.0362
   1186 CG           71.2434      15.1692      74.7657 C.3      74 LYS74      0.0187
   1187 HG2          70.3474      14.6782      75.0924 H        74 LYS74      0.0103
   1188 HG3          71.4851      15.9106      75.5293 H        74 LYS74      0.0103
   1189 CD           70.9942      15.9143      73.4497 C.3      74 LYS74     -0.0479
   1190 HD2          71.9086      16.4415      73.1711 H        74 LYS74      0.0621
   1191 HD3          70.7490      15.2033      72.6579 H        74 LYS74      0.0621
   1192 CE           69.8597      16.9366      73.6387 C.3      74 LYS74     -0.0143
   1193 HE2          70.0495      17.4836      74.5680 H        74 LYS74      0.1135
   1194 HE3          69.8935      17.6537      72.8130 H        74 LYS74      0.1135
   1195 NZ           68.5312      16.2806      73.6880 N.4      74 LYS74     -0.3854
   1196 HZ1          68.5964      15.4475      74.2777 H        74 LYS74      0.3400
   1197 HZ2          67.8226      16.8973      74.0595 H        74 LYS74      0.3400
   1198 HZ3          68.2773      15.9487      72.7715 H        74 LYS74      0.3400
   1199 C            71.8163      13.6998      77.2397 C.2      74 LYS74      0.7341
   1200 O            72.5613      14.4126      77.9053 O.2      74 LYS74     -0.5894
   1201 N            70.5574      13.4347      77.6121 N.am     75 LEU75     -0.4157
   1202 H            70.0706      12.7104      77.0974 H        75 LEU75      0.2719
   1203 CA           69.8845      13.9970      78.7880 C.3      75 LEU75     -0.0518
   1204 HA           70.1266      15.0586      78.8509 H        75 LEU75      0.0922
   1205 CB           68.3537      13.8357      78.6800 C.3      75 LEU75     -0.1102
   1206 HB2          68.0958      12.7866      78.8389 H        75 LEU75      0.0457
   1207 HB3          67.8796      14.4189      79.4708 H        75 LEU75      0.0457
   1208 CG           67.7469      14.2704      77.3514 C.3      75 LEU75      0.3531
   1209 HG           68.0296      13.5665      76.5827 H        75 LEU75     -0.0361
   1210 CD1          66.2258      14.2886      77.4617 C.3      75 LEU75     -0.4121
   1211 HD11         65.9125      14.9625      78.2535 H        75 LEU75      0.1000
   1212 HD12         65.7752      14.5904      76.5186 H        75 LEU75      0.1000
   1213 HD13         65.8803      13.2860      77.7152 H        75 LEU75      0.1000
   1214 CD2          68.2165      15.6603      76.9369 C.3      75 LEU75     -0.4121
   1215 HD21         69.2756      15.6639      76.7063 H        75 LEU75      0.1000
   1216 HD22         67.6304      15.9970      76.0907 H        75 LEU75      0.1000
   1217 HD23         68.0467      16.3522      77.7601 H        75 LEU75      0.1000
   1218 C            70.3339      13.3519      80.0929 C.2      75 LEU75      0.5973
   1219 O            71.1177      12.4116      80.1364 O.2      75 LEU75     -0.5679
   1220 N            69.7640      13.8522      81.1798 N.am     76 THR76     -0.4157
   1221 H            69.1703      14.6615      81.0688 H        76 THR76      0.2719
   1222 CA           69.8112      13.2849      82.5179 C.3      76 THR76     -0.0389
   1223 HA           69.7602      12.1982      82.4774 H        76 THR76      0.1007
   1224 CB           71.0815      13.7156      83.2596 C.3      76 THR76      0.3654
   1225 HB           71.1980      14.7982      83.1909 H        76 THR76      0.0043
   1226 CG2          71.0661      13.3046      84.7339 C.3      76 THR76     -0.2438
   1227 HG21         70.8864      12.2328      84.8202 H        76 THR76      0.0642
   1228 HG22         72.0286      13.5467      85.1836 H        76 THR76      0.0642
   1229 HG23         70.2899      13.8467      85.2743 H        76 THR76      0.0642
   1230 OG1          72.2028      13.0938      82.6750 O.3      76 THR76     -0.6761
   1231 HG1          72.0352      13.0022      81.7222 H        76 THR76      0.4102
   1232 C            68.5926      13.8452      83.2139 C.2      76 THR76      0.5973
   1233 O            68.4913      15.0599      83.3771 O.2      76 THR76     -0.5679
   1234 N            67.6397      12.9924      83.5622 N.am     77 VAL77     -0.4157
   1235 H            67.7941      11.9993      83.4175 H        77 VAL77      0.2719
   1236 CA           66.4742      13.4142      84.3391 C.3      77 VAL77     -0.0875
   1237 HA           66.1224      14.3795      83.9827 H        77 VAL77      0.0969
   1238 CB           65.3246      12.4079      84.1865 C.3      77 VAL77      0.2985
   1239 HB           65.6331      11.4361      84.5721 H        77 VAL77     -0.0297
   1240 CG1          64.0796      12.8625      84.9443 C.3      77 VAL77     -0.3192
   1241 HG11         63.7548      13.8329      84.5664 H        77 VAL77      0.0791
   1242 HG12         63.2765      12.1401      84.7973 H        77 VAL77      0.0791
   1243 HG13         64.2947      12.9487      86.0071 H        77 VAL77      0.0791
   1244 CG2          64.9463      12.2557      82.7098 C.3      77 VAL77     -0.3192
   1245 HG21         65.7684      11.7919      82.1692 H        77 VAL77      0.0791
   1246 HG22         64.0649      11.6232      82.6182 H        77 VAL77      0.0791
   1247 HG23         64.7277      13.2313      82.2716 H        77 VAL77      0.0791
   1248 C            66.9213      13.5870      85.7824 C.2      77 VAL77      0.5973
   1249 O            67.6570      12.7430      86.2839 O.2      77 VAL77     -0.5679
   1250 N            66.5085      14.6610      86.4503 N.am     78 THR78     -0.4157
   1251 H            65.9726      15.3696      85.9573 H        78 THR78      0.2719
   1252 CA           66.8257      14.8707      87.8696 C.3      78 THR78     -0.0389
   1253 HA           67.4676      14.0722      88.2356 H        78 THR78      0.1007
   1254 CB           67.5997      16.1758      88.0831 C.3      78 THR78      0.3654
   1255 HB           67.0422      17.0122      87.6585 H        78 THR78      0.0043
   1256 CG2          67.8595      16.4478      89.5662 C.3      78 THR78     -0.2438
   1257 HG21         68.3340      15.5801      90.0275 H        78 THR78      0.0642
   1258 HG22         68.5198      17.3089      89.6636 H        78 THR78      0.0642
   1259 HG23         66.9264      16.6697      90.0832 H        78 THR78      0.0642
   1260 OG1          68.8519      16.0795      87.4394 O.3      78 THR78     -0.6761
   1261 HG1          68.6872      16.1164      86.4918 H        78 THR78      0.4102
   1262 C            65.5439      14.8467      88.6798 C.2      78 THR78      0.5973
   1263 O            64.7578      15.7897      88.6006 O.2      78 THR78     -0.5679
   1264 N            65.3164      13.7792      89.4406 N.am     79 ILE79     -0.4157
   1265 H            66.0427      13.0709      89.5114 H        79 ILE79      0.2719
   1266 CA           64.1585      13.6795      90.3287 C.3      79 ILE79     -0.0597
   1267 HA           63.4800      14.5058      90.1300 H        79 ILE79      0.0869
   1268 CB           63.3368      12.4120      90.0620 C.3      79 ILE79      0.1303
   1269 HB           63.9754      11.5371      90.2001 H        79 ILE79      0.0187
   1270 CG2          62.1738      12.3271      91.0599 C.3      79 ILE79     -0.3204
   1271 HG21         61.5817      13.2437      91.0320 H        79 ILE79      0.0882
   1272 HG22         61.5375      11.4884      90.7884 H        79 ILE79      0.0882
   1273 HG23         62.5420      12.1662      92.0731 H        79 ILE79      0.0882
   1274 CG1          62.7438      12.4305      88.6358 C.3      79 ILE79     -0.0430
   1275 HG12         61.6531      12.4317      88.6634 H        79 ILE79      0.0236
   1276 HG13         63.0523      13.3239      88.0930 H        79 ILE79      0.0236
   1277 CD1          63.2007      11.2061      87.8623 C.3      79 ILE79     -0.0660
   1278 HD11         62.8977      10.2987      88.3780 H        79 ILE79      0.0186
   1279 HD12         62.7574      11.2118      86.8699 H        79 ILE79      0.0186
   1280 HD13         64.2857      11.2393      87.7824 H        79 ILE79      0.0186
   1281 C            64.6335      13.7618      91.7755 C.2      79 ILE79      0.5973
   1282 O            65.1874      12.7967      92.2909 O.2      79 ILE79     -0.5679
   1283 N            64.4160      14.8861      92.4622 N.am     80 PRO80     -0.2548
   1284 CD           63.8744      16.1408      91.9678 C.3      80 PRO80      0.0192
   1285 HD2          62.8953      16.0020      91.5080 H        80 PRO80      0.0391
   1286 HD3          64.5714      16.5834      91.2547 H        80 PRO80      0.0391
   1287 CG           63.7430      17.0343      93.1929 C.3      80 PRO80      0.0189
   1288 HG2          62.7570      16.9049      93.6414 H        80 PRO80      0.0213
   1289 HG3          63.9196      18.0818      92.9473 H        80 PRO80      0.0213
   1290 CB           64.8134      16.4826      94.1214 C.3      80 PRO80     -0.0070
   1291 HB2          64.5705      16.7290      95.1356 H        80 PRO80      0.0253
   1292 HB3          65.7917      16.8765      93.8428 H        80 PRO80      0.0253
   1293 CA           64.7542      14.9845      93.8646 C.3      80 PRO80     -0.0266
   1294 HA           65.7349      14.5566      94.0027 H        80 PRO80      0.0641
   1295 C            63.7179      14.2520      94.7335 C.2      80 PRO80      0.5896
   1296 O            62.5267      14.2463      94.4158 O.2      80 PRO80     -0.5748
   1297 N            64.1135      13.6684      95.8593 N.am     81 ALA81     -0.4157
   1298 H            65.1038      13.6639      96.0877 H        81 ALA81      0.2719
   1299 CA           63.2143      12.8932      96.6962 C.3      81 ALA81      0.0337
   1300 HA           62.2390      13.3812      96.6902 H        81 ALA81      0.0823
   1301 CB           63.0399      11.4995      96.0889 C.3      81 ALA81     -0.1825
   1302 HB1          63.9936      10.9686      96.1129 H        81 ALA81      0.0603
   1303 HB2          62.3005      10.9328      96.6544 H        81 ALA81      0.0603
   1304 HB3          62.7107      11.5822      95.0534 H        81 ALA81      0.0603
   1305 C            63.6807      12.8107      98.1477 C.2      81 ALA81      0.5973
   1306 O            64.8663      12.8490      98.4515 O.2      81 ALA81     -0.5679
   1307 N            62.7011      12.7218      99.0515 N.am     82 LYS82     -0.3479
   1308 H            61.7631      12.6206      98.7034 H        82 LYS82      0.2747
   1309 CA           62.9369      12.5184     100.4807 C.3      82 LYS82     -0.2400
   1310 HA           63.7530      13.1753     100.8009 H        82 LYS82      0.1426
   1311 CB           61.6716      12.8218     101.3018 C.3      82 LYS82     -0.0094
   1312 HB2          60.7745      12.7222     100.6895 H        82 LYS82      0.0362
   1313 HB3          61.6064      12.1044     102.1228 H        82 LYS82      0.0362
   1314 CG           61.7681      14.2238     101.9111 C.3      82 LYS82      0.0187
   1315 HG2          62.7166      14.2903     102.4476 H        82 LYS82      0.0103
   1316 HG3          61.7963      14.9657     101.1157 H        82 LYS82      0.0103
   1317 CD           60.6581      14.5249     102.9357 C.3      82 LYS82     -0.0479
   1318 HD2          60.5545      13.6716     103.6100 H        82 LYS82      0.0621
   1319 HD3          60.9826      15.3629     103.5515 H        82 LYS82      0.0621
   1320 CE           59.2904      14.8543     102.3250 C.3      82 LYS82     -0.0143
   1321 HE2          58.8569      13.9256     101.9383 H        82 LYS82      0.1135
   1322 HE3          58.6328      15.2196     103.1195 H        82 LYS82      0.1135
   1323 NZ           59.4113      15.8470     101.2262 N.4      82 LYS82     -0.3854
   1324 HZ1          59.8875      15.4149     100.4347 H        82 LYS82      0.3400
   1325 HZ2          58.5091      16.1333     100.8697 H        82 LYS82      0.3400
   1326 HZ3          60.0184      16.6051     101.4834 H        82 LYS82      0.3400
   1327 C            63.4148      11.0906     100.7283 C.2      82 LYS82      0.7341
   1328 O            62.6975      10.1342     100.4088 O.2      82 LYS82     -0.5894
   1329 N            64.5974      10.9902     101.3086 N.am     83 ALA83     -0.4157
   1330 H            65.0889      11.8307     101.5805 H        83 ALA83      0.2719
   1331 CA           65.2567       9.7599     101.6882 C.3      83 ALA83      0.0337
   1332 HA           64.5779       8.9166     101.5772 H        83 ALA83      0.0823
   1333 CB           66.4654       9.5688     100.7727 C.3      83 ALA83     -0.1825
   1334 HB1          67.2048      10.3474     100.9685 H        83 ALA83      0.0603
   1335 HB2          66.9238       8.5972     100.9498 H        83 ALA83      0.0603
   1336 HB3          66.1321       9.6351      99.7427 H        83 ALA83      0.0603
   1337 C            65.6663       9.8382     103.1539 C.2      83 ALA83      0.5973
   1338 O            65.5955      10.8974     103.7773 O.2      83 ALA83     -0.5679
   1339 N            66.0687       8.7071     103.7061 N.am     84 GLY84     -0.4157
   1340 H            65.9557       7.8340     103.1992 H        84 GLY84      0.2719
   1341 CA           66.6493       8.6866     105.0326 C.3      84 GLY84     -0.0252
   1342 HA2          67.2514       9.5833     105.1931 H        84 GLY84      0.0698
   1343 HA3          65.8565       8.6486     105.7792 H        84 GLY84      0.0698
   1344 C            67.5426       7.4802     105.1773 C.2      84 GLY84      0.5973
   1345 O            68.7606       7.5817     105.0705 O.2      84 GLY84     -0.5679
   1346 N            66.9072       6.3335     105.3911 N.am     85 GLU85     -0.5163
   1347 H            65.8965       6.3800     105.2538 H        85 GLU85      0.2936
   1348 CA           67.4330       5.0305     105.8147 C.3      85 GLU85      0.0397
   1349 HA           67.8251       5.1641     106.8226 H        85 GLU85      0.1105
   1350 CB           66.2698       4.0054     105.9118 C.3      85 GLU85      0.0560
   1351 HB2          66.1451       3.4861     104.9619 H        85 GLU85     -0.0173
   1352 HB3          66.5638       3.2553     106.6474 H        85 GLU85     -0.0173
   1353 CG           64.8744       4.5364     106.2989 C.3      85 GLU85      0.0136
   1354 HG2          64.3378       3.7319     106.8077 H        85 GLU85     -0.0425
   1355 HG3          64.9692       5.3596     107.0112 H        85 GLU85     -0.0425
   1356 CD           64.0588       4.9668     105.0610 C.2      85 GLU85      0.8054
   1357 OE1          64.2620       6.1132     104.6060 O.co2    85 GLU85     -0.8188
   1358 OE2          63.2629       4.1445     104.5503 O.co2    85 GLU85     -0.8188
   1359 C            68.5983       4.4750     104.9558 C.2      85 GLU85      0.5366
   1360 O            68.4805       3.4448     104.3000 O.2      85 GLU85     -0.5819
   1361 N            69.7635       5.1252     104.9542 N.am     86 GLY86     -0.4157
   1362 H            69.7912       6.0304     105.4141 H        86 GLY86      0.2719
   1363 CA           70.9079       4.7308     104.1261 C.3      86 GLY86     -0.0252
   1364 HA2          71.7895       5.2767     104.4600 H        86 GLY86      0.0698
   1365 HA3          71.0941       3.6621     104.2395 H        86 GLY86      0.0698
   1366 C            70.6963       5.0326     102.6420 C.2      86 GLY86      0.5973
   1367 O            70.9879       4.2035     101.7829 O.2      86 GLY86     -0.5679
   1368 N            70.1333       6.2060     102.3408 N.am     87 GLY87     -0.4157
   1369 H            69.8934       6.8250     103.1089 H        87 GLY87      0.2719
   1370 CA           69.8049       6.6538     100.9822 C.3      87 GLY87     -0.0252
   1371 HA2          69.7400       7.7387     101.0086 H        87 GLY87      0.0698
   1372 HA3          70.6002       6.3630     100.2958 H        87 GLY87      0.0698
   1373 C            68.4765       6.1102     100.4511 C.2      87 GLY87      0.5973
   1374 O            68.0171       6.4846      99.3703 O.2      87 GLY87     -0.5679
   1375 N            67.8361       5.2206     101.2087 N.am     88 ARG88     -0.3479
   1376 H            68.2565       4.9788     102.0965 H        88 ARG88      0.2747
   1377 CA           66.5333       4.6463     100.8881 C.3      88 ARG88     -0.2637
   1378 HA           66.5837       4.2773      99.8657 H        88 ARG88      0.1560
   1379 CB           66.2797       3.4769     101.8465 C.3      88 ARG88     -0.0007
   1380 HB2          67.1648       3.3272     102.4410 H        88 ARG88      0.0327
   1381 HB3          65.4630       3.7041     102.5357 H        88 ARG88      0.0327
   1382 CG           66.0615       2.1343     101.1562 C.3      88 ARG88      0.0390
   1383 HG2          66.7248       2.0339     100.2965 H        88 ARG88      0.0285
   1384 HG3          66.3042       1.3481     101.8736 H        88 ARG88      0.0285
   1385 CD           64.5981       1.9747     100.7476 C.3      88 ARG88      0.0486
   1386 HD2          63.9818       2.2497     101.6089 H        88 ARG88      0.0687
   1387 HD3          64.3420       2.6657      99.9535 H        88 ARG88      0.0687
   1388 NE           64.2711       0.5788     100.3949 N.pl3    88 ARG88     -0.5295
   1389 HE           63.7610       0.0766     101.1048 H        88 ARG88      0.3456
   1390 CZ           64.6814      -0.1224      99.3514 C.cat    88 ARG88      0.8076
   1391 NH1          65.4010       0.4003      98.3965 N.pl3    88 ARG88     -0.8627
   1392 HH11         65.5859       1.3969      98.4270 H        88 ARG88      0.4478
   1393 HH12         65.7685      -0.1627      97.6516 H        88 ARG88      0.4478
   1394 NH2          64.3507      -1.3809      99.2512 N.pl3    88 ARG88     -0.8627
   1395 HH21         63.8506      -1.8331      99.9964 H        88 ARG88      0.4478
   1396 HH22         64.6788      -1.9326      98.4771 H        88 ARG88      0.4478
   1397 C            65.4422       5.7176     100.9462 C.2      88 ARG88      0.7341
   1398 O            65.4003       6.5427     101.8481 O.2      88 ARG88     -0.5894
   1399 N            64.5935       5.7085      99.9206 N.am     89 LEU89     -0.4157
   1400 H            64.7268       4.9977      99.2234 H        89 LEU89      0.2719
   1401 CA           63.4801       6.6438      99.7434 C.3      89 LEU89     -0.0518
   1402 HA           63.8119       7.6594      99.9655 H        89 LEU89      0.0922
   1403 CB           62.9669       6.5697      98.2934 C.3      89 LEU89     -0.1102
   1404 HB2          63.0650       5.5462      97.9351 H        89 LEU89      0.0457
   1405 HB3          61.9053       6.8006      98.3071 H        89 LEU89      0.0457
   1406 CG           63.5485       7.5470      97.2716 C.3      89 LEU89      0.3531
   1407 HG           63.1520       8.5431      97.4694 H        89 LEU89     -0.0361
   1408 CD1          65.0592       7.6138      97.3065 C.3      89 LEU89     -0.4121
   1409 HD11         65.4648       6.6194      97.2417 H        89 LEU89      0.1000
   1410 HD12         65.4347       8.2283      96.4891 H        89 LEU89      0.1000
   1411 HD13         65.3722       8.0521      98.2516 H        89 LEU89      0.1000
   1412 CD2          63.1104       7.1080      95.8773 C.3      89 LEU89     -0.4121
   1413 HD21         62.0249       7.0240      95.8330 H        89 LEU89      0.1000
   1414 HD22         63.4402       7.8633      95.1666 H        89 LEU89      0.1000
   1415 HD23         63.5707       6.1626      95.6089 H        89 LEU89      0.1000
   1416 C            62.2953       6.3189     100.6558 C.2      89 LEU89      0.5973
   1417 O            61.9788       5.1457     100.8901 O.2      89 LEU89     -0.5679
   1418 N            61.5330       7.3646     100.9858 N.am     90 PHE90     -0.4157
   1419 H            61.9108       8.2948     100.8322 H        90 PHE90      0.2719
   1420 CA           60.2517       7.2359     101.6899 C.3      90 PHE90     -0.0024
   1421 HA           60.3529       6.5243     102.5130 H        90 PHE90      0.0978
   1422 CB           59.8431       8.5990     102.2564 C.3      90 PHE90     -0.0343
   1423 HB2          59.8772       9.3454     101.4614 H        90 PHE90      0.0295
   1424 HB3          58.8106       8.5266     102.6026 H        90 PHE90      0.0295
   1425 CG           60.6697       9.0940     103.4235 C.ar     90 PHE90      0.0118
   1426 CD1          61.7538       8.3526     103.9413 C.ar     90 PHE90     -0.1256
   1427 HD1          62.0609       7.3976     103.5397 H        90 PHE90      0.1330
   1428 CE1          62.4856       8.8405     105.0288 C.ar     90 PHE90     -0.1704
   1429 HE1          63.3248       8.2717     105.4069 H        90 PHE90      0.1430
   1430 CZ           62.1424      10.0612     105.6207 C.ar     90 PHE90     -0.1072
   1431 HZ           62.7281      10.4357     106.4488 H        90 PHE90      0.1297
   1432 CE2          61.0538      10.7963     105.1267 C.ar     90 PHE90     -0.1704
   1433 HE2          60.7926      11.7321     105.5960 H        90 PHE90      0.1430
   1434 CD2          60.3178      10.3131     104.0306 C.ar     90 PHE90     -0.1256
   1435 HD2          59.4742      10.8723     103.6605 H        90 PHE90      0.1330
   1436 C            59.1385       6.7093     100.7925 C.2      90 PHE90      0.5973
   1437 O            58.3532       5.8580     101.1989 O.2      90 PHE90     -0.5679
   1438 N            59.0797       7.2030      99.5578 N.am     91 GLY91     -0.4157
   1439 H            59.7907       7.8674      99.2974 H        91 GLY91      0.2719
   1440 CA           58.1586       6.7265      98.5284 C.3      91 GLY91     -0.0252
   1441 HA2          57.4068       6.0568      98.9472 H        91 GLY91      0.0698
   1442 HA3          57.6436       7.5818      98.0916 H        91 GLY91      0.0698
   1443 C            58.9186       5.9898      97.4345 C.2      91 GLY91      0.5973
   1444 O            60.0016       5.4537      97.6659 O.2      91 GLY91     -0.5679
   1445 N            58.3903       5.9842      96.2170 N.am     92 SER92     -0.4157
   1446 H            57.4927       6.4132      96.0412 H        92 SER92      0.2719
   1447 CA           59.0868       5.3962      95.0756 C.3      92 SER92     -0.0249
   1448 HA           60.1566       5.3820      95.2838 H        92 SER92      0.0843
   1449 CB           58.6557       3.9443      94.8771 C.3      92 SER92      0.2117
   1450 HB2          59.2307       3.5114      94.0613 H        92 SER92      0.0352
   1451 HB3          58.8695       3.3895      95.7877 H        92 SER92      0.0352
   1452 OG           57.2696       3.8366      94.6342 O.3      92 SER92     -0.6546
   1453 HG           57.0262       2.9081      94.5622 H        92 SER92      0.4275
   1454 C            58.8985       6.2320      93.8205 C.2      92 SER92      0.5973
   1455 O            57.8118       6.7433      93.5410 O.2      92 SER92     -0.5679
   1456 N            59.9872       6.4011      93.0756 N.am     93 ILE93     -0.4157
   1457 H            60.8404       5.9167      93.3401 H        93 ILE93      0.2719
   1458 CA           59.9696       7.1005      91.7940 C.3      93 ILE93     -0.0597
   1459 HA           59.2454       7.9136      91.8331 H        93 ILE93      0.0869
   1460 CB           61.3497       7.6979      91.4694 C.3      93 ILE93      0.1303
   1461 HB           62.0734       6.8983      91.4269 H        93 ILE93      0.0187
   1462 CG2          61.3574       8.3725      90.0946 C.3      93 ILE93     -0.3204
   1463 HG21         60.6159       9.1680      90.0437 H        93 ILE93      0.0882
   1464 HG22         62.3459       8.7935      89.9156 H        93 ILE93      0.0882
   1465 HG23         61.1637       7.6428      89.3089 H        93 ILE93      0.0882
   1466 CG1          61.8505       8.6690      92.5500 C.3      93 ILE93     -0.0430
   1467 HG12         62.1365       8.0911      93.4234 H        93 ILE93      0.0236
   1468 HG13         62.7442       9.1807      92.1895 H        93 ILE93      0.0236
   1469 CD1          60.8209       9.7150      92.9891 C.3      93 ILE93     -0.0660
   1470 HD11         60.0565       9.2499      93.6118 H        93 ILE93      0.0186
   1471 HD12         61.3175      10.4849      93.5766 H        93 ILE93      0.0186
   1472 HD13         60.3409      10.1780      92.1295 H        93 ILE93      0.0186
   1473 C            59.5206       6.1224      90.7209 C.2      93 ILE93      0.5973
   1474 O            60.1686       5.0997      90.5022 O.2      93 ILE93     -0.5679
   1475 N            58.4181       6.4284      90.0446 N.am     94 THR94     -0.4157
   1476 H            57.9675       7.3132      90.2246 H        94 THR94      0.2719
   1477 CA           57.8841       5.5616      88.9865 C.3      94 THR94     -0.0389
   1478 HA           58.5323       4.6934      88.8652 H        94 THR94      0.1007
   1479 CB           56.4961       5.0175      89.3448 C.3      94 THR94      0.3654
   1480 HB           56.2261       4.2857      88.5834 H        94 THR94      0.0043
   1481 CG2          56.4718       4.2705      90.6676 C.3      94 THR94     -0.2438
   1482 HG21         56.7902       4.9101      91.4917 H        94 THR94      0.0642
   1483 HG22         55.4638       3.9080      90.8677 H        94 THR94      0.0642
   1484 HG23         57.1365       3.4181      90.5820 H        94 THR94      0.0642
   1485 OG1          55.4849       6.0031      89.3218 O.3      94 THR94     -0.6761
   1486 HG1          55.7929       6.8239      89.7432 H        94 THR94      0.4102
   1487 C            57.8636       6.2552      87.6329 C.2      94 THR94      0.5973
   1488 O            58.2051       7.4307      87.5151 O.2      94 THR94     -0.5679
   1489 N            57.4123       5.5353      86.5997 N.am     95 SER95     -0.4157
   1490 H            57.3025       4.5370      86.7123 H        95 SER95      0.2719
   1491 CA           57.3699       6.0402      85.2256 C.3      95 SER95     -0.0249
   1492 HA           58.3960       6.2189      84.9014 H        95 SER95      0.0843
   1493 CB           56.7587       5.0120      84.2623 C.3      95 SER95      0.2117
   1494 HB2          55.7156       4.8273      84.5187 H        95 SER95      0.0352
   1495 HB3          56.8152       5.4048      83.2465 H        95 SER95      0.0352
   1496 OG           57.4766       3.8030      84.3083 O.3      95 SER95     -0.6546
   1497 HG           57.6108       3.4441      83.4126 H        95 SER95      0.4275
   1498 C            56.6104       7.3520      85.0459 C.2      95 SER95      0.5973
   1499 O            56.9311       8.0686      84.1099 O.2      95 SER95     -0.5679
   1500 N            55.6014       7.6843      85.8719 N.am     96 LYS96     -0.3479
   1501 H            55.4869       7.1448      86.7183 H        96 LYS96      0.2747
   1502 CA           54.8763       8.9671      85.7277 C.3      96 LYS96     -0.2400
   1503 HA           54.7023       9.1521      84.6661 H        96 LYS96      0.1426
   1504 CB           53.5001       9.0331      86.4231 C.3      96 LYS96     -0.0094
   1505 HB2          53.3828      10.0312      86.8557 H        96 LYS96      0.0362
   1506 HB3          52.7225       8.9553      85.6637 H        96 LYS96      0.0362
   1507 CG           53.2071       8.0139      87.5310 C.3      96 LYS96      0.0187
   1508 HG2          54.0841       7.8874      88.1563 H        96 LYS96      0.0103
   1509 HG3          52.4065       8.4183      88.1528 H        96 LYS96      0.0103
   1510 CD           52.7471       6.6533      86.9840 C.3      96 LYS96     -0.0479
   1511 HD2          51.8862       6.8119      86.3365 H        96 LYS96      0.0621
   1512 HD3          53.5522       6.1835      86.4214 H        96 LYS96      0.0621
   1513 CE           52.3401       5.7415      88.1446 C.3      96 LYS96     -0.0143
   1514 HE2          53.2035       5.6377      88.8120 H        96 LYS96      0.1135
   1515 HE3          51.5507       6.2379      88.7204 H        96 LYS96      0.1135
   1516 NZ           51.8851       4.4009      87.6907 N.4      96 LYS96     -0.3854
   1517 HZ1          52.6344       3.9152      87.2125 H        96 LYS96      0.3400
   1518 HZ2          51.6593       3.8420      88.5087 H        96 LYS96      0.3400
   1519 HZ3          51.0576       4.4601      87.1173 H        96 LYS96      0.3400
   1520 C            55.7463      10.1447      86.1549 C.2      96 LYS96      0.7341
   1521 O            55.8835      11.0732      85.3761 O.2      96 LYS96     -0.5894
   1522 N            56.4258      10.0520      87.2943 N.am     97 GLN97     -0.4157
   1523 H            56.2170       9.3023      87.9375 H        97 GLN97      0.2719
   1524 CA           57.3532      11.0991      87.7274 C.3      97 GLN97     -0.0031
   1525 HA           56.8157      12.0490      87.8060 H        97 GLN97      0.0850
   1526 CB           57.9875      10.7589      89.0829 C.3      97 GLN97     -0.0036
   1527 HB2          58.4726       9.7825      89.0449 H        97 GLN97      0.0171
   1528 HB3          58.7595      11.5046      89.2814 H        97 GLN97      0.0171
   1529 CG           56.9965      10.8099      90.2483 C.3      97 GLN97     -0.0645
   1530 HG2          57.5312      11.1546      91.1340 H        97 GLN97      0.0352
   1531 HG3          56.2033      11.5315      90.0444 H        97 GLN97      0.0352
   1532 CD           56.3814       9.4495      90.5451 C.2      97 GLN97      0.6951
   1533 OE1          55.8035       8.7780      89.7026 O.2      97 GLN97     -0.6086
   1534 NE2          56.5488       8.9408      91.7453 N.am     97 GLN97     -0.9407
   1535 HE21         56.1254       8.0622      91.9869 H        97 GLN97      0.4251
   1536 HE22         56.9961       9.4888      92.4600 H        97 GLN97      0.4251
   1537 C            58.4774      11.2877      86.7178 C.2      97 GLN97      0.5973
   1538 O            58.8224      12.4126      86.3714 O.2      97 GLN97     -0.5679
   1539 N            59.0489      10.1809      86.2328 N.am     98 ILE98     -0.4157
   1540 H            58.7249       9.2826      86.5729 H        98 ILE98      0.2719
   1541 CA           60.1241      10.2289      85.2377 C.3      98 ILE98     -0.0597
   1542 HA           60.9353      10.8421      85.6292 H        98 ILE98      0.0869
   1543 CB           60.6719       8.8191      84.9425 C.3      98 ILE98      0.1303
   1544 HB           59.8513       8.1890      84.5957 H        98 ILE98      0.0187
   1545 CG2          61.7472       8.8752      83.8394 C.3      98 ILE98     -0.3204
   1546 HG21         62.6144       9.4366      84.1912 H        98 ILE98      0.0882
   1547 HG22         62.0625       7.8700      83.5631 H        98 ILE98      0.0882
   1548 HG23         61.3749       9.3513      82.9338 H        98 ILE98      0.0882
   1549 CG1          61.2689       8.2016      86.2251 C.3      98 ILE98     -0.0430
   1550 HG12         62.1032       8.8149      86.5639 H        98 ILE98      0.0236
   1551 HG13         60.5248       8.1966      87.0162 H        98 ILE98      0.0236
   1552 CD1          61.7707       6.7667      86.0484 C.3      98 ILE98     -0.0660
   1553 HD11         62.6534       6.7381      85.4135 H        98 ILE98      0.0186
   1554 HD12         62.0327       6.3588      87.0223 H        98 ILE98      0.0186
   1555 HD13         60.9851       6.1499      85.6105 H        98 ILE98      0.0186
   1556 C            59.6318      10.9051      83.9590 C.2      98 ILE98      0.5973
   1557 O            60.3257      11.7675      83.4285 O.2      98 ILE98     -0.5679
   1558 N            58.4405      10.5362      83.4804 N.am     99 ALA99     -0.4157
   1559 H            57.9201       9.8130      83.9585 H        99 ALA99      0.2719
   1560 CA           57.8324      11.1582      82.3089 C.3      99 ALA99      0.0337
   1561 HA           58.5169      11.0624      81.4646 H        99 ALA99      0.0823
   1562 CB           56.5289      10.4204      81.9713 C.3      99 ALA99     -0.1825
   1563 HB1          55.8317      10.4834      82.8063 H        99 ALA99      0.0603
   1564 HB2          56.0743      10.8792      81.0919 H        99 ALA99      0.0603
   1565 HB3          56.7407       9.3766      81.7475 H        99 ALA99      0.0603
   1566 C            57.5805      12.6616      82.5250 C.2      99 ALA99      0.5973
   1567 O            57.8423      13.4628      81.6319 O.2      99 ALA99     -0.5679
   1568 N            57.1170      13.0572      83.7115 N.am    100 GLU100    -0.5163
   1569 H            56.8798      12.3493      84.3987 H       100 GLU100     0.2936
   1570 CA           56.8494      14.4549      84.0741 C.3     100 GLU100     0.0397
   1571 HA           56.1976      14.9147      83.3318 H       100 GLU100     0.1105
   1572 CB           56.1702      14.5151      85.4426 C.3     100 GLU100     0.0560
   1573 HB2          56.7632      13.9205      86.1354 H       100 GLU100    -0.0173
   1574 HB3          56.1668      15.5469      85.7988 H       100 GLU100    -0.0173
   1575 CG           54.7259      14.0125      85.4398 C.3     100 GLU100     0.0136
   1576 HG2          54.0951      14.7887      84.9996 H       100 GLU100    -0.0425
   1577 HG3          54.6296      13.1337      84.8025 H       100 GLU100    -0.0425
   1578 CD           54.2235      13.6842      86.8551 C.2     100 GLU100     0.8054
   1579 OE1          54.9479      13.9501      87.8438 O.co2   100 GLU100    -0.8188
   1580 OE2          53.1033      13.1302      86.9343 O.co2   100 GLU100    -0.8188
   1581 C            58.1100      15.3069      84.1688 C.2     100 GLU100     0.5366
   1582 O            58.1526      16.4056      83.6201 O.2     100 GLU100    -0.5819
   1583 N            59.1375      14.8004      84.8470 N.am    101 SER101    -0.4157
   1584 H            59.0180      13.8854      85.2682 H       101 SER101     0.2719
   1585 CA           60.4136      15.4970      85.0023 C.3     101 SER101    -0.0249
   1586 HA           60.2366      16.4938      85.4066 H       101 SER101     0.0843
   1587 CB           61.3058      14.7280      85.9723 C.3     101 SER101     0.2117
   1588 HB2          61.4953      13.7282      85.5801 H       101 SER101     0.0352
   1589 HB3          62.2532      15.2516      86.0974 H       101 SER101     0.0352
   1590 OG           60.6562      14.6184      87.2218 O.3     101 SER101    -0.6546
   1591 HG           59.8502      14.0960      87.0866 H       101 SER101     0.4275
   1592 C            61.1028      15.6444      83.6525 C.2     101 SER101     0.5973
   1593 O            61.7603      16.6474      83.4030 O.2     101 SER101    -0.5679
   1594 N            60.9013      14.6814      82.7549 N.am    102 LEU102    -0.4157
   1595 H            60.3872      13.8556      83.0370 H       102 LEU102     0.2719
   1596 CA           61.3965      14.7462      81.3892 C.3     102 LEU102    -0.0518
   1597 HA           62.4616      14.9848      81.4148 H       102 LEU102     0.0922
   1598 CB           61.2098      13.3456      80.7997 C.3     102 LEU102    -0.1102
   1599 HB2          61.7685      12.6433      81.4200 H       102 LEU102     0.0457
   1600 HB3          60.1581      13.0799      80.8665 H       102 LEU102     0.0457
   1601 CG           61.6454      13.1498      79.3508 C.3     102 LEU102     0.3531
   1602 HG           61.0780      13.8123      78.7012 H       102 LEU102    -0.0361
   1603 CD1          63.1413      13.3806      79.1551 C.3     102 LEU102    -0.4121
   1604 HD11         63.7117      12.7284      79.8148 H       102 LEU102     0.1000
   1605 HD12         63.4125      13.1785      78.1216 H       102 LEU102     0.1000
   1606 HD13         63.3888      14.4159      79.3842 H       102 LEU102     0.1000
   1607 CD2          61.3370      11.7013      78.9778 C.3     102 LEU102    -0.4121
   1608 HD21         60.2709      11.5103      79.1017 H       102 LEU102     0.1000
   1609 HD22         61.6092      11.5271      77.9380 H       102 LEU102     0.1000
   1610 HD23         61.8993      11.0222      79.6198 H       102 LEU102     0.1000
   1611 C            60.6952      15.8501      80.5869 C.2     102 LEU102     0.5973
   1612 O            61.3586      16.6448      79.9194 O.2     102 LEU102    -0.5679
   1613 N            59.3683      15.9555      80.6890 N.am    103 GLN103    -0.4157
   1614 H            58.8597      15.2538      81.2162 H       103 GLN103     0.2719
   1615 CA           58.6390      17.0475      80.0470 C.3     103 GLN103    -0.0031
   1616 HA           58.9204      17.0791      78.9984 H       103 GLN103     0.0850
   1617 CB           57.1267      16.8133      80.1414 C.3     103 GLN103    -0.0036
   1618 HB2          56.8984      15.8313      79.7235 H       103 GLN103     0.0171
   1619 HB3          56.8116      16.8287      81.1858 H       103 GLN103     0.0171
   1620 CG           56.3626      17.8835      79.3439 C.3     103 GLN103    -0.0645
   1621 HG2          56.4554      18.8467      79.8460 H       103 GLN103     0.0352
   1622 HG3          56.7970      17.9653      78.3467 H       103 GLN103     0.0352
   1623 CD           54.8822      17.5617      79.1945 C.2     103 GLN103     0.6951
   1624 OE1          54.3066      17.5909      78.1090 O.2     103 GLN103    -0.6086
   1625 NE2          54.2012      17.2364      80.2726 N.am    103 GLN103    -0.9407
   1626 HE21         53.2249      17.0413      80.1733 H       103 GLN103     0.4251
   1627 HE22         54.6636      17.2083      81.1671 H       103 GLN103     0.4251
   1628 C            59.0438      18.4006      80.6194 C.2     103 GLN103     0.5973
   1629 O            59.4645      19.2811      79.8701 O.2     103 GLN103    -0.5679
   1630 N            58.9570      18.5411      81.9403 N.am    104 ALA104    -0.4157
   1631 H            58.6604      17.7441      82.4948 H       104 ALA104     0.2719
   1632 CA           59.2491      19.7799      82.6398 C.3     104 ALA104     0.0337
   1633 HA           58.5574      20.5491      82.2936 H       104 ALA104     0.0823
   1634 CB           59.0159      19.5487      84.1361 C.3     104 ALA104    -0.1825
   1635 HB1          59.6844      18.7688      84.5041 H       104 ALA104     0.0603
   1636 HB2          59.2063      20.4727      84.6833 H       104 ALA104     0.0603
   1637 HB3          57.9833      19.2418      84.3071 H       104 ALA104     0.0603
   1638 C            60.6712      20.2907      82.3737 C.2     104 ALA104     0.5973
   1639 O            60.8424      21.4854      82.1521 O.2     104 ALA104    -0.5679
   1640 N            61.6838      19.4170      82.3923 N.am    105 GLN105    -0.4157
   1641 H            61.4943      18.4410      82.5989 H       105 GLN105     0.2719
   1642 CA           63.0868      19.8363      82.2745 C.3     105 GLN105    -0.0031
   1643 HA           63.1980      20.8558      82.6470 H       105 GLN105     0.0850
   1644 CB           63.9836      18.9216      83.1017 C.3     105 GLN105    -0.0036
   1645 HB2          63.9054      17.9144      82.6944 H       105 GLN105     0.0171
   1646 HB3          65.0217      19.2441      83.0023 H       105 GLN105     0.0171
   1647 CG           63.6352      18.8763      84.5845 C.3     105 GLN105    -0.0645
   1648 HG2          63.9156      19.8196      85.0524 H       105 GLN105     0.0352
   1649 HG3          62.5642      18.7364      84.7220 H       105 GLN105     0.0352
   1650 CD           64.3586      17.7372      85.2868 C.2     105 GLN105     0.6951
   1651 OE1          65.3493      17.1719      84.8378 O.2     105 GLN105    -0.6086
   1652 NE2          63.8717      17.3731      86.4517 N.am    105 GLN105    -0.9407
   1653 HE21         64.3361      16.6604      86.9995 H       105 GLN105     0.4251
   1654 HE22         63.0486      17.8183      86.8098 H       105 GLN105     0.4251
   1655 C            63.6591      19.8059      80.8633 C.2     105 GLN105     0.5973
   1656 O            64.6535      20.4803      80.6023 O.2     105 GLN105    -0.5679
   1657 N            63.1151      18.9914      79.9605 N.am    106 HIE106    -0.4157
   1658 H            62.3616      18.3733      80.2427 H       106 HIE106     0.2719
   1659 CA           63.7439      18.7891      78.6499 C.3     106 HIE106    -0.0581
   1660 HA           64.5643      19.4956      78.5288 H       106 HIE106     0.1360
   1661 CB           64.3670      17.3881      78.5608 C.3     106 HIE106    -0.0074
   1662 HB2          63.5696      16.6465      78.5429 H       106 HIE106     0.0367
   1663 HB3          64.9119      17.3040      77.6206 H       106 HIE106     0.0367
   1664 CG           65.3164      17.0466      79.6888 C.2     106 HIE106     0.1868
   1665 ND1          64.9849      16.2828      80.8053 N.2     106 HIE106    -0.5432
   1666 CE1          66.0682      16.2723      81.5906 C.2     106 HIE106     0.1635
   1667 HE1          66.0968      15.8680      82.5908 H       106 HIE106     0.1435
   1668 NE2          67.0732      16.9451      81.0139 N.pl3   106 HIE106    -0.2795
   1669 HE2          67.9294      17.1866      81.4965 H       106 HIE106     0.3339
   1670 CD2          66.6149      17.4544      79.8154 C.2     106 HIE106    -0.2207
   1671 HD2          67.1369      18.1217      79.1458 H       106 HIE106     0.1862
   1672 C            62.8190      19.1003      77.4835 C.2     106 HIE106     0.5973
   1673 O            63.2568      19.0204      76.3369 O.2     106 HIE106    -0.5679
   1674 N            61.5632      19.4600      77.7607 N.am    107 GLY107    -0.4157
   1675 H            61.2736      19.5174      78.7310 H       107 GLY107     0.2719
   1676 CA           60.5749      19.8047      76.7439 C.3     107 GLY107    -0.0252
   1677 HA2          59.7116      20.2531      77.2353 H       107 GLY107     0.0698
   1678 HA3          61.0026      20.5342      76.0559 H       107 GLY107     0.0698
   1679 C            60.0913      18.6051      75.9351 C.2     107 GLY107     0.5973
   1680 O            59.5412      18.7806      74.8491 O.2     107 GLY107    -0.5679
   1681 N            60.3025      17.3819      76.4300 N.am    108 LEU108    -0.4157
   1682 H            60.7190      17.3055      77.3491 H       108 LEU108     0.2719
   1683 CA           59.8745      16.1613      75.7551 C.3     108 LEU108    -0.0518
   1684 HA           59.6090      16.3890      74.7232 H       108 LEU108     0.0922
   1685 CB           61.0076      15.1281      75.7391 C.3     108 LEU108    -0.1102
   1686 HB2          61.3046      14.9135      76.7647 H       108 LEU108     0.0457
   1687 HB3          60.6157      14.2090      75.3010 H       108 LEU108     0.0457
   1688 CG           62.2564      15.5584      74.9571 C.3     108 LEU108     0.3531
   1689 HG           62.7883      16.3331      75.5079 H       108 LEU108    -0.0361
   1690 CD1          63.1688      14.3432      74.8088 C.3     108 LEU108    -0.4121
   1691 HD11         62.6562      13.5414      74.2831 H       108 LEU108     0.1000
   1692 HD12         64.0723      14.6150      74.2667 H       108 LEU108     0.1000
   1693 HD13         63.4427      14.0031      75.8063 H       108 LEU108     0.1000
   1694 CD2          61.9304      16.0762      73.5556 C.3     108 LEU108    -0.4121
   1695 HD21         61.3863      17.0187      73.6244 H       108 LEU108     0.1000
   1696 HD22         62.8577      16.2781      73.0294 H       108 LEU108     0.1000
   1697 HD23         61.3425      15.3431      73.0029 H       108 LEU108     0.1000
   1698 C            58.6283      15.5880      76.4094 C.2     108 LEU108     0.5973
   1699 O            58.6318      15.2582      77.5873 O.2     108 LEU108    -0.5679
   1700 N            57.5686      15.4029      75.6252 N.am    109 LYS109    -0.3479
   1701 H            57.6333      15.7146      74.6682 H       109 LYS109     0.2747
   1702 CA           56.3434      14.7315      76.0618 C.3     109 LYS109    -0.2400
   1703 HA           56.2880      14.7411      77.1534 H       109 LYS109     0.1426
   1704 CB           55.1382      15.5045      75.5178 C.3     109 LYS109    -0.0094
   1705 HB2          55.2228      16.5568      75.7938 H       109 LYS109     0.0362
   1706 HB3          55.1487      15.4396      74.4280 H       109 LYS109     0.0362
   1707 CG           53.8149      14.9462      76.0715 C.3     109 LYS109     0.0187
   1708 HG2          53.9380      13.9019      76.3593 H       109 LYS109     0.0103
   1709 HG3          53.5227      15.4895      76.9674 H       109 LYS109     0.0103
   1710 CD           52.6880      14.9926      75.0315 C.3     109 LYS109    -0.0479
   1711 HD2          52.9670      14.3547      74.1901 H       109 LYS109     0.0621
   1712 HD3          51.7837      14.5722      75.4743 H       109 LYS109     0.0621
   1713 CE           52.3892      16.3990      74.4980 C.3     109 LYS109    -0.0143
   1714 HE2          53.3000      16.8019      74.0436 H       109 LYS109     0.1135
   1715 HE3          51.6318      16.3175      73.7126 H       109 LYS109     0.1135
   1716 NZ           51.9107      17.3009      75.5763 N.4     109 LYS109    -0.3854
   1717 HZ1          52.6212      17.3702      76.3064 H       109 LYS109     0.3400
   1718 HZ2          51.7367      18.2326      75.2201 H       109 LYS109     0.3400
   1719 HZ3          51.0629      16.9449      75.9949 H       109 LYS109     0.3400
   1720 C            56.3739      13.2777      75.5869 C.2     109 LYS109     0.7341
   1721 O            56.1095      12.9987      74.4186 O.2     109 LYS109    -0.5894
   1722 N            56.7100      12.3653      76.4917 N.am    110 LEU110    -0.4157
   1723 H            56.8934      12.6835      77.4339 H       110 LEU110     0.2719
   1724 CA           56.8687      10.9358      76.2210 C.3     110 LEU110    -0.0518
   1725 HA           56.7920      10.7502      75.1494 H       110 LEU110     0.0922
   1726 CB           58.2741      10.5460      76.7169 C.3     110 LEU110    -0.1102
   1727 HB2          58.9496      11.4002      76.6352 H       110 LEU110     0.0457
   1728 HB3          58.2014      10.3197      77.7823 H       110 LEU110     0.0457
   1729 CG           58.9136       9.3670      75.9817 C.3     110 LEU110     0.3531
   1730 HG           58.1302       8.6852      75.6673 H       110 LEU110    -0.0361
   1731 CD1          59.6974       9.8485      74.7560 C.3     110 LEU110    -0.4121
   1732 HD11         60.5216      10.4909      75.0669 H       110 LEU110     0.1000
   1733 HD12         60.0947       8.9913      74.2183 H       110 LEU110     0.1000
   1734 HD13         59.0375      10.4110      74.0965 H       110 LEU110     0.1000
   1735 CD2          59.8561       8.6228      76.9145 C.3     110 LEU110    -0.4121
   1736 HD21         59.3307       8.3346      77.8238 H       110 LEU110     0.1000
   1737 HD22         60.1668       7.7224      76.4116 H       110 LEU110     0.1000
   1738 HD23         60.7194       9.2366      77.1721 H       110 LEU110     0.1000
   1739 C            55.7712      10.1502      76.9546 C.2     110 LEU110     0.5973
   1740 O            55.5148      10.4249      78.1249 O.2     110 LEU110    -0.5679
   1741 N            55.1202       9.1688      76.3149 N.am    111 ASP111    -0.5163
   1742 H            55.3123       8.9819      75.3479 H       111 ASP111     0.2936
   1743 CA           54.1636       8.3214      77.0491 C.3     111 ASP111     0.0381
   1744 HA           53.4631       8.9783      77.5677 H       111 ASP111     0.0880
   1745 CB           53.3337       7.4004      76.1380 C.3     111 ASP111    -0.0303
   1746 HB2          52.9239       7.9992      75.3227 H       111 ASP111    -0.0122
   1747 HB3          53.9764       6.6393      75.7088 H       111 ASP111    -0.0122
   1748 CG           52.1724       6.6756      76.8532 C.2     111 ASP111     0.7994
   1749 OD1          52.2062       6.4337      78.0894 O.co2   111 ASP111    -0.8014
   1750 OD2          51.2061       6.3169      76.1627 O.co2   111 ASP111    -0.8014
   1751 C            54.9193       7.5057      78.0920 C.2     111 ASP111     0.5366
   1752 O            55.8830       6.8083      77.7682 O.2     111 ASP111    -0.5819
   1753 N            54.4611       7.5373      79.3425 N.am    112 LYS112    -0.3479
   1754 H            53.6627       8.1185      79.5434 H       112 LYS112     0.2747
   1755 CA           55.0891       6.7465      80.3973 C.3     112 LYS112    -0.2400
   1756 HA           56.1424       7.0367      80.4441 H       112 LYS112     0.1426
   1757 CB           54.4653       7.0625      81.7543 C.3     112 LYS112    -0.0094
   1758 HB2          55.0954       6.6134      82.5195 H       112 LYS112     0.0362
   1759 HB3          54.4616       8.1421      81.9172 H       112 LYS112     0.0362
   1760 CG           53.0472       6.5127      81.8842 C.3     112 LYS112     0.0187
   1761 HG2          52.3805       7.1113      81.2623 H       112 LYS112     0.0103
   1762 HG3          53.0020       5.4731      81.5615 H       112 LYS112     0.0103
   1763 CD           52.6247       6.5593      83.3500 C.3     112 LYS112    -0.0479
   1764 HD2          53.3530       6.0175      83.9562 H       112 LYS112     0.0621
   1765 HD3          52.5887       7.5976      83.6858 H       112 LYS112     0.0621
   1766 CE           51.2569       5.9000      83.5115 C.3     112 LYS112    -0.0143
   1767 HE2          51.3377       4.8431      83.2361 H       112 LYS112     0.1135
   1768 HE3          50.9606       5.9657      84.5609 H       112 LYS112     0.1135
   1769 NZ           50.2486       6.5767      82.6611 N.4     112 LYS112    -0.3854
   1770 HZ1          50.4579       6.4002      81.6828 H       112 LYS112     0.3400
   1771 HZ2          49.3147       6.2548      82.8757 H       112 LYS112     0.3400
   1772 HZ3          50.2787       7.5806      82.8118 H       112 LYS112     0.3400
   1773 C            55.0934       5.2421      80.1043 C.2     112 LYS112     0.7341
   1774 O            55.8975       4.5378      80.6952 O.2     112 LYS112    -0.5894
   1775 N            54.2233       4.7370      79.2159 N.am    113 ARG113    -0.3479
   1776 H            53.5925       5.3920      78.7566 H       113 ARG113     0.2747
   1777 CA           54.2080       3.3175      78.7959 C.3     113 ARG113    -0.2637
   1778 HA           54.1446       2.6686      79.6724 H       113 ARG113     0.1560
   1779 CB           53.0205       3.0542      77.8613 C.3     113 ARG113    -0.0007
   1780 HB2          52.8780       3.9051      77.1936 H       113 ARG113     0.0327
   1781 HB3          53.1975       2.1645      77.2529 H       113 ARG113     0.0327
   1782 CG           51.7903       2.8066      78.7200 C.3     113 ARG113     0.0390
   1783 HG2          51.7953       1.7746      79.0753 H       113 ARG113     0.0285
   1784 HG3          51.8390       3.4591      79.5909 H       113 ARG113     0.0285
   1785 CD           50.4996       3.0825      77.9574 C.3     113 ARG113     0.0486
   1786 HD2          50.5931       4.0039      77.3754 H       113 ARG113     0.0687
   1787 HD3          50.3050       2.2613      77.2639 H       113 ARG113     0.0687
   1788 NE           49.4030       3.2097      78.9259 N.pl3   113 ARG113    -0.5295
   1789 HE           48.7455       2.4466      78.9532 H       113 ARG113     0.3456
   1790 CZ           49.1998       4.2532      79.7057 C.cat   113 ARG113     0.8076
   1791 NH1          49.9646       5.3228      79.6901 N.pl3   113 ARG113    -0.8627
   1792 HH11         50.7383       5.3088      79.0113 H       113 ARG113     0.4478
   1793 HH12         49.4758       6.1933      79.5889 H       113 ARG113     0.4478
   1794 NH2          48.1791       4.2471      80.5222 N.pl3   113 ARG113    -0.8627
   1795 HH21         47.5522       3.4560      80.4929 H       113 ARG113     0.4478
   1796 HH22         47.8476       5.0989      80.9277 H       113 ARG113     0.4478
   1797 C            55.4816       2.8725      78.1021 C.2     113 ARG113     0.7341
   1798 O            55.7586       1.6864      78.0642 O.2     113 ARG113    -0.5894
   1799 N            56.2312       3.8186      77.5517 N.am    114 LYS114    -0.3479
   1800 H            55.9238       4.7793      77.6434 H       114 LYS114     0.2747
   1801 CA           57.4755       3.5714      76.8283 C.3     114 LYS114    -0.2400
   1802 HA           57.4207       2.6201      76.2911 H       114 LYS114     0.1426
   1803 CB           57.6859       4.7194      75.8331 C.3     114 LYS114    -0.0094
   1804 HB2          57.9085       5.6207      76.4076 H       114 LYS114     0.0362
   1805 HB3          58.5492       4.5028      75.2030 H       114 LYS114     0.0362
   1806 CG           56.4507       4.9776      74.9455 C.3     114 LYS114     0.0187
   1807 HG2          56.3516       4.1660      74.2239 H       114 LYS114     0.0103
   1808 HG3          55.5405       4.9918      75.5397 H       114 LYS114     0.0103
   1809 CD           56.5191       6.3439      74.2476 C.3     114 LYS114    -0.0479
   1810 HD2          55.5425       6.8208      74.2661 H       114 LYS114     0.0621
   1811 HD3          57.2089       6.9912      74.7797 H       114 LYS114     0.0621
   1812 CE           56.9613       6.2385      72.7919 C.3     114 LYS114    -0.0143
   1813 HE2          57.1487       7.2439      72.4030 H       114 LYS114     0.1135
   1814 HE3          57.9027       5.6809      72.7591 H       114 LYS114     0.1135
   1815 NZ           55.9402       5.5541      71.9569 N.4     114 LYS114    -0.3854
   1816 HZ1          55.0766       6.0778      71.9133 H       114 LYS114     0.3400
   1817 HZ2          56.2905       5.4161      71.0132 H       114 LYS114     0.3400
   1818 HZ3          55.7462       4.6323      72.3279 H       114 LYS114     0.3400
   1819 C            58.6633       3.4811      77.7791 C.2     114 LYS114     0.7341
   1820 O            59.7002       2.9790      77.3771 O.2     114 LYS114    -0.5894
   1821 N            58.5310       4.0166      78.9953 N.am    115 ILE115    -0.4157
   1822 H            57.6137       4.3272      79.2746 H       115 ILE115     0.2719
   1823 CA           59.5615       3.9772      80.0314 C.3     115 ILE115    -0.0597
   1824 HA           60.5505       4.0766      79.5791 H       115 ILE115     0.0869
   1825 CB           59.3596       5.1367      81.0362 C.3     115 ILE115     0.1303
   1826 HB           58.3327       5.1104      81.3989 H       115 ILE115     0.0187
   1827 CG2          60.2929       5.0199      82.2532 C.3     115 ILE115    -0.3204
   1828 HG21         61.3162       5.2106      81.9337 H       115 ILE115     0.0882
   1829 HG22         60.0166       5.7473      83.0147 H       115 ILE115     0.0882
   1830 HG23         60.2353       4.0329      82.7095 H       115 ILE115     0.0882
   1831 CG1          59.6008       6.4833      80.3176 C.3     115 ILE115    -0.0430
   1832 HG12         60.6323       6.5312      79.9644 H       115 ILE115     0.0236
   1833 HG13         58.9452       6.5485      79.4494 H       115 ILE115     0.0236
   1834 CD1          59.3168       7.7082      81.1879 C.3     115 ILE115    -0.0660
   1835 HD11         60.0361       7.7674      81.9979 H       115 ILE115     0.0186
   1836 HD12         59.3961       8.6118      80.5827 H       115 ILE115     0.0186
   1837 HD13         58.3114       7.6397      81.6016 H       115 ILE115     0.0186
   1838 C            59.4691       2.6020      80.6794 C.2     115 ILE115     0.5973
   1839 O            58.6103       2.3800      81.5367 O.2     115 ILE115    -0.5679
   1840 N            60.3359       1.6900      80.2537 N.am    116 GLU116    -0.5163
   1841 H            61.0526       1.9670      79.5906 H       116 GLU116     0.2936
   1842 CA           60.3505       0.2856      80.6769 C.3     116 GLU116     0.0397
   1843 HA           59.3197      -0.0668      80.7369 H       116 GLU116     0.1105
   1844 CB           61.0714      -0.5866      79.6340 C.3     116 GLU116     0.0560
   1845 HB2          62.1098      -0.2720      79.5474 H       116 GLU116    -0.0173
   1846 HB3          61.0471      -1.6214      79.9789 H       116 GLU116    -0.0173
   1847 CG           60.3997      -0.5326      78.2579 C.3     116 GLU116     0.0136
   1848 HG2          59.3158      -0.5735      78.3935 H       116 GLU116    -0.0425
   1849 HG3          60.6420       0.4185      77.7778 H       116 GLU116    -0.0425
   1850 CD           60.8407      -1.6846      77.3431 C.2     116 GLU116     0.8054
   1851 OE1          62.0667      -1.8522      77.1413 O.co2   116 GLU116    -0.8188
   1852 OE2          59.9478      -2.3222      76.7397 O.co2   116 GLU116    -0.8188
   1853 C            60.9517       0.1042      82.0795 C.2     116 GLU116     0.5366
   1854 O            61.8750      -0.6825      82.2863 O.2     116 GLU116    -0.5819
   1855 N            60.4648       0.8657      83.0618 N.am    117 LEU117    -0.4157
   1856 H            59.6662       1.4460      82.8441 H       117 LEU117     0.2719
   1857 CA           60.8516       0.6690      84.4550 C.3     117 LEU117    -0.0518
   1858 HA           61.9290       0.5045      84.4767 H       117 LEU117     0.0922
   1859 CB           60.5277       1.9260      85.2864 C.3     117 LEU117    -0.1102
   1860 HB2          60.7994       2.8174      84.7207 H       117 LEU117     0.0457
   1861 HB3          59.4496       1.9495      85.4526 H       117 LEU117     0.0457
   1862 CG           61.2605       1.9582      86.6415 C.3     117 LEU117     0.3531
   1863 HG           61.2395       0.9684      87.0951 H       117 LEU117    -0.0361
   1864 CD1          62.7131       2.4065      86.4785 C.3     117 LEU117    -0.4121
   1865 HD11         62.7436       3.4475      86.1655 H       117 LEU117     0.1000
   1866 HD12         63.2361       2.2871      87.4250 H       117 LEU117     0.1000
   1867 HD13         63.2087       1.7835      85.7361 H       117 LEU117     0.1000
   1868 CD2          60.5667       2.9367      87.5890 C.3     117 LEU117    -0.4121
   1869 HD21         59.5616       2.5717      87.7975 H       117 LEU117     0.1000
   1870 HD22         61.1241       2.9859      88.5225 H       117 LEU117     0.1000
   1871 HD23         60.5236       3.9293      87.1420 H       117 LEU117     0.1000
   1872 C            60.1629      -0.5981      84.9891 C.2     117 LEU117     0.5973
   1873 O            58.9496      -0.7492      84.8522 O.2     117 LEU117    -0.5679
   1874 N            60.9376      -1.4973      85.5921 N.am    118 ALA118    -0.4157
   1875 H            61.9314      -1.3505      85.6022 H       118 ALA118     0.2719
   1876 CA           60.4111      -2.7026      86.2194 C.3     118 ALA118     0.0337
   1877 HA           59.5517      -3.0607      85.6493 H       118 ALA118     0.0823
   1878 CB           61.4909      -3.7952      86.1746 C.3     118 ALA118    -0.1825
   1879 HB1          62.4085      -3.4554      86.6556 H       118 ALA118     0.0603
   1880 HB2          61.1254      -4.6930      86.6758 H       118 ALA118     0.0603
   1881 HB3          61.7097      -4.0443      85.1352 H       118 ALA118     0.0603
   1882 C            59.9027      -2.3776      87.6305 C.2     118 ALA118     0.5973
   1883 O            58.8091      -1.8414      87.8124 O.2     118 ALA118    -0.5679
   1884 N            60.7388      -2.6372      88.6336 N.am    119 ASP119    -0.5163
   1885 H            61.6047      -3.1063      88.4350 H       119 ASP119     0.2936
   1886 CA           60.4706      -2.2471      90.0080 C.3     119 ASP119     0.0381
   1887 HA           59.4129      -2.4184      90.2179 H       119 ASP119     0.0880
   1888 CB           61.2885      -3.0997      90.9894 C.3     119 ASP119    -0.0303
   1889 HB2          62.3010      -3.2324      90.6030 H       119 ASP119    -0.0122
   1890 HB3          61.3662      -2.5533      91.9315 H       119 ASP119    -0.0122
   1891 CG           60.6705      -4.4668      91.3068 C.2     119 ASP119     0.7994
   1892 OD1          59.5647      -4.7692      90.8074 O.co2   119 ASP119    -0.8014
   1893 OD2          61.3102      -5.1804      92.1081 O.co2   119 ASP119    -0.8014
   1894 C            60.7432      -0.7539      90.2048 C.2     119 ASP119     0.5366
   1895 O            61.7669      -0.2128      89.7787 O.2     119 ASP119    -0.5819
   1896 N            59.8237      -0.0828      90.8992 N.am    120 ALA120    -0.4157
   1897 H            59.0186      -0.5943      91.2228 H       120 ALA120     0.2719
   1898 CA           59.9196       1.3400      91.1931 C.3     120 ALA120     0.0337
   1899 HA           59.9096       1.8777      90.2453 H       120 ALA120     0.0823
   1900 CB           58.6881       1.7523      92.0007 C.3     120 ALA120    -0.1825
   1901 HB1          58.7202       1.2843      92.9852 H       120 ALA120     0.0603
   1902 HB2          58.6809       2.8355      92.1051 H       120 ALA120     0.0603
   1903 HB3          57.7840       1.4279      91.4845 H       120 ALA120     0.0603
   1904 C            61.2185       1.6905      91.9401 C.2     120 ALA120     0.5973
   1905 O            61.5558       1.0751      92.9547 O.2     120 ALA120    -0.5679
   1906 N            61.9112       2.7373      91.4847 N.am    121 ILE121    -0.4157
   1907 H            61.5410       3.2580      90.6999 H       121 ILE121     0.2719
   1908 CA           63.1580       3.1994      92.1019 C.3     121 ILE121    -0.0597
   1909 HA           63.8667       2.3702      92.1053 H       121 ILE121     0.0869
   1910 CB           63.7715       4.3594      91.2954 C.3     121 ILE121     0.1303
   1911 HB           63.0125       5.1249      91.2376 H       121 ILE121     0.0187
   1912 CG2          64.9960       4.9417      92.0241 C.3     121 ILE121    -0.3204
   1913 HG21         65.7140       4.1544      92.2572 H       121 ILE121     0.0882
   1914 HG22         65.4964       5.6746      91.3914 H       121 ILE121     0.0882
   1915 HG23         64.7004       5.4540      92.9395 H       121 ILE121     0.0882
   1916 CG1          64.1373       3.9678      89.8478 C.3     121 ILE121    -0.0430
   1917 HG12         65.1304       3.5178      89.8231 H       121 ILE121     0.0236
   1918 HG13         63.4318       3.2269      89.4783 H       121 ILE121     0.0236
   1919 CD1          64.0845       5.1624      88.8844 C.3     121 ILE121    -0.0660
   1920 HD11         64.8228       5.9128      89.1671 H       121 ILE121     0.0186
   1921 HD12         64.2988       4.8223      87.8709 H       121 ILE121     0.0186
   1922 HD13         63.0902       5.6075      88.9101 H       121 ILE121     0.0186
   1923 C            62.8817       3.6292      93.5491 C.2     121 ILE121     0.5973
   1924 O            62.0488       4.5033      93.8077 O.2     121 ILE121    -0.5679
   1925 N            63.5998       3.0204      94.4976 N.am    122 ARG122    -0.3479
   1926 H            64.1968       2.2663      94.1854 H       122 ARG122     0.2747
   1927 CA           63.4424       3.2371      95.9468 C.3     122 ARG122    -0.2637
   1928 HA           62.7923       4.0991      96.1070 H       122 ARG122     0.1560
   1929 CB           62.7597       2.0111      96.5742 C.3     122 ARG122    -0.0007
   1930 HB2          63.2382       1.0963      96.2190 H       122 ARG122     0.0327
   1931 HB3          62.8840       2.0396      97.6472 H       122 ARG122     0.0327
   1932 CG           61.2654       1.9567      96.2581 C.3     122 ARG122     0.0390
   1933 HG2          60.8672       2.9682      96.3059 H       122 ARG122     0.0285
   1934 HG3          61.1223       1.5805      95.2524 H       122 ARG122     0.0285
   1935 CD           60.4939       1.0583      97.2335 C.3     122 ARG122     0.0486
   1936 HD2          59.7909       0.4573      96.6519 H       122 ARG122     0.0687
   1937 HD3          61.1731       0.3673      97.7364 H       122 ARG122     0.0687
   1938 NE           59.7235       1.8458      98.2189 N.pl3   122 ARG122    -0.5295
   1939 HE           58.7283       1.8793      98.0827 H       122 ARG122     0.3456
   1940 CZ           60.1678       2.5379      99.2570 C.cat   122 ARG122     0.8076
   1941 NH1          61.4188       2.5937      99.6075 N.pl3   122 ARG122    -0.8627
   1942 HH11         62.1046       2.1201      99.0664 H       122 ARG122     0.4478
   1943 HH12         61.6866       3.3095     100.2875 H       122 ARG122     0.4478
   1944 NH2          59.3467       3.2259      99.9915 N.pl3   122 ARG122    -0.8627
   1945 HH21         58.3643       3.2796      99.8032 H       122 ARG122     0.4478
   1946 HH22         59.7133       3.8231     100.7230 H       122 ARG122     0.4478
   1947 C            64.7504       3.5986      96.6528 C.2     122 ARG122     0.7341
   1948 O            64.9290       3.2604      97.8216 O.2     122 ARG122    -0.5894
   1949 N            65.6870       4.2301      95.9576 N.am    123 ALA123    -0.4157
   1950 H            65.5059       4.5061      95.0032 H       123 ALA123     0.2719
   1951 CA           66.9744       4.6354      96.5256 C.3     123 ALA123     0.0337
   1952 HA           66.8350       4.9679      97.5551 H       123 ALA123     0.0823
   1953 CB           67.9135       3.4279      96.5537 C.3     123 ALA123    -0.1825
   1954 HB1          68.0717       3.0550      95.5403 H       123 ALA123     0.0603
   1955 HB2          68.8785       3.7298      96.9657 H       123 ALA123     0.0603
   1956 HB3          67.5020       2.6360      97.1777 H       123 ALA123     0.0603
   1957 C            67.5947       5.8037      95.7433 C.2     123 ALA123     0.5973
   1958 O            67.3993       5.8962      94.5305 O.2     123 ALA123    -0.5679
   1959 N            68.3201       6.6748      96.4481 N.am    124 LEU124    -0.4157
   1960 H            68.3769       6.5600      97.4549 H       124 LEU124     0.2719
   1961 CA           69.1278       7.7473      95.8561 C.3     124 LEU124    -0.0518
   1962 HA           68.4975       8.4143      95.2685 H       124 LEU124     0.0922
   1963 CB           69.8325       8.5309      96.9792 C.3     124 LEU124    -0.1102
   1964 HB2          69.9870       7.8413      97.8103 H       124 LEU124     0.0457
   1965 HB3          70.8344       8.8021      96.6426 H       124 LEU124     0.0457
   1966 CG           69.1967       9.8448      97.4739 C.3     124 LEU124     0.3531
   1967 HG           69.5515      10.6793      96.8684 H       124 LEU124    -0.0361
   1968 CD1          67.6755       9.8646      97.4759 C.3     124 LEU124    -0.4121
   1969 HD11         67.3369       8.9948      98.0279 H       124 LEU124     0.1000
   1970 HD12         67.3111      10.7799      97.9421 H       124 LEU124     0.1000
   1971 HD13         67.3037       9.8270      96.4573 H       124 LEU124     0.1000
   1972 CD2          69.6547      10.0210      98.9165 C.3     124 LEU124    -0.4121
   1973 HD21         70.7120      10.2817      98.9552 H       124 LEU124     0.1000
   1974 HD22         69.0753      10.7843      99.4218 H       124 LEU124     0.1000
   1975 HD23         69.4752       9.1145      99.4809 H       124 LEU124     0.1000
   1976 C            70.1982       7.1709      94.9243 C.2     124 LEU124     0.5973
   1977 O            70.7490       6.1001      95.1896 O.2     124 LEU124    -0.5679
   1978 N            70.5322       7.9135      93.8669 N.am    125 GLY125    -0.4157
   1979 H            70.0594       8.8018      93.7268 H       125 GLY125     0.2719
   1980 CA           71.6042       7.5597      92.9356 C.3     125 GLY125    -0.0252
   1981 HA2          72.4557       8.2143      93.1169 H       125 GLY125     0.0698
   1982 HA3          71.9281       6.5343      93.1150 H       125 GLY125     0.0698
   1983 C            71.2223       7.6829      91.4616 C.2     125 GLY125     0.5973
   1984 O            70.3071       8.4127      91.0924 O.2     125 GLY125    -0.5679
   1985 N            71.9455       6.9596      90.6053 N.am    126 TYR126    -0.4157
   1986 H            72.6176       6.3055      90.9755 H       126 TYR126     0.2719
   1987 CA           71.7291       6.9664      89.1575 C.3     126 TYR126    -0.0014
   1988 HA           71.0345       7.7633      88.8977 H       126 TYR126     0.0876
   1989 CB           73.0407       7.2344      88.4259 C.3     126 TYR126    -0.0152
   1990 HB2          73.8058       6.5481      88.7936 H       126 TYR126     0.0295
   1991 HB3          72.8970       7.0159      87.3667 H       126 TYR126     0.0295
   1992 CG           73.5423       8.6503      88.5386 C.ar    126 TYR126    -0.0011
   1993 CD1          73.1392       9.6063      87.5879 C.ar    126 TYR126    -0.1906
   1994 HD1          72.3976       9.3520      86.8448 H       126 TYR126     0.1699
   1995 CE1          73.6854      10.9015      87.6208 C.ar    126 TYR126    -0.2341
   1996 HE1          73.3782      11.6375      86.8938 H       126 TYR126     0.1656
   1997 CZ           74.6151      11.2427      88.6266 C.ar    126 TYR126     0.3226
   1998 OH           75.1782      12.4783      88.6469 O.3     126 TYR126    -0.5579
   1999 HH           74.7707      13.0630      88.0075 H       126 TYR126     0.3992
   2000 CE2          74.9845      10.2940      89.6000 C.ar    126 TYR126    -0.2341
   2001 HE2          75.6926      10.5725      90.3653 H       126 TYR126     0.1656
   2002 CD2          74.4476       8.9963      89.5566 C.ar    126 TYR126    -0.1906
   2003 HD2          74.7415       8.2650      90.2962 H       126 TYR126     0.1699
   2004 C            71.1625       5.6469      88.6447 C.2     126 TYR126     0.5973
   2005 O            71.6940       4.5791      88.9454 O.2     126 TYR126    -0.5679
   2006 N            70.1913       5.7333      87.7415 N.am    127 THR127    -0.4157
   2007 H            69.7989       6.6497      87.5480 H       127 THR127     0.2719
   2008 CA           69.5477       4.5654      87.1417 C.3     127 THR127    -0.0389
   2009 HA           70.1662       3.6829      87.3018 H       127 THR127     0.1007
   2010 CB           68.1892       4.2996      87.7942 C.3     127 THR127     0.3654
   2011 HB           67.5148       5.1349      87.6002 H       127 THR127     0.0043
   2012 CG2          67.5621       3.0114      87.2670 C.3     127 THR127    -0.2438
   2013 HG21         68.2247       2.1659      87.4554 H       127 THR127     0.0642
   2014 HG22         66.6101       2.8358      87.7673 H       127 THR127     0.0642
   2015 HG23         67.3686       3.0865      86.1978 H       127 THR127     0.0642
   2016 OG1          68.3411       4.1494      89.1872 O.3     127 THR127    -0.6761
   2017 HG1          67.5092       3.8448      89.5585 H       127 THR127     0.4102
   2018 C            69.3716       4.7720      85.6498 C.2     127 THR127     0.5973
   2019 O            68.7275       5.7232      85.2187 O.2     127 THR127    -0.5679
   2020 N            69.9415       3.8835      84.8421 N.am    128 ASN128    -0.4157
   2021 H            70.4151       3.0951      85.2548 H       128 ASN128     0.2719
   2022 CA           69.6944       3.8563      83.4049 C.3     128 ASN128     0.0143
   2023 HA           69.5795       4.8684      83.0123 H       128 ASN128     0.1048
   2024 CB           70.8829       3.1793      82.7189 C.3     128 ASN128    -0.2041
   2025 HB2          71.1036       2.2393      83.2257 H       128 ASN128     0.0797
   2026 HB3          70.6120       2.9317      81.6967 H       128 ASN128     0.0797
   2027 CG           72.1287       4.0328      82.6793 C.2     128 ASN128     0.7130
   2028 OD1          72.1375       5.2351      82.8856 O.2     128 ASN128    -0.5931
   2029 ND2          73.2523       3.4211      82.3938 N.am    128 ASN128    -0.9191
   2030 HD21         74.0434       3.9641      82.1163 H       128 ASN128     0.4196
   2031 HD22         73.2107       2.4362      82.1797 H       128 ASN128     0.4196
   2032 C            68.4025       3.0860      83.1436 C.2     128 ASN128     0.5973
   2033 O            68.3610       1.8834      83.3902 O.2     128 ASN128    -0.5679
   2034 N            67.3633       3.7676      82.6745 N.am    129 VAL129    -0.4157
   2035 H            67.4879       4.7536      82.4652 H       129 VAL129     0.2719
   2036 CA           66.0589       3.1752      82.3586 C.3     129 VAL129    -0.0875
   2037 HA           65.9855       2.2106      82.8524 H       129 VAL129     0.0969
   2038 CB           64.9272       4.0444      82.9285 C.3     129 VAL129     0.2985
   2039 HB           65.0344       5.0697      82.5719 H       129 VAL129    -0.0297
   2040 CG1          63.5484       3.5309      82.5156 C.3     129 VAL129    -0.3192
   2041 HG11         63.4772       2.4553      82.6850 H       129 VAL129     0.0791
   2042 HG12         62.7826       4.0220      83.1111 H       129 VAL129     0.0791
   2043 HG13         63.3669       3.7406      81.4615 H       129 VAL129     0.0791
   2044 CG2          65.0014       4.0518      84.4596 C.3     129 VAL129    -0.3192
   2045 HG21         65.9377       4.5074      84.7815 H       129 VAL129     0.0791
   2046 HG22         64.1852       4.6484      84.8627 H       129 VAL129     0.0791
   2047 HG23         64.9502       3.0336      84.8424 H       129 VAL129     0.0791
   2048 C            65.9199       2.9787      80.8431 C.2     129 VAL129     0.5973
   2049 O            66.2107       3.9177      80.0991 O.2     129 VAL129    -0.5679
   2050 N            65.5033       1.8002      80.3457 N.am    130 PRO130    -0.2548
   2051 CD           65.3088       0.5390      81.0417 C.3     130 PRO130     0.0192
   2052 HD2          64.2616       0.4348      81.3319 H       130 PRO130     0.0391
   2053 HD3          65.9611       0.4264      81.9067 H       130 PRO130     0.0391
   2054 CG           65.6707      -0.5177      80.0068 C.3     130 PRO130     0.0189
   2055 HG2          65.1938      -1.4743      80.2242 H       130 PRO130     0.0213
   2056 HG3          66.7552      -0.6278      79.9607 H       130 PRO130     0.0213
   2057 CB           65.1579       0.0853      78.7035 C.3     130 PRO130    -0.0070
   2058 HB2          64.1213      -0.2135      78.5469 H       130 PRO130     0.0253
   2059 HB3          65.7648      -0.2364      77.8569 H       130 PRO130     0.0253
   2060 CA           65.2637       1.5985      78.9218 C.3     130 PRO130    -0.0266
   2061 HA           66.1082       1.9878      78.3526 H       130 PRO130     0.0641
   2062 C            63.9782       2.2982      78.4923 C.2     130 PRO130     0.5896
   2063 O            62.9947       2.3434      79.2314 O.2     130 PRO130    -0.5748
   2064 N            63.9683       2.8342      77.2771 N.am    131 VAL131    -0.4157
   2065 H            64.8445       2.8724      76.7677 H       131 VAL131     0.2719
   2066 CA           62.7938       3.4806      76.6992 C.3     131 VAL131    -0.0875
   2067 HA           61.9542       3.3238      77.3638 H       131 VAL131     0.0969
   2068 CB           62.9832       5.0004      76.5620 C.3     131 VAL131     0.2985
   2069 HB           63.7521       5.1970      75.8142 H       131 VAL131    -0.0297
   2070 CG1          61.6819       5.6529      76.0935 C.3     131 VAL131    -0.3192
   2071 HG11         60.9287       5.5826      76.8799 H       131 VAL131     0.0791
   2072 HG12         61.9094       6.6912      75.8620 H       131 VAL131     0.0791
   2073 HG13         61.3108       5.1755      75.1880 H       131 VAL131     0.0791
   2074 CG2          63.4144       5.6735      77.8717 C.3     131 VAL131    -0.3192
   2075 HG21         64.4024       5.3156      78.1639 H       131 VAL131     0.0791
   2076 HG22         63.4614       6.7532      77.7354 H       131 VAL131     0.0791
   2077 HG23         62.7053       5.4367      78.6656 H       131 VAL131     0.0791
   2078 C            62.4861       2.8328      75.3626 C.2     131 VAL131     0.5973
   2079 O            63.2839       2.9582      74.4350 O.2     131 VAL131    -0.5679
   2080 N            61.3387       2.1640      75.2313 N.am    132 LYS132    -0.3479
   2081 H            60.7325       2.1052      76.0496 H       132 LYS132     0.2747
   2082 CA           60.8846       1.5353      73.9876 C.3     132 LYS132    -0.2400
   2083 HA           61.7602       1.1790      73.4443 H       132 LYS132     0.1426
   2084 CB           59.9975       0.3182      74.3064 C.3     132 LYS132    -0.0094
   2085 HB2          60.4327      -0.2406      75.1330 H       132 LYS132     0.0362
   2086 HB3          59.0118       0.6542      74.6327 H       132 LYS132     0.0362
   2087 CG           59.8455      -0.6204      73.0899 C.3     132 LYS132     0.0187
   2088 HG2          58.8516      -1.0697      73.1064 H       132 LYS132     0.0103
   2089 HG3          59.9396      -0.0455      72.1675 H       132 LYS132     0.0103
   2090 CD           60.8887      -1.7524      73.1133 C.3     132 LYS132    -0.0479
   2091 HD2          61.8031      -1.4061      73.5959 H       132 LYS132     0.0621
   2092 HD3          60.4920      -2.5484      73.7491 H       132 LYS132     0.0621
   2093 CE           61.2303      -2.3444      71.7350 C.3     132 LYS132    -0.0143
   2094 HE2          61.5141      -3.3891      71.8968 H       132 LYS132     0.1135
   2095 HE3          60.3396      -2.3454      71.1003 H       132 LYS132     0.1135
   2096 NZ           62.3549      -1.6490      71.0644 N.4     132 LYS132    -0.3854
   2097 HZ1          63.1163      -1.4669      71.7138 H       132 LYS132     0.3400
   2098 HZ2          62.6724      -2.2174      70.2891 H       132 LYS132     0.3400
   2099 HZ3          62.0123      -0.7725      70.6853 H       132 LYS132     0.3400
   2100 C            60.1699       2.5790      73.1349 C.2     132 LYS132     0.7341
   2101 O            58.9586       2.7875      73.2083 O.2     132 LYS132    -0.5894
   2102 N            60.9455       3.2861      72.3218 N.am    133 LEU133    -0.4157
   2103 H            61.9375       3.0884      72.3239 H       133 LEU133     0.2719
   2104 CA           60.4145       4.2914      71.4036 C.3     133 LEU133    -0.0518
   2105 HA           59.6933       4.9109      71.9329 H       133 LEU133     0.0922
   2106 CB           61.5585       5.1726      70.8953 C.3     133 LEU133    -0.1102
   2107 HB2          62.2937       4.5390      70.3978 H       133 LEU133     0.0457
   2108 HB3          61.1653       5.8698      70.1538 H       133 LEU133     0.0457
   2109 CG           62.2496       5.9706      72.0078 C.3     133 LEU133     0.3531
   2110 HG           62.5939       5.3034      72.7972 H       133 LEU133    -0.0361
   2111 CD1          63.4673       6.6572      71.4101 C.3     133 LEU133    -0.4121
   2112 HD11         63.1714       7.3355      70.6112 H       133 LEU133     0.1000
   2113 HD12         63.9910       7.2188      72.1790 H       133 LEU133     0.1000
   2114 HD13         64.1494       5.9078      71.0131 H       133 LEU133     0.1000
   2115 CD2          61.3202       7.0241      72.6094 C.3     133 LEU133    -0.4121
   2116 HD21         60.5178       6.5413      73.1643 H       133 LEU133     0.1000
   2117 HD22         61.8855       7.6388      73.3069 H       133 LEU133     0.1000
   2118 HD23         60.9041       7.6564      71.8267 H       133 LEU133     0.1000
   2119 C            59.6661       3.6653      70.2288 C.2     133 LEU133     0.5973
   2120 O            58.7375       4.2803      69.7126 O.2     133 LEU133    -0.5679
   2121 N            60.0635       2.4640      69.8170 N.am    134 HIE134    -0.4157
   2122 H            60.8663       2.0422      70.2723 H       134 HIE134     0.2719
   2123 CA           59.5434       1.7915      68.6276 C.3     134 HIE134    -0.0581
   2124 HA           58.4580       1.8915      68.5843 H       134 HIE134     0.1360
   2125 CB           60.1527       2.5291      67.4235 C.3     134 HIE134    -0.0074
   2126 HB2          59.6278       3.4764      67.2980 H       134 HIE134     0.0367
   2127 HB3          61.1780       2.7620      67.6346 H       134 HIE134     0.0367
   2128 CG           60.1318       1.8226      66.1080 C.2     134 HIE134     0.1868
   2129 ND1          59.1052       1.9297      65.1897 N.2     134 HIE134    -0.5432
   2130 CE1          59.4202       1.1233      64.1685 C.2     134 HIE134     0.1635
   2131 HE1          58.8120       0.9848      63.2812 H       134 HIE134     0.1435
   2132 NE2          60.6003       0.5316      64.4002 N.pl3   134 HIE134    -0.2795
   2133 HE2          61.0473      -0.1289      63.7655 H       134 HIE134     0.3339
   2134 CD2          61.0778       0.9789      65.6139 C.2     134 HIE134    -0.2207
   2135 HD2          62.0077       0.7166      66.0781 H       134 HIE134     0.1862
   2136 C            59.9106       0.2986      68.6837 C.2     134 HIE134     0.5973
   2137 O            60.8919      -0.0300      69.3661 O.2     134 HIE134    -0.5679
   2138 N            59.1889      -0.6074      67.9876 N.am    135 PRO135    -0.2548
   2139 CD           57.9258      -0.3597      67.2938 C.3     135 PRO135     0.0192
   2140 HD2          58.0685       0.2332      66.4073 H       135 PRO135     0.0391
   2141 HD3          57.1991       0.1229      67.9484 H       135 PRO135     0.0391
   2142 CG           57.4003      -1.7205      66.8511 C.3     135 PRO135     0.0189
   2143 HG2          56.8707      -1.6588      65.8996 H       135 PRO135     0.0213
   2144 HG3          56.7554      -2.1400      67.6251 H       135 PRO135     0.0213
   2145 CB           58.6753      -2.5461      66.7349 C.3     135 PRO135    -0.0070
   2146 HB2          59.1950      -2.3012      65.8061 H       135 PRO135     0.0253
   2147 HB3          58.4722      -3.6160      66.7959 H       135 PRO135     0.0253
   2148 CA           59.4653      -2.0485      67.9448 C.3     135 PRO135    -0.0266
   2149 HA           59.0524      -2.5077      68.8436 H       135 PRO135     0.0641
   2150 C            60.9427      -2.4335      67.8504 C.2     135 PRO135     0.5896
   2151 O            61.4017      -3.3121      68.5733 O.2     135 PRO135    -0.5748
   2152 N            61.7269      -1.6797      67.0872 N.am    136 GLU136    -0.5163
   2153 H            61.2762      -1.0282      66.4591 H       136 GLU136     0.2936
   2154 CA           63.1757      -1.8837      66.9534 C.3     136 GLU136     0.0397
   2155 HA           63.4900      -2.6433      67.6686 H       136 GLU136     0.1105
   2156 CB           63.4983      -2.4880      65.5813 C.3     136 GLU136     0.0560
   2157 HB2          64.5760      -2.6252      65.4886 H       136 GLU136    -0.0173
   2158 HB3          63.0314      -3.4728      65.5217 H       136 GLU136    -0.0173
   2159 CG           62.9805      -1.6370      64.4270 C.3     136 GLU136     0.0136
   2160 HG2          61.9021      -1.5609      64.5386 H       136 GLU136    -0.0425
   2161 HG3          63.4198      -0.6367      64.4703 H       136 GLU136    -0.0425
   2162 CD           63.2633      -2.2830      63.0772 C.2     136 GLU136     0.8054
   2163 OE1          64.4577      -2.4881      62.7787 O.co2   136 GLU136    -0.8188
   2164 OE2          62.2656      -2.4980      62.3587 O.co2   136 GLU136    -0.8188
   2165 C            64.0206      -0.6491      67.3202 C.2     136 GLU136     0.5366
   2166 O            65.1556      -0.5085      66.8739 O.2     136 GLU136    -0.5819
   2167 N            63.5065       0.2531      68.1698 N.am    137 VAL137    -0.4157
   2168 H            62.5562       0.1241      68.4998 H       137 VAL137     0.2719
   2169 CA           64.2976       1.3762      68.7074 C.3     137 VAL137    -0.0875
   2170 HA           65.3529       1.1203      68.6045 H       137 VAL137     0.0969
   2171 CB           64.1074       2.6828      67.9064 C.3     137 VAL137     0.2985
   2172 HB           63.0938       3.0229      68.0128 H       137 VAL137    -0.0297
   2173 CG1          64.9845       3.8093      68.4456 C.3     137 VAL137    -0.3192
   2174 HG11         66.0310       3.5265      68.3546 H       137 VAL137     0.0791
   2175 HG12         64.8127       4.7224      67.8761 H       137 VAL137     0.0791
   2176 HG13         64.7483       4.0175      69.4887 H       137 VAL137     0.0791
   2177 CG2          64.4492       2.5374      66.4144 C.3     137 VAL137    -0.3192
   2178 HG21         63.8114       1.7988      65.9403 H       137 VAL137     0.0791
   2179 HG22         64.2912       3.4892      65.9067 H       137 VAL137     0.0791
   2180 HG23         65.4853       2.2208      66.3023 H       137 VAL137     0.0791
   2181 C            64.0470       1.5588      70.2054 C.2     137 VAL137     0.5973
   2182 O            62.9620       1.9570      70.6348 O.2     137 VAL137    -0.5679
   2183 N            65.0780       1.2497      70.9919 N.am    138 THR138    -0.4157
   2184 H            65.9278       0.9215      70.5592 H       138 THR138     0.2719
   2185 CA           65.1405       1.4541      72.4433 C.3     138 THR138    -0.0389
   2186 HA           64.2030       1.8862      72.7476 H       138 THR138     0.1007
   2187 CB           65.3330       0.1442      73.2350 C.3     138 THR138     0.3654
   2188 HB           66.2980      -0.2922      72.9741 H       138 THR138     0.0043
   2189 CG2          65.2701       0.3255      74.7536 C.3     138 THR138    -0.2438
   2190 HG21         64.2857       0.6758      75.0591 H       138 THR138     0.0642
   2191 HG22         65.4594      -0.6301      75.2449 H       138 THR138     0.0642
   2192 HG23         66.0309       1.0267      75.0949 H       138 THR138     0.0642
   2193 OG1          64.3166      -0.7904      72.9370 O.3     138 THR138    -0.6761
   2194 HG1          64.2777      -1.3616      73.7201 H       138 THR138     0.4102
   2195 C            66.2774       2.4217      72.7552 C.2     138 THR138     0.5973
   2196 O            67.3450       2.3089      72.1499 O.2     138 THR138    -0.5679
   2197 N            66.0456       3.3686      73.6584 N.am    139 ALA139    -0.4157
   2198 H            65.1549       3.3596      74.1435 H       139 ALA139     0.2719
   2199 CA           67.0364       4.3318      74.1220 C.3     139 ALA139     0.0337
   2200 HA           67.9683       4.1761      73.5835 H       139 ALA139     0.0823
   2201 CB           66.5304       5.7477      73.8382 C.3     139 ALA139    -0.1825
   2202 HB1          65.7133       5.9904      74.5181 H       139 ALA139     0.0603
   2203 HB2          67.3375       6.4650      73.9863 H       139 ALA139     0.0603
   2204 HB3          66.1604       5.8162      72.8176 H       139 ALA139     0.0603
   2205 C            67.3033       4.1549      75.6143 C.2     139 ALA139     0.5973
   2206 O            66.4404       3.6656      76.3426 O.2     139 ALA139    -0.5679
   2207 N            68.4728       4.5872      76.0727 N.am    140 THR140    -0.4157
   2208 H            69.1343       4.9746      75.4002 H       140 THR140     0.2719
   2209 CA           68.8193       4.5738      77.4991 C.3     140 THR140    -0.0389
   2210 HA           68.1970       3.8474      78.0225 H       140 THR140     0.1007
   2211 CB           70.2789       4.1590      77.6971 C.3     140 THR140     0.3654
   2212 HB           70.9447       4.9253      77.2975 H       140 THR140     0.0043
   2213 CG2          70.5849       3.9351      79.1739 C.3     140 THR140    -0.2438
   2214 HG21         69.8774       3.2108      79.5770 H       140 THR140     0.0642
   2215 HG22         71.5988       3.5487      79.2754 H       140 THR140     0.0642
   2216 HG23         70.5070       4.8742      79.7221 H       140 THR140     0.0642
   2217 OG1          70.5344       2.9467      77.0281 O.3     140 THR140    -0.6761
   2218 HG1          70.4773       3.1307      76.0833 H       140 THR140     0.4102
   2219 C            68.5883       5.9490      78.1193 C.2     140 THR140     0.5973
   2220 O            69.2996       6.9009      77.8091 O.2     140 THR140    -0.5679
   2221 N            67.6197       6.0747      79.0221 N.am    141 LEU141    -0.4157
   2222 H            67.0553       5.2643      79.2604 H       141 LEU141     0.2719
   2223 CA           67.3841       7.3082      79.7632 C.3     141 LEU141    -0.0518
   2224 HA           67.7368       8.1518      79.1684 H       141 LEU141     0.0922
   2225 CB           65.8738       7.4643      79.9872 C.3     141 LEU141    -0.1102
   2226 HB2          65.3764       7.4053      79.0194 H       141 LEU141     0.0457
   2227 HB3          65.5194       6.6323      80.5983 H       141 LEU141     0.0457
   2228 CG           65.4722       8.7874      80.6591 C.3     141 LEU141     0.3531
   2229 HG           65.9807       8.8963      81.6171 H       141 LEU141    -0.0361
   2230 CD1          65.8193       9.9782      79.7603 C.3     141 LEU141    -0.4121
   2231 HD11         65.4615       9.7990      78.7475 H       141 LEU141     0.1000
   2232 HD12         65.3449      10.8821      80.1363 H       141 LEU141     0.1000
   2233 HD13         66.8967      10.1380      79.7412 H       141 LEU141     0.1000
   2234 CD2          63.9634       8.7714      80.9056 C.3     141 LEU141    -0.4121
   2235 HD21         63.7070       7.9283      81.5479 H       141 LEU141     0.1000
   2236 HD22         63.6592       9.6936      81.3964 H       141 LEU141     0.1000
   2237 HD23         63.4310       8.6762      79.9590 H       141 LEU141     0.1000
   2238 C            68.1579       7.2704      81.0783 C.2     141 LEU141     0.5973
   2239 O            67.8927       6.4093      81.9158 O.2     141 LEU141    -0.5679
   2240 N            69.1007       8.1907      81.2970 N.am    142 LYS142    -0.3479
   2241 H            69.3030       8.8784      80.5839 H       142 LYS142     0.2747
   2242 CA           69.7566       8.2832      82.6047 C.3     142 LYS142    -0.2400
   2243 HA           69.8338       7.2720      83.0081 H       142 LYS142     0.1426
   2244 CB           71.1824       8.8307      82.5040 C.3     142 LYS142    -0.0094
   2245 HB2          71.6659       8.3637      81.6440 H       142 LYS142     0.0362
   2246 HB3          71.1711       9.9128      82.3556 H       142 LYS142     0.0362
   2247 CG           71.9718       8.4690      83.7754 C.3     142 LYS142     0.0187
   2248 HG2          71.5921       9.0488      84.6176 H       142 LYS142     0.0103
   2249 HG3          71.8186       7.4177      84.0073 H       142 LYS142     0.0103
   2250 CD           73.4752       8.7427      83.6080 C.3     142 LYS142    -0.0479
   2251 HD2          73.7604       8.6938      82.5548 H       142 LYS142     0.0621
   2252 HD3          73.6734       9.7606      83.9512 H       142 LYS142     0.0621
   2253 CE           74.3392       7.7599      84.4131 C.3     142 LYS142    -0.0143
   2254 HE2          75.3189       8.2189      84.5794 H       142 LYS142     0.1135
   2255 HE3          73.8746       7.6026      85.3919 H       142 LYS142     0.1135
   2256 NZ           74.5059       6.4730      83.6927 N.4     142 LYS142    -0.3854
   2257 HZ1          75.0020       6.6199      82.8250 H       142 LYS142     0.3400
   2258 HZ2          74.9917       5.7976      84.2642 H       142 LYS142     0.3400
   2259 HZ3          73.5838       6.0983      83.4602 H       142 LYS142     0.3400
   2260 C            68.8804       9.0826      83.5514 C.2     142 LYS142     0.7341
   2261 O            68.5333      10.2321      83.2869 O.2     142 LYS142    -0.5894
   2262 N            68.5161       8.4585      84.6532 N.am    143 VAL143    -0.4157
   2263 H            68.7786       7.4873      84.7705 H       143 VAL143     0.2719
   2264 CA           67.6856       9.0437      85.6911 C.3     143 VAL143    -0.0875
   2265 HA           67.3151      10.0170      85.3690 H       143 VAL143     0.0969
   2266 CB           66.4713       8.1305      85.9344 C.3     143 VAL143     0.2985
   2267 HB           66.8016       7.1671      86.3219 H       143 VAL143    -0.0297
   2268 CG1          65.5189       8.7552      86.9432 C.3     143 VAL143    -0.3192
   2269 HG11         65.1730       9.7073      86.5487 H       143 VAL143     0.0791
   2270 HG12         64.6631       8.0985      87.1020 H       143 VAL143     0.0791
   2271 HG13         66.0177       8.9067      87.9013 H       143 VAL143     0.0791
   2272 CG2          65.6854       7.9059      84.6297 C.3     143 VAL143    -0.3192
   2273 HG21         66.2860       7.3442      83.9145 H       143 VAL143     0.0791
   2274 HG22         64.7902       7.3219      84.8323 H       143 VAL143     0.0791
   2275 HG23         65.3982       8.8609      84.1890 H       143 VAL143     0.0791
   2276 C            68.5668       9.2639      86.9158 C.2     143 VAL143     0.5973
   2277 O            69.3669       8.3952      87.2604 O.2     143 VAL143    -0.5679
   2278 N            68.4676      10.4288      87.5472 N.am    144 HIE144    -0.4157
   2279 H            67.8592      11.1463      87.1664 H       144 HIE144     0.2719
   2280 CA           69.2644      10.8015      88.7161 C.3     144 HIE144    -0.0581
   2281 HA           69.8569       9.9491      89.0531 H       144 HIE144     0.1360
   2282 CB           70.2494      11.9211      88.3517 C.3     144 HIE144    -0.0074
   2283 HB2          70.8615      11.5991      87.5106 H       144 HIE144     0.0367
   2284 HB3          69.6993      12.8148      88.0552 H       144 HIE144     0.0367
   2285 CG           71.1547      12.2694      89.5045 C.2     144 HIE144     0.1868
   2286 ND1          71.3610      11.4573      90.6174 N.2     144 HIE144    -0.5432
   2287 CE1          72.2681      12.0761      91.3767 C.2     144 HIE144     0.1635
   2288 HE1          72.6302      11.6983      92.3233 H       144 HIE144     0.1435
   2289 NE2          72.6551      13.2232      90.7930 N.pl3   144 HIE144    -0.2795
   2290 HE2          73.3395      13.8643      91.1681 H       144 HIE144     0.3339
   2291 CD2          71.9574      13.3668      89.6109 C.2     144 HIE144    -0.2207
   2292 HD2          72.0166      14.1815      88.9028 H       144 HIE144     0.1862
   2293 C            68.3588      11.2065      89.8742 C.2     144 HIE144     0.5973
   2294 O            67.6861      12.2361      89.8052 O.2     144 HIE144    -0.5679
   2295 N            68.3046      10.3791      90.9183 N.am    145 VAL145    -0.4157
   2296 H            68.9533       9.5979      90.9473 H       145 VAL145     0.2719
   2297 CA           67.5071      10.6492      92.1130 C.3     145 VAL145    -0.0875
   2298 HA           66.7684      11.3694      91.8199 H       145 VAL145     0.0969
   2299 CB           66.7267       9.4269      92.6168 C.3     145 VAL145     0.2985
   2300 HB           67.4257       8.6817      92.9979 H       145 VAL145    -0.0297
   2301 CG1          65.7509       9.8111      93.7395 C.3     145 VAL145    -0.3192
   2302 HG11         64.9592      10.4497      93.3490 H       145 VAL145     0.0791
   2303 HG12         65.3124       8.9068      94.1559 H       145 VAL145     0.0791
   2304 HG13         66.2680      10.3441      94.5347 H       145 VAL145     0.0791
   2305 CG2          65.8968       8.7938      91.4935 C.3     145 VAL145    -0.3192
   2306 HG21         66.5612       8.3613      90.7453 H       145 VAL145     0.0791
   2307 HG22         65.2727       7.9999      91.8998 H       145 VAL145     0.0791
   2308 HG23         65.2648       9.5474      91.0235 H       145 VAL145     0.0791
   2309 C            68.3684      11.2714      93.2070 C.2     145 VAL145     0.5973
   2310 O            69.2676      10.6247      93.7515 O.2     145 VAL145    -0.5679
   2311 N            68.0678      12.5246      93.5399 N.am    146 THR146    -0.4157
   2312 H            67.2790      12.9597      93.0753 H       146 THR146     0.2719
   2313 CA           68.7979      13.3460      94.5165 C.3     146 THR146    -0.0389
   2314 HA           69.7311      12.8507      94.7807 H       146 THR146     0.1007
   2315 CB           69.1346      14.7183      93.9195 C.3     146 THR146     0.3654
   2316 HB           69.5034      15.3679      94.7146 H       146 THR146     0.0043
   2317 CG2          70.2099      14.6168      92.8438 C.3     146 THR146    -0.2438
   2318 HG21         69.8559      13.9968      92.0186 H       146 THR146     0.0642
   2319 HG22         70.4525      15.6098      92.4685 H       146 THR146     0.0642
   2320 HG23         71.1067      14.1677      93.2682 H       146 THR146     0.0642
   2321 OG1          68.0095      15.3227      93.3187 O.3     146 THR146    -0.6761
   2322 HG1          68.2236      16.2496      93.2018 H       146 THR146     0.4102
   2323 C            68.0030      13.5454      95.8002 C.2     146 THR146     0.5973
   2324 O            66.7944      13.7060      95.7632 O.2     146 THR146    -0.5679
   2325 N            68.6562      13.5718      96.9579 N.am    147 GLU147    -0.5163
   2326 H            69.6554      13.4559      96.9872 H       147 GLU147     0.2936
   2327 CA           67.9843      13.8397      98.2364 C.3     147 GLU147     0.0397
   2328 HA           67.1505      13.1551      98.3365 H       147 GLU147     0.1105
   2329 CB           68.9476      13.5909      99.3968 C.3     147 GLU147     0.0560
   2330 HB2          69.5662      12.7372      99.1523 H       147 GLU147    -0.0173
   2331 HB3          69.6308      14.4364      99.4903 H       147 GLU147    -0.0173
   2332 CG           68.2203      13.3878     100.7378 C.3     147 GLU147     0.0136
   2333 HG2          67.8016      14.3429     101.0609 H       147 GLU147    -0.0425
   2334 HG3          67.3894      12.6953     100.5815 H       147 GLU147    -0.0425
   2335 CD           69.1390      12.8222     101.8357 C.2     147 GLU147     0.8054
   2336 OE1          70.3477      12.6247     101.5648 O.co2   147 GLU147    -0.8188
   2337 OE2          68.6029      12.5327     102.9262 O.co2   147 GLU147    -0.8188
   2338 C            67.4914      15.2854      98.3040 C.2     147 GLU147     0.5366
   2339 O            68.2540      16.2056      98.0148 O.2     147 GLU147    -0.5819
   2340 N            66.2351      15.5138      98.6741 N.am    148 GLN148    -0.4157
   2341 H            65.6892      14.7249      98.9929 H       148 GLN148     0.2719
   2342 CA           65.7571      16.8747      98.9281 C.3     148 GLN148    -0.0031
   2343 HA           66.5203      17.5992      98.6410 H       148 GLN148     0.0850
   2344 CB           64.5182      17.1591      98.0876 C.3     148 GLN148    -0.0036
   2345 HB2          64.3173      18.2295      98.1451 H       148 GLN148     0.0171
   2346 HB3          64.7687      16.9256      97.0711 H       148 GLN148     0.0171
   2347 CG           63.2692      16.3688      98.5093 C.3     148 GLN148    -0.0645
   2348 HG2          63.3460      15.3848      98.0648 H       148 GLN148     0.0352
   2349 HG3          63.2275      16.2418      99.5846 H       148 GLN148     0.0352
   2350 CD           61.9552      16.9757      98.0465 C.2     148 GLN148     0.6951
   2351 OE1          60.8895      16.6382      98.5621 O.2     148 GLN148    -0.6086
   2352 NE2          61.9668      17.9137      97.1225 N.am    148 GLN148    -0.9407
   2353 HE21         61.0845      18.2168      96.7515 H       148 GLN148     0.4251
   2354 HE22         62.8383      18.1760      96.6907 H       148 GLN148     0.4251
   2355 C            65.4702      17.1211     100.3996 C.2     148 GLN148     0.5973
   2356 O            65.4398      16.1779     101.1821 O.2     148 GLN148    -0.5679
   2357 N            65.0173      18.3556     100.6617 N.am    149 LYS149    -0.3481
   2358 H            65.2034      19.0294      99.9377 H       149 LYS149     0.2764
   2359 CA           64.7028      18.9253     101.9770 C.3     149 LYS149    -0.2903
   2360 HA           64.2392      19.8916     101.8124 H       149 LYS149     0.1438
   2361 CB           63.7496      18.0525     102.8192 C.3     149 LYS149    -0.0538
   2362 HB2          64.2063      17.0894     103.0476 H       149 LYS149     0.0482
   2363 HB3          63.6224      18.5552     103.7800 H       149 LYS149     0.0482
   2364 CG           62.3619      17.8474     102.2095 C.3     149 LYS149     0.0227
   2365 HG2          62.4290      17.1905     101.3491 H       149 LYS149     0.0134
   2366 HG3          61.7262      17.3875     102.9628 H       149 LYS149     0.0134
   2367 CD           61.7531      19.1877     101.7812 C.3     149 LYS149    -0.0392
   2368 HD2          61.8205      19.9099     102.5989 H       149 LYS149     0.0611
   2369 HD3          62.3295      19.5778     100.9410 H       149 LYS149     0.0611
   2370 CE           60.3127      19.0694     101.2922 C.3     149 LYS149    -0.0176
   2371 HE2          60.0736      19.9945     100.7549 H       149 LYS149     0.1121
   2372 HE3          60.2494      18.2546     100.5664 H       149 LYS149     0.1121
   2373 NZ           59.3677      18.9096     102.4276 N.4     149 LYS149    -0.3741
   2374 HZ1          59.4099      19.7624     102.9801 H       149 LYS149     0.3374
   2375 HZ2          58.4066      18.8209     102.1222 H       149 LYS149     0.3374
   2376 HZ3          59.6451      18.1778     103.0673 H       149 LYS149     0.3374
   2377 C            65.9362      19.3345     102.7615 C.2     149 LYS149     0.8488
   2378 O            65.9048      20.5131     103.1689 O.2     149 LYS149    -0.8252
   2379 OXT          66.8318      18.4949     102.9230 O.3     149 LYS149    -0.8252
@<TRIPOS>BOND
      1      18      19 2
      2      18      20 am
      3      13      14 1
      4      10      13 1
      5       7      10 1
      6       5       7 1
      7       5      18 1
      8       1       5 1
      9      40      41 2
     10      40      42 am
     11      33      36 1
     12      30      33 1
     13      27      30 1
     14      24      27 1
     15      22      24 1
     16      22      40 1
     17      20      22 1
     18      56      57 2
     19      56      58 am
     20      46      48 1
     21      46      52 1
     22      44      46 1
     23      44      56 1
     24      42      44 1
     25      75      76 2
     26      75      77 am
     27      68      71 1
     28      62      64 1
     29      62      68 1
     30      60      62 1
     31      60      75 1
     32      58      60 1
     33      95      96 2
     34      95      97 am
     35      91      93 ar
     36      89      91 ar
     37      87      89 ar
     38      85      87 ar
     39      84      85 ar
     40      84      93 ar
     41      81      84 1
     42      79      81 1
     43      79      95 1
     44      77      79 1
     45     114     115 2
     46     114     116 am
     47     104     106 1
     48     104     110 1
     49     101     104 1
     50      99     101 1
     51      99     114 1
     52      97      99 1
     53     136     137 2
     54     136     138 am
     55     129     132 1
     56     126     129 1
     57     123     126 1
     58     120     123 1
     59     118     120 1
     60     118     136 1
     61     116     118 1
     62     148     149 2
     63     148     150 am
     64     145     146 ar
     65     145     147 ar
     66     142     145 1
     67     140     142 1
     68     140     148 1
     69     138     140 1
     70     164     165 2
     71     164     166 am
     72     154     156 1
     73     154     160 1
     74     152     154 1
     75     152     164 1
     76     150     152 1
     77     186     187 2
     78     186     188 am
     79     179     182 1
     80     176     179 1
     81     173     176 1
     82     170     173 1
     83     168     170 1
     84     168     186 1
     85     166     168 1
     86     193     194 2
     87     193     195 am
     88     190     193 1
     89     188     190 1
     90     215     216 2
     91     215     217 am
     92     208     211 1
     93     205     208 1
     94     202     205 1
     95     199     202 1
     96     197     199 1
     97     197     215 1
     98     195     197 1
     99     222     223 2
    100     222     224 am
    101     219     222 1
    102     217     219 1
    103     244     245 2
    104     244     246 am
    105     237     240 1
    106     234     237 1
    107     231     234 1
    108     228     231 1
    109     226     228 1
    110     226     244 1
    111     224     226 1
    112     266     267 2
    113     266     268 am
    114     259     262 1
    115     256     259 1
    116     253     256 1
    117     250     253 1
    118     248     250 1
    119     248     266 1
    120     246     248 1
    121     273     274 2
    122     273     275 am
    123     270     273 1
    124     268     270 1
    125     288     289 2
    126     288     290 am
    127     285     286 ar
    128     285     287 ar
    129     282     285 1
    130     279     282 1
    131     277     279 1
    132     277     288 1
    133     275     277 1
    134     307     308 2
    135     307     309 am
    136     300     303 1
    137     294     296 1
    138     294     300 1
    139     292     294 1
    140     292     307 1
    141     290     292 1
    142     329     330 2
    143     329     331 am
    144     322     325 1
    145     319     322 1
    146     316     319 1
    147     313     316 1
    148     311     313 1
    149     311     329 1
    150     309     311 1
    151     343     344 2
    152     343     345 am
    153     338     339 2
    154     338     340 am
    155     335     338 1
    156     333     335 1
    157     333     343 1
    158     331     333 1
    159     359     360 2
    160     359     361 am
    161     349     351 1
    162     349     355 1
    163     347     349 1
    164     347     359 1
    165     345     347 1
    166     369     370 2
    167     369     371 am
    168     363     365 1
    169     363     369 1
    170     361     363 1
    171     381     382 2
    172     381     383 am
    173     378     379 ar
    174     378     380 ar
    175     375     378 1
    176     373     375 1
    177     373     381 1
    178     371     373 1
    179     388     389 2
    180     388     390 am
    181     385     388 1
    182     383     385 1
    183     409     410 2
    184     409     411 am
    185     405     407 ar
    186     402     403 1
    187     402     405 ar
    188     400     402 ar
    189     398     400 ar
    190     397     398 ar
    191     397     407 ar
    192     394     397 1
    193     392     394 1
    194     392     409 1
    195     390     392 1
    196     419     420 2
    197     419     421 am
    198     413     415 1
    199     413     419 1
    200     411     413 1
    201     433     434 2
    202     433     435 am
    203     428     429 2
    204     428     430 am
    205     425     428 1
    206     423     425 1
    207     423     433 1
    208     421     423 1
    209     447     448 2
    210     447     449 am
    211     442     443 2
    212     442     444 am
    213     439     442 1
    214     437     439 1
    215     437     447 1
    216     435     437 1
    217     467     468 2
    218     467     469 am
    219     463     465 ar
    220     461     463 ar
    221     459     461 ar
    222     457     459 ar
    223     456     457 ar
    224     456     465 ar
    225     453     456 1
    226     451     453 1
    227     451     467 1
    228     449     451 1
    229     486     487 2
    230     486     488 am
    231     476     478 1
    232     476     482 1
    233     473     476 1
    234     471     473 1
    235     471     486 1
    236     469     471 1
    237     506     507 2
    238     506     508 am
    239     502     504 ar
    240     500     502 ar
    241     498     500 ar
    242     496     498 ar
    243     495     496 ar
    244     495     504 ar
    245     492     495 1
    246     490     492 1
    247     490     506 1
    248     488     490 1
    249     528     529 2
    250     528     530 am
    251     521     524 1
    252     518     521 1
    253     515     518 1
    254     512     515 1
    255     510     512 1
    256     510     528 1
    257     508     510 1
    258     545     546 2
    259     545     547 am
    260     540     541 2
    261     540     542 am
    262     537     540 1
    263     534     537 1
    264     532     534 1
    265     532     545 1
    266     530     532 1
    267     552     553 2
    268     552     554 am
    269     549     552 1
    270     547     549 1
    271     571     572 2
    272     571     573 am
    273     561     563 1
    274     561     567 1
    275     558     561 1
    276     556     558 1
    277     556     571 1
    278     554     556 1
    279     581     582 2
    280     581     583 am
    281     575     577 1
    282     575     581 1
    283     573     575 1
    284     600     601 2
    285     600     602 am
    286     593     596 1
    287     587     589 1
    288     587     593 1
    289     585     587 1
    290     585     600 1
    291     583     585 1
    292     615     616 2
    293     615     617 am
    294     612     613 ar
    295     612     614 ar
    296     609     612 1
    297     606     609 1
    298     604     606 1
    299     604     615 1
    300     602     604 1
    301     625     626 2
    302     625     627 am
    303     619     621 1
    304     619     625 1
    305     617     619 1
    306     639     640 2
    307     639     641 am
    308     631     633 1
    309     631     637 1
    310     629     631 1
    311     629     639 1
    312     627     629 1
    313     653     654 2
    314     653     655 am
    315     651     653 1
    316     648     651 1
    317     645     648 1
    318     642     645 1
    319     641     642 1
    320     641     651 1
    321     663     664 2
    322     663     665 am
    323     657     659 1
    324     657     663 1
    325     655     657 1
    326     677     678 2
    327     677     679 am
    328     672     673 2
    329     672     674 am
    330     669     672 1
    331     667     669 1
    332     667     677 1
    333     665     667 1
    334     696     697 2
    335     696     698 am
    336     686     688 1
    337     686     692 1
    338     683     686 1
    339     681     683 1
    340     681     696 1
    341     679     681 1
    342     718     719 2
    343     718     720 am
    344     711     714 1
    345     708     711 1
    346     705     708 1
    347     702     705 1
    348     700     702 1
    349     700     718 1
    350     698     700 1
    351     728     729 2
    352     728     730 am
    353     722     724 1
    354     722     728 1
    355     720     722 1
    356     747     748 2
    357     747     749 am
    358     737     739 1
    359     737     743 1
    360     734     737 1
    361     732     734 1
    362     732     747 1
    363     730     732 1
    364     762     763 2
    365     762     764 am
    366     759     760 ar
    367     759     761 ar
    368     756     759 1
    369     753     756 1
    370     751     753 1
    371     751     762 1
    372     749     751 1
    373     772     773 2
    374     772     774 am
    375     766     768 1
    376     766     772 1
    377     764     766 1
    378     789     790 2
    379     789     791 am
    380     784     785 2
    381     784     786 am
    382     781     784 1
    383     778     781 1
    384     776     778 1
    385     776     789 1
    386     774     776 1
    387     811     812 2
    388     811     813 am
    389     804     807 1
    390     801     804 1
    391     798     801 1
    392     795     798 1
    393     793     795 1
    394     793     811 1
    395     791     793 1
    396     828     829 2
    397     828     830 am
    398     823     824 2
    399     823     825 am
    400     820     823 1
    401     817     820 1
    402     815     817 1
    403     815     828 1
    404     813     815 1
    405     850     851 2
    406     850     852 am
    407     843     846 1
    408     840     843 1
    409     837     840 1
    410     834     837 1
    411     832     834 1
    412     832     850 1
    413     830     832 1
    414     865     866 2
    415     865     867 am
    416     862     863 ar
    417     862     864 ar
    418     859     862 1
    419     856     859 1
    420     854     856 1
    421     854     865 1
    422     852     854 1
    423     882     883 2
    424     882     884 am
    425     877     878 2
    426     877     879 am
    427     874     877 1
    428     871     874 1
    429     869     871 1
    430     869     882 1
    431     867     869 1
    432     906     907 2
    433     906     908 am
    434     899     900 ar
    435     899     903 ar
    436     897     899 ar
    437     894     897 1
    438     891     894 1
    439     888     891 1
    440     886     888 1
    441     886     906 1
    442     884     886 1
    443     923     924 2
    444     923     925 am
    445     918     919 2
    446     918     920 am
    447     915     918 1
    448     912     915 1
    449     910     912 1
    450     910     923 1
    451     908     910 1
    452     933     934 2
    453     933     935 am
    454     927     929 1
    455     927     933 1
    456     925     927 1
    457     943     944 2
    458     943     945 am
    459     937     939 1
    460     937     943 1
    461     935     937 1
    462     958     959 2
    463     958     960 am
    464     955     956 ar
    465     955     957 ar
    466     952     955 1
    467     949     952 1
    468     947     949 1
    469     947     958 1
    470     945     947 1
    471     973     974 2
    472     973     975 am
    473     970     971 ar
    474     970     972 ar
    475     967     970 1
    476     964     967 1
    477     962     964 1
    478     962     973 1
    479     960     962 1
    480     992     993 2
    481     992     994 am
    482     982     984 1
    483     982     988 1
    484     979     982 1
    485     977     979 1
    486     977     992 1
    487     975     977 1
    488    1002    1003 2
    489    1002    1004 am
    490     996     998 1
    491     996    1002 1
    492     994     996 1
    493    1016    1017 2
    494    1016    1018 am
    495    1011    1012 2
    496    1011    1013 am
    497    1008    1011 1
    498    1006    1008 1
    499    1006    1016 1
    500    1004    1006 1
    501    1026    1027 2
    502    1026    1028 am
    503    1020    1022 1
    504    1020    1026 1
    505    1018    1020 1
    506    1048    1049 2
    507    1048    1050 am
    508    1041    1044 1
    509    1038    1041 1
    510    1035    1038 1
    511    1032    1035 1
    512    1030    1032 1
    513    1030    1048 1
    514    1028    1030 1
    515    1070    1071 2
    516    1070    1072 am
    517    1063    1066 1
    518    1060    1063 1
    519    1057    1060 1
    520    1054    1057 1
    521    1052    1054 1
    522    1052    1070 1
    523    1050    1052 1
    524    1089    1090 2
    525    1089    1091 am
    526    1079    1081 1
    527    1079    1085 1
    528    1076    1079 1
    529    1074    1076 1
    530    1074    1089 1
    531    1072    1074 1
    532    1111    1112 2
    533    1111    1113 am
    534    1104    1107 1
    535    1101    1104 1
    536    1098    1101 1
    537    1095    1098 1
    538    1093    1095 1
    539    1093    1111 1
    540    1091    1093 1
    541    1126    1127 2
    542    1126    1128 am
    543    1123    1124 ar
    544    1123    1125 ar
    545    1120    1123 1
    546    1117    1120 1
    547    1115    1117 1
    548    1115    1126 1
    549    1113    1115 1
    550    1143    1144 2
    551    1143    1145 am
    552    1138    1139 2
    553    1138    1140 am
    554    1135    1138 1
    555    1132    1135 1
    556    1130    1132 1
    557    1130    1143 1
    558    1128    1130 1
    559    1162    1163 2
    560    1162    1164 am
    561    1152    1154 1
    562    1152    1158 1
    563    1149    1152 1
    564    1147    1149 1
    565    1147    1162 1
    566    1145    1147 1
    567    1177    1178 2
    568    1177    1179 am
    569    1174    1175 ar
    570    1174    1176 ar
    571    1171    1174 1
    572    1168    1171 1
    573    1166    1168 1
    574    1166    1177 1
    575    1164    1166 1
    576    1199    1200 2
    577    1199    1201 am
    578    1192    1195 1
    579    1189    1192 1
    580    1186    1189 1
    581    1183    1186 1
    582    1181    1183 1
    583    1181    1199 1
    584    1179    1181 1
    585    1218    1219 2
    586    1218    1220 am
    587    1208    1210 1
    588    1208    1214 1
    589    1205    1208 1
    590    1203    1205 1
    591    1203    1218 1
    592    1201    1203 1
    593    1232    1233 2
    594    1232    1234 am
    595    1224    1226 1
    596    1224    1230 1
    597    1222    1224 1
    598    1222    1232 1
    599    1220    1222 1
    600    1248    1249 2
    601    1248    1250 am
    602    1238    1240 1
    603    1238    1244 1
    604    1236    1238 1
    605    1236    1248 1
    606    1234    1236 1
    607    1262    1263 2
    608    1262    1264 am
    609    1254    1256 1
    610    1254    1260 1
    611    1252    1254 1
    612    1252    1262 1
    613    1250    1252 1
    614    1281    1282 2
    615    1281    1283 am
    616    1274    1277 1
    617    1268    1270 1
    618    1268    1274 1
    619    1266    1268 1
    620    1266    1281 1
    621    1264    1266 1
    622    1295    1296 2
    623    1295    1297 am
    624    1293    1295 1
    625    1290    1293 1
    626    1287    1290 1
    627    1284    1287 1
    628    1283    1284 1
    629    1283    1293 1
    630    1305    1306 2
    631    1305    1307 am
    632    1299    1301 1
    633    1299    1305 1
    634    1297    1299 1
    635    1327    1328 2
    636    1327    1329 am
    637    1320    1323 1
    638    1317    1320 1
    639    1314    1317 1
    640    1311    1314 1
    641    1309    1311 1
    642    1309    1327 1
    643    1307    1309 1
    644    1337    1338 2
    645    1337    1339 am
    646    1331    1333 1
    647    1331    1337 1
    648    1329    1331 1
    649    1344    1345 2
    650    1344    1346 am
    651    1341    1344 1
    652    1339    1341 1
    653    1359    1360 2
    654    1359    1361 am
    655    1356    1357 ar
    656    1356    1358 ar
    657    1353    1356 1
    658    1350    1353 1
    659    1348    1350 1
    660    1348    1359 1
    661    1346    1348 1
    662    1366    1367 2
    663    1366    1368 am
    664    1363    1366 1
    665    1361    1363 1
    666    1373    1374 2
    667    1373    1375 am
    668    1370    1373 1
    669    1368    1370 1
    670    1397    1398 2
    671    1397    1399 am
    672    1390    1391 ar
    673    1390    1394 ar
    674    1388    1390 ar
    675    1385    1388 1
    676    1382    1385 1
    677    1379    1382 1
    678    1377    1379 1
    679    1377    1397 1
    680    1375    1377 1
    681    1416    1417 2
    682    1416    1418 am
    683    1406    1408 1
    684    1406    1412 1
    685    1403    1406 1
    686    1401    1403 1
    687    1401    1416 1
    688    1399    1401 1
    689    1436    1437 2
    690    1436    1438 am
    691    1432    1434 ar
    692    1430    1432 ar
    693    1428    1430 ar
    694    1426    1428 ar
    695    1425    1426 ar
    696    1425    1434 ar
    697    1422    1425 1
    698    1420    1422 1
    699    1420    1436 1
    700    1418    1420 1
    701    1443    1444 2
    702    1443    1445 am
    703    1440    1443 1
    704    1438    1440 1
    705    1454    1455 2
    706    1454    1456 am
    707    1449    1452 1
    708    1447    1449 1
    709    1447    1454 1
    710    1445    1447 1
    711    1473    1474 2
    712    1473    1475 am
    713    1466    1469 1
    714    1460    1462 1
    715    1460    1466 1
    716    1458    1460 1
    717    1458    1473 1
    718    1456    1458 1
    719    1487    1488 2
    720    1487    1489 am
    721    1479    1481 1
    722    1479    1485 1
    723    1477    1479 1
    724    1477    1487 1
    725    1475    1477 1
    726    1498    1499 2
    727    1498    1500 am
    728    1493    1496 1
    729    1491    1493 1
    730    1491    1498 1
    731    1489    1491 1
    732    1520    1521 2
    733    1520    1522 am
    734    1513    1516 1
    735    1510    1513 1
    736    1507    1510 1
    737    1504    1507 1
    738    1502    1504 1
    739    1502    1520 1
    740    1500    1502 1
    741    1537    1538 2
    742    1537    1539 am
    743    1532    1533 2
    744    1532    1534 am
    745    1529    1532 1
    746    1526    1529 1
    747    1524    1526 1
    748    1524    1537 1
    749    1522    1524 1
    750    1556    1557 2
    751    1556    1558 am
    752    1549    1552 1
    753    1543    1545 1
    754    1543    1549 1
    755    1541    1543 1
    756    1541    1556 1
    757    1539    1541 1
    758    1566    1567 2
    759    1566    1568 am
    760    1560    1562 1
    761    1560    1566 1
    762    1558    1560 1
    763    1581    1582 2
    764    1581    1583 am
    765    1578    1579 ar
    766    1578    1580 ar
    767    1575    1578 1
    768    1572    1575 1
    769    1570    1572 1
    770    1570    1581 1
    771    1568    1570 1
    772    1592    1593 2
    773    1592    1594 am
    774    1587    1590 1
    775    1585    1587 1
    776    1585    1592 1
    777    1583    1585 1
    778    1611    1612 2
    779    1611    1613 am
    780    1601    1603 1
    781    1601    1607 1
    782    1598    1601 1
    783    1596    1598 1
    784    1596    1611 1
    785    1594    1596 1
    786    1628    1629 2
    787    1628    1630 am
    788    1623    1624 2
    789    1623    1625 am
    790    1620    1623 1
    791    1617    1620 1
    792    1615    1617 1
    793    1615    1628 1
    794    1613    1615 1
    795    1638    1639 2
    796    1638    1640 am
    797    1632    1634 1
    798    1632    1638 1
    799    1630    1632 1
    800    1655    1656 2
    801    1655    1657 am
    802    1650    1651 2
    803    1650    1652 am
    804    1647    1650 1
    805    1644    1647 1
    806    1642    1644 1
    807    1642    1655 1
    808    1640    1642 1
    809    1672    1673 2
    810    1672    1674 am
    811    1668    1670 1
    812    1666    1668 1
    813    1665    1666 2
    814    1664    1665 1
    815    1664    1670 2
    816    1661    1664 1
    817    1659    1661 1
    818    1659    1672 1
    819    1657    1659 1
    820    1679    1680 2
    821    1679    1681 am
    822    1676    1679 1
    823    1674    1676 1
    824    1698    1699 2
    825    1698    1700 am
    826    1688    1690 1
    827    1688    1694 1
    828    1685    1688 1
    829    1683    1685 1
    830    1683    1698 1
    831    1681    1683 1
    832    1720    1721 2
    833    1720    1722 am
    834    1713    1716 1
    835    1710    1713 1
    836    1707    1710 1
    837    1704    1707 1
    838    1702    1704 1
    839    1702    1720 1
    840    1700    1702 1
    841    1739    1740 2
    842    1739    1741 am
    843    1729    1731 1
    844    1729    1735 1
    845    1726    1729 1
    846    1724    1726 1
    847    1724    1739 1
    848    1722    1724 1
    849    1751    1752 2
    850    1751    1753 am
    851    1748    1749 ar
    852    1748    1750 ar
    853    1745    1748 1
    854    1743    1745 1
    855    1743    1751 1
    856    1741    1743 1
    857    1773    1774 2
    858    1773    1775 am
    859    1766    1769 1
    860    1763    1766 1
    861    1760    1763 1
    862    1757    1760 1
    863    1755    1757 1
    864    1755    1773 1
    865    1753    1755 1
    866    1797    1798 2
    867    1797    1799 am
    868    1790    1791 ar
    869    1790    1794 ar
    870    1788    1790 ar
    871    1785    1788 1
    872    1782    1785 1
    873    1779    1782 1
    874    1777    1779 1
    875    1777    1797 1
    876    1775    1777 1
    877    1819    1820 2
    878    1819    1821 am
    879    1812    1815 1
    880    1809    1812 1
    881    1806    1809 1
    882    1803    1806 1
    883    1801    1803 1
    884    1801    1819 1
    885    1799    1801 1
    886    1838    1839 2
    887    1838    1840 am
    888    1831    1834 1
    889    1825    1827 1
    890    1825    1831 1
    891    1823    1825 1
    892    1823    1838 1
    893    1821    1823 1
    894    1853    1854 2
    895    1853    1855 am
    896    1850    1851 ar
    897    1850    1852 ar
    898    1847    1850 1
    899    1844    1847 1
    900    1842    1844 1
    901    1842    1853 1
    902    1840    1842 1
    903    1872    1873 2
    904    1872    1874 am
    905    1862    1864 1
    906    1862    1868 1
    907    1859    1862 1
    908    1857    1859 1
    909    1857    1872 1
    910    1855    1857 1
    911    1882    1883 2
    912    1882    1884 am
    913    1876    1878 1
    914    1876    1882 1
    915    1874    1876 1
    916    1894    1895 2
    917    1894    1896 am
    918    1891    1892 ar
    919    1891    1893 ar
    920    1888    1891 1
    921    1886    1888 1
    922    1886    1894 1
    923    1884    1886 1
    924    1904    1905 2
    925    1904    1906 am
    926    1898    1900 1
    927    1898    1904 1
    928    1896    1898 1
    929    1923    1924 2
    930    1923    1925 am
    931    1916    1919 1
    932    1910    1912 1
    933    1910    1916 1
    934    1908    1910 1
    935    1908    1923 1
    936    1906    1908 1
    937    1947    1948 2
    938    1947    1949 am
    939    1940    1941 ar
    940    1940    1944 ar
    941    1938    1940 ar
    942    1935    1938 1
    943    1932    1935 1
    944    1929    1932 1
    945    1927    1929 1
    946    1927    1947 1
    947    1925    1927 1
    948    1957    1958 2
    949    1957    1959 am
    950    1951    1953 1
    951    1951    1957 1
    952    1949    1951 1
    953    1976    1977 2
    954    1976    1978 am
    955    1966    1968 1
    956    1966    1972 1
    957    1963    1966 1
    958    1961    1963 1
    959    1961    1976 1
    960    1959    1961 1
    961    1983    1984 2
    962    1983    1985 am
    963    1980    1983 1
    964    1978    1980 1
    965    2004    2005 2
    966    2004    2006 am
    967    2000    2002 ar
    968    1997    1998 1
    969    1997    2000 ar
    970    1995    1997 ar
    971    1993    1995 ar
    972    1992    1993 ar
    973    1992    2002 ar
    974    1989    1992 1
    975    1987    1989 1
    976    1987    2004 1
    977    1985    1987 1
    978    2018    2019 2
    979    2018    2020 am
    980    2010    2012 1
    981    2010    2016 1
    982    2008    2010 1
    983    2008    2018 1
    984    2006    2008 1
    985    2032    2033 2
    986    2032    2034 am
    987    2027    2028 2
    988    2027    2029 am
    989    2024    2027 1
    990    2022    2024 1
    991    2022    2032 1
    992    2020    2022 1
    993    2048    2049 2
    994    2048    2050 am
    995    2038    2040 1
    996    2038    2044 1
    997    2036    2038 1
    998    2036    2048 1
    999    2034    2036 1
   1000    2062    2063 2
   1001    2062    2064 am
   1002    2060    2062 1
   1003    2057    2060 1
   1004    2054    2057 1
   1005    2051    2054 1
   1006    2050    2051 1
   1007    2050    2060 1
   1008    2078    2079 2
   1009    2078    2080 am
   1010    2068    2070 1
   1011    2068    2074 1
   1012    2066    2068 1
   1013    2066    2078 1
   1014    2064    2066 1
   1015    2100    2101 2
   1016    2100    2102 am
   1017    2093    2096 1
   1018    2090    2093 1
   1019    2087    2090 1
   1020    2084    2087 1
   1021    2082    2084 1
   1022    2082    2100 1
   1023    2080    2082 1
   1024    2119    2120 2
   1025    2119    2121 am
   1026    2109    2111 1
   1027    2109    2115 1
   1028    2106    2109 1
   1029    2104    2106 1
   1030    2104    2119 1
   1031    2102    2104 1
   1032    2136    2137 2
   1033    2136    2138 am
   1034    2132    2134 1
   1035    2130    2132 1
   1036    2129    2130 2
   1037    2128    2129 1
   1038    2128    2134 2
   1039    2125    2128 1
   1040    2123    2125 1
   1041    2123    2136 1
   1042    2121    2123 1
   1043    2150    2151 2
   1044    2150    2152 am
   1045    2148    2150 1
   1046    2145    2148 1
   1047    2142    2145 1
   1048    2139    2142 1
   1049    2138    2139 1
   1050    2138    2148 1
   1051    2165    2166 2
   1052    2165    2167 am
   1053    2162    2163 ar
   1054    2162    2164 ar
   1055    2159    2162 1
   1056    2156    2159 1
   1057    2154    2156 1
   1058    2154    2165 1
   1059    2152    2154 1
   1060    2181    2182 2
   1061    2181    2183 am
   1062    2171    2173 1
   1063    2171    2177 1
   1064    2169    2171 1
   1065    2169    2181 1
   1066    2167    2169 1
   1067    2195    2196 2
   1068    2195    2197 am
   1069    2187    2189 1
   1070    2187    2193 1
   1071    2185    2187 1
   1072    2185    2195 1
   1073    2183    2185 1
   1074    2205    2206 2
   1075    2205    2207 am
   1076    2199    2201 1
   1077    2199    2205 1
   1078    2197    2199 1
   1079    2219    2220 2
   1080    2219    2221 am
   1081    2211    2213 1
   1082    2211    2217 1
   1083    2209    2211 1
   1084    2209    2219 1
   1085    2207    2209 1
   1086    2238    2239 2
   1087    2238    2240 am
   1088    2228    2230 1
   1089    2228    2234 1
   1090    2225    2228 1
   1091    2223    2225 1
   1092    2223    2238 1
   1093    2221    2223 1
   1094    2260    2261 2
   1095    2260    2262 am
   1096    2253    2256 1
   1097    2250    2253 1
   1098    2247    2250 1
   1099    2244    2247 1
   1100    2242    2244 1
   1101    2242    2260 1
   1102    2240    2242 1
   1103    2276    2277 2
   1104    2276    2278 am
   1105    2266    2268 1
   1106    2266    2272 1
   1107    2264    2266 1
   1108    2264    2276 1
   1109    2262    2264 1
   1110    2293    2294 2
   1111    2293    2295 am
   1112    2289    2291 1
   1113    2287    2289 1
   1114    2286    2287 2
   1115    2285    2286 1
   1116    2285    2291 2
   1117    2282    2285 1
   1118    2280    2282 1
   1119    2280    2293 1
   1120    2278    2280 1
   1121    2309    2310 2
   1122    2309    2311 am
   1123    2299    2301 1
   1124    2299    2305 1
   1125    2297    2299 1
   1126    2297    2309 1
   1127    2295    2297 1
   1128    2323    2324 2
   1129    2323    2325 am
   1130    2315    2317 1
   1131    2315    2321 1
   1132    2313    2315 1
   1133    2313    2323 1
   1134    2311    2313 1
   1135    2338    2339 2
   1136    2338    2340 am
   1137    2335    2336 ar
   1138    2335    2337 ar
   1139    2332    2335 1
   1140    2329    2332 1
   1141    2327    2329 1
   1142    2327    2338 1
   1143    2325    2327 1
   1144    2355    2356 2
   1145    2355    2357 am
   1146    2350    2351 2
   1147    2350    2352 am
   1148    2347    2350 1
   1149    2344    2347 1
   1150    2342    2344 1
   1151    2342    2355 1
   1152    2340    2342 1
   1153    2377    2378 2
   1154    2377    2379 1
   1155    2370    2373 1
   1156    2367    2370 1
   1157    2364    2367 1
   1158    2361    2364 1
   1159    2359    2361 1
   1160    2359    2377 1
   1161    2357    2359 1
   1162      14      15 1
   1163      14      16 1
   1164      14      17 1
   1165      10      11 1
   1166      10      12 1
   1167       7       8 1
   1168       7       9 1
   1169       5       6 1
   1170       1       2 1
   1171       1       3 1
   1172       1       4 1
   1173      36      37 1
   1174      36      38 1
   1175      36      39 1
   1176      33      34 1
   1177      33      35 1
   1178      30      31 1
   1179      30      32 1
   1180      27      28 1
   1181      27      29 1
   1182      24      25 1
   1183      24      26 1
   1184      22      23 1
   1185      20      21 1
   1186      52      53 1
   1187      52      54 1
   1188      52      55 1
   1189      48      49 1
   1190      48      50 1
   1191      48      51 1
   1192      46      47 1
   1193      44      45 1
   1194      42      43 1
   1195      71      72 1
   1196      71      73 1
   1197      71      74 1
   1198      68      69 1
   1199      68      70 1
   1200      64      65 1
   1201      64      66 1
   1202      64      67 1
   1203      62      63 1
   1204      60      61 1
   1205      58      59 1
   1206      93      94 1
   1207      91      92 1
   1208      89      90 1
   1209      87      88 1
   1210      85      86 1
   1211      81      82 1
   1212      81      83 1
   1213      79      80 1
   1214      77      78 1
   1215     110     111 1
   1216     110     112 1
   1217     110     113 1
   1218     106     107 1
   1219     106     108 1
   1220     106     109 1
   1221     104     105 1
   1222     101     102 1
   1223     101     103 1
   1224      99     100 1
   1225      97      98 1
   1226     132     133 1
   1227     132     134 1
   1228     132     135 1
   1229     129     130 1
   1230     129     131 1
   1231     126     127 1
   1232     126     128 1
   1233     123     124 1
   1234     123     125 1
   1235     120     121 1
   1236     120     122 1
   1237     118     119 1
   1238     116     117 1
   1239     142     143 1
   1240     142     144 1
   1241     140     141 1
   1242     138     139 1
   1243     160     161 1
   1244     160     162 1
   1245     160     163 1
   1246     156     157 1
   1247     156     158 1
   1248     156     159 1
   1249     154     155 1
   1250     152     153 1
   1251     150     151 1
   1252     182     183 1
   1253     182     184 1
   1254     182     185 1
   1255     179     180 1
   1256     179     181 1
   1257     176     177 1
   1258     176     178 1
   1259     173     174 1
   1260     173     175 1
   1261     170     171 1
   1262     170     172 1
   1263     168     169 1
   1264     166     167 1
   1265     190     191 1
   1266     190     192 1
   1267     188     189 1
   1268     211     212 1
   1269     211     213 1
   1270     211     214 1
   1271     208     209 1
   1272     208     210 1
   1273     205     206 1
   1274     205     207 1
   1275     202     203 1
   1276     202     204 1
   1277     199     200 1
   1278     199     201 1
   1279     197     198 1
   1280     195     196 1
   1281     219     220 1
   1282     219     221 1
   1283     217     218 1
   1284     240     241 1
   1285     240     242 1
   1286     240     243 1
   1287     237     238 1
   1288     237     239 1
   1289     234     235 1
   1290     234     236 1
   1291     231     232 1
   1292     231     233 1
   1293     228     229 1
   1294     228     230 1
   1295     226     227 1
   1296     224     225 1
   1297     262     263 1
   1298     262     264 1
   1299     262     265 1
   1300     259     260 1
   1301     259     261 1
   1302     256     257 1
   1303     256     258 1
   1304     253     254 1
   1305     253     255 1
   1306     250     251 1
   1307     250     252 1
   1308     248     249 1
   1309     246     247 1
   1310     270     271 1
   1311     270     272 1
   1312     268     269 1
   1313     282     283 1
   1314     282     284 1
   1315     279     280 1
   1316     279     281 1
   1317     277     278 1
   1318     275     276 1
   1319     303     304 1
   1320     303     305 1
   1321     303     306 1
   1322     300     301 1
   1323     300     302 1
   1324     296     297 1
   1325     296     298 1
   1326     296     299 1
   1327     294     295 1
   1328     292     293 1
   1329     290     291 1
   1330     325     326 1
   1331     325     327 1
   1332     325     328 1
   1333     322     323 1
   1334     322     324 1
   1335     319     320 1
   1336     319     321 1
   1337     316     317 1
   1338     316     318 1
   1339     313     314 1
   1340     313     315 1
   1341     311     312 1
   1342     309     310 1
   1343     340     341 1
   1344     340     342 1
   1345     335     336 1
   1346     335     337 1
   1347     333     334 1
   1348     331     332 1
   1349     355     356 1
   1350     355     357 1
   1351     355     358 1
   1352     351     352 1
   1353     351     353 1
   1354     351     354 1
   1355     349     350 1
   1356     347     348 1
   1357     345     346 1
   1358     365     366 1
   1359     365     367 1
   1360     365     368 1
   1361     363     364 1
   1362     361     362 1
   1363     375     376 1
   1364     375     377 1
   1365     373     374 1
   1366     371     372 1
   1367     385     386 1
   1368     385     387 1
   1369     383     384 1
   1370     407     408 1
   1371     405     406 1
   1372     403     404 1
   1373     400     401 1
   1374     398     399 1
   1375     394     395 1
   1376     394     396 1
   1377     392     393 1
   1378     390     391 1
   1379     415     416 1
   1380     415     417 1
   1381     415     418 1
   1382     413     414 1
   1383     411     412 1
   1384     430     431 1
   1385     430     432 1
   1386     425     426 1
   1387     425     427 1
   1388     423     424 1
   1389     421     422 1
   1390     444     445 1
   1391     444     446 1
   1392     439     440 1
   1393     439     441 1
   1394     437     438 1
   1395     435     436 1
   1396     465     466 1
   1397     463     464 1
   1398     461     462 1
   1399     459     460 1
   1400     457     458 1
   1401     453     454 1
   1402     453     455 1
   1403     451     452 1
   1404     449     450 1
   1405     482     483 1
   1406     482     484 1
   1407     482     485 1
   1408     478     479 1
   1409     478     480 1
   1410     478     481 1
   1411     476     477 1
   1412     473     474 1
   1413     473     475 1
   1414     471     472 1
   1415     469     470 1
   1416     504     505 1
   1417     502     503 1
   1418     500     501 1
   1419     498     499 1
   1420     496     497 1
   1421     492     493 1
   1422     492     494 1
   1423     490     491 1
   1424     488     489 1
   1425     524     525 1
   1426     524     526 1
   1427     524     527 1
   1428     521     522 1
   1429     521     523 1
   1430     518     519 1
   1431     518     520 1
   1432     515     516 1
   1433     515     517 1
   1434     512     513 1
   1435     512     514 1
   1436     510     511 1
   1437     508     509 1
   1438     542     543 1
   1439     542     544 1
   1440     537     538 1
   1441     537     539 1
   1442     534     535 1
   1443     534     536 1
   1444     532     533 1
   1445     530     531 1
   1446     549     550 1
   1447     549     551 1
   1448     547     548 1
   1449     567     568 1
   1450     567     569 1
   1451     567     570 1
   1452     563     564 1
   1453     563     565 1
   1454     563     566 1
   1455     561     562 1
   1456     558     559 1
   1457     558     560 1
   1458     556     557 1
   1459     554     555 1
   1460     577     578 1
   1461     577     579 1
   1462     577     580 1
   1463     575     576 1
   1464     573     574 1
   1465     596     597 1
   1466     596     598 1
   1467     596     599 1
   1468     593     594 1
   1469     593     595 1
   1470     589     590 1
   1471     589     591 1
   1472     589     592 1
   1473     587     588 1
   1474     585     586 1
   1475     583     584 1
   1476     609     610 1
   1477     609     611 1
   1478     606     607 1
   1479     606     608 1
   1480     604     605 1
   1481     602     603 1
   1482     621     622 1
   1483     621     623 1
   1484     621     624 1
   1485     619     620 1
   1486     617     618 1
   1487     637     638 1
   1488     633     634 1
   1489     633     635 1
   1490     633     636 1
   1491     631     632 1
   1492     629     630 1
   1493     627     628 1
   1494     651     652 1
   1495     648     649 1
   1496     648     650 1
   1497     645     646 1
   1498     645     647 1
   1499     642     643 1
   1500     642     644 1
   1501     659     660 1
   1502     659     661 1
   1503     659     662 1
   1504     657     658 1
   1505     655     656 1
   1506     674     675 1
   1507     674     676 1
   1508     669     670 1
   1509     669     671 1
   1510     667     668 1
   1511     665     666 1
   1512     692     693 1
   1513     692     694 1
   1514     692     695 1
   1515     688     689 1
   1516     688     690 1
   1517     688     691 1
   1518     686     687 1
   1519     683     684 1
   1520     683     685 1
   1521     681     682 1
   1522     679     680 1
   1523     714     715 1
   1524     714     716 1
   1525     714     717 1
   1526     711     712 1
   1527     711     713 1
   1528     708     709 1
   1529     708     710 1
   1530     705     706 1
   1531     705     707 1
   1532     702     703 1
   1533     702     704 1
   1534     700     701 1
   1535     698     699 1
   1536     724     725 1
   1537     724     726 1
   1538     724     727 1
   1539     722     723 1
   1540     720     721 1
   1541     743     744 1
   1542     743     745 1
   1543     743     746 1
   1544     739     740 1
   1545     739     741 1
   1546     739     742 1
   1547     737     738 1
   1548     734     735 1
   1549     734     736 1
   1550     732     733 1
   1551     730     731 1
   1552     756     757 1
   1553     756     758 1
   1554     753     754 1
   1555     753     755 1
   1556     751     752 1
   1557     749     750 1
   1558     768     769 1
   1559     768     770 1
   1560     768     771 1
   1561     766     767 1
   1562     764     765 1
   1563     786     787 1
   1564     786     788 1
   1565     781     782 1
   1566     781     783 1
   1567     778     779 1
   1568     778     780 1
   1569     776     777 1
   1570     774     775 1
   1571     807     808 1
   1572     807     809 1
   1573     807     810 1
   1574     804     805 1
   1575     804     806 1
   1576     801     802 1
   1577     801     803 1
   1578     798     799 1
   1579     798     800 1
   1580     795     796 1
   1581     795     797 1
   1582     793     794 1
   1583     791     792 1
   1584     825     826 1
   1585     825     827 1
   1586     820     821 1
   1587     820     822 1
   1588     817     818 1
   1589     817     819 1
   1590     815     816 1
   1591     813     814 1
   1592     846     847 1
   1593     846     848 1
   1594     846     849 1
   1595     843     844 1
   1596     843     845 1
   1597     840     841 1
   1598     840     842 1
   1599     837     838 1
   1600     837     839 1
   1601     834     835 1
   1602     834     836 1
   1603     832     833 1
   1604     830     831 1
   1605     859     860 1
   1606     859     861 1
   1607     856     857 1
   1608     856     858 1
   1609     854     855 1
   1610     852     853 1
   1611     879     880 1
   1612     879     881 1
   1613     874     875 1
   1614     874     876 1
   1615     871     872 1
   1616     871     873 1
   1617     869     870 1
   1618     867     868 1
   1619     903     904 1
   1620     903     905 1
   1621     900     901 1
   1622     900     902 1
   1623     897     898 1
   1624     894     895 1
   1625     894     896 1
   1626     891     892 1
   1627     891     893 1
   1628     888     889 1
   1629     888     890 1
   1630     886     887 1
   1631     884     885 1
   1632     920     921 1
   1633     920     922 1
   1634     915     916 1
   1635     915     917 1
   1636     912     913 1
   1637     912     914 1
   1638     910     911 1
   1639     908     909 1
   1640     929     930 1
   1641     929     931 1
   1642     929     932 1
   1643     927     928 1
   1644     925     926 1
   1645     939     940 1
   1646     939     941 1
   1647     939     942 1
   1648     937     938 1
   1649     935     936 1
   1650     952     953 1
   1651     952     954 1
   1652     949     950 1
   1653     949     951 1
   1654     947     948 1
   1655     945     946 1
   1656     967     968 1
   1657     967     969 1
   1658     964     965 1
   1659     964     966 1
   1660     962     963 1
   1661     960     961 1
   1662     988     989 1
   1663     988     990 1
   1664     988     991 1
   1665     984     985 1
   1666     984     986 1
   1667     984     987 1
   1668     982     983 1
   1669     979     980 1
   1670     979     981 1
   1671     977     978 1
   1672     975     976 1
   1673     998     999 1
   1674     998    1000 1
   1675     998    1001 1
   1676     996     997 1
   1677     994     995 1
   1678    1013    1014 1
   1679    1013    1015 1
   1680    1008    1009 1
   1681    1008    1010 1
   1682    1006    1007 1
   1683    1004    1005 1
   1684    1022    1023 1
   1685    1022    1024 1
   1686    1022    1025 1
   1687    1020    1021 1
   1688    1018    1019 1
   1689    1044    1045 1
   1690    1044    1046 1
   1691    1044    1047 1
   1692    1041    1042 1
   1693    1041    1043 1
   1694    1038    1039 1
   1695    1038    1040 1
   1696    1035    1036 1
   1697    1035    1037 1
   1698    1032    1033 1
   1699    1032    1034 1
   1700    1030    1031 1
   1701    1028    1029 1
   1702    1066    1067 1
   1703    1066    1068 1
   1704    1066    1069 1
   1705    1063    1064 1
   1706    1063    1065 1
   1707    1060    1061 1
   1708    1060    1062 1
   1709    1057    1058 1
   1710    1057    1059 1
   1711    1054    1055 1
   1712    1054    1056 1
   1713    1052    1053 1
   1714    1050    1051 1
   1715    1085    1086 1
   1716    1085    1087 1
   1717    1085    1088 1
   1718    1081    1082 1
   1719    1081    1083 1
   1720    1081    1084 1
   1721    1079    1080 1
   1722    1076    1077 1
   1723    1076    1078 1
   1724    1074    1075 1
   1725    1072    1073 1
   1726    1107    1108 1
   1727    1107    1109 1
   1728    1107    1110 1
   1729    1104    1105 1
   1730    1104    1106 1
   1731    1101    1102 1
   1732    1101    1103 1
   1733    1098    1099 1
   1734    1098    1100 1
   1735    1095    1096 1
   1736    1095    1097 1
   1737    1093    1094 1
   1738    1091    1092 1
   1739    1120    1121 1
   1740    1120    1122 1
   1741    1117    1118 1
   1742    1117    1119 1
   1743    1115    1116 1
   1744    1113    1114 1
   1745    1140    1141 1
   1746    1140    1142 1
   1747    1135    1136 1
   1748    1135    1137 1
   1749    1132    1133 1
   1750    1132    1134 1
   1751    1130    1131 1
   1752    1128    1129 1
   1753    1158    1159 1
   1754    1158    1160 1
   1755    1158    1161 1
   1756    1154    1155 1
   1757    1154    1156 1
   1758    1154    1157 1
   1759    1152    1153 1
   1760    1149    1150 1
   1761    1149    1151 1
   1762    1147    1148 1
   1763    1145    1146 1
   1764    1171    1172 1
   1765    1171    1173 1
   1766    1168    1169 1
   1767    1168    1170 1
   1768    1166    1167 1
   1769    1164    1165 1
   1770    1195    1196 1
   1771    1195    1197 1
   1772    1195    1198 1
   1773    1192    1193 1
   1774    1192    1194 1
   1775    1189    1190 1
   1776    1189    1191 1
   1777    1186    1187 1
   1778    1186    1188 1
   1779    1183    1184 1
   1780    1183    1185 1
   1781    1181    1182 1
   1782    1179    1180 1
   1783    1214    1215 1
   1784    1214    1216 1
   1785    1214    1217 1
   1786    1210    1211 1
   1787    1210    1212 1
   1788    1210    1213 1
   1789    1208    1209 1
   1790    1205    1206 1
   1791    1205    1207 1
   1792    1203    1204 1
   1793    1201    1202 1
   1794    1230    1231 1
   1795    1226    1227 1
   1796    1226    1228 1
   1797    1226    1229 1
   1798    1224    1225 1
   1799    1222    1223 1
   1800    1220    1221 1
   1801    1244    1245 1
   1802    1244    1246 1
   1803    1244    1247 1
   1804    1240    1241 1
   1805    1240    1242 1
   1806    1240    1243 1
   1807    1238    1239 1
   1808    1236    1237 1
   1809    1234    1235 1
   1810    1260    1261 1
   1811    1256    1257 1
   1812    1256    1258 1
   1813    1256    1259 1
   1814    1254    1255 1
   1815    1252    1253 1
   1816    1250    1251 1
   1817    1277    1278 1
   1818    1277    1279 1
   1819    1277    1280 1
   1820    1274    1275 1
   1821    1274    1276 1
   1822    1270    1271 1
   1823    1270    1272 1
   1824    1270    1273 1
   1825    1268    1269 1
   1826    1266    1267 1
   1827    1264    1265 1
   1828    1293    1294 1
   1829    1290    1291 1
   1830    1290    1292 1
   1831    1287    1288 1
   1832    1287    1289 1
   1833    1284    1285 1
   1834    1284    1286 1
   1835    1301    1302 1
   1836    1301    1303 1
   1837    1301    1304 1
   1838    1299    1300 1
   1839    1297    1298 1
   1840    1323    1324 1
   1841    1323    1325 1
   1842    1323    1326 1
   1843    1320    1321 1
   1844    1320    1322 1
   1845    1317    1318 1
   1846    1317    1319 1
   1847    1314    1315 1
   1848    1314    1316 1
   1849    1311    1312 1
   1850    1311    1313 1
   1851    1309    1310 1
   1852    1307    1308 1
   1853    1333    1334 1
   1854    1333    1335 1
   1855    1333    1336 1
   1856    1331    1332 1
   1857    1329    1330 1
   1858    1341    1342 1
   1859    1341    1343 1
   1860    1339    1340 1
   1861    1353    1354 1
   1862    1353    1355 1
   1863    1350    1351 1
   1864    1350    1352 1
   1865    1348    1349 1
   1866    1346    1347 1
   1867    1363    1364 1
   1868    1363    1365 1
   1869    1361    1362 1
   1870    1370    1371 1
   1871    1370    1372 1
   1872    1368    1369 1
   1873    1394    1395 1
   1874    1394    1396 1
   1875    1391    1392 1
   1876    1391    1393 1
   1877    1388    1389 1
   1878    1385    1386 1
   1879    1385    1387 1
   1880    1382    1383 1
   1881    1382    1384 1
   1882    1379    1380 1
   1883    1379    1381 1
   1884    1377    1378 1
   1885    1375    1376 1
   1886    1412    1413 1
   1887    1412    1414 1
   1888    1412    1415 1
   1889    1408    1409 1
   1890    1408    1410 1
   1891    1408    1411 1
   1892    1406    1407 1
   1893    1403    1404 1
   1894    1403    1405 1
   1895    1401    1402 1
   1896    1399    1400 1
   1897    1434    1435 1
   1898    1432    1433 1
   1899    1430    1431 1
   1900    1428    1429 1
   1901    1426    1427 1
   1902    1422    1423 1
   1903    1422    1424 1
   1904    1420    1421 1
   1905    1418    1419 1
   1906    1440    1441 1
   1907    1440    1442 1
   1908    1438    1439 1
   1909    1452    1453 1
   1910    1449    1450 1
   1911    1449    1451 1
   1912    1447    1448 1
   1913    1445    1446 1
   1914    1469    1470 1
   1915    1469    1471 1
   1916    1469    1472 1
   1917    1466    1467 1
   1918    1466    1468 1
   1919    1462    1463 1
   1920    1462    1464 1
   1921    1462    1465 1
   1922    1460    1461 1
   1923    1458    1459 1
   1924    1456    1457 1
   1925    1485    1486 1
   1926    1481    1482 1
   1927    1481    1483 1
   1928    1481    1484 1
   1929    1479    1480 1
   1930    1477    1478 1
   1931    1475    1476 1
   1932    1496    1497 1
   1933    1493    1494 1
   1934    1493    1495 1
   1935    1491    1492 1
   1936    1489    1490 1
   1937    1516    1517 1
   1938    1516    1518 1
   1939    1516    1519 1
   1940    1513    1514 1
   1941    1513    1515 1
   1942    1510    1511 1
   1943    1510    1512 1
   1944    1507    1508 1
   1945    1507    1509 1
   1946    1504    1505 1
   1947    1504    1506 1
   1948    1502    1503 1
   1949    1500    1501 1
   1950    1534    1535 1
   1951    1534    1536 1
   1952    1529    1530 1
   1953    1529    1531 1
   1954    1526    1527 1
   1955    1526    1528 1
   1956    1524    1525 1
   1957    1522    1523 1
   1958    1552    1553 1
   1959    1552    1554 1
   1960    1552    1555 1
   1961    1549    1550 1
   1962    1549    1551 1
   1963    1545    1546 1
   1964    1545    1547 1
   1965    1545    1548 1
   1966    1543    1544 1
   1967    1541    1542 1
   1968    1539    1540 1
   1969    1562    1563 1
   1970    1562    1564 1
   1971    1562    1565 1
   1972    1560    1561 1
   1973    1558    1559 1
   1974    1575    1576 1
   1975    1575    1577 1
   1976    1572    1573 1
   1977    1572    1574 1
   1978    1570    1571 1
   1979    1568    1569 1
   1980    1590    1591 1
   1981    1587    1588 1
   1982    1587    1589 1
   1983    1585    1586 1
   1984    1583    1584 1
   1985    1607    1608 1
   1986    1607    1609 1
   1987    1607    1610 1
   1988    1603    1604 1
   1989    1603    1605 1
   1990    1603    1606 1
   1991    1601    1602 1
   1992    1598    1599 1
   1993    1598    1600 1
   1994    1596    1597 1
   1995    1594    1595 1
   1996    1625    1626 1
   1997    1625    1627 1
   1998    1620    1621 1
   1999    1620    1622 1
   2000    1617    1618 1
   2001    1617    1619 1
   2002    1615    1616 1
   2003    1613    1614 1
   2004    1634    1635 1
   2005    1634    1636 1
   2006    1634    1637 1
   2007    1632    1633 1
   2008    1630    1631 1
   2009    1652    1653 1
   2010    1652    1654 1
   2011    1647    1648 1
   2012    1647    1649 1
   2013    1644    1645 1
   2014    1644    1646 1
   2015    1642    1643 1
   2016    1640    1641 1
   2017    1670    1671 1
   2018    1668    1669 1
   2019    1666    1667 1
   2020    1661    1662 1
   2021    1661    1663 1
   2022    1659    1660 1
   2023    1657    1658 1
   2024    1676    1677 1
   2025    1676    1678 1
   2026    1674    1675 1
   2027    1694    1695 1
   2028    1694    1696 1
   2029    1694    1697 1
   2030    1690    1691 1
   2031    1690    1692 1
   2032    1690    1693 1
   2033    1688    1689 1
   2034    1685    1686 1
   2035    1685    1687 1
   2036    1683    1684 1
   2037    1681    1682 1
   2038    1716    1717 1
   2039    1716    1718 1
   2040    1716    1719 1
   2041    1713    1714 1
   2042    1713    1715 1
   2043    1710    1711 1
   2044    1710    1712 1
   2045    1707    1708 1
   2046    1707    1709 1
   2047    1704    1705 1
   2048    1704    1706 1
   2049    1702    1703 1
   2050    1700    1701 1
   2051    1735    1736 1
   2052    1735    1737 1
   2053    1735    1738 1
   2054    1731    1732 1
   2055    1731    1733 1
   2056    1731    1734 1
   2057    1729    1730 1
   2058    1726    1727 1
   2059    1726    1728 1
   2060    1724    1725 1
   2061    1722    1723 1
   2062    1745    1746 1
   2063    1745    1747 1
   2064    1743    1744 1
   2065    1741    1742 1
   2066    1769    1770 1
   2067    1769    1771 1
   2068    1769    1772 1
   2069    1766    1767 1
   2070    1766    1768 1
   2071    1763    1764 1
   2072    1763    1765 1
   2073    1760    1761 1
   2074    1760    1762 1
   2075    1757    1758 1
   2076    1757    1759 1
   2077    1755    1756 1
   2078    1753    1754 1
   2079    1794    1795 1
   2080    1794    1796 1
   2081    1791    1792 1
   2082    1791    1793 1
   2083    1788    1789 1
   2084    1785    1786 1
   2085    1785    1787 1
   2086    1782    1783 1
   2087    1782    1784 1
   2088    1779    1780 1
   2089    1779    1781 1
   2090    1777    1778 1
   2091    1775    1776 1
   2092    1815    1816 1
   2093    1815    1817 1
   2094    1815    1818 1
   2095    1812    1813 1
   2096    1812    1814 1
   2097    1809    1810 1
   2098    1809    1811 1
   2099    1806    1807 1
   2100    1806    1808 1
   2101    1803    1804 1
   2102    1803    1805 1
   2103    1801    1802 1
   2104    1799    1800 1
   2105    1834    1835 1
   2106    1834    1836 1
   2107    1834    1837 1
   2108    1831    1832 1
   2109    1831    1833 1
   2110    1827    1828 1
   2111    1827    1829 1
   2112    1827    1830 1
   2113    1825    1826 1
   2114    1823    1824 1
   2115    1821    1822 1
   2116    1847    1848 1
   2117    1847    1849 1
   2118    1844    1845 1
   2119    1844    1846 1
   2120    1842    1843 1
   2121    1840    1841 1
   2122    1868    1869 1
   2123    1868    1870 1
   2124    1868    1871 1
   2125    1864    1865 1
   2126    1864    1866 1
   2127    1864    1867 1
   2128    1862    1863 1
   2129    1859    1860 1
   2130    1859    1861 1
   2131    1857    1858 1
   2132    1855    1856 1
   2133    1878    1879 1
   2134    1878    1880 1
   2135    1878    1881 1
   2136    1876    1877 1
   2137    1874    1875 1
   2138    1888    1889 1
   2139    1888    1890 1
   2140    1886    1887 1
   2141    1884    1885 1
   2142    1900    1901 1
   2143    1900    1902 1
   2144    1900    1903 1
   2145    1898    1899 1
   2146    1896    1897 1
   2147    1919    1920 1
   2148    1919    1921 1
   2149    1919    1922 1
   2150    1916    1917 1
   2151    1916    1918 1
   2152    1912    1913 1
   2153    1912    1914 1
   2154    1912    1915 1
   2155    1910    1911 1
   2156    1908    1909 1
   2157    1906    1907 1
   2158    1944    1945 1
   2159    1944    1946 1
   2160    1941    1942 1
   2161    1941    1943 1
   2162    1938    1939 1
   2163    1935    1936 1
   2164    1935    1937 1
   2165    1932    1933 1
   2166    1932    1934 1
   2167    1929    1930 1
   2168    1929    1931 1
   2169    1927    1928 1
   2170    1925    1926 1
   2171    1953    1954 1
   2172    1953    1955 1
   2173    1953    1956 1
   2174    1951    1952 1
   2175    1949    1950 1
   2176    1972    1973 1
   2177    1972    1974 1
   2178    1972    1975 1
   2179    1968    1969 1
   2180    1968    1970 1
   2181    1968    1971 1
   2182    1966    1967 1
   2183    1963    1964 1
   2184    1963    1965 1
   2185    1961    1962 1
   2186    1959    1960 1
   2187    1980    1981 1
   2188    1980    1982 1
   2189    1978    1979 1
   2190    2002    2003 1
   2191    2000    2001 1
   2192    1998    1999 1
   2193    1995    1996 1
   2194    1993    1994 1
   2195    1989    1990 1
   2196    1989    1991 1
   2197    1987    1988 1
   2198    1985    1986 1
   2199    2016    2017 1
   2200    2012    2013 1
   2201    2012    2014 1
   2202    2012    2015 1
   2203    2010    2011 1
   2204    2008    2009 1
   2205    2006    2007 1
   2206    2029    2030 1
   2207    2029    2031 1
   2208    2024    2025 1
   2209    2024    2026 1
   2210    2022    2023 1
   2211    2020    2021 1
   2212    2044    2045 1
   2213    2044    2046 1
   2214    2044    2047 1
   2215    2040    2041 1
   2216    2040    2042 1
   2217    2040    2043 1
   2218    2038    2039 1
   2219    2036    2037 1
   2220    2034    2035 1
   2221    2060    2061 1
   2222    2057    2058 1
   2223    2057    2059 1
   2224    2054    2055 1
   2225    2054    2056 1
   2226    2051    2052 1
   2227    2051    2053 1
   2228    2074    2075 1
   2229    2074    2076 1
   2230    2074    2077 1
   2231    2070    2071 1
   2232    2070    2072 1
   2233    2070    2073 1
   2234    2068    2069 1
   2235    2066    2067 1
   2236    2064    2065 1
   2237    2096    2097 1
   2238    2096    2098 1
   2239    2096    2099 1
   2240    2093    2094 1
   2241    2093    2095 1
   2242    2090    2091 1
   2243    2090    2092 1
   2244    2087    2088 1
   2245    2087    2089 1
   2246    2084    2085 1
   2247    2084    2086 1
   2248    2082    2083 1
   2249    2080    2081 1
   2250    2115    2116 1
   2251    2115    2117 1
   2252    2115    2118 1
   2253    2111    2112 1
   2254    2111    2113 1
   2255    2111    2114 1
   2256    2109    2110 1
   2257    2106    2107 1
   2258    2106    2108 1
   2259    2104    2105 1
   2260    2102    2103 1
   2261    2134    2135 1
   2262    2132    2133 1
   2263    2130    2131 1
   2264    2125    2126 1
   2265    2125    2127 1
   2266    2123    2124 1
   2267    2121    2122 1
   2268    2148    2149 1
   2269    2145    2146 1
   2270    2145    2147 1
   2271    2142    2143 1
   2272    2142    2144 1
   2273    2139    2140 1
   2274    2139    2141 1
   2275    2159    2160 1
   2276    2159    2161 1
   2277    2156    2157 1
   2278    2156    2158 1
   2279    2154    2155 1
   2280    2152    2153 1
   2281    2177    2178 1
   2282    2177    2179 1
   2283    2177    2180 1
   2284    2173    2174 1
   2285    2173    2175 1
   2286    2173    2176 1
   2287    2171    2172 1
   2288    2169    2170 1
   2289    2167    2168 1
   2290    2193    2194 1
   2291    2189    2190 1
   2292    2189    2191 1
   2293    2189    2192 1
   2294    2187    2188 1
   2295    2185    2186 1
   2296    2183    2184 1
   2297    2201    2202 1
   2298    2201    2203 1
   2299    2201    2204 1
   2300    2199    2200 1
   2301    2197    2198 1
   2302    2217    2218 1
   2303    2213    2214 1
   2304    2213    2215 1
   2305    2213    2216 1
   2306    2211    2212 1
   2307    2209    2210 1
   2308    2207    2208 1
   2309    2234    2235 1
   2310    2234    2236 1
   2311    2234    2237 1
   2312    2230    2231 1
   2313    2230    2232 1
   2314    2230    2233 1
   2315    2228    2229 1
   2316    2225    2226 1
   2317    2225    2227 1
   2318    2223    2224 1
   2319    2221    2222 1
   2320    2256    2257 1
   2321    2256    2258 1
   2322    2256    2259 1
   2323    2253    2254 1
   2324    2253    2255 1
   2325    2250    2251 1
   2326    2250    2252 1
   2327    2247    2248 1
   2328    2247    2249 1
   2329    2244    2245 1
   2330    2244    2246 1
   2331    2242    2243 1
   2332    2240    2241 1
   2333    2272    2273 1
   2334    2272    2274 1
   2335    2272    2275 1
   2336    2268    2269 1
   2337    2268    2270 1
   2338    2268    2271 1
   2339    2266    2267 1
   2340    2264    2265 1
   2341    2262    2263 1
   2342    2291    2292 1
   2343    2289    2290 1
   2344    2287    2288 1
   2345    2282    2283 1
   2346    2282    2284 1
   2347    2280    2281 1
   2348    2278    2279 1
   2349    2305    2306 1
   2350    2305    2307 1
   2351    2305    2308 1
   2352    2301    2302 1
   2353    2301    2303 1
   2354    2301    2304 1
   2355    2299    2300 1
   2356    2297    2298 1
   2357    2295    2296 1
   2358    2321    2322 1
   2359    2317    2318 1
   2360    2317    2319 1
   2361    2317    2320 1
   2362    2315    2316 1
   2363    2313    2314 1
   2364    2311    2312 1
   2365    2332    2333 1
   2366    2332    2334 1
   2367    2329    2330 1
   2368    2329    2331 1
   2369    2327    2328 1
   2370    2325    2326 1
   2371    2352    2353 1
   2372    2352    2354 1
   2373    2347    2348 1
   2374    2347    2349 1
   2375    2344    2345 1
   2376    2344    2346 1
   2377    2342    2343 1
   2378    2340    2341 1
   2379    2373    2374 1
   2380    2373    2375 1
   2381    2373    2376 1
   2382    2370    2371 1
   2383    2370    2372 1
   2384    2367    2368 1
   2385    2367    2369 1
   2386    2364    2365 1
   2387    2364    2366 1
   2388    2361    2362 1
   2389    2361    2363 1
   2390    2359    2360 1
   2391    2357    2358 1
@<TRIPOS>SUBSTRUCTURE
      1 MET1           1 RESIDUE    4    A MET
      2 LYS2          20 RESIDUE    4    A LYS
      3 VAL3          42 RESIDUE    4    A VAL
      4 ILE4          58 RESIDUE    4    A ILE
      5 PHE5          77 RESIDUE    4    A PHE
      6 LEU6          97 RESIDUE    4    A LEU
      7 LYS7         116 RESIDUE    4    A LYS
      8 ASP8         138 RESIDUE    4    A ASP
      9 VAL9         150 RESIDUE    4    A VAL
     10 LYS10        166 RESIDUE    4    A LYS
     11 GLY11        188 RESIDUE    4    A GLY
     12 LYS12        195 RESIDUE    4    A LYS
     13 GLY13        217 RESIDUE    4    A GLY
     14 LYS14        224 RESIDUE    4    A LYS
     15 LYS15        246 RESIDUE    4    A LYS
     16 GLY16        268 RESIDUE    4    A GLY
     17 GLU17        275 RESIDUE    4    A GLU
     18 ILE18        290 RESIDUE    4    A ILE
     19 LYS19        309 RESIDUE    4    A LYS
     20 ASN20        331 RESIDUE    4    A ASN
     21 VAL21        345 RESIDUE    4    A VAL
     22 ALA22        361 RESIDUE    4    A ALA
     23 ASP23        371 RESIDUE    4    A ASP
     24 GLY24        383 RESIDUE    4    A GLY
     25 TYR25        390 RESIDUE    4    A TYR
     26 ALA26        411 RESIDUE    4    A ALA
     27 ASN27        421 RESIDUE    4    A ASN
     28 ASN28        435 RESIDUE    4    A ASN
     29 PHE29        449 RESIDUE    4    A PHE
     30 LEU30        469 RESIDUE    4    A LEU
     31 PHE31        488 RESIDUE    4    A PHE
     32 LYS32        508 RESIDUE    4    A LYS
     33 GLN33        530 RESIDUE    4    A GLN
     34 GLY34        547 RESIDUE    4    A GLY
     35 LEU35        554 RESIDUE    4    A LEU
     36 ALA36        573 RESIDUE    4    A ALA
     37 ILE37        583 RESIDUE    4    A ILE
     38 GLU38        602 RESIDUE    4    A GLU
     39 ALA39        617 RESIDUE    4    A ALA
     40 THR40        627 RESIDUE    4    A THR
     41 PRO41        641 RESIDUE    4    A PRO
     42 ALA42        655 RESIDUE    4    A ALA
     43 ASN43        665 RESIDUE    4    A ASN
     44 LEU44        679 RESIDUE    4    A LEU
     45 LYS45        698 RESIDUE    4    A LYS
     46 ALA46        720 RESIDUE    4    A ALA
     47 LEU47        730 RESIDUE    4    A LEU
     48 GLU48        749 RESIDUE    4    A GLU
     49 ALA49        764 RESIDUE    4    A ALA
     50 GLN50        774 RESIDUE    4    A GLN
     51 LYS51        791 RESIDUE    4    A LYS
     52 GLN52        813 RESIDUE    4    A GLN
     53 LYS53        830 RESIDUE    4    A LYS
     54 GLU54        852 RESIDUE    4    A GLU
     55 GLN55        867 RESIDUE    4    A GLN
     56 ARG56        884 RESIDUE    4    A ARG
     57 GLN57        908 RESIDUE    4    A GLN
     58 ALA58        925 RESIDUE    4    A ALA
     59 ALA59        935 RESIDUE    4    A ALA
     60 GLU60        945 RESIDUE    4    A GLU
     61 GLU61        960 RESIDUE    4    A GLU
     62 LEU62        975 RESIDUE    4    A LEU
     63 ALA63        994 RESIDUE    4    A ALA
     64 ASN64       1004 RESIDUE    4    A ASN
     65 ALA65       1018 RESIDUE    4    A ALA
     66 LYS66       1028 RESIDUE    4    A LYS
     67 LYS67       1050 RESIDUE    4    A LYS
     68 LEU68       1072 RESIDUE    4    A LEU
     69 LYS69       1091 RESIDUE    4    A LYS
     70 GLU70       1113 RESIDUE    4    A GLU
     71 GLN71       1128 RESIDUE    4    A GLN
     72 LEU72       1145 RESIDUE    4    A LEU
     73 GLU73       1164 RESIDUE    4    A GLU
     74 LYS74       1179 RESIDUE    4    A LYS
     75 LEU75       1201 RESIDUE    4    A LEU
     76 THR76       1220 RESIDUE    4    A THR
     77 VAL77       1234 RESIDUE    4    A VAL
     78 THR78       1250 RESIDUE    4    A THR
     79 ILE79       1264 RESIDUE    4    A ILE
     80 PRO80       1283 RESIDUE    4    A PRO
     81 ALA81       1297 RESIDUE    4    A ALA
     82 LYS82       1307 RESIDUE    4    A LYS
     83 ALA83       1329 RESIDUE    4    A ALA
     84 GLY84       1339 RESIDUE    4    A GLY
     85 GLU85       1346 RESIDUE    4    A GLU
     86 GLY86       1361 RESIDUE    4    A GLY
     87 GLY87       1368 RESIDUE    4    A GLY
     88 ARG88       1375 RESIDUE    4    A ARG
     89 LEU89       1399 RESIDUE    4    A LEU
     90 PHE90       1418 RESIDUE    4    A PHE
     91 GLY91       1438 RESIDUE    4    A GLY
     92 SER92       1445 RESIDUE    4    A SER
     93 ILE93       1456 RESIDUE    4    A ILE
     94 THR94       1475 RESIDUE    4    A THR
     95 SER95       1489 RESIDUE    4    A SER
     96 LYS96       1500 RESIDUE    4    A LYS
     97 GLN97       1522 RESIDUE    4    A GLN
     98 ILE98       1539 RESIDUE    4    A ILE
     99 ALA99       1558 RESIDUE    4    A ALA
    100 GLU100      1568 RESIDUE    4    A GLU
    101 SER101      1583 RESIDUE    4    A SER
    102 LEU102      1594 RESIDUE    4    A LEU
    103 GLN103      1613 RESIDUE    4    A GLN
    104 ALA104      1630 RESIDUE    4    A ALA
    105 GLN105      1640 RESIDUE    4    A GLN
    106 HIE106      1657 RESIDUE    4    A HIE
    107 GLY107      1674 RESIDUE    4    A GLY
    108 LEU108      1681 RESIDUE    4    A LEU
    109 LYS109      1700 RESIDUE    4    A LYS
    110 LEU110      1722 RESIDUE    4    A LEU
    111 ASP111      1741 RESIDUE    4    A ASP
    112 LYS112      1753 RESIDUE    4    A LYS
    113 ARG113      1775 RESIDUE    4    A ARG
    114 LYS114      1799 RESIDUE    4    A LYS
    115 ILE115      1821 RESIDUE    4    A ILE
    116 GLU116      1840 RESIDUE    4    A GLU
    117 LEU117      1855 RESIDUE    4    A LEU
    118 ALA118      1874 RESIDUE    4    A ALA
    119 ASP119      1884 RESIDUE    4    A ASP
    120 ALA120      1896 RESIDUE    4    A ALA
    121 ILE121      1906 RESIDUE    4    A ILE
    122 ARG122      1925 RESIDUE    4    A ARG
    123 ALA123      1949 RESIDUE    4    A ALA
    124 LEU124      1959 RESIDUE    4    A LEU
    125 GLY125      1978 RESIDUE    4    A GLY
    126 TYR126      1985 RESIDUE    4    A TYR
    127 THR127      2006 RESIDUE    4    A THR
    128 ASN128      2020 RESIDUE    4    A ASN
    129 VAL129      2034 RESIDUE    4    A VAL
    130 PRO130      2050 RESIDUE    4    A PRO
    131 VAL131      2064 RESIDUE    4    A VAL
    132 LYS132      2080 RESIDUE    4    A LYS
    133 LEU133      2102 RESIDUE    4    A LEU
    134 HIE134      2121 RESIDUE    4    A HIE
    135 PRO135      2138 RESIDUE    4    A PRO
    136 GLU136      2152 RESIDUE    4    A GLU
    137 VAL137      2167 RESIDUE    4    A VAL
    138 THR138      2183 RESIDUE    4    A THR
    139 ALA139      2197 RESIDUE    4    A ALA
    140 THR140      2207 RESIDUE    4    A THR
    141 LEU141      2221 RESIDUE    4    A LEU
    142 LYS142      2240 RESIDUE    4    A LYS
    143 VAL143      2262 RESIDUE    4    A VAL
    144 HIE144      2278 RESIDUE    4    A HIE
    145 VAL145      2295 RESIDUE    4    A VAL
    146 THR146      2311 RESIDUE    4    A THR
    147 GLU147      2325 RESIDUE    4    A GLU
    148 GLN148      2340 RESIDUE    4    A GLN
    149 LYS149      2357 RESIDUE    4    A LYS
