# Supplementary material for: Improved Structure-Based Histidine pKa Prediction for pH-Responsive Protein Design
Source: J Chem Inf Model. 2025 Jan 18;65(3):1560–9. doi: 10.1021/acs.jcim.4c01957 (PMC11815838; doi:10.1021/acs.jcim.4c01957)
Supplement: Supplementary file 3 — ci4c01957_si_003.zip [file ci4c01957_si_003.zip › structures/prep_mol2/1DUK_prep.mol2]

@<TRIPOS>MOLECULE
Cpptraj generated mol2 file.
 2525  2560   153     0     0
SMALL
USER_CHARGES


@<TRIPOS>ATOM
      1 N            -7.6156      18.7498      11.2331 N.am      1 VAL1       0.0577
      2 H1           -7.0695      18.9929      10.4183 H         1 VAL1       0.2272
      3 H2           -7.2841      19.2525      12.0479 H         1 VAL1       0.2272
      4 H3           -8.5744      19.0266      11.0586 H         1 VAL1       0.2272
      5 CA           -7.5618      17.2840      11.4828 C.3       1 VAL1      -0.0054
      6 HA           -8.1687      17.0836      12.3662 H         1 VAL1       0.1093
      7 CB           -8.1972      16.4510      10.3479 C.3       1 VAL1       0.3196
      8 HB           -8.3966      15.4574      10.7491 H         1 VAL1      -0.0221
      9 CG1          -9.5416      17.0479       9.9021 C.3       1 VAL1      -0.3129
     10 HG11         -9.4199      18.0107       9.4108 H         1 VAL1       0.0735
     11 HG12        -10.0167      16.3676       9.1920 H         1 VAL1       0.0735
     12 HG13        -10.2095      17.1523      10.7587 H         1 VAL1       0.0735
     13 CG2          -7.2944      16.2722       9.1214 C.3       1 VAL1      -0.3129
     14 HG21         -6.3652      15.7682       9.3881 H         1 VAL1       0.0735
     15 HG22         -7.8057      15.6438       8.3894 H         1 VAL1       0.0735
     16 HG23         -7.0773      17.2319       8.6523 H         1 VAL1       0.0735
     17 C            -6.1576      16.7831      11.8391 C.2       1 VAL1       0.6163
     18 O            -6.0355      15.6659      12.3215 O.2       1 VAL1      -0.5722
     19 N            -5.1233      17.6006      11.5900 N.am      2 LEU2      -0.4157
     20 H            -5.2897      18.4898      11.1583 H         2 LEU2       0.2719
     21 CA           -3.7104      17.3746      11.9119 C.3       2 LEU2      -0.0518
     22 HA           -3.4319      16.3681      11.6076 H         2 LEU2       0.0922
     23 CB           -2.8780      18.4122      11.1394 C.3       2 LEU2      -0.1102
     24 HB2          -3.3357      19.3847      11.2589 H         2 LEU2       0.0457
     25 HB3          -1.8979      18.4615      11.6125 H         2 LEU2       0.0457
     26 CG           -2.6616      18.1561       9.6447 C.3       2 LEU2       0.3531
     27 HG           -2.4366      17.1040       9.4865 H         2 LEU2      -0.0361
     28 CD1          -3.8831      18.5603       8.8073 C.3       2 LEU2      -0.4121
     29 HD11         -4.1564      19.5939       9.0147 H         2 LEU2       0.1000
     30 HD12         -3.6351      18.4831       7.7484 H         2 LEU2       0.1000
     31 HD13         -4.7125      17.8871       8.9997 H         2 LEU2       0.1000
     32 CD2          -1.4697      18.9826       9.1665 C.3       2 LEU2      -0.4121
     33 HD21         -0.5850      18.7583       9.7559 H         2 LEU2       0.1000
     34 HD22         -1.2494      18.7453       8.1253 H         2 LEU2       0.1000
     35 HD23         -1.6831      20.0486       9.2536 H         2 LEU2       0.1000
     36 C            -3.3885      17.5409      13.4123 C.2       2 LEU2       0.5973
     37 O            -4.0392      18.3331      14.0949 O.2       2 LEU2      -0.5679
     38 N            -2.3593      16.8586      13.9059 N.am      3 SER3      -0.4157
     39 H            -1.8370      16.2764      13.2610 H         3 SER3       0.2719
     40 CA           -1.7977      17.0722      15.2379 C.3       3 SER3      -0.0249
     41 HA           -2.6242      17.2385      15.9286 H         3 SER3       0.0843
     42 CB           -1.0404      15.8364      15.7351 C.3       3 SER3       0.2117
     43 HB2          -0.7617      15.9881      16.7786 H         3 SER3       0.0352
     44 HB3          -1.6917      14.9630      15.6778 H         3 SER3       0.0352
     45 OG            0.1238      15.6005      14.9869 O.3       3 SER3      -0.6546
     46 HG           -0.0796      14.9879      14.2696 H         3 SER3       0.4275
     47 C            -0.9131      18.3198      15.2750 C.2       3 SER3       0.5973
     48 O            -0.4329      18.7962      14.2440 O.2       3 SER3      -0.5679
     49 N            -0.6908      18.8591      16.4794 N.am      4 GLU4      -0.5163
     50 H            -1.1433      18.4674      17.2892 H         4 GLU4       0.2936
     51 CA            0.1813      20.0297      16.6741 C.3       4 GLU4       0.0397
     52 HA           -0.2618      20.8921      16.1737 H         4 GLU4       0.1105
     53 CB            0.3395      20.3564      18.1704 C.3       4 GLU4       0.0560
     54 HB2          -0.6475      20.5146      18.6071 H         4 GLU4      -0.0173
     55 HB3           0.7871      19.4970      18.6724 H         4 GLU4      -0.0173
     56 CG            1.2212      21.5963      18.4471 C.3       4 GLU4       0.0136
     57 HG2           1.3327      21.6870      19.5295 H         4 GLU4      -0.0425
     58 HG3           2.2215      21.4319      18.0434 H         4 GLU4      -0.0425
     59 CD            0.6553      22.9268      17.9108 C.2       4 GLU4       0.8054
     60 OE1          -0.5539      23.0149      17.6105 O.co2     4 GLU4      -0.8188
     61 OE2           1.4437      23.8903      17.7411 O.co2     4 GLU4      -0.8188
     62 C             1.5656      19.8031      16.0657 C.2       4 GLU4       0.5366
     63 O             2.0860      20.6737      15.3732 O.2       4 GLU4      -0.5819
     64 N             2.1402      18.6153      16.2723 N.am      5 GLY5      -0.4157
     65 H             1.6560      17.9266      16.8261 H         5 GLY5       0.2719
     66 CA            3.4321      18.2749      15.6891 C.3       5 GLY5      -0.0252
     67 HA2           4.1897      18.9745      16.0442 H         5 GLY5       0.0698
     68 HA3           3.7104      17.2677      15.9977 H         5 GLY5       0.0698
     69 C             3.4167      18.3149      14.1609 C.2       5 GLY5       0.5973
     70 O             4.3758      18.7784      13.5551 O.2       5 GLY5      -0.5679
     71 N             2.3258      17.9010      13.5155 N.am      6 GLU6      -0.5163
     72 H             1.5247      17.5780      14.0425 H         6 GLU6       0.2936
     73 CA            2.2497      17.9492      12.0523 C.3       6 GLU6       0.0397
     74 HA            3.1357      17.4760      11.6252 H         6 GLU6       0.1105
     75 CB            1.0052      17.2043      11.5646 C.3       6 GLU6       0.0560
     76 HB2           0.1237      17.6415      12.0240 H         6 GLU6      -0.0173
     77 HB3           0.9227      17.2933      10.4831 H         6 GLU6      -0.0173
     78 CG            1.0855      15.7214      11.9190 C.3       6 GLU6       0.0136
     79 HG2           1.8887      15.2892      11.3186 H         6 GLU6      -0.0425
     80 HG3           1.3797      15.5776      12.9514 H         6 GLU6      -0.0425
     81 CD           -0.2065      14.9453      11.6373 C.2       6 GLU6       0.8054
     82 OE1          -0.1428      13.7975      11.1641 O.co2     6 GLU6      -0.8188
     83 OE2          -1.3285      15.4148      11.9104 O.co2     6 GLU6      -0.8188
     84 C             2.2150      19.3892      11.5542 C.2       6 GLU6       0.5366
     85 O             2.8513      19.7207      10.5554 O.2       6 GLU6      -0.5819
     86 N             1.5023      20.2598      12.2712 N.am      7 TRP7      -0.4157
     87 H             1.0061      19.9270      13.0914 H         7 TRP7       0.2719
     88 CA            1.4644      21.6758      11.9374 C.3       7 TRP7      -0.0275
     89 HA            1.1632      21.7776      10.8953 H         7 TRP7       0.1123
     90 CB            0.4514      22.3997      12.8208 C.3       7 TRP7      -0.0050
     91 HB2           0.5975      22.1262      13.8654 H         7 TRP7       0.0339
     92 HB3           0.6302      23.4701      12.7331 H         7 TRP7       0.0339
     93 CG           -0.9631      22.1367      12.4232 C.2       7 TRP7      -0.1415
     94 CD1          -1.9130      21.5603      13.1919 C.2       7 TRP7      -0.1638
     95 HD1          -1.7581      21.2069      14.2064 H         7 TRP7       0.2062
     96 NE1          -3.1080      21.5396      12.5044 N.pl3     7 TRP7      -0.3418
     97 HE1          -3.9676      21.2295      12.9335 H         7 TRP7       0.3412
     98 CE2          -2.9648      22.0321      11.2202 C.ar      7 TRP7       0.1380
     99 CZ2          -3.8532      22.1920      10.1441 C.ar      7 TRP7      -0.2601
    100 HZ2          -4.8905      21.9155      10.2425 H         7 TRP7       0.1572
    101 CH2          -3.3820      22.7560       8.9446 C.ar      7 TRP7      -0.1134
    102 HH2          -4.0515      22.9003       8.1069 H         7 TRP7       0.1417
    103 CZ3          -2.0401      23.1652       8.8372 C.ar      7 TRP7      -0.1972
    104 HZ3          -1.6909      23.6221       7.9192 H         7 TRP7       0.1447
    105 CE3          -1.1602      23.0139       9.9266 C.ar      7 TRP7      -0.2387
    106 HE3          -0.1357      23.3476       9.8337 H         7 TRP7       0.1700
    107 CD2          -1.5984      22.4364      11.1425 C.ar      7 TRP7       0.1243
    108 C             2.8390      22.3099      12.0483 C.2       7 TRP7       0.5973
    109 O             3.2502      23.0439      11.1568 O.2       7 TRP7      -0.5679
    110 N             3.5657      21.9992      13.1149 N.am      8 GLN8      -0.4157
    111 H             3.1684      21.3771      13.8133 H         8 GLN8       0.2719
    112 CA            4.9350      22.4571      13.2871 C.3       8 GLN8      -0.0031
    113 HA            4.9532      23.5473      13.2526 H         8 GLN8       0.0850
    114 CB            5.4668      21.9984      14.6381 C.3       8 GLN8      -0.0036
    115 HB2           5.3288      20.9252      14.7695 H         8 GLN8       0.0171
    116 HB3           6.5361      22.2141      14.6588 H         8 GLN8       0.0171
    117 CG            4.7784      22.7586      15.7766 C.3       8 GLN8      -0.0645
    118 HG2           4.7398      23.8218      15.5420 H         8 GLN8       0.0352
    119 HG3           3.7591      22.4051      15.9037 H         8 GLN8       0.0352
    120 CD            5.5388      22.6128      17.0803 C.2       8 GLN8       0.6951
    121 OE1           6.7555      22.5912      17.1270 O.2       8 GLN8      -0.6086
    122 NE2           4.8519      22.5242      18.1974 N.am      8 GLN8      -0.9407
    123 HE21          5.3868      22.4789      19.0472 H         8 GLN8       0.4251
    124 HE22          3.8471      22.6188      18.1796 H         8 GLN8       0.4251
    125 C             5.8555      21.9683      12.1790 C.2       8 GLN8       0.5973
    126 O             6.6057      22.7802      11.6584 O.2       8 GLN8      -0.5679
    127 N             5.7691      20.7070      11.7548 N.am      9 LEU9      -0.4157
    128 H             5.1778      20.0462      12.2514 H         9 LEU9       0.2719
    129 CA            6.5552      20.2687      10.5981 C.3       9 LEU9      -0.0518
    130 HA            7.6088      20.4737      10.7883 H         9 LEU9       0.0922
    131 CB            6.3862      18.7701      10.3372 C.3       9 LEU9      -0.1102
    132 HB2           5.3211      18.5524      10.2501 H         9 LEU9       0.0457
    133 HB3           6.8527      18.5366       9.3796 H         9 LEU9       0.0457
    134 CG            7.0005      17.8517      11.4033 C.3       9 LEU9       0.3531
    135 HG            6.5942      18.0969      12.3822 H         9 LEU9      -0.0361
    136 CD1           6.6155      16.4150      11.0630 C.3       9 LEU9      -0.4121
    137 HD11          7.0789      16.1196      10.1240 H         9 LEU9       0.1000
    138 HD12          6.9676      15.7480      11.8489 H         9 LEU9       0.1000
    139 HD13          5.5330      16.3200      10.9872 H         9 LEU9       0.1000
    140 CD2           8.5274      17.9343      11.4697 C.3       9 LEU9      -0.4121
    141 HD21          8.8361      18.9215      11.8088 H         9 LEU9       0.1000
    142 HD22          8.9057      17.1951      12.1756 H         9 LEU9       0.1000
    143 HD23          8.9592      17.7373      10.4885 H         9 LEU9       0.1000
    144 C             6.1784      21.0502       9.3363 C.2       9 LEU9       0.5973
    145 O             7.0622      21.4597       8.5865 O.2       9 LEU9      -0.5679
    146 N             4.8831      21.3108       9.1194 N.am     10 VAL10     -0.4157
    147 H             4.2046      20.9200       9.7678 H        10 VAL10      0.2719
    148 CA            4.3925      22.0756       7.9554 C.3      10 VAL10     -0.0875
    149 HA            4.7256      21.5887       7.0396 H        10 VAL10      0.0969
    150 CB            2.8490      22.1757       7.9549 C.3      10 VAL10      0.2985
    151 HB            2.4956      22.4016       8.9543 H        10 VAL10     -0.0297
    152 CG1           2.2911      23.2682       7.0262 C.3      10 VAL10     -0.3192
    153 HG11          2.6776      23.1513       6.0195 H        10 VAL10      0.0791
    154 HG12          1.2041      23.1973       6.9933 H        10 VAL10      0.0791
    155 HG13          2.5392      24.2608       7.4006 H        10 VAL10      0.0791
    156 CG2           2.2020      20.8586       7.5344 C.3      10 VAL10     -0.3192
    157 HG21          2.6307      20.0320       8.0946 H        10 VAL10      0.0791
    158 HG22          1.1301      20.8899       7.7246 H        10 VAL10      0.0791
    159 HG23          2.3796      20.6836       6.4782 H        10 VAL10      0.0791
    160 C             4.9466      23.4867       7.9572 C.2      10 VAL10      0.5973
    161 O             5.3838      24.0255       6.9401 O.2      10 VAL10     -0.5679
    162 N             4.8575      24.1230       9.1132 N.am     11 LEU11     -0.4157
    163 H             4.4495      23.6300       9.9017 H        11 LEU11      0.2719
    164 CA            5.2649      25.5021       9.2824 C.3      11 LEU11     -0.0518
    165 HA            4.9794      26.0706       8.4003 H        11 LEU11      0.0922
    166 CB            4.5694      26.0620      10.5213 C.3      11 LEU11     -0.1102
    167 HB2           4.7066      25.3735      11.3566 H        11 LEU11      0.0457
    168 HB3           5.0350      27.0122      10.7883 H        11 LEU11      0.0457
    169 CG            3.0729      26.2996      10.2717 C.3      11 LEU11      0.3531
    170 HG            2.5835      25.3728       9.9744 H        11 LEU11     -0.0361
    171 CD1           2.4366      26.7768      11.5765 C.3      11 LEU11     -0.4121
    172 HD11          2.8891      27.7172      11.8905 H        11 LEU11      0.1000
    173 HD12          1.3657      26.9148      11.4262 H        11 LEU11      0.1000
    174 HD13          2.5894      26.0194      12.3444 H        11 LEU11      0.1000
    175 CD2           2.8426      27.3505       9.1776 C.3      11 LEU11     -0.4121
    176 HD21          3.1028      26.9501       8.1991 H        11 LEU11      0.1000
    177 HD22          1.7877      27.6121       9.1430 H        11 LEU11      0.1000
    178 HD23          3.4419      28.2369       9.3785 H        11 LEU11      0.1000
    179 C             6.7719      25.6392       9.3688 C.2      11 LEU11      0.5973
    180 O             7.3081      26.6825       9.0038 O.2      11 LEU11     -0.5679
    181 N             7.4476      24.5757       9.7797 N.am     12 HIE12     -0.4157
    182 H             6.9353      23.7717      10.1255 H        12 HIE12      0.2719
    183 CA            8.8865      24.4882       9.7589 C.3      12 HIE12     -0.0581
    184 HA            9.3116      25.3689      10.2437 H        12 HIE12      0.1360
    185 CB            9.3325      23.2573      10.5492 C.3      12 HIE12     -0.0074
    186 HB2           9.0538      23.3763      11.5961 H        12 HIE12      0.0367
    187 HB3           8.8635      22.3607      10.1510 H        12 HIE12      0.0367
    188 CG           10.8140      23.0869      10.4816 C.2      12 HIE12      0.1868
    189 ND1          11.7250      23.7728      11.2799 N.2      12 HIE12     -0.5432
    190 CE1          12.9343      23.4220      10.8167 C.2      12 HIE12      0.1635
    191 HE1          13.8697      23.7650      11.2348 H        12 HIE12      0.1435
    192 NE2          12.8293      22.5892       9.7633 N.pl3    12 HIE12     -0.2795
    193 HE2          13.6081      22.1951       9.2162 H        12 HIE12      0.3339
    194 CD2          11.4891      22.3665       9.5396 C.2      12 HIE12     -0.2207
    195 HD2          11.0546      21.7643       8.7529 H        12 HIE12      0.1862
    196 C             9.3958      24.4926       8.3154 C.2      12 HIE12      0.5973
    197 O            10.3189      25.2582       8.0294 O.2      12 HIE12     -0.5679
    198 N             8.7808      23.7472       7.3708 N.am     13 VAL13     -0.4157
    199 H             8.0690      23.0705       7.6317 H        13 VAL13      0.2719
    200 CA            9.2064      23.9035       5.9589 C.3      13 VAL13     -0.0875
    201 HA           10.2969      23.9114       5.9495 H        13 VAL13      0.0969
    202 CB            8.7388      22.8724       4.9046 C.3      13 VAL13      0.2985
    203 HB            8.3727      23.3990       4.0202 H        13 VAL13     -0.0297
    204 CG1           9.9498      22.0817       4.4109 C.3      13 VAL13     -0.3192
    205 HG11         10.3705      21.4938       5.2292 H        13 VAL13      0.0791
    206 HG12          9.6540      21.4044       3.6096 H        13 VAL13      0.0791
    207 HG13         10.7129      22.7573       4.0247 H        13 VAL13      0.0791
    208 CG2           7.6122      21.9279       5.2948 C.3      13 VAL13     -0.3192
    209 HG21          6.7336      22.4962       5.5780 H        13 VAL13      0.0791
    210 HG22          7.3601      21.2916       4.4482 H        13 VAL13      0.0791
    211 HG23          7.9318      21.2976       6.1252 H        13 VAL13      0.0791
    212 C             8.7765      25.2316       5.4045 C.2      13 VAL13      0.5973
    213 O             9.5185      25.8247       4.6231 O.2      13 VAL13     -0.5679
    214 N             7.5742      25.6835       5.7597 N.am     14 TRP14     -0.4157
    215 H             6.9867      25.1243       6.3712 H        14 TRP14      0.2719
    216 CA            7.0406      26.8762       5.1361 C.3      14 TRP14     -0.0275
    217 HA            6.9949      26.6859       4.0643 H        14 TRP14      0.1123
    218 CB            5.6198      27.1543       5.6039 C.3      14 TRP14     -0.0050
    219 HB2           5.0399      26.2319       5.6163 H        14 TRP14      0.0339
    220 HB3           5.6225      27.5960       6.6011 H        14 TRP14      0.0339
    221 CG            5.0104      28.0774       4.6210 C.2      14 TRP14     -0.1415
    222 CD1           5.0279      29.4251       4.6935 C.2      14 TRP14     -0.1638
    223 HD1           5.4325      30.0098       5.5126 H        14 TRP14      0.2062
    224 NE1           4.5704      29.9467       3.5053 N.pl3    14 TRP14     -0.3418
    225 HE1           4.5414      30.9412       3.3243 H        14 TRP14      0.3412
    226 CE2           4.2423      28.9539       2.6079 C.ar     14 TRP14      0.1380
    227 CZ2           3.7282      28.9687       1.3088 C.ar     14 TRP14     -0.2601
    228 HZ2           3.5070      29.9059       0.8223 H        14 TRP14      0.1572
    229 CH2           3.4803      27.7437       0.6694 C.ar     14 TRP14     -0.1134
    230 HH2           3.0266      27.7197      -0.3009 H        14 TRP14      0.1417
    231 CZ3           3.7720      26.5276       1.3025 C.ar     14 TRP14     -0.1972
    232 HZ3           3.5706      25.5913       0.7987 H        14 TRP14      0.1447
    233 CE3           4.2813      26.5253       2.6100 C.ar     14 TRP14     -0.2387
    234 HE3           4.4727      25.5899       3.1122 H        14 TRP14      0.1700
    235 CD2           4.5117      27.7379       3.2965 C.ar     14 TRP14      0.1243
    236 C             7.9742      28.0792       5.3206 C.2      14 TRP14      0.5973
    237 O             8.2273      28.8055       4.3626 O.2      14 TRP14     -0.5679
    238 N             8.6063      28.1922       6.4945 N.am     15 ALA15     -0.4157
    239 H             8.3688      27.5366       7.2308 H        15 ALA15      0.2719
    240 CA            9.6537      29.1744       6.7763 C.3      15 ALA15      0.0337
    241 HA            9.2076      30.1716       6.7535 H        15 ALA15      0.0823
    242 CB           10.1811      28.9149       8.1933 C.3      15 ALA15     -0.1825
    243 HB1          10.6478      27.9306       8.2476 H        15 ALA15      0.0603
    244 HB2          10.9165      29.6770       8.4530 H        15 ALA15      0.0603
    245 HB3           9.3584      28.9612       8.9082 H        15 ALA15      0.0603
    246 C            10.8141      29.1601       5.7545 C.2      15 ALA15      0.5973
    247 O            11.3745      30.2113       5.4613 O.2      15 ALA15     -0.5679
    248 N            11.1752      28.0036       5.1736 N.am     16 LYS16     -0.3479
    249 H            10.6360      27.1767       5.4102 H        16 LYS16      0.2747
    250 CA           12.1839      27.8917       4.0948 C.3      16 LYS16     -0.2400
    251 HA           13.0808      28.4446       4.3752 H        16 LYS16      0.1426
    252 CB           12.5305      26.4238       3.7802 C.3      16 LYS16     -0.0094
    253 HB2          11.6904      25.9451       3.2758 H        16 LYS16      0.0362
    254 HB3          13.3696      26.4134       3.0888 H        16 LYS16      0.0362
    255 CG           12.8797      25.5635       4.9910 C.3      16 LYS16      0.0187
    256 HG2          12.1498      25.7156       5.7866 H        16 LYS16      0.0103
    257 HG3          12.8317      24.5115       4.7032 H        16 LYS16      0.0103
    258 CD           14.2958      25.8612       5.4789 C.3      16 LYS16     -0.0479
    259 HD2          14.9844      25.1379       5.0332 H        16 LYS16      0.0621
    260 HD3          14.5962      26.8685       5.1871 H        16 LYS16      0.0621
    261 CE           14.3241      25.7586       6.9989 C.3      16 LYS16     -0.0143
    262 HE2          13.6044      26.4692       7.4177 H        16 LYS16      0.1135
    263 HE3          14.0067      24.7471       7.2829 H        16 LYS16      0.1135
    264 NZ           15.6840      26.0248       7.5054 N.4      16 LYS16     -0.3854
    265 HZ1          16.0242      26.9164       7.1795 H        16 LYS16      0.3400
    266 HZ2          15.6877      25.9861       8.5151 H        16 LYS16      0.3400
    267 HZ3          16.2886      25.2807       7.1691 H        16 LYS16      0.3400
    268 C            11.6757      28.4864       2.7937 C.2      16 LYS16      0.7341
    269 O            12.4013      29.1935       2.1001 O.2      16 LYS16     -0.5894
    270 N            10.4304      28.1566       2.4489 N.am     17 VAL17     -0.4157
    271 H             9.8951      27.6020       3.1059 H        17 VAL17      0.2719
    272 CA            9.7474      28.7110       1.2724 C.3      17 VAL17     -0.0875
    273 HA           10.2772      28.4231       0.3751 H        17 VAL17      0.0969
    274 CB            8.2833      28.2468       1.1621 C.3      17 VAL17      0.2985
    275 HB            7.6729      28.7241       1.9256 H        17 VAL17     -0.0297
    276 CG1           7.7173      28.6450      -0.2023 C.3      17 VAL17     -0.3192
    277 HG11          8.2757      28.1648      -0.9997 H        17 VAL17      0.0791
    278 HG12          6.6734      28.3389      -0.2661 H        17 VAL17      0.0791
    279 HG13          7.7537      29.7255      -0.3381 H        17 VAL17      0.0791
    280 CG2           8.1270      26.7361       1.3070 C.3      17 VAL17     -0.3192
    281 HG21          8.3910      26.4257       2.3149 H        17 VAL17      0.0791
    282 HG22          7.0926      26.4480       1.1173 H        17 VAL17      0.0791
    283 HG23          8.7981      26.2546       0.6015 H        17 VAL17      0.0791
    284 C             9.7482      30.2278       1.3274 C.2      17 VAL17      0.5973
    285 O            10.0487      30.8972       0.3469 O.2      17 VAL17     -0.5679
    286 N             9.4358      30.7525       2.5081 N.am     18 GLU18     -0.5163
    287 H             9.1686      30.1133       3.2518 H        18 GLU18      0.2936
    288 CA            9.3467      32.1792       2.8041 C.3      18 GLU18      0.0397
    289 HA            8.6466      32.6458       2.1192 H        18 GLU18      0.1105
    290 CB            8.8366      32.3483       4.2324 C.3      18 GLU18      0.0560
    291 HB2           9.0933      31.4808       4.8387 H        18 GLU18     -0.0173
    292 HB3           9.2929      33.2318       4.6821 H        18 GLU18     -0.0173
    293 CG            7.3252      32.5529       4.2190 C.3      18 GLU18      0.0136
    294 HG2           7.0866      33.4249       3.6052 H        18 GLU18     -0.0425
    295 HG3           6.8513      31.6792       3.7669 H        18 GLU18     -0.0425
    296 CD            6.7619      32.7696       5.6235 C.2      18 GLU18      0.8054
    297 OE1           5.5208      32.8846       5.7419 O.co2    18 GLU18     -0.8188
    298 OE2           7.5157      32.8308       6.6177 O.co2    18 GLU18     -0.8188
    299 C            10.6535      32.9424       2.6514 C.2      18 GLU18      0.5366
    300 O            10.6261      34.1503       2.4236 O.2      18 GLU18     -0.5819
    301 N            11.7870      32.2471       2.7207 N.am     19 ALA19     -0.4157
    302 H            11.7518      31.2561       2.9078 H        19 ALA19      0.2719
    303 CA           13.0625      32.8615       2.4083 C.3      19 ALA19      0.0337
    304 HA           13.1072      33.8275       2.9145 H        19 ALA19      0.0823
    305 CB           14.2011      31.9969       2.9563 C.3      19 ALA19     -0.1825
    306 HB1          14.2339      31.0462       2.4242 H        19 ALA19      0.0603
    307 HB2          15.1497      32.5162       2.8148 H        19 ALA19      0.0603
    308 HB3          14.0474      31.8162       4.0210 H        19 ALA19      0.0603
    309 C            13.2301      33.1477       0.9066 C.2      19 ALA19      0.5973
    310 O            14.1026      33.9426       0.5803 O.2      19 ALA19     -0.5679
    311 N            12.4504      32.5396       0.0001 N.am     20 ASP20     -0.5163
    312 H            11.7419      31.8875       0.3195 H        20 ASP20      0.2936
    313 CA           12.4577      32.8799      -1.4346 C.3      20 ASP20      0.0381
    314 HA           12.5803      33.9618      -1.5113 H        20 ASP20      0.0880
    315 CB           13.6405      32.2588      -2.1920 C.3      20 ASP20     -0.0303
    316 HB2          14.5756      32.5759      -1.7292 H        20 ASP20     -0.0122
    317 HB3          13.5823      31.1713      -2.1262 H        20 ASP20     -0.0122
    318 CG           13.6559      32.6873      -3.6690 C.2      20 ASP20      0.7994
    319 OD1          14.2222      31.9097      -4.4754 O.co2    20 ASP20     -0.8014
    320 OD2          13.0691      33.7532      -3.9971 O.co2    20 ASP20     -0.8014
    321 C            11.1186      32.5556      -2.1072 C.2      20 ASP20      0.5366
    322 O            10.9797      31.7062      -2.9848 O.2      20 ASP20     -0.5819
    323 N            10.0931      33.2906      -1.6916 N.am     21 VAL21     -0.4157
    324 H            10.2617      33.9357      -0.9334 H        21 VAL21      0.2719
    325 CA            8.7232      33.0743      -2.1649 C.3      21 VAL21     -0.0875
    326 HA            8.4169      32.0712      -1.8666 H        21 VAL21      0.0969
    327 CB            7.7709      34.0949      -1.5206 C.3      21 VAL21      0.2985
    328 HB            8.0612      35.1043      -1.8159 H        21 VAL21     -0.0297
    329 CG1           6.3282      33.8455      -1.9644 C.3      21 VAL21     -0.3192
    330 HG11          6.0412      32.8244      -1.7163 H        21 VAL21      0.0791
    331 HG12          5.6564      34.5406      -1.4599 H        21 VAL21      0.0791
    332 HG13          6.2311      33.9924      -3.0363 H        21 VAL21      0.0791
    333 CG2           7.7948      33.9993       0.0072 C.3      21 VAL21     -0.3192
    334 HG21          8.7876      34.2339       0.3904 H        21 VAL21      0.0791
    335 HG22          7.0938      34.7156       0.4361 H        21 VAL21      0.0791
    336 HG23          7.5118      32.9921       0.3119 H        21 VAL21      0.0791
    337 C             8.6330      33.1440      -3.6892 C.2      21 VAL21      0.5973
    338 O             7.9294      32.3456      -4.3052 O.2      21 VAL21     -0.5679
    339 N             9.3483      34.0877      -4.3037 N.am     22 ALA22     -0.4157
    340 H            10.0061      34.6215      -3.7558 H        22 ALA22      0.2719
    341 CA            9.3391      34.2633      -5.7467 C.3      22 ALA22      0.0337
    342 HA            8.3066      34.3334      -6.0899 H        22 ALA22      0.0823
    343 CB           10.0584      35.5647      -6.0923 C.3      22 ALA22     -0.1825
    344 HB1          11.1023      35.5138      -5.7739 H        22 ALA22      0.0603
    345 HB2          10.0203      35.7146      -7.1670 H        22 ALA22      0.0603
    346 HB3           9.5696      36.4034      -5.5959 H        22 ALA22      0.0603
    347 C             9.9764      33.0823      -6.4719 C.2      22 ALA22      0.5973
    348 O             9.3883      32.6011      -7.4428 O.2      22 ALA22     -0.5679
    349 N            11.1427      32.6168      -6.0136 N.am     23 GLY23     -0.4157
    350 H            11.6107      33.0635      -5.2242 H        23 GLY23      0.2719
    351 CA           11.8243      31.4986      -6.6500 C.3      23 GLY23     -0.0252
    352 HA2          11.9337      31.7009      -7.7170 H        23 GLY23      0.0698
    353 HA3          12.8134      31.3773      -6.2252 H        23 GLY23      0.0698
    354 C            11.0594      30.1957      -6.4801 C.2      23 GLY23      0.5973
    355 O            10.9242      29.4438      -7.4421 O.2      23 GLY23     -0.5679
    356 N            10.4872      29.9310      -5.3049 N.am     24 HIE24     -0.4157
    357 H            10.6834      30.5284      -4.4992 H        24 HIE24      0.2719
    358 CA            9.6288      28.7575      -5.1377 C.3      24 HIE24     -0.0581
    359 HA           10.1702      27.8700      -5.4682 H        24 HIE24      0.1360
    360 CB            9.2684      28.6031      -3.6625 C.3      24 HIE24     -0.0074
    361 HB2           8.8418      29.5355      -3.2879 H        24 HIE24      0.0367
    362 HB3           8.5187      27.8178      -3.5609 H        24 HIE24      0.0367
    363 CG           10.4665      28.2424      -2.8213 C.2      24 HIE24      0.1868
    364 ND1          11.5594      29.0651      -2.5938 N.2      24 HIE24     -0.5432
    365 CE1          12.2836      28.5101      -1.6308 C.2      24 HIE24      0.1635
    366 HE1          13.0870      29.0168      -1.1099 H        24 HIE24      0.1435
    367 NE2          11.7382      27.3378      -1.2807 N.pl3    24 HIE24     -0.2795
    368 HE2          11.8743      26.9500      -0.3573 H        24 HIE24      0.3339
    369 CD2          10.6088      27.1304      -2.0455 C.2      24 HIE24     -0.2207
    370 HD2           9.8705      26.3491      -1.9290 H        24 HIE24      0.1862
    371 C             8.3878      28.8680      -6.0165 C.2      24 HIE24      0.5973
    372 O             8.0184      27.9108      -6.6955 O.2      24 HIE24     -0.5679
    373 N             7.7788      30.0546      -6.0511 N.am     25 GLY25     -0.4157
    374 H             8.1414      30.7992      -5.4623 H        25 GLY25      0.2719
    375 CA            6.5969      30.3432      -6.8546 C.3      25 GLY25     -0.0252
    376 HA2           5.7463      29.7757      -6.4775 H        25 GLY25      0.0698
    377 HA3           6.3750      31.4074      -6.7781 H        25 GLY25      0.0698
    378 C             6.8000      29.9983      -8.3256 C.2      25 GLY25      0.5973
    379 O             5.9688      29.3058      -8.9121 O.2      25 GLY25     -0.5679
    380 N             7.9205      30.4264      -8.9076 N.am     26 GLN26     -0.4157
    381 H             8.5748      30.9805      -8.3611 H        26 GLN26      0.2719
    382 CA            8.2662      30.0853     -10.2841 C.3      26 GLN26     -0.0031
    383 HA            7.4648      30.4133     -10.9466 H        26 GLN26      0.0850
    384 CB            9.5675      30.7766     -10.6960 C.3      26 GLN26     -0.0036
    385 HB2          10.3465      30.5400      -9.9688 H        26 GLN26      0.0171
    386 HB3           9.8812      30.3846     -11.6653 H        26 GLN26      0.0171
    387 CG            9.4333      32.2953     -10.8182 C.3      26 GLN26     -0.0645
    388 HG2           8.6895      32.5222     -11.5827 H        26 GLN26      0.0352
    389 HG3           9.0956      32.7318      -9.8832 H        26 GLN26      0.0352
    390 CD           10.7666      32.9269     -11.1972 C.2      26 GLN26      0.6951
    391 OE1          11.7479      32.9164     -10.4727 O.2      26 GLN26     -0.6086
    392 NE2          10.8342      33.5317     -12.3652 N.am     26 GLN26     -0.9407
    393 HE21         11.7478      33.8011     -12.6920 H        26 GLN26      0.4251
    394 HE22         10.0590      33.5004     -13.0030 H        26 GLN26      0.4251
    395 C             8.4273      28.5803     -10.4815 C.2      26 GLN26      0.5973
    396 O             7.8449      28.0395     -11.4187 O.2      26 GLN26     -0.5679
    397 N             9.1710      27.8819      -9.6218 N.am     27 ASP27     -0.5163
    398 H             9.7249      28.3636      -8.9176 H        27 ASP27      0.2936
    399 CA            9.3733      26.4431      -9.8156 C.3      27 ASP27      0.0381
    400 HA            9.7797      26.2813     -10.8154 H        27 ASP27      0.0880
    401 CB           10.3675      25.8729      -8.8018 C.3      27 ASP27     -0.0303
    402 HB2          10.0000      26.0713      -7.7952 H        27 ASP27     -0.0122
    403 HB3          10.4271      24.7931      -8.9437 H        27 ASP27     -0.0122
    404 CG           11.7742      26.4514      -8.9294 C.2      27 ASP27      0.7994
    405 OD1          11.9946      27.3843      -9.7284 O.co2    27 ASP27     -0.8014
    406 OD2          12.6537      25.9320      -8.2013 O.co2    27 ASP27     -0.8014
    407 C             8.0504      25.6936      -9.7253 C.2      27 ASP27      0.5366
    408 O             7.7856      24.7916     -10.5235 O.2      27 ASP27     -0.5819
    409 N             7.1890      26.0952      -8.7876 N.am     28 ILE28     -0.4157
    410 H             7.4642      26.8714      -8.1870 H        28 ILE28      0.2719
    411 CA            5.8964      25.4444      -8.5797 C.3      28 ILE28     -0.0597
    412 HA            6.0658      24.3728      -8.4742 H        28 ILE28      0.0869
    413 CB            5.2074      25.9397      -7.2984 C.3      28 ILE28      0.1303
    414 HB            5.2384      27.0305      -7.2678 H        28 ILE28      0.0187
    415 CG2           3.7361      25.4737      -7.2588 C.3      28 ILE28     -0.3204
    416 HG21          3.6785      24.3893      -7.3627 H        28 ILE28      0.0882
    417 HG22          3.2766      25.7631      -6.3153 H        28 ILE28      0.0882
    418 HG23          3.1559      25.9485      -8.0498 H        28 ILE28      0.0882
    419 CG1           5.9926      25.3590      -6.1060 C.3      28 ILE28     -0.0430
    420 HG12          5.8167      24.2856      -6.0431 H        28 ILE28      0.0236
    421 HG13          7.0562      25.5106      -6.2618 H        28 ILE28      0.0236
    422 CD1           5.6516      26.0112      -4.7683 C.3      28 ILE28     -0.0660
    423 HD11          4.5989      25.8902      -4.5329 H        28 ILE28      0.0186
    424 HD12          6.2459      25.5486      -3.9799 H        28 ILE28      0.0186
    425 HD13          5.8911      27.0731      -4.8136 H        28 ILE28      0.0186
    426 C             5.0060      25.6041      -9.7964 C.2      28 ILE28      0.5973
    427 O             4.4630      24.6093     -10.2840 O.2      28 ILE28     -0.5679
    428 N             4.8595      26.8284     -10.3011 N.am     29 LEU29     -0.4157
    429 H             5.3366      27.6113      -9.8617 H        29 LEU29      0.2719
    430 CA            4.0289      27.0506     -11.4777 C.3      29 LEU29     -0.0518
    431 HA            3.0615      26.5726     -11.3314 H        29 LEU29      0.0922
    432 CB            3.8462      28.5473     -11.7238 C.3      29 LEU29     -0.1102
    433 HB2           4.8070      29.0522     -11.6050 H        29 LEU29      0.0457
    434 HB3           3.5008      28.7095     -12.7463 H        29 LEU29      0.0457
    435 CG            2.8175      29.1472     -10.7618 C.3      29 LEU29      0.3531
    436 HG            3.0676      28.8888      -9.7326 H        29 LEU29     -0.0361
    437 CD1           2.8259      30.6682     -10.8914 C.3      29 LEU29     -0.4121
    438 HD11          2.5294      30.9519     -11.8988 H        29 LEU29      0.1000
    439 HD12          2.1249      31.0972     -10.1766 H        29 LEU29      0.1000
    440 HD13          3.8238      31.0516     -10.6745 H        29 LEU29      0.1000
    441 CD2           1.3994      28.6507     -11.0801 C.3      29 LEU29     -0.4121
    442 HD21          1.2937      27.5962     -10.8316 H        29 LEU29      0.1000
    443 HD22          0.6762      29.2051     -10.4834 H        29 LEU29      0.1000
    444 HD23          1.1764      28.7998     -12.1374 H        29 LEU29      0.1000
    445 C             4.6176      26.4144     -12.7179 C.2      29 LEU29      0.5973
    446 O             3.8858      25.8228     -13.5094 O.2      29 LEU29     -0.5679
    447 N             5.9316      26.5123     -12.8935 N.am     30 ILE30     -0.4157
    448 H             6.4997      26.9972     -12.2018 H        30 ILE30      0.2719
    449 CA            6.5649      25.9563     -14.0804 C.3      30 ILE30     -0.0597
    450 HA            6.0511      26.3307     -14.9682 H        30 ILE30      0.0869
    451 CB            8.0423      26.3644     -14.1567 C.3      30 ILE30      0.1303
    452 HB            8.5114      26.2308     -13.1804 H        30 ILE30      0.0187
    453 CG2           8.8049      25.4851     -15.1738 C.3      30 ILE30     -0.3204
    454 HG21          8.3323      25.5515     -16.1549 H        30 ILE30      0.0882
    455 HG22          9.8416      25.8078     -15.2554 H        30 ILE30      0.0882
    456 HG23          8.8347      24.4480     -14.8460 H        30 ILE30      0.0882
    457 CG1           8.0854      27.8539     -14.5552 C.3      30 ILE30     -0.0430
    458 HG12          7.5547      27.9847     -15.4989 H        30 ILE30      0.0236
    459 HG13          7.5740      28.4632     -13.8132 H        30 ILE30      0.0236
    460 CD1           9.4997      28.3958     -14.7379 C.3      30 ILE30     -0.0660
    461 HD11          9.9541      27.9960     -15.6444 H        30 ILE30      0.0186
    462 HD12          9.4497      29.4808     -14.8322 H        30 ILE30      0.0186
    463 HD13         10.1068      28.1442     -13.8672 H        30 ILE30      0.0186
    464 C             6.4156      24.4490     -14.0971 C.2      30 ILE30      0.5973
    465 O             6.1926      23.8732     -15.1591 O.2      30 ILE30     -0.5679
    466 N             6.5393      23.7923     -12.9419 N.am     31 ARG31     -0.3479
    467 H             6.7576      24.3239     -12.0994 H        31 ARG31      0.2747
    468 CA            6.3575      22.3448     -12.8472 C.3      31 ARG31     -0.2637
    469 HA            7.0244      21.8464     -13.5475 H        31 ARG31      0.1560
    470 CB            6.6925      21.9045     -11.4200 C.3      31 ARG31     -0.0007
    471 HB2           7.7631      22.0231     -11.2455 H        31 ARG31      0.0327
    472 HB3           6.1828      22.5839     -10.7342 H        31 ARG31      0.0327
    473 CG            6.2622      20.4869     -11.0208 C.3      31 ARG31      0.0390
    474 HG2           6.2629      20.4853      -9.9299 H        31 ARG31      0.0285
    475 HG3           5.2382      20.2795     -11.3322 H        31 ARG31      0.0285
    476 CD            7.1802      19.3437     -11.4622 C.3      31 ARG31      0.0486
    477 HD2           7.0091      19.1424     -12.5222 H        31 ARG31      0.0687
    478 HD3           8.2205      19.6314     -11.3004 H        31 ARG31      0.0687
    479 NE            6.8655      18.1520     -10.6480 N.pl3    31 ARG31     -0.5295
    480 HE            6.1834      18.2881      -9.9192 H        31 ARG31      0.3456
    481 CZ            7.3109      16.9157     -10.7640 C.cat    31 ARG31      0.8076
    482 NH1           8.1406      16.5502     -11.7024 N.pl3    31 ARG31     -0.8627
    483 HH11          8.4407      17.2375     -12.3629 H        31 ARG31      0.4478
    484 HH12          8.4304      15.5922     -11.7642 H        31 ARG31      0.4478
    485 NH2           6.8985      16.0098      -9.9233 N.pl3    31 ARG31     -0.8627
    486 HH21          6.2945      16.2630      -9.1607 H        31 ARG31      0.4478
    487 HH22          7.3229      15.1012      -9.9026 H        31 ARG31      0.4478
    488 C             4.9442      21.9701     -13.2622 C.2      31 ARG31      0.7341
    489 O             4.8106      21.0950     -14.1018 O.2      31 ARG31     -0.5894
    490 N             3.9312      22.6456     -12.7174 N.am     32 LEU32     -0.4157
    491 H             4.1585      23.3737     -12.0510 H        32 LEU32      0.2719
    492 CA            2.5135      22.4257     -13.0128 C.3      32 LEU32     -0.0518
    493 HA            2.2342      21.4198     -12.6970 H        32 LEU32      0.0922
    494 CB            1.6953      23.4484     -12.1979 C.3      32 LEU32     -0.1102
    495 HB2           1.8765      23.2869     -11.1341 H        32 LEU32      0.0457
    496 HB3           2.0666      24.4427     -12.4406 H        32 LEU32      0.0457
    497 CG            0.1758      23.4489     -12.4552 C.3      32 LEU32      0.3531
    498 HG           -0.0221      23.4364     -13.5236 H        32 LEU32     -0.0361
    499 CD1          -0.5176      22.2579     -11.7986 C.3      32 LEU32     -0.4121
    500 HD11         -0.3141      22.2513     -10.7356 H        32 LEU32      0.1000
    501 HD12         -1.5920      22.3167     -11.9723 H        32 LEU32      0.1000
    502 HD13         -0.1452      21.3397     -12.2503 H        32 LEU32      0.1000
    503 CD2          -0.4296      24.7236     -11.8775 C.3      32 LEU32     -0.4121
    504 HD21         -0.0166      25.5904     -12.3961 H        32 LEU32      0.1000
    505 HD22         -1.5104      24.7208     -12.0210 H        32 LEU32      0.1000
    506 HD23         -0.1928      24.7839     -10.8206 H        32 LEU32      0.1000
    507 C             2.2468      22.5238     -14.5177 C.2      32 LEU32      0.5973
    508 O             1.7699      21.5614     -15.1100 O.2      32 LEU32     -0.5679
    509 N             2.6436      23.6300     -15.1476 N.am     33 PHE33     -0.4157
    510 H             3.0404      24.3885     -14.6019 H        33 PHE33      0.2719
    511 CA            2.4780      23.8313     -16.5909 C.3      33 PHE33     -0.0024
    512 HA            1.4359      23.6696     -16.8611 H        33 PHE33      0.0978
    513 CB            2.9061      25.2666     -16.9263 C.3      33 PHE33     -0.0343
    514 HB2           3.9412      25.4157     -16.6128 H        33 PHE33      0.0295
    515 HB3           2.8604      25.3995     -18.0081 H        33 PHE33      0.0295
    516 CG            2.0284      26.3301     -16.2943 C.ar     33 PHE33      0.0118
    517 CD1           0.6594      26.0738     -16.0683 C.ar     33 PHE33     -0.1256
    518 HD1           0.2018      25.1327     -16.3254 H        33 PHE33      0.1330
    519 CE1          -0.1693      27.0579     -15.5244 C.ar     33 PHE33     -0.1704
    520 HE1          -1.2146      26.8407     -15.3654 H        33 PHE33      0.1430
    521 CZ            0.3543      28.3222     -15.2153 C.ar     33 PHE33     -0.1072
    522 HZ           -0.2833      29.0891     -14.8035 H        33 PHE33      0.1297
    523 CE2           1.7108      28.5969     -15.4498 C.ar     33 PHE33     -0.1704
    524 HE2           2.1123      29.5743     -15.2225 H        33 PHE33      0.1430
    525 CD2           2.5505      27.6014     -15.9843 C.ar     33 PHE33     -0.1256
    526 HD2           3.5950      27.8138     -16.1640 H        33 PHE33      0.1330
    527 C             3.2424      22.8232     -17.4442 C.2      33 PHE33      0.5973
    528 O             2.8266      22.5364     -18.5633 O.2      33 PHE33     -0.5679
    529 N             4.3405      22.2716     -16.9057 N.am     34 LYS34     -0.3479
    530 H             4.6277      22.6300     -16.0026 H        34 LYS34      0.2747
    531 CA            5.1564      21.2066     -17.5167 C.3      34 LYS34     -0.2400
    532 HA            5.2147      21.3769     -18.5936 H        34 LYS34      0.1426
    533 CB            6.5710      21.1645     -16.9041 C.3      34 LYS34     -0.0094
    534 HB2           6.5555      21.5695     -15.8973 H        34 LYS34      0.0362
    535 HB3           6.8574      20.1209     -16.7707 H        34 LYS34      0.0362
    536 CG            7.6685      21.8766     -17.7125 C.3      34 LYS34      0.0187
    537 HG2           7.2481      22.3257     -18.6135 H        34 LYS34      0.0103
    538 HG3           8.0563      22.6912     -17.0985 H        34 LYS34      0.0103
    539 CD            8.8345      20.9392     -18.1105 C.3      34 LYS34     -0.0479
    540 HD2           8.7946      19.9865     -17.5824 H        34 LYS34      0.0621
    541 HD3           8.7181      20.7135     -19.1725 H        34 LYS34      0.0621
    542 CE           10.2245      21.5663     -17.8974 C.3      34 LYS34     -0.0143
    543 HE2          10.8962      21.1853     -18.6734 H        34 LYS34      0.1135
    544 HE3          10.1557      22.6486     -18.0552 H        34 LYS34      0.1135
    545 NZ           10.8184      21.2753     -16.5658 N.4      34 LYS34     -0.3854
    546 HZ1          11.0046      20.2885     -16.4605 H        34 LYS34      0.3400
    547 HZ2          11.7047      21.7745     -16.5015 H        34 LYS34      0.3400
    548 HZ3          10.2215      21.6204     -15.8277 H        34 LYS34      0.3400
    549 C             4.5866      19.8035     -17.3609 C.2      34 LYS34      0.7341
    550 O             4.7563      19.0027     -18.2723 O.2      34 LYS34     -0.5894
    551 N             4.0566      19.4443     -16.1937 N.am     35 SER35     -0.4157
    552 H             3.9835      20.1307     -15.4497 H        35 SER35      0.2719
    553 CA            3.5428      18.0882     -15.9755 C.3      35 SER35     -0.0249
    554 HA            4.0893      17.4049     -16.6258 H        35 SER35      0.0843
    555 CB            3.8239      17.5903     -14.5508 C.3      35 SER35      0.2117
    556 HB2           3.2680      16.6676     -14.3760 H        35 SER35      0.0352
    557 HB3           4.8883      17.3656     -14.4762 H        35 SER35      0.0352
    558 OG            3.5068      18.5302     -13.5479 O.3      35 SER35     -0.6546
    559 HG            2.5483      18.6331     -13.5642 H        35 SER35      0.4275
    560 C             2.0832      17.9340     -16.4128 C.2      35 SER35      0.5973
    561 O             1.6708      16.7994     -16.6186 O.2      35 SER35     -0.5679
    562 N             1.3603      19.0496     -16.5973 N.am     36 HIE36     -0.4157
    563 H             1.8020      19.9304     -16.3660 H        36 HIE36      0.2719
    564 CA           -0.0723      19.1339     -16.9383 C.3      36 HIE36     -0.0581
    565 HA           -0.3980      18.2451     -17.4854 H        36 HIE36      0.1360
    566 CB           -0.8978      19.1809     -15.6553 C.3      36 HIE36     -0.0074
    567 HB2          -0.6811      20.0992     -15.1081 H        36 HIE36      0.0367
    568 HB3          -1.9566      19.1757     -15.9063 H        36 HIE36      0.0367
    569 CG           -0.6257      18.0271     -14.7514 C.2      36 HIE36      0.1868
    570 ND1          -1.0801      16.7313     -14.9494 N.2      36 HIE36     -0.5432
    571 CE1          -0.6327      16.0234     -13.9108 C.2      36 HIE36      0.1635
    572 HE1          -0.8432      14.9755     -13.7536 H        36 HIE36      0.1435
    573 NE2           0.0881      16.8007     -13.0834 N.pl3    36 HIE36     -0.2795
    574 HE2           0.4600      16.4957     -12.1941 H        36 HIE36      0.3339
    575 CD2           0.1045      18.0778     -13.6022 C.2      36 HIE36     -0.2207
    576 HD2           0.5342      18.9680     -13.1724 H        36 HIE36      0.1862
    577 C            -0.3664      20.3806     -17.7886 C.2      36 HIE36      0.5973
    578 O            -1.0047      21.3287     -17.3108 O.2      36 HIE36     -0.5679
    579 N             0.1386      20.4199     -19.0278 N.am     37 PRO37     -0.2548
    580 CD            0.8113      19.2973     -19.6604 C.3      37 PRO37      0.0192
    581 HD2           0.3787      18.3348     -19.3880 H        37 PRO37      0.0391
    582 HD3           1.8732      19.3242     -19.4122 H        37 PRO37      0.0391
    583 CG            0.6212      19.5119     -21.1476 C.3      37 PRO37      0.0189
    584 HG2          -0.3271      19.0675     -21.4553 H        37 PRO37      0.0213
    585 HG3           1.4469      19.0956     -21.7248 H        37 PRO37      0.0213
    586 CB            0.5359      21.0325     -21.2865 C.3      37 PRO37     -0.0070
    587 HB2          -0.1029      21.3146     -22.1247 H        37 PRO37      0.0253
    588 HB3           1.5389      21.4332     -21.4379 H        37 PRO37      0.0253
    589 CA           -0.0010      21.5506     -19.9476 C.3      37 PRO37     -0.0266
    590 HA            0.6234      22.3739     -19.6075 H        37 PRO37      0.0641
    591 C            -1.4277      22.0972     -20.0956 C.2      37 PRO37      0.5896
    592 O            -1.6038      23.2897     -20.2974 O.2      37 PRO37     -0.5748
    593 N            -2.4611      21.2756     -19.9374 N.am     38 GLU38     -0.5163
    594 H            -2.2584      20.2905     -19.7741 H        38 GLU38      0.2936
    595 CA           -3.8773      21.6588     -19.9946 C.3      38 GLU38      0.0397
    596 HA           -4.0857      22.0831     -20.9769 H        38 GLU38      0.1105
    597 CB           -4.7826      20.4360     -19.7738 C.3      38 GLU38      0.0560
    598 HB2          -5.8140      20.7780     -19.8753 H        38 GLU38     -0.0173
    599 HB3          -4.6197      19.7161     -20.5775 H        38 GLU38     -0.0173
    600 CG           -4.6679      19.7254     -18.4081 C.3      38 GLU38      0.0136
    601 HG2          -4.6026      20.4254     -17.5789 H        38 GLU38     -0.0425
    602 HG3          -5.6056      19.1831     -18.2632 H        38 GLU38     -0.0425
    603 CD           -3.5302      18.7014     -18.3378 C.2      38 GLU38      0.8054
    604 OE1          -3.6024      17.8728     -17.4108 O.co2    38 GLU38     -0.8188
    605 OE2          -2.6223      18.7265     -19.2010 O.co2    38 GLU38     -0.8188
    606 C            -4.2729      22.6940     -18.9516 C.2      38 GLU38      0.5366
    607 O            -5.2141      23.4661     -19.1438 O.2      38 GLU38     -0.5819
    608 N            -3.5885      22.6960     -17.8103 N.am     39 THR39     -0.4157
    609 H            -2.8209      22.0356     -17.7143 H        39 THR39      0.2719
    610 CA           -3.8015      23.7137     -16.7883 C.3      39 THR39     -0.0389
    611 HA           -4.8681      23.7997     -16.5936 H        39 THR39      0.1007
    612 CB           -3.1181      23.3318     -15.4744 C.3      39 THR39      0.3654
    613 HB           -3.3237      24.1147     -14.7485 H        39 THR39      0.0043
    614 CG2          -3.6355      22.0144     -14.9100 C.3      39 THR39     -0.2438
    615 HG21         -3.3521      21.1805     -15.5522 H        39 THR39      0.0642
    616 HG22         -3.1893      21.8872     -13.9259 H        39 THR39      0.0642
    617 HG23         -4.7175      22.0499     -14.8119 H        39 THR39      0.0642
    618 OG1          -1.7222      23.2334     -15.5967 O.3      39 THR39     -0.6761
    619 HG1          -1.5004      22.5100     -16.2166 H        39 THR39      0.4102
    620 C            -3.3274      25.0734     -17.2921 C.2      39 THR39      0.5973
    621 O            -3.8438      26.1037     -16.8507 O.2      39 THR39     -0.5679
    622 N            -2.4027      25.0983     -18.2563 N.am     40 LEU40     -0.4157
    623 H            -2.0778      24.2298     -18.6687 H        40 LEU40      0.2719
    624 CA           -1.9196      26.3457     -18.8186 C.3      40 LEU40     -0.0518
    625 HA           -1.6600      26.9672     -17.9644 H        40 LEU40      0.0922
    626 CB           -0.6184      26.1058     -19.6080 C.3      40 LEU40     -0.1102
    627 HB2           0.0753      25.5239     -18.9994 H        40 LEU40      0.0457
    628 HB3          -0.8523      25.5474     -20.5122 H        40 LEU40      0.0457
    629 CG            0.0620      27.4032     -20.0600 C.3      40 LEU40      0.3531
    630 HG           -0.5949      27.9178     -20.7591 H        40 LEU40     -0.0361
    631 CD1           0.3837      28.3564     -18.9105 C.3      40 LEU40     -0.4121
    632 HD11          0.9873      27.8402     -18.1753 H        40 LEU40      0.1000
    633 HD12          0.9415      29.2108     -19.2915 H        40 LEU40      0.1000
    634 HD13         -0.5293      28.7275     -18.4516 H        40 LEU40      0.1000
    635 CD2           1.3704      27.0909     -20.7837 C.3      40 LEU40     -0.4121
    636 HD21          1.1656      26.4439     -21.6371 H        40 LEU40      0.1000
    637 HD22          1.8296      28.0109     -21.1482 H        40 LEU40      0.1000
    638 HD23          2.0579      26.5829     -20.1092 H        40 LEU40      0.1000
    639 C            -3.0282      27.1150     -19.5716 C.2      40 LEU40      0.5973
    640 O            -3.0727      28.3371     -19.4716 O.2      40 LEU40     -0.5679
    641 N            -4.0173      26.4450     -20.1719 N.am     41 GLU41     -0.5163
    642 H            -3.8757      25.4486     -20.2990 H        41 GLU41      0.2936
    643 CA           -5.1879      27.0542     -20.8434 C.3      41 GLU41      0.0397
    644 HA           -4.8429      27.6331     -21.7006 H        41 GLU41      0.1105
    645 CB           -6.1481      25.9331     -21.2944 C.3      41 GLU41      0.0560
    646 HB2          -6.5658      25.4263     -20.4234 H        41 GLU41     -0.0173
    647 HB3          -6.9776      26.3932     -21.8343 H        41 GLU41     -0.0173
    648 CG           -5.5034      24.8947     -22.2137 C.3      41 GLU41      0.0136
    649 HG2          -4.9550      24.1659     -21.6170 H        41 GLU41     -0.0425
    650 HG3          -6.2786      24.3685     -22.7761 H        41 GLU41     -0.0425
    651 CD           -4.5439      25.6139     -23.1536 C.2      41 GLU41      0.8054
    652 OE1          -3.3238      25.3927     -23.0168 O.co2    41 GLU41     -0.8188
    653 OE2          -5.0366      26.5045     -23.8896 O.co2    41 GLU41     -0.8188
    654 C            -6.0359      27.9886     -19.9839 C.2      41 GLU41      0.5366
    655 O            -6.6964      28.9005     -20.4918 O.2      41 GLU41     -0.5819
    656 N            -6.0422      27.7562     -18.6704 N.am     42 LYS42     -0.3479
    657 H            -5.4103      27.0408     -18.3231 H        42 LYS42      0.2747
    658 CA           -6.7811      28.5864     -17.7165 C.3      42 LYS42     -0.2400
    659 HA           -7.7912      28.7551     -18.0863 H        42 LYS42      0.1426
    660 CB           -6.8350      27.8637     -16.3649 C.3      42 LYS42     -0.0094
    661 HB2          -5.8113      27.6366     -16.0631 H        42 LYS42      0.0362
    662 HB3          -7.2363      28.5311     -15.6007 H        42 LYS42      0.0362
    663 CG           -7.6350      26.5424     -16.4058 C.3      42 LYS42      0.0187
    664 HG2          -7.6453      26.1162     -17.4098 H        42 LYS42      0.0103
    665 HG3          -7.1076      25.8355     -15.7649 H        42 LYS42      0.0103
    666 CD           -9.0688      26.6726     -15.8631 C.3      42 LYS42     -0.0479
    667 HD2          -9.1693      26.0085     -15.0056 H        42 LYS42      0.0621
    668 HD3          -9.2385      27.6978     -15.5289 H        42 LYS42      0.0621
    669 CE          -10.1641      26.2818     -16.8524 C.3      42 LYS42     -0.0143
    670 HE2          -9.8371      26.5705     -17.8567 H        42 LYS42      0.1135
    671 HE3         -10.2998      25.1962     -16.8344 H        42 LYS42      0.1135
    672 NZ          -11.4220      26.9881     -16.5162 N.4      42 LYS42     -0.3854
    673 HZ1         -11.2711      27.9901     -16.4508 H        42 LYS42      0.3400
    674 HZ2         -12.1555      26.7932     -17.1806 H        42 LYS42      0.3400
    675 HZ3         -11.7229      26.7156     -15.5782 H        42 LYS42      0.3400
    676 C            -6.1478      29.9683     -17.5731 C.2      42 LYS42      0.7341
    677 O            -6.7629      30.8460     -16.9794 O.2      42 LYS42     -0.5894
    678 N            -4.9417      30.1615     -18.1066 N.am     43 PHE43     -0.4157
    679 H            -4.4990      29.3849     -18.5866 H        43 PHE43      0.2719
    680 CA           -4.1875      31.3992     -18.0310 C.3      43 PHE43     -0.0024
    681 HA           -4.6852      32.0941     -17.3518 H        43 PHE43      0.0978
    682 CB           -2.8025      31.1147     -17.4646 C.3      43 PHE43     -0.0343
    683 HB2          -2.2876      30.3731     -18.0750 H        43 PHE43      0.0295
    684 HB3          -2.2170      32.0339     -17.4970 H        43 PHE43      0.0295
    685 CG           -2.8650      30.6430     -16.0401 C.ar     43 PHE43      0.0118
    686 CD1          -2.9146      31.5924     -15.0056 C.ar     43 PHE43     -0.1256
    687 HD1          -2.9204      32.6502     -15.2297 H        43 PHE43      0.1330
    688 CE1          -2.9555      31.1690     -13.6690 C.ar     43 PHE43     -0.1704
    689 HE1          -3.0073      31.9016     -12.8736 H        43 PHE43      0.1430
    690 CZ           -2.9677      29.7953     -13.3714 C.ar     43 PHE43     -0.1072
    691 HZ           -3.0236      29.4658     -12.3420 H        43 PHE43      0.1297
    692 CE2          -2.9537      28.8463     -14.4080 C.ar     43 PHE43     -0.1704
    693 HE2          -2.9917      27.7906     -14.1767 H        43 PHE43      0.1430
    694 CD2          -2.8961      29.2700     -15.7464 C.ar     43 PHE43     -0.1256
    695 HD2          -2.8827      28.5431     -16.5463 H        43 PHE43      0.1330
    696 C            -4.1028      32.0603     -19.3917 C.2      43 PHE43      0.5973
    697 O            -3.0921      31.9581     -20.0881 O.2      43 PHE43     -0.5679
    698 N            -5.1457      32.8251     -19.7139 N.am     44 ASP44     -0.5163
    699 H            -5.9771      32.7658     -19.1404 H        44 ASP44      0.2936
    700 CA           -5.2100      33.6873     -20.8994 C.3      44 ASP44      0.0381
    701 HA           -5.4071      33.1113     -21.7752 H        44 ASP44      0.0880
    702 CB           -6.4052      34.6251     -20.8054 C.3      44 ASP44     -0.0303
    703 HB2          -6.5484      34.9583     -19.7754 H        44 ASP44     -0.0122
    704 HB3          -6.2215      35.5021     -21.4289 H        44 ASP44     -0.0122
    705 CG           -7.6653      33.9290     -21.3239 C.2      44 ASP44      0.7994
    706 OD1          -7.6178      32.6939     -21.5757 O.co2    44 ASP44     -0.8014
    707 OD2          -8.6522      34.6656     -21.5159 O.co2    44 ASP44     -0.8014
    708 C            -3.9243      34.4514     -21.1521 C.2      44 ASP44      0.5366
    709 O            -3.4758      34.6210     -22.2852 O.2      44 ASP44     -0.5819
    710 N            -3.3083      34.8664     -20.0502 N.am     45 ARG45     -0.3479
    711 H            -3.7681      34.6780     -19.1726 H        45 ARG45      0.2747
    712 CA           -2.1636      35.7509     -20.0721 C.3      45 ARG45     -0.2637
    713 HA           -2.0969      36.1514     -21.0866 H        45 ARG45      0.1560
    714 CB           -2.5149      36.9709     -19.2066 C.3      45 ARG45     -0.0007
    715 HB2          -1.9874      37.8330     -19.6172 H        45 ARG45      0.0327
    716 HB3          -3.5753      37.2017     -19.3317 H        45 ARG45      0.0327
    717 CG           -2.2278      36.8393     -17.7069 C.3      45 ARG45      0.0390
    718 HG2          -3.1238      37.1000     -17.1409 H        45 ARG45      0.0285
    719 HG3          -1.9703      35.8068     -17.4679 H        45 ARG45      0.0285
    720 CD           -1.0582      37.7601     -17.3088 C.3      45 ARG45      0.0486
    721 HD2          -0.3711      37.1824     -16.6979 H        45 ARG45      0.0687
    722 HD3          -0.4810      38.0728     -18.1822 H        45 ARG45      0.0687
    723 NE           -1.4650      38.9461     -16.5356 N.pl3    45 ARG45     -0.5295
    724 HE           -1.2248      39.8430     -16.9269 H        45 ARG45      0.3456
    725 CZ           -1.7950      38.9266     -15.2560 C.cat    45 ARG45      0.8076
    726 NH1          -1.8714      37.8096     -14.5832 N.pl3    45 ARG45     -0.8627
    727 HH11         -1.7712      36.9503     -15.0874 H        45 ARG45      0.4478
    728 HH12         -2.4646      37.7595     -13.7630 H        45 ARG45      0.4478
    729 NH2          -2.0620      40.0345     -14.6272 N.pl3    45 ARG45     -0.8627
    730 HH21         -1.9077      40.9105     -15.0877 H        45 ARG45      0.4478
    731 HH22         -2.3097      39.9891     -13.6569 H        45 ARG45      0.4478
    732 C            -0.7843      35.0889     -19.9029 C.2      45 ARG45      0.7341
    733 O             0.2130      35.7569     -20.1439 O.2      45 ARG45     -0.5894
    734 N            -0.6984      33.7963     -19.5600 N.am     46 PHE46     -0.4157
    735 H            -1.5630      33.2955     -19.4114 H        46 PHE46      0.2719
    736 CA            0.5665      33.0272     -19.5944 C.3      46 PHE46     -0.0024
    737 HA            1.3945      33.7041     -19.8090 H        46 PHE46      0.0978
    738 CB            0.8723      32.3483     -18.2471 C.3      46 PHE46     -0.0343
    739 HB2           0.1714      31.5192     -18.1385 H        46 PHE46      0.0295
    740 HB3           1.8650      31.9065     -18.2881 H        46 PHE46      0.0295
    741 CG            0.7892      33.2050     -16.9981 C.ar     46 PHE46      0.0118
    742 CD1           1.2619      34.5317     -16.9684 C.ar     46 PHE46     -0.1256
    743 HD1           1.7201      34.9700     -17.8440 H        46 PHE46      0.1330
    744 CE1           1.0990      35.2997     -15.8032 C.ar     46 PHE46     -0.1704
    745 HE1           1.4320      36.3190     -15.7767 H        46 PHE46      0.1430
    746 CZ            0.4531      34.7634     -14.6821 C.ar     46 PHE46     -0.1072
    747 HZ            0.2733      35.3851     -13.8220 H        46 PHE46      0.1297
    748 CE2           0.0120      33.4333     -14.6979 C.ar     46 PHE46     -0.1704
    749 HE2          -0.5026      33.0190     -13.8428 H        46 PHE46      0.1430
    750 CD2           0.1959      32.6535     -15.8487 C.ar     46 PHE46     -0.1256
    751 HD2          -0.1560      31.6306     -15.8590 H        46 PHE46      0.1330
    752 C             0.5922      31.9827     -20.7160 C.2      46 PHE46      0.5973
    753 O             1.6645      31.5075     -21.0722 O.2      46 PHE46     -0.5679
    754 N            -0.5496      31.6438     -21.3274 N.am     47 LYS47     -0.3479
    755 H            -1.4271      31.9932     -20.9559 H        47 LYS47      0.2747
    756 CA           -0.6185      30.6639     -22.4248 C.3      47 LYS47     -0.2400
    757 HA           -0.2655      29.7051     -22.0445 H        47 LYS47      0.1426
    758 CB           -2.0742      30.4733     -22.8706 C.3      47 LYS47     -0.0094
    759 HB2          -2.1310      29.6306     -23.5623 H        47 LYS47      0.0362
    760 HB3          -2.6558      30.2001     -21.9888 H        47 LYS47      0.0362
    761 CG           -2.6535      31.7230     -23.5592 C.3      47 LYS47      0.0187
    762 HG2          -2.1970      32.6173     -23.1395 H        47 LYS47      0.0103
    763 HG3          -2.4351      31.6983     -24.6274 H        47 LYS47      0.0103
    764 CD           -4.1567      31.8057     -23.3333 C.3      47 LYS47     -0.0479
    765 HD2          -4.2766      31.6343     -22.2710 H        47 LYS47      0.0621
    766 HD3          -4.5006      32.7966     -23.6286 H        47 LYS47      0.0621
    767 CE           -5.0462      30.7869     -24.0318 C.3      47 LYS47     -0.0143
    768 HE2          -5.3209      31.1675     -25.0186 H        47 LYS47      0.1135
    769 HE3          -4.4864      29.8538     -24.1629 H        47 LYS47      0.1135
    770 NZ           -6.2601      30.5081     -23.2096 N.4      47 LYS47     -0.3854
    771 HZ1          -6.7597      31.3567     -22.9255 H        47 LYS47      0.3400
    772 HZ2          -6.8978      29.8904     -23.6872 H        47 LYS47      0.3400
    773 HZ3          -6.0203      30.0551     -22.3315 H        47 LYS47      0.3400
    774 C             0.2884      30.9764     -23.6170 C.2      47 LYS47      0.7341
    775 O             0.6203      30.0715     -24.3734 O.2      47 LYS47     -0.5894
    776 N             0.7144      32.2284     -23.8123 N.am     48 HIE48     -0.4157
    777 H             0.4725      32.9344     -23.1347 H        48 HIE48      0.2719
    778 CA            1.6472      32.5791     -24.8920 C.3      48 HIE48     -0.0581
    779 HA            1.3597      32.0010     -25.7691 H        48 HIE48      0.1360
    780 CB            1.4689      34.0645     -25.2571 C.3      48 HIE48     -0.0074
    781 HB2           1.6915      34.1646     -26.3197 H        48 HIE48      0.0367
    782 HB3           0.4289      34.3619     -25.1160 H        48 HIE48      0.0367
    783 CG            2.3619      35.0397     -24.5289 C.2      48 HIE48      0.1868
    784 ND1           2.8043      34.9162     -23.2142 N.2      48 HIE48     -0.5432
    785 CE1           3.5767      35.9880     -22.9831 C.2      48 HIE48      0.1635
    786 HE1           4.0819      36.1907     -22.0490 H        48 HIE48      0.1435
    787 NE2           3.6063      36.7903     -24.0590 N.pl3    48 HIE48     -0.2795
    788 HE2           4.1187      37.6580     -24.1258 H        48 HIE48      0.3339
    789 CD2           2.8403      36.2105     -25.0447 C.2      48 HIE48     -0.2207
    790 HD2           2.6726      36.5858     -26.0441 H        48 HIE48      0.1862
    791 C             3.1162      32.1849     -24.6131 C.2      48 HIE48      0.5973
    792 O             3.9525      32.3447     -25.5000 O.2      48 HIE48     -0.5679
    793 N             3.4254      31.6595     -23.4198 N.am     49 LEU49     -0.4157
    794 H             2.6857      31.5382     -22.7373 H        49 LEU49      0.2719
    795 CA            4.7834      31.3196     -22.9832 C.3      49 LEU49     -0.0518
    796 HA            5.4843      32.0257     -23.4312 H        49 LEU49      0.0922
    797 CB            4.8669      31.4453     -21.4484 C.3      49 LEU49     -0.1102
    798 HB2           4.1520      30.7550     -20.9992 H        49 LEU49      0.0457
    799 HB3           5.8651      31.1399     -21.1343 H        49 LEU49      0.0457
    800 CG            4.6013      32.8698     -20.9258 C.3      49 LEU49      0.3531
    801 HG            3.6383      33.2295     -21.2780 H        49 LEU49     -0.0361
    802 CD1           4.5713      32.8832     -19.4012 C.3      49 LEU49     -0.4121
    803 HD11          5.5766      32.7000     -19.0365 H        49 LEU49      0.1000
    804 HD12          4.2148      33.8480     -19.0464 H        49 LEU49      0.1000
    805 HD13          3.9104      32.0956     -19.0478 H        49 LEU49      0.1000
    806 CD2           5.6988      33.8403     -21.3650 C.3      49 LEU49     -0.4121
    807 HD21          5.6789      33.9632     -22.4477 H        49 LEU49      0.1000
    808 HD22          5.5380      34.8137     -20.9078 H        49 LEU49      0.1000
    809 HD23          6.6774      33.4668     -21.0657 H        49 LEU49      0.1000
    810 C             5.1912      29.9221     -23.4690 C.2      49 LEU49      0.5973
    811 O             4.7777      28.9080     -22.9089 O.2      49 LEU49     -0.5679
    812 N             6.0039      29.8410     -24.5231 N.am     50 LYS50     -0.3479
    813 H             6.4633      30.6960     -24.8460 H        50 LYS50      0.2747
    814 CA            6.2935      28.5747     -25.2241 C.3      50 LYS50     -0.2400
    815 HA            5.4428      27.9057     -25.0842 H        50 LYS50      0.1426
    816 CB            6.4238      28.8618     -26.7290 C.3      50 LYS50     -0.0094
    817 HB2           7.0540      29.7431     -26.8698 H        50 LYS50      0.0362
    818 HB3           6.8947      28.0164     -27.2331 H        50 LYS50      0.0362
    819 CG            5.0280      29.0871     -27.3461 C.3      50 LYS50      0.0187
    820 HG2           4.5285      28.1256     -27.4722 H        50 LYS50      0.0103
    821 HG3           4.4288      29.6946     -26.6661 H        50 LYS50      0.0103
    822 CD            5.0899      29.8235     -28.6912 C.3      50 LYS50     -0.0479
    823 HD2           5.6906      30.7253     -28.5477 H        50 LYS50      0.0621
    824 HD3           5.5835      29.2041     -29.4416 H        50 LYS50      0.0621
    825 CE            3.6982      30.2700     -29.1674 C.3      50 LYS50     -0.0143
    826 HE2           3.1543      30.6694     -28.3040 H        50 LYS50      0.1135
    827 HE3           3.8345      31.0930     -29.8749 H        50 LYS50      0.1135
    828 NZ            2.9345      29.1743     -29.8150 N.4      50 LYS50     -0.3854
    829 HZ1           2.7818      28.4327     -29.1413 H        50 LYS50      0.3400
    830 HZ2           2.0346      29.5102     -30.1298 H        50 LYS50      0.3400
    831 HZ3           3.4491      28.8017     -30.6014 H        50 LYS50      0.3400
    832 C             7.4746      27.7819     -24.6642 C.2      50 LYS50      0.7341
    833 O             7.6354      26.6113     -25.0046 O.2      50 LYS50     -0.5894
    834 N             8.2953      28.3779     -23.8056 N.am     51 THR51     -0.4157
    835 H             8.1193      29.3500     -23.5814 H        51 THR51      0.2719
    836 CA            9.4695      27.7036     -23.2412 C.3      51 THR51     -0.0389
    837 HA            9.3551      26.6260     -23.3581 H        51 THR51      0.1007
    838 CB           10.7682      28.1105     -23.9464 C.3      51 THR51      0.3654
    839 HB           11.5788      27.4939     -23.5544 H        51 THR51      0.0043
    840 CG2          10.7427      27.9401     -25.4616 C.3      51 THR51     -0.2438
    841 HG21         10.0202      28.6205     -25.9145 H        51 THR51      0.0642
    842 HG22         11.7315      28.1565     -25.8655 H        51 THR51      0.0642
    843 HG23         10.4749      26.9137     -25.7118 H        51 THR51      0.0642
    844 OG1          11.0579      29.4540     -23.6525 O.3      51 THR51     -0.6761
    845 HG1          10.4377      29.9950     -24.1627 H        51 THR51      0.4102
    846 C             9.6387      27.9785     -21.7643 C.2      51 THR51      0.5973
    847 O             9.1533      28.9702     -21.2258 O.2      51 THR51     -0.5679
    848 N            10.4187      27.0998     -21.1358 N.am     52 GLU52     -0.5163
    849 H            10.7496      26.3012     -21.6548 H        52 GLU52      0.2936
    850 CA           10.8009      27.1944     -19.7323 C.3      52 GLU52      0.0397
    851 HA            9.9086      27.1424     -19.1046 H        52 GLU52      0.1105
    852 CB           11.7314      26.0171     -19.3999 C.3      52 GLU52      0.0560
    853 HB2          11.1564      25.0955     -19.5058 H        52 GLU52     -0.0173
    854 HB3          12.5665      25.9947     -20.1031 H        52 GLU52     -0.0173
    855 CG           12.2832      26.1120     -17.9668 C.3      52 GLU52      0.0136
    856 HG2          12.9734      26.9563     -17.8984 H        52 GLU52     -0.0425
    857 HG3          11.4504      26.2985     -17.2851 H        52 GLU52     -0.0425
    858 CD           13.0221      24.8546     -17.5006 C.2      52 GLU52      0.8054
    859 OE1          13.4640      24.8663     -16.3281 O.co2    52 GLU52     -0.8188
    860 OE2          13.1431      23.8941     -18.2935 O.co2    52 GLU52     -0.8188
    861 C            11.5048      28.5086     -19.4282 C.2      52 GLU52      0.5366
    862 O            11.1869      29.1621     -18.4406 O.2      52 GLU52     -0.5819
    863 N            12.4618      28.8780     -20.2826 N.am     53 ALA53     -0.4157
    864 H            12.6183      28.3057     -21.0959 H        53 ALA53      0.2719
    865 CA           13.1918      30.1285     -20.1770 C.3      53 ALA53      0.0337
    866 HA           13.6926      30.1780     -19.2101 H        53 ALA53      0.0823
    867 CB           14.2371      30.2063     -21.2913 C.3      53 ALA53     -0.1825
    868 HB1          13.7558      30.1482     -22.2700 H        53 ALA53      0.0603
    869 HB2          14.7767      31.1520     -21.2207 H        53 ALA53      0.0603
    870 HB3          14.9474      29.3851     -21.1922 H        53 ALA53      0.0603
    871 C            12.2357      31.3050     -20.2751 C.2      53 ALA53      0.5973
    872 O            12.2930      32.1895     -19.4273 O.2      53 ALA53     -0.5679
    873 N            11.3265      31.2945     -21.2511 N.am     54 GLU54     -0.5163
    874 H            11.3077      30.5417     -21.9294 H        54 GLU54      0.2936
    875 CA           10.3165      32.3440     -21.3453 C.3      54 GLU54      0.0397
    876 HA           10.8006      33.3162     -21.4438 H        54 GLU54      0.1105
    877 CB            9.3880      32.1309     -22.5311 C.3      54 GLU54      0.0560
    878 HB2           9.2047      31.0667     -22.6607 H        54 GLU54     -0.0173
    879 HB3           8.4319      32.6129     -22.3254 H        54 GLU54     -0.0173
    880 CG            9.9357      32.7507     -23.8164 C.3      54 GLU54      0.0136
    881 HG2          10.0856      33.8219     -23.6624 H        54 GLU54     -0.0425
    882 HG3          10.8972      32.2920     -24.0578 H        54 GLU54     -0.0425
    883 CD            8.9516      32.5189     -24.9686 C.2      54 GLU54      0.8054
    884 OE1           9.0319      33.2518     -25.9747 O.co2    54 GLU54     -0.8188
    885 OE2           8.1431      31.5624     -24.8503 O.co2    54 GLU54     -0.8188
    886 C             9.4603      32.4018     -20.0941 C.2      54 GLU54      0.5366
    887 O             9.1789      33.4954     -19.6072 O.2      54 GLU54     -0.5819
    888 N             9.0823      31.2604     -19.5202 N.am     55 MET55     -0.4157
    889 H             9.2885      30.3779     -19.9788 H        55 MET55      0.2719
    890 CA            8.3490      31.2922     -18.2627 C.3      55 MET55     -0.0237
    891 HA            7.4960      31.9582     -18.3755 H        55 MET55      0.0880
    892 CB            7.8246      29.9160     -17.8782 C.3      55 MET55      0.0342
    893 HB2           8.6535      29.2112     -17.8194 H        55 MET55      0.0241
    894 HB3           7.3424      29.9712     -16.9016 H        55 MET55      0.0241
    895 CG            6.8092      29.4139     -18.8952 C.3      55 MET55      0.0018
    896 HG2           5.8957      30.0035     -18.8093 H        55 MET55      0.0440
    897 HG3           7.1948      29.5323     -19.9049 H        55 MET55      0.0440
    898 SD            6.4156      27.6728     -18.6463 S.3      55 MET55     -0.2737
    899 CE            5.3119      27.4759     -20.0668 C.3      55 MET55     -0.0536
    900 HE1           5.8668      27.6588     -20.9870 H        55 MET55      0.0684
    901 HE2           4.9125      26.4620     -20.0853 H        55 MET55      0.0684
    902 HE3           4.4852      28.1841     -19.9992 H        55 MET55      0.0684
    903 C             9.2083      31.8646     -17.1435 C.2      55 MET55      0.5973
    904 O             8.7271      32.7186     -16.3997 O.2      55 MET55     -0.5679
    905 N            10.4744      31.4363     -17.0236 N.am     56 LYS56     -0.3479
    906 H            10.7922      30.7259     -17.6764 H        56 LYS56      0.2747
    907 CA           11.3872      31.9249     -15.9782 C.3      56 LYS56     -0.2400
    908 HA           10.8700      31.8200     -15.0240 H        56 LYS56      0.1426
    909 CB           12.7089      31.1292     -15.9168 C.3      56 LYS56     -0.0094
    910 HB2          12.8584      30.5721     -16.8422 H        56 LYS56      0.0362
    911 HB3          13.5457      31.8183     -15.7878 H        56 LYS56      0.0362
    912 CG           12.6759      30.1825     -14.7050 C.3      56 LYS56      0.0187
    913 HG2          12.4015      30.7452     -13.8107 H        56 LYS56      0.0103
    914 HG3          11.9060      29.4396     -14.8896 H        56 LYS56      0.0103
    915 CD           13.9772      29.4296     -14.4019 C.3      56 LYS56     -0.0479
    916 HD2          14.7077      30.1241     -13.9832 H        56 LYS56      0.0621
    917 HD3          13.7485      28.6788     -13.6418 H        56 LYS56      0.0621
    918 CE           14.5685      28.7598     -15.6503 C.3      56 LYS56     -0.0143
    919 HE2          13.7440      28.4886     -16.3190 H        56 LYS56      0.1135
    920 HE3          15.1992      29.4861     -16.1700 H        56 LYS56      0.1135
    921 NZ           15.3339      27.5323     -15.3148 N.4      56 LYS56     -0.3854
    922 HZ1          14.6864      26.8000     -15.0242 H        56 LYS56      0.3400
    923 HZ2          15.8134      27.1628     -16.1249 H        56 LYS56      0.3400
    924 HZ3          15.9943      27.6983     -14.5682 H        56 LYS56      0.3400
    925 C            11.6416      33.4197     -16.1082 C.2      56 LYS56      0.7341
    926 O            11.7934      34.0893     -15.0888 O.2      56 LYS56     -0.5894
    927 N            11.6487      33.9461     -17.3288 N.am     57 ALA57     -0.4157
    928 H            11.5591      33.3163     -18.1190 H        57 ALA57      0.2719
    929 CA           11.8272      35.3651     -17.6141 C.3      57 ALA57      0.0337
    930 HA           12.6495      35.7407     -17.0035 H        57 ALA57      0.0823
    931 CB           12.2309      35.4957     -19.0862 C.3      57 ALA57     -0.1825
    932 HB1          11.4231      35.1427     -19.7297 H        57 ALA57      0.0603
    933 HB2          12.4370      36.5416     -19.3190 H        57 ALA57      0.0603
    934 HB3          13.1289      34.9083     -19.2829 H        57 ALA57      0.0603
    935 C            10.6031      36.2560     -17.3188 C.2      57 ALA57      0.5973
    936 O            10.7902      37.4488     -17.0709 O.2      57 ALA57     -0.5679
    937 N             9.3706      35.7303     -17.3523 N.am     58 SER58     -0.4157
    938 H             9.2702      34.7424     -17.5621 H        58 SER58      0.2719
    939 CA            8.1549      36.5482     -17.1948 C.3      58 SER58     -0.0249
    940 HA            8.2144      37.3647     -17.9147 H        58 SER58      0.0843
    941 CB            6.9163      35.7215     -17.5686 C.3      58 SER58      0.2117
    942 HB2           6.9433      35.5138     -18.6398 H        58 SER58      0.0352
    943 HB3           6.9468      34.7691     -17.0387 H        58 SER58      0.0352
    944 OG            5.7095      36.3994     -17.2450 O.3      58 SER58     -0.6546
    945 HG            5.0230      36.0662     -17.8353 H        58 SER58      0.4275
    946 C             8.0392      37.1784     -15.7920 C.2      58 SER58      0.5973
    947 O             7.9920      36.4830     -14.7723 O.2      58 SER58     -0.5679
    948 N             7.9720      38.5209     -15.7199 N.am     59 GLU59     -0.5163
    949 H             8.1238      39.0498     -16.5658 H        59 GLU59      0.2936
    950 CA            7.7532      39.2530     -14.4526 C.3      59 GLU59      0.0397
    951 HA            8.4554      38.8737     -13.7182 H        59 GLU59      0.1105
    952 CB            7.9594      40.7865     -14.6101 C.3      59 GLU59      0.0560
    953 HB2           8.2194      40.9921     -15.6500 H        59 GLU59     -0.0173
    954 HB3           7.0175      41.3053     -14.4250 H        59 GLU59     -0.0173
    955 CG            9.0603      41.4190     -13.7214 C.3      59 GLU59      0.0136
    956 HG2           9.6678      40.6342     -13.2678 H        59 GLU59     -0.0425
    957 HG3           9.7321      41.9867     -14.3689 H        59 GLU59     -0.0425
    958 CD            8.5201      42.3569     -12.6253 C.2      59 GLU59      0.8054
    959 OE1           8.4935      43.5862     -12.8240 O.co2    59 GLU59     -0.8188
    960 OE2           8.1012      41.8128     -11.5841 O.co2    59 GLU59     -0.8188
    961 C             6.3555      38.9445     -13.9160 C.2      59 GLU59      0.5366
    962 O             6.1903      38.6400     -12.7380 O.2      59 GLU59     -0.5819
    963 N             5.3724      38.9456     -14.8114 N.am     60 ASP60     -0.5163
    964 H             5.6148      39.1404     -15.7709 H        60 ASP60      0.2936
    965 CA            3.9671      38.6842     -14.5217 C.3      60 ASP60      0.0381
    966 HA            3.6301      39.4137     -13.7895 H        60 ASP60      0.0880
    967 CB            3.1893      38.8340     -15.8469 C.3      60 ASP60     -0.0303
    968 HB2           3.8849      38.9716     -16.6777 H        60 ASP60     -0.0122
    969 HB3           2.6447      37.9249     -16.0641 H        60 ASP60     -0.0122
    970 CG            2.2027      40.0011     -15.8619 C.2      60 ASP60      0.7994
    971 OD1           1.5921      40.2004     -16.9320 O.co2    60 ASP60     -0.8014
    972 OD2           2.0180      40.6518     -14.8048 O.co2    60 ASP60     -0.8014
    973 C             3.7407      37.3138     -13.8804 C.2      60 ASP60      0.5366
    974 O             3.1091      37.1997     -12.8336 O.2      60 ASP60     -0.5819
    975 N             4.3232      36.2769     -14.4650 N.am     61 LEU61     -0.4157
    976 H             4.8489      36.4455     -15.3153 H        61 LEU61      0.2719
    977 CA            4.2755      34.9174     -13.9453 C.3      61 LEU61     -0.0518
    978 HA            3.2430      34.5669     -13.9287 H        61 LEU61      0.0922
    979 CB            5.0971      34.1017     -14.9483 C.3      61 LEU61     -0.1102
    980 HB2           4.6929      34.3341     -15.9341 H        61 LEU61      0.0457
    981 HB3           6.1243      34.4676     -14.9425 H        61 LEU61      0.0457
    982 CG            5.1636      32.5709     -14.8105 C.3      61 LEU61      0.3531
    983 HG            6.1941      32.2834     -14.5986 H        61 LEU61     -0.0361
    984 CD1           4.2793      31.9351     -13.7463 C.3      61 LEU61     -0.4121
    985 HD11          3.2562      32.3022     -13.8221 H        61 LEU61      0.1000
    986 HD12          4.2709      30.8534     -13.8789 H        61 LEU61      0.1000
    987 HD13          4.6904      32.1227     -12.7581 H        61 LEU61      0.1000
    988 CD2           4.7656      31.9574     -16.1476 C.3      61 LEU61     -0.4121
    989 HD21          5.4710      32.2923     -16.9011 H        61 LEU61      0.1000
    990 HD22          4.8256      30.8701     -16.0988 H        61 LEU61      0.1000
    991 HD23          3.7476      32.2450     -16.4143 H        61 LEU61      0.1000
    992 C             4.8608      34.8234     -12.5352 C.2      61 LEU61      0.5973
    993 O             4.2707      34.2548     -11.6178 O.2      61 LEU61     -0.5679
    994 N             6.0362      35.4216     -12.3594 N.am     62 LYS62     -0.3479
    995 H             6.4592      35.8765     -13.1620 H        62 LYS62      0.2747
    996 CA            6.7452      35.4290     -11.0850 C.3      62 LYS62     -0.2400
    997 HA            6.9363      34.4035     -10.7633 H        62 LYS62      0.1426
    998 CB            8.0766      36.1602     -11.3084 C.3      62 LYS62     -0.0094
    999 HB2           8.7272      35.5100     -11.8954 H        62 LYS62      0.0362
   1000 HB3           7.9224      37.0832     -11.8627 H        62 LYS62      0.0362
   1001 CG            8.7422      36.4970      -9.9702 C.3      62 LYS62      0.0187
   1002 HG2           8.2396      37.3398      -9.4931 H        62 LYS62      0.0103
   1003 HG3           8.6368      35.6274      -9.3183 H        62 LYS62      0.0103
   1004 CD           10.2414      36.7836     -10.0738 C.3      62 LYS62     -0.0479
   1005 HD2          10.6868      36.5602      -9.1047 H        62 LYS62      0.0621
   1006 HD3          10.7156      36.1127     -10.7927 H        62 LYS62      0.0621
   1007 CE           10.5748      38.2460     -10.3816 C.3      62 LYS62     -0.0143
   1008 HE2           9.9156      38.8906      -9.7904 H        62 LYS62      0.1135
   1009 HE3          11.6026      38.4302     -10.0523 H        62 LYS62      0.1135
   1010 NZ           10.4521      38.5663     -11.8204 N.4      62 LYS62     -0.3854
   1011 HZ1           9.5101      38.3638     -12.1288 H        62 LYS62      0.3400
   1012 HZ2          10.6188      39.5545     -11.9748 H        62 LYS62      0.3400
   1013 HZ3          11.0990      38.0190     -12.3741 H        62 LYS62      0.3400
   1014 C             5.8994      36.0837      -9.9952 C.2      62 LYS62      0.7341
   1015 O             5.7878      35.5754      -8.8816 O.2      62 LYS62     -0.5894
   1016 N             5.3069      37.2214     -10.3471 N.am     63 LYS63     -0.3479
   1017 H             5.4916      37.5627     -11.2861 H        63 LYS63      0.2747
   1018 CA            4.4173      38.0140      -9.4989 C.3      63 LYS63     -0.2400
   1019 HA            4.9117      38.2575      -8.5574 H        63 LYS63      0.1426
   1020 CB            4.0400      39.2794     -10.2688 C.3      63 LYS63     -0.0094
   1021 HB2           4.2066      39.1350     -11.3342 H        63 LYS63      0.0362
   1022 HB3           2.9755      39.4906     -10.1462 H        63 LYS63      0.0362
   1023 CG            4.8114      40.4844      -9.7316 C.3      63 LYS63      0.0187
   1024 HG2           4.1791      41.0378      -9.0355 H        63 LYS63      0.0103
   1025 HG3           5.7106      40.1653      -9.2021 H        63 LYS63      0.0103
   1026 CD            5.2557      41.3981     -10.8650 C.3      63 LYS63     -0.0479
   1027 HD2           5.7168      42.2892     -10.4346 H        63 LYS63      0.0621
   1028 HD3           5.9964      40.8496     -11.4371 H        63 LYS63      0.0621
   1029 CE            4.1386      41.7691     -11.8400 C.3      63 LYS63     -0.0143
   1030 HE2           4.0435      40.9735     -12.5851 H        63 LYS63      0.1135
   1031 HE3           3.1926      41.8294     -11.2948 H        63 LYS63      0.1135
   1032 NZ            4.4152      43.0605     -12.5051 N.4      63 LYS63     -0.3854
   1033 HZ1           5.3554      43.0517     -12.8907 H        63 LYS63      0.3400
   1034 HZ2           3.7524      43.2158     -13.2560 H        63 LYS63      0.3400
   1035 HZ3           4.3707      43.8243     -11.8452 H        63 LYS63      0.3400
   1036 C             3.1660      37.2543      -9.1247 C.2      63 LYS63      0.7341
   1037 O             2.7817      37.2198      -7.9585 O.2      63 LYS63     -0.5894
   1038 N             2.5776      36.6011     -10.1172 N.am     64 HIE64     -0.4157
   1039 H             2.9261      36.7197     -11.0626 H        64 HIE64      0.2719
   1040 CA            1.4595      35.7166      -9.8926 C.3      64 HIE64     -0.0581
   1041 HA            0.6518      36.2767      -9.4175 H        64 HIE64      0.1360
   1042 CB            0.9414      35.2073     -11.2328 C.3      64 HIE64     -0.0074
   1043 HB2           0.5930      36.0618     -11.8112 H        64 HIE64      0.0367
   1044 HB3           1.7227      34.6820     -11.7800 H        64 HIE64      0.0367
   1045 CG           -0.2046      34.2881     -10.9784 C.2      64 HIE64      0.1868
   1046 ND1          -1.3298      34.6719     -10.2597 N.2      64 HIE64     -0.5432
   1047 CE1          -2.0189      33.5488     -10.0419 C.2      64 HIE64      0.1635
   1048 HE1          -2.9512      33.5011      -9.4925 H        64 HIE64      0.1435
   1049 NE2          -1.3909      32.4978     -10.5986 N.pl3    64 HIE64     -0.2795
   1050 HE2          -1.7161      31.5434     -10.5482 H        64 HIE64      0.3339
   1051 CD2          -0.2266      32.9419     -11.1848 C.2      64 HIE64     -0.2207
   1052 HD2           0.5522      32.3494     -11.6415 H        64 HIE64      0.1862
   1053 C             1.8370      34.6007      -8.9151 C.2      64 HIE64      0.5973
   1054 O             1.1406      34.3994      -7.9286 O.2      64 HIE64     -0.5679
   1055 N             2.9966      33.9606      -9.0891 N.am     65 GLY65     -0.4157
   1056 H             3.5260      34.1562      -9.9325 H        65 GLY65      0.2719
   1057 CA            3.5159      32.9502      -8.1589 C.3      65 GLY65     -0.0252
   1058 HA2           2.8484      32.0889      -8.1599 H        65 GLY65      0.0698
   1059 HA3           4.4957      32.6272      -8.5092 H        65 GLY65      0.0698
   1060 C             3.6665      33.4313      -6.7065 C.2      65 GLY65      0.5973
   1061 O             3.3027      32.7012      -5.7827 O.2      65 GLY65     -0.5679
   1062 N             4.1182      34.6724      -6.4782 N.am     66 VAL66     -0.4157
   1063 H             4.4259      35.2297      -7.2670 H        66 VAL66      0.2719
   1064 CA            4.1707      35.2472      -5.1181 C.3      66 VAL66     -0.0875
   1065 HA            4.7118      34.5553      -4.4765 H        66 VAL66      0.0969
   1066 CB            4.9049      36.6034      -5.0905 C.3      66 VAL66      0.2985
   1067 HB            4.4313      37.2881      -5.7938 H        66 VAL66     -0.0297
   1068 CG1           4.9178      37.2594      -3.7023 C.3      66 VAL66     -0.3192
   1069 HG11          5.3297      36.5745      -2.9601 H        66 VAL66      0.0791
   1070 HG12          5.5199      38.1680      -3.7227 H        66 VAL66      0.0791
   1071 HG13          3.9064      37.5377      -3.4053 H        66 VAL66      0.0791
   1072 CG2           6.3713      36.4249      -5.4890 C.3      66 VAL66     -0.3192
   1073 HG21          6.4488      35.9629      -6.4698 H        66 VAL66      0.0791
   1074 HG22          6.8674      37.3943      -5.5289 H        66 VAL66      0.0791
   1075 HG23          6.8800      35.7939      -4.7595 H        66 VAL66      0.0791
   1076 C             2.7677      35.3824      -4.5311 C.2      66 VAL66      0.5973
   1077 O             2.5637      35.1042      -3.3493 O.2      66 VAL66     -0.5679
   1078 N             1.7881      35.7630      -5.3520 N.am     67 THR67     -0.4157
   1079 H             2.0191      36.0237      -6.3058 H        67 THR67      0.2719
   1080 CA            0.3921      35.9138      -4.9254 C.3      67 THR67     -0.0389
   1081 HA            0.3589      36.6024      -4.0819 H        67 THR67      0.1007
   1082 CB           -0.4617      36.5111      -6.0475 C.3      67 THR67      0.3654
   1083 HB           -0.4755      35.8579      -6.9165 H        67 THR67      0.0043
   1084 CG2          -1.8931      36.7874      -5.6130 C.3      67 THR67     -0.2438
   1085 HG21         -1.9040      37.3827      -4.7001 H        67 THR67      0.0642
   1086 HG22         -2.4190      37.3254      -6.4015 H        67 THR67      0.0642
   1087 HG23         -2.4120      35.8470      -5.4438 H        67 THR67      0.0642
   1088 OG1           0.0757      37.7558      -6.4047 O.3      67 THR67     -0.6761
   1089 HG1          -0.3052      37.9835      -7.2558 H        67 THR67      0.4102
   1090 C            -0.2035      34.5945      -4.4640 C.2      67 THR67      0.5973
   1091 O            -0.8200      34.5363      -3.4020 O.2      67 THR67     -0.5679
   1092 N             0.0383      33.5192      -5.2108 N.am     68 VAL68     -0.4157
   1093 H             0.5266      33.6476      -6.0924 H        68 VAL68      0.2719
   1094 CA           -0.4518      32.1855      -4.8560 C.3      68 VAL68     -0.0875
   1095 HA           -1.5358      32.2339      -4.7462 H        68 VAL68      0.0969
   1096 CB           -0.1267      31.1907      -5.9779 C.3      68 VAL68      0.2985
   1097 HB            0.9523      31.1383      -6.1261 H        68 VAL68     -0.0297
   1098 CG1          -0.6488      29.7951      -5.6385 C.3      68 VAL68     -0.3192
   1099 HG11         -1.7087      29.8426      -5.4150 H        68 VAL68      0.0791
   1100 HG12         -0.4982      29.1239      -6.4841 H        68 VAL68      0.0791
   1101 HG13         -0.1193      29.3826      -4.7805 H        68 VAL68      0.0791
   1102 CG2          -0.7858      31.6098      -7.2926 C.3      68 VAL68     -0.3192
   1103 HG21         -0.4384      32.5841      -7.6176 H        68 VAL68      0.0791
   1104 HG22         -0.5477      30.8865      -8.0715 H        68 VAL68      0.0791
   1105 HG23         -1.8690      31.6530      -7.1693 H        68 VAL68      0.0791
   1106 C             0.1183      31.7085      -3.5169 C.2      68 VAL68      0.5973
   1107 O            -0.6297      31.3040      -2.6269 O.2      68 VAL68     -0.5679
   1108 N             1.4430      31.7646      -3.3423 N.am     69 LEU69     -0.4157
   1109 H             2.0157      32.1137      -4.1052 H        69 LEU69      0.2719
   1110 CA            2.0974      31.2916      -2.1091 C.3      69 LEU69     -0.0518
   1111 HA            1.7040      30.3090      -1.8561 H        69 LEU69      0.0922
   1112 CB            3.6147      31.2009      -2.3062 C.3      69 LEU69     -0.1102
   1113 HB2           3.9557      32.1406      -2.7445 H        69 LEU69      0.0457
   1114 HB3           4.1023      31.0901      -1.3359 H        69 LEU69      0.0457
   1115 CG            4.0605      30.0424      -3.2044 C.3      69 LEU69      0.3531
   1116 HG            3.4932      30.0494      -4.1354 H        69 LEU69     -0.0361
   1117 CD1           5.5379      30.2086      -3.5293 C.3      69 LEU69     -0.4121
   1118 HD11          6.1277      30.2820      -2.6152 H        69 LEU69      0.1000
   1119 HD12          5.8905      29.3601      -4.1100 H        69 LEU69      0.1000
   1120 HD13          5.6751      31.1184      -4.1128 H        69 LEU69      0.1000
   1121 CD2           3.8892      28.6915      -2.5206 C.3      69 LEU69     -0.4121
   1122 HD21          2.8385      28.5261      -2.2953 H        69 LEU69      0.1000
   1123 HD22          4.2141      27.9013      -3.1928 H        69 LEU69      0.1000
   1124 HD23          4.5063      28.6643      -1.6239 H        69 LEU69      0.1000
   1125 C             1.8337      32.1813      -0.9014 C.2      69 LEU69      0.5973
   1126 O             1.8906      31.7133       0.2307 O.2      69 LEU69     -0.5679
   1127 N             1.5572      33.4565      -1.1305 N.am     70 THR70     -0.4157
   1128 H             1.6155      33.7988      -2.0823 H        70 THR70      0.2719
   1129 CA            1.2069      34.4035      -0.0770 C.3      70 THR70     -0.0389
   1130 HA            1.9743      34.4013       0.6972 H        70 THR70      0.1007
   1131 CB            1.1524      35.8020      -0.7082 C.3      70 THR70      0.3654
   1132 HB            0.6619      35.7440      -1.6788 H        70 THR70      0.0043
   1133 CG2           0.4093      36.8477       0.1060 C.3      70 THR70     -0.2438
   1134 HG21          0.8218      36.8916       1.1143 H        70 THR70      0.0642
   1135 HG22          0.5207      37.8224      -0.3695 H        70 THR70      0.0642
   1136 HG23         -0.6517      36.6057       0.1543 H        70 THR70      0.0642
   1137 OG1           2.4679      36.2654      -0.8898 O.3      70 THR70     -0.6761
   1138 HG1           2.7659      35.8712      -1.7262 H        70 THR70      0.4102
   1139 C            -0.1111      33.9787       0.5731 C.2      70 THR70      0.5973
   1140 O            -0.1861      33.7838       1.7869 O.2      70 THR70     -0.5679
   1141 N            -1.1202      33.7419      -0.2710 N.am     71 ALA71     -0.4157
   1142 H            -0.9610      33.8874      -1.2616 H        71 ALA71      0.2719
   1143 CA           -2.4517      33.2995       0.1200 C.3      71 ALA71      0.0337
   1144 HA           -2.8483      33.9808       0.8752 H        71 ALA71      0.0823
   1145 CB           -3.3506      33.3661      -1.1191 C.3      71 ALA71     -0.1825
   1146 HB1          -2.9645      32.7153      -1.9048 H        71 ALA71      0.0603
   1147 HB2          -4.3594      33.0472      -0.8541 H        71 ALA71      0.0603
   1148 HB3          -3.3894      34.3908      -1.4905 H        71 ALA71      0.0603
   1149 C            -2.4108      31.8989       0.7382 C.2      71 ALA71      0.5973
   1150 O            -2.8764      31.7127       1.8637 O.2      71 ALA71     -0.5679
   1151 N            -1.7565      30.9388       0.0680 N.am     72 LEU72     -0.4157
   1152 H            -1.3995      31.1393      -0.8615 H        72 LEU72      0.2719
   1153 CA           -1.5464      29.6099       0.6400 C.3      72 LEU72     -0.0518
   1154 HA           -2.5328      29.1730       0.7992 H        72 LEU72      0.0922
   1155 CB           -0.7427      28.7065      -0.3127 C.3      72 LEU72     -0.1102
   1156 HB2          -1.2771      28.6201      -1.2577 H        72 LEU72      0.0457
   1157 HB3           0.2292      29.1593      -0.5076 H        72 LEU72      0.0457
   1158 CG           -0.5309      27.2946       0.2768 C.3      72 LEU72      0.3531
   1159 HG            0.0814      27.3582       1.1751 H        72 LEU72     -0.0361
   1160 CD1          -1.8501      26.5896       0.6114 C.3      72 LEU72     -0.4121
   1161 HD11         -2.5126      26.5950      -0.2557 H        72 LEU72      0.1000
   1162 HD12         -1.6486      25.5596       0.9034 H        72 LEU72      0.1000
   1163 HD13         -2.3464      27.0754       1.4510 H        72 LEU72      0.1000
   1164 CD2           0.1997      26.4053      -0.7236 C.3      72 LEU72     -0.4121
   1165 HD21          1.1035      26.8997      -1.0701 H        72 LEU72      0.1000
   1166 HD22          0.4721      25.4633      -0.2488 H        72 LEU72      0.1000
   1167 HD23         -0.4415      26.2074      -1.5827 H        72 LEU72      0.1000
   1168 C            -0.8535      29.6899       2.0040 C.2      72 LEU72      0.5973
   1169 O            -1.3243      29.0959       2.9694 O.2      72 LEU72     -0.5679
   1170 N             0.2347      30.4480       2.1139 N.am     73 GLY73     -0.4157
   1171 H             0.6009      30.9297       1.2997 H        73 GLY73      0.2719
   1172 CA            0.9211      30.6316       3.3886 C.3      73 GLY73     -0.0252
   1173 HA2           1.3319      29.6802       3.7274 H        73 GLY73      0.0698
   1174 HA3           1.7369      31.3395       3.2467 H        73 GLY73      0.0698
   1175 C            -0.0077      31.1826       4.4708 C.2      73 GLY73      0.5973
   1176 O             0.0230      30.7213       5.6139 O.2      73 GLY73     -0.5679
   1177 N            -0.8877      32.1205       4.1153 N.am     74 ALA74     -0.4157
   1178 H            -0.8872      32.4703       3.1626 H        74 ALA74      0.2719
   1179 CA           -1.8144      32.7108       5.0754 C.3      74 ALA74      0.0337
   1180 HA           -1.2320      33.1315       5.8958 H        74 ALA74      0.0823
   1181 CB           -2.5850      33.8570       4.4135 C.3      74 ALA74     -0.1825
   1182 HB1          -3.2315      33.4800       3.6226 H        74 ALA74      0.0603
   1183 HB2          -3.2048      34.3539       5.1612 H        74 ALA74      0.0603
   1184 HB3          -1.8866      34.5812       3.9927 H        74 ALA74      0.0603
   1185 C            -2.7582      31.6636       5.6832 C.2      74 ALA74      0.5973
   1186 O            -2.9578      31.6562       6.8948 O.2      74 ALA74     -0.5679
   1187 N            -3.2548      30.7409       4.8604 N.am     75 ILE75     -0.4157
   1188 H            -3.0089      30.8243       3.8783 H        75 ILE75      0.2719
   1189 CA           -4.1207      29.6257       5.2587 C.3      75 ILE75     -0.0597
   1190 HA           -4.9967      30.0024       5.7895 H        75 ILE75      0.0869
   1191 CB           -4.5599      28.9151       3.9658 C.3      75 ILE75      0.1303
   1192 HB           -3.7007      28.7720       3.3168 H        75 ILE75      0.0187
   1193 CG2          -5.1406      27.5177       4.2329 C.3      75 ILE75     -0.3204
   1194 HG21         -6.0136      27.5945       4.8798 H        75 ILE75      0.0882
   1195 HG22         -5.4365      27.0469       3.2989 H        75 ILE75      0.0882
   1196 HG23         -4.4092      26.8552       4.6932 H        75 ILE75      0.0882
   1197 CG1          -5.5541      29.8374       3.2338 C.3      75 ILE75     -0.0430
   1198 HG12         -6.4221      30.0097       3.8719 H        75 ILE75      0.0236
   1199 HG13         -5.0898      30.8027       3.0355 H        75 ILE75      0.0236
   1200 CD1          -6.0466      29.2852       1.8964 C.3      75 ILE75     -0.0660
   1201 HD11         -6.7099      28.4366       2.0569 H        75 ILE75      0.0186
   1202 HD12         -6.6082      30.0608       1.3746 H        75 ILE75      0.0186
   1203 HD13         -5.1985      28.9854       1.2796 H        75 ILE75      0.0186
   1204 C            -3.4044      28.6440       6.1832 C.2      75 ILE75      0.5973
   1205 O            -3.9041      28.2530       7.2388 O.2      75 ILE75     -0.5679
   1206 N            -2.2020      28.2222       5.7979 N.am     76 LEU76     -0.4157
   1207 H            -1.8184      28.5673       4.9221 H        76 LEU76      0.2719
   1208 CA           -1.4776      27.2161       6.5683 C.3      76 LEU76     -0.0518
   1209 HA           -2.1130      26.3387       6.6946 H        76 LEU76      0.0922
   1210 CB           -0.1982      26.8050       5.8418 C.3      76 LEU76     -0.1102
   1211 HB2           0.4173      27.6995       5.7242 H        76 LEU76      0.0457
   1212 HB3           0.3531      26.1021       6.4685 H        76 LEU76      0.0457
   1213 CG           -0.4098      26.1717       4.4598 C.3      76 LEU76      0.3531
   1214 HG           -1.0501      26.7959       3.8456 H        76 LEU76     -0.0361
   1215 CD1           0.9659      26.0817       3.8064 C.3      76 LEU76     -0.4121
   1216 HD11          1.6394      25.4751       4.4125 H        76 LEU76      0.1000
   1217 HD12          0.8747      25.6301       2.8192 H        76 LEU76      0.1000
   1218 HD13          1.3885      27.0795       3.6835 H        76 LEU76      0.1000
   1219 CD2          -1.0258      24.7737       4.5247 C.3      76 LEU76     -0.4121
   1220 HD21         -2.0005      24.8152       5.0088 H        76 LEU76      0.1000
   1221 HD22         -1.1619      24.3907       3.5126 H        76 LEU76      0.1000
   1222 HD23         -0.3676      24.1012       5.0745 H        76 LEU76      0.1000
   1223 C            -1.1339      27.7239       7.9649 C.2      76 LEU76      0.5973
   1224 O            -1.2011      26.9668       8.9318 O.2      76 LEU76     -0.5679
   1225 N            -0.8131      29.0087       8.1219 N.am     77 LYS77     -0.3479
   1226 H            -0.7790      29.6149       7.3049 H        77 LYS77      0.2747
   1227 CA           -0.5154      29.5374       9.4594 C.3      77 LYS77     -0.2400
   1228 HA            0.1631      28.8535       9.9687 H        77 LYS77      0.1426
   1229 CB            0.1840      30.8910       9.3424 C.3      77 LYS77     -0.0094
   1230 HB2          -0.4609      31.5697       8.7794 H        77 LYS77      0.0362
   1231 HB3           0.3250      31.3050      10.3426 H        77 LYS77      0.0362
   1232 CG            1.5558      30.7937       8.6521 C.3      77 LYS77      0.0187
   1233 HG2           2.2240      30.1967       9.2708 H        77 LYS77      0.0103
   1234 HG3           1.4684      30.3288       7.6718 H        77 LYS77      0.0103
   1235 CD            2.1412      32.2030       8.5013 C.3      77 LYS77     -0.0479
   1236 HD2           1.4534      32.8279       7.9275 H        77 LYS77      0.0621
   1237 HD3           2.2625      32.6326       9.4970 H        77 LYS77      0.0621
   1238 CE            3.4953      32.1770       7.7905 C.3      77 LYS77     -0.0143
   1239 HE2           4.0438      31.2811       8.0927 H        77 LYS77      0.1135
   1240 HE3           3.3300      32.0981       6.7106 H        77 LYS77      0.1135
   1241 NZ            4.3344      33.3695       8.0717 N.4      77 LYS77     -0.3854
   1242 HZ1           4.6948      33.4076       9.0108 H        77 LYS77      0.3400
   1243 HZ2           5.1373      33.2978       7.4253 H        77 LYS77      0.3400
   1244 HZ3           3.8761      34.2220       7.7926 H        77 LYS77      0.3400
   1245 C            -1.7530      29.6008      10.3623 C.2      77 LYS77      0.7341
   1246 O            -1.5872      29.7877      11.5648 O.2      77 LYS77     -0.5894
   1247 N            -2.9679      29.3902       9.8277 N.am     78 LYS78     -0.3479
   1248 H            -3.0273      29.2820       8.8197 H        78 LYS78      0.2747
   1249 CA           -4.2203      29.2573      10.5975 C.3      78 LYS78     -0.2400
   1250 HA           -4.1802      29.9433      11.4403 H        78 LYS78      0.1426
   1251 CB           -5.4526      29.5689       9.7310 C.3      78 LYS78     -0.0094
   1252 HB2          -5.4620      28.9287       8.8609 H        78 LYS78      0.0362
   1253 HB3          -6.3456      29.3252      10.2979 H        78 LYS78      0.0362
   1254 CG           -5.5819      31.0274       9.2995 C.3      78 LYS78      0.0187
   1255 HG2          -4.6666      31.3270       8.7928 H        78 LYS78      0.0103
   1256 HG3          -6.3968      31.1133       8.5811 H        78 LYS78      0.0103
   1257 CD           -5.8206      31.9699      10.4982 C.3      78 LYS78     -0.0479
   1258 HD2          -5.6374      31.4688      11.4467 H        78 LYS78      0.0621
   1259 HD3          -5.1073      32.7915      10.4153 H        78 LYS78      0.0621
   1260 CE           -7.2235      32.5904      10.5077 C.3      78 LYS78     -0.0143
   1261 HE2          -7.1238      33.6759      10.4111 H        78 LYS78      0.1135
   1262 HE3          -7.7534      32.2655       9.6057 H        78 LYS78      0.1135
   1263 NZ           -8.0422      32.2422      11.6894 N.4      78 LYS78     -0.3854
   1264 HZ1          -7.5781      32.4432      12.5565 H        78 LYS78      0.3400
   1265 HZ2          -8.9315      32.7159      11.6160 H        78 LYS78      0.3400
   1266 HZ3          -8.2702      31.2514      11.6030 H        78 LYS78      0.3400
   1267 C            -4.4346      27.8848      11.2160 C.2      78 LYS78      0.7341
   1268 O            -5.3849      27.7246      11.9800 O.2      78 LYS78     -0.5894
   1269 N            -3.5945      26.8919      10.8893 N.am     79 LYS79     -0.3479
   1270 H            -2.8490      27.0984      10.2312 H        79 LYS79      0.2747
   1271 CA           -3.6415      25.5434      11.4862 C.3      79 LYS79     -0.2400
   1272 HA           -3.0392      24.8841      10.8622 H        79 LYS79      0.1426
   1273 CB           -2.9982      25.5776      12.8922 C.3      79 LYS79     -0.0094
   1274 HB2          -3.5400      26.2992      13.5061 H        79 LYS79      0.0362
   1275 HB3          -3.0903      24.5982      13.3644 H        79 LYS79      0.0362
   1276 CG           -1.5024      25.9511      12.8472 C.3      79 LYS79      0.0187
   1277 HG2          -0.9162      25.0702      12.5992 H        79 LYS79      0.0103
   1278 HG3          -1.3382      26.6713      12.0461 H        79 LYS79      0.0103
   1279 CD           -0.9523      26.6108      14.1257 C.3      79 LYS79     -0.0479
   1280 HD2          -0.0342      27.1322      13.8492 H        79 LYS79      0.0621
   1281 HD3          -1.6564      27.3660      14.4798 H        79 LYS79      0.0621
   1282 CE           -0.6435      25.6202      15.2627 C.3      79 LYS79     -0.0143
   1283 HE2          -1.3506      25.7860      16.0813 H        79 LYS79      0.1135
   1284 HE3          -0.8199      24.6001      14.9066 H        79 LYS79      0.1135
   1285 NZ            0.7475      25.7128      15.7857 N.4      79 LYS79     -0.3854
   1286 HZ1           0.9248      26.6030      16.2238 H        79 LYS79      0.3400
   1287 HZ2           0.8674      25.0136      16.5383 H        79 LYS79      0.3400
   1288 HZ3           1.4437      25.4959      15.0906 H        79 LYS79      0.3400
   1289 C            -5.0650      24.9508      11.4743 C.2      79 LYS79      0.7341
   1290 O            -5.5351      24.3976      12.4651 O.2      79 LYS79     -0.5894
   1291 N            -5.7563      25.0729      10.3388 N.am     80 GLY80     -0.4157
   1292 H            -5.3084      25.5489       9.5690 H        80 GLY80      0.2719
   1293 CA           -7.1175      24.5703      10.1169 C.3      80 GLY80     -0.0252
   1294 HA2          -7.2040      24.2510       9.0777 H        80 GLY80      0.0698
   1295 HA3          -7.3008      23.7092      10.7575 H        80 GLY80      0.0698
   1296 C            -8.2418      25.5755      10.3653 C.2      80 GLY80      0.5973
   1297 O            -9.3754      25.2823      10.0160 O.2      80 GLY80     -0.5679
   1298 N            -7.9518      26.7380      10.9459 N.am     81 HIE81     -0.4157
   1299 H            -6.9997      26.9261      11.2265 H        81 HIE81      0.2719
   1300 CA           -8.9701      27.7419      11.2706 C.3      81 HIE81     -0.0581
   1301 HA           -9.9619      27.2800      11.2902 H        81 HIE81      0.1360
   1302 CB           -8.7084      28.3117      12.6642 C.3      81 HIE81     -0.0074
   1303 HB2          -7.7324      28.7947      12.6981 H        81 HIE81      0.0367
   1304 HB3          -9.4764      29.0515      12.8952 H        81 HIE81      0.0367
   1305 CG           -8.7632      27.2293      13.7012 C.2      81 HIE81      0.1868
   1306 ND1          -9.7968      27.0459      14.6112 N.2      81 HIE81     -0.5432
   1307 CE1          -9.5105      25.9204      15.2730 C.2      81 HIE81      0.1635
   1308 HE1         -10.1324      25.4961      16.0495 H        81 HIE81      0.1435
   1309 NE2          -8.3582      25.3916      14.8292 N.pl3    81 HIE81     -0.2795
   1310 HE2          -7.9234      24.5492      15.1696 H        81 HIE81      0.3339
   1311 CD2          -7.8659      26.2146      13.8494 C.2      81 HIE81     -0.2207
   1312 HD2          -6.9513      26.0993      13.2962 H        81 HIE81      0.1862
   1313 C            -9.0197      28.7993      10.1867 C.2      81 HIE81      0.5973
   1314 O            -8.7382      29.9676      10.4399 O.2      81 HIE81     -0.5679
   1315 N            -9.2217      28.3729       8.9497 N.am     82 HIE82     -0.4157
   1316 H            -9.5243      27.4142       8.8271 H        82 HIE82      0.2719
   1317 CA           -8.9707      29.1996       7.7733 C.3      82 HIE82     -0.0581
   1318 HA           -8.5181      30.1425       8.0759 H        82 HIE82      0.1360
   1319 CB           -7.9443      28.4590       6.9197 C.3      82 HIE82     -0.0074
   1320 HB2          -7.7439      29.0181       6.0056 H        82 HIE82      0.0367
   1321 HB3          -7.0099      28.3927       7.4676 H        82 HIE82      0.0367
   1322 CG           -8.3640      27.0630       6.5590 C.2      82 HIE82      0.1868
   1323 ND1          -7.5013      25.9646       6.5503 N.2      82 HIE82     -0.5432
   1324 CE1          -8.2540      24.9233       6.1758 C.2      82 HIE82      0.1635
   1325 HE1          -7.9115      23.9028       6.1043 H        82 HIE82      0.1435
   1326 NE2          -9.5160      25.3116       5.9852 N.pl3    82 HIE82     -0.2795
   1327 HE2         -10.2982      24.6713       5.8507 H        82 HIE82      0.3339
   1328 CD2          -9.6161      26.6540       6.2062 C.2      82 HIE82     -0.2207
   1329 HD2         -10.5144      27.2443       6.1396 H        82 HIE82      0.1862
   1330 C           -10.2192      29.6018       6.9853 C.2      82 HIE82      0.5973
   1331 O           -10.1100      29.9188       5.8101 O.2      82 HIE82     -0.5679
   1332 N           -11.4174      29.5347       7.5604 N.am     83 GLU83     -0.5163
   1333 H           -11.4388      29.1907       8.5211 H        83 GLU83      0.2936
   1334 CA          -12.6857      29.7728       6.8438 C.3      83 GLU83      0.0397
   1335 HA          -12.7953      29.0082       6.0746 H        83 GLU83      0.1105
   1336 CB          -13.8885      29.6808       7.8051 C.3      83 GLU83      0.0560
   1337 HB2         -14.0399      30.6316       8.3177 H        83 GLU83     -0.0173
   1338 HB3         -14.7777      29.4964       7.2003 H        83 GLU83     -0.0173
   1339 CG          -13.7753      28.5691       8.8595 C.3      83 GLU83      0.0136
   1340 HG2         -14.7848      28.3318       9.2033 H        83 GLU83     -0.0425
   1341 HG3         -13.3726      27.6663       8.3933 H        83 GLU83     -0.0425
   1342 CD          -12.9365      28.9823      10.0799 C.2      83 GLU83      0.8054
   1343 OE1         -13.3528      29.9097      10.8073 O.co2    83 GLU83     -0.8188
   1344 OE2         -11.8393      28.4069      10.2306 O.co2    83 GLU83     -0.8188
   1345 C           -12.7000      31.1436       6.1585 C.2      83 GLU83      0.5366
   1346 O           -12.9864      31.2697       4.9617 O.2      83 GLU83     -0.5819
   1347 N           -12.3438      32.1635       6.9441 N.am     84 ALA84     -0.4157
   1348 H           -12.0204      31.9313       7.8752 H        84 ALA84      0.2719
   1349 CA          -12.2530      33.5506       6.5241 C.3      84 ALA84      0.0337
   1350 HA          -13.2532      33.9167       6.2985 H        84 ALA84      0.0823
   1351 CB          -11.6794      34.3729       7.6847 C.3      84 ALA84     -0.1825
   1352 HB1         -10.6903      34.0088       7.9629 H        84 ALA84      0.0603
   1353 HB2         -11.5976      35.4196       7.3902 H        84 ALA84      0.0603
   1354 HB3         -12.3362      34.2972       8.5518 H        84 ALA84      0.0603
   1355 C           -11.4110      33.6908       5.2561 C.2      84 ALA84      0.5973
   1356 O           -11.8968      34.2343       4.2692 O.2      84 ALA84     -0.5679
   1357 N           -10.1992      33.1483       5.2816 N.am     85 GLU85     -0.5163
   1358 H            -9.8999      32.7119       6.1574 H        85 GLU85      0.2936
   1359 CA           -9.2159      33.1616       4.2031 C.3      85 GLU85      0.0397
   1360 HA           -9.0623      34.1791       3.8443 H        85 GLU85      0.1105
   1361 CB           -7.8987      32.6142       4.7711 C.3      85 GLU85      0.0560
   1362 HB2          -8.0313      31.5998       5.1486 H        85 GLU85     -0.0173
   1363 HB3          -7.1848      32.5627       3.9472 H        85 GLU85     -0.0173
   1364 CG           -7.2706      33.4970       5.8568 C.3      85 GLU85      0.0136
   1365 HG2          -6.2054      33.2550       5.8888 H        85 GLU85     -0.0425
   1366 HG3          -7.3509      34.5417       5.5461 H        85 GLU85     -0.0425
   1367 CD           -7.8223      33.3415       7.2830 C.2      85 GLU85      0.8054
   1368 OE1          -8.7005      32.4862       7.5503 O.co2    85 GLU85     -0.8188
   1369 OE2          -7.3344      34.1088       8.1394 O.co2    85 GLU85     -0.8188
   1370 C            -9.5999      32.2909       3.0068 C.2      85 GLU85      0.5366
   1371 O            -9.4003      32.6716       1.8528 O.2      85 GLU85     -0.5819
   1372 N           -10.1393      31.1093       3.2910 N.am     86 LEU86     -0.4157
   1373 H           -10.2276      30.8611       4.2740 H        86 LEU86      0.2719
   1374 CA          -10.4299      30.0734       2.3126 C.3      86 LEU86     -0.0518
   1375 HA           -9.5735      29.9716       1.6432 H        86 LEU86      0.0922
   1376 CB          -10.5903      28.7636       3.1109 C.3      86 LEU86     -0.1102
   1377 HB2          -9.6945      28.6441       3.7219 H        86 LEU86      0.0457
   1378 HB3         -11.4332      28.8710       3.7953 H        86 LEU86      0.0457
   1379 CG          -10.7558      27.4836       2.2751 C.3      86 LEU86      0.3531
   1380 HG          -10.6990      27.7233       1.2138 H        86 LEU86     -0.0361
   1381 CD1          -9.6727      26.4589       2.6018 C.3      86 LEU86     -0.4121
   1382 HD11         -9.8030      26.0910       3.6103 H        86 LEU86      0.1000
   1383 HD12         -9.7392      25.6200       1.9095 H        86 LEU86      0.1000
   1384 HD13         -8.6909      26.9190       2.5047 H        86 LEU86      0.1000
   1385 CD2         -12.1024      26.8312       2.5749 C.3      86 LEU86     -0.4121
   1386 HD21        -12.9028      27.5296       2.3378 H        86 LEU86      0.1000
   1387 HD22        -12.2207      25.9460       1.9554 H        86 LEU86      0.1000
   1388 HD23        -12.1640      26.5668       3.6312 H        86 LEU86      0.1000
   1389 C           -11.6477      30.4486       1.4577 C.2      86 LEU86      0.5973
   1390 O           -11.6841      30.1828       0.2544 O.2      86 LEU86     -0.5679
   1391 N           -12.6493      31.1030       2.0615 N.am     87 LYS87     -0.3479
   1392 H           -12.5402      31.2935       3.0583 H        87 LYS87      0.2747
   1393 CA          -13.9147      31.4433       1.4005 C.3      87 LYS87     -0.2400
   1394 HA          -14.3349      30.5035       1.0407 H        87 LYS87      0.1426
   1395 CB          -14.8896      32.0321       2.4378 C.3      87 LYS87     -0.0094
   1396 HB2         -15.0607      31.2854       3.2154 H        87 LYS87      0.0362
   1397 HB3         -14.4323      32.8867       2.9299 H        87 LYS87      0.0362
   1398 CG          -16.2556      32.4174       1.8373 C.3      87 LYS87      0.0187
   1399 HG2         -16.1027      32.8051       0.8345 H        87 LYS87      0.0103
   1400 HG3         -16.8926      31.5357       1.7568 H        87 LYS87      0.0103
   1401 CD          -16.9768      33.5347       2.6098 C.3      87 LYS87     -0.0479
   1402 HD2         -16.2358      34.2640       2.9443 H        87 LYS87      0.0621
   1403 HD3         -17.6610      34.0495       1.9330 H        87 LYS87      0.0621
   1404 CE          -17.7904      33.0120       3.7999 C.3      87 LYS87     -0.0143
   1405 HE2         -18.7747      32.6835       3.4504 H        87 LYS87      0.1135
   1406 HE3         -17.2754      32.1333       4.2052 H        87 LYS87      0.1135
   1407 NZ          -17.9232      34.0266       4.8779 N.4      87 LYS87     -0.3854
   1408 HZ1         -18.3998      34.8568       4.5515 H        87 LYS87      0.3400
   1409 HZ2         -18.4470      33.6415       5.6566 H        87 LYS87      0.3400
   1410 HZ3         -17.0101      34.2893       5.2320 H        87 LYS87      0.3400
   1411 C           -13.7236      32.3148       0.1490 C.2      87 LYS87      0.7341
   1412 O           -14.2474      31.9126      -0.8877 O.2      87 LYS87     -0.5894
   1413 N           -13.0570      33.4870       0.2004 N.am     88 PRO88     -0.2548
   1414 CD          -12.6180      34.1784       1.3990 C.3      88 PRO88      0.0192
   1415 HD2         -11.9315      33.5519       1.9638 H        88 PRO88      0.0391
   1416 HD3         -13.4727      34.4674       2.0063 H        88 PRO88      0.0391
   1417 CG          -11.8951      35.4465       0.9696 C.3      88 PRO88      0.0189
   1418 HG2         -10.8280      35.3386       1.1712 H        88 PRO88      0.0213
   1419 HG3         -12.2857      36.3137       1.5031 H        88 PRO88      0.0213
   1420 CB          -12.1198      35.5820      -0.5349 C.3      88 PRO88     -0.0070
   1421 HB2         -11.1625      35.6896      -1.0482 H        88 PRO88      0.0253
   1422 HB3         -12.7415      36.4540      -0.7413 H        88 PRO88      0.0253
   1423 CA          -12.8454      34.3125      -0.9843 C.3      88 PRO88     -0.0266
   1424 HA          -13.8081      34.6259      -1.3716 H        88 PRO88      0.0641
   1425 C           -12.1195      33.5619      -2.1033 C.2      88 PRO88      0.5896
   1426 O           -12.4843      33.7268      -3.2642 O.2      88 PRO88     -0.5748
   1427 N           -11.1987      32.6664      -1.7459 N.am     89 LEU89     -0.4157
   1428 H           -10.9214      32.6029      -0.7758 H        89 LEU89      0.2719
   1429 CA          -10.4626      31.8667      -2.7153 C.3      89 LEU89     -0.0518
   1430 HA          -10.0871      32.5677      -3.4588 H        89 LEU89      0.0922
   1431 CB           -9.3295      31.1460      -1.9404 C.3      89 LEU89     -0.1102
   1432 HB2          -9.1923      31.6419      -0.9773 H        89 LEU89      0.0457
   1433 HB3          -9.6534      30.1332      -1.6957 H        89 LEU89      0.0457
   1434 CG           -7.9273      31.1078      -2.5772 C.3      89 LEU89      0.3531
   1435 HG           -7.2221      31.5825      -1.8938 H        89 LEU89     -0.0361
   1436 CD1          -7.4712      29.6642      -2.7763 C.3      89 LEU89     -0.4121
   1437 HD11         -8.1503      29.1561      -3.4622 H        89 LEU89      0.1000
   1438 HD12         -6.4711      29.6479      -3.2017 H        89 LEU89      0.1000
   1439 HD13         -7.4588      29.1488      -1.8182 H        89 LEU89      0.1000
   1440 CD2          -7.8350      31.8268      -3.9070 C.3      89 LEU89     -0.4121
   1441 HD21         -7.9557      32.9029      -3.7771 H        89 LEU89      0.1000
   1442 HD22         -6.8745      31.6465      -4.3739 H        89 LEU89      0.1000
   1443 HD23         -8.6154      31.4461      -4.5450 H        89 LEU89      0.1000
   1444 C           -11.3691      30.8695      -3.4481 C.2      89 LEU89      0.5973
   1445 O           -11.3565      30.7370      -4.6653 O.2      89 LEU89     -0.5679
   1446 N           -12.2366      30.1919      -2.7014 N.am     90 ALA90     -0.4157
   1447 H           -12.1928      30.2844      -1.6929 H        90 ALA90      0.2719
   1448 CA          -13.1790      29.2674      -3.3119 C.3      90 ALA90      0.0337
   1449 HA          -12.6226      28.5383      -3.9023 H        90 ALA90      0.0823
   1450 CB          -13.9195      28.5304      -2.1963 C.3      90 ALA90     -0.1825
   1451 HB1         -14.5155      29.2333      -1.6141 H        90 ALA90      0.0603
   1452 HB2         -14.5719      27.7781      -2.6392 H        90 ALA90      0.0603
   1453 HB3         -13.2023      28.0363      -1.5394 H        90 ALA90      0.0603
   1454 C           -14.1566      29.9885      -4.2547 C.2      90 ALA90      0.5973
   1455 O           -14.5614      29.4330      -5.2683 O.2      90 ALA90     -0.5679
   1456 N           -14.5490      31.2235      -3.9403 N.am     91 GLN91     -0.4157
   1457 H           -14.1339      31.6667      -3.1294 H        91 GLN91      0.2719
   1458 CA          -15.5264      31.9611      -4.7501 C.3      91 GLN91     -0.0031
   1459 HA          -16.4444      31.3911      -4.8328 H        91 GLN91      0.0850
   1460 CB          -15.8367      33.3364      -4.1644 C.3      91 GLN91     -0.0036
   1461 HB2         -14.9559      33.9746      -4.2434 H        91 GLN91      0.0171
   1462 HB3         -16.6243      33.8119      -4.7496 H        91 GLN91      0.0171
   1463 CG          -16.1918      33.2518      -2.6871 C.3      91 GLN91     -0.0645
   1464 HG2         -16.0595      32.2419      -2.3196 H        91 GLN91      0.0352
   1465 HG3         -15.5646      33.9352      -2.1280 H        91 GLN91      0.0352
   1466 CD          -17.6164      33.5636      -2.3514 C.2      91 GLN91      0.6951
   1467 OE1         -18.4633      33.8519      -3.1707 O.2      91 GLN91     -0.6086
   1468 NE2         -17.9475      33.4645      -1.0842 N.am     91 GLN91     -0.9407
   1469 HE21        -18.8843      33.7722      -0.8856 H        91 GLN91      0.4251
   1470 HE22        -17.2310      33.2898      -0.4113 H        91 GLN91      0.4251
   1471 C           -15.0210      32.2271      -6.1465 C.2      91 GLN91      0.5973
   1472 O           -15.7324      32.0062      -7.1170 O.2      91 GLN91     -0.5679
   1473 N           -13.8148      32.7620      -6.2625 N.am     92 SER92     -0.4157
   1474 H           -13.2322      32.8892      -5.4385 H        92 SER92      0.2719
   1475 CA          -13.2318      33.1220      -7.5444 C.3      92 SER92     -0.0249
   1476 HA          -13.9587      33.6783      -8.1318 H        92 SER92      0.0843
   1477 CB          -12.0129      34.0129      -7.3104 C.3      92 SER92      0.2117
   1478 HB2         -11.5710      34.2820      -8.2715 H        92 SER92      0.0352
   1479 HB3         -12.3110      34.9237      -6.7895 H        92 SER92      0.0352
   1480 OG          -11.0588      33.3236      -6.5398 O.3      92 SER92     -0.6546
   1481 HG          -10.1953      33.7815      -6.5633 H        92 SER92      0.4275
   1482 C           -12.8110      31.8844      -8.3256 C.2      92 SER92      0.5973
   1483 O           -13.0848      31.7971      -9.5227 O.2      92 SER92     -0.5679
   1484 N           -12.1993      30.8893      -7.6849 N.am     93 HIE93     -0.4157
   1485 H           -11.7868      31.0744      -6.7661 H        93 HIE93      0.2719
   1486 CA          -11.7881      29.6917      -8.4130 C.3      93 HIE93     -0.0581
   1487 HA          -11.2940      30.0063      -9.3285 H        93 HIE93      0.1360
   1488 CB          -10.7552      28.8963      -7.6103 C.3      93 HIE93     -0.0074
   1489 HB2         -11.1419      28.6806      -6.6136 H        93 HIE93      0.0367
   1490 HB3         -10.5496      27.9548      -8.1158 H        93 HIE93      0.0367
   1491 CG           -9.4723      29.6698      -7.4940 C.2      93 HIE93      0.1868
   1492 ND1          -9.3360      30.8277      -6.7549 N.2      93 HIE93     -0.5432
   1493 CE1          -8.1378      31.3368      -7.0380 C.2      93 HIE93      0.1635
   1494 HE1          -7.7600      32.2826      -6.6672 H        93 HIE93      0.1435
   1495 NE2          -7.5268      30.5560      -7.9283 N.pl3    93 HIE93     -0.2795
   1496 HE2          -6.6741      30.8144      -8.3979 H        93 HIE93      0.3339
   1497 CD2          -8.3461      29.5014      -8.2396 C.2      93 HIE93     -0.2207
   1498 HD2          -8.1527      28.7250      -8.9543 H        93 HIE93      0.1862
   1499 C           -12.9975      28.8702      -8.8432 C.2      93 HIE93      0.5973
   1500 O           -12.9811      28.2995      -9.9308 O.2      93 HIE93     -0.5679
   1501 N           -14.0832      28.8772      -8.0706 N.am     94 ALA94     -0.4157
   1502 H           -14.0309      29.3050      -7.1512 H        94 ALA94      0.2719
   1503 CA          -15.3433      28.2737      -8.4834 C.3      94 ALA94      0.0337
   1504 HA          -15.1568      27.2745      -8.8810 H        94 ALA94      0.0823
   1505 CB          -16.2782      28.1561      -7.2770 C.3      94 ALA94     -0.1825
   1506 HB1         -16.5051      29.1387      -6.8646 H        94 ALA94      0.0603
   1507 HB2         -17.2111      27.6825      -7.5807 H        94 ALA94      0.0603
   1508 HB3         -15.8199      27.5430      -6.5093 H        94 ALA94      0.0603
   1509 C           -16.0203      29.1102      -9.5711 C.2      94 ALA94      0.5973
   1510 O           -16.3669      28.6129     -10.6459 O.2      94 ALA94     -0.5679
   1511 N           -16.2417      30.3950      -9.2927 N.am     95 THR95     -0.4157
   1512 H           -15.9106      30.7519      -8.4029 H        95 THR95      0.2719
   1513 CA          -17.0935      31.2606     -10.1155 C.3      95 THR95     -0.0389
   1514 HA          -17.8231      30.6123     -10.5959 H        95 THR95      0.1007
   1515 CB          -17.9651      32.2267      -9.2841 C.3      95 THR95      0.3654
   1516 HB          -18.7501      32.6058      -9.9396 H        95 THR95      0.0043
   1517 CG2         -18.6397      31.5616      -8.0732 C.3      95 THR95     -0.2438
   1518 HG21        -17.9336      31.0833      -7.4024 H        95 THR95      0.0642
   1519 HG22        -19.2029      32.3116      -7.5167 H        95 THR95      0.0642
   1520 HG23        -19.3380      30.8025      -8.4248 H        95 THR95      0.0642
   1521 OG1         -17.2457      33.3330      -8.8223 O.3      95 THR95     -0.6761
   1522 HG1         -16.7236      32.9998      -8.0690 H        95 THR95      0.4102
   1523 C           -16.3350      31.9236     -11.2749 C.2      95 THR95      0.5973
   1524 O           -16.6757      31.6571     -12.4283 O.2      95 THR95     -0.5679
   1525 N           -15.2871      32.7114     -11.0067 N.am     96 LYS96     -0.3479
   1526 H           -15.0172      32.7942     -10.0347 H        96 LYS96      0.2747
   1527 CA          -14.4658      33.4144     -12.0110 C.3      96 LYS96     -0.2400
   1528 HA          -15.1443      33.9615     -12.6643 H        96 LYS96      0.1426
   1529 CB          -13.5225      34.4228     -11.2904 C.3      96 LYS96     -0.0094
   1530 HB2         -13.8122      34.4805     -10.2411 H        96 LYS96      0.0362
   1531 HB3         -12.4887      34.0750     -11.3025 H        96 LYS96      0.0362
   1532 CG          -13.5710      35.8677     -11.8156 C.3      96 LYS96      0.0187
   1533 HG2         -14.6185      36.1554     -11.9194 H        96 LYS96      0.0103
   1534 HG3         -13.1119      36.5306     -11.0804 H        96 LYS96      0.0103
   1535 CD          -12.8420      36.0485     -13.1555 C.3      96 LYS96     -0.0479
   1536 HD2         -11.7695      36.1666     -12.9836 H        96 LYS96      0.0621
   1537 HD3         -12.9929      35.1452     -13.7493 H        96 LYS96      0.0621
   1538 CE          -13.4055      37.2452     -13.9362 C.3      96 LYS96     -0.0143
   1539 HE2         -14.4877      37.2772     -13.7796 H        96 LYS96      0.1135
   1540 HE3         -12.9806      38.1663     -13.5235 H        96 LYS96      0.1135
   1541 NZ          -13.1208      37.1315     -15.3909 N.4      96 LYS96     -0.3854
   1542 HZ1         -13.5260      36.2845     -15.7695 H        96 LYS96      0.3400
   1543 HZ2         -13.4959      37.9261     -15.8940 H        96 LYS96      0.3400
   1544 HZ3         -12.1204      37.0936     -15.5522 H        96 LYS96      0.3400
   1545 C           -13.7039      32.4244     -12.9061 C.2      96 LYS96      0.7341
   1546 O           -13.9793      32.3404     -14.1010 O.2      96 LYS96     -0.5894
   1547 N           -12.7622      31.6758     -12.3234 N.am     97 HIE97     -0.4157
   1548 H           -12.6257      31.8183     -11.3268 H        97 HIE97      0.2719
   1549 CA          -11.7546      30.8779     -13.0448 C.3      97 HIE97     -0.0581
   1550 HA          -11.5063      31.3950     -13.9738 H        97 HIE97      0.1360
   1551 CB          -10.4582      30.7737     -12.2267 C.3      97 HIE97     -0.0074
   1552 HB2         -10.6174      30.0766     -11.4077 H        97 HIE97      0.0367
   1553 HB3          -9.6641      30.3759     -12.8592 H        97 HIE97      0.0367
   1554 CG           -9.9927      32.0771     -11.6449 C.2      97 HIE97      0.1868
   1555 ND1          -9.8751      33.2697     -12.3606 N.2      97 HIE97     -0.5432
   1556 CE1          -9.4170      34.1671     -11.4755 C.2      97 HIE97      0.1635
   1557 HE1          -9.1733      35.1973     -11.6995 H        97 HIE97      0.1435
   1558 NE2          -9.2728      33.6049     -10.2688 N.pl3    97 HIE97     -0.2795
   1559 HE2          -8.9102      34.0867      -9.4416 H        97 HIE97      0.3339
   1560 CD2          -9.6201      32.2836     -10.3508 C.2      97 HIE97     -0.2207
   1561 HD2          -9.5918      31.5628      -9.5465 H        97 HIE97      0.1862
   1562 C           -12.2060      29.4685     -13.4193 C.2      97 HIE97      0.5973
   1563 O           -11.7196      28.9102     -14.4052 O.2      97 HIE97     -0.5679
   1564 N           -13.1172      28.8691     -12.6489 N.am     98 LYS98     -0.3479
   1565 H           -13.4192      29.3720     -11.8225 H        98 LYS98      0.2747
   1566 CA          -13.5663      27.4697     -12.7919 C.3      98 LYS98     -0.2400
   1567 HA          -14.1465      27.2303     -11.8977 H        98 LYS98      0.1426
   1568 CB          -14.5123      27.2769     -13.9862 C.3      98 LYS98     -0.0094
   1569 HB2         -13.9499      27.2475     -14.9195 H        98 LYS98      0.0362
   1570 HB3         -15.0181      26.3181     -13.8598 H        98 LYS98      0.0362
   1571 CG          -15.5462      28.4008     -14.0914 C.3      98 LYS98      0.0187
   1572 HG2         -15.7626      28.8113     -13.1087 H        98 LYS98      0.0103
   1573 HG3         -15.1025      29.2062     -14.6793 H        98 LYS98      0.0103
   1574 CD          -16.8401      27.9535     -14.7859 C.3      98 LYS98     -0.0479
   1575 HD2         -17.2458      28.8066     -15.3335 H        98 LYS98      0.0621
   1576 HD3         -16.6248      27.1692     -15.5141 H        98 LYS98      0.0621
   1577 CE          -17.9088      27.4671     -13.7987 C.3      98 LYS98     -0.0143
   1578 HE2         -18.7960      27.1661     -14.3645 H        98 LYS98      0.1135
   1579 HE3         -17.5282      26.5908     -13.2680 H        98 LYS98      0.1135
   1580 NZ          -18.2674      28.5214     -12.8151 N.4      98 LYS98     -0.3854
   1581 HZ1         -18.4626      29.4074     -13.2646 H        98 LYS98      0.3400
   1582 HZ2         -19.0584      28.2362     -12.2529 H        98 LYS98      0.3400
   1583 HZ3         -17.4878      28.6618     -12.1671 H        98 LYS98      0.3400
   1584 C           -12.3947      26.4907     -12.7994 C.2      98 LYS98      0.7341
   1585 O           -12.0160      25.9485     -13.8485 O.2      98 LYS98     -0.5894
   1586 N           -11.7831      26.3264     -11.6310 N.am     99 ILE99     -0.4157
   1587 H           -12.1438      26.8378     -10.8281 H        99 ILE99      0.2719
   1588 CA          -10.6880      25.3840     -11.4362 C.3      99 ILE99     -0.0597
   1589 HA          -10.2285      25.1814     -12.3974 H        99 ILE99      0.0869
   1590 CB           -9.5658      25.9594     -10.5677 C.3      99 ILE99      0.1303
   1591 HB           -9.9748      26.2051      -9.5872 H        99 ILE99      0.0187
   1592 CG2          -8.4543      24.9255     -10.3468 C.3      99 ILE99     -0.3204
   1593 HG21         -8.0322      24.6241     -11.3015 H        99 ILE99      0.0882
   1594 HG22         -7.6643      25.3792      -9.7495 H        99 ILE99      0.0882
   1595 HG23         -8.8320      24.0586      -9.8073 H        99 ILE99      0.0882
   1596 CG1          -8.9886      27.2574     -11.1662 C.3      99 ILE99     -0.0430
   1597 HG12         -9.6858      28.0690     -10.9655 H        99 ILE99      0.0236
   1598 HG13         -8.0702      27.4877     -10.6379 H        99 ILE99      0.0236
   1599 CD1          -8.6712      27.2588     -12.6632 C.3      99 ILE99     -0.0660
   1600 HD11         -9.6069      27.2761     -13.2152 H        99 ILE99      0.0186
   1601 HD12         -8.1194      28.1607     -12.9204 H        99 ILE99      0.0186
   1602 HD13         -8.0885      26.3796     -12.9317 H        99 ILE99      0.0186
   1603 C           -11.2536      24.0984     -10.8574 C.2      99 ILE99      0.5973
   1604 O           -11.7444      24.0941      -9.7325 O.2      99 ILE99     -0.5679
   1605 N           -11.2187      22.9971     -11.6067 N.am    100 PRO100    -0.2548
   1606 CD          -10.7490      22.9028     -12.9766 C.3     100 PRO100     0.0192
   1607 HD2          -9.6637      22.9030     -12.9730 H       100 PRO100     0.0391
   1608 HD3         -11.1311      23.7045     -13.6037 H       100 PRO100     0.0391
   1609 CG          -11.2623      21.5777     -13.5052 C.3     100 PRO100     0.0189
   1610 HG2         -10.5347      21.1047     -14.1666 H       100 PRO100     0.0213
   1611 HG3         -12.2042      21.7410     -14.0311 H       100 PRO100     0.0213
   1612 CB          -11.5191      20.7352     -12.2538 C.3     100 PRO100    -0.0070
   1613 HB2         -10.6677      20.0693     -12.0998 H       100 PRO100     0.0253
   1614 HB3         -12.4296      20.1446     -12.3633 H       100 PRO100     0.0253
   1615 CA          -11.6404      21.7125     -11.0819 C.3     100 PRO100    -0.0266
   1616 HA          -12.6822      21.7755     -10.7640 H       100 PRO100     0.0641
   1617 C           -10.7680      21.2780      -9.8965 C.2     100 PRO100     0.5896
   1618 O            -9.5723      21.5627      -9.8653 O.2     100 PRO100    -0.5748
   1619 N           -11.3220      20.5062      -8.9601 N.am    101 ILE101    -0.4157
   1620 H           -12.3313      20.3916      -8.9508 H       101 ILE101     0.2719
   1621 CA          -10.5370      19.9865      -7.8203 C.3     101 ILE101    -0.0597
   1622 HA          -10.1246      20.8305      -7.2772 H       101 ILE101     0.0869
   1623 CB          -11.4382      19.1953      -6.8585 C.3     101 ILE101     0.1303
   1624 HB          -11.9732      18.4344      -7.4300 H       101 ILE101     0.0187
   1625 CG2         -10.6228      18.4660      -5.7707 C.3     101 ILE101    -0.3204
   1626 HG21         -9.9231      19.1482      -5.2872 H       101 ILE101     0.0882
   1627 HG22        -11.2954      18.0546      -5.0176 H       101 ILE101     0.0882
   1628 HG23        -10.0626      17.6292      -6.1960 H       101 ILE101     0.0882
   1629 CG1         -12.4867      20.1252      -6.2151 C.3     101 ILE101    -0.0430
   1630 HG12        -13.1362      20.5328      -6.9893 H       101 ILE101     0.0236
   1631 HG13        -13.1218      19.5290      -5.5595 H       101 ILE101     0.0236
   1632 CD1         -11.9161      21.2955      -5.4036 C.3     101 ILE101    -0.0660
   1633 HD11        -11.3951      22.0004      -6.0494 H       101 ILE101     0.0186
   1634 HD12        -12.7448      21.8276      -4.9397 H       101 ILE101     0.0186
   1635 HD13        -11.2489      20.9343      -4.6221 H       101 ILE101     0.0186
   1636 C            -9.3313      19.1450      -8.2426 C.2     101 ILE101     0.5973
   1637 O            -8.2945      19.1638      -7.5827 O.2     101 ILE101    -0.5679
   1638 N            -9.4389      18.4573      -9.3821 N.am    102 LYS102    -0.3479
   1639 H           -10.3391      18.4569      -9.8346 H       102 LYS102     0.2747
   1640 CA           -8.3447      17.7025      -9.9864 C.3     102 LYS102    -0.2400
   1641 HA           -8.0684      16.9336      -9.2666 H       102 LYS102     0.1426
   1642 CB           -8.8684      17.0831     -11.2985 C.3     102 LYS102    -0.0094
   1643 HB2          -9.7793      16.5224     -11.0798 H       102 LYS102     0.0362
   1644 HB3          -9.1440      17.8953     -11.9743 H       102 LYS102     0.0362
   1645 CG           -7.9183      16.1480     -12.0657 C.3     102 LYS102     0.0187
   1646 HG2          -8.3856      15.9185     -13.0243 H       102 LYS102     0.0103
   1647 HG3          -6.9865      16.6741     -12.2783 H       102 LYS102     0.0103
   1648 CD           -7.5990      14.8130     -11.3756 C.3     102 LYS102    -0.0479
   1649 HD2          -8.5247      14.2954     -11.1180 H       102 LYS102     0.0621
   1650 HD3          -7.0441      14.1944     -12.0833 H       102 LYS102     0.0621
   1651 CE           -6.7646      15.0275     -10.1132 C.3     102 LYS102    -0.0143
   1652 HE2          -6.4392      16.0662     -10.0714 H       102 LYS102     0.1135
   1653 HE3          -7.4277      14.8516      -9.2656 H       102 LYS102     0.1135
   1654 NZ           -5.5587      14.1796     -10.0008 N.4     102 LYS102    -0.3854
   1655 HZ1          -4.8528      14.4344     -10.6771 H       102 LYS102     0.3400
   1656 HZ2          -5.1721      14.3168      -9.0697 H       102 LYS102     0.3400
   1657 HZ3          -5.7973      13.2016     -10.0569 H       102 LYS102     0.3400
   1658 C            -7.1307      18.6060     -10.2117 C.2     102 LYS102     0.7341
   1659 O            -6.0115      18.2302      -9.8916 O.2     102 LYS102    -0.5894
   1660 N            -7.3519      19.8393     -10.6600 N.am    103 TYR103    -0.4157
   1661 H            -8.3017      20.1647     -10.7673 H       103 TYR103     0.2719
   1662 CA           -6.2643      20.8010     -10.8616 C.3     103 TYR103    -0.0014
   1663 HA           -5.4821      20.3487     -11.4729 H       103 TYR103     0.0876
   1664 CB           -6.7866      22.0462     -11.5665 C.3     103 TYR103    -0.0152
   1665 HB2          -7.6653      22.4218     -11.0601 H       103 TYR103     0.0295
   1666 HB3          -6.0122      22.8059     -11.5254 H       103 TYR103     0.0295
   1667 CG           -7.0910      21.8329     -13.0228 C.ar    103 TYR103    -0.0011
   1668 CD1          -7.3207      22.9514     -13.8446 C.ar    103 TYR103    -0.1906
   1669 HD1          -7.3288      23.9464     -13.4233 H       103 TYR103     0.1699
   1670 CE1          -7.4802      22.7706     -15.2295 C.ar    103 TYR103    -0.2341
   1671 HE1          -7.6314      23.6150     -15.8806 H       103 TYR103     0.1656
   1672 CZ           -7.4206      21.4761     -15.7863 C.ar    103 TYR103     0.3226
   1673 OH           -7.5672      21.2930     -17.1198 O.3     103 TYR103    -0.5579
   1674 HH           -7.1103      21.9550     -17.6499 H       103 TYR103     0.3992
   1675 CE2          -7.2182      20.3614     -14.9624 C.ar    103 TYR103    -0.2341
   1676 HE2          -7.1479      19.3804     -15.4119 H       103 TYR103     0.1656
   1677 CD2          -7.0437      20.5398     -13.5913 C.ar    103 TYR103    -0.1906
   1678 HD2          -6.8113      19.6486     -13.0334 H       103 TYR103     0.1699
   1679 C            -5.5884      21.1965      -9.5700 C.2     103 TYR103     0.5973
   1680 O            -4.4044      21.5196      -9.5711 O.2     103 TYR103    -0.5679
   1681 N            -6.3256      21.1523      -8.4665 N.am    104 LEU104    -0.4157
   1682 H            -7.2950      20.8672      -8.5298 H       104 LEU104     0.2719
   1683 CA           -5.7570      21.4082      -7.1568 C.3     104 LEU104    -0.0518
   1684 HA           -5.1079      22.2793      -7.2193 H       104 LEU104     0.0922
   1685 CB           -6.8570      21.7004      -6.1436 C.3     104 LEU104    -0.1102
   1686 HB2          -7.4065      20.7936      -5.9306 H       104 LEU104     0.0457
   1687 HB3          -6.3861      22.0698      -5.2324 H       104 LEU104     0.0457
   1688 CG           -7.8796      22.7167      -6.6443 C.3     104 LEU104     0.3531
   1689 HG           -8.5543      22.2414      -7.3513 H       104 LEU104    -0.0361
   1690 CD1          -8.6873      23.2235      -5.4608 C.3     104 LEU104    -0.4121
   1691 HD11         -8.0502      23.7669      -4.7625 H       104 LEU104     0.1000
   1692 HD12         -9.4685      23.8929      -5.8229 H       104 LEU104     0.1000
   1693 HD13         -9.1554      22.3862      -4.9459 H       104 LEU104     0.1000
   1694 CD2          -7.2466      23.9159      -7.3383 C.3     104 LEU104    -0.4121
   1695 HD21         -6.8348      23.6485      -8.3060 H       104 LEU104     0.1000
   1696 HD22         -8.0085      24.6803      -7.4949 H       104 LEU104     0.1000
   1697 HD23         -6.4687      24.3437      -6.7073 H       104 LEU104     0.1000
   1698 C            -4.9204      20.2322      -6.7076 C.2     104 LEU104     0.5973
   1699 O            -3.9169      20.4327      -6.0329 O.2     104 LEU104    -0.5679
   1700 N            -5.3007      19.0128      -7.0853 N.am    105 GLU105    -0.5163
   1701 H            -6.1617      18.8878      -7.6040 H       105 GLU105     0.2936
   1702 CA           -4.4304      17.8696      -6.8275 C.3     105 GLU105     0.0397
   1703 HA           -4.1478      17.8709      -5.7741 H       105 GLU105     0.1105
   1704 CB           -5.1259      16.5345      -7.1109 C.3     105 GLU105     0.0560
   1705 HB2          -5.6925      16.6077      -8.0346 H       105 GLU105    -0.0173
   1706 HB3          -4.3901      15.7353      -7.2068 H       105 GLU105    -0.0173
   1707 CG           -6.0588      16.2218      -5.9366 C.3     105 GLU105     0.0136
   1708 HG2          -5.4786      15.7935      -5.1168 H       105 GLU105    -0.0425
   1709 HG3          -6.4904      17.1623      -5.6013 H       105 GLU105    -0.0425
   1710 CD           -7.2368      15.3186      -6.2789 C.2     105 GLU105     0.8054
   1711 OE1          -7.1396      14.5366      -7.2537 O.co2   105 GLU105    -0.8188
   1712 OE2          -8.2588      15.4770      -5.5722 O.co2   105 GLU105    -0.8188
   1713 C            -3.1237      18.0390      -7.5898 C.2     105 GLU105     0.5366
   1714 O            -2.0691      17.9294      -6.9737 O.2     105 GLU105    -0.5819
   1715 N            -3.1713      18.4572      -8.8614 N.am    106 PHE106    -0.4157
   1716 H            -4.0770      18.5448      -9.3086 H       106 PHE106     0.2719
   1717 CA           -1.9609      18.7295      -9.6478 C.3     106 PHE106    -0.0024
   1718 HA           -1.3780      17.8102      -9.7295 H       106 PHE106     0.0978
   1719 CB           -2.3006      19.2345     -11.0507 C.3     106 PHE106    -0.0343
   1720 HB2          -2.8314      20.1808     -10.9758 H       106 PHE106     0.0295
   1721 HB3          -1.3612      19.4353     -11.5636 H       106 PHE106     0.0295
   1722 CG           -3.0906      18.3205     -11.9473 C.ar    106 PHE106     0.0118
   1723 CD1          -3.6945      18.8803     -13.0831 C.ar    106 PHE106    -0.1256
   1724 HD1          -3.6148      19.9336     -13.2628 H       106 PHE106     0.1330
   1725 CE1          -4.3364      18.0633     -14.0209 C.ar    106 PHE106    -0.1704
   1726 HE1          -4.7154      18.4793     -14.9455 H       106 PHE106     0.1430
   1727 CZ           -4.3817      16.6777     -13.8113 C.ar    106 PHE106    -0.1072
   1728 HZ           -4.8001      16.0440     -14.5820 H       106 PHE106     0.1297
   1729 CE2          -3.7925      16.1103     -12.6676 C.ar    106 PHE106    -0.1704
   1730 HE2          -3.7613      15.0371     -12.5658 H       106 PHE106     0.1430
   1731 CD2          -3.1400      16.9295     -11.7331 C.ar    106 PHE106    -0.1256
   1732 HD2          -2.6292      16.4731     -10.8976 H       106 PHE106     0.1330
   1733 C            -1.0399      19.7634      -9.0102 C.2     106 PHE106     0.5973
   1734 O             0.1490      19.4916      -8.8386 O.2     106 PHE106    -0.5679
   1735 N            -1.5478      20.9478      -8.6431 N.am    107 ILE107    -0.4157
   1736 H            -2.5227      21.1591      -8.8285 H       107 ILE107     0.2719
   1737 CA           -0.6671      21.9395      -8.0157 C.3     107 ILE107    -0.0597
   1738 HA            0.2190      22.0081      -8.6446 H       107 ILE107     0.0869
   1739 CB           -1.2823      23.3441      -7.9387 C.3     107 ILE107     0.1303
   1740 HB           -1.7671      23.5543      -8.8940 H       107 ILE107     0.0187
   1741 CG2          -2.3133      23.4520      -6.8090 C.3     107 ILE107    -0.3204
   1742 HG21         -1.8410      23.3838      -5.8284 H       107 ILE107     0.0882
   1743 HG22         -2.8223      24.4102      -6.8763 H       107 ILE107     0.0882
   1744 HG23         -3.0461      22.6608      -6.9150 H       107 ILE107     0.0882
   1745 CG1          -0.1480      24.3676      -7.7151 C.3     107 ILE107    -0.0430
   1746 HG12          0.1850      24.3531      -6.6767 H       107 ILE107     0.0236
   1747 HG13          0.7045      24.0990      -8.3409 H       107 ILE107     0.0236
   1748 CD1          -0.5328      25.7967      -8.0982 C.3     107 ILE107    -0.0660
   1749 HD11         -1.2541      26.1873      -7.3796 H       107 ILE107     0.0186
   1750 HD12          0.3549      26.4295      -8.0804 H       107 ILE107     0.0186
   1751 HD13         -0.9800      25.8309      -9.0892 H       107 ILE107     0.0186
   1752 C            -0.1697      21.4651      -6.6559 C.2     107 ILE107     0.5973
   1753 O             0.9588      21.7816      -6.2890 O.2     107 ILE107    -0.5679
   1754 N            -0.9608      20.6756      -5.9198 N.am    108 SER108    -0.4157
   1755 H            -1.8828      20.4214      -6.2633 H       108 SER108     0.2719
   1756 CA           -0.4831      20.0849      -4.6707 C.3     108 SER108    -0.0249
   1757 HA           -0.1525      20.8807      -4.0069 H       108 SER108     0.0843
   1758 CB           -1.5848      19.3110      -3.9592 C.3     108 SER108     0.2117
   1759 HB2          -2.0125      18.5567      -4.6174 H       108 SER108     0.0352
   1760 HB3          -1.1604      18.8176      -3.0826 H       108 SER108     0.0352
   1761 OG           -2.5869      20.2209      -3.5382 O.3     108 SER108    -0.6546
   1762 HG           -2.2202      21.1096      -3.6062 H       108 SER108     0.4275
   1763 C             0.7307      19.1954      -4.9139 C.2     108 SER108     0.5973
   1764 O             1.7115      19.2826      -4.1764 O.2     108 SER108    -0.5679
   1765 N             0.7157      18.3997      -5.9778 N.am    109 GLU109    -0.5163
   1766 H            -0.1272      18.3436      -6.5477 H       109 GLU109     0.2936
   1767 CA            1.8495      17.5483      -6.3386 C.3     109 GLU109     0.0397
   1768 HA            2.1440      16.9636      -5.4653 H       109 GLU109     0.1105
   1769 CB            1.4249      16.5673      -7.4379 C.3     109 GLU109     0.0560
   1770 HB2           1.0094      17.1214      -8.2786 H       109 GLU109    -0.0173
   1771 HB3           2.2958      16.0069      -7.7814 H       109 GLU109    -0.0173
   1772 CG            0.3765      15.5859      -6.8811 C.3     109 GLU109     0.0136
   1773 HG2           0.8851      14.8963      -6.2034 H       109 GLU109    -0.0425
   1774 HG3          -0.3689      16.1171      -6.2899 H       109 GLU109    -0.0425
   1775 CD           -0.3514      14.7800      -7.9620 C.2     109 GLU109     0.8054
   1776 OE1          -1.4272      14.2266      -7.6408 O.co2   109 GLU109    -0.8188
   1777 OE2           0.1548      14.7260      -9.1087 O.co2   109 GLU109    -0.8188
   1778 C             3.0682      18.3791      -6.7434 C.2     109 GLU109     0.5366
   1779 O             4.1871      18.1140      -6.2954 O.2     109 GLU109    -0.5819
   1780 N             2.8499      19.4327      -7.5318 N.am    110 ALA110    -0.4157
   1781 H             1.9033      19.5846      -7.8729 H       110 ALA110     0.2719
   1782 CA            3.8970      20.3681      -7.9064 C.3     110 ALA110     0.0337
   1783 HA            4.6757      19.8135      -8.4265 H       110 ALA110     0.0823
   1784 CB            3.3067      21.3992      -8.8728 C.3     110 ALA110    -0.1825
   1785 HB1           2.5358      21.9877      -8.3767 H       110 ALA110     0.0603
   1786 HB2           4.0926      22.0752      -9.2115 H       110 ALA110     0.0603
   1787 HB3           2.8730      20.8973      -9.7390 H       110 ALA110     0.0603
   1788 C             4.5431      21.0122      -6.6702 C.2     110 ALA110     0.5973
   1789 O             5.7705      21.1116      -6.6125 O.2     110 ALA110    -0.5679
   1790 N             3.7477      21.3763      -5.6600 N.am    111 ILE111    -0.4157
   1791 H             2.7431      21.3038      -5.7943 H       111 ILE111     0.2719
   1792 CA            4.2512      21.9637      -4.4108 C.3     111 ILE111    -0.0597
   1793 HA            4.8374      22.8498      -4.6491 H       111 ILE111     0.0869
   1794 CB            3.0779      22.3953      -3.5075 C.3     111 ILE111     0.1303
   1795 HB            2.3384      21.5977      -3.4850 H       111 ILE111     0.0187
   1796 CG2           3.5136      22.6733      -2.0538 C.3     111 ILE111    -0.3204
   1797 HG21          4.3234      23.4047      -2.0389 H       111 ILE111     0.0882
   1798 HG22          2.6760      23.0645      -1.4786 H       111 ILE111     0.0882
   1799 HG23          3.8458      21.7573      -1.5661 H       111 ILE111     0.0882
   1800 CG1           2.4284      23.6545      -4.1132 C.3     111 ILE111    -0.0430
   1801 HG12          3.0091      24.5301      -3.8309 H       111 ILE111     0.0236
   1802 HG13          2.4245      23.5981      -5.2006 H       111 ILE111     0.0236
   1803 CD1           0.9816      23.8658      -3.6599 C.3     111 ILE111    -0.0660
   1804 HD11          0.9319      23.9933      -2.5794 H       111 ILE111     0.0186
   1805 HD12          0.5843      24.7634      -4.1347 H       111 ILE111     0.0186
   1806 HD13          0.3665      23.0173      -3.9511 H       111 ILE111     0.0186
   1807 C             5.1904      21.0063      -3.6889 C.2     111 ILE111     0.5973
   1808 O             6.3425      21.3422      -3.4150 O.2     111 ILE111    -0.5679
   1809 N             4.7086      19.8015      -3.4041 N.am    112 ILE112    -0.4157
   1810 H             3.7534      19.5813      -3.6736 H       112 ILE112     0.2719
   1811 CA            5.4827      18.8061      -2.6641 C.3     112 ILE112    -0.0597
   1812 HA            5.7526      19.2083      -1.6869 H       112 ILE112     0.0869
   1813 CB            4.6135      17.5519      -2.4596 C.3     112 ILE112     0.1303
   1814 HB            4.2625      17.2508      -3.4491 H       112 ILE112     0.0187
   1815 CG2           5.4251      16.3602      -1.9164 C.3     112 ILE112    -0.3204
   1816 HG21          5.7768      16.5517      -0.9073 H       112 ILE112     0.0882
   1817 HG22          4.7880      15.4748      -1.8973 H       112 ILE112     0.0882
   1818 HG23          6.2722      16.1267      -2.5601 H       112 ILE112     0.0882
   1819 CG1           3.3471      17.8771      -1.6180 C.3     112 ILE112    -0.0430
   1820 HG12          3.2598      18.9512      -1.4509 H       112 ILE112     0.0236
   1821 HG13          2.4747      17.5766      -2.2000 H       112 ILE112     0.0236
   1822 CD1           3.2286      17.1926      -0.2513 C.3     112 ILE112    -0.0660
   1823 HD11          4.0703      17.4611       0.3836 H       112 ILE112     0.0186
   1824 HD12          2.3112      17.5260       0.2323 H       112 ILE112     0.0186
   1825 HD13          3.1794      16.1102      -0.3648 H       112 ILE112     0.0186
   1826 C             6.7823      18.4948      -3.4117 C.2     112 ILE112     0.5973
   1827 O             7.8525      18.4559      -2.8091 O.2     112 ILE112    -0.5679
   1828 N             6.7122      18.3323      -4.7343 N.am    113 HIE113    -0.4157
   1829 H             5.7989      18.3782      -5.1778 H       113 HIE113     0.2719
   1830 CA            7.8938      18.0745      -5.5549 C.3     113 HIE113    -0.0581
   1831 HA            8.3688      17.1529      -5.2104 H       113 HIE113     0.1360
   1832 CB            7.4510      17.8763      -7.0073 C.3     113 HIE113    -0.0074
   1833 HB2           6.8220      16.9884      -7.0705 H       113 HIE113     0.0367
   1834 HB3           6.8670      18.7373      -7.3337 H       113 HIE113     0.0367
   1835 CG            8.6314      17.7146      -7.9237 C.2     113 HIE113     0.1868
   1836 ND1           9.3487      16.5340      -8.0973 N.2     113 HIE113    -0.5432
   1837 CE1          10.4335      16.8650      -8.8106 C.2     113 HIE113     0.1635
   1838 HE1          11.2566      16.1927      -9.0214 H       113 HIE113     0.1435
   1839 NE2          10.4085      18.1709      -9.1270 N.pl3   113 HIE113    -0.2795
   1840 HE2          11.2047      18.6889      -9.4762 H       113 HIE113     0.3339
   1841 CD2           9.2766      18.7252      -8.5749 C.2     113 HIE113    -0.2207
   1842 HD2           9.0173      19.7753      -8.5356 H       113 HIE113     0.1862
   1843 C             8.9592      19.1803      -5.4431 C.2     113 HIE113     0.5973
   1844 O            10.1440      18.8802      -5.2834 O.2     113 HIE113    -0.5679
   1845 N             8.5759      20.4584      -5.5244 N.am    114 VAL114    -0.4157
   1846 H             7.5858      20.6689      -5.6257 H       114 VAL114     0.2719
   1847 CA            9.5314      21.5748      -5.4303 C.3     114 VAL114    -0.0875
   1848 HA           10.3589      21.3929      -6.1160 H       114 VAL114     0.0969
   1849 CB            8.8494      22.8901      -5.8479 C.3     114 VAL114     0.2985
   1850 HB            7.8795      22.9682      -5.3555 H       114 VAL114    -0.0297
   1851 CG1           9.6655      24.1393      -5.4967 C.3     114 VAL114    -0.3192
   1852 HG11         10.6629      24.0655      -5.9315 H       114 VAL114     0.0791
   1853 HG12          9.1814      25.0313      -5.8895 H       114 VAL114     0.0791
   1854 HG13          9.7448      24.2505      -4.4159 H       114 VAL114     0.0791
   1855 CG2           8.6431      22.8633      -7.3677 C.3     114 VAL114    -0.3192
   1856 HG21          7.9935      22.0379      -7.6517 H       114 VAL114     0.0791
   1857 HG22          8.1724      23.7904      -7.6802 H       114 VAL114     0.0791
   1858 HG23          9.6025      22.7679      -7.8761 H       114 VAL114     0.0791
   1859 C            10.1489      21.6478      -4.0356 C.2     114 VAL114     0.5973
   1860 O            11.3635      21.8071      -3.9020 O.2     114 VAL114    -0.5679
   1861 N             9.3447      21.4617      -2.9905 N.am    115 LEU115    -0.4157
   1862 H             8.3548      21.2951      -3.1493 H       115 LEU115     0.2719
   1863 CA            9.8573      21.4439      -1.6211 C.3     115 LEU115    -0.0518
   1864 HA           10.4168      22.3552      -1.4295 H       115 LEU115     0.0922
   1865 CB            8.7156      21.2918      -0.6216 C.3     115 LEU115    -0.1102
   1866 HB2           8.1583      20.3826      -0.8517 H       115 LEU115     0.0457
   1867 HB3           9.1372      21.1795       0.3803 H       115 LEU115     0.0457
   1868 CG            7.7455      22.4653      -0.6133 C.3     115 LEU115     0.3531
   1869 HG            7.2650      22.5739      -1.5772 H       115 LEU115    -0.0361
   1870 CD1           6.6709      22.2014       0.4378 C.3     115 LEU115    -0.4121
   1871 HD11          7.1305      22.1129       1.4236 H       115 LEU115     0.1000
   1872 HD12          5.9505      23.0190       0.4471 H       115 LEU115     0.1000
   1873 HD13          6.1458      21.2749       0.2042 H       115 LEU115     0.1000
   1874 CD2           8.4521      23.7776      -0.3081 C.3     115 LEU115    -0.4121
   1875 HD21          9.1422      24.0405      -1.1066 H       115 LEU115     0.1000
   1876 HD22          7.6885      24.5506      -0.2646 H       115 LEU115     0.1000
   1877 HD23          8.9747      23.7137       0.6476 H       115 LEU115     0.1000
   1878 C            10.7971      20.2929      -1.3610 C.2     115 LEU115     0.5973
   1879 O            11.7738      20.4473      -0.6378 O.2     115 LEU115    -0.5679
   1880 N            10.4994      19.1398      -1.9335 N.am    116 HIE116    -0.4157
   1881 H             9.6204      19.0333      -2.4286 H       116 HIE116     0.2719
   1882 CA           11.3806      18.0042      -1.7688 C.3     116 HIE116    -0.0581
   1883 HA           11.6496      17.8690      -0.7186 H       116 HIE116     0.1360
   1884 CB           10.6538      16.7535      -2.2524 C.3     116 HIE116    -0.0074
   1885 HB2           9.8181      16.4965      -1.6075 H       116 HIE116     0.0367
   1886 HB3          10.2467      16.9422      -3.2462 H       116 HIE116     0.0367
   1887 CG           11.5730      15.5821      -2.3456 C.2     116 HIE116     0.1868
   1888 ND1          12.1493      14.9140      -1.2725 N.2     116 HIE116    -0.5432
   1889 CE1          12.9388      13.9774      -1.8055 C.2     116 HIE116     0.1635
   1890 HE1          13.5424      13.2921      -1.2249 H       116 HIE116     0.1435
   1891 NE2          12.8917      14.0354      -3.1493 N.pl3   116 HIE116    -0.2795
   1892 HE2          13.4330      13.4558      -3.7727 H       116 HIE116     0.3339
   1893 CD2          12.0350      15.0500      -3.5101 C.2     116 HIE116    -0.2207
   1894 HD2          11.7891      15.3836      -4.5076 H       116 HIE116     0.1862
   1895 C            12.6903      18.2682      -2.4986 C.2     116 HIE116     0.5973
   1896 O            13.7643      18.0738      -1.9449 O.2     116 HIE116    -0.5679
   1897 N            12.6103      18.8145      -3.7107 N.am    117 SER117    -0.4157
   1898 H            11.6932      18.9731      -4.1053 H       117 SER117     0.2719
   1899 CA           13.8063      19.1383      -4.4848 C.3     117 SER117    -0.0249
   1900 HA           14.3977      18.2301      -4.6091 H       117 SER117     0.0843
   1901 CB           13.4328      19.6591      -5.8683 C.3     117 SER117     0.2117
   1902 HB2          12.9295      20.6230      -5.7805 H       117 SER117     0.0352
   1903 HB3          14.3409      19.7857      -6.4589 H       117 SER117     0.0352
   1904 OG           12.5754      18.7422      -6.5195 O.3     117 SER117    -0.6546
   1905 HG           11.7135      18.7386      -6.0625 H       117 SER117     0.4275
   1906 C            14.6945      20.1714      -3.7921 C.2     117 SER117     0.5973
   1907 O            15.9110      20.0141      -3.8029 O.2     117 SER117    -0.5679
   1908 N            14.1211      21.2440      -3.2275 N.am    118 ARG118    -0.3479
   1909 H            13.1082      21.3196      -3.2606 H       118 ARG118     0.2747
   1910 CA           14.9084      22.3396      -2.6313 C.3     118 ARG118    -0.2637
   1911 HA           15.8883      22.3645      -3.1143 H       118 ARG118     0.1560
   1912 CB           14.2257      23.6873      -2.9021 C.3     118 ARG118    -0.0007
   1913 HB2          13.1740      23.6328      -2.6157 H       118 ARG118     0.0327
   1914 HB3          14.7180      24.4747      -2.3301 H       118 ARG118     0.0327
   1915 CG           14.3562      23.9969      -4.4029 C.3     118 ARG118     0.0390
   1916 HG2          15.4010      24.1989      -4.6445 H       118 ARG118     0.0285
   1917 HG3          14.0476      23.1256      -4.9811 H       118 ARG118     0.0285
   1918 CD           13.4901      25.1558      -4.8955 C.3     118 ARG118     0.0486
   1919 HD2          13.4914      25.1238      -5.9861 H       118 ARG118     0.0687
   1920 HD3          12.4624      25.0133      -4.5574 H       118 ARG118     0.0687
   1921 NE           13.9894      26.4622      -4.4345 N.pl3   118 ARG118    -0.5295
   1922 HE           14.3263      26.5263      -3.4953 H       118 ARG118     0.3456
   1923 CZ           14.0244      27.5881      -5.1357 C.cat   118 ARG118     0.8076
   1924 NH1          13.6607      27.6853      -6.3857 N.pl3   118 ARG118    -0.8627
   1925 HH11         13.3192      26.8880      -6.9352 H       118 ARG118     0.4478
   1926 HH12         13.6594      28.5706      -6.8552 H       118 ARG118     0.4478
   1927 NH2          14.4538      28.6749      -4.5502 N.pl3   118 ARG118    -0.8627
   1928 HH21         14.6427      28.6972      -3.5704 H       118 ARG118     0.4478
   1929 HH22         14.3520      29.5870      -4.9897 H       118 ARG118     0.4478
   1930 C            15.2428      22.1389      -1.1561 C.2     118 ARG118     0.7341
   1931 O            16.3157      22.5733      -0.7500 O.2     118 ARG118    -0.5894
   1932 N            14.3827      21.4757      -0.3775 N.am    119 HIE119    -0.4157
   1933 H            13.5464      21.0887      -0.7974 H       119 HIE119     0.2719
   1934 CA           14.5435      21.2965       1.0818 C.3     119 HIE119    -0.0581
   1935 HA           15.4886      21.7538       1.3792 H       119 HIE119     0.1360
   1936 CB           13.4542      22.0730       1.8290 C.3     119 HIE119    -0.0074
   1937 HB2          12.4849      21.5931       1.6884 H       119 HIE119     0.0367
   1938 HB3          13.6850      22.0949       2.8929 H       119 HIE119     0.0367
   1939 CG           13.3939      23.4779       1.3444 C.2     119 HIE119     0.1868
   1940 ND1          14.3860      24.4255       1.5737 N.2     119 HIE119    -0.5432
   1941 CE1          14.1124      25.4376       0.7485 C.2     119 HIE119     0.1635
   1942 HE1          14.7459      26.3071       0.6259 H       119 HIE119     0.1435
   1943 NE2          13.0113      25.1665       0.0270 N.pl3   119 HIE119    -0.2795
   1944 HE2          12.7609      25.6395      -0.8284 H       119 HIE119     0.3339
   1945 CD2          12.5332      23.9366       0.3971 C.2     119 HIE119    -0.2207
   1946 HD2          11.7440      23.3602      -0.0622 H       119 HIE119     0.1862
   1947 C            14.6278      19.8513       1.5852 C.2     119 HIE119     0.5973
   1948 O            14.0373      19.5655       2.6227 O.2     119 HIE119    -0.5679
   1949 N            15.3896      18.9549       0.9302 N.am    120 PRO120    -0.2548
   1950 CD           16.3021      19.2766      -0.1568 C.3     120 PRO120     0.0192
   1951 HD2          17.0258      20.0284       0.1607 H       120 PRO120     0.0391
   1952 HD3          15.7601      19.6082      -1.0376 H       120 PRO120     0.0391
   1953 CG           17.0134      18.0013      -0.5616 C.3     120 PRO120     0.0189
   1954 HG2          18.0921      18.1531      -0.6111 H       120 PRO120     0.0213
   1955 HG3          16.6386      17.6747      -1.5331 H       120 PRO120     0.0213
   1956 CB           16.6500      16.9650       0.4958 C.3     120 PRO120    -0.0070
   1957 HB2          17.5156      16.8023       1.1382 H       120 PRO120     0.0253
   1958 HB3          16.3731      16.0200       0.0268 H       120 PRO120     0.0253
   1959 CA           15.4610      17.5384       1.2785 C.3     120 PRO120    -0.0266
   1960 HA           14.5419      17.0516       0.9464 H       120 PRO120     0.0641
   1961 C            15.6338      17.3001       2.7788 C.2     120 PRO120     0.5896
   1962 O            14.7707      16.7097       3.4144 O.2     120 PRO120    -0.5748
   1963 N            16.7066      17.8403       3.3659 N.am    121 GLY121    -0.4157
   1964 H            17.3376      18.3800       2.7976 H       121 GLY121     0.2719
   1965 CA           17.0053      17.6908       4.7920 C.3     121 GLY121    -0.0252
   1966 HA2          17.1677      16.6360       5.0131 H       121 GLY121     0.0698
   1967 HA3          17.9178      18.2399       5.0209 H       121 GLY121     0.0698
   1968 C            15.9123      18.2000       5.7401 C.2     121 GLY121     0.5973
   1969 O            15.9124      17.8068       6.9011 O.2     121 GLY121    -0.5679
   1970 N            14.9762      19.0245       5.2655 N.am    122 ASP122    -0.5163
   1971 H            14.9928      19.2822       4.2881 H       122 ASP122     0.2936
   1972 CA           13.8073      19.4602       6.0364 C.3     122 ASP122     0.0381
   1973 HA           13.9347      19.1647       7.0783 H       122 ASP122     0.0880
   1974 CB           13.6870      20.9882       6.0248 C.3     122 ASP122    -0.0303
   1975 HB2          13.5333      21.3272       5.0010 H       122 ASP122    -0.0122
   1976 HB3          12.8108      21.2854       6.6039 H       122 ASP122    -0.0122
   1977 CG           14.9108      21.6830       6.6173 C.2     122 ASP122     0.7994
   1978 OD1          15.7545      22.1754       5.8317 O.co2   122 ASP122    -0.8014
   1979 OD2          14.9325      21.8406       7.8639 O.co2   122 ASP122    -0.8014
   1980 C            12.4985      18.8084       5.5746 C.2     122 ASP122     0.5366
   1981 O            11.4537      19.0540       6.1756 O.2     122 ASP122    -0.5819
   1982 N            12.5349      17.9691       4.5361 N.am    123 PHE123    -0.4157
   1983 H            13.4349      17.7845       4.1049 H       123 PHE123     0.2719
   1984 CA           11.3610      17.3890       3.8931 C.3     123 PHE123    -0.0024
   1985 HA           10.5236      17.5769       4.5569 H       123 PHE123     0.0978
   1986 CB           11.0856      18.0985       2.5596 C.3     123 PHE123    -0.0343
   1987 HB2          11.4249      19.1323       2.6314 H       123 PHE123     0.0295
   1988 HB3          11.6517      17.6258       1.7557 H       123 PHE123     0.0295
   1989 CG            9.6103      18.1626       2.2287 C.ar    123 PHE123     0.0118
   1990 CD1           8.6966      18.6558       3.1779 C.ar    123 PHE123    -0.1256
   1991 HD1           9.0333      18.9741       4.1541 H       123 PHE123     0.1330
   1992 CE1           7.3331      18.7533       2.8690 C.ar    123 PHE123    -0.1704
   1993 HE1           6.6402      19.1045       3.6181 H       123 PHE123     0.1430
   1994 CZ            6.8811      18.4128       1.5844 C.ar    123 PHE123    -0.1072
   1995 HZ            5.8393      18.5114       1.3319 H       123 PHE123     0.1297
   1996 CE2           7.7925      17.9347       0.6288 C.ar    123 PHE123    -0.1704
   1997 HE2           7.4763      17.6766      -0.3665 H       123 PHE123     0.1430
   1998 CD2           9.1437      17.7783       0.9685 C.ar    123 PHE123    -0.1256
   1999 HD2           9.8395      17.3499       0.2789 H       123 PHE123     0.1330
   2000 C            11.3971      15.8639       3.7967 C.2     123 PHE123     0.5973
   2001 O            11.2015      15.2848       2.7324 O.2     123 PHE123    -0.5679
   2002 N            11.6471      15.2165       4.9375 N.am    124 GLY124    -0.4157
   2003 H            11.8358      15.7745       5.7552 H       124 GLY124     0.2719
   2004 CA           11.5460      13.7664       5.0903 C.3     124 GLY124    -0.0252
   2005 HA2          12.0658      13.2826       4.2625 H       124 GLY124     0.0698
   2006 HA3          12.0277      13.4714       6.0227 H       124 GLY124     0.0698
   2007 C            10.1048      13.2627       5.1102 C.2     124 GLY124     0.5973
   2008 O             9.1701      14.0357       4.9755 O.2     124 GLY124    -0.5679
   2009 N             9.9377      11.9585       5.3315 N.am    125 ALA125    -0.4157
   2010 H            10.7686      11.4117       5.4850 H       125 ALA125     0.2719
   2011 CA            8.6640      11.2359       5.3245 C.3     125 ALA125     0.0337
   2012 HA            8.3047      11.1642       4.2971 H       125 ALA125     0.0823
   2013 CB            8.9512       9.8285       5.8626 C.3     125 ALA125    -0.1825
   2014 HB1           9.3468       9.8807       6.8798 H       125 ALA125     0.0603
   2015 HB2           8.0293       9.2446       5.8718 H       125 ALA125     0.0603
   2016 HB3           9.6780       9.3272       5.2220 H       125 ALA125     0.0603
   2017 C             7.5540      11.8743       6.1661 C.2     125 ALA125     0.5973
   2018 O             6.4577      12.1284       5.6871 O.2     125 ALA125    -0.5679
   2019 N             7.8173      12.1228       7.4303 N.am    126 ASP126    -0.5163
   2020 H             8.7512      11.9161       7.7723 H       126 ASP126     0.2936
   2021 CA            6.8724      12.7033       8.3893 C.3     126 ASP126     0.0381
   2022 HA            5.9520      12.1205       8.3747 H       126 ASP126     0.0880
   2023 CB            7.4552      12.6502       9.8152 C.3     126 ASP126    -0.0303
   2024 HB2           7.3235      13.6055      10.3254 H       126 ASP126    -0.0122
   2025 HB3           6.9253      11.8849      10.3862 H       126 ASP126    -0.0122
   2026 CG            8.9353      12.2963       9.7432 C.2     126 ASP126     0.7994
   2027 OD1           9.2274      11.0886       9.8696 O.co2   126 ASP126    -0.8014
   2028 OD2           9.6968      13.1637       9.2538 O.co2   126 ASP126    -0.8014
   2029 C             6.5163      14.1351       7.9973 C.2     126 ASP126     0.5366
   2030 O             5.3395      14.4886       7.9784 O.2     126 ASP126    -0.5819
   2031 N             7.5033      14.9515       7.6251 N.am    127 ALA127    -0.4157
   2032 H             8.4572      14.6181       7.7114 H       127 ALA127     0.2719
   2033 CA            7.2452      16.3152       7.1599 C.3     127 ALA127     0.0337
   2034 HA            6.5815      16.7993       7.8763 H       127 ALA127     0.0823
   2035 CB            8.5588      17.0994       7.1382 C.3     127 ALA127    -0.1825
   2036 HB1           9.2455      16.6583       6.4147 H       127 ALA127     0.0603
   2037 HB2           8.3662      18.1362       6.8594 H       127 ALA127     0.0603
   2038 HB3           9.0221      17.0793       8.1248 H       127 ALA127     0.0603
   2039 C             6.5222      16.3418       5.7990 C.2     127 ALA127     0.5973
   2040 O             5.5866      17.1187       5.5968 O.2     127 ALA127    -0.5679
   2041 N             6.8724      15.4420       4.8839 N.am    128 GLN128    -0.4157
   2042 H             7.6697      14.8517       5.0868 H       128 GLN128     0.2719
   2043 CA            6.1503      15.2011       3.6328 C.3     128 GLN128    -0.0031
   2044 HA            6.1456      16.0955       3.0107 H       128 GLN128     0.0850
   2045 CB            6.7617      14.0126       2.8816 C.3     128 GLN128    -0.0036
   2046 HB2           7.4610      13.4843       3.5147 H       128 GLN128     0.0171
   2047 HB3           5.9879      13.2708       2.6710 H       128 GLN128     0.0171
   2048 CG            7.4060      14.3082       1.5400 C.3     128 GLN128    -0.0645
   2049 HG2           6.6489      14.5016       0.7804 H       128 GLN128     0.0352
   2050 HG3           8.0791      15.1607       1.6300 H       128 GLN128     0.0352
   2051 CD            8.2185      13.0725       1.2020 C.2     128 GLN128     0.6951
   2052 OE1           9.3971      12.9826       1.4770 O.2     128 GLN128    -0.6086
   2053 NE2           7.5984      12.0057       0.7340 N.am    128 GLN128    -0.9407
   2054 HE21          8.1794      11.1991       0.6043 H       128 GLN128     0.4251
   2055 HE22          6.6215      12.0359       0.5178 H       128 GLN128     0.4251
   2056 C             4.7161      14.7781       3.9235 C.2     128 GLN128     0.5973
   2057 O             3.7802      15.2321       3.2722 O.2     128 GLN128    -0.5679
   2058 N             4.5415      13.8829       4.8929 N.am    129 GLY129    -0.4157
   2059 H             5.3621      13.5133       5.3620 H       129 GLY129     0.2719
   2060 CA            3.2493      13.3397       5.2661 C.3     129 GLY129    -0.0252
   2061 HA2           2.7634      12.9006       4.3947 H       129 GLY129     0.0698
   2062 HA3           3.3933      12.5720       6.0265 H       129 GLY129     0.0698
   2063 C             2.3634      14.4365       5.8358 C.2     129 GLY129     0.5973
   2064 O             1.2074      14.5804       5.4290 O.2     129 GLY129    -0.5679
   2065 N             2.9372      15.2684       6.7063 N.am    130 ALA130    -0.4157
   2066 H             3.8885      15.0714       7.0062 H       130 ALA130     0.2719
   2067 CA            2.2421      16.3900       7.3113 C.3     130 ALA130     0.0337
   2068 HA            1.3145      16.0165       7.7473 H       130 ALA130     0.0823
   2069 CB            3.0965      16.9479       8.4524 C.3     130 ALA130    -0.1825
   2070 HB1           4.0558      17.2975       8.0678 H       130 ALA130     0.0603
   2071 HB2           2.5754      17.7832       8.9126 H       130 ALA130     0.0603
   2072 HB3           3.2717      16.1742       9.2008 H       130 ALA130     0.0603
   2073 C             1.8490      17.4614       6.2751 C.2     130 ALA130     0.5973
   2074 O             0.7282      17.9683       6.3315 O.2     130 ALA130    -0.5679
   2075 N             2.6990      17.7794       5.2887 N.am    131 MET131    -0.4157
   2076 H             3.6277      17.3642       5.2948 H       131 MET131     0.2719
   2077 CA            2.3542      18.7290       4.2144 C.3     131 MET131    -0.0237
   2078 HA            1.9767      19.6494       4.6547 H       131 MET131     0.0880
   2079 CB            3.6049      19.0622       3.3926 C.3     131 MET131     0.0342
   2080 HB2           4.3785      19.4389       4.0595 H       131 MET131     0.0241
   2081 HB3           3.9841      18.1362       2.9576 H       131 MET131     0.0241
   2082 CG            3.3711      20.0615       2.2432 C.3     131 MET131     0.0018
   2083 HG2           4.3001      20.1336       1.6796 H       131 MET131     0.0440
   2084 HG3           2.6172      19.6652       1.5641 H       131 MET131     0.0440
   2085 SD            2.9004      21.7540       2.7063 S.3     131 MET131    -0.2737
   2086 CE            4.1239      22.1000       3.9961 C.3     131 MET131    -0.0536
   2087 HE1           5.1236      21.8916       3.6141 H       131 MET131     0.0684
   2088 HE2           4.0710      23.1534       4.2720 H       131 MET131     0.0684
   2089 HE3           3.9319      21.4847       4.8728 H       131 MET131     0.0684
   2090 C             1.2542      18.1928       3.3034 C.2     131 MET131     0.5973
   2091 O             0.3672      18.9398       2.8876 O.2     131 MET131    -0.5679
   2092 N             1.2819      16.8887       3.0241 N.am    132 ASN132    -0.4157
   2093 H             2.0605      16.3277       3.3590 H       132 ASN132     0.2719
   2094 CA            0.2667      16.2461       2.2042 C.3     132 ASN132     0.0143
   2095 HA            0.2405      16.7472       1.2340 H       132 ASN132     0.1048
   2096 CB            0.6123      14.7678       2.0192 C.3     132 ASN132    -0.2041
   2097 HB2           1.6799      14.5992       2.1406 H       132 ASN132     0.0797
   2098 HB3           0.0770      14.1186       2.7110 H       132 ASN132     0.0797
   2099 CG            0.2700      14.3998       0.6065 C.2     132 ASN132     0.7130
   2100 OD1           1.1540      14.2827      -0.2177 O.2     132 ASN132    -0.5931
   2101 ND2          -0.9959      14.3278       0.2560 N.am    132 ASN132    -0.9191
   2102 HD21         -1.1765      14.0372      -0.6878 H       132 ASN132     0.4196
   2103 HD22         -1.7390      14.3700       0.9395 H       132 ASN132     0.4196
   2104 C            -1.1141      16.3547       2.8237 C.2     132 ASN132     0.5973
   2105 O            -2.0645      16.7893       2.1814 O.2     132 ASN132    -0.5679
   2106 N            -1.1902      16.0026       4.1024 N.am    133 LYS133    -0.3479
   2107 H            -0.3602      15.6050       4.5382 H       133 LYS133     0.2747
   2108 CA           -2.3875      16.1777       4.8981 C.3     133 LYS133    -0.2400
   2109 HA           -3.1850      15.5022       4.5686 H       133 LYS133     0.1426
   2110 CB           -2.0198      15.9553       6.3503 C.3     133 LYS133    -0.0094
   2111 HB2          -1.0627      16.4013       6.6010 H       133 LYS133     0.0362
   2112 HB3          -2.7844      16.4565       6.9440 H       133 LYS133     0.0362
   2113 CG           -1.9958      14.4887       6.7229 C.3     133 LYS133     0.0187
   2114 HG2          -2.8476      13.9814       6.2659 H       133 LYS133     0.0103
   2115 HG3          -1.0699      14.0079       6.4128 H       133 LYS133     0.0103
   2116 CD           -2.1473      14.4598       8.2387 C.3     133 LYS133    -0.0479
   2117 HD2          -1.2150      14.7784       8.7117 H       133 LYS133     0.0621
   2118 HD3          -2.9573      15.1189       8.5505 H       133 LYS133     0.0621
   2119 CE           -2.5256      13.0677       8.6994 C.3     133 LYS133    -0.0143
   2120 HE2          -3.3940      12.7207       8.1317 H       133 LYS133     0.1135
   2121 HE3          -1.6853      12.3920       8.5069 H       133 LYS133     0.1135
   2122 NZ           -2.8263      13.1135      10.1448 N.4     133 LYS133    -0.3854
   2123 HZ1          -3.5068      13.8203      10.3704 H       133 LYS133     0.3400
   2124 HZ2          -3.1013      12.2085      10.4936 H       133 LYS133     0.3400
   2125 HZ3          -1.9596      13.3802      10.6412 H       133 LYS133     0.3400
   2126 C            -2.9130      17.5946       4.8354 C.2     133 LYS133     0.7341
   2127 O            -4.1159      17.8012       4.7048 O.2     133 LYS133    -0.5894
   2128 N            -2.0200      18.5690       5.0165 N.am    134 ALA134    -0.4157
   2129 H            -1.0489      18.3318       5.1837 H       134 ALA134     0.2719
   2130 CA           -2.4445      19.9593       5.0836 C.3     134 ALA134     0.0337
   2131 HA           -3.2433      20.0419       5.8222 H       134 ALA134     0.0823
   2132 CB           -1.2906      20.8459       5.5507 C.3     134 ALA134    -0.1825
   2133 HB1          -0.4594      20.7864       4.8461 H       134 ALA134     0.0603
   2134 HB2          -1.6301      21.8800       5.6175 H       134 ALA134     0.0603
   2135 HB3          -0.9514      20.5215       6.5338 H       134 ALA134     0.0603
   2136 C            -3.0312      20.4099       3.7456 C.2     134 ALA134     0.5973
   2137 O            -4.0495      21.1031       3.7188 O.2     134 ALA134    -0.5679
   2138 N            -2.4480      19.9507       2.6390 N.am    135 LEU135    -0.4157
   2139 H            -1.5900      19.4127       2.7242 H       135 LEU135     0.2719
   2140 CA           -2.9808      20.2394       1.3095 C.3     135 LEU135    -0.0518
   2141 HA           -3.2573      21.2927       1.2798 H       135 LEU135     0.0922
   2142 CB           -1.8818      20.0080       0.2613 C.3     135 LEU135    -0.1102
   2143 HB2          -1.5036      18.9902       0.3720 H       135 LEU135     0.0457
   2144 HB3          -2.3093      20.1073      -0.7365 H       135 LEU135     0.0457
   2145 CG           -0.7167      21.0109       0.4098 C.3     135 LEU135     0.3531
   2146 HG           -0.3724      21.0287       1.4422 H       135 LEU135    -0.0361
   2147 CD1           0.4644      20.5701      -0.4565 C.3     135 LEU135    -0.4121
   2148 HD11          0.1998      20.5979      -1.5129 H       135 LEU135     0.1000
   2149 HD12          1.3141      21.2268      -0.2722 H       135 LEU135     0.1000
   2150 HD13          0.7533      19.5547      -0.1850 H       135 LEU135     0.1000
   2151 CD2          -1.1025      22.4421       0.0148 C.3     135 LEU135    -0.4121
   2152 HD21         -1.8814      22.8227       0.6729 H       135 LEU135     0.1000
   2153 HD22         -0.2332      23.0912       0.1134 H       135 LEU135     0.1000
   2154 HD23         -1.4533      22.4639      -1.0161 H       135 LEU135     0.1000
   2155 C            -4.2855      19.4845       1.0151 C.2     135 LEU135     0.5973
   2156 O            -5.1057      19.9568       0.2288 O.2     135 LEU135    -0.5679
   2157 N            -4.5122      18.3563       1.6798 N.am    136 GLU136    -0.5163
   2158 H            -3.7553      17.9824       2.2422 H       136 GLU136     0.2936
   2159 CA           -5.7455      17.5715       1.6207 C.3     136 GLU136     0.0397
   2160 HA           -6.0344      17.4249       0.5804 H       136 GLU136     0.1105
   2161 CB           -5.4512      16.2200       2.2713 C.3     136 GLU136     0.0560
   2162 HB2          -4.3806      16.0419       2.2091 H       136 GLU136    -0.0173
   2163 HB3          -5.7057      16.2523       3.3311 H       136 GLU136    -0.0173
   2164 CG           -6.1088      14.9990       1.6445 C.3     136 GLU136     0.0136
   2165 HG2          -7.1684      14.9631       1.9082 H       136 GLU136    -0.0425
   2166 HG3          -6.0074      15.0430       0.5565 H       136 GLU136    -0.0425
   2167 CD           -5.3461      13.7991       2.2149 C.2     136 GLU136     0.8054
   2168 OE1          -5.4138      13.6078       3.4542 O.co2   136 GLU136    -0.8188
   2169 OE2          -4.5909      13.1832       1.4295 O.co2   136 GLU136    -0.8188
   2170 C            -6.8916      18.2672       2.3549 C.2     136 GLU136     0.5366
   2171 O            -7.9737      18.4062       1.7952 O.2     136 GLU136    -0.5819
   2172 N            -6.6338      18.7702       3.5703 N.am    137 LEU137    -0.4157
   2173 H            -5.7147      18.5810       3.9597 H       137 LEU137     0.2719
   2174 CA           -7.5776      19.5588       4.3644 C.3     137 LEU137    -0.0518
   2175 HA           -8.4737      18.9593       4.5286 H       137 LEU137     0.0922
   2176 CB           -6.9272      19.8667       5.7292 C.3     137 LEU137    -0.1102
   2177 HB2          -6.6718      18.9238       6.2152 H       137 LEU137     0.0457
   2178 HB3          -5.9952      20.4020       5.5423 H       137 LEU137     0.0457
   2179 CG           -7.7803      20.7168       6.6908 C.3     137 LEU137     0.3531
   2180 HG           -8.0827      21.6419       6.2036 H       137 LEU137    -0.0361
   2181 CD1          -9.0200      19.9559       7.1518 C.3     137 LEU137    -0.4121
   2182 HD11         -8.7527      18.9616       7.4968 H       137 LEU137     0.1000
   2183 HD12         -9.5405      20.5223       7.9254 H       137 LEU137     0.1000
   2184 HD13         -9.7129      19.8670       6.3125 H       137 LEU137     0.1000
   2185 CD2          -6.9519      21.0677       7.9298 C.3     137 LEU137    -0.4121
   2186 HD21         -6.0877      21.6551       7.6194 H       137 LEU137     0.1000
   2187 HD22         -7.5537      21.6762       8.6054 H       137 LEU137     0.1000
   2188 HD23         -6.6125      20.1607       8.4216 H       137 LEU137     0.1000
   2189 C            -8.0063      20.8159       3.5906 C.2     137 LEU137     0.5973
   2190 O            -9.1993      21.0247       3.3876 O.2     137 LEU137    -0.5679
   2191 N            -7.0497      21.5864       3.0549 N.am    138 PHE138    -0.4157
   2192 H            -6.0808      21.3534       3.2490 H       138 PHE138     0.2719
   2193 CA           -7.3298      22.7444       2.1884 C.3     138 PHE138    -0.0024
   2194 HA           -7.8749      23.4956       2.7625 H       138 PHE138     0.0978
   2195 CB           -5.9958      23.3630       1.7243 C.3     138 PHE138    -0.0343
   2196 HB2          -5.5694      23.9270       2.5552 H       138 PHE138     0.0295
   2197 HB3          -5.2986      22.5532       1.5055 H       138 PHE138     0.0295
   2198 CG           -6.0470      24.2636       0.4930 C.ar    138 PHE138     0.0118
   2199 CD1          -5.7091      23.7482      -0.7752 C.ar    138 PHE138    -0.1256
   2200 HD1          -5.4355      22.7075      -0.8731 H       138 PHE138     0.1330
   2201 CE1          -5.7186      24.5776      -1.9124 C.ar    138 PHE138    -0.1704
   2202 HE1          -5.4659      24.1756      -2.8820 H       138 PHE138     0.1430
   2203 CZ           -6.0389      25.9392      -1.7858 C.ar    138 PHE138    -0.1072
   2204 HZ           -6.0259      26.5849      -2.6532 H       138 PHE138     0.1297
   2205 CE2          -6.3742      26.4591      -0.5233 C.ar    138 PHE138    -0.1704
   2206 HE2          -6.6241      27.5044      -0.4172 H       138 PHE138     0.1430
   2207 CD2          -6.3876      25.6232       0.6091 C.ar    138 PHE138    -0.1256
   2208 HD2          -6.6486      26.0320       1.5737 H       138 PHE138     0.1330
   2209 C            -8.2201      22.3728       0.9931 C.2     138 PHE138     0.5973
   2210 O            -9.2641      22.9896       0.7842 O.2     138 PHE138    -0.5679
   2211 N            -7.8505      21.3387       0.2246 N.am    139 ARG139    -0.3479
   2212 H            -6.9779      20.8565       0.4280 H       139 ARG139     0.2747
   2213 CA           -8.6588      20.9111      -0.9279 C.3     139 ARG139    -0.2637
   2214 HA           -8.8614      21.7722      -1.5675 H       139 ARG139     0.1560
   2215 CB           -7.9241      19.8404      -1.7266 C.3     139 ARG139    -0.0007
   2216 HB2          -7.4192      19.1503      -1.0476 H       139 ARG139     0.0327
   2217 HB3          -8.6653      19.2753      -2.2963 H       139 ARG139     0.0327
   2218 CG           -6.9333      20.4456      -2.7252 C.3     139 ARG139     0.0390
   2219 HG2          -7.3711      21.3192      -3.2077 H       139 ARG139     0.0285
   2220 HG3          -6.0317      20.7523      -2.1962 H       139 ARG139     0.0285
   2221 CD           -6.5701      19.4199      -3.8017 C.3     139 ARG139     0.0486
   2222 HD2          -7.3959      19.3473      -4.5077 H       139 ARG139     0.0687
   2223 HD3          -5.6728      19.7500      -4.3188 H       139 ARG139     0.0687
   2224 NE           -6.3802      18.0747      -3.2560 N.pl3   139 ARG139    -0.5295
   2225 HE           -7.1735      17.4560      -3.3280 H       139 ARG139     0.3456
   2226 CZ           -5.2873      17.5441      -2.7610 C.cat   139 ARG139     0.8076
   2227 NH1          -4.1220      18.1085      -2.7809 N.pl3   139 ARG139    -0.8627
   2228 HH11         -3.9781      19.0092      -3.2281 H       139 ARG139     0.4478
   2229 HH12         -3.3449      17.6677      -2.3319 H       139 ARG139     0.4478
   2230 NH2          -5.3491      16.3733      -2.2072 N.pl3   139 ARG139    -0.8627
   2231 HH21         -6.1995      15.8409      -2.2315 H       139 ARG139     0.4478
   2232 HH22         -4.5378      15.9516      -1.7907 H       139 ARG139     0.4478
   2233 C           -10.0271      20.3698      -0.5407 C.2     139 ARG139     0.7341
   2234 O           -10.9773      20.4847      -1.3215 O.2     139 ARG139    -0.5894
   2235 N           -10.1437      19.7642       0.6394 N.am    140 LYS140    -0.3479
   2236 H            -9.3159      19.6513       1.2179 H       140 LYS140     0.2747
   2237 CA          -11.4190      19.2371       1.0999 C.3     140 LYS140    -0.2400
   2238 HA          -11.8346      18.6846       0.2642 H       140 LYS140     0.1426
   2239 CB          -11.2395      18.3045       2.3075 C.3     140 LYS140    -0.0094
   2240 HB2         -10.2014      18.0182       2.4206 H       140 LYS140     0.0362
   2241 HB3         -11.5292      18.8077       3.2331 H       140 LYS140     0.0362
   2242 CG          -12.0286      17.0009       2.1463 C.3     140 LYS140     0.0187
   2243 HG2         -11.7156      16.4792       1.2402 H       140 LYS140     0.0103
   2244 HG3         -11.7793      16.3647       2.9968 H       140 LYS140     0.0103
   2245 CD          -13.5504      17.2091       2.1423 C.3     140 LYS140    -0.0479
   2246 HD2         -14.0137      16.3429       2.6187 H       140 LYS140     0.0621
   2247 HD3         -13.7817      18.0788       2.7622 H       140 LYS140     0.0621
   2248 CE          -14.1582      17.3557       0.7379 C.3     140 LYS140    -0.0143
   2249 HE2         -13.3835      17.6985       0.0480 H       140 LYS140     0.1135
   2250 HE3         -14.4913      16.3721       0.3956 H       140 LYS140     0.1135
   2251 NZ          -15.2706      18.3322       0.7552 N.4     140 LYS140    -0.3854
   2252 HZ1         -14.8667      19.2118       1.0922 H       140 LYS140     0.3400
   2253 HZ2         -15.6071      18.5236      -0.1742 H       140 LYS140     0.3400
   2254 HZ3         -15.9969      18.0598       1.4032 H       140 LYS140     0.3400
   2255 C           -12.3484      20.3937       1.4072 C.2     140 LYS140     0.7341
   2256 O           -13.4786      20.4135       0.9046 O.2     140 LYS140    -0.5894
   2257 N           -11.8593      21.3492       2.1822 N.am    141 ASP141    -0.5163
   2258 H           -10.9402      21.2258       2.5996 H       141 ASP141     0.2936
   2259 CA          -12.6043      22.5485       2.5309 C.3     141 ASP141     0.0381
   2260 HA          -13.5446      22.2546       3.0000 H       141 ASP141     0.0880
   2261 CB          -11.8269      23.3938       3.5392 C.3     141 ASP141    -0.0303
   2262 HB2         -10.7979      23.5400       3.2055 H       141 ASP141    -0.0122
   2263 HB3         -12.3209      24.3565       3.6218 H       141 ASP141    -0.0122
   2264 CG          -11.8596      22.7607       4.9275 C.2     141 ASP141     0.7994
   2265 OD1         -12.4653      21.6789       5.0839 O.co2   141 ASP141    -0.8014
   2266 OD2         -11.3010      23.3816       5.8476 O.co2   141 ASP141    -0.8014
   2267 C           -12.9813      23.3384       1.2950 C.2     141 ASP141     0.5366
   2268 O           -14.1542      23.6844       1.1405 O.2     141 ASP141    -0.5819
   2269 N           -12.0569      23.5121       0.3465 N.am    142 ILE142    -0.4157
   2270 H           -11.0884      23.2683       0.5423 H       142 ILE142     0.2719
   2271 CA          -12.4122      24.1674      -0.9111 C.3     142 ILE142    -0.0597
   2272 HA          -12.8487      25.1322      -0.6498 H       142 ILE142     0.0869
   2273 CB          -11.1818      24.4212      -1.8038 C.3     142 ILE142     0.1303
   2274 HB          -10.3312      23.8626      -1.4127 H       142 ILE142     0.0187
   2275 CG2         -11.3785      24.0207      -3.2704 C.3     142 ILE142    -0.3204
   2276 HG21        -12.2722      24.4829      -3.6934 H       142 ILE142     0.0882
   2277 HG22        -10.5272      24.3499      -3.8571 H       142 ILE142     0.0882
   2278 HG23        -11.4395      22.9396      -3.3419 H       142 ILE142     0.0882
   2279 CG1         -10.8752      25.9266      -1.7503 C.3     142 ILE142    -0.0430
   2280 HG12        -11.5230      26.4732      -2.4371 H       142 ILE142     0.0236
   2281 HG13        -11.0538      26.2996      -0.7409 H       142 ILE142     0.0236
   2282 CD1          -9.4160      26.2325      -2.0638 C.3     142 ILE142    -0.0660
   2283 HD11         -9.1787      25.9847      -3.0977 H       142 ILE142     0.0186
   2284 HD12         -9.2291      27.2942      -1.9045 H       142 ILE142     0.0186
   2285 HD13         -8.7828      25.6526      -1.3949 H       142 ILE142     0.0186
   2286 C           -13.5372      23.4350      -1.6328 C.2     142 ILE142     0.5973
   2287 O           -14.4920      24.0880      -2.0371 O.2     142 ILE142    -0.5679
   2288 N           -13.4810      22.1055      -1.7599 N.am    143 ALA143    -0.4157
   2289 H           -12.6534      21.6212      -1.4285 H       143 ALA143     0.2719
   2290 CA          -14.4911      21.3541      -2.5054 C.3     143 ALA143     0.0337
   2291 HA          -14.5682      21.7642      -3.5151 H       143 ALA143     0.0823
   2292 CB          -14.0271      19.8972      -2.6035 C.3     143 ALA143    -0.1825
   2293 HB1         -13.9377      19.4574      -1.6125 H       143 ALA143     0.0603
   2294 HB2         -14.7390      19.3313      -3.2066 H       143 ALA143     0.0603
   2295 HB3         -13.0517      19.8556      -3.0900 H       143 ALA143     0.0603
   2296 C           -15.8897      21.4379      -1.8722 C.2     143 ALA143     0.5973
   2297 O           -16.9076      21.4193      -2.5520 O.2     143 ALA143    -0.5679
   2298 N           -15.9826      21.4811      -0.5409 N.am    144 ALA144    -0.4157
   2299 H           -15.1277      21.6042      -0.0041 H       144 ALA144     0.2719
   2300 CA          -17.2750      21.7005       0.1163 C.3     144 ALA144     0.0337
   2301 HA          -18.0097      20.9749      -0.2303 H       144 ALA144     0.0823
   2302 CB          -17.0820      21.5601       1.6259 C.3     144 ALA144    -0.1825
   2303 HB1         -16.3583      22.2926       1.9918 H       144 ALA144     0.0603
   2304 HB2         -18.0338      21.7368       2.1310 H       144 ALA144     0.0603
   2305 HB3         -16.7296      20.5630       1.8790 H       144 ALA144     0.0603
   2306 C           -17.8088      23.0926      -0.2100 C.2     144 ALA144     0.5973
   2307 O           -18.9811      23.2727      -0.5486 O.2     144 ALA144    -0.5679
   2308 N           -16.8971      24.0612      -0.1480 N.am    145 LYS145    -0.3479
   2309 H           -15.9513      23.8413       0.1555 H       145 LYS145     0.2747
   2310 CA          -17.2160      25.4365      -0.4508 C.3     145 LYS145    -0.2400
   2311 HA          -18.1118      25.6810       0.1230 H       145 LYS145     0.1426
   2312 CB          -16.0459      26.3393      -0.0313 C.3     145 LYS145    -0.0094
   2313 HB2         -15.1492      25.7509       0.1550 H       145 LYS145     0.0362
   2314 HB3         -15.8060      27.0435      -0.8248 H       145 LYS145     0.0362
   2315 CG          -16.4121      27.1136       1.2402 C.3     145 LYS145     0.0187
   2316 HG2         -17.0137      26.4804       1.8950 H       145 LYS145     0.0103
   2317 HG3         -15.4925      27.3475       1.7784 H       145 LYS145     0.0103
   2318 CD          -17.1542      28.4414       0.9799 C.3     145 LYS145    -0.0479
   2319 HD2         -17.6666      28.7119       1.9057 H       145 LYS145     0.0621
   2320 HD3         -16.4127      29.2097       0.7606 H       145 LYS145     0.0621
   2321 CE          -18.1693      28.4131      -0.1738 C.3     145 LYS145    -0.0143
   2322 HE2         -17.6426      28.4274      -1.1326 H       145 LYS145     0.1135
   2323 HE3         -18.7184      27.4702      -0.1142 H       145 LYS145     0.1135
   2324 NZ          -19.1769      29.4916      -0.1063 N.4     145 LYS145    -0.3854
   2325 HZ1         -18.7761      30.4117      -0.1221 H       145 LYS145     0.3400
   2326 HZ2         -19.8342      29.3846      -0.8706 H       145 LYS145     0.3400
   2327 HZ3         -19.7405      29.3347       0.7437 H       145 LYS145     0.3400
   2328 C           -17.6043      25.6151      -1.9055 C.2     145 LYS145     0.7341
   2329 O           -18.4716      26.4298      -2.1818 O.2     145 LYS145    -0.5894
   2330 N           -17.0363      24.8600      -2.8295 N.am    146 TYR146    -0.4157
   2331 H           -16.2556      24.2693      -2.5677 H       146 TYR146     0.2719
   2332 CA          -17.4306      24.9297      -4.2269 C.3     146 TYR146    -0.0014
   2333 HA          -17.3473      25.9503      -4.6014 H       146 TYR146     0.0876
   2334 CB          -16.5283      24.0240      -5.0235 C.3     146 TYR146    -0.0152
   2335 HB2         -16.3010      23.1584      -4.4073 H       146 TYR146     0.0295
   2336 HB3         -17.0884      23.7864      -5.9255 H       146 TYR146     0.0295
   2337 CG          -15.2235      24.4570      -5.5712 C.ar    146 TYR146    -0.0011
   2338 CD1         -14.6437      23.5832      -6.5050 C.ar    146 TYR146    -0.1906
   2339 HD1         -15.1142      22.6282      -6.7207 H       146 TYR146     0.1699
   2340 CE1         -13.4768      23.9601      -7.1679 C.ar    146 TYR146    -0.2341
   2341 HE1         -13.0185      23.2748      -7.8610 H       146 TYR146     0.1656
   2342 CZ          -12.8865      25.2041      -6.8751 C.ar    146 TYR146     0.3226
   2343 OH          -11.7520      25.5561      -7.5163 O.3     146 TYR146    -0.5579
   2344 HH          -11.6216      24.9678      -8.2781 H       146 TYR146     0.3992
   2345 CE2         -13.4439      26.0525      -5.8977 C.ar    146 TYR146    -0.2341
   2346 HE2         -12.9632      26.9943      -5.6815 H       146 TYR146     0.1656
   2347 CD2         -14.6152      25.6695      -5.2244 C.ar    146 TYR146    -0.1906
   2348 HD2         -15.0513      26.3211      -4.4829 H       146 TYR146     0.1699
   2349 C           -18.8731      24.4626      -4.4603 C.2     146 TYR146     0.5973
   2350 O           -19.5952      25.1165      -5.2071 O.2     146 TYR146    -0.5679
   2351 N           -19.3171      23.3641      -3.8347 N.am    147 LYS147    -0.3479
   2352 H           -18.6199      22.7891      -3.3717 H       147 LYS147     0.2747
   2353 CA          -20.6941      22.8339      -3.9715 C.3     147 LYS147    -0.2400
   2354 HA          -20.9217      22.6517      -5.0235 H       147 LYS147     0.1426
   2355 CB          -20.8488      21.5446      -3.1659 C.3     147 LYS147    -0.0094
   2356 HB2         -20.3642      21.6568      -2.1946 H       147 LYS147     0.0362
   2357 HB3         -21.9070      21.3218      -3.0117 H       147 LYS147     0.0362
   2358 CG          -20.2320      20.3965      -3.9410 C.3     147 LYS147     0.0187
   2359 HG2         -20.7919      20.2135      -4.8595 H       147 LYS147     0.0103
   2360 HG3         -19.2337      20.7038      -4.1967 H       147 LYS147     0.0103
   2361 CD          -20.1565      19.1211      -3.1107 C.3     147 LYS147    -0.0479
   2362 HD2         -20.4294      19.3393      -2.0768 H       147 LYS147     0.0621
   2363 HD3         -20.8460      18.3761      -3.5114 H       147 LYS147     0.0621
   2364 CE          -18.7175      18.6111      -3.1799 C.3     147 LYS147    -0.0143
   2365 HE2         -18.5779      18.0546      -4.1147 H       147 LYS147     0.1135
   2366 HE3         -18.0367      19.4713      -3.2363 H       147 LYS147     0.1135
   2367 NZ          -18.4067      17.8005      -1.9907 N.4     147 LYS147    -0.3854
   2368 HZ1         -19.0585      17.0275      -1.9449 H       147 LYS147     0.3400
   2369 HZ2         -17.4713      17.4383      -2.0980 H       147 LYS147     0.3400
   2370 HZ3         -18.5057      18.3822      -1.1725 H       147 LYS147     0.3400
   2371 C           -21.7459      23.7787      -3.4486 C.2     147 LYS147     0.7341
   2372 O           -22.7974      23.9476      -4.0496 O.2     147 LYS147    -0.5894
   2373 N           -21.4472      24.3853      -2.3161 N.am    148 GLU148    -0.5163
   2374 H           -20.5857      24.1319      -1.8493 H       148 GLU148     0.2936
   2375 CA          -22.3009      25.3863      -1.6964 C.3     148 GLU148     0.0397
   2376 HA          -23.2990      24.9751      -1.5334 H       148 GLU148     0.1105
   2377 CB          -21.6743      25.6795      -0.3394 C.3     148 GLU148     0.0560
   2378 HB2         -22.1246      24.9832       0.3700 H       148 GLU148    -0.0173
   2379 HB3         -20.6028      25.4716      -0.3854 H       148 GLU148    -0.0173
   2380 CG          -21.8065      27.1105       0.1772 C.3     148 GLU148     0.0136
   2381 HG2         -21.3161      27.7967      -0.5180 H       148 GLU148    -0.0425
   2382 HG3         -22.8607      27.3788       0.2629 H       148 GLU148    -0.0425
   2383 CD          -21.1358      27.2158       1.5461 C.2     148 GLU148     0.8054
   2384 OE1         -20.7052      28.3511       1.8787 O.co2   148 GLU148    -0.8188
   2385 OE2         -20.9133      26.1621       2.1773 O.co2   148 GLU148    -0.8188
   2386 C           -22.4796      26.6175      -2.5906 C.2     148 GLU148     0.5366
   2387 O           -23.5011      27.2896      -2.5135 O.2     148 GLU148    -0.5819
   2388 N           -21.5213      26.8788      -3.4854 N.am    149 LEU149    -0.4157
   2389 H           -20.7108      26.2746      -3.5023 H       149 LEU149     0.2719
   2390 CA          -21.6440      27.8731      -4.5565 C.3     149 LEU149    -0.0518
   2391 HA          -22.2702      28.6945      -4.2096 H       149 LEU149     0.0922
   2392 CB          -20.2524      28.4060      -4.9243 C.3     149 LEU149    -0.1102
   2393 HB2         -19.6234      27.5919      -5.2775 H       149 LEU149     0.0457
   2394 HB3         -20.3562      29.1216      -5.7417 H       149 LEU149     0.0457
   2395 CG          -19.5625      29.1075      -3.7563 C.3     149 LEU149     0.3531
   2396 HG          -19.3963      28.4231      -2.9403 H       149 LEU149    -0.0361
   2397 CD1         -18.2133      29.6440      -4.2164 C.3     149 LEU149    -0.4121
   2398 HD11        -18.3677      30.3753      -5.0097 H       149 LEU149     0.1000
   2399 HD12        -17.6929      30.1061      -3.3796 H       149 LEU149     0.1000
   2400 HD13        -17.6030      28.8230      -4.5947 H       149 LEU149     0.1000
   2401 CD2         -20.4125      30.2449      -3.1957 C.3     149 LEU149    -0.4121
   2402 HD21        -21.2669      29.8461      -2.6479 H       149 LEU149     0.1000
   2403 HD22        -19.8224      30.8788      -2.5383 H       149 LEU149     0.1000
   2404 HD23        -20.7785      30.8639      -4.0165 H       149 LEU149     0.1000
   2405 C           -22.3402      27.3473      -5.8094 C.2     149 LEU149     0.5973
   2406 O           -22.5151      28.0910      -6.7707 O.2     149 LEU149    -0.5679
   2407 N           -22.7110      26.0730      -5.8103 N.am    150 GLY150    -0.4157
   2408 H           -22.6026      25.5441      -4.9556 H       150 GLY150     0.2719
   2409 CA          -23.3083      25.3890      -6.9408 C.3     150 GLY150    -0.0252
   2410 HA2         -23.7567      24.4590      -6.5922 H       150 GLY150     0.0698
   2411 HA3         -24.0918      26.0133      -7.3712 H       150 GLY150     0.0698
   2412 C           -22.3031      25.0504      -8.0357 C.2     150 GLY150     0.5973
   2413 O           -22.7049      25.0130      -9.1928 O.2     150 GLY150    -0.5679
   2414 N           -21.0185      24.8455      -7.7064 N.am    151 TYR151    -0.4157
   2415 H           -20.7534      24.9483      -6.7335 H       151 TYR151     0.2719
   2416 CA          -19.9870      24.4577      -8.6714 C.3     151 TYR151    -0.0014
   2417 HA          -20.3831      24.6504      -9.6686 H       151 TYR151     0.0876
   2418 CB          -18.7295      25.3316      -8.5426 C.3     151 TYR151    -0.0152
   2419 HB2         -19.0163      26.3728      -8.6935 H       151 TYR151     0.0295
   2420 HB3         -18.3386      25.2426      -7.5297 H       151 TYR151     0.0295
   2421 CG          -17.6296      24.9883      -9.5395 C.ar    151 TYR151    -0.0011
   2422 CD1         -16.3590      24.6178      -9.0769 C.ar    151 TYR151    -0.1906
   2423 HD1         -16.1763      24.6482      -8.0215 H       151 TYR151     0.1699
   2424 CE1         -15.3497      24.2154      -9.9719 C.ar    151 TYR151    -0.2341
   2425 HE1         -14.3851      23.9140      -9.6017 H       151 TYR151     0.1656
   2426 CZ          -15.6036      24.2276     -11.3550 C.ar    151 TYR151     0.3226
   2427 OH          -14.6296      23.8671     -12.2293 O.3     151 TYR151    -0.5579
   2428 HH          -13.9130      23.4334     -11.7631 H       151 TYR151     0.3992
   2429 CE2         -16.8672      24.6282     -11.8328 C.ar    151 TYR151    -0.2341
   2430 HE2         -17.0639      24.5797     -12.8910 H       151 TYR151     0.1656
   2431 CD2         -17.8795      25.0032     -10.9248 C.ar    151 TYR151    -0.1906
   2432 HD2         -18.8702      25.2452     -11.2819 H       151 TYR151     0.1699
   2433 C           -19.6967      22.9534      -8.6501 C.2     151 TYR151     0.5973
   2434 O           -20.0697      22.2927      -9.6160 O.2     151 TYR151    -0.5679
   2435 N           -19.0210      22.4168      -7.6177 N.am    152 GLN152    -0.3821
   2436 H           -18.7163      23.0191      -6.8661 H       152 GLN152     0.2681
   2437 CA          -18.7011      20.9684      -7.4508 C.3     152 GLN152    -0.2248
   2438 HA          -19.6199      20.4372      -7.2126 H       152 GLN152     0.1232
   2439 CB          -18.1222      20.3425      -8.7409 C.3     152 GLN152    -0.0664
   2440 HB2         -17.6927      19.3667      -8.5108 H       152 GLN152     0.0452
   2441 HB3         -18.9344      20.1389      -9.4382 H       152 GLN152     0.0452
   2442 CG          -17.0761      21.2228      -9.4469 C.3     152 GLN152    -0.0210
   2443 HG2         -17.4684      21.5531     -10.4090 H       152 GLN152     0.0203
   2444 HG3         -16.8627      22.0969      -8.8416 H       152 GLN152     0.0203
   2445 CD          -15.7438      20.5274      -9.6611 C.2     152 GLN152     0.7093
   2446 OE1         -14.7031      20.9276      -9.1536 O.2     152 GLN152    -0.6098
   2447 NE2         -15.7013      19.4620     -10.4330 N.am    152 GLN152    -0.9574
   2448 HE21        -14.8403      18.9555     -10.4606 H       152 GLN152     0.4304
   2449 HE22        -16.5640      19.0905     -10.7872 H       152 GLN152     0.4304
   2450 C           -17.7432      20.6798      -6.2815 C.2     152 GLN152     0.7775
   2451 O           -17.2976      19.5308      -6.0848 O.2     152 GLN152    -0.8042
   2452 OXT         -17.5131      21.6008      -5.5035 O.3     152 GLN152    -0.8042
   2453 FE           -5.0556      30.4067      -8.4649 FE      153 HEM        0.2500
   2454 NA           -5.0517      32.1463      -7.4527 N.2     153 HEM       -0.1800
   2455 C1A          -5.3474      33.4074      -7.9107 C.2     153 HEM        0.0300
   2456 C2A          -5.1994      34.4147      -6.9127 C.2     153 HEM       -0.0200
   2457 CAA          -5.4150      35.8977      -7.0977 C.3     153 HEM       -0.1600
   2458 HAA1         -5.0206      36.1947      -8.0773 H       153 HEM        0.1000
   2459 HAA2         -4.8166      36.4626      -6.3746 H       153 HEM        0.1000
   2460 CBA          -6.8923      36.3732      -6.9959 C.3     153 HEM       -0.3000
   2461 HBA1         -7.0325      37.2856      -7.5854 H       153 HEM        0.1000
   2462 HBA2         -7.1036      36.6178      -5.9480 H       153 HEM        0.1000
   2463 CGA          -7.9780      35.3847      -7.4052 C.2     153 HEM        0.3000
   2464 O1A          -8.4166      35.4737      -8.5344 O.3     153 HEM       -0.5000
   2465 O2A          -8.4525      34.6769      -6.5355 O.3     153 HEM       -0.5000
   2466 C3A          -4.7650      33.7305      -5.7556 C.2     153 HEM        0.0200
   2467 CMA          -4.4732      34.2812      -4.3816 C.3     153 HEM       -0.2650
   2468 HMA1         -5.1401      33.8312      -3.6354 H       153 HEM        0.0750
   2469 HMA2         -4.6304      35.3649      -4.3410 H       153 HEM        0.0750
   2470 HMA3         -3.4369      34.0797      -4.0867 H       153 HEM        0.0750
   2471 C4A          -4.7189      32.3663      -6.1376 C.2     153 HEM        0.0200
   2472 CHB          -4.3805      31.3441      -5.2265 C.1     153 HEM       -0.1100
   2473 HHB          -4.1255      31.6568      -4.2192 H       153 HEM        0.1500
   2474 C1B          -4.3875      29.9584      -5.4949 C.2     153 HEM        0.0300
   2475 NB           -4.6891      29.4284      -6.7303 N.2     153 HEM       -0.1800
   2476 C2B          -4.0577      28.9908      -4.5057 C.2     153 HEM        0.0200
   2477 CMB          -3.7127      29.2619      -3.0549 C.3     153 HEM       -0.2650
   2478 HMB1         -4.0205      28.4313      -2.4086 H       153 HEM        0.0750
   2479 HMB2         -4.2214      30.1499      -2.6643 H       153 HEM        0.0750
   2480 HMB3         -2.6355      29.4228      -2.9369 H       153 HEM        0.0750
   2481 C3B          -4.1284      27.7550      -5.1920 C.2     153 HEM       -0.0500
   2482 CAB          -3.7815      26.4917      -4.7379 C.2     153 HEM       -0.1300
   2483 HAB          -4.0768      25.6194      -5.3022 H       153 HEM        0.1500
   2484 CBB          -2.9022      26.2869      -3.6992 C.2     153 HEM       -0.3000
   2485 HBB1         -2.6065      25.2844      -3.4154 H       153 HEM        0.1000
   2486 HBB2         -2.4091      27.0856      -3.1637 H       153 HEM        0.1000
   2487 C4B          -4.5298      28.0816      -6.5286 C.2     153 HEM        0.0200
   2488 CHC          -4.6573      27.1372      -7.5794 C.1     153 HEM       -0.1100
   2489 HHC          -4.4377      26.1161      -7.3152 H       153 HEM        0.1500
   2490 C1C          -4.9933      27.3907      -8.9365 C.2     153 HEM        0.0300
   2491 NC           -5.3667      28.6324      -9.3940 N.2     153 HEM       -0.1800
   2492 C2C          -4.9525      26.3880      -9.9478 C.2     153 HEM        0.0200
   2493 CMC          -4.5496      24.9444      -9.7574 C.3     153 HEM       -0.2650
   2494 HMC1         -5.3319      24.2884     -10.1394 H       153 HEM        0.0750
   2495 HMC2         -4.3986      24.6422      -8.7213 H       153 HEM        0.0750
   2496 HMC3         -3.6157      24.7223     -10.2868 H       153 HEM        0.0750
   2497 C3C          -5.3379      27.0556     -11.1419 C.2     153 HEM       -0.0500
   2498 CAC          -5.4168      26.5813     -12.4493 C.2     153 HEM       -0.1200
   2499 HAC          -5.7315      27.2524     -13.2367 H       153 HEM        0.1500
   2500 CBC          -5.0498      25.3223     -12.8655 C.2     153 HEM       -0.3000
   2501 HBC1         -5.1162      25.0627     -13.9153 H       153 HEM        0.1000
   2502 HBC2         -4.6368      24.5568     -12.2309 H       153 HEM        0.1000
   2503 C4C          -5.5711      28.4129     -10.7423 C.2     153 HEM        0.0200
   2504 CHD          -5.9224      29.4630     -11.6402 C.1     153 HEM       -0.1100
   2505 HHD          -6.0559      29.2190     -12.6877 H       153 HEM        0.1500
   2506 C1D          -6.0010      30.8460     -11.3368 C.2     153 HEM        0.0300
   2507 ND           -5.7600      31.3661     -10.0886 N.2     153 HEM       -0.1800
   2508 C2D          -6.2755      31.8412     -12.3143 C.2     153 HEM        0.0200
   2509 CMD          -6.5269      31.6319     -13.7866 C.3     153 HEM       -0.2650
   2510 HMD1         -6.8988      32.5448     -14.2654 H       153 HEM        0.0750
   2511 HMD2         -7.2805      30.8546     -13.9552 H       153 HEM        0.0750
   2512 HMD3         -5.6163      31.3325     -14.3139 H       153 HEM        0.0750
   2513 C3D          -6.2284      33.0663     -11.6176 C.2     153 HEM       -0.0200
   2514 C4D          -5.9121      32.7202     -10.2759 C.2     153 HEM        0.0200
   2515 CHA          -5.7459      33.6767      -9.2430 C.1     153 HEM       -0.1100
   2516 HHA          -5.9341      34.7172      -9.4939 H       153 HEM        0.1500
   2517 CAD          -6.2721      34.4505     -12.2147 C.3     153 HEM       -0.1600
   2518 HAD1         -6.5954      35.2002     -11.4832 H       153 HEM        0.1000
   2519 HAD2         -7.0043      34.4953     -13.0289 H       153 HEM        0.1000
   2520 CBD          -4.8792      34.8289     -12.7641 C.3     153 HEM       -0.3000
   2521 HBD1         -4.6357      34.2007     -13.6277 H       153 HEM        0.1000
   2522 HBD2         -4.1214      34.6583     -11.9897 H       153 HEM        0.1000
   2523 CGD          -4.7419      36.2851     -13.1842 C.2     153 HEM        0.3000
   2524 O1D          -4.7221      36.5171     -14.3799 O.3     153 HEM       -0.5000
   2525 O2D          -4.5151      37.1108     -12.3155 O.3     153 HEM       -0.5000
@<TRIPOS>BOND
      1    2437    2435 1
      2    2439    2437 1
      3    2442    2439 1
      4    2445    2442 1
      5    2446    2445 2
      6    2447    2445 am
      7    2450    2437 1
      8    2451    2450 2
      9    2452    2450 1
     10    2416    2414 1
     11    2418    2416 1
     12    2421    2418 1
     13    2422    2421 ar
     14    2424    2422 ar
     15    2426    2424 ar
     16    2427    2426 1
     17    2429    2426 ar
     18    2431    2421 ar
     19    2431    2429 ar
     20    2433    2416 1
     21    2433    2435 am
     22    2434    2433 2
     23    2409    2407 1
     24    2412    2409 1
     25    2412    2414 am
     26    2413    2412 2
     27    2390    2388 1
     28    2392    2390 1
     29    2395    2392 1
     30    2397    2395 1
     31    2401    2395 1
     32    2405    2390 1
     33    2405    2407 am
     34    2406    2405 2
     35    2375    2373 1
     36    2377    2375 1
     37    2380    2377 1
     38    2383    2380 1
     39    2384    2383 ar
     40    2385    2383 ar
     41    2386    2375 1
     42    2386    2388 am
     43    2387    2386 2
     44    2353    2351 1
     45    2355    2353 1
     46    2358    2355 1
     47    2361    2358 1
     48    2364    2361 1
     49    2367    2364 1
     50    2371    2353 1
     51    2371    2373 am
     52    2372    2371 2
     53    2332    2330 1
     54    2334    2332 1
     55    2337    2334 1
     56    2338    2337 ar
     57    2340    2338 ar
     58    2342    2340 ar
     59    2343    2342 1
     60    2345    2342 ar
     61    2347    2337 ar
     62    2347    2345 ar
     63    2349    2332 1
     64    2349    2351 am
     65    2350    2349 2
     66    2310    2308 1
     67    2312    2310 1
     68    2315    2312 1
     69    2318    2315 1
     70    2321    2318 1
     71    2324    2321 1
     72    2328    2310 1
     73    2328    2330 am
     74    2329    2328 2
     75    2300    2298 1
     76    2302    2300 1
     77    2306    2300 1
     78    2306    2308 am
     79    2307    2306 2
     80    2290    2288 1
     81    2292    2290 1
     82    2296    2290 1
     83    2296    2298 am
     84    2297    2296 2
     85    2271    2269 1
     86    2273    2271 1
     87    2275    2273 1
     88    2279    2273 1
     89    2282    2279 1
     90    2286    2271 1
     91    2286    2288 am
     92    2287    2286 2
     93    2259    2257 1
     94    2261    2259 1
     95    2264    2261 1
     96    2265    2264 ar
     97    2266    2264 ar
     98    2267    2259 1
     99    2267    2269 am
    100    2268    2267 2
    101    2237    2235 1
    102    2239    2237 1
    103    2242    2239 1
    104    2245    2242 1
    105    2248    2245 1
    106    2251    2248 1
    107    2255    2237 1
    108    2255    2257 am
    109    2256    2255 2
    110    2213    2211 1
    111    2215    2213 1
    112    2218    2215 1
    113    2221    2218 1
    114    2224    2221 1
    115    2226    2224 ar
    116    2227    2226 ar
    117    2230    2226 ar
    118    2233    2213 1
    119    2233    2235 am
    120    2234    2233 2
    121    2193    2191 1
    122    2195    2193 1
    123    2198    2195 1
    124    2199    2198 ar
    125    2201    2199 ar
    126    2203    2201 ar
    127    2205    2203 ar
    128    2207    2198 ar
    129    2207    2205 ar
    130    2209    2193 1
    131    2209    2211 am
    132    2210    2209 2
    133    2174    2172 1
    134    2176    2174 1
    135    2179    2176 1
    136    2181    2179 1
    137    2185    2179 1
    138    2189    2174 1
    139    2189    2191 am
    140    2190    2189 2
    141    2159    2157 1
    142    2161    2159 1
    143    2164    2161 1
    144    2167    2164 1
    145    2168    2167 ar
    146    2169    2167 ar
    147    2170    2159 1
    148    2170    2172 am
    149    2171    2170 2
    150    2140    2138 1
    151    2142    2140 1
    152    2145    2142 1
    153    2147    2145 1
    154    2151    2145 1
    155    2155    2140 1
    156    2155    2157 am
    157    2156    2155 2
    158    2130    2128 1
    159    2132    2130 1
    160    2136    2130 1
    161    2136    2138 am
    162    2137    2136 2
    163    2108    2106 1
    164    2110    2108 1
    165    2113    2110 1
    166    2116    2113 1
    167    2119    2116 1
    168    2122    2119 1
    169    2126    2108 1
    170    2126    2128 am
    171    2127    2126 2
    172    2094    2092 1
    173    2096    2094 1
    174    2099    2096 1
    175    2100    2099 2
    176    2101    2099 am
    177    2104    2094 1
    178    2104    2106 am
    179    2105    2104 2
    180    2077    2075 1
    181    2079    2077 1
    182    2082    2079 1
    183    2085    2082 1
    184    2086    2085 1
    185    2090    2077 1
    186    2090    2092 am
    187    2091    2090 2
    188    2067    2065 1
    189    2069    2067 1
    190    2073    2067 1
    191    2073    2075 am
    192    2074    2073 2
    193    2060    2058 1
    194    2063    2060 1
    195    2063    2065 am
    196    2064    2063 2
    197    2043    2041 1
    198    2045    2043 1
    199    2048    2045 1
    200    2051    2048 1
    201    2052    2051 2
    202    2053    2051 am
    203    2056    2043 1
    204    2056    2058 am
    205    2057    2056 2
    206    2033    2031 1
    207    2035    2033 1
    208    2039    2033 1
    209    2039    2041 am
    210    2040    2039 2
    211    2021    2019 1
    212    2023    2021 1
    213    2026    2023 1
    214    2027    2026 ar
    215    2028    2026 ar
    216    2029    2021 1
    217    2029    2031 am
    218    2030    2029 2
    219    2011    2009 1
    220    2013    2011 1
    221    2017    2011 1
    222    2017    2019 am
    223    2018    2017 2
    224    2004    2002 1
    225    2007    2004 1
    226    2007    2009 am
    227    2008    2007 2
    228    1984    1982 1
    229    1986    1984 1
    230    1989    1986 1
    231    1990    1989 ar
    232    1992    1990 ar
    233    1994    1992 ar
    234    1996    1994 ar
    235    1998    1989 ar
    236    1998    1996 ar
    237    2000    1984 1
    238    2000    2002 am
    239    2001    2000 2
    240    1972    1970 1
    241    1974    1972 1
    242    1977    1974 1
    243    1978    1977 ar
    244    1979    1977 ar
    245    1980    1972 1
    246    1980    1982 am
    247    1981    1980 2
    248    1965    1963 1
    249    1968    1965 1
    250    1968    1970 am
    251    1969    1968 2
    252    1950    1949 1
    253    1953    1950 1
    254    1956    1953 1
    255    1959    1949 1
    256    1959    1956 1
    257    1961    1959 1
    258    1961    1963 am
    259    1962    1961 2
    260    1934    1932 1
    261    1936    1934 1
    262    1939    1936 1
    263    1940    1939 1
    264    1941    1940 2
    265    1943    1941 1
    266    1945    1939 2
    267    1945    1943 1
    268    1947    1934 1
    269    1947    1949 am
    270    1948    1947 2
    271    1910    1908 1
    272    1912    1910 1
    273    1915    1912 1
    274    1918    1915 1
    275    1921    1918 1
    276    1923    1921 ar
    277    1924    1923 ar
    278    1927    1923 ar
    279    1930    1910 1
    280    1930    1932 am
    281    1931    1930 2
    282    1899    1897 1
    283    1901    1899 1
    284    1904    1901 1
    285    1906    1899 1
    286    1906    1908 am
    287    1907    1906 2
    288    1882    1880 1
    289    1884    1882 1
    290    1887    1884 1
    291    1888    1887 1
    292    1889    1888 2
    293    1891    1889 1
    294    1893    1887 2
    295    1893    1891 1
    296    1895    1882 1
    297    1895    1897 am
    298    1896    1895 2
    299    1863    1861 1
    300    1865    1863 1
    301    1868    1865 1
    302    1870    1868 1
    303    1874    1868 1
    304    1878    1863 1
    305    1878    1880 am
    306    1879    1878 2
    307    1847    1845 1
    308    1849    1847 1
    309    1851    1849 1
    310    1855    1849 1
    311    1859    1847 1
    312    1859    1861 am
    313    1860    1859 2
    314    1830    1828 1
    315    1832    1830 1
    316    1835    1832 1
    317    1836    1835 1
    318    1837    1836 2
    319    1839    1837 1
    320    1841    1835 2
    321    1841    1839 1
    322    1843    1830 1
    323    1843    1845 am
    324    1844    1843 2
    325    1811    1809 1
    326    1813    1811 1
    327    1815    1813 1
    328    1819    1813 1
    329    1822    1819 1
    330    1826    1811 1
    331    1826    1828 am
    332    1827    1826 2
    333    1792    1790 1
    334    1794    1792 1
    335    1796    1794 1
    336    1800    1794 1
    337    1803    1800 1
    338    1807    1792 1
    339    1807    1809 am
    340    1808    1807 2
    341    1782    1780 1
    342    1784    1782 1
    343    1788    1782 1
    344    1788    1790 am
    345    1789    1788 2
    346    1767    1765 1
    347    1769    1767 1
    348    1772    1769 1
    349    1775    1772 1
    350    1776    1775 ar
    351    1777    1775 ar
    352    1778    1767 1
    353    1778    1780 am
    354    1779    1778 2
    355    1756    1754 1
    356    1758    1756 1
    357    1761    1758 1
    358    1763    1756 1
    359    1763    1765 am
    360    1764    1763 2
    361    1737    1735 1
    362    1739    1737 1
    363    1741    1739 1
    364    1745    1739 1
    365    1748    1745 1
    366    1752    1737 1
    367    1752    1754 am
    368    1753    1752 2
    369    1717    1715 1
    370    1719    1717 1
    371    1722    1719 1
    372    1723    1722 ar
    373    1725    1723 ar
    374    1727    1725 ar
    375    1729    1727 ar
    376    1731    1722 ar
    377    1731    1729 ar
    378    1733    1717 1
    379    1733    1735 am
    380    1734    1733 2
    381    1702    1700 1
    382    1704    1702 1
    383    1707    1704 1
    384    1710    1707 1
    385    1711    1710 ar
    386    1712    1710 ar
    387    1713    1702 1
    388    1713    1715 am
    389    1714    1713 2
    390    1683    1681 1
    391    1685    1683 1
    392    1688    1685 1
    393    1690    1688 1
    394    1694    1688 1
    395    1698    1683 1
    396    1698    1700 am
    397    1699    1698 2
    398    1662    1660 1
    399    1664    1662 1
    400    1667    1664 1
    401    1668    1667 ar
    402    1670    1668 ar
    403    1672    1670 ar
    404    1673    1672 1
    405    1675    1672 ar
    406    1677    1667 ar
    407    1677    1675 ar
    408    1679    1662 1
    409    1679    1681 am
    410    1680    1679 2
    411    1640    1638 1
    412    1642    1640 1
    413    1645    1642 1
    414    1648    1645 1
    415    1651    1648 1
    416    1654    1651 1
    417    1658    1640 1
    418    1658    1660 am
    419    1659    1658 2
    420    1621    1619 1
    421    1623    1621 1
    422    1625    1623 1
    423    1629    1623 1
    424    1632    1629 1
    425    1636    1621 1
    426    1636    1638 am
    427    1637    1636 2
    428    1606    1605 1
    429    1609    1606 1
    430    1612    1609 1
    431    1615    1605 1
    432    1615    1612 1
    433    1617    1615 1
    434    1617    1619 am
    435    1618    1617 2
    436    1588    1586 1
    437    1590    1588 1
    438    1592    1590 1
    439    1596    1590 1
    440    1599    1596 1
    441    1603    1588 1
    442    1603    1605 am
    443    1604    1603 2
    444    1566    1564 1
    445    1568    1566 1
    446    1571    1568 1
    447    1574    1571 1
    448    1577    1574 1
    449    1580    1577 1
    450    1584    1566 1
    451    1584    1586 am
    452    1585    1584 2
    453    1549    1547 1
    454    1551    1549 1
    455    1554    1551 1
    456    1555    1554 1
    457    1556    1555 2
    458    1558    1556 1
    459    1560    1554 2
    460    1560    1558 1
    461    1562    1549 1
    462    1562    1564 am
    463    1563    1562 2
    464    1527    1525 1
    465    1529    1527 1
    466    1532    1529 1
    467    1535    1532 1
    468    1538    1535 1
    469    1541    1538 1
    470    1545    1527 1
    471    1545    1547 am
    472    1546    1545 2
    473    1513    1511 1
    474    1515    1513 1
    475    1517    1515 1
    476    1521    1515 1
    477    1523    1513 1
    478    1523    1525 am
    479    1524    1523 2
    480    1503    1501 1
    481    1505    1503 1
    482    1509    1503 1
    483    1509    1511 am
    484    1510    1509 2
    485    1486    1484 1
    486    1488    1486 1
    487    1491    1488 1
    488    1492    1491 1
    489    1493    1492 2
    490    1495    1493 1
    491    1497    1491 2
    492    1497    1495 1
    493    1499    1486 1
    494    1499    1501 am
    495    1500    1499 2
    496    1475    1473 1
    497    1477    1475 1
    498    1480    1477 1
    499    1482    1475 1
    500    1482    1484 am
    501    1483    1482 2
    502    1458    1456 1
    503    1460    1458 1
    504    1463    1460 1
    505    1466    1463 1
    506    1467    1466 2
    507    1468    1466 am
    508    1471    1458 1
    509    1471    1473 am
    510    1472    1471 2
    511    1448    1446 1
    512    1450    1448 1
    513    1454    1448 1
    514    1454    1456 am
    515    1455    1454 2
    516    1429    1427 1
    517    1431    1429 1
    518    1434    1431 1
    519    1436    1434 1
    520    1440    1434 1
    521    1444    1429 1
    522    1444    1446 am
    523    1445    1444 2
    524    1414    1413 1
    525    1417    1414 1
    526    1420    1417 1
    527    1423    1413 1
    528    1423    1420 1
    529    1425    1423 1
    530    1425    1427 am
    531    1426    1425 2
    532    1393    1391 1
    533    1395    1393 1
    534    1398    1395 1
    535    1401    1398 1
    536    1404    1401 1
    537    1407    1404 1
    538    1411    1393 1
    539    1411    1413 am
    540    1412    1411 2
    541    1374    1372 1
    542    1376    1374 1
    543    1379    1376 1
    544    1381    1379 1
    545    1385    1379 1
    546    1389    1374 1
    547    1389    1391 am
    548    1390    1389 2
    549    1359    1357 1
    550    1361    1359 1
    551    1364    1361 1
    552    1367    1364 1
    553    1368    1367 ar
    554    1369    1367 ar
    555    1370    1359 1
    556    1370    1372 am
    557    1371    1370 2
    558    1349    1347 1
    559    1351    1349 1
    560    1355    1349 1
    561    1355    1357 am
    562    1356    1355 2
    563    1334    1332 1
    564    1336    1334 1
    565    1339    1336 1
    566    1342    1339 1
    567    1343    1342 ar
    568    1344    1342 ar
    569    1345    1334 1
    570    1345    1347 am
    571    1346    1345 2
    572    1317    1315 1
    573    1319    1317 1
    574    1322    1319 1
    575    1323    1322 1
    576    1324    1323 2
    577    1326    1324 1
    578    1328    1322 2
    579    1328    1326 1
    580    1330    1317 1
    581    1330    1332 am
    582    1331    1330 2
    583    1300    1298 1
    584    1302    1300 1
    585    1305    1302 1
    586    1306    1305 1
    587    1307    1306 2
    588    1309    1307 1
    589    1311    1305 2
    590    1311    1309 1
    591    1313    1300 1
    592    1313    1315 am
    593    1314    1313 2
    594    1293    1291 1
    595    1296    1293 1
    596    1296    1298 am
    597    1297    1296 2
    598    1271    1269 1
    599    1273    1271 1
    600    1276    1273 1
    601    1279    1276 1
    602    1282    1279 1
    603    1285    1282 1
    604    1289    1271 1
    605    1289    1291 am
    606    1290    1289 2
    607    1249    1247 1
    608    1251    1249 1
    609    1254    1251 1
    610    1257    1254 1
    611    1260    1257 1
    612    1263    1260 1
    613    1267    1249 1
    614    1267    1269 am
    615    1268    1267 2
    616    1227    1225 1
    617    1229    1227 1
    618    1232    1229 1
    619    1235    1232 1
    620    1238    1235 1
    621    1241    1238 1
    622    1245    1227 1
    623    1245    1247 am
    624    1246    1245 2
    625    1208    1206 1
    626    1210    1208 1
    627    1213    1210 1
    628    1215    1213 1
    629    1219    1213 1
    630    1223    1208 1
    631    1223    1225 am
    632    1224    1223 2
    633    1189    1187 1
    634    1191    1189 1
    635    1193    1191 1
    636    1197    1191 1
    637    1200    1197 1
    638    1204    1189 1
    639    1204    1206 am
    640    1205    1204 2
    641    1179    1177 1
    642    1181    1179 1
    643    1185    1179 1
    644    1185    1187 am
    645    1186    1185 2
    646    1172    1170 1
    647    1175    1172 1
    648    1175    1177 am
    649    1176    1175 2
    650    1153    1151 1
    651    1155    1153 1
    652    1158    1155 1
    653    1160    1158 1
    654    1164    1158 1
    655    1168    1153 1
    656    1168    1170 am
    657    1169    1168 2
    658    1143    1141 1
    659    1145    1143 1
    660    1149    1143 1
    661    1149    1151 am
    662    1150    1149 2
    663    1129    1127 1
    664    1131    1129 1
    665    1133    1131 1
    666    1137    1131 1
    667    1139    1129 1
    668    1139    1141 am
    669    1140    1139 2
    670    1110    1108 1
    671    1112    1110 1
    672    1115    1112 1
    673    1117    1115 1
    674    1121    1115 1
    675    1125    1110 1
    676    1125    1127 am
    677    1126    1125 2
    678    1094    1092 1
    679    1096    1094 1
    680    1098    1096 1
    681    1102    1096 1
    682    1106    1094 1
    683    1106    1108 am
    684    1107    1106 2
    685    1080    1078 1
    686    1082    1080 1
    687    1084    1082 1
    688    1088    1082 1
    689    1090    1080 1
    690    1090    1092 am
    691    1091    1090 2
    692    1064    1062 1
    693    1066    1064 1
    694    1068    1066 1
    695    1072    1066 1
    696    1076    1064 1
    697    1076    1078 am
    698    1077    1076 2
    699    1057    1055 1
    700    1060    1057 1
    701    1060    1062 am
    702    1061    1060 2
    703    1040    1038 1
    704    1042    1040 1
    705    1045    1042 1
    706    1046    1045 1
    707    1047    1046 2
    708    1049    1047 1
    709    1051    1045 2
    710    1051    1049 1
    711    1053    1040 1
    712    1053    1055 am
    713    1054    1053 2
    714    1018    1016 1
    715    1020    1018 1
    716    1023    1020 1
    717    1026    1023 1
    718    1029    1026 1
    719    1032    1029 1
    720    1036    1018 1
    721    1036    1038 am
    722    1037    1036 2
    723     996     994 1
    724     998     996 1
    725    1001     998 1
    726    1004    1001 1
    727    1007    1004 1
    728    1010    1007 1
    729    1014     996 1
    730    1014    1016 am
    731    1015    1014 2
    732     977     975 1
    733     979     977 1
    734     982     979 1
    735     984     982 1
    736     988     982 1
    737     992     977 1
    738     992     994 am
    739     993     992 2
    740     965     963 1
    741     967     965 1
    742     970     967 1
    743     971     970 ar
    744     972     970 ar
    745     973     965 1
    746     973     975 am
    747     974     973 2
    748     950     948 1
    749     952     950 1
    750     955     952 1
    751     958     955 1
    752     959     958 ar
    753     960     958 ar
    754     961     950 1
    755     961     963 am
    756     962     961 2
    757     939     937 1
    758     941     939 1
    759     944     941 1
    760     946     939 1
    761     946     948 am
    762     947     946 2
    763     929     927 1
    764     931     929 1
    765     935     929 1
    766     935     937 am
    767     936     935 2
    768     907     905 1
    769     909     907 1
    770     912     909 1
    771     915     912 1
    772     918     915 1
    773     921     918 1
    774     925     907 1
    775     925     927 am
    776     926     925 2
    777     890     888 1
    778     892     890 1
    779     895     892 1
    780     898     895 1
    781     899     898 1
    782     903     890 1
    783     903     905 am
    784     904     903 2
    785     875     873 1
    786     877     875 1
    787     880     877 1
    788     883     880 1
    789     884     883 ar
    790     885     883 ar
    791     886     875 1
    792     886     888 am
    793     887     886 2
    794     865     863 1
    795     867     865 1
    796     871     865 1
    797     871     873 am
    798     872     871 2
    799     850     848 1
    800     852     850 1
    801     855     852 1
    802     858     855 1
    803     859     858 ar
    804     860     858 ar
    805     861     850 1
    806     861     863 am
    807     862     861 2
    808     836     834 1
    809     838     836 1
    810     840     838 1
    811     844     838 1
    812     846     836 1
    813     846     848 am
    814     847     846 2
    815     814     812 1
    816     816     814 1
    817     819     816 1
    818     822     819 1
    819     825     822 1
    820     828     825 1
    821     832     814 1
    822     832     834 am
    823     833     832 2
    824     795     793 1
    825     797     795 1
    826     800     797 1
    827     802     800 1
    828     806     800 1
    829     810     795 1
    830     810     812 am
    831     811     810 2
    832     778     776 1
    833     780     778 1
    834     783     780 1
    835     784     783 1
    836     785     784 2
    837     787     785 1
    838     789     783 2
    839     789     787 1
    840     791     778 1
    841     791     793 am
    842     792     791 2
    843     756     754 1
    844     758     756 1
    845     761     758 1
    846     764     761 1
    847     767     764 1
    848     770     767 1
    849     774     756 1
    850     774     776 am
    851     775     774 2
    852     736     734 1
    853     738     736 1
    854     741     738 1
    855     742     741 ar
    856     744     742 ar
    857     746     744 ar
    858     748     746 ar
    859     750     741 ar
    860     750     748 ar
    861     752     736 1
    862     752     754 am
    863     753     752 2
    864     712     710 1
    865     714     712 1
    866     717     714 1
    867     720     717 1
    868     723     720 1
    869     725     723 ar
    870     726     725 ar
    871     729     725 ar
    872     732     712 1
    873     732     734 am
    874     733     732 2
    875     700     698 1
    876     702     700 1
    877     705     702 1
    878     706     705 ar
    879     707     705 ar
    880     708     700 1
    881     708     710 am
    882     709     708 2
    883     680     678 1
    884     682     680 1
    885     685     682 1
    886     686     685 ar
    887     688     686 ar
    888     690     688 ar
    889     692     690 ar
    890     694     685 ar
    891     694     692 ar
    892     696     680 1
    893     696     698 am
    894     697     696 2
    895     658     656 1
    896     660     658 1
    897     663     660 1
    898     666     663 1
    899     669     666 1
    900     672     669 1
    901     676     658 1
    902     676     678 am
    903     677     676 2
    904     643     641 1
    905     645     643 1
    906     648     645 1
    907     651     648 1
    908     652     651 ar
    909     653     651 ar
    910     654     643 1
    911     654     656 am
    912     655     654 2
    913     624     622 1
    914     626     624 1
    915     629     626 1
    916     631     629 1
    917     635     629 1
    918     639     624 1
    919     639     641 am
    920     640     639 2
    921     610     608 1
    922     612     610 1
    923     614     612 1
    924     618     612 1
    925     620     610 1
    926     620     622 am
    927     621     620 2
    928     595     593 1
    929     597     595 1
    930     600     597 1
    931     603     600 1
    932     604     603 ar
    933     605     603 ar
    934     606     595 1
    935     606     608 am
    936     607     606 2
    937     580     579 1
    938     583     580 1
    939     586     583 1
    940     589     579 1
    941     589     586 1
    942     591     589 1
    943     591     593 am
    944     592     591 2
    945     564     562 1
    946     566     564 1
    947     569     566 1
    948     570     569 1
    949     571     570 2
    950     573     571 1
    951     575     569 2
    952     575     573 1
    953     577     564 1
    954     577     579 am
    955     578     577 2
    956     553     551 1
    957     555     553 1
    958     558     555 1
    959     560     553 1
    960     560     562 am
    961     561     560 2
    962     531     529 1
    963     533     531 1
    964     536     533 1
    965     539     536 1
    966     542     539 1
    967     545     542 1
    968     549     531 1
    969     549     551 am
    970     550     549 2
    971     511     509 1
    972     513     511 1
    973     516     513 1
    974     517     516 ar
    975     519     517 ar
    976     521     519 ar
    977     523     521 ar
    978     525     516 ar
    979     525     523 ar
    980     527     511 1
    981     527     529 am
    982     528     527 2
    983     492     490 1
    984     494     492 1
    985     497     494 1
    986     499     497 1
    987     503     497 1
    988     507     492 1
    989     507     509 am
    990     508     507 2
    991     468     466 1
    992     470     468 1
    993     473     470 1
    994     476     473 1
    995     479     476 1
    996     481     479 ar
    997     482     481 ar
    998     485     481 ar
    999     488     468 1
   1000     488     490 am
   1001     489     488 2
   1002     449     447 1
   1003     451     449 1
   1004     453     451 1
   1005     457     451 1
   1006     460     457 1
   1007     464     449 1
   1008     464     466 am
   1009     465     464 2
   1010     430     428 1
   1011     432     430 1
   1012     435     432 1
   1013     437     435 1
   1014     441     435 1
   1015     445     430 1
   1016     445     447 am
   1017     446     445 2
   1018     411     409 1
   1019     413     411 1
   1020     415     413 1
   1021     419     413 1
   1022     422     419 1
   1023     426     411 1
   1024     426     428 am
   1025     427     426 2
   1026     399     397 1
   1027     401     399 1
   1028     404     401 1
   1029     405     404 ar
   1030     406     404 ar
   1031     407     399 1
   1032     407     409 am
   1033     408     407 2
   1034     382     380 1
   1035     384     382 1
   1036     387     384 1
   1037     390     387 1
   1038     391     390 2
   1039     392     390 am
   1040     395     382 1
   1041     395     397 am
   1042     396     395 2
   1043     375     373 1
   1044     378     375 1
   1045     378     380 am
   1046     379     378 2
   1047     358     356 1
   1048     360     358 1
   1049     363     360 1
   1050     364     363 1
   1051     365     364 2
   1052     367     365 1
   1053     369     363 2
   1054     369     367 1
   1055     371     358 1
   1056     371     373 am
   1057     372     371 2
   1058     351     349 1
   1059     354     351 1
   1060     354     356 am
   1061     355     354 2
   1062     341     339 1
   1063     343     341 1
   1064     347     341 1
   1065     347     349 am
   1066     348     347 2
   1067     325     323 1
   1068     327     325 1
   1069     329     327 1
   1070     333     327 1
   1071     337     325 1
   1072     337     339 am
   1073     338     337 2
   1074     313     311 1
   1075     315     313 1
   1076     318     315 1
   1077     319     318 ar
   1078     320     318 ar
   1079     321     313 1
   1080     321     323 am
   1081     322     321 2
   1082     303     301 1
   1083     305     303 1
   1084     309     303 1
   1085     309     311 am
   1086     310     309 2
   1087     288     286 1
   1088     290     288 1
   1089     293     290 1
   1090     296     293 1
   1091     297     296 ar
   1092     298     296 ar
   1093     299     288 1
   1094     299     301 am
   1095     300     299 2
   1096     272     270 1
   1097     274     272 1
   1098     276     274 1
   1099     280     274 1
   1100     284     272 1
   1101     284     286 am
   1102     285     284 2
   1103     250     248 1
   1104     252     250 1
   1105     255     252 1
   1106     258     255 1
   1107     261     258 1
   1108     264     261 1
   1109     268     250 1
   1110     268     270 am
   1111     269     268 2
   1112     240     238 1
   1113     242     240 1
   1114     246     240 1
   1115     246     248 am
   1116     247     246 2
   1117     216     214 1
   1118     218     216 1
   1119     221     218 1
   1120     222     221 2
   1121     224     222 1
   1122     226     224 1
   1123     227     226 ar
   1124     229     227 ar
   1125     231     229 ar
   1126     233     231 ar
   1127     235     221 1
   1128     235     226 ar
   1129     235     233 ar
   1130     236     216 1
   1131     236     238 am
   1132     237     236 2
   1133     200     198 1
   1134     202     200 1
   1135     204     202 1
   1136     208     202 1
   1137     212     200 1
   1138     212     214 am
   1139     213     212 2
   1140     183     181 1
   1141     185     183 1
   1142     188     185 1
   1143     189     188 1
   1144     190     189 2
   1145     192     190 1
   1146     194     188 2
   1147     194     192 1
   1148     196     183 1
   1149     196     198 am
   1150     197     196 2
   1151     164     162 1
   1152     166     164 1
   1153     169     166 1
   1154     171     169 1
   1155     175     169 1
   1156     179     164 1
   1157     179     181 am
   1158     180     179 2
   1159     148     146 1
   1160     150     148 1
   1161     152     150 1
   1162     156     150 1
   1163     160     148 1
   1164     160     162 am
   1165     161     160 2
   1166     129     127 1
   1167     131     129 1
   1168     134     131 1
   1169     136     134 1
   1170     140     134 1
   1171     144     129 1
   1172     144     146 am
   1173     145     144 2
   1174     112     110 1
   1175     114     112 1
   1176     117     114 1
   1177     120     117 1
   1178     121     120 2
   1179     122     120 am
   1180     125     112 1
   1181     125     127 am
   1182     126     125 2
   1183      88      86 1
   1184      90      88 1
   1185      93      90 1
   1186      94      93 2
   1187      96      94 1
   1188      98      96 1
   1189      99      98 ar
   1190     101      99 ar
   1191     103     101 ar
   1192     105     103 ar
   1193     107      93 1
   1194     107      98 ar
   1195     107     105 ar
   1196     108      88 1
   1197     108     110 am
   1198     109     108 2
   1199      73      71 1
   1200      75      73 1
   1201      78      75 1
   1202      81      78 1
   1203      82      81 ar
   1204      83      81 ar
   1205      84      73 1
   1206      84      86 am
   1207      85      84 2
   1208      66      64 1
   1209      69      66 1
   1210      69      71 am
   1211      70      69 2
   1212      51      49 1
   1213      53      51 1
   1214      56      53 1
   1215      59      56 1
   1216      60      59 ar
   1217      61      59 ar
   1218      62      51 1
   1219      62      64 am
   1220      63      62 2
   1221      40      38 1
   1222      42      40 1
   1223      45      42 1
   1224      47      40 1
   1225      47      49 am
   1226      48      47 2
   1227      21      19 1
   1228      23      21 1
   1229      26      23 1
   1230      28      26 1
   1231      32      26 1
   1232      36      21 1
   1233      36      38 am
   1234      37      36 2
   1235       5       1 1
   1236       7       5 1
   1237       9       7 1
   1238      13       7 1
   1239      17       5 1
   1240      17      19 am
   1241      18      17 2
   1242    2523    2524 2
   1243    2523    2525 2
   1244    2520    2523 1
   1245    2517    2520 1
   1246    2514    2515 1
   1247    2513    2514 1
   1248    2513    2517 1
   1249    2508    2509 1
   1250    2508    2513 1
   1251    2507    2514 1
   1252    2506    2507 1
   1253    2506    2508 1
   1254    2504    2506 1
   1255    2503    2504 1
   1256    2498    2500 2
   1257    2497    2498 2
   1258    2497    2503 1
   1259    2492    2493 1
   1260    2492    2497 1
   1261    2491    2503 1
   1262    2490    2491 1
   1263    2490    2492 1
   1264    2488    2490 1
   1265    2487    2488 1
   1266    2482    2484 2
   1267    2481    2482 2
   1268    2481    2487 1
   1269    2476    2477 1
   1270    2476    2481 1
   1271    2475    2487 1
   1272    2474    2475 1
   1273    2474    2476 1
   1274    2472    2474 1
   1275    2471    2472 1
   1276    2466    2467 1
   1277    2466    2471 1
   1278    2463    2464 2
   1279    2463    2465 2
   1280    2460    2463 1
   1281    2457    2460 1
   1282    2456    2457 1
   1283    2456    2466 1
   1284    2455    2456 1
   1285    2455    2515 1
   1286    2454    2455 1
   1287    2454    2471 1
   1288    2453    2454 1
   1289    2453    2475 1
   1290    2453    2491 1
   1291    2453    2507 1
   1292    2436    2435 1
   1293    2438    2437 1
   1294    2440    2439 1
   1295    2441    2439 1
   1296    2443    2442 1
   1297    2444    2442 1
   1298    2448    2447 1
   1299    2449    2447 1
   1300    2415    2414 1
   1301    2417    2416 1
   1302    2419    2418 1
   1303    2420    2418 1
   1304    2423    2422 1
   1305    2425    2424 1
   1306    2428    2427 1
   1307    2430    2429 1
   1308    2432    2431 1
   1309    2408    2407 1
   1310    2410    2409 1
   1311    2411    2409 1
   1312    2389    2388 1
   1313    2391    2390 1
   1314    2393    2392 1
   1315    2394    2392 1
   1316    2396    2395 1
   1317    2398    2397 1
   1318    2399    2397 1
   1319    2400    2397 1
   1320    2402    2401 1
   1321    2403    2401 1
   1322    2404    2401 1
   1323    2374    2373 1
   1324    2376    2375 1
   1325    2378    2377 1
   1326    2379    2377 1
   1327    2381    2380 1
   1328    2382    2380 1
   1329    2352    2351 1
   1330    2354    2353 1
   1331    2356    2355 1
   1332    2357    2355 1
   1333    2359    2358 1
   1334    2360    2358 1
   1335    2362    2361 1
   1336    2363    2361 1
   1337    2365    2364 1
   1338    2366    2364 1
   1339    2368    2367 1
   1340    2369    2367 1
   1341    2370    2367 1
   1342    2331    2330 1
   1343    2333    2332 1
   1344    2335    2334 1
   1345    2336    2334 1
   1346    2339    2338 1
   1347    2341    2340 1
   1348    2344    2343 1
   1349    2346    2345 1
   1350    2348    2347 1
   1351    2309    2308 1
   1352    2311    2310 1
   1353    2313    2312 1
   1354    2314    2312 1
   1355    2316    2315 1
   1356    2317    2315 1
   1357    2319    2318 1
   1358    2320    2318 1
   1359    2322    2321 1
   1360    2323    2321 1
   1361    2325    2324 1
   1362    2326    2324 1
   1363    2327    2324 1
   1364    2299    2298 1
   1365    2301    2300 1
   1366    2303    2302 1
   1367    2304    2302 1
   1368    2305    2302 1
   1369    2289    2288 1
   1370    2291    2290 1
   1371    2293    2292 1
   1372    2294    2292 1
   1373    2295    2292 1
   1374    2270    2269 1
   1375    2272    2271 1
   1376    2274    2273 1
   1377    2276    2275 1
   1378    2277    2275 1
   1379    2278    2275 1
   1380    2280    2279 1
   1381    2281    2279 1
   1382    2283    2282 1
   1383    2284    2282 1
   1384    2285    2282 1
   1385    2258    2257 1
   1386    2260    2259 1
   1387    2262    2261 1
   1388    2263    2261 1
   1389    2236    2235 1
   1390    2238    2237 1
   1391    2240    2239 1
   1392    2241    2239 1
   1393    2243    2242 1
   1394    2244    2242 1
   1395    2246    2245 1
   1396    2247    2245 1
   1397    2249    2248 1
   1398    2250    2248 1
   1399    2252    2251 1
   1400    2253    2251 1
   1401    2254    2251 1
   1402    2212    2211 1
   1403    2214    2213 1
   1404    2216    2215 1
   1405    2217    2215 1
   1406    2219    2218 1
   1407    2220    2218 1
   1408    2222    2221 1
   1409    2223    2221 1
   1410    2225    2224 1
   1411    2228    2227 1
   1412    2229    2227 1
   1413    2231    2230 1
   1414    2232    2230 1
   1415    2192    2191 1
   1416    2194    2193 1
   1417    2196    2195 1
   1418    2197    2195 1
   1419    2200    2199 1
   1420    2202    2201 1
   1421    2204    2203 1
   1422    2206    2205 1
   1423    2208    2207 1
   1424    2173    2172 1
   1425    2175    2174 1
   1426    2177    2176 1
   1427    2178    2176 1
   1428    2180    2179 1
   1429    2182    2181 1
   1430    2183    2181 1
   1431    2184    2181 1
   1432    2186    2185 1
   1433    2187    2185 1
   1434    2188    2185 1
   1435    2158    2157 1
   1436    2160    2159 1
   1437    2162    2161 1
   1438    2163    2161 1
   1439    2165    2164 1
   1440    2166    2164 1
   1441    2139    2138 1
   1442    2141    2140 1
   1443    2143    2142 1
   1444    2144    2142 1
   1445    2146    2145 1
   1446    2148    2147 1
   1447    2149    2147 1
   1448    2150    2147 1
   1449    2152    2151 1
   1450    2153    2151 1
   1451    2154    2151 1
   1452    2129    2128 1
   1453    2131    2130 1
   1454    2133    2132 1
   1455    2134    2132 1
   1456    2135    2132 1
   1457    2107    2106 1
   1458    2109    2108 1
   1459    2111    2110 1
   1460    2112    2110 1
   1461    2114    2113 1
   1462    2115    2113 1
   1463    2117    2116 1
   1464    2118    2116 1
   1465    2120    2119 1
   1466    2121    2119 1
   1467    2123    2122 1
   1468    2124    2122 1
   1469    2125    2122 1
   1470    2093    2092 1
   1471    2095    2094 1
   1472    2097    2096 1
   1473    2098    2096 1
   1474    2102    2101 1
   1475    2103    2101 1
   1476    2076    2075 1
   1477    2078    2077 1
   1478    2080    2079 1
   1479    2081    2079 1
   1480    2083    2082 1
   1481    2084    2082 1
   1482    2087    2086 1
   1483    2088    2086 1
   1484    2089    2086 1
   1485    2066    2065 1
   1486    2068    2067 1
   1487    2070    2069 1
   1488    2071    2069 1
   1489    2072    2069 1
   1490    2059    2058 1
   1491    2061    2060 1
   1492    2062    2060 1
   1493    2042    2041 1
   1494    2044    2043 1
   1495    2046    2045 1
   1496    2047    2045 1
   1497    2049    2048 1
   1498    2050    2048 1
   1499    2054    2053 1
   1500    2055    2053 1
   1501    2032    2031 1
   1502    2034    2033 1
   1503    2036    2035 1
   1504    2037    2035 1
   1505    2038    2035 1
   1506    2020    2019 1
   1507    2022    2021 1
   1508    2024    2023 1
   1509    2025    2023 1
   1510    2010    2009 1
   1511    2012    2011 1
   1512    2014    2013 1
   1513    2015    2013 1
   1514    2016    2013 1
   1515    2003    2002 1
   1516    2005    2004 1
   1517    2006    2004 1
   1518    1983    1982 1
   1519    1985    1984 1
   1520    1987    1986 1
   1521    1988    1986 1
   1522    1991    1990 1
   1523    1993    1992 1
   1524    1995    1994 1
   1525    1997    1996 1
   1526    1999    1998 1
   1527    1971    1970 1
   1528    1973    1972 1
   1529    1975    1974 1
   1530    1976    1974 1
   1531    1964    1963 1
   1532    1966    1965 1
   1533    1967    1965 1
   1534    1951    1950 1
   1535    1952    1950 1
   1536    1954    1953 1
   1537    1955    1953 1
   1538    1957    1956 1
   1539    1958    1956 1
   1540    1960    1959 1
   1541    1933    1932 1
   1542    1935    1934 1
   1543    1937    1936 1
   1544    1938    1936 1
   1545    1942    1941 1
   1546    1944    1943 1
   1547    1946    1945 1
   1548    1909    1908 1
   1549    1911    1910 1
   1550    1913    1912 1
   1551    1914    1912 1
   1552    1916    1915 1
   1553    1917    1915 1
   1554    1919    1918 1
   1555    1920    1918 1
   1556    1922    1921 1
   1557    1925    1924 1
   1558    1926    1924 1
   1559    1928    1927 1
   1560    1929    1927 1
   1561    1898    1897 1
   1562    1900    1899 1
   1563    1902    1901 1
   1564    1903    1901 1
   1565    1905    1904 1
   1566    1881    1880 1
   1567    1883    1882 1
   1568    1885    1884 1
   1569    1886    1884 1
   1570    1890    1889 1
   1571    1892    1891 1
   1572    1894    1893 1
   1573    1862    1861 1
   1574    1864    1863 1
   1575    1866    1865 1
   1576    1867    1865 1
   1577    1869    1868 1
   1578    1871    1870 1
   1579    1872    1870 1
   1580    1873    1870 1
   1581    1875    1874 1
   1582    1876    1874 1
   1583    1877    1874 1
   1584    1846    1845 1
   1585    1848    1847 1
   1586    1850    1849 1
   1587    1852    1851 1
   1588    1853    1851 1
   1589    1854    1851 1
   1590    1856    1855 1
   1591    1857    1855 1
   1592    1858    1855 1
   1593    1829    1828 1
   1594    1831    1830 1
   1595    1833    1832 1
   1596    1834    1832 1
   1597    1838    1837 1
   1598    1840    1839 1
   1599    1842    1841 1
   1600    1810    1809 1
   1601    1812    1811 1
   1602    1814    1813 1
   1603    1816    1815 1
   1604    1817    1815 1
   1605    1818    1815 1
   1606    1820    1819 1
   1607    1821    1819 1
   1608    1823    1822 1
   1609    1824    1822 1
   1610    1825    1822 1
   1611    1791    1790 1
   1612    1793    1792 1
   1613    1795    1794 1
   1614    1797    1796 1
   1615    1798    1796 1
   1616    1799    1796 1
   1617    1801    1800 1
   1618    1802    1800 1
   1619    1804    1803 1
   1620    1805    1803 1
   1621    1806    1803 1
   1622    1781    1780 1
   1623    1783    1782 1
   1624    1785    1784 1
   1625    1786    1784 1
   1626    1787    1784 1
   1627    1766    1765 1
   1628    1768    1767 1
   1629    1770    1769 1
   1630    1771    1769 1
   1631    1773    1772 1
   1632    1774    1772 1
   1633    1755    1754 1
   1634    1757    1756 1
   1635    1759    1758 1
   1636    1760    1758 1
   1637    1762    1761 1
   1638    1736    1735 1
   1639    1738    1737 1
   1640    1740    1739 1
   1641    1742    1741 1
   1642    1743    1741 1
   1643    1744    1741 1
   1644    1746    1745 1
   1645    1747    1745 1
   1646    1749    1748 1
   1647    1750    1748 1
   1648    1751    1748 1
   1649    1716    1715 1
   1650    1718    1717 1
   1651    1720    1719 1
   1652    1721    1719 1
   1653    1724    1723 1
   1654    1726    1725 1
   1655    1728    1727 1
   1656    1730    1729 1
   1657    1732    1731 1
   1658    1701    1700 1
   1659    1703    1702 1
   1660    1705    1704 1
   1661    1706    1704 1
   1662    1708    1707 1
   1663    1709    1707 1
   1664    1682    1681 1
   1665    1684    1683 1
   1666    1686    1685 1
   1667    1687    1685 1
   1668    1689    1688 1
   1669    1691    1690 1
   1670    1692    1690 1
   1671    1693    1690 1
   1672    1695    1694 1
   1673    1696    1694 1
   1674    1697    1694 1
   1675    1661    1660 1
   1676    1663    1662 1
   1677    1665    1664 1
   1678    1666    1664 1
   1679    1669    1668 1
   1680    1671    1670 1
   1681    1674    1673 1
   1682    1676    1675 1
   1683    1678    1677 1
   1684    1639    1638 1
   1685    1641    1640 1
   1686    1643    1642 1
   1687    1644    1642 1
   1688    1646    1645 1
   1689    1647    1645 1
   1690    1649    1648 1
   1691    1650    1648 1
   1692    1652    1651 1
   1693    1653    1651 1
   1694    1655    1654 1
   1695    1656    1654 1
   1696    1657    1654 1
   1697    1620    1619 1
   1698    1622    1621 1
   1699    1624    1623 1
   1700    1626    1625 1
   1701    1627    1625 1
   1702    1628    1625 1
   1703    1630    1629 1
   1704    1631    1629 1
   1705    1633    1632 1
   1706    1634    1632 1
   1707    1635    1632 1
   1708    1607    1606 1
   1709    1608    1606 1
   1710    1610    1609 1
   1711    1611    1609 1
   1712    1613    1612 1
   1713    1614    1612 1
   1714    1616    1615 1
   1715    1587    1586 1
   1716    1589    1588 1
   1717    1591    1590 1
   1718    1593    1592 1
   1719    1594    1592 1
   1720    1595    1592 1
   1721    1597    1596 1
   1722    1598    1596 1
   1723    1600    1599 1
   1724    1601    1599 1
   1725    1602    1599 1
   1726    1565    1564 1
   1727    1567    1566 1
   1728    1569    1568 1
   1729    1570    1568 1
   1730    1572    1571 1
   1731    1573    1571 1
   1732    1575    1574 1
   1733    1576    1574 1
   1734    1578    1577 1
   1735    1579    1577 1
   1736    1581    1580 1
   1737    1582    1580 1
   1738    1583    1580 1
   1739    1548    1547 1
   1740    1550    1549 1
   1741    1552    1551 1
   1742    1553    1551 1
   1743    1557    1556 1
   1744    1559    1558 1
   1745    1561    1560 1
   1746    1526    1525 1
   1747    1528    1527 1
   1748    1530    1529 1
   1749    1531    1529 1
   1750    1533    1532 1
   1751    1534    1532 1
   1752    1536    1535 1
   1753    1537    1535 1
   1754    1539    1538 1
   1755    1540    1538 1
   1756    1542    1541 1
   1757    1543    1541 1
   1758    1544    1541 1
   1759    1512    1511 1
   1760    1514    1513 1
   1761    1516    1515 1
   1762    1518    1517 1
   1763    1519    1517 1
   1764    1520    1517 1
   1765    1522    1521 1
   1766    1502    1501 1
   1767    1504    1503 1
   1768    1506    1505 1
   1769    1507    1505 1
   1770    1508    1505 1
   1771    1485    1484 1
   1772    1487    1486 1
   1773    1489    1488 1
   1774    1490    1488 1
   1775    1494    1493 1
   1776    1496    1495 1
   1777    1498    1497 1
   1778    1474    1473 1
   1779    1476    1475 1
   1780    1478    1477 1
   1781    1479    1477 1
   1782    1481    1480 1
   1783    1457    1456 1
   1784    1459    1458 1
   1785    1461    1460 1
   1786    1462    1460 1
   1787    1464    1463 1
   1788    1465    1463 1
   1789    1469    1468 1
   1790    1470    1468 1
   1791    1447    1446 1
   1792    1449    1448 1
   1793    1451    1450 1
   1794    1452    1450 1
   1795    1453    1450 1
   1796    1428    1427 1
   1797    1430    1429 1
   1798    1432    1431 1
   1799    1433    1431 1
   1800    1435    1434 1
   1801    1437    1436 1
   1802    1438    1436 1
   1803    1439    1436 1
   1804    1441    1440 1
   1805    1442    1440 1
   1806    1443    1440 1
   1807    1415    1414 1
   1808    1416    1414 1
   1809    1418    1417 1
   1810    1419    1417 1
   1811    1421    1420 1
   1812    1422    1420 1
   1813    1424    1423 1
   1814    1392    1391 1
   1815    1394    1393 1
   1816    1396    1395 1
   1817    1397    1395 1
   1818    1399    1398 1
   1819    1400    1398 1
   1820    1402    1401 1
   1821    1403    1401 1
   1822    1405    1404 1
   1823    1406    1404 1
   1824    1408    1407 1
   1825    1409    1407 1
   1826    1410    1407 1
   1827    1373    1372 1
   1828    1375    1374 1
   1829    1377    1376 1
   1830    1378    1376 1
   1831    1380    1379 1
   1832    1382    1381 1
   1833    1383    1381 1
   1834    1384    1381 1
   1835    1386    1385 1
   1836    1387    1385 1
   1837    1388    1385 1
   1838    1358    1357 1
   1839    1360    1359 1
   1840    1362    1361 1
   1841    1363    1361 1
   1842    1365    1364 1
   1843    1366    1364 1
   1844    1348    1347 1
   1845    1350    1349 1
   1846    1352    1351 1
   1847    1353    1351 1
   1848    1354    1351 1
   1849    1333    1332 1
   1850    1335    1334 1
   1851    1337    1336 1
   1852    1338    1336 1
   1853    1340    1339 1
   1854    1341    1339 1
   1855    1316    1315 1
   1856    1318    1317 1
   1857    1320    1319 1
   1858    1321    1319 1
   1859    1325    1324 1
   1860    1327    1326 1
   1861    1329    1328 1
   1862    1299    1298 1
   1863    1301    1300 1
   1864    1303    1302 1
   1865    1304    1302 1
   1866    1308    1307 1
   1867    1310    1309 1
   1868    1312    1311 1
   1869    1292    1291 1
   1870    1294    1293 1
   1871    1295    1293 1
   1872    1270    1269 1
   1873    1272    1271 1
   1874    1274    1273 1
   1875    1275    1273 1
   1876    1277    1276 1
   1877    1278    1276 1
   1878    1280    1279 1
   1879    1281    1279 1
   1880    1283    1282 1
   1881    1284    1282 1
   1882    1286    1285 1
   1883    1287    1285 1
   1884    1288    1285 1
   1885    1248    1247 1
   1886    1250    1249 1
   1887    1252    1251 1
   1888    1253    1251 1
   1889    1255    1254 1
   1890    1256    1254 1
   1891    1258    1257 1
   1892    1259    1257 1
   1893    1261    1260 1
   1894    1262    1260 1
   1895    1264    1263 1
   1896    1265    1263 1
   1897    1266    1263 1
   1898    1226    1225 1
   1899    1228    1227 1
   1900    1230    1229 1
   1901    1231    1229 1
   1902    1233    1232 1
   1903    1234    1232 1
   1904    1236    1235 1
   1905    1237    1235 1
   1906    1239    1238 1
   1907    1240    1238 1
   1908    1242    1241 1
   1909    1243    1241 1
   1910    1244    1241 1
   1911    1207    1206 1
   1912    1209    1208 1
   1913    1211    1210 1
   1914    1212    1210 1
   1915    1214    1213 1
   1916    1216    1215 1
   1917    1217    1215 1
   1918    1218    1215 1
   1919    1220    1219 1
   1920    1221    1219 1
   1921    1222    1219 1
   1922    1188    1187 1
   1923    1190    1189 1
   1924    1192    1191 1
   1925    1194    1193 1
   1926    1195    1193 1
   1927    1196    1193 1
   1928    1198    1197 1
   1929    1199    1197 1
   1930    1201    1200 1
   1931    1202    1200 1
   1932    1203    1200 1
   1933    1178    1177 1
   1934    1180    1179 1
   1935    1182    1181 1
   1936    1183    1181 1
   1937    1184    1181 1
   1938    1171    1170 1
   1939    1173    1172 1
   1940    1174    1172 1
   1941    1152    1151 1
   1942    1154    1153 1
   1943    1156    1155 1
   1944    1157    1155 1
   1945    1159    1158 1
   1946    1161    1160 1
   1947    1162    1160 1
   1948    1163    1160 1
   1949    1165    1164 1
   1950    1166    1164 1
   1951    1167    1164 1
   1952    1142    1141 1
   1953    1144    1143 1
   1954    1146    1145 1
   1955    1147    1145 1
   1956    1148    1145 1
   1957    1128    1127 1
   1958    1130    1129 1
   1959    1132    1131 1
   1960    1134    1133 1
   1961    1135    1133 1
   1962    1136    1133 1
   1963    1138    1137 1
   1964    1109    1108 1
   1965    1111    1110 1
   1966    1113    1112 1
   1967    1114    1112 1
   1968    1116    1115 1
   1969    1118    1117 1
   1970    1119    1117 1
   1971    1120    1117 1
   1972    1122    1121 1
   1973    1123    1121 1
   1974    1124    1121 1
   1975    1093    1092 1
   1976    1095    1094 1
   1977    1097    1096 1
   1978    1099    1098 1
   1979    1100    1098 1
   1980    1101    1098 1
   1981    1103    1102 1
   1982    1104    1102 1
   1983    1105    1102 1
   1984    1079    1078 1
   1985    1081    1080 1
   1986    1083    1082 1
   1987    1085    1084 1
   1988    1086    1084 1
   1989    1087    1084 1
   1990    1089    1088 1
   1991    1063    1062 1
   1992    1065    1064 1
   1993    1067    1066 1
   1994    1069    1068 1
   1995    1070    1068 1
   1996    1071    1068 1
   1997    1073    1072 1
   1998    1074    1072 1
   1999    1075    1072 1
   2000    1056    1055 1
   2001    1058    1057 1
   2002    1059    1057 1
   2003    1039    1038 1
   2004    1041    1040 1
   2005    1043    1042 1
   2006    1044    1042 1
   2007    1048    1047 1
   2008    1050    1049 1
   2009    1052    1051 1
   2010    1017    1016 1
   2011    1019    1018 1
   2012    1021    1020 1
   2013    1022    1020 1
   2014    1024    1023 1
   2015    1025    1023 1
   2016    1027    1026 1
   2017    1028    1026 1
   2018    1030    1029 1
   2019    1031    1029 1
   2020    1033    1032 1
   2021    1034    1032 1
   2022    1035    1032 1
   2023     995     994 1
   2024     997     996 1
   2025     999     998 1
   2026    1000     998 1
   2027    1002    1001 1
   2028    1003    1001 1
   2029    1005    1004 1
   2030    1006    1004 1
   2031    1008    1007 1
   2032    1009    1007 1
   2033    1011    1010 1
   2034    1012    1010 1
   2035    1013    1010 1
   2036     976     975 1
   2037     978     977 1
   2038     980     979 1
   2039     981     979 1
   2040     983     982 1
   2041     985     984 1
   2042     986     984 1
   2043     987     984 1
   2044     989     988 1
   2045     990     988 1
   2046     991     988 1
   2047     964     963 1
   2048     966     965 1
   2049     968     967 1
   2050     969     967 1
   2051     949     948 1
   2052     951     950 1
   2053     953     952 1
   2054     954     952 1
   2055     956     955 1
   2056     957     955 1
   2057     938     937 1
   2058     940     939 1
   2059     942     941 1
   2060     943     941 1
   2061     945     944 1
   2062     928     927 1
   2063     930     929 1
   2064     932     931 1
   2065     933     931 1
   2066     934     931 1
   2067     906     905 1
   2068     908     907 1
   2069     910     909 1
   2070     911     909 1
   2071     913     912 1
   2072     914     912 1
   2073     916     915 1
   2074     917     915 1
   2075     919     918 1
   2076     920     918 1
   2077     922     921 1
   2078     923     921 1
   2079     924     921 1
   2080     889     888 1
   2081     891     890 1
   2082     893     892 1
   2083     894     892 1
   2084     896     895 1
   2085     897     895 1
   2086     900     899 1
   2087     901     899 1
   2088     902     899 1
   2089     874     873 1
   2090     876     875 1
   2091     878     877 1
   2092     879     877 1
   2093     881     880 1
   2094     882     880 1
   2095     864     863 1
   2096     866     865 1
   2097     868     867 1
   2098     869     867 1
   2099     870     867 1
   2100     849     848 1
   2101     851     850 1
   2102     853     852 1
   2103     854     852 1
   2104     856     855 1
   2105     857     855 1
   2106     835     834 1
   2107     837     836 1
   2108     839     838 1
   2109     841     840 1
   2110     842     840 1
   2111     843     840 1
   2112     845     844 1
   2113     813     812 1
   2114     815     814 1
   2115     817     816 1
   2116     818     816 1
   2117     820     819 1
   2118     821     819 1
   2119     823     822 1
   2120     824     822 1
   2121     826     825 1
   2122     827     825 1
   2123     829     828 1
   2124     830     828 1
   2125     831     828 1
   2126     794     793 1
   2127     796     795 1
   2128     798     797 1
   2129     799     797 1
   2130     801     800 1
   2131     803     802 1
   2132     804     802 1
   2133     805     802 1
   2134     807     806 1
   2135     808     806 1
   2136     809     806 1
   2137     777     776 1
   2138     779     778 1
   2139     781     780 1
   2140     782     780 1
   2141     786     785 1
   2142     788     787 1
   2143     790     789 1
   2144     755     754 1
   2145     757     756 1
   2146     759     758 1
   2147     760     758 1
   2148     762     761 1
   2149     763     761 1
   2150     765     764 1
   2151     766     764 1
   2152     768     767 1
   2153     769     767 1
   2154     771     770 1
   2155     772     770 1
   2156     773     770 1
   2157     735     734 1
   2158     737     736 1
   2159     739     738 1
   2160     740     738 1
   2161     743     742 1
   2162     745     744 1
   2163     747     746 1
   2164     749     748 1
   2165     751     750 1
   2166     711     710 1
   2167     713     712 1
   2168     715     714 1
   2169     716     714 1
   2170     718     717 1
   2171     719     717 1
   2172     721     720 1
   2173     722     720 1
   2174     724     723 1
   2175     727     726 1
   2176     728     726 1
   2177     730     729 1
   2178     731     729 1
   2179     699     698 1
   2180     701     700 1
   2181     703     702 1
   2182     704     702 1
   2183     679     678 1
   2184     681     680 1
   2185     683     682 1
   2186     684     682 1
   2187     687     686 1
   2188     689     688 1
   2189     691     690 1
   2190     693     692 1
   2191     695     694 1
   2192     657     656 1
   2193     659     658 1
   2194     661     660 1
   2195     662     660 1
   2196     664     663 1
   2197     665     663 1
   2198     667     666 1
   2199     668     666 1
   2200     670     669 1
   2201     671     669 1
   2202     673     672 1
   2203     674     672 1
   2204     675     672 1
   2205     642     641 1
   2206     644     643 1
   2207     646     645 1
   2208     647     645 1
   2209     649     648 1
   2210     650     648 1
   2211     623     622 1
   2212     625     624 1
   2213     627     626 1
   2214     628     626 1
   2215     630     629 1
   2216     632     631 1
   2217     633     631 1
   2218     634     631 1
   2219     636     635 1
   2220     637     635 1
   2221     638     635 1
   2222     609     608 1
   2223     611     610 1
   2224     613     612 1
   2225     615     614 1
   2226     616     614 1
   2227     617     614 1
   2228     619     618 1
   2229     594     593 1
   2230     596     595 1
   2231     598     597 1
   2232     599     597 1
   2233     601     600 1
   2234     602     600 1
   2235     581     580 1
   2236     582     580 1
   2237     584     583 1
   2238     585     583 1
   2239     587     586 1
   2240     588     586 1
   2241     590     589 1
   2242     563     562 1
   2243     565     564 1
   2244     567     566 1
   2245     568     566 1
   2246     572     571 1
   2247     574     573 1
   2248     576     575 1
   2249     552     551 1
   2250     554     553 1
   2251     556     555 1
   2252     557     555 1
   2253     559     558 1
   2254     530     529 1
   2255     532     531 1
   2256     534     533 1
   2257     535     533 1
   2258     537     536 1
   2259     538     536 1
   2260     540     539 1
   2261     541     539 1
   2262     543     542 1
   2263     544     542 1
   2264     546     545 1
   2265     547     545 1
   2266     548     545 1
   2267     510     509 1
   2268     512     511 1
   2269     514     513 1
   2270     515     513 1
   2271     518     517 1
   2272     520     519 1
   2273     522     521 1
   2274     524     523 1
   2275     526     525 1
   2276     491     490 1
   2277     493     492 1
   2278     495     494 1
   2279     496     494 1
   2280     498     497 1
   2281     500     499 1
   2282     501     499 1
   2283     502     499 1
   2284     504     503 1
   2285     505     503 1
   2286     506     503 1
   2287     467     466 1
   2288     469     468 1
   2289     471     470 1
   2290     472     470 1
   2291     474     473 1
   2292     475     473 1
   2293     477     476 1
   2294     478     476 1
   2295     480     479 1
   2296     483     482 1
   2297     484     482 1
   2298     486     485 1
   2299     487     485 1
   2300     448     447 1
   2301     450     449 1
   2302     452     451 1
   2303     454     453 1
   2304     455     453 1
   2305     456     453 1
   2306     458     457 1
   2307     459     457 1
   2308     461     460 1
   2309     462     460 1
   2310     463     460 1
   2311     429     428 1
   2312     431     430 1
   2313     433     432 1
   2314     434     432 1
   2315     436     435 1
   2316     438     437 1
   2317     439     437 1
   2318     440     437 1
   2319     442     441 1
   2320     443     441 1
   2321     444     441 1
   2322     410     409 1
   2323     412     411 1
   2324     414     413 1
   2325     416     415 1
   2326     417     415 1
   2327     418     415 1
   2328     420     419 1
   2329     421     419 1
   2330     423     422 1
   2331     424     422 1
   2332     425     422 1
   2333     398     397 1
   2334     400     399 1
   2335     402     401 1
   2336     403     401 1
   2337     381     380 1
   2338     383     382 1
   2339     385     384 1
   2340     386     384 1
   2341     388     387 1
   2342     389     387 1
   2343     393     392 1
   2344     394     392 1
   2345     374     373 1
   2346     376     375 1
   2347     377     375 1
   2348     357     356 1
   2349     359     358 1
   2350     361     360 1
   2351     362     360 1
   2352     366     365 1
   2353     368     367 1
   2354     370     369 1
   2355     350     349 1
   2356     352     351 1
   2357     353     351 1
   2358     340     339 1
   2359     342     341 1
   2360     344     343 1
   2361     345     343 1
   2362     346     343 1
   2363     324     323 1
   2364     326     325 1
   2365     328     327 1
   2366     330     329 1
   2367     331     329 1
   2368     332     329 1
   2369     334     333 1
   2370     335     333 1
   2371     336     333 1
   2372     312     311 1
   2373     314     313 1
   2374     316     315 1
   2375     317     315 1
   2376     302     301 1
   2377     304     303 1
   2378     306     305 1
   2379     307     305 1
   2380     308     305 1
   2381     287     286 1
   2382     289     288 1
   2383     291     290 1
   2384     292     290 1
   2385     294     293 1
   2386     295     293 1
   2387     271     270 1
   2388     273     272 1
   2389     275     274 1
   2390     277     276 1
   2391     278     276 1
   2392     279     276 1
   2393     281     280 1
   2394     282     280 1
   2395     283     280 1
   2396     249     248 1
   2397     251     250 1
   2398     253     252 1
   2399     254     252 1
   2400     256     255 1
   2401     257     255 1
   2402     259     258 1
   2403     260     258 1
   2404     262     261 1
   2405     263     261 1
   2406     265     264 1
   2407     266     264 1
   2408     267     264 1
   2409     239     238 1
   2410     241     240 1
   2411     243     242 1
   2412     244     242 1
   2413     245     242 1
   2414     215     214 1
   2415     217     216 1
   2416     219     218 1
   2417     220     218 1
   2418     223     222 1
   2419     225     224 1
   2420     228     227 1
   2421     230     229 1
   2422     232     231 1
   2423     234     233 1
   2424     199     198 1
   2425     201     200 1
   2426     203     202 1
   2427     205     204 1
   2428     206     204 1
   2429     207     204 1
   2430     209     208 1
   2431     210     208 1
   2432     211     208 1
   2433     182     181 1
   2434     184     183 1
   2435     186     185 1
   2436     187     185 1
   2437     191     190 1
   2438     193     192 1
   2439     195     194 1
   2440     163     162 1
   2441     165     164 1
   2442     167     166 1
   2443     168     166 1
   2444     170     169 1
   2445     172     171 1
   2446     173     171 1
   2447     174     171 1
   2448     176     175 1
   2449     177     175 1
   2450     178     175 1
   2451     147     146 1
   2452     149     148 1
   2453     151     150 1
   2454     153     152 1
   2455     154     152 1
   2456     155     152 1
   2457     157     156 1
   2458     158     156 1
   2459     159     156 1
   2460     128     127 1
   2461     130     129 1
   2462     132     131 1
   2463     133     131 1
   2464     135     134 1
   2465     137     136 1
   2466     138     136 1
   2467     139     136 1
   2468     141     140 1
   2469     142     140 1
   2470     143     140 1
   2471     111     110 1
   2472     113     112 1
   2473     115     114 1
   2474     116     114 1
   2475     118     117 1
   2476     119     117 1
   2477     123     122 1
   2478     124     122 1
   2479      87      86 1
   2480      89      88 1
   2481      91      90 1
   2482      92      90 1
   2483      95      94 1
   2484      97      96 1
   2485     100      99 1
   2486     102     101 1
   2487     104     103 1
   2488     106     105 1
   2489      72      71 1
   2490      74      73 1
   2491      76      75 1
   2492      77      75 1
   2493      79      78 1
   2494      80      78 1
   2495      65      64 1
   2496      67      66 1
   2497      68      66 1
   2498      50      49 1
   2499      52      51 1
   2500      54      53 1
   2501      55      53 1
   2502      57      56 1
   2503      58      56 1
   2504      39      38 1
   2505      41      40 1
   2506      43      42 1
   2507      44      42 1
   2508      46      45 1
   2509      20      19 1
   2510      22      21 1
   2511      24      23 1
   2512      25      23 1
   2513      27      26 1
   2514      29      28 1
   2515      30      28 1
   2516      31      28 1
   2517      33      32 1
   2518      34      32 1
   2519      35      32 1
   2520       2       1 1
   2521       3       1 1
   2522       4       1 1
   2523       6       5 1
   2524       8       7 1
   2525      10       9 1
   2526      11       9 1
   2527      12       9 1
   2528      14      13 1
   2529      15      13 1
   2530      16      13 1
   2531    2520    2521 1
   2532    2520    2522 1
   2533    2517    2518 1
   2534    2517    2519 1
   2535    2515    2516 1
   2536    2509    2510 1
   2537    2509    2511 1
   2538    2509    2512 1
   2539    2504    2505 1
   2540    2500    2501 1
   2541    2500    2502 1
   2542    2498    2499 1
   2543    2493    2494 1
   2544    2493    2495 1
   2545    2493    2496 1
   2546    2488    2489 1
   2547    2484    2485 1
   2548    2484    2486 1
   2549    2482    2483 1
   2550    2477    2478 1
   2551    2477    2479 1
   2552    2477    2480 1
   2553    2472    2473 1
   2554    2467    2468 1
   2555    2467    2469 1
   2556    2467    2470 1
   2557    2460    2461 1
   2558    2460    2462 1
   2559    2457    2458 1
   2560    2457    2459 1
@<TRIPOS>SUBSTRUCTURE
      1 VAL1           1 RESIDUE    4    A VAL
      2 LEU2          19 RESIDUE    4    A LEU
      3 SER3          38 RESIDUE    4    A SER
      4 GLU4          49 RESIDUE    4    A GLU
      5 GLY5          64 RESIDUE    4    A GLY
      6 GLU6          71 RESIDUE    4    A GLU
      7 TRP7          86 RESIDUE    4    A TRP
      8 GLN8         110 RESIDUE    4    A GLN
      9 LEU9         127 RESIDUE    4    A LEU
     10 VAL10        146 RESIDUE    4    A VAL
     11 LEU11        162 RESIDUE    4    A LEU
     12 HIE12        181 RESIDUE    4    A HIE
     13 VAL13        198 RESIDUE    4    A VAL
     14 TRP14        214 RESIDUE    4    A TRP
     15 ALA15        238 RESIDUE    4    A ALA
     16 LYS16        248 RESIDUE    4    A LYS
     17 VAL17        270 RESIDUE    4    A VAL
     18 GLU18        286 RESIDUE    4    A GLU
     19 ALA19        301 RESIDUE    4    A ALA
     20 ASP20        311 RESIDUE    4    A ASP
     21 VAL21        323 RESIDUE    4    A VAL
     22 ALA22        339 RESIDUE    4    A ALA
     23 GLY23        349 RESIDUE    4    A GLY
     24 HIE24        356 RESIDUE    4    A HIE
     25 GLY25        373 RESIDUE    4    A GLY
     26 GLN26        380 RESIDUE    4    A GLN
     27 ASP27        397 RESIDUE    4    A ASP
     28 ILE28        409 RESIDUE    4    A ILE
     29 LEU29        428 RESIDUE    4    A LEU
     30 ILE30        447 RESIDUE    4    A ILE
     31 ARG31        466 RESIDUE    4    A ARG
     32 LEU32        490 RESIDUE    4    A LEU
     33 PHE33        509 RESIDUE    4    A PHE
     34 LYS34        529 RESIDUE    4    A LYS
     35 SER35        551 RESIDUE    4    A SER
     36 HIE36        562 RESIDUE    4    A HIE
     37 PRO37        579 RESIDUE    4    A PRO
     38 GLU38        593 RESIDUE    4    A GLU
     39 THR39        608 RESIDUE    4    A THR
     40 LEU40        622 RESIDUE    4    A LEU
     41 GLU41        641 RESIDUE    4    A GLU
     42 LYS42        656 RESIDUE    4    A LYS
     43 PHE43        678 RESIDUE    4    A PHE
     44 ASP44        698 RESIDUE    4    A ASP
     45 ARG45        710 RESIDUE    4    A ARG
     46 PHE46        734 RESIDUE    4    A PHE
     47 LYS47        754 RESIDUE    4    A LYS
     48 HIE48        776 RESIDUE    4    A HIE
     49 LEU49        793 RESIDUE    4    A LEU
     50 LYS50        812 RESIDUE    4    A LYS
     51 THR51        834 RESIDUE    4    A THR
     52 GLU52        848 RESIDUE    4    A GLU
     53 ALA53        863 RESIDUE    4    A ALA
     54 GLU54        873 RESIDUE    4    A GLU
     55 MET55        888 RESIDUE    4    A MET
     56 LYS56        905 RESIDUE    4    A LYS
     57 ALA57        927 RESIDUE    4    A ALA
     58 SER58        937 RESIDUE    4    A SER
     59 GLU59        948 RESIDUE    4    A GLU
     60 ASP60        963 RESIDUE    4    A ASP
     61 LEU61        975 RESIDUE    4    A LEU
     62 LYS62        994 RESIDUE    4    A LYS
     63 LYS63       1016 RESIDUE    4    A LYS
     64 HIE64       1038 RESIDUE    4    A HIE
     65 GLY65       1055 RESIDUE    4    A GLY
     66 VAL66       1062 RESIDUE    4    A VAL
     67 THR67       1078 RESIDUE    4    A THR
     68 VAL68       1092 RESIDUE    4    A VAL
     69 LEU69       1108 RESIDUE    4    A LEU
     70 THR70       1127 RESIDUE    4    A THR
     71 ALA71       1141 RESIDUE    4    A ALA
     72 LEU72       1151 RESIDUE    4    A LEU
     73 GLY73       1170 RESIDUE    4    A GLY
     74 ALA74       1177 RESIDUE    4    A ALA
     75 ILE75       1187 RESIDUE    4    A ILE
     76 LEU76       1206 RESIDUE    4    A LEU
     77 LYS77       1225 RESIDUE    4    A LYS
     78 LYS78       1247 RESIDUE    4    A LYS
     79 LYS79       1269 RESIDUE    4    A LYS
     80 GLY80       1291 RESIDUE    4    A GLY
     81 HIE81       1298 RESIDUE    4    A HIE
     82 HIE82       1315 RESIDUE    4    A HIE
     83 GLU83       1332 RESIDUE    4    A GLU
     84 ALA84       1347 RESIDUE    4    A ALA
     85 GLU85       1357 RESIDUE    4    A GLU
     86 LEU86       1372 RESIDUE    4    A LEU
     87 LYS87       1391 RESIDUE    4    A LYS
     88 PRO88       1413 RESIDUE    4    A PRO
     89 LEU89       1427 RESIDUE    4    A LEU
     90 ALA90       1446 RESIDUE    4    A ALA
     91 GLN91       1456 RESIDUE    4    A GLN
     92 SER92       1473 RESIDUE    4    A SER
     93 HIE93       1484 RESIDUE    4    A HIE
     94 ALA94       1501 RESIDUE    4    A ALA
     95 THR95       1511 RESIDUE    4    A THR
     96 LYS96       1525 RESIDUE    4    A LYS
     97 HIE97       1547 RESIDUE    4    A HIE
     98 LYS98       1564 RESIDUE    4    A LYS
     99 ILE99       1586 RESIDUE    4    A ILE
    100 PRO100      1605 RESIDUE    4    A PRO
    101 ILE101      1619 RESIDUE    4    A ILE
    102 LYS102      1638 RESIDUE    4    A LYS
    103 TYR103      1660 RESIDUE    4    A TYR
    104 LEU104      1681 RESIDUE    4    A LEU
    105 GLU105      1700 RESIDUE    4    A GLU
    106 PHE106      1715 RESIDUE    4    A PHE
    107 ILE107      1735 RESIDUE    4    A ILE
    108 SER108      1754 RESIDUE    4    A SER
    109 GLU109      1765 RESIDUE    4    A GLU
    110 ALA110      1780 RESIDUE    4    A ALA
    111 ILE111      1790 RESIDUE    4    A ILE
    112 ILE112      1809 RESIDUE    4    A ILE
    113 HIE113      1828 RESIDUE    4    A HIE
    114 VAL114      1845 RESIDUE    4    A VAL
    115 LEU115      1861 RESIDUE    4    A LEU
    116 HIE116      1880 RESIDUE    4    A HIE
    117 SER117      1897 RESIDUE    4    A SER
    118 ARG118      1908 RESIDUE    4    A ARG
    119 HIE119      1932 RESIDUE    4    A HIE
    120 PRO120      1949 RESIDUE    4    A PRO
    121 GLY121      1963 RESIDUE    4    A GLY
    122 ASP122      1970 RESIDUE    4    A ASP
    123 PHE123      1982 RESIDUE    4    A PHE
    124 GLY124      2002 RESIDUE    4    A GLY
    125 ALA125      2009 RESIDUE    4    A ALA
    126 ASP126      2019 RESIDUE    4    A ASP
    127 ALA127      2031 RESIDUE    4    A ALA
    128 GLN128      2041 RESIDUE    4    A GLN
    129 GLY129      2058 RESIDUE    4    A GLY
    130 ALA130      2065 RESIDUE    4    A ALA
    131 MET131      2075 RESIDUE    4    A MET
    132 ASN132      2092 RESIDUE    4    A ASN
    133 LYS133      2106 RESIDUE    4    A LYS
    134 ALA134      2128 RESIDUE    4    A ALA
    135 LEU135      2138 RESIDUE    4    A LEU
    136 GLU136      2157 RESIDUE    4    A GLU
    137 LEU137      2172 RESIDUE    4    A LEU
    138 PHE138      2191 RESIDUE    4    A PHE
    139 ARG139      2211 RESIDUE    4    A ARG
    140 LYS140      2235 RESIDUE    4    A LYS
    141 ASP141      2257 RESIDUE    4    A ASP
    142 ILE142      2269 RESIDUE    4    A ILE
    143 ALA143      2288 RESIDUE    4    A ALA
    144 ALA144      2298 RESIDUE    4    A ALA
    145 LYS145      2308 RESIDUE    4    A LYS
    146 TYR146      2330 RESIDUE    4    A TYR
    147 LYS147      2351 RESIDUE    4    A LYS
    148 GLU148      2373 RESIDUE    4    A GLU
    149 LEU149      2388 RESIDUE    4    A LEU
    150 GLY150      2407 RESIDUE    4    A GLY
    151 TYR151      2414 RESIDUE    4    A TYR
    152 GLN152      2435 RESIDUE    4    A GLN
    153 HEM         2453 ****    4 **** 
